# Supplementary material for: Naturally occurring cancer-associated mutations disrupt oligomerization and activity of protein arginine methyltransferase 1 (PRMT1)
Source: J Biol Chem. 2021 Oct 22;297(5):101336. doi: 10.1016/j.jbc.2021.101336 (PMC8592882; doi:10.1016/j.jbc.2021.101336)
Supplement: Supplemental data [file mmc2.zip]

Archive with 9 entries (9 files):
- M206V-3.pdb
- W197L-1.pdb
- W197L-2.pdb
- W197L-3.pdb
- Y202N-1.pdb
- Y202N-2.pdb
- Y202N-3.pdb
- M206V-1.pdb
- M206V-2.pdb
