# Supplementary material for: Naturally occurring cancer-associated mutations disrupt oligomerization and activity of protein arginine methyltransferase 1 (PRMT1)
Source: J Biol Chem. 2021 Oct 22;297(5):101336. doi: 10.1016/j.jbc.2021.101336 (PMC8592882; doi:10.1016/j.jbc.2021.101336)
Supplement: Supplemental data [file mmc2.zip › M206V-3.pdb]

HELIX    1   1 ASP     28  THR     30  1                                   3
HELIX    2   2 LYS     32  ALA     40  1                                   9
HELIX    3   3 PHE     42  LEU     49  1                                   8
HELIX    4   4 ARG     54  PHE     69  1                                  16
HELIX    5   5 ILE     83  LYS     90  1                                   8
HELIX    6   6 SER    103  ASN    115  1                                  13
HELIX    7   7 LEU    156  ASP    164  1                                   9
HELIX    8   8 TYR    190  TYR    193  1                                   4
HELIX    9   9 TRP    197  PHE    204  1                                   8
HELIX   10  10 VAL    206  ILE    214  1                                   9
HELIX   11  11 PRO    224  GLN    226  1                                   3
HELIX   12  12 ASP    336  LEU    341  1                                   6
SHEET    1   1 1 VAL    73  ASP    76  0
SHEET    2   2 1 LYS    95  GLU   100  0
SHEET    3   3 1 VAL   121  LYS   125  0
SHEET    4   4 1 ARG   177  ILE   185  0
SHEET    5   5 1 LEU   218  ASP   220  0
SHEET    6   6 1 CYS   232  ASP   238  0
SHEET    7   7 1 PHE   249  GLN   256  0
SHEET    8   8 1 ASP   261  VAL   263  0
SHEET    9   9 1 ALA   265  GLU   273  0
SHEET   10  10 1 GLY   282  SER   284  0
SHEET   11  11 1 GLN   296  TYR   300  0
SHEET   12  12 1 LEU   305  VAL   307  0
SHEET   13  13 1 GLU   312  PRO   321  0
SHEET   14  14 1 LEU   329  LEU   335  0
SHEET   15  15 1 THR   348  TYR   350  0
CRYST1   71.853   91.855   70.848  90.00  90.00  90.00               1
ATOM      1  N   ALA    26      47.579  30.003  54.548  1.00  0.00           N
ATOM      2  H1  ALA    26      47.772  29.027  54.720  1.00  0.00           H
ATOM      3  H2  ALA    26      47.949  30.547  55.314  1.00  0.00           H
ATOM      4  H3  ALA    26      48.164  30.343  53.798  1.00  0.00           H
ATOM      5  CA  ALA    26      46.167  30.354  54.182  1.00  0.00           C
ATOM      6  HA  ALA    26      45.438  29.632  54.549  1.00  0.00           H
ATOM      7  CB  ALA    26      45.825  31.554  55.019  1.00  0.00           C
ATOM      8  HB1 ALA    26      45.646  31.144  56.013  1.00  0.00           H
ATOM      9  HB2 ALA    26      46.672  32.178  55.303  1.00  0.00           H
ATOM     10  HB3 ALA    26      44.986  32.170  54.695  1.00  0.00           H
ATOM     11  C   ALA    26      46.074  30.397  52.649  1.00  0.00           C
ATOM     12  O   ALA    26      46.902  30.936  51.924  1.00  0.00           O
ATOM     13  N   GLU    27      45.090  29.740  52.038  1.00  0.00           N
ATOM     14  H   GLU    27      44.438  29.121  52.499  1.00  0.00           H
ATOM     15  CA  GLU    27      45.025  29.632  50.567  1.00  0.00           C
ATOM     16  HA  GLU    27      45.826  30.231  50.133  1.00  0.00           H
ATOM     17  CB  GLU    27      45.288  28.243  50.123  1.00  0.00           C
ATOM     18  HB2 GLU    27      44.456  27.565  50.312  1.00  0.00           H
ATOM     19  HB3 GLU    27      45.381  28.372  49.045  1.00  0.00           H
ATOM     20  CG  GLU    27      46.507  27.580  50.642  1.00  0.00           C
ATOM     21  HG2 GLU    27      46.494  26.631  50.106  1.00  0.00           H
ATOM     22  HG3 GLU    27      47.370  28.160  50.314  1.00  0.00           H
ATOM     23  CD  GLU    27      46.565  27.313  52.173  1.00  0.00           C
ATOM     24  OE1 GLU    27      47.635  27.393  52.800  1.00  0.00           O
ATOM     25  OE2 GLU    27      45.502  26.929  52.745  1.00  0.00           O
ATOM     26  C   GLU    27      43.618  30.095  50.075  1.00  0.00           C
ATOM     27  O   GLU    27      43.485  30.869  49.130  1.00  0.00           O
ATOM     28  N   ASP    28      42.540  29.559  50.629  1.00  0.00           N
ATOM     29  H   ASP    28      42.647  29.058  51.500  1.00  0.00           H
ATOM     30  CA  ASP    28      41.187  29.850  50.183  1.00  0.00           C
ATOM     31  HA  ASP    28      41.105  29.346  49.220  1.00  0.00           H
ATOM     32  CB  ASP    28      40.209  28.973  50.860  1.00  0.00           C
ATOM     33  HB2 ASP    28      40.166  29.130  51.938  1.00  0.00           H
ATOM     34  HB3 ASP    28      39.289  29.154  50.305  1.00  0.00           H
ATOM     35  CG  ASP    28      40.398  27.476  50.651  1.00  0.00           C
ATOM     36  OD1 ASP    28      39.750  27.084  49.682  1.00  0.00           O
ATOM     37  OD2 ASP    28      40.973  26.771  51.500  1.00  0.00           O
ATOM     38  C   ASP    28      40.691  31.312  49.954  1.00  0.00           C
ATOM     39  O   ASP    28      39.731  31.537  49.237  1.00  0.00           O
ATOM     40  N   MET    29      41.323  32.286  50.494  1.00  0.00           N
ATOM     41  H   MET    29      41.994  32.045  51.209  1.00  0.00           H
ATOM     42  CA  MET    29      41.024  33.709  50.219  1.00  0.00           C
ATOM     43  HA  MET    29      39.972  33.868  50.456  1.00  0.00           H
ATOM     44  CB  MET    29      41.958  34.714  50.878  1.00  0.00           C
ATOM     45  HB2 MET    29      41.944  34.482  51.943  1.00  0.00           H
ATOM     46  HB3 MET    29      42.991  34.694  50.531  1.00  0.00           H
ATOM     47  CG  MET    29      41.491  36.155  50.737  1.00  0.00           C
ATOM     48  HG2 MET    29      41.586  36.518  49.714  1.00  0.00           H
ATOM     49  HG3 MET    29      40.423  36.155  50.957  1.00  0.00           H
ATOM     50  SD  MET    29      42.345  37.302  51.952  1.00  0.00           S
ATOM     51  CE  MET    29      41.931  38.923  51.260  1.00  0.00           C
ATOM     52  HE1 MET    29      42.627  39.188  50.464  1.00  0.00           H
ATOM     53  HE2 MET    29      41.019  38.890  50.665  1.00  0.00           H
ATOM     54  HE3 MET    29      41.950  39.711  52.013  1.00  0.00           H
ATOM     55  C   MET    29      40.944  34.102  48.711  1.00  0.00           C
ATOM     56  O   MET    29      40.199  34.970  48.311  1.00  0.00           O
ATOM     57  N   THR    30      41.686  33.409  47.820  1.00  0.00           N
ATOM     58  H   THR    30      42.280  32.732  48.277  1.00  0.00           H
ATOM     59  CA  THR    30      41.507  33.410  46.348  1.00  0.00           C
ATOM     60  HA  THR    30      41.352  34.469  46.142  1.00  0.00           H
ATOM     61  CB  THR    30      42.705  32.977  45.493  1.00  0.00           C
ATOM     62  HB  THR    30      42.593  31.932  45.204  1.00  0.00           H
ATOM     63  CG2 THR    30      42.902  33.777  44.176  1.00  0.00           C
ATOM     64 HG21 THR    30      42.178  33.500  43.410  1.00  0.00           H
ATOM     65 HG22 THR    30      42.774  34.811  44.496  1.00  0.00           H
ATOM     66 HG23 THR    30      43.886  33.585  43.747  1.00  0.00           H
ATOM     67  OG1 THR    30      43.884  33.102  46.186  1.00  0.00           O
ATOM     68  HG1 THR    30      43.682  33.810  46.802  1.00  0.00           H
ATOM     69  C   THR    30      40.256  32.628  45.808  1.00  0.00           C
ATOM     70  O   THR    30      40.000  32.612  44.623  1.00  0.00           O
ATOM     71  N   SER    31      39.402  32.114  46.618  1.00  0.00           N
ATOM     72  H   SER    31      39.476  32.265  47.614  1.00  0.00           H
ATOM     73  CA  SER    31      38.167  31.406  46.166  1.00  0.00           C
ATOM     74  HA  SER    31      38.411  30.582  45.495  1.00  0.00           H
ATOM     75  CB  SER    31      37.718  30.633  47.423  1.00  0.00           C
ATOM     76  HB2 SER    31      38.559  29.985  47.671  1.00  0.00           H
ATOM     77  HB3 SER    31      37.495  31.352  48.211  1.00  0.00           H
ATOM     78  OG  SER    31      36.575  29.812  47.126  1.00  0.00           O
ATOM     79  HG  SER    31      36.691  29.043  47.688  1.00  0.00           H
ATOM     80  C   SER    31      36.949  32.213  45.739  1.00  0.00           C
ATOM     81  O   SER    31      36.804  33.427  46.167  1.00  0.00           O
ATOM     82  N   LYS    32      36.207  31.680  44.745  1.00  0.00           N
ATOM     83  H   LYS    32      36.413  30.748  44.415  1.00  0.00           H
ATOM     84  CA  LYS    32      34.888  32.226  44.354  1.00  0.00           C
ATOM     85  HA  LYS    32      35.042  33.241  43.988  1.00  0.00           H
ATOM     86  CB  LYS    32      34.212  31.242  43.384  1.00  0.00           C
ATOM     87  HB2 LYS    32      35.014  30.866  42.749  1.00  0.00           H
ATOM     88  HB3 LYS    32      33.769  30.376  43.876  1.00  0.00           H
ATOM     89  CG  LYS    32      33.130  31.899  42.547  1.00  0.00           C
ATOM     90  HG2 LYS    32      32.279  32.058  43.209  1.00  0.00           H
ATOM     91  HG3 LYS    32      33.343  32.890  42.146  1.00  0.00           H
ATOM     92  CD  LYS    32      32.604  31.123  41.375  1.00  0.00           C
ATOM     93  HD2 LYS    32      32.683  30.063  41.613  1.00  0.00           H
ATOM     94  HD3 LYS    32      31.540  31.324  41.255  1.00  0.00           H
ATOM     95  CE  LYS    32      33.376  31.354  40.097  1.00  0.00           C
ATOM     96  HE2 LYS    32      33.653  32.408  40.069  1.00  0.00           H
ATOM     97  HE3 LYS    32      34.253  30.714  40.189  1.00  0.00           H
ATOM     98  NZ  LYS    32      32.573  31.170  38.860  1.00  0.00           N
ATOM     99  HZ1 LYS    32      33.150  31.390  38.060  1.00  0.00           H
ATOM    100  HZ2 LYS    32      32.345  30.206  38.664  1.00  0.00           H
ATOM    101  HZ3 LYS    32      31.752  31.758  38.867  1.00  0.00           H
ATOM    102  C   LYS    32      33.945  32.310  45.599  1.00  0.00           C
ATOM    103  O   LYS    32      33.343  33.362  45.721  1.00  0.00           O
ATOM    104  N   ASP    33      34.056  31.495  46.695  1.00  0.00           N
ATOM    105  H   ASP    33      34.649  30.678  46.668  1.00  0.00           H
ATOM    106  CA  ASP    33      33.401  31.697  47.989  1.00  0.00           C
ATOM    107  HA  ASP    33      32.319  31.684  47.862  1.00  0.00           H
ATOM    108  CB  ASP    33      33.841  30.525  48.876  1.00  0.00           C
ATOM    109  HB2 ASP    33      33.742  29.597  48.312  1.00  0.00           H
ATOM    110  HB3 ASP    33      34.782  30.738  49.384  1.00  0.00           H
ATOM    111  CG  ASP    33      32.863  30.349  50.010  1.00  0.00           C
ATOM    112  OD1 ASP    33      32.877  31.207  50.953  1.00  0.00           O
ATOM    113  OD2 ASP    33      32.134  29.344  49.916  1.00  0.00           O
ATOM    114  C   ASP    33      33.600  33.138  48.541  1.00  0.00           C
ATOM    115  O   ASP    33      32.638  33.806  48.974  1.00  0.00           O
ATOM    116  N   TYR    34      34.838  33.605  48.490  1.00  0.00           N
ATOM    117  H   TYR    34      35.503  33.069  47.952  1.00  0.00           H
ATOM    118  CA  TYR    34      35.346  34.870  49.100  1.00  0.00           C
ATOM    119  HA  TYR    34      34.912  35.041  50.085  1.00  0.00           H
ATOM    120  CB  TYR    34      36.838  34.762  49.461  1.00  0.00           C
ATOM    121  HB2 TYR    34      37.544  34.362  48.733  1.00  0.00           H
ATOM    122  HB3 TYR    34      37.190  35.780  49.624  1.00  0.00           H
ATOM    123  CG  TYR    34      37.156  34.016  50.803  1.00  0.00           C
ATOM    124  CD1 TYR    34      37.903  34.678  51.840  1.00  0.00           C
ATOM    125  HD1 TYR    34      38.125  35.729  51.722  1.00  0.00           H
ATOM    126  CE1 TYR    34      38.212  33.934  52.986  1.00  0.00           C
ATOM    127  HE1 TYR    34      38.624  34.344  53.896  1.00  0.00           H
ATOM    128  CZ  TYR    34      38.037  32.596  53.000  1.00  0.00           C
ATOM    129  OH  TYR    34      38.572  31.893  54.101  1.00  0.00           O
ATOM    130  HH  TYR    34      38.850  30.996  53.901  1.00  0.00           H
ATOM    131  CE2 TYR    34      37.371  31.866  51.945  1.00  0.00           C
ATOM    132  HE2 TYR    34      37.272  30.792  52.007  1.00  0.00           H
ATOM    133  CD2 TYR    34      36.894  32.649  50.881  1.00  0.00           C
ATOM    134  HD2 TYR    34      36.400  32.236  50.014  1.00  0.00           H
ATOM    135  C   TYR    34      34.983  36.097  48.227  1.00  0.00           C
ATOM    136  O   TYR    34      34.604  37.157  48.690  1.00  0.00           O
ATOM    137  N   TYR    35      35.150  35.989  46.906  1.00  0.00           N
ATOM    138  H   TYR    35      35.614  35.172  46.536  1.00  0.00           H
ATOM    139  CA  TYR    35      34.554  36.808  45.868  1.00  0.00           C
ATOM    140  HA  TYR    35      35.108  37.746  45.811  1.00  0.00           H
ATOM    141  CB  TYR    35      34.703  36.253  44.456  1.00  0.00           C
ATOM    142  HB2 TYR    35      35.733  36.233  44.100  1.00  0.00           H
ATOM    143  HB3 TYR    35      34.308  35.249  44.609  1.00  0.00           H
ATOM    144  CG  TYR    35      33.761  36.751  43.439  1.00  0.00           C
ATOM    145  CD1 TYR    35      32.641  36.020  43.105  1.00  0.00           C
ATOM    146  HD1 TYR    35      32.519  35.030  43.518  1.00  0.00           H
ATOM    147  CE1 TYR    35      31.526  36.571  42.449  1.00  0.00           C
ATOM    148  HE1 TYR    35      30.735  35.965  42.033  1.00  0.00           H
ATOM    149  CZ  TYR    35      31.672  37.896  41.974  1.00  0.00           C
ATOM    150  OH  TYR    35      30.658  38.566  41.568  1.00  0.00           O
ATOM    151  HH  TYR    35      30.832  39.478  41.322  1.00  0.00           H
ATOM    152  CE2 TYR    35      32.914  38.589  42.108  1.00  0.00           C
ATOM    153  HE2 TYR    35      33.098  39.519  41.590  1.00  0.00           H
ATOM    154  CD2 TYR    35      33.914  38.097  42.998  1.00  0.00           C
ATOM    155  HD2 TYR    35      34.806  38.699  43.093  1.00  0.00           H
ATOM    156  C   TYR    35      33.010  37.134  46.219  1.00  0.00           C
ATOM    157  O   TYR    35      32.666  38.263  46.359  1.00  0.00           O
ATOM    158  N   PHE    36      32.215  36.080  46.480  1.00  0.00           N
ATOM    159  H   PHE    36      32.537  35.209  46.081  1.00  0.00           H
ATOM    160  CA  PHE    36      30.786  36.258  46.931  1.00  0.00           C
ATOM    161  HA  PHE    36      30.247  36.833  46.177  1.00  0.00           H
ATOM    162  CB  PHE    36      30.075  34.848  46.998  1.00  0.00           C
ATOM    163  HB2 PHE    36      30.689  34.291  47.705  1.00  0.00           H
ATOM    164  HB3 PHE    36      29.053  34.991  47.347  1.00  0.00           H
ATOM    165  CG  PHE    36      30.033  34.112  45.719  1.00  0.00           C
ATOM    166  CD1 PHE    36      30.139  32.704  45.668  1.00  0.00           C
ATOM    167  HD1 PHE    36      30.465  32.195  46.563  1.00  0.00           H
ATOM    168  CE1 PHE    36      29.813  31.960  44.562  1.00  0.00           C
ATOM    169  HE1 PHE    36      30.234  30.966  44.577  1.00  0.00           H
ATOM    170  CZ  PHE    36      29.578  32.640  43.347  1.00  0.00           C
ATOM    171  HZ  PHE    36      29.741  32.084  42.435  1.00  0.00           H
ATOM    172  CE2 PHE    36      29.472  34.039  43.356  1.00  0.00           C
ATOM    173  HE2 PHE    36      29.302  34.562  42.427  1.00  0.00           H
ATOM    174  CD2 PHE    36      29.600  34.737  44.540  1.00  0.00           C
ATOM    175  HD2 PHE    36      29.265  35.750  44.709  1.00  0.00           H
ATOM    176  C   PHE    36      30.732  36.972  48.235  1.00  0.00           C
ATOM    177  O   PHE    36      30.078  37.996  48.285  1.00  0.00           O
ATOM    178  N   ASP    37      31.553  36.623  49.273  1.00  0.00           N
ATOM    179  H   ASP    37      32.066  35.754  49.226  1.00  0.00           H
ATOM    180  CA  ASP    37      31.603  37.348  50.637  1.00  0.00           C
ATOM    181  HA  ASP    37      30.611  37.378  51.089  1.00  0.00           H
ATOM    182  CB  ASP    37      32.686  36.590  51.443  1.00  0.00           C
ATOM    183  HB2 ASP    37      32.256  35.589  51.481  1.00  0.00           H
ATOM    184  HB3 ASP    37      33.616  36.576  50.875  1.00  0.00           H
ATOM    185  CG  ASP    37      32.945  37.165  52.804  1.00  0.00           C
ATOM    186  OD1 ASP    37      33.820  38.044  52.848  1.00  0.00           O
ATOM    187  OD2 ASP    37      32.178  36.946  53.751  1.00  0.00           O
ATOM    188  C   ASP    37      31.887  38.819  50.442  1.00  0.00           C
ATOM    189  O   ASP    37      31.229  39.629  51.043  1.00  0.00           O
ATOM    190  N   SER    38      32.756  39.178  49.510  1.00  0.00           N
ATOM    191  H   SER    38      33.161  38.362  49.072  1.00  0.00           H
ATOM    192  CA  SER    38      33.090  40.495  49.095  1.00  0.00           C
ATOM    193  HA  SER    38      33.373  41.013  50.012  1.00  0.00           H
ATOM    194  CB  SER    38      34.260  40.512  48.173  1.00  0.00           C
ATOM    195  HB2 SER    38      34.151  39.983  47.226  1.00  0.00           H
ATOM    196  HB3 SER    38      34.594  41.506  47.874  1.00  0.00           H
ATOM    197  OG  SER    38      35.356  39.883  48.866  1.00  0.00           O
ATOM    198  HG  SER    38      35.177  38.943  48.793  1.00  0.00           H
ATOM    199  C   SER    38      31.990  41.271  48.498  1.00  0.00           C
ATOM    200  O   SER    38      32.099  42.475  48.564  1.00  0.00           O
ATOM    201  N   TYR    39      30.880  40.696  48.065  1.00  0.00           N
ATOM    202  H   TYR    39      30.785  39.692  48.124  1.00  0.00           H
ATOM    203  CA  TYR    39      29.708  41.288  47.484  1.00  0.00           C
ATOM    204  HA  TYR    39      29.700  42.376  47.421  1.00  0.00           H
ATOM    205  CB  TYR    39      29.399  40.832  46.064  1.00  0.00           C
ATOM    206  HB2 TYR    39      29.481  39.750  45.961  1.00  0.00           H
ATOM    207  HB3 TYR    39      28.350  41.037  45.848  1.00  0.00           H
ATOM    208  CG  TYR    39      30.215  41.659  45.024  1.00  0.00           C
ATOM    209  CD1 TYR    39      31.422  41.107  44.475  1.00  0.00           C
ATOM    210  HD1 TYR    39      31.681  40.084  44.702  1.00  0.00           H
ATOM    211  CE1 TYR    39      32.320  41.968  43.910  1.00  0.00           C
ATOM    212  HE1 TYR    39      33.351  41.666  43.799  1.00  0.00           H
ATOM    213  CZ  TYR    39      31.960  43.235  43.457  1.00  0.00           C
ATOM    214  OH  TYR    39      32.770  43.941  42.637  1.00  0.00           O
ATOM    215  HH  TYR    39      33.629  43.933  43.065  1.00  0.00           H
ATOM    216  CE2 TYR    39      30.798  43.817  43.916  1.00  0.00           C
ATOM    217  HE2 TYR    39      30.511  44.843  43.739  1.00  0.00           H
ATOM    218  CD2 TYR    39      29.944  43.031  44.763  1.00  0.00           C
ATOM    219  HD2 TYR    39      28.953  43.409  44.967  1.00  0.00           H
ATOM    220  C   TYR    39      28.485  41.030  48.345  1.00  0.00           C
ATOM    221  O   TYR    39      27.549  41.804  48.284  1.00  0.00           O
ATOM    222  N   ALA    40      28.464  40.020  49.277  1.00  0.00           N
ATOM    223  H   ALA    40      29.082  39.223  49.222  1.00  0.00           H
ATOM    224  CA  ALA    40      27.531  40.078  50.456  1.00  0.00           C
ATOM    225  HA  ALA    40      26.475  40.063  50.187  1.00  0.00           H
ATOM    226  CB  ALA    40      27.712  38.831  51.359  1.00  0.00           C
ATOM    227  HB1 ALA    40      27.084  38.829  52.250  1.00  0.00           H
ATOM    228  HB2 ALA    40      27.395  37.987  50.748  1.00  0.00           H
ATOM    229  HB3 ALA    40      28.719  38.804  51.775  1.00  0.00           H
ATOM    230  C   ALA    40      27.728  41.355  51.260  1.00  0.00           C
ATOM    231  O   ALA    40      26.879  41.830  51.977  1.00  0.00           O
ATOM    232  N   HIE    41      28.918  41.949  51.232  1.00  0.00           N
ATOM    233  H   HIE    41      29.721  41.431  50.905  1.00  0.00           H
ATOM    234  CA  HIE    41      29.259  43.284  51.737  1.00  0.00           C
ATOM    235  HA  HIE    41      29.108  43.286  52.816  1.00  0.00           H
ATOM    236  CB  HIE    41      30.748  43.464  51.478  1.00  0.00           C
ATOM    237  HB2 HIE    41      31.303  42.716  52.043  1.00  0.00           H
ATOM    238  HB3 HIE    41      30.983  43.281  50.429  1.00  0.00           H
ATOM    239  CG  HIE    41      31.285  44.807  51.937  1.00  0.00           C
ATOM    240  ND1 HIE    41      30.927  45.404  53.172  1.00  0.00           N
ATOM    241  CE1 HIE    41      31.973  46.090  53.583  1.00  0.00           C
ATOM    242  HE1 HIE    41      32.027  46.525  54.569  1.00  0.00           H
ATOM    243  NE2 HIE    41      32.888  46.231  52.571  1.00  0.00           N
ATOM    244  HE2 HIE    41      33.835  46.528  52.756  1.00  0.00           H
ATOM    245  CD2 HIE    41      32.521  45.354  51.609  1.00  0.00           C
ATOM    246  HD2 HIE    41      33.028  44.999  50.724  1.00  0.00           H
ATOM    247  C   HIE    41      28.332  44.322  51.226  1.00  0.00           C
ATOM    248  O   HIE    41      28.466  44.839  50.089  1.00  0.00           O
ATOM    249  N   PHE    42      27.450  44.759  52.144  1.00  0.00           N
ATOM    250  H   PHE    42      27.137  44.208  52.931  1.00  0.00           H
ATOM    251  CA  PHE    42      26.707  46.041  51.979  1.00  0.00           C
ATOM    252  HA  PHE    42      26.111  45.953  51.070  1.00  0.00           H
ATOM    253  CB  PHE    42      25.848  46.278  53.201  1.00  0.00           C
ATOM    254  HB2 PHE    42      25.053  45.537  53.276  1.00  0.00           H
ATOM    255  HB3 PHE    42      26.548  46.255  54.036  1.00  0.00           H
ATOM    256  CG  PHE    42      25.203  47.623  53.171  1.00  0.00           C
ATOM    257  CD1 PHE    42      24.201  47.840  52.125  1.00  0.00           C
ATOM    258  HD1 PHE    42      24.132  47.191  51.264  1.00  0.00           H
ATOM    259  CE1 PHE    42      23.456  49.015  52.111  1.00  0.00           C
ATOM    260  HE1 PHE    42      22.716  49.206  51.347  1.00  0.00           H
ATOM    261  CZ  PHE    42      23.473  49.911  53.217  1.00  0.00           C
ATOM    262  HZ  PHE    42      22.696  50.632  53.423  1.00  0.00           H
ATOM    263  CE2 PHE    42      24.371  49.628  54.316  1.00  0.00           C
ATOM    264  HE2 PHE    42      24.356  50.194  55.235  1.00  0.00           H
ATOM    265  CD2 PHE    42      25.173  48.418  54.329  1.00  0.00           C
ATOM    266  HD2 PHE    42      25.694  48.032  55.192  1.00  0.00           H
ATOM    267  C   PHE    42      27.613  47.324  51.760  1.00  0.00           C
ATOM    268  O   PHE    42      27.165  48.202  51.008  1.00  0.00           O
ATOM    269  N   GLY    43      28.804  47.357  52.324  1.00  0.00           N
ATOM    270  H   GLY    43      29.136  46.477  52.694  1.00  0.00           H
ATOM    271  CA  GLY    43      29.834  48.346  52.107  1.00  0.00           C
ATOM    272  HA2 GLY    43      29.567  49.308  52.545  1.00  0.00           H
ATOM    273  HA3 GLY    43      30.683  48.146  52.761  1.00  0.00           H
ATOM    274  C   GLY    43      30.417  48.343  50.710  1.00  0.00           C
ATOM    275  O   GLY    43      31.231  49.279  50.463  1.00  0.00           O
ATOM    276  N   ILE    44      30.174  47.423  49.785  1.00  0.00           N
ATOM    277  H   ILE    44      29.559  46.658  50.024  1.00  0.00           H
ATOM    278  CA  ILE    44      30.504  47.727  48.379  1.00  0.00           C
ATOM    279  HA  ILE    44      31.051  48.668  48.337  1.00  0.00           H
ATOM    280  CB  ILE    44      31.219  46.517  47.700  1.00  0.00           C
ATOM    281  HB  ILE    44      32.065  46.281  48.346  1.00  0.00           H
ATOM    282  CG2 ILE    44      30.426  45.186  47.241  1.00  0.00           C
ATOM    283 HG21 ILE    44      29.824  44.745  48.035  1.00  0.00           H
ATOM    284 HG22 ILE    44      29.891  45.359  46.308  1.00  0.00           H
ATOM    285 HG23 ILE    44      31.178  44.479  46.890  1.00  0.00           H
ATOM    286  CG1 ILE    44      31.903  47.150  46.418  1.00  0.00           C
ATOM    287 HG12 ILE    44      32.406  46.324  45.916  1.00  0.00           H
ATOM    288 HG13 ILE    44      31.107  47.329  45.696  1.00  0.00           H
ATOM    289  CD1 ILE    44      32.913  48.345  46.552  1.00  0.00           C
ATOM    290 HD11 ILE    44      32.368  49.283  46.656  1.00  0.00           H
ATOM    291 HD12 ILE    44      33.627  48.233  47.368  1.00  0.00           H
ATOM    292 HD13 ILE    44      33.477  48.494  45.632  1.00  0.00           H
ATOM    293  C   ILE    44      29.268  48.331  47.671  1.00  0.00           C
ATOM    294  O   ILE    44      29.369  49.379  47.003  1.00  0.00           O
ATOM    295  N   HID    45      28.174  47.512  47.696  1.00  0.00           N
ATOM    296  H   HID    45      28.312  46.633  48.173  1.00  0.00           H
ATOM    297  CA  HID    45      26.988  47.787  46.924  1.00  0.00           C
ATOM    298  HA  HID    45      27.271  47.872  45.875  1.00  0.00           H
ATOM    299  CB  HID    45      25.953  46.628  47.253  1.00  0.00           C
ATOM    300  HB2 HID    45      25.890  46.534  48.337  1.00  0.00           H
ATOM    301  HB3 HID    45      24.991  47.010  46.911  1.00  0.00           H
ATOM    302  CG  HID    45      26.195  45.348  46.444  1.00  0.00           C
ATOM    303  ND1 HID    45      26.122  44.010  46.898  1.00  0.00           N
ATOM    304  HD1 HID    45      26.508  43.674  47.769  1.00  0.00           H
ATOM    305  CE1 HID    45      26.094  43.222  45.879  1.00  0.00           C
ATOM    306  HE1 HID    45      26.285  42.160  45.929  1.00  0.00           H
ATOM    307  NE2 HID    45      26.135  43.896  44.765  1.00  0.00           N
ATOM    308  CD2 HID    45      26.324  45.272  45.094  1.00  0.00           C
ATOM    309  HD2 HID    45      26.486  46.108  44.429  1.00  0.00           H
ATOM    310  C   HID    45      26.461  49.175  47.255  1.00  0.00           C
ATOM    311  O   HID    45      25.854  49.867  46.346  1.00  0.00           O
ATOM    312  N   GLU    46      26.588  49.661  48.454  1.00  0.00           N
ATOM    313  H   GLU    46      27.055  49.165  49.199  1.00  0.00           H
ATOM    314  CA  GLU    46      26.299  51.054  48.846  1.00  0.00           C
ATOM    315  HA  GLU    46      25.293  51.265  48.485  1.00  0.00           H
ATOM    316  CB  GLU    46      26.270  51.105  50.413  1.00  0.00           C
ATOM    317  HB2 GLU    46      25.752  50.216  50.774  1.00  0.00           H
ATOM    318  HB3 GLU    46      27.284  50.966  50.788  1.00  0.00           H
ATOM    319  CG  GLU    46      25.690  52.342  51.009  1.00  0.00           C
ATOM    320  HG2 GLU    46      25.887  52.220  52.074  1.00  0.00           H
ATOM    321  HG3 GLU    46      26.338  53.191  50.791  1.00  0.00           H
ATOM    322  CD  GLU    46      24.190  52.704  50.730  1.00  0.00           C
ATOM    323  OE1 GLU    46      23.719  52.296  49.605  1.00  0.00           O
ATOM    324  OE2 GLU    46      23.624  53.536  51.498  1.00  0.00           O
ATOM    325  C   GLU    46      27.134  52.132  48.047  1.00  0.00           C
ATOM    326  O   GLU    46      26.533  53.049  47.528  1.00  0.00           O
ATOM    327  N   GLU    47      28.409  51.951  47.939  1.00  0.00           N
ATOM    328  H   GLU    47      28.720  51.078  48.341  1.00  0.00           H
ATOM    329  CA  GLU    47      29.266  53.027  47.427  1.00  0.00           C
ATOM    330  HA  GLU    47      29.002  53.994  47.855  1.00  0.00           H
ATOM    331  CB  GLU    47      30.716  52.630  47.849  1.00  0.00           C
ATOM    332  HB2 GLU    47      30.772  52.412  48.915  1.00  0.00           H
ATOM    333  HB3 GLU    47      30.923  51.651  47.417  1.00  0.00           H
ATOM    334  CG  GLU    47      31.817  53.550  47.436  1.00  0.00           C
ATOM    335  HG2 GLU    47      32.781  53.129  47.722  1.00  0.00           H
ATOM    336  HG3 GLU    47      31.822  53.666  46.352  1.00  0.00           H
ATOM    337  CD  GLU    47      31.755  54.983  48.067  1.00  0.00           C
ATOM    338  OE1 GLU    47      31.247  55.141  49.210  1.00  0.00           O
ATOM    339  OE2 GLU    47      32.241  55.903  47.376  1.00  0.00           O
ATOM    340  C   GLU    47      29.194  52.974  45.925  1.00  0.00           C
ATOM    341  O   GLU    47      29.247  54.060  45.378  1.00  0.00           O
ATOM    342  N   MET    48      29.072  51.751  45.335  1.00  0.00           N
ATOM    343  H   MET    48      29.179  50.968  45.963  1.00  0.00           H
ATOM    344  CA  MET    48      28.586  51.529  43.950  1.00  0.00           C
ATOM    345  HA  MET    48      29.380  52.083  43.448  1.00  0.00           H
ATOM    346  CB  MET    48      28.643  50.017  43.662  1.00  0.00           C
ATOM    347  HB2 MET    48      29.589  49.688  44.093  1.00  0.00           H
ATOM    348  HB3 MET    48      27.954  49.464  44.300  1.00  0.00           H
ATOM    349  CG  MET    48      28.419  49.555  42.228  1.00  0.00           C
ATOM    350  HG2 MET    48      27.383  49.783  41.977  1.00  0.00           H
ATOM    351  HG3 MET    48      29.051  50.110  41.535  1.00  0.00           H
ATOM    352  SD  MET    48      28.550  47.763  41.924  1.00  0.00           S
ATOM    353  CE  MET    48      29.599  47.841  40.440  1.00  0.00           C
ATOM    354  HE1 MET    48      30.582  48.172  40.774  1.00  0.00           H
ATOM    355  HE2 MET    48      29.600  46.859  39.966  1.00  0.00           H
ATOM    356  HE3 MET    48      29.228  48.622  39.777  1.00  0.00           H
ATOM    357  C   MET    48      27.236  52.101  43.528  1.00  0.00           C
ATOM    358  O   MET    48      27.165  52.597  42.393  1.00  0.00           O
ATOM    359  N   LEU    49      26.149  52.052  44.340  1.00  0.00           N
ATOM    360  H   LEU    49      26.184  51.519  45.197  1.00  0.00           H
ATOM    361  CA  LEU    49      24.978  52.909  44.088  1.00  0.00           C
ATOM    362  HA  LEU    49      24.599  52.847  43.068  1.00  0.00           H
ATOM    363  CB  LEU    49      23.770  52.395  44.867  1.00  0.00           C
ATOM    364  HB2 LEU    49      23.848  51.308  44.909  1.00  0.00           H
ATOM    365  HB3 LEU    49      23.978  52.531  45.929  1.00  0.00           H
ATOM    366  CG  LEU    49      22.359  52.920  44.426  1.00  0.00           C
ATOM    367  HG  LEU    49      22.511  53.917  44.015  1.00  0.00           H
ATOM    368  CD1 LEU    49      21.867  51.985  43.340  1.00  0.00           C
ATOM    369 HD11 LEU    49      22.557  51.975  42.496  1.00  0.00           H
ATOM    370 HD12 LEU    49      21.813  50.942  43.653  1.00  0.00           H
ATOM    371 HD13 LEU    49      20.911  52.305  42.924  1.00  0.00           H
ATOM    372  CD2 LEU    49      21.256  53.008  45.441  1.00  0.00           C
ATOM    373 HD21 LEU    49      20.978  52.020  45.810  1.00  0.00           H
ATOM    374 HD22 LEU    49      21.545  53.718  46.216  1.00  0.00           H
ATOM    375 HD23 LEU    49      20.313  53.316  44.991  1.00  0.00           H
ATOM    376  C   LEU    49      25.207  54.479  44.123  1.00  0.00           C
ATOM    377  O   LEU    49      24.690  55.221  43.296  1.00  0.00           O
ATOM    378  N   LYS    50      26.044  54.984  45.001  1.00  0.00           N
ATOM    379  H   LYS    50      26.484  54.416  45.712  1.00  0.00           H
ATOM    380  CA  LYS    50      26.454  56.397  45.143  1.00  0.00           C
ATOM    381  HA  LYS    50      25.563  57.023  45.076  1.00  0.00           H
ATOM    382  CB  LYS    50      26.898  56.530  46.614  1.00  0.00           C
ATOM    383  HB2 LYS    50      26.113  56.088  47.227  1.00  0.00           H
ATOM    384  HB3 LYS    50      27.732  55.869  46.849  1.00  0.00           H
ATOM    385  CG  LYS    50      27.314  57.934  47.103  1.00  0.00           C
ATOM    386  HG2 LYS    50      27.962  58.405  46.365  1.00  0.00           H
ATOM    387  HG3 LYS    50      26.428  58.567  47.054  1.00  0.00           H
ATOM    388  CD  LYS    50      27.952  58.059  48.421  1.00  0.00           C
ATOM    389  HD2 LYS    50      28.187  59.088  48.693  1.00  0.00           H
ATOM    390  HD3 LYS    50      27.312  57.634  49.194  1.00  0.00           H
ATOM    391  CE  LYS    50      29.207  57.233  48.472  1.00  0.00           C
ATOM    392  HE2 LYS    50      29.320  56.941  49.517  1.00  0.00           H
ATOM    393  HE3 LYS    50      29.014  56.241  48.062  1.00  0.00           H
ATOM    394  NZ  LYS    50      30.398  57.860  47.968  1.00  0.00           N
ATOM    395  HZ1 LYS    50      30.204  58.194  47.034  1.00  0.00           H
ATOM    396  HZ2 LYS    50      30.642  58.647  48.552  1.00  0.00           H
ATOM    397  HZ3 LYS    50      31.149  57.193  47.867  1.00  0.00           H
ATOM    398  C   LYS    50      27.575  56.794  44.135  1.00  0.00           C
ATOM    399  O   LYS    50      27.851  57.983  44.020  1.00  0.00           O
ATOM    400  N   ASP    51      28.030  55.854  43.353  1.00  0.00           N
ATOM    401  H   ASP    51      27.768  54.906  43.581  1.00  0.00           H
ATOM    402  CA  ASP    51      28.404  56.143  41.932  1.00  0.00           C
ATOM    403  HA  ASP    51      28.950  57.085  41.974  1.00  0.00           H
ATOM    404  CB  ASP    51      29.161  54.903  41.257  1.00  0.00           C
ATOM    405  HB2 ASP    51      29.631  54.329  42.055  1.00  0.00           H
ATOM    406  HB3 ASP    51      28.483  54.185  40.794  1.00  0.00           H
ATOM    407  CG  ASP    51      30.097  55.339  40.127  1.00  0.00           C
ATOM    408  OD1 ASP    51      29.745  56.238  39.307  1.00  0.00           O
ATOM    409  OD2 ASP    51      31.188  54.700  40.046  1.00  0.00           O
ATOM    410  C   ASP    51      27.240  56.561  41.056  1.00  0.00           C
ATOM    411  O   ASP    51      26.676  55.742  40.306  1.00  0.00           O
ATOM    412  N   GLU    52      26.917  57.866  40.931  1.00  0.00           N
ATOM    413  H   GLU    52      27.202  58.503  41.662  1.00  0.00           H
ATOM    414  CA  GLU    52      26.057  58.434  39.889  1.00  0.00           C
ATOM    415  HA  GLU    52      25.396  57.629  39.571  1.00  0.00           H
ATOM    416  CB  GLU    52      25.281  59.676  40.435  1.00  0.00           C
ATOM    417  HB2 GLU    52      25.884  60.310  41.085  1.00  0.00           H
ATOM    418  HB3 GLU    52      25.037  60.346  39.611  1.00  0.00           H
ATOM    419  CG  GLU    52      23.929  59.318  41.082  1.00  0.00           C
ATOM    420  HG2 GLU    52      24.181  58.645  41.902  1.00  0.00           H
ATOM    421  HG3 GLU    52      23.403  60.161  41.532  1.00  0.00           H
ATOM    422  CD  GLU    52      22.966  58.658  40.064  1.00  0.00           C
ATOM    423  OE1 GLU    52      22.672  57.434  40.175  1.00  0.00           O
ATOM    424  OE2 GLU    52      22.499  59.397  39.141  1.00  0.00           O
ATOM    425  C   GLU    52      26.875  58.843  38.658  1.00  0.00           C
ATOM    426  O   GLU    52      26.724  59.870  38.071  1.00  0.00           O
ATOM    427  N   VAL    53      27.854  57.998  38.282  1.00  0.00           N
ATOM    428  H   VAL    53      28.190  57.365  38.993  1.00  0.00           H
ATOM    429  CA  VAL    53      28.293  57.867  36.888  1.00  0.00           C
ATOM    430  HA  VAL    53      27.726  58.548  36.254  1.00  0.00           H
ATOM    431  CB  VAL    53      29.797  58.079  36.605  1.00  0.00           C
ATOM    432  HB  VAL    53      30.469  57.505  37.242  1.00  0.00           H
ATOM    433  CG1 VAL    53      30.151  57.604  35.196  1.00  0.00           C
ATOM    434 HG11 VAL    53      29.521  58.117  34.469  1.00  0.00           H
ATOM    435 HG12 VAL    53      31.152  57.857  34.846  1.00  0.00           H
ATOM    436 HG13 VAL    53      30.009  56.545  34.981  1.00  0.00           H
ATOM    437  CG2 VAL    53      30.238  59.595  36.703  1.00  0.00           C
ATOM    438 HG21 VAL    53      29.809  60.267  35.960  1.00  0.00           H
ATOM    439 HG22 VAL    53      30.173  59.881  37.753  1.00  0.00           H
ATOM    440 HG23 VAL    53      31.278  59.673  36.387  1.00  0.00           H
ATOM    441  C   VAL    53      27.836  56.505  36.338  1.00  0.00           C
ATOM    442  O   VAL    53      27.010  56.404  35.463  1.00  0.00           O
ATOM    443  N   ARG    54      28.327  55.419  36.935  1.00  0.00           N
ATOM    444  H   ARG    54      28.999  55.569  37.673  1.00  0.00           H
ATOM    445  CA  ARG    54      27.713  54.094  36.822  1.00  0.00           C
ATOM    446  HA  ARG    54      27.854  53.839  35.771  1.00  0.00           H
ATOM    447  CB  ARG    54      28.403  53.220  37.860  1.00  0.00           C
ATOM    448  HB2 ARG    54      29.446  53.307  37.555  1.00  0.00           H
ATOM    449  HB3 ARG    54      28.280  53.672  38.844  1.00  0.00           H
ATOM    450  CG  ARG    54      27.901  51.706  37.865  1.00  0.00           C
ATOM    451  HG2 ARG    54      27.322  51.552  36.954  1.00  0.00           H
ATOM    452  HG3 ARG    54      28.691  50.955  37.872  1.00  0.00           H
ATOM    453  CD  ARG    54      27.084  51.437  39.083  1.00  0.00           C
ATOM    454  HD2 ARG    54      27.738  51.515  39.952  1.00  0.00           H
ATOM    455  HD3 ARG    54      26.311  52.183  39.270  1.00  0.00           H
ATOM    456  NE  ARG    54      26.470  50.115  39.095  1.00  0.00           N
ATOM    457  HE  ARG    54      26.953  49.379  38.601  1.00  0.00           H
ATOM    458  CZ  ARG    54      25.359  49.725  39.678  1.00  0.00           C
ATOM    459  NH1 ARG    54      25.006  48.488  39.777  1.00  0.00           N
ATOM    460 HH11 ARG    54      25.695  47.824  39.454  1.00  0.00           H
ATOM    461 HH12 ARG    54      24.338  48.095  40.424  1.00  0.00           H
ATOM    462  NH2 ARG    54      24.476  50.642  40.004  1.00  0.00           N
ATOM    463 HH21 ARG    54      23.597  50.342  40.401  1.00  0.00           H
ATOM    464 HH22 ARG    54      24.779  51.588  40.183  1.00  0.00           H
ATOM    465  C   ARG    54      26.158  54.065  36.909  1.00  0.00           C
ATOM    466  O   ARG    54      25.558  53.672  35.916  1.00  0.00           O
ATOM    467  N   THR    55      25.567  54.474  38.000  1.00  0.00           N
ATOM    468  H   THR    55      26.198  54.720  38.748  1.00  0.00           H
ATOM    469  CA  THR    55      24.134  54.088  38.317  1.00  0.00           C
ATOM    470  HA  THR    55      24.027  53.087  37.899  1.00  0.00           H
ATOM    471  CB  THR    55      23.959  54.252  39.868  1.00  0.00           C
ATOM    472  HB  THR    55      24.071  55.289  40.185  1.00  0.00           H
ATOM    473  CG2 THR    55      22.639  53.733  40.232  1.00  0.00           C
ATOM    474 HG21 THR    55      22.468  53.796  41.307  1.00  0.00           H
ATOM    475 HG22 THR    55      21.813  54.327  39.839  1.00  0.00           H
ATOM    476 HG23 THR    55      22.481  52.714  39.878  1.00  0.00           H
ATOM    477  OG1 THR    55      24.967  53.552  40.533  1.00  0.00           O
ATOM    478  HG1 THR    55      25.488  54.210  40.999  1.00  0.00           H
ATOM    479  C   THR    55      23.167  54.854  37.412  1.00  0.00           C
ATOM    480  O   THR    55      22.395  54.315  36.699  1.00  0.00           O
ATOM    481  N   LEU    56      23.336  56.213  37.451  1.00  0.00           N
ATOM    482  H   LEU    56      23.523  56.708  38.311  1.00  0.00           H
ATOM    483  CA  LEU    56      23.040  57.072  36.295  1.00  0.00           C
ATOM    484  HA  LEU    56      22.052  57.517  36.418  1.00  0.00           H
ATOM    485  CB  LEU    56      24.112  58.246  36.334  1.00  0.00           C
ATOM    486  HB2 LEU    56      24.014  58.836  37.245  1.00  0.00           H
ATOM    487  HB3 LEU    56      25.158  57.943  36.301  1.00  0.00           H
ATOM    488  CG  LEU    56      24.053  59.406  35.285  1.00  0.00           C
ATOM    489  HG  LEU    56      24.680  60.220  35.648  1.00  0.00           H
ATOM    490  CD1 LEU    56      24.689  59.030  33.898  1.00  0.00           C
ATOM    491 HD11 LEU    56      25.615  58.455  33.900  1.00  0.00           H
ATOM    492 HD12 LEU    56      24.000  58.461  33.274  1.00  0.00           H
ATOM    493 HD13 LEU    56      24.938  59.916  33.314  1.00  0.00           H
ATOM    494  CD2 LEU    56      22.718  59.988  35.091  1.00  0.00           C
ATOM    495 HD21 LEU    56      22.608  60.857  34.442  1.00  0.00           H
ATOM    496 HD22 LEU    56      22.010  59.230  34.756  1.00  0.00           H
ATOM    497 HD23 LEU    56      22.295  60.254  36.060  1.00  0.00           H
ATOM    498  C   LEU    56      23.069  56.375  34.882  1.00  0.00           C
ATOM    499  O   LEU    56      22.020  56.223  34.243  1.00  0.00           O
ATOM    500  N   THR    57      24.263  55.832  34.481  1.00  0.00           N
ATOM    501  H   THR    57      25.031  55.809  35.136  1.00  0.00           H
ATOM    502  CA  THR    57      24.458  55.259  33.209  1.00  0.00           C
ATOM    503  HA  THR    57      24.239  55.987  32.429  1.00  0.00           H
ATOM    504  CB  THR    57      25.921  54.985  32.824  1.00  0.00           C
ATOM    505  HB  THR    57      26.292  54.209  33.494  1.00  0.00           H
ATOM    506  CG2 THR    57      26.148  54.385  31.410  1.00  0.00           C
ATOM    507 HG21 THR    57      26.770  53.494  31.491  1.00  0.00           H
ATOM    508 HG22 THR    57      25.284  54.129  30.796  1.00  0.00           H
ATOM    509 HG23 THR    57      26.692  55.096  30.788  1.00  0.00           H
ATOM    510  OG1 THR    57      26.678  56.180  32.875  1.00  0.00           O
ATOM    511  HG1 THR    57      26.753  56.430  33.799  1.00  0.00           H
ATOM    512  C   THR    57      23.518  54.108  32.916  1.00  0.00           C
ATOM    513  O   THR    57      22.826  54.030  31.891  1.00  0.00           O
ATOM    514  N   TYR    58      23.379  53.189  33.886  1.00  0.00           N
ATOM    515  H   TYR    58      23.636  53.551  34.793  1.00  0.00           H
ATOM    516  CA  TYR    58      22.526  52.025  33.831  1.00  0.00           C
ATOM    517  HA  TYR    58      22.725  51.455  32.924  1.00  0.00           H
ATOM    518  CB  TYR    58      22.888  51.071  34.954  1.00  0.00           C
ATOM    519  HB2 TYR    58      23.706  51.457  35.563  1.00  0.00           H
ATOM    520  HB3 TYR    58      21.950  50.862  35.468  1.00  0.00           H
ATOM    521  CG  TYR    58      23.479  49.731  34.564  1.00  0.00           C
ATOM    522  CD1 TYR    58      24.348  49.092  35.479  1.00  0.00           C
ATOM    523  HD1 TYR    58      24.519  49.544  36.445  1.00  0.00           H
ATOM    524  CE1 TYR    58      24.822  47.776  35.276  1.00  0.00           C
ATOM    525  HE1 TYR    58      25.475  47.290  35.986  1.00  0.00           H
ATOM    526  CZ  TYR    58      24.504  47.155  34.075  1.00  0.00           C
ATOM    527  OH  TYR    58      24.571  45.780  34.016  1.00  0.00           O
ATOM    528  HH  TYR    58      23.822  45.425  33.531  1.00  0.00           H
ATOM    529  CE2 TYR    58      23.629  47.753  33.168  1.00  0.00           C
ATOM    530  HE2 TYR    58      23.388  47.216  32.263  1.00  0.00           H
ATOM    531  CD2 TYR    58      23.042  48.946  33.456  1.00  0.00           C
ATOM    532  HD2 TYR    58      22.191  49.247  32.863  1.00  0.00           H
ATOM    533  C   TYR    58      21.040  52.399  33.820  1.00  0.00           C
ATOM    534  O   TYR    58      20.347  52.151  32.770  1.00  0.00           O
ATOM    535  N   ARG    59      20.540  53.219  34.759  1.00  0.00           N
ATOM    536  H   ARG    59      21.069  53.329  35.612  1.00  0.00           H
ATOM    537  CA  ARG    59      19.215  53.764  34.834  1.00  0.00           C
ATOM    538  HA  ARG    59      18.434  53.040  35.069  1.00  0.00           H
ATOM    539  CB  ARG    59      19.299  54.805  35.997  1.00  0.00           C
ATOM    540  HB2 ARG    59      19.747  54.337  36.874  1.00  0.00           H
ATOM    541  HB3 ARG    59      19.854  55.688  35.680  1.00  0.00           H
ATOM    542  CG  ARG    59      17.832  55.292  36.345  1.00  0.00           C
ATOM    543  HG2 ARG    59      17.460  56.088  35.700  1.00  0.00           H
ATOM    544  HG3 ARG    59      17.114  54.475  36.412  1.00  0.00           H
ATOM    545  CD  ARG    59      17.812  55.876  37.767  1.00  0.00           C
ATOM    546  HD2 ARG    59      16.773  55.886  38.096  1.00  0.00           H
ATOM    547  HD3 ARG    59      18.315  55.195  38.453  1.00  0.00           H
ATOM    548  NE  ARG    59      18.429  57.165  37.883  1.00  0.00           N
ATOM    549  HE  ARG    59      17.933  57.843  37.322  1.00  0.00           H
ATOM    550  CZ  ARG    59      19.645  57.472  38.255  1.00  0.00           C
ATOM    551  NH1 ARG    59      20.113  58.649  37.948  1.00  0.00           N
ATOM    552 HH11 ARG    59      19.560  59.283  37.390  1.00  0.00           H
ATOM    553 HH12 ARG    59      21.043  58.807  38.311  1.00  0.00           H
ATOM    554  NH2 ARG    59      20.283  56.720  39.029  1.00  0.00           N
ATOM    555 HH21 ARG    59      19.786  56.183  39.725  1.00  0.00           H
ATOM    556 HH22 ARG    59      21.043  57.148  39.539  1.00  0.00           H
ATOM    557  C   ARG    59      18.782  54.391  33.511  1.00  0.00           C
ATOM    558  O   ARG    59      17.674  54.287  33.029  1.00  0.00           O
ATOM    559  N   ASN    60      19.663  55.154  32.994  1.00  0.00           N
ATOM    560  H   ASN    60      20.596  55.042  33.364  1.00  0.00           H
ATOM    561  CA  ASN    60      19.414  55.958  31.884  1.00  0.00           C
ATOM    562  HA  ASN    60      18.477  56.470  32.101  1.00  0.00           H
ATOM    563  CB  ASN    60      20.499  56.993  31.627  1.00  0.00           C
ATOM    564  HB2 ASN    60      21.513  56.624  31.778  1.00  0.00           H
ATOM    565  HB3 ASN    60      20.388  57.445  30.642  1.00  0.00           H
ATOM    566  CG  ASN    60      20.474  58.180  32.624  1.00  0.00           C
ATOM    567  OD1 ASN    60      19.737  58.174  33.586  1.00  0.00           O
ATOM    568  ND2 ASN    60      21.254  59.218  32.365  1.00  0.00           N
ATOM    569 HD21 ASN    60      22.134  59.243  31.871  1.00  0.00           H
ATOM    570 HD22 ASN    60      20.888  60.099  32.696  1.00  0.00           H
ATOM    571  C   ASN    60      19.311  55.233  30.566  1.00  0.00           C
ATOM    572  O   ASN    60      18.402  55.444  29.737  1.00  0.00           O
ATOM    573  N   SER    61      20.270  54.284  30.345  1.00  0.00           N
ATOM    574  H   SER    61      20.934  54.151  31.094  1.00  0.00           H
ATOM    575  CA  SER    61      20.250  53.340  29.276  1.00  0.00           C
ATOM    576  HA  SER    61      20.285  53.842  28.309  1.00  0.00           H
ATOM    577  CB  SER    61      21.487  52.487  29.262  1.00  0.00           C
ATOM    578  HB2 SER    61      22.359  53.140  29.248  1.00  0.00           H
ATOM    579  HB3 SER    61      21.515  51.707  30.023  1.00  0.00           H
ATOM    580  OG  SER    61      21.382  51.724  28.024  1.00  0.00           O
ATOM    581  HG  SER    61      21.783  50.891  28.283  1.00  0.00           H
ATOM    582  C   SER    61      19.012  52.495  29.215  1.00  0.00           C
ATOM    583  O   SER    61      18.395  52.259  28.155  1.00  0.00           O
ATOM    584  N   MET    62      18.607  52.042  30.396  1.00  0.00           N
ATOM    585  H   MET    62      19.136  52.195  31.243  1.00  0.00           H
ATOM    586  CA  MET    62      17.211  51.425  30.627  1.00  0.00           C
ATOM    587  HA  MET    62      17.276  50.481  30.086  1.00  0.00           H
ATOM    588  CB  MET    62      16.830  51.154  32.066  1.00  0.00           C
ATOM    589  HB2 MET    62      17.729  51.243  32.676  1.00  0.00           H
ATOM    590  HB3 MET    62      16.048  51.847  32.377  1.00  0.00           H
ATOM    591  CG  MET    62      16.324  49.692  32.223  1.00  0.00           C
ATOM    592  HG2 MET    62      15.811  49.605  33.181  1.00  0.00           H
ATOM    593  HG3 MET    62      15.645  49.554  31.381  1.00  0.00           H
ATOM    594  SD  MET    62      17.493  48.394  32.095  1.00  0.00           S
ATOM    595  CE  MET    62      18.349  48.627  33.608  1.00  0.00           C
ATOM    596  HE1 MET    62      19.418  48.427  33.541  1.00  0.00           H
ATOM    597  HE2 MET    62      18.018  49.582  34.016  1.00  0.00           H
ATOM    598  HE3 MET    62      17.934  48.010  34.405  1.00  0.00           H
ATOM    599  C   MET    62      16.137  52.285  30.026  1.00  0.00           C
ATOM    600  O   MET    62      15.455  51.864  29.084  1.00  0.00           O
ATOM    601  N   PHE    63      15.982  53.540  30.560  1.00  0.00           N
ATOM    602  H   PHE    63      16.665  53.796  31.258  1.00  0.00           H
ATOM    603  CA  PHE    63      15.071  54.607  30.158  1.00  0.00           C
ATOM    604  HA  PHE    63      14.063  54.314  30.450  1.00  0.00           H
ATOM    605  CB  PHE    63      15.320  55.976  30.884  1.00  0.00           C
ATOM    606  HB2 PHE    63      16.373  56.246  30.800  1.00  0.00           H
ATOM    607  HB3 PHE    63      14.906  56.802  30.305  1.00  0.00           H
ATOM    608  CG  PHE    63      14.941  56.278  32.328  1.00  0.00           C
ATOM    609  CD1 PHE    63      15.706  57.155  33.161  1.00  0.00           C
ATOM    610  HD1 PHE    63      16.601  57.586  32.737  1.00  0.00           H
ATOM    611  CE1 PHE    63      15.536  57.282  34.530  1.00  0.00           C
ATOM    612  HE1 PHE    63      16.216  57.853  35.144  1.00  0.00           H
ATOM    613  CZ  PHE    63      14.479  56.524  35.104  1.00  0.00           C
ATOM    614  HZ  PHE    63      14.427  56.439  36.179  1.00  0.00           H
ATOM    615  CE2 PHE    63      13.688  55.706  34.318  1.00  0.00           C
ATOM    616  HE2 PHE    63      12.866  55.154  34.749  1.00  0.00           H
ATOM    617  CD2 PHE    63      13.882  55.692  32.933  1.00  0.00           C
ATOM    618  HD2 PHE    63      13.154  55.153  32.346  1.00  0.00           H
ATOM    619  C   PHE    63      15.099  54.907  28.679  1.00  0.00           C
ATOM    620  O   PHE    63      14.032  54.802  28.139  1.00  0.00           O
ATOM    621  N   HIE    64      16.248  55.077  28.103  1.00  0.00           N
ATOM    622  H   HIE    64      17.114  55.066  28.622  1.00  0.00           H
ATOM    623  CA  HIE    64      16.490  55.203  26.695  1.00  0.00           C
ATOM    624  HA  HIE    64      15.952  56.086  26.350  1.00  0.00           H
ATOM    625  CB  HIE    64      17.945  55.380  26.349  1.00  0.00           C
ATOM    626  HB2 HIE    64      18.543  54.661  26.908  1.00  0.00           H
ATOM    627  HB3 HIE    64      18.215  54.993  25.367  1.00  0.00           H
ATOM    628  CG  HIE    64      18.644  56.722  26.495  1.00  0.00           C
ATOM    629  ND1 HIE    64      18.358  57.826  25.707  1.00  0.00           N
ATOM    630  CE1 HIE    64      19.150  58.824  26.163  1.00  0.00           C
ATOM    631  HE1 HIE    64      19.322  59.756  25.644  1.00  0.00           H
ATOM    632  NE2 HIE    64      19.837  58.401  27.246  1.00  0.00           N
ATOM    633  HE2 HIE    64      20.729  58.729  27.587  1.00  0.00           H
ATOM    634  CD2 HIE    64      19.473  57.119  27.469  1.00  0.00           C
ATOM    635  HD2 HIE    64      19.835  56.549  28.312  1.00  0.00           H
ATOM    636  C   HIE    64      15.951  54.106  25.785  1.00  0.00           C
ATOM    637  O   HIE    64      15.539  54.328  24.631  1.00  0.00           O
ATOM    638  N   ASN    65      15.851  52.887  26.314  1.00  0.00           N
ATOM    639  H   ASN    65      16.119  52.768  27.280  1.00  0.00           H
ATOM    640  CA  ASN    65      15.299  51.635  25.701  1.00  0.00           C
ATOM    641  HA  ASN    65      15.107  51.918  24.666  1.00  0.00           H
ATOM    642  CB  ASN    65      16.469  50.520  25.759  1.00  0.00           C
ATOM    643  HB2 ASN    65      16.758  50.291  26.785  1.00  0.00           H
ATOM    644  HB3 ASN    65      16.085  49.580  25.361  1.00  0.00           H
ATOM    645  CG  ASN    65      17.696  50.853  24.946  1.00  0.00           C
ATOM    646  OD1 ASN    65      17.698  50.812  23.716  1.00  0.00           O
ATOM    647  ND2 ASN    65      18.823  51.178  25.577  1.00  0.00           N
ATOM    648 HD21 ASN    65      19.515  51.583  24.963  1.00  0.00           H
ATOM    649 HD22 ASN    65      18.818  51.476  26.542  1.00  0.00           H
ATOM    650  C   ASN    65      13.969  51.074  26.366  1.00  0.00           C
ATOM    651  O   ASN    65      13.659  49.978  26.038  1.00  0.00           O
ATOM    652  N   ARG    66      13.255  51.863  27.194  1.00  0.00           N
ATOM    653  H   ARG    66      13.683  52.738  27.462  1.00  0.00           H
ATOM    654  CA  ARG    66      12.006  51.395  27.785  1.00  0.00           C
ATOM    655  HA  ARG    66      12.283  50.564  28.433  1.00  0.00           H
ATOM    656  CB  ARG    66      11.481  52.541  28.751  1.00  0.00           C
ATOM    657  HB2 ARG    66      10.881  52.039  29.510  1.00  0.00           H
ATOM    658  HB3 ARG    66      12.281  52.992  29.337  1.00  0.00           H
ATOM    659  CG  ARG    66      10.738  53.746  28.132  1.00  0.00           C
ATOM    660  HG2 ARG    66      11.163  54.305  27.298  1.00  0.00           H
ATOM    661  HG3 ARG    66       9.748  53.416  27.819  1.00  0.00           H
ATOM    662  CD  ARG    66      10.622  54.832  29.263  1.00  0.00           C
ATOM    663  HD2 ARG    66      10.352  54.383  30.219  1.00  0.00           H
ATOM    664  HD3 ARG    66      11.611  55.259  29.429  1.00  0.00           H
ATOM    665  NE  ARG    66       9.526  55.857  28.890  1.00  0.00           N
ATOM    666  HE  ARG    66       8.881  56.211  29.583  1.00  0.00           H
ATOM    667  CZ  ARG    66       9.526  56.609  27.823  1.00  0.00           C
ATOM    668  NH1 ARG    66       8.511  57.292  27.486  1.00  0.00           N
ATOM    669 HH11 ARG    66       7.622  57.022  27.884  1.00  0.00           H
ATOM    670 HH12 ARG    66       8.494  57.518  26.502  1.00  0.00           H
ATOM    671  NH2 ARG    66      10.611  57.006  27.215  1.00  0.00           N
ATOM    672 HH21 ARG    66      10.501  57.729  26.518  1.00  0.00           H
ATOM    673 HH22 ARG    66      11.552  56.815  27.527  1.00  0.00           H
ATOM    674  C   ARG    66      10.884  50.838  26.824  1.00  0.00           C
ATOM    675  O   ARG    66      10.237  49.902  27.165  1.00  0.00           O
ATOM    676  N   HIE    67      10.898  51.353  25.561  1.00  0.00           N
ATOM    677  H   HIE    67      11.395  52.214  25.379  1.00  0.00           H
ATOM    678  CA  HIE    67       9.967  50.945  24.427  1.00  0.00           C
ATOM    679  HA  HIE    67       8.929  50.919  24.759  1.00  0.00           H
ATOM    680  CB  HIE    67       9.967  52.113  23.371  1.00  0.00           C
ATOM    681  HB2 HIE    67       9.252  51.853  22.591  1.00  0.00           H
ATOM    682  HB3 HIE    67       9.568  53.020  23.826  1.00  0.00           H
ATOM    683  CG  HIE    67      11.331  52.408  22.685  1.00  0.00           C
ATOM    684  ND1 HIE    67      12.544  52.824  23.343  1.00  0.00           N
ATOM    685  CE1 HIE    67      13.579  52.590  22.505  1.00  0.00           C
ATOM    686  HE1 HIE    67      14.590  52.845  22.787  1.00  0.00           H
ATOM    687  NE2 HIE    67      13.187  51.934  21.409  1.00  0.00           N
ATOM    688  HE2 HIE    67      13.750  51.926  20.571  1.00  0.00           H
ATOM    689  CD2 HIE    67      11.817  51.827  21.484  1.00  0.00           C
ATOM    690  HD2 HIE    67      11.354  51.468  20.577  1.00  0.00           H
ATOM    691  C   HIE    67      10.492  49.675  23.691  1.00  0.00           C
ATOM    692  O   HIE    67       9.729  48.982  23.007  1.00  0.00           O
ATOM    693  N   LEU    68      11.731  49.295  23.797  1.00  0.00           N
ATOM    694  H   LEU    68      12.486  49.877  24.129  1.00  0.00           H
ATOM    695  CA  LEU    68      12.319  47.952  23.609  1.00  0.00           C
ATOM    696  HA  LEU    68      11.892  47.568  22.682  1.00  0.00           H
ATOM    697  CB  LEU    68      13.810  48.062  23.309  1.00  0.00           C
ATOM    698  HB2 LEU    68      13.969  48.933  22.673  1.00  0.00           H
ATOM    699  HB3 LEU    68      14.375  48.242  24.224  1.00  0.00           H
ATOM    700  CG  LEU    68      14.547  46.803  22.758  1.00  0.00           C
ATOM    701  HG  LEU    68      14.009  46.287  21.963  1.00  0.00           H
ATOM    702  CD1 LEU    68      15.887  47.222  22.272  1.00  0.00           C
ATOM    703 HD11 LEU    68      16.134  48.132  22.818  1.00  0.00           H
ATOM    704 HD12 LEU    68      16.673  46.482  22.424  1.00  0.00           H
ATOM    705 HD13 LEU    68      15.949  47.389  21.197  1.00  0.00           H
ATOM    706  CD2 LEU    68      14.726  45.690  23.829  1.00  0.00           C
ATOM    707 HD21 LEU    68      14.852  45.987  24.870  1.00  0.00           H
ATOM    708 HD22 LEU    68      13.842  45.053  23.856  1.00  0.00           H
ATOM    709 HD23 LEU    68      15.566  45.048  23.564  1.00  0.00           H
ATOM    710  C   LEU    68      11.956  46.995  24.668  1.00  0.00           C
ATOM    711  O   LEU    68      11.434  45.957  24.336  1.00  0.00           O
ATOM    712  N   PHE    69      12.250  47.357  25.885  1.00  0.00           N
ATOM    713  H   PHE    69      12.577  48.304  26.015  1.00  0.00           H
ATOM    714  CA  PHE    69      12.133  46.583  27.145  1.00  0.00           C
ATOM    715  HA  PHE    69      12.720  45.678  26.991  1.00  0.00           H
ATOM    716  CB  PHE    69      12.751  47.327  28.318  1.00  0.00           C
ATOM    717  HB2 PHE    69      12.871  48.402  28.184  1.00  0.00           H
ATOM    718  HB3 PHE    69      12.169  47.188  29.229  1.00  0.00           H
ATOM    719  CG  PHE    69      14.231  46.960  28.667  1.00  0.00           C
ATOM    720  CD1 PHE    69      14.514  46.111  29.780  1.00  0.00           C
ATOM    721  HD1 PHE    69      13.691  45.760  30.386  1.00  0.00           H
ATOM    722  CE1 PHE    69      15.880  45.906  30.112  1.00  0.00           C
ATOM    723  HE1 PHE    69      16.117  45.365  31.016  1.00  0.00           H
ATOM    724  CZ  PHE    69      16.825  46.150  29.177  1.00  0.00           C
ATOM    725  HZ  PHE    69      17.830  45.799  29.358  1.00  0.00           H
ATOM    726  CE2 PHE    69      16.577  46.774  27.936  1.00  0.00           C
ATOM    727  HE2 PHE    69      17.330  47.066  27.218  1.00  0.00           H
ATOM    728  CD2 PHE    69      15.247  47.231  27.690  1.00  0.00           C
ATOM    729  HD2 PHE    69      14.909  47.726  26.792  1.00  0.00           H
ATOM    730  C   PHE    69      10.691  46.217  27.560  1.00  0.00           C
ATOM    731  O   PHE    69      10.503  45.143  28.187  1.00  0.00           O
ATOM    732  N   LYS    70       9.611  46.999  27.237  1.00  0.00           N
ATOM    733  H   LYS    70       9.868  47.947  27.003  1.00  0.00           H
ATOM    734  CA  LYS    70       8.195  46.678  27.076  1.00  0.00           C
ATOM    735  HA  LYS    70       7.662  46.969  27.981  1.00  0.00           H
ATOM    736  CB  LYS    70       7.649  47.467  25.830  1.00  0.00           C
ATOM    737  HB2 LYS    70       8.464  47.514  25.108  1.00  0.00           H
ATOM    738  HB3 LYS    70       6.857  46.879  25.368  1.00  0.00           H
ATOM    739  CG  LYS    70       7.075  48.861  26.187  1.00  0.00           C
ATOM    740  HG2 LYS    70       7.725  49.422  26.858  1.00  0.00           H
ATOM    741  HG3 LYS    70       6.782  49.323  25.244  1.00  0.00           H
ATOM    742  CD  LYS    70       5.816  48.726  27.033  1.00  0.00           C
ATOM    743  HD2 LYS    70       6.064  48.162  27.932  1.00  0.00           H
ATOM    744  HD3 LYS    70       5.457  49.736  27.232  1.00  0.00           H
ATOM    745  CE  LYS    70       4.654  47.976  26.351  1.00  0.00           C
ATOM    746  HE2 LYS    70       4.487  48.341  25.337  1.00  0.00           H
ATOM    747  HE3 LYS    70       4.937  46.952  26.107  1.00  0.00           H
ATOM    748  NZ  LYS    70       3.472  47.881  27.209  1.00  0.00           N
ATOM    749  HZ1 LYS    70       2.832  47.225  26.785  1.00  0.00           H
ATOM    750  HZ2 LYS    70       3.705  47.575  28.142  1.00  0.00           H
ATOM    751  HZ3 LYS    70       2.924  48.717  27.350  1.00  0.00           H
ATOM    752  C   LYS    70       7.926  45.124  26.842  1.00  0.00           C
ATOM    753  O   LYS    70       8.363  44.597  25.796  1.00  0.00           O
ATOM    754  N   ASP    71       7.037  44.652  27.661  1.00  0.00           N
ATOM    755  H   ASP    71       7.008  45.166  28.529  1.00  0.00           H
ATOM    756  CA  ASP    71       6.612  43.209  27.749  1.00  0.00           C
ATOM    757  HA  ASP    71       6.204  43.170  28.759  1.00  0.00           H
ATOM    758  CB  ASP    71       5.410  43.134  26.760  1.00  0.00           C
ATOM    759  HB2 ASP    71       5.613  43.300  25.702  1.00  0.00           H
ATOM    760  HB3 ASP    71       4.962  42.145  26.855  1.00  0.00           H
ATOM    761  CG  ASP    71       4.221  44.104  27.118  1.00  0.00           C
ATOM    762  OD1 ASP    71       3.873  44.274  28.306  1.00  0.00           O
ATOM    763  OD2 ASP    71       3.919  44.963  26.242  1.00  0.00           O
ATOM    764  C   ASP    71       7.715  42.081  27.386  1.00  0.00           C
ATOM    765  O   ASP    71       7.356  40.904  27.205  1.00  0.00           O
ATOM    766  N   LYS    72       9.004  42.346  27.621  1.00  0.00           N
ATOM    767  H   LYS    72       9.324  43.240  27.966  1.00  0.00           H
ATOM    768  CA  LYS    72      10.152  41.328  27.535  1.00  0.00           C
ATOM    769  HA  LYS    72       9.847  40.607  26.777  1.00  0.00           H
ATOM    770  CB  LYS    72      11.498  41.968  27.179  1.00  0.00           C
ATOM    771  HB2 LYS    72      11.745  42.626  28.013  1.00  0.00           H
ATOM    772  HB3 LYS    72      12.241  41.184  27.037  1.00  0.00           H
ATOM    773  CG  LYS    72      11.545  42.839  25.904  1.00  0.00           C
ATOM    774  HG2 LYS    72      11.031  43.790  26.044  1.00  0.00           H
ATOM    775  HG3 LYS    72      12.551  43.242  25.797  1.00  0.00           H
ATOM    776  CD  LYS    72      11.129  42.016  24.759  1.00  0.00           C
ATOM    777  HD2 LYS    72      11.843  41.199  24.657  1.00  0.00           H
ATOM    778  HD3 LYS    72      10.093  41.680  24.795  1.00  0.00           H
ATOM    779  CE  LYS    72      11.342  42.980  23.570  1.00  0.00           C
ATOM    780  HE2 LYS    72      10.658  43.820  23.690  1.00  0.00           H
ATOM    781  HE3 LYS    72      12.362  43.310  23.372  1.00  0.00           H
ATOM    782  NZ  LYS    72      11.052  42.320  22.334  1.00  0.00           N
ATOM    783  HZ1 LYS    72      11.160  42.952  21.553  1.00  0.00           H
ATOM    784  HZ2 LYS    72      11.577  41.459  22.269  1.00  0.00           H
ATOM    785  HZ3 LYS    72      10.080  42.058  22.408  1.00  0.00           H
ATOM    786  C   LYS    72      10.408  40.503  28.844  1.00  0.00           C
ATOM    787  O   LYS    72      10.152  40.916  29.944  1.00  0.00           O
ATOM    788  N   VAL    73      11.016  39.266  28.707  1.00  0.00           N
ATOM    789  H   VAL    73      11.441  39.054  27.816  1.00  0.00           H
ATOM    790  CA  VAL    73      11.449  38.358  29.748  1.00  0.00           C
ATOM    791  HA  VAL    73      10.979  38.739  30.655  1.00  0.00           H
ATOM    792  CB  VAL    73      10.963  36.961  29.449  1.00  0.00           C
ATOM    793  HB  VAL    73      11.203  36.651  28.432  1.00  0.00           H
ATOM    794  CG1 VAL    73      11.442  35.807  30.374  1.00  0.00           C
ATOM    795 HG11 VAL    73      12.486  35.884  30.680  1.00  0.00           H
ATOM    796 HG12 VAL    73      10.823  35.846  31.270  1.00  0.00           H
ATOM    797 HG13 VAL    73      11.289  34.852  29.871  1.00  0.00           H
ATOM    798  CG2 VAL    73       9.447  36.960  29.343  1.00  0.00           C
ATOM    799 HG21 VAL    73       9.128  35.931  29.176  1.00  0.00           H
ATOM    800 HG22 VAL    73       8.939  37.295  30.247  1.00  0.00           H
ATOM    801 HG23 VAL    73       9.160  37.395  28.386  1.00  0.00           H
ATOM    802  C   VAL    73      12.966  38.333  29.867  1.00  0.00           C
ATOM    803  O   VAL    73      13.706  38.044  28.917  1.00  0.00           O
ATOM    804  N   VAL    74      13.361  38.887  30.994  1.00  0.00           N
ATOM    805  H   VAL    74      12.692  39.185  31.690  1.00  0.00           H
ATOM    806  CA  VAL    74      14.722  39.469  31.218  1.00  0.00           C
ATOM    807  HA  VAL    74      15.456  39.349  30.421  1.00  0.00           H
ATOM    808  CB  VAL    74      14.546  41.028  31.402  1.00  0.00           C
ATOM    809  HB  VAL    74      13.949  41.161  32.305  1.00  0.00           H
ATOM    810  CG1 VAL    74      15.759  41.860  31.738  1.00  0.00           C
ATOM    811 HG11 VAL    74      16.346  41.440  32.556  1.00  0.00           H
ATOM    812 HG12 VAL    74      16.426  41.918  30.878  1.00  0.00           H
ATOM    813 HG13 VAL    74      15.326  42.835  31.965  1.00  0.00           H
ATOM    814  CG2 VAL    74      13.775  41.590  30.136  1.00  0.00           C
ATOM    815 HG21 VAL    74      14.332  41.172  29.298  1.00  0.00           H
ATOM    816 HG22 VAL    74      12.722  41.326  30.037  1.00  0.00           H
ATOM    817 HG23 VAL    74      13.869  42.674  30.199  1.00  0.00           H
ATOM    818  C   VAL    74      15.414  38.889  32.430  1.00  0.00           C
ATOM    819  O   VAL    74      14.909  38.863  33.561  1.00  0.00           O
ATOM    820  N   LEU    75      16.673  38.566  32.286  1.00  0.00           N
ATOM    821  H   LEU    75      17.124  38.767  31.404  1.00  0.00           H
ATOM    822  CA  LEU    75      17.529  37.885  33.311  1.00  0.00           C
ATOM    823  HA  LEU    75      16.874  37.595  34.133  1.00  0.00           H
ATOM    824  CB  LEU    75      18.127  36.685  32.569  1.00  0.00           C
ATOM    825  HB2 LEU    75      17.356  36.145  32.020  1.00  0.00           H
ATOM    826  HB3 LEU    75      18.802  37.079  31.810  1.00  0.00           H
ATOM    827  CG  LEU    75      18.921  35.634  33.366  1.00  0.00           C
ATOM    828  HG  LEU    75      19.890  36.060  33.627  1.00  0.00           H
ATOM    829  CD1 LEU    75      18.248  35.036  34.621  1.00  0.00           C
ATOM    830 HD11 LEU    75      17.893  35.839  35.268  1.00  0.00           H
ATOM    831 HD12 LEU    75      17.414  34.392  34.342  1.00  0.00           H
ATOM    832 HD13 LEU    75      18.981  34.393  35.108  1.00  0.00           H
ATOM    833  CD2 LEU    75      19.240  34.493  32.421  1.00  0.00           C
ATOM    834 HD21 LEU    75      19.507  33.628  33.027  1.00  0.00           H
ATOM    835 HD22 LEU    75      18.371  34.236  31.815  1.00  0.00           H
ATOM    836 HD23 LEU    75      20.118  34.675  31.802  1.00  0.00           H
ATOM    837  C   LEU    75      18.634  38.857  33.845  1.00  0.00           C
ATOM    838  O   LEU    75      19.331  39.596  33.185  1.00  0.00           O
ATOM    839  N   ASP    76      18.982  38.716  35.136  1.00  0.00           N
ATOM    840  H   ASP    76      18.358  38.254  35.782  1.00  0.00           H
ATOM    841  CA  ASP    76      20.263  38.974  35.828  1.00  0.00           C
ATOM    842  HA  ASP    76      20.900  39.413  35.060  1.00  0.00           H
ATOM    843  CB  ASP    76      19.996  40.142  36.764  1.00  0.00           C
ATOM    844  HB2 ASP    76      19.131  40.725  36.449  1.00  0.00           H
ATOM    845  HB3 ASP    76      19.660  39.603  37.650  1.00  0.00           H
ATOM    846  CG  ASP    76      21.157  41.044  37.156  1.00  0.00           C
ATOM    847  OD1 ASP    76      20.971  42.118  37.826  1.00  0.00           O
ATOM    848  OD2 ASP    76      22.344  40.660  36.885  1.00  0.00           O
ATOM    849  C   ASP    76      20.691  37.644  36.588  1.00  0.00           C
ATOM    850  O   ASP    76      19.843  37.031  37.283  1.00  0.00           O
ATOM    851  N   VAL    77      21.852  37.089  36.306  1.00  0.00           N
ATOM    852  H   VAL    77      22.492  37.636  35.748  1.00  0.00           H
ATOM    853  CA  VAL    77      22.296  35.774  36.826  1.00  0.00           C
ATOM    854  HA  VAL    77      21.465  35.071  36.871  1.00  0.00           H
ATOM    855  CB  VAL    77      23.476  35.192  35.943  1.00  0.00           C
ATOM    856  HB  VAL    77      23.621  34.173  36.300  1.00  0.00           H
ATOM    857  CG1 VAL    77      23.164  35.047  34.456  1.00  0.00           C
ATOM    858 HG11 VAL    77      24.048  34.882  33.840  1.00  0.00           H
ATOM    859 HG12 VAL    77      22.432  34.273  34.227  1.00  0.00           H
ATOM    860 HG13 VAL    77      22.674  35.918  34.022  1.00  0.00           H
ATOM    861  CG2 VAL    77      24.721  36.008  36.112  1.00  0.00           C
ATOM    862 HG21 VAL    77      25.539  35.420  35.698  1.00  0.00           H
ATOM    863 HG22 VAL    77      24.538  36.960  35.613  1.00  0.00           H
ATOM    864 HG23 VAL    77      24.971  36.153  37.163  1.00  0.00           H
ATOM    865  C   VAL    77      22.759  36.079  38.311  1.00  0.00           C
ATOM    866  O   VAL    77      23.005  35.170  39.049  1.00  0.00           O
ATOM    867  N   GLY    78      23.064  37.324  38.677  1.00  0.00           N
ATOM    868  H   GLY    78      22.804  38.068  38.045  1.00  0.00           H
ATOM    869  CA  GLY    78      23.744  37.919  39.828  1.00  0.00           C
ATOM    870  HA2 GLY    78      23.645  37.296  40.717  1.00  0.00           H
ATOM    871  HA3 GLY    78      24.820  37.898  39.656  1.00  0.00           H
ATOM    872  C   GLY    78      23.287  39.313  40.252  1.00  0.00           C
ATOM    873  O   GLY    78      23.967  40.314  39.917  1.00  0.00           O
ATOM    874  N   SER    79      22.203  39.417  40.929  1.00  0.00           N
ATOM    875  H   SER    79      21.684  38.569  41.106  1.00  0.00           H
ATOM    876  CA  SER    79      21.499  40.588  41.131  1.00  0.00           C
ATOM    877  HA  SER    79      21.574  41.241  40.261  1.00  0.00           H
ATOM    878  CB  SER    79      20.029  40.355  41.398  1.00  0.00           C
ATOM    879  HB2 SER    79      19.548  41.278  41.721  1.00  0.00           H
ATOM    880  HB3 SER    79      19.683  40.070  40.404  1.00  0.00           H
ATOM    881  OG  SER    79      19.732  39.137  42.230  1.00  0.00           O
ATOM    882  HG  SER    79      20.039  38.346  41.781  1.00  0.00           H
ATOM    883  C   SER    79      22.128  41.447  42.296  1.00  0.00           C
ATOM    884  O   SER    79      21.947  42.638  42.284  1.00  0.00           O
ATOM    885  N   GLY    80      22.779  40.877  43.317  1.00  0.00           N
ATOM    886  H   GLY    80      23.001  39.902  43.175  1.00  0.00           H
ATOM    887  CA  GLY    80      23.261  41.594  44.497  1.00  0.00           C
ATOM    888  HA2 GLY    80      23.844  40.919  45.124  1.00  0.00           H
ATOM    889  HA3 GLY    80      23.896  42.404  44.140  1.00  0.00           H
ATOM    890  C   GLY    80      22.081  42.075  45.266  1.00  0.00           C
ATOM    891  O   GLY    80      21.270  41.282  45.694  1.00  0.00           O
ATOM    892  N   THR    81      21.886  43.449  45.319  1.00  0.00           N
ATOM    893  H   THR    81      22.353  43.969  44.589  1.00  0.00           H
ATOM    894  CA  THR    81      20.693  44.189  45.757  1.00  0.00           C
ATOM    895  HA  THR    81      20.468  43.973  46.802  1.00  0.00           H
ATOM    896  CB  THR    81      21.098  45.621  45.756  1.00  0.00           C
ATOM    897  HB  THR    81      20.334  46.119  46.354  1.00  0.00           H
ATOM    898  CG2 THR    81      22.428  45.971  46.501  1.00  0.00           C
ATOM    899 HG21 THR    81      23.347  45.858  45.926  1.00  0.00           H
ATOM    900 HG22 THR    81      22.386  47.010  46.829  1.00  0.00           H
ATOM    901 HG23 THR    81      22.432  45.507  47.488  1.00  0.00           H
ATOM    902  OG1 THR    81      21.098  46.151  44.459  1.00  0.00           O
ATOM    903  HG1 THR    81      21.837  45.750  43.997  1.00  0.00           H
ATOM    904  C   THR    81      19.447  44.063  44.858  1.00  0.00           C
ATOM    905  O   THR    81      18.297  44.247  45.376  1.00  0.00           O
ATOM    906  N   GLY    82      19.575  43.747  43.569  1.00  0.00           N
ATOM    907  H   GLY    82      20.489  43.462  43.245  1.00  0.00           H
ATOM    908  CA  GLY    82      18.407  43.661  42.642  1.00  0.00           C
ATOM    909  HA2 GLY    82      18.625  43.283  41.643  1.00  0.00           H
ATOM    910  HA3 GLY    82      17.700  42.978  43.113  1.00  0.00           H
ATOM    911  C   GLY    82      17.705  45.078  42.533  1.00  0.00           C
ATOM    912  O   GLY    82      16.659  45.167  41.886  1.00  0.00           O
ATOM    913  N   ILE    83      18.322  46.244  42.852  1.00  0.00           N
ATOM    914  H   ILE    83      19.076  46.137  43.515  1.00  0.00           H
ATOM    915  CA  ILE    83      17.988  47.492  42.253  1.00  0.00           C
ATOM    916  HA  ILE    83      16.968  47.683  42.585  1.00  0.00           H
ATOM    917  CB  ILE    83      18.946  48.585  42.770  1.00  0.00           C
ATOM    918  HB  ILE    83      19.891  48.074  42.584  1.00  0.00           H
ATOM    919  CG2 ILE    83      18.792  49.932  41.935  1.00  0.00           C
ATOM    920 HG21 ILE    83      17.789  50.354  42.004  1.00  0.00           H
ATOM    921 HG22 ILE    83      19.529  50.636  42.321  1.00  0.00           H
ATOM    922 HG23 ILE    83      18.816  49.721  40.866  1.00  0.00           H
ATOM    923  CG1 ILE    83      18.786  48.909  44.275  1.00  0.00           C
ATOM    924 HG12 ILE    83      19.072  48.059  44.894  1.00  0.00           H
ATOM    925 HG13 ILE    83      19.452  49.736  44.520  1.00  0.00           H
ATOM    926  CD1 ILE    83      17.306  49.159  44.729  1.00  0.00           C
ATOM    927 HD11 ILE    83      16.798  49.864  44.071  1.00  0.00           H
ATOM    928 HD12 ILE    83      16.694  48.262  44.826  1.00  0.00           H
ATOM    929 HD13 ILE    83      17.270  49.675  45.688  1.00  0.00           H
ATOM    930  C   ILE    83      18.007  47.389  40.749  1.00  0.00           C
ATOM    931  O   ILE    83      17.100  47.765  40.068  1.00  0.00           O
ATOM    932  N   LEU    84      19.095  46.882  40.177  1.00  0.00           N
ATOM    933  H   LEU    84      19.854  46.521  40.738  1.00  0.00           H
ATOM    934  CA  LEU    84      19.208  46.689  38.631  1.00  0.00           C
ATOM    935  HA  LEU    84      19.057  47.742  38.392  1.00  0.00           H
ATOM    936  CB  LEU    84      20.524  46.276  38.137  1.00  0.00           C
ATOM    937  HB2 LEU    84      21.259  46.005  38.894  1.00  0.00           H
ATOM    938  HB3 LEU    84      20.572  45.302  37.650  1.00  0.00           H
ATOM    939  CG  LEU    84      21.141  47.283  37.263  1.00  0.00           C
ATOM    940  HG  LEU    84      22.046  46.784  36.915  1.00  0.00           H
ATOM    941  CD1 LEU    84      20.392  47.460  35.946  1.00  0.00           C
ATOM    942 HD11 LEU    84      19.340  47.657  36.150  1.00  0.00           H
ATOM    943 HD12 LEU    84      20.874  48.297  35.441  1.00  0.00           H
ATOM    944 HD13 LEU    84      20.409  46.529  35.379  1.00  0.00           H
ATOM    945  CD2 LEU    84      21.651  48.626  37.815  1.00  0.00           C
ATOM    946 HD21 LEU    84      20.869  49.305  38.154  1.00  0.00           H
ATOM    947 HD22 LEU    84      22.497  48.430  38.474  1.00  0.00           H
ATOM    948 HD23 LEU    84      22.208  49.102  37.008  1.00  0.00           H
ATOM    949  C   LEU    84      17.990  45.884  38.047  1.00  0.00           C
ATOM    950  O   LEU    84      17.347  46.272  37.059  1.00  0.00           O
ATOM    951  N   CYS    85      17.600  44.837  38.754  1.00  0.00           N
ATOM    952  H   CYS    85      18.164  44.566  39.547  1.00  0.00           H
ATOM    953  CA  CYS    85      16.344  44.060  38.453  1.00  0.00           C
ATOM    954  HA  CYS    85      16.561  43.600  37.489  1.00  0.00           H
ATOM    955  CB  CYS    85      16.273  42.857  39.473  1.00  0.00           C
ATOM    956  HB2 CYS    85      16.231  43.217  40.501  1.00  0.00           H
ATOM    957  HB3 CYS    85      15.288  42.392  39.431  1.00  0.00           H
ATOM    958  SG  CYS    85      17.580  41.596  39.341  1.00  0.00           S
ATOM    959  HG  CYS    85      18.692  42.256  39.003  1.00  0.00           H
ATOM    960  C   CYS    85      15.047  44.830  38.551  1.00  0.00           C
ATOM    961  O   CYS    85      14.239  44.894  37.638  1.00  0.00           O
ATOM    962  N   MET    86      14.892  45.585  39.629  1.00  0.00           N
ATOM    963  H   MET    86      15.606  45.463  40.332  1.00  0.00           H
ATOM    964  CA  MET    86      13.803  46.527  39.838  1.00  0.00           C
ATOM    965  HA  MET    86      12.869  45.978  39.720  1.00  0.00           H
ATOM    966  CB  MET    86      13.847  46.952  41.345  1.00  0.00           C
ATOM    967  HB2 MET    86      14.277  46.181  41.985  1.00  0.00           H
ATOM    968  HB3 MET    86      14.474  47.841  41.405  1.00  0.00           H
ATOM    969  CG  MET    86      12.603  47.482  42.019  1.00  0.00           C
ATOM    970  HG2 MET    86      12.288  48.437  41.600  1.00  0.00           H
ATOM    971  HG3 MET    86      11.705  46.887  41.851  1.00  0.00           H
ATOM    972  SD  MET    86      12.849  47.562  43.811  1.00  0.00           S
ATOM    973  CE  MET    86      13.925  49.008  43.750  1.00  0.00           C
ATOM    974  HE1 MET    86      14.852  48.719  43.256  1.00  0.00           H
ATOM    975  HE2 MET    86      13.473  49.750  43.092  1.00  0.00           H
ATOM    976  HE3 MET    86      14.113  49.323  44.777  1.00  0.00           H
ATOM    977  C   MET    86      13.726  47.705  38.866  1.00  0.00           C
ATOM    978  O   MET    86      12.603  48.137  38.579  1.00  0.00           O
ATOM    979  N   PHE    87      14.895  48.169  38.421  1.00  0.00           N
ATOM    980  H   PHE    87      15.789  48.016  38.867  1.00  0.00           H
ATOM    981  CA  PHE    87      14.952  49.088  37.256  1.00  0.00           C
ATOM    982  HA  PHE    87      14.372  49.995  37.424  1.00  0.00           H
ATOM    983  CB  PHE    87      16.349  49.620  36.910  1.00  0.00           C
ATOM    984  HB2 PHE    87      16.946  48.709  36.911  1.00  0.00           H
ATOM    985  HB3 PHE    87      16.233  50.019  35.902  1.00  0.00           H
ATOM    986  CG  PHE    87      17.025  50.477  37.988  1.00  0.00           C
ATOM    987  CD1 PHE    87      16.289  51.040  39.082  1.00  0.00           C
ATOM    988  HD1 PHE    87      15.301  50.667  39.310  1.00  0.00           H
ATOM    989  CE1 PHE    87      16.858  51.931  39.981  1.00  0.00           C
ATOM    990  HE1 PHE    87      16.329  52.319  40.840  1.00  0.00           H
ATOM    991  CZ  PHE    87      18.250  52.252  39.817  1.00  0.00           C
ATOM    992  HZ  PHE    87      18.558  53.107  40.401  1.00  0.00           H
ATOM    993  CE2 PHE    87      18.893  51.960  38.598  1.00  0.00           C
ATOM    994  HE2 PHE    87      19.901  52.267  38.359  1.00  0.00           H
ATOM    995  CD2 PHE    87      18.301  51.007  37.730  1.00  0.00           C
ATOM    996  HD2 PHE    87      18.925  50.607  36.944  1.00  0.00           H
ATOM    997  C   PHE    87      14.464  48.362  35.919  1.00  0.00           C
ATOM    998  O   PHE    87      13.777  49.065  35.096  1.00  0.00           O
ATOM    999  N   ALA    88      14.780  47.097  35.628  1.00  0.00           N
ATOM   1000  H   ALA    88      15.641  46.744  36.021  1.00  0.00           H
ATOM   1001  CA  ALA    88      14.292  46.469  34.378  1.00  0.00           C
ATOM   1002  HA  ALA    88      14.521  47.071  33.498  1.00  0.00           H
ATOM   1003  CB  ALA    88      15.131  45.190  34.125  1.00  0.00           C
ATOM   1004  HB1 ALA    88      16.184  45.429  34.271  1.00  0.00           H
ATOM   1005  HB2 ALA    88      14.785  44.488  34.884  1.00  0.00           H
ATOM   1006  HB3 ALA    88      14.974  44.826  33.110  1.00  0.00           H
ATOM   1007  C   ALA    88      12.749  46.286  34.363  1.00  0.00           C
ATOM   1008  O   ALA    88      12.141  46.469  33.375  1.00  0.00           O
ATOM   1009  N   ALA    89      12.124  46.101  35.528  1.00  0.00           N
ATOM   1010  H   ALA    89      12.705  45.678  36.238  1.00  0.00           H
ATOM   1011  CA  ALA    89      10.730  45.829  35.609  1.00  0.00           C
ATOM   1012  HA  ALA    89      10.484  45.165  34.781  1.00  0.00           H
ATOM   1013  CB  ALA    89      10.500  45.309  37.045  1.00  0.00           C
ATOM   1014  HB1 ALA    89      10.895  45.900  37.871  1.00  0.00           H
ATOM   1015  HB2 ALA    89       9.412  45.266  37.105  1.00  0.00           H
ATOM   1016  HB3 ALA    89      10.844  44.281  37.156  1.00  0.00           H
ATOM   1017  C   ALA    89       9.964  47.141  35.281  1.00  0.00           C
ATOM   1018  O   ALA    89       9.097  47.192  34.426  1.00  0.00           O
ATOM   1019  N   LYS    90      10.377  48.252  35.895  1.00  0.00           N
ATOM   1020  H   LYS    90      10.919  48.181  36.745  1.00  0.00           H
ATOM   1021  CA  LYS    90       9.830  49.617  35.689  1.00  0.00           C
ATOM   1022  HA  LYS    90       8.794  49.392  35.944  1.00  0.00           H
ATOM   1023  CB  LYS    90      10.507  50.685  36.596  1.00  0.00           C
ATOM   1024  HB2 LYS    90      11.570  50.462  36.684  1.00  0.00           H
ATOM   1025  HB3 LYS    90      10.478  51.655  36.100  1.00  0.00           H
ATOM   1026  CG  LYS    90       9.685  50.847  37.929  1.00  0.00           C
ATOM   1027  HG2 LYS    90       8.752  51.409  37.876  1.00  0.00           H
ATOM   1028  HG3 LYS    90       9.372  49.887  38.341  1.00  0.00           H
ATOM   1029  CD  LYS    90      10.631  51.469  38.972  1.00  0.00           C
ATOM   1030  HD2 LYS    90      10.268  51.064  39.916  1.00  0.00           H
ATOM   1031  HD3 LYS    90      11.632  51.111  38.731  1.00  0.00           H
ATOM   1032  CE  LYS    90      10.659  53.018  38.921  1.00  0.00           C
ATOM   1033  HE2 LYS    90      11.092  53.313  37.965  1.00  0.00           H
ATOM   1034  HE3 LYS    90       9.632  53.367  39.026  1.00  0.00           H
ATOM   1035  NZ  LYS    90      11.506  53.616  40.035  1.00  0.00           N
ATOM   1036  HZ1 LYS    90      12.401  53.150  39.980  1.00  0.00           H
ATOM   1037  HZ2 LYS    90      11.823  54.573  39.982  1.00  0.00           H
ATOM   1038  HZ3 LYS    90      11.093  53.510  40.950  1.00  0.00           H
ATOM   1039  C   LYS    90       9.908  49.989  34.193  1.00  0.00           C
ATOM   1040  O   LYS    90       8.920  50.505  33.656  1.00  0.00           O
ATOM   1041  N   ALA    91      11.032  49.617  33.641  1.00  0.00           N
ATOM   1042  H   ALA    91      11.759  49.131  34.146  1.00  0.00           H
ATOM   1043  CA  ALA    91      11.325  49.914  32.250  1.00  0.00           C
ATOM   1044  HA  ALA    91      11.005  50.942  32.084  1.00  0.00           H
ATOM   1045  CB  ALA    91      12.850  49.975  32.100  1.00  0.00           C
ATOM   1046  HB1 ALA    91      13.175  50.455  31.178  1.00  0.00           H
ATOM   1047  HB2 ALA    91      13.249  50.592  32.905  1.00  0.00           H
ATOM   1048  HB3 ALA    91      13.317  48.990  32.101  1.00  0.00           H
ATOM   1049  C   ALA    91      10.655  49.156  31.177  1.00  0.00           C
ATOM   1050  O   ALA    91      10.523  49.616  30.020  1.00  0.00           O
ATOM   1051  N   GLY    92       9.933  48.081  31.651  1.00  0.00           N
ATOM   1052  H   GLY    92       9.802  48.035  32.651  1.00  0.00           H
ATOM   1053  CA  GLY    92       8.875  47.501  30.787  1.00  0.00           C
ATOM   1054  HA2 GLY    92       7.877  47.823  31.085  1.00  0.00           H
ATOM   1055  HA3 GLY    92       9.052  47.591  29.716  1.00  0.00           H
ATOM   1056  C   GLY    92       8.821  45.934  30.912  1.00  0.00           C
ATOM   1057  O   GLY    92       7.949  45.297  30.321  1.00  0.00           O
ATOM   1058  N   ALA    93       9.693  45.394  31.763  1.00  0.00           N
ATOM   1059  H   ALA    93      10.443  46.028  32.001  1.00  0.00           H
ATOM   1060  CA  ALA    93      10.090  44.036  31.598  1.00  0.00           C
ATOM   1061  HA  ALA    93      10.345  43.810  30.563  1.00  0.00           H
ATOM   1062  CB  ALA    93      11.507  43.826  32.189  1.00  0.00           C
ATOM   1063  HB1 ALA    93      12.357  44.382  31.793  1.00  0.00           H
ATOM   1064  HB2 ALA    93      11.285  43.912  33.253  1.00  0.00           H
ATOM   1065  HB3 ALA    93      11.720  42.768  32.037  1.00  0.00           H
ATOM   1066  C   ALA    93       9.029  43.097  32.265  1.00  0.00           C
ATOM   1067  O   ALA    93       8.797  43.085  33.565  1.00  0.00           O
ATOM   1068  N   ARG    94       8.386  42.313  31.395  1.00  0.00           N
ATOM   1069  H   ARG    94       8.774  42.337  30.462  1.00  0.00           H
ATOM   1070  CA  ARG    94       7.172  41.482  31.664  1.00  0.00           C
ATOM   1071  HA  ARG    94       6.319  42.090  31.964  1.00  0.00           H
ATOM   1072  CB  ARG    94       6.716  40.660  30.428  1.00  0.00           C
ATOM   1073  HB2 ARG    94       6.205  41.249  29.668  1.00  0.00           H
ATOM   1074  HB3 ARG    94       7.584  40.352  29.846  1.00  0.00           H
ATOM   1075  CG  ARG    94       5.951  39.354  30.784  1.00  0.00           C
ATOM   1076  HG2 ARG    94       6.632  38.691  31.317  1.00  0.00           H
ATOM   1077  HG3 ARG    94       5.071  39.640  31.361  1.00  0.00           H
ATOM   1078  CD  ARG    94       5.557  38.748  29.441  1.00  0.00           C
ATOM   1079  HD2 ARG    94       6.407  38.688  28.762  1.00  0.00           H
ATOM   1080  HD3 ARG    94       5.070  37.788  29.616  1.00  0.00           H
ATOM   1081  NE  ARG    94       4.421  39.399  28.811  1.00  0.00           N
ATOM   1082  HE  ARG    94       4.182  40.311  29.174  1.00  0.00           H
ATOM   1083  CZ  ARG    94       3.888  39.113  27.612  1.00  0.00           C
ATOM   1084  NH1 ARG    94       3.923  37.899  27.173  1.00  0.00           N
ATOM   1085 HH11 ARG    94       4.617  37.301  27.598  1.00  0.00           H
ATOM   1086 HH12 ARG    94       3.013  37.613  26.842  1.00  0.00           H
ATOM   1087  NH2 ARG    94       3.170  39.938  27.003  1.00  0.00           N
ATOM   1088 HH21 ARG    94       2.608  40.606  27.510  1.00  0.00           H
ATOM   1089 HH22 ARG    94       2.710  39.660  26.148  1.00  0.00           H
ATOM   1090  C   ARG    94       7.436  40.535  32.918  1.00  0.00           C
ATOM   1091  O   ARG    94       6.598  40.298  33.790  1.00  0.00           O
ATOM   1092  N   LYS    95       8.620  39.950  32.941  1.00  0.00           N
ATOM   1093  H   LYS    95       9.271  40.204  32.212  1.00  0.00           H
ATOM   1094  CA  LYS    95       9.268  39.164  33.978  1.00  0.00           C
ATOM   1095  HA  LYS    95       8.850  39.705  34.827  1.00  0.00           H
ATOM   1096  CB  LYS    95       8.835  37.695  33.985  1.00  0.00           C
ATOM   1097  HB2 LYS    95       7.787  37.578  33.706  1.00  0.00           H
ATOM   1098  HB3 LYS    95       9.377  37.149  33.213  1.00  0.00           H
ATOM   1099  CG  LYS    95       9.126  37.019  35.401  1.00  0.00           C
ATOM   1100  HG2 LYS    95       9.095  35.937  35.269  1.00  0.00           H
ATOM   1101  HG3 LYS    95      10.123  37.373  35.666  1.00  0.00           H
ATOM   1102  CD  LYS    95       8.139  37.452  36.435  1.00  0.00           C
ATOM   1103  HD2 LYS    95       8.582  38.006  37.262  1.00  0.00           H
ATOM   1104  HD3 LYS    95       7.328  37.982  35.935  1.00  0.00           H
ATOM   1105  CE  LYS    95       7.605  36.174  37.076  1.00  0.00           C
ATOM   1106  HE2 LYS    95       7.388  35.404  36.336  1.00  0.00           H
ATOM   1107  HE3 LYS    95       8.425  35.608  37.518  1.00  0.00           H
ATOM   1108  NZ  LYS    95       6.539  36.343  38.037  1.00  0.00           N
ATOM   1109  HZ1 LYS    95       5.649  36.210  37.579  1.00  0.00           H
ATOM   1110  HZ2 LYS    95       6.477  35.579  38.695  1.00  0.00           H
ATOM   1111  HZ3 LYS    95       6.603  37.135  38.661  1.00  0.00           H
ATOM   1112  C   LYS    95      10.814  39.470  33.953  1.00  0.00           C
ATOM   1113  O   LYS    95      11.423  39.447  32.883  1.00  0.00           O
ATOM   1114  N   VAL    96      11.305  39.948  35.095  1.00  0.00           N
ATOM   1115  H   VAL    96      10.635  40.000  35.849  1.00  0.00           H
ATOM   1116  CA  VAL    96      12.717  39.976  35.481  1.00  0.00           C
ATOM   1117  HA  VAL    96      13.350  39.776  34.617  1.00  0.00           H
ATOM   1118  CB  VAL    96      13.093  41.354  36.048  1.00  0.00           C
ATOM   1119  HB  VAL    96      12.777  41.366  37.091  1.00  0.00           H
ATOM   1120  CG1 VAL    96      14.649  41.692  36.169  1.00  0.00           C
ATOM   1121 HG11 VAL    96      15.219  40.763  36.178  1.00  0.00           H
ATOM   1122 HG12 VAL    96      14.877  42.246  35.258  1.00  0.00           H
ATOM   1123 HG13 VAL    96      14.792  42.112  37.165  1.00  0.00           H
ATOM   1124  CG2 VAL    96      12.434  42.531  35.407  1.00  0.00           C
ATOM   1125 HG21 VAL    96      12.868  43.375  35.943  1.00  0.00           H
ATOM   1126 HG22 VAL    96      12.830  42.565  34.392  1.00  0.00           H
ATOM   1127 HG23 VAL    96      11.349  42.629  35.427  1.00  0.00           H
ATOM   1128  C   VAL    96      13.028  38.804  36.421  1.00  0.00           C
ATOM   1129  O   VAL    96      12.457  38.884  37.492  1.00  0.00           O
ATOM   1130  N   ILE    97      13.927  37.902  36.071  1.00  0.00           N
ATOM   1131  H   ILE    97      14.148  37.961  35.088  1.00  0.00           H
ATOM   1132  CA  ILE    97      14.483  36.827  36.911  1.00  0.00           C
ATOM   1133  HA  ILE    97      13.860  36.459  37.726  1.00  0.00           H
ATOM   1134  CB  ILE    97      14.746  35.600  35.951  1.00  0.00           C
ATOM   1135  HB  ILE    97      15.508  35.968  35.264  1.00  0.00           H
ATOM   1136  CG2 ILE    97      15.109  34.336  36.706  1.00  0.00           C
ATOM   1137 HG21 ILE    97      15.275  33.494  36.033  1.00  0.00           H
ATOM   1138 HG22 ILE    97      15.828  34.364  37.525  1.00  0.00           H
ATOM   1139 HG23 ILE    97      14.232  34.030  37.277  1.00  0.00           H
ATOM   1140  CG1 ILE    97      13.430  35.119  35.204  1.00  0.00           C
ATOM   1141 HG12 ILE    97      13.137  34.094  35.429  1.00  0.00           H
ATOM   1142 HG13 ILE    97      12.595  35.768  35.468  1.00  0.00           H
ATOM   1143  CD1 ILE    97      13.664  35.151  33.750  1.00  0.00           C
ATOM   1144 HD11 ILE    97      14.535  34.561  33.467  1.00  0.00           H
ATOM   1145 HD12 ILE    97      12.805  34.700  33.254  1.00  0.00           H
ATOM   1146 HD13 ILE    97      13.775  36.177  33.399  1.00  0.00           H
ATOM   1147  C   ILE    97      15.799  37.365  37.499  1.00  0.00           C
ATOM   1148  O   ILE    97      16.691  37.874  36.816  1.00  0.00           O
ATOM   1149  N   GLY    98      15.828  37.419  38.823  1.00  0.00           N
ATOM   1150  H   GLY    98      15.094  37.039  39.404  1.00  0.00           H
ATOM   1151  CA  GLY    98      17.053  37.902  39.562  1.00  0.00           C
ATOM   1152  HA2 GLY    98      17.824  38.212  38.855  1.00  0.00           H
ATOM   1153  HA3 GLY    98      16.722  38.729  40.191  1.00  0.00           H
ATOM   1154  C   GLY    98      17.622  36.732  40.375  1.00  0.00           C
ATOM   1155  O   GLY    98      17.125  36.554  41.519  1.00  0.00           O
ATOM   1156  N   ILE    99      18.637  35.973  39.982  1.00  0.00           N
ATOM   1157  H   ILE    99      19.034  36.130  39.066  1.00  0.00           H
ATOM   1158  CA  ILE    99      19.380  35.084  40.874  1.00  0.00           C
ATOM   1159  HA  ILE    99      18.726  34.633  41.620  1.00  0.00           H
ATOM   1160  CB  ILE    99      19.974  33.846  40.065  1.00  0.00           C
ATOM   1161  HB  ILE    99      20.649  34.270  39.322  1.00  0.00           H
ATOM   1162  CG2 ILE    99      20.732  32.823  40.989  1.00  0.00           C
ATOM   1163 HG21 ILE    99      21.636  33.258  41.417  1.00  0.00           H
ATOM   1164 HG22 ILE    99      19.990  32.597  41.755  1.00  0.00           H
ATOM   1165 HG23 ILE    99      21.097  31.940  40.463  1.00  0.00           H
ATOM   1166  CG1 ILE    99      18.944  33.035  39.219  1.00  0.00           C
ATOM   1167 HG12 ILE    99      19.334  32.041  39.002  1.00  0.00           H
ATOM   1168 HG13 ILE    99      17.988  33.042  39.743  1.00  0.00           H
ATOM   1169  CD1 ILE    99      18.638  33.618  37.864  1.00  0.00           C
ATOM   1170 HD11 ILE    99      17.899  33.013  37.338  1.00  0.00           H
ATOM   1171 HD12 ILE    99      18.165  34.584  38.042  1.00  0.00           H
ATOM   1172 HD13 ILE    99      19.482  33.746  37.186  1.00  0.00           H
ATOM   1173  C   ILE    99      20.401  35.864  41.607  1.00  0.00           C
ATOM   1174  O   ILE    99      20.901  36.854  41.008  1.00  0.00           O
ATOM   1175  N   GLU   100      20.795  35.414  42.812  1.00  0.00           N
ATOM   1176  H   GLU   100      20.241  34.785  43.375  1.00  0.00           H
ATOM   1177  CA  GLU   100      21.982  36.004  43.484  1.00  0.00           C
ATOM   1178  HA  GLU   100      22.664  36.210  42.659  1.00  0.00           H
ATOM   1179  CB  GLU   100      21.513  37.231  44.233  1.00  0.00           C
ATOM   1180  HB2 GLU   100      21.089  37.978  43.563  1.00  0.00           H
ATOM   1181  HB3 GLU   100      20.822  36.875  44.998  1.00  0.00           H
ATOM   1182  CG  GLU   100      22.619  37.912  45.057  1.00  0.00           C
ATOM   1183  HG2 GLU   100      22.302  38.837  45.537  1.00  0.00           H
ATOM   1184  HG3 GLU   100      22.773  37.226  45.890  1.00  0.00           H
ATOM   1185  CD  GLU   100      23.896  38.093  44.237  1.00  0.00           C
ATOM   1186  OE1 GLU   100      23.852  38.261  42.997  1.00  0.00           O
ATOM   1187  OE2 GLU   100      24.986  37.932  44.801  1.00  0.00           O
ATOM   1188  C   GLU   100      22.602  34.978  44.475  1.00  0.00           C
ATOM   1189  O   GLU   100      21.903  34.397  45.298  1.00  0.00           O
ATOM   1190  N   CYS   101      23.887  34.742  44.271  1.00  0.00           N
ATOM   1191  H   CYS   101      24.371  35.051  43.440  1.00  0.00           H
ATOM   1192  CA  CYS   101      24.595  33.739  45.096  1.00  0.00           C
ATOM   1193  HA  CYS   101      23.958  32.863  45.213  1.00  0.00           H
ATOM   1194  CB  CYS   101      25.826  33.258  44.315  1.00  0.00           C
ATOM   1195  HB2 CYS   101      25.596  32.598  43.478  1.00  0.00           H
ATOM   1196  HB3 CYS   101      26.373  34.127  43.950  1.00  0.00           H
ATOM   1197  SG  CYS   101      26.764  32.262  45.466  1.00  0.00           S
ATOM   1198  HG  CYS   101      27.796  32.090  44.635  1.00  0.00           H
ATOM   1199  C   CYS   101      24.852  34.221  46.518  1.00  0.00           C
ATOM   1200  O   CYS   101      24.740  33.472  47.487  1.00  0.00           O
ATOM   1201  N   SER   102      25.234  35.512  46.699  1.00  0.00           N
ATOM   1202  H   SER   102      25.043  36.184  45.969  1.00  0.00           H
ATOM   1203  CA  SER   102      25.755  36.029  47.961  1.00  0.00           C
ATOM   1204  HA  SER   102      26.430  35.238  48.287  1.00  0.00           H
ATOM   1205  CB  SER   102      26.622  37.320  47.669  1.00  0.00           C
ATOM   1206  HB2 SER   102      27.078  37.649  48.602  1.00  0.00           H
ATOM   1207  HB3 SER   102      27.342  37.172  46.864  1.00  0.00           H
ATOM   1208  OG  SER   102      25.916  38.490  47.272  1.00  0.00           O
ATOM   1209  HG  SER   102      25.562  38.324  46.396  1.00  0.00           H
ATOM   1210  C   SER   102      24.636  36.366  48.951  1.00  0.00           C
ATOM   1211  O   SER   102      23.536  36.797  48.518  1.00  0.00           O
ATOM   1212  N   SER   103      24.947  36.470  50.253  1.00  0.00           N
ATOM   1213  H   SER   103      25.791  36.001  50.551  1.00  0.00           H
ATOM   1214  CA  SER   103      24.027  36.731  51.314  1.00  0.00           C
ATOM   1215  HA  SER   103      23.313  35.908  51.291  1.00  0.00           H
ATOM   1216  CB  SER   103      24.793  36.747  52.603  1.00  0.00           C
ATOM   1217  HB2 SER   103      25.149  37.772  52.708  1.00  0.00           H
ATOM   1218  HB3 SER   103      24.007  36.638  53.350  1.00  0.00           H
ATOM   1219  OG  SER   103      25.861  35.863  52.677  1.00  0.00           O
ATOM   1220  HG  SER   103      26.528  36.237  53.258  1.00  0.00           H
ATOM   1221  C   SER   103      23.238  38.014  51.227  1.00  0.00           C
ATOM   1222  O   SER   103      22.307  38.087  52.012  1.00  0.00           O
ATOM   1223  N   ILE   104      23.627  39.078  50.485  1.00  0.00           N
ATOM   1224  H   ILE   104      24.500  39.043  49.978  1.00  0.00           H
ATOM   1225  CA  ILE   104      22.869  40.316  50.313  1.00  0.00           C
ATOM   1226  HA  ILE   104      22.641  40.670  51.319  1.00  0.00           H
ATOM   1227  CB  ILE   104      23.710  41.327  49.645  1.00  0.00           C
ATOM   1228  HB  ILE   104      24.679  41.225  50.133  1.00  0.00           H
ATOM   1229  CG2 ILE   104      23.934  41.091  48.150  1.00  0.00           C
ATOM   1230 HG21 ILE   104      23.661  41.987  47.593  1.00  0.00           H
ATOM   1231 HG22 ILE   104      24.971  40.805  47.976  1.00  0.00           H
ATOM   1232 HG23 ILE   104      23.357  40.233  47.805  1.00  0.00           H
ATOM   1233  CG1 ILE   104      23.208  42.797  49.834  1.00  0.00           C
ATOM   1234 HG12 ILE   104      22.268  42.920  49.296  1.00  0.00           H
ATOM   1235 HG13 ILE   104      22.895  42.854  50.876  1.00  0.00           H
ATOM   1236  CD1 ILE   104      24.259  43.925  49.513  1.00  0.00           C
ATOM   1237 HD11 ILE   104      24.123  44.277  48.490  1.00  0.00           H
ATOM   1238 HD12 ILE   104      24.096  44.797  50.146  1.00  0.00           H
ATOM   1239 HD13 ILE   104      25.293  43.581  49.515  1.00  0.00           H
ATOM   1240  C   ILE   104      21.528  40.123  49.598  1.00  0.00           C
ATOM   1241  O   ILE   104      20.730  41.007  49.433  1.00  0.00           O
ATOM   1242  N   SER   105      21.372  38.936  49.024  1.00  0.00           N
ATOM   1243  H   SER   105      22.168  38.323  48.919  1.00  0.00           H
ATOM   1244  CA  SER   105      20.041  38.260  48.724  1.00  0.00           C
ATOM   1245  HA  SER   105      19.656  38.820  47.872  1.00  0.00           H
ATOM   1246  CB  SER   105      20.339  36.898  48.183  1.00  0.00           C
ATOM   1247  HB2 SER   105      19.467  36.288  47.946  1.00  0.00           H
ATOM   1248  HB3 SER   105      20.975  36.970  47.300  1.00  0.00           H
ATOM   1249  OG  SER   105      21.116  36.190  49.201  1.00  0.00           O
ATOM   1250  HG  SER   105      22.049  36.315  49.015  1.00  0.00           H
ATOM   1251  C   SER   105      18.969  38.238  49.811  1.00  0.00           C
ATOM   1252  O   SER   105      17.907  37.794  49.519  1.00  0.00           O
ATOM   1253  N   ASP   106      19.285  38.607  51.078  1.00  0.00           N
ATOM   1254  H   ASP   106      20.269  38.819  51.168  1.00  0.00           H
ATOM   1255  CA  ASP   106      18.319  38.868  52.160  1.00  0.00           C
ATOM   1256  HA  ASP   106      17.454  38.207  52.215  1.00  0.00           H
ATOM   1257  CB  ASP   106      19.080  38.575  53.526  1.00  0.00           C
ATOM   1258  HB2 ASP   106      19.333  37.516  53.468  1.00  0.00           H
ATOM   1259  HB3 ASP   106      20.047  39.064  53.636  1.00  0.00           H
ATOM   1260  CG  ASP   106      18.249  38.874  54.686  1.00  0.00           C
ATOM   1261  OD1 ASP   106      17.229  38.258  54.971  1.00  0.00           O
ATOM   1262  OD2 ASP   106      18.518  39.981  55.249  1.00  0.00           O
ATOM   1263  C   ASP   106      17.768  40.345  52.101  1.00  0.00           C
ATOM   1264  O   ASP   106      16.529  40.618  51.938  1.00  0.00           O
ATOM   1265  N   TYR   107      18.695  41.320  52.145  1.00  0.00           N
ATOM   1266  H   TYR   107      19.605  41.033  52.474  1.00  0.00           H
ATOM   1267  CA  TYR   107      18.590  42.781  51.766  1.00  0.00           C
ATOM   1268  HA  TYR   107      17.974  43.192  52.566  1.00  0.00           H
ATOM   1269  CB  TYR   107      20.001  43.506  51.652  1.00  0.00           C
ATOM   1270  HB2 TYR   107      20.718  43.085  52.357  1.00  0.00           H
ATOM   1271  HB3 TYR   107      20.415  43.340  50.657  1.00  0.00           H
ATOM   1272  CG  TYR   107      19.949  44.995  51.908  1.00  0.00           C
ATOM   1273  CD1 TYR   107      19.664  45.453  53.191  1.00  0.00           C
ATOM   1274  HD1 TYR   107      19.364  44.749  53.952  1.00  0.00           H
ATOM   1275  CE1 TYR   107      19.758  46.837  53.507  1.00  0.00           C
ATOM   1276  HE1 TYR   107      19.489  47.164  54.501  1.00  0.00           H
ATOM   1277  CZ  TYR   107      20.053  47.708  52.416  1.00  0.00           C
ATOM   1278  OH  TYR   107      19.896  49.044  52.614  1.00  0.00           O
ATOM   1279  HH  TYR   107      19.690  49.388  51.742  1.00  0.00           H
ATOM   1280  CE2 TYR   107      20.308  47.227  51.104  1.00  0.00           C
ATOM   1281  HE2 TYR   107      20.638  47.921  50.346  1.00  0.00           H
ATOM   1282  CD2 TYR   107      20.369  45.913  50.931  1.00  0.00           C
ATOM   1283  HD2 TYR   107      20.604  45.581  49.930  1.00  0.00           H
ATOM   1284  C   TYR   107      17.795  42.862  50.398  1.00  0.00           C
ATOM   1285  O   TYR   107      16.915  43.685  50.334  1.00  0.00           O
ATOM   1286  N   ALA   108      18.110  42.151  49.335  1.00  0.00           N
ATOM   1287  H   ALA   108      18.836  41.453  49.414  1.00  0.00           H
ATOM   1288  CA  ALA   108      17.447  42.286  48.033  1.00  0.00           C
ATOM   1289  HA  ALA   108      17.566  43.349  47.823  1.00  0.00           H
ATOM   1290  CB  ALA   108      18.272  41.537  46.902  1.00  0.00           C
ATOM   1291  HB1 ALA   108      17.662  41.292  46.032  1.00  0.00           H
ATOM   1292  HB2 ALA   108      19.138  42.114  46.580  1.00  0.00           H
ATOM   1293  HB3 ALA   108      18.547  40.553  47.280  1.00  0.00           H
ATOM   1294  C   ALA   108      15.899  42.021  47.998  1.00  0.00           C
ATOM   1295  O   ALA   108      15.185  42.841  47.439  1.00  0.00           O
ATOM   1296  N   VAL   109      15.332  41.082  48.813  1.00  0.00           N
ATOM   1297  H   VAL   109      15.847  40.221  48.932  1.00  0.00           H
ATOM   1298  CA  VAL   109      13.872  41.020  49.047  1.00  0.00           C
ATOM   1299  HA  VAL   109      13.513  41.161  48.027  1.00  0.00           H
ATOM   1300  CB  VAL   109      13.540  39.578  49.539  1.00  0.00           C
ATOM   1301  HB  VAL   109      14.254  39.384  50.339  1.00  0.00           H
ATOM   1302  CG1 VAL   109      12.156  39.276  49.977  1.00  0.00           C
ATOM   1303 HG11 VAL   109      11.375  39.226  49.218  1.00  0.00           H
ATOM   1304 HG12 VAL   109      12.281  38.290  50.425  1.00  0.00           H
ATOM   1305 HG13 VAL   109      11.730  39.833  50.812  1.00  0.00           H
ATOM   1306  CG2 VAL   109      13.689  38.535  48.384  1.00  0.00           C
ATOM   1307 HG21 VAL   109      14.707  38.691  48.026  1.00  0.00           H
ATOM   1308 HG22 VAL   109      13.632  37.486  48.677  1.00  0.00           H
ATOM   1309 HG23 VAL   109      12.873  38.763  47.699  1.00  0.00           H
ATOM   1310  C   VAL   109      13.329  42.173  49.977  1.00  0.00           C
ATOM   1311  O   VAL   109      12.309  42.656  49.515  1.00  0.00           O
ATOM   1312  N   LYS   110      14.074  42.682  50.890  1.00  0.00           N
ATOM   1313  H   LYS   110      15.030  42.360  50.842  1.00  0.00           H
ATOM   1314  CA  LYS   110      13.765  43.931  51.654  1.00  0.00           C
ATOM   1315  HA  LYS   110      12.709  43.854  51.912  1.00  0.00           H
ATOM   1316  CB  LYS   110      14.657  44.016  52.907  1.00  0.00           C
ATOM   1317  HB2 LYS   110      15.694  43.724  52.745  1.00  0.00           H
ATOM   1318  HB3 LYS   110      14.633  45.005  53.365  1.00  0.00           H
ATOM   1319  CG  LYS   110      14.157  42.863  53.859  1.00  0.00           C
ATOM   1320  HG2 LYS   110      13.108  43.159  53.885  1.00  0.00           H
ATOM   1321  HG3 LYS   110      14.312  41.936  53.307  1.00  0.00           H
ATOM   1322  CD  LYS   110      14.724  42.642  55.313  1.00  0.00           C
ATOM   1323  HD2 LYS   110      14.886  43.621  55.765  1.00  0.00           H
ATOM   1324  HD3 LYS   110      14.061  42.109  55.995  1.00  0.00           H
ATOM   1325  CE  LYS   110      16.017  41.854  55.131  1.00  0.00           C
ATOM   1326  HE2 LYS   110      15.730  40.947  54.599  1.00  0.00           H
ATOM   1327  HE3 LYS   110      16.696  42.478  54.549  1.00  0.00           H
ATOM   1328  NZ  LYS   110      16.771  41.630  56.360  1.00  0.00           N
ATOM   1329  HZ1 LYS   110      17.057  42.537  56.702  1.00  0.00           H
ATOM   1330  HZ2 LYS   110      16.293  41.003  56.991  1.00  0.00           H
ATOM   1331  HZ3 LYS   110      17.633  41.160  56.125  1.00  0.00           H
ATOM   1332  C   LYS   110      13.726  45.203  50.717  1.00  0.00           C
ATOM   1333  O   LYS   110      12.646  45.861  50.840  1.00  0.00           O
ATOM   1334  N   ILE   111      14.501  45.275  49.621  1.00  0.00           N
ATOM   1335  H   ILE   111      15.251  44.599  49.611  1.00  0.00           H
ATOM   1336  CA  ILE   111      14.354  46.168  48.484  1.00  0.00           C
ATOM   1337  HA  ILE   111      14.284  47.197  48.836  1.00  0.00           H
ATOM   1338  CB  ILE   111      15.643  46.046  47.662  1.00  0.00           C
ATOM   1339  HB  ILE   111      16.009  45.020  47.707  1.00  0.00           H
ATOM   1340  CG2 ILE   111      15.535  46.625  46.241  1.00  0.00           C
ATOM   1341 HG21 ILE   111      14.899  46.018  45.596  1.00  0.00           H
ATOM   1342 HG22 ILE   111      15.278  47.682  46.300  1.00  0.00           H
ATOM   1343 HG23 ILE   111      16.503  46.534  45.749  1.00  0.00           H
ATOM   1344  CG1 ILE   111      16.717  46.917  48.446  1.00  0.00           C
ATOM   1345 HG12 ILE   111      16.465  47.972  48.343  1.00  0.00           H
ATOM   1346 HG13 ILE   111      16.702  46.559  49.475  1.00  0.00           H
ATOM   1347  CD1 ILE   111      18.161  46.758  47.962  1.00  0.00           C
ATOM   1348 HD11 ILE   111      18.212  47.332  47.037  1.00  0.00           H
ATOM   1349 HD12 ILE   111      18.854  47.097  48.732  1.00  0.00           H
ATOM   1350 HD13 ILE   111      18.329  45.702  47.754  1.00  0.00           H
ATOM   1351  C   ILE   111      13.019  45.894  47.734  1.00  0.00           C
ATOM   1352  O   ILE   111      12.182  46.809  47.711  1.00  0.00           O
ATOM   1353  N   VAL   112      12.775  44.752  47.006  1.00  0.00           N
ATOM   1354  H   VAL   112      13.546  44.176  46.699  1.00  0.00           H
ATOM   1355  CA  VAL   112      11.579  44.771  46.134  1.00  0.00           C
ATOM   1356  HA  VAL   112      11.648  45.718  45.600  1.00  0.00           H
ATOM   1357  CB  VAL   112      11.576  43.691  45.072  1.00  0.00           C
ATOM   1358  HB  VAL   112      10.696  43.742  44.432  1.00  0.00           H
ATOM   1359  CG1 VAL   112      12.757  43.881  44.219  1.00  0.00           C
ATOM   1360 HG11 VAL   112      12.886  44.909  43.878  1.00  0.00           H
ATOM   1361 HG12 VAL   112      13.727  43.791  44.708  1.00  0.00           H
ATOM   1362 HG13 VAL   112      12.674  43.335  43.279  1.00  0.00           H
ATOM   1363  CG2 VAL   112      11.774  42.275  45.749  1.00  0.00           C
ATOM   1364 HG21 VAL   112      11.703  41.490  44.996  1.00  0.00           H
ATOM   1365 HG22 VAL   112      12.764  42.233  46.203  1.00  0.00           H
ATOM   1366 HG23 VAL   112      11.108  42.084  46.591  1.00  0.00           H
ATOM   1367  C   VAL   112      10.299  44.800  46.898  1.00  0.00           C
ATOM   1368  O   VAL   112       9.279  45.291  46.404  1.00  0.00           O
ATOM   1369  N   LYS   113      10.191  44.261  48.122  1.00  0.00           N
ATOM   1370  H   LYS   113      11.046  43.808  48.411  1.00  0.00           H
ATOM   1371  CA  LYS   113       8.965  44.098  48.887  1.00  0.00           C
ATOM   1372  HA  LYS   113       8.155  43.716  48.265  1.00  0.00           H
ATOM   1373  CB  LYS   113       9.124  43.196  50.155  1.00  0.00           C
ATOM   1374  HB2 LYS   113       9.980  43.548  50.731  1.00  0.00           H
ATOM   1375  HB3 LYS   113       8.279  43.437  50.799  1.00  0.00           H
ATOM   1376  CG  LYS   113       9.241  41.687  49.861  1.00  0.00           C
ATOM   1377  HG2 LYS   113       8.413  41.611  49.156  1.00  0.00           H
ATOM   1378  HG3 LYS   113      10.187  41.507  49.351  1.00  0.00           H
ATOM   1379  CD  LYS   113       9.019  40.793  51.130  1.00  0.00           C
ATOM   1380  HD2 LYS   113       9.966  40.881  51.662  1.00  0.00           H
ATOM   1381  HD3 LYS   113       8.317  41.285  51.804  1.00  0.00           H
ATOM   1382  CE  LYS   113       8.608  39.375  50.799  1.00  0.00           C
ATOM   1383  HE2 LYS   113       9.331  38.784  50.237  1.00  0.00           H
ATOM   1384  HE3 LYS   113       8.339  38.834  51.707  1.00  0.00           H
ATOM   1385  NZ  LYS   113       7.312  39.285  50.190  1.00  0.00           N
ATOM   1386  HZ1 LYS   113       6.907  40.177  49.942  1.00  0.00           H
ATOM   1387  HZ2 LYS   113       7.375  38.680  49.384  1.00  0.00           H
ATOM   1388  HZ3 LYS   113       6.654  38.927  50.867  1.00  0.00           H
ATOM   1389  C   LYS   113       8.432  45.418  49.402  1.00  0.00           C
ATOM   1390  O   LYS   113       7.256  45.709  49.245  1.00  0.00           O
ATOM   1391  N   ALA   114       9.250  46.290  49.980  1.00  0.00           N
ATOM   1392  H   ALA   114      10.230  46.046  49.983  1.00  0.00           H
ATOM   1393  CA  ALA   114       8.899  47.673  50.281  1.00  0.00           C
ATOM   1394  HA  ALA   114       7.853  47.624  50.583  1.00  0.00           H
ATOM   1395  CB  ALA   114       9.853  48.269  51.288  1.00  0.00           C
ATOM   1396  HB1 ALA   114       9.483  49.202  51.713  1.00  0.00           H
ATOM   1397  HB2 ALA   114       9.960  47.519  52.072  1.00  0.00           H
ATOM   1398  HB3 ALA   114      10.827  48.540  50.880  1.00  0.00           H
ATOM   1399  C   ALA   114       8.731  48.604  49.098  1.00  0.00           C
ATOM   1400  O   ALA   114       8.178  49.728  49.273  1.00  0.00           O
ATOM   1401  N   ASN   115       9.406  48.298  47.975  1.00  0.00           N
ATOM   1402  H   ASN   115       9.988  47.475  48.043  1.00  0.00           H
ATOM   1403  CA  ASN   115       9.100  48.904  46.659  1.00  0.00           C
ATOM   1404  HA  ASN   115       8.894  49.947  46.900  1.00  0.00           H
ATOM   1405  CB  ASN   115      10.197  48.598  45.642  1.00  0.00           C
ATOM   1406  HB2 ASN   115      10.802  47.725  45.888  1.00  0.00           H
ATOM   1407  HB3 ASN   115       9.745  48.430  44.664  1.00  0.00           H
ATOM   1408  CG  ASN   115      11.153  49.785  45.676  1.00  0.00           C
ATOM   1409  OD1 ASN   115      10.998  50.724  44.923  1.00  0.00           O
ATOM   1410  ND2 ASN   115      11.726  49.939  46.863  1.00  0.00           N
ATOM   1411 HD21 ASN   115      12.483  50.586  47.034  1.00  0.00           H
ATOM   1412 HD22 ASN   115      11.548  49.267  47.595  1.00  0.00           H
ATOM   1413  C   ASN   115       7.816  48.371  45.993  1.00  0.00           C
ATOM   1414  O   ASN   115       7.106  49.147  45.238  1.00  0.00           O
ATOM   1415  N   LYS   116       7.301  47.192  46.390  1.00  0.00           N
ATOM   1416  H   LYS   116       7.962  46.593  46.865  1.00  0.00           H
ATOM   1417  CA  LYS   116       6.248  46.437  45.743  1.00  0.00           C
ATOM   1418  HA  LYS   116       6.393  45.383  45.980  1.00  0.00           H
ATOM   1419  CB  LYS   116       4.862  46.827  46.067  1.00  0.00           C
ATOM   1420  HB2 LYS   116       4.838  47.893  45.839  1.00  0.00           H
ATOM   1421  HB3 LYS   116       4.196  46.281  45.398  1.00  0.00           H
ATOM   1422  CG  LYS   116       4.407  46.539  47.506  1.00  0.00           C
ATOM   1423  HG2 LYS   116       4.260  45.459  47.546  1.00  0.00           H
ATOM   1424  HG3 LYS   116       5.121  46.850  48.268  1.00  0.00           H
ATOM   1425  CD  LYS   116       3.037  47.180  47.677  1.00  0.00           C
ATOM   1426  HD2 LYS   116       3.005  48.095  47.086  1.00  0.00           H
ATOM   1427  HD3 LYS   116       2.321  46.462  47.278  1.00  0.00           H
ATOM   1428  CE  LYS   116       2.740  47.620  49.177  1.00  0.00           C
ATOM   1429  HE2 LYS   116       3.542  48.216  49.614  1.00  0.00           H
ATOM   1430  HE3 LYS   116       1.808  48.183  49.227  1.00  0.00           H
ATOM   1431  NZ  LYS   116       2.656  46.401  50.058  1.00  0.00           N
ATOM   1432  HZ1 LYS   116       1.938  45.753  49.767  1.00  0.00           H
ATOM   1433  HZ2 LYS   116       3.497  45.847  50.143  1.00  0.00           H
ATOM   1434  HZ3 LYS   116       2.513  46.653  51.026  1.00  0.00           H
ATOM   1435  C   LYS   116       6.496  46.387  44.206  1.00  0.00           C
ATOM   1436  O   LYS   116       5.684  46.817  43.371  1.00  0.00           O
ATOM   1437  N   LEU   117       7.547  45.672  43.861  1.00  0.00           N
ATOM   1438  H   LEU   117       8.191  45.537  44.627  1.00  0.00           H
ATOM   1439  CA  LEU   117       7.666  44.886  42.578  1.00  0.00           C
ATOM   1440  HA  LEU   117       6.683  44.809  42.114  1.00  0.00           H
ATOM   1441  CB  LEU   117       8.657  45.557  41.668  1.00  0.00           C
ATOM   1442  HB2 LEU   117       9.636  45.731  42.114  1.00  0.00           H
ATOM   1443  HB3 LEU   117       8.968  44.969  40.804  1.00  0.00           H
ATOM   1444  CG  LEU   117       8.155  46.940  41.130  1.00  0.00           C
ATOM   1445  HG  LEU   117       7.505  47.378  41.888  1.00  0.00           H
ATOM   1446  CD1 LEU   117       9.328  47.887  40.864  1.00  0.00           C
ATOM   1447 HD11 LEU   117      10.008  47.412  40.157  1.00  0.00           H
ATOM   1448 HD12 LEU   117       8.964  48.769  40.337  1.00  0.00           H
ATOM   1449 HD13 LEU   117       9.766  48.216  41.806  1.00  0.00           H
ATOM   1450  CD2 LEU   117       7.293  46.799  39.961  1.00  0.00           C
ATOM   1451 HD21 LEU   117       6.515  46.059  40.148  1.00  0.00           H
ATOM   1452 HD22 LEU   117       6.845  47.703  39.548  1.00  0.00           H
ATOM   1453 HD23 LEU   117       7.868  46.360  39.146  1.00  0.00           H
ATOM   1454  C   LEU   117       8.041  43.348  42.789  1.00  0.00           C
ATOM   1455  O   LEU   117       8.333  42.660  41.733  1.00  0.00           O
ATOM   1456  N   ASP   118       7.615  42.701  43.842  1.00  0.00           N
ATOM   1457  H   ASP   118       6.933  43.243  44.353  1.00  0.00           H
ATOM   1458  CA  ASP   118       7.882  41.226  44.148  1.00  0.00           C
ATOM   1459  HA  ASP   118       8.869  41.011  43.738  1.00  0.00           H
ATOM   1460  CB  ASP   118       8.299  40.994  45.563  1.00  0.00           C
ATOM   1461  HB2 ASP   118       8.847  40.051  45.564  1.00  0.00           H
ATOM   1462  HB3 ASP   118       8.831  41.821  46.034  1.00  0.00           H
ATOM   1463  CG  ASP   118       6.980  40.552  46.319  1.00  0.00           C
ATOM   1464  OD1 ASP   118       5.854  41.141  46.121  1.00  0.00           O
ATOM   1465  OD2 ASP   118       7.101  39.928  47.412  1.00  0.00           O
ATOM   1466  C   ASP   118       6.994  40.096  43.458  1.00  0.00           C
ATOM   1467  O   ASP   118       7.129  38.931  43.845  1.00  0.00           O
ATOM   1468  N   HIE   119       6.032  40.522  42.594  1.00  0.00           N
ATOM   1469  H   HIE   119       5.780  41.487  42.749  1.00  0.00           H
ATOM   1470  CA  HIE   119       5.276  39.908  41.453  1.00  0.00           C
ATOM   1471  HA  HIE   119       4.896  38.966  41.846  1.00  0.00           H
ATOM   1472  CB  HIE   119       3.963  40.688  41.225  1.00  0.00           C
ATOM   1473  HB2 HIE   119       3.444  40.264  40.366  1.00  0.00           H
ATOM   1474  HB3 HIE   119       3.362  40.578  42.127  1.00  0.00           H
ATOM   1475  CG  HIE   119       4.121  42.159  41.069  1.00  0.00           C
ATOM   1476  ND1 HIE   119       3.909  43.060  42.116  1.00  0.00           N
ATOM   1477  CE1 HIE   119       3.560  44.265  41.376  1.00  0.00           C
ATOM   1478  HE1 HIE   119       3.335  45.221  41.827  1.00  0.00           H
ATOM   1479  NE2 HIE   119       3.431  43.987  40.073  1.00  0.00           N
ATOM   1480  HE2 HIE   119       3.484  44.701  39.361  1.00  0.00           H
ATOM   1481  CD2 HIE   119       3.859  42.725  39.876  1.00  0.00           C
ATOM   1482  HD2 HIE   119       3.909  42.249  38.908  1.00  0.00           H
ATOM   1483  C   HIE   119       6.155  39.708  40.166  1.00  0.00           C
ATOM   1484  O   HIE   119       5.971  38.770  39.343  1.00  0.00           O
ATOM   1485  N   VAL   120       7.017  40.711  39.828  1.00  0.00           N
ATOM   1486  H   VAL   120       7.353  41.342  40.541  1.00  0.00           H
ATOM   1487  CA  VAL   120       7.658  40.833  38.555  1.00  0.00           C
ATOM   1488  HA  VAL   120       7.312  40.049  37.881  1.00  0.00           H
ATOM   1489  CB  VAL   120       7.138  42.089  37.801  1.00  0.00           C
ATOM   1490  HB  VAL   120       6.070  42.000  37.602  1.00  0.00           H
ATOM   1491  CG1 VAL   120       7.319  43.436  38.534  1.00  0.00           C
ATOM   1492 HG11 VAL   120       8.306  43.530  38.986  1.00  0.00           H
ATOM   1493 HG12 VAL   120       7.005  44.284  37.925  1.00  0.00           H
ATOM   1494 HG13 VAL   120       6.534  43.409  39.289  1.00  0.00           H
ATOM   1495  CG2 VAL   120       7.676  42.191  36.397  1.00  0.00           C
ATOM   1496 HG21 VAL   120       7.450  41.222  35.951  1.00  0.00           H
ATOM   1497 HG22 VAL   120       7.292  42.969  35.737  1.00  0.00           H
ATOM   1498 HG23 VAL   120       8.756  42.306  36.310  1.00  0.00           H
ATOM   1499  C   VAL   120       9.195  40.881  38.575  1.00  0.00           C
ATOM   1500  O   VAL   120       9.838  40.452  37.593  1.00  0.00           O
ATOM   1501  N   VAL   121       9.782  41.379  39.644  1.00  0.00           N
ATOM   1502  H   VAL   121       9.221  41.885  40.315  1.00  0.00           H
ATOM   1503  CA  VAL   121      11.093  40.833  40.101  1.00  0.00           C
ATOM   1504  HA  VAL   121      11.684  40.623  39.209  1.00  0.00           H
ATOM   1505  CB  VAL   121      11.830  41.927  40.912  1.00  0.00           C
ATOM   1506  HB  VAL   121      11.309  42.188  41.834  1.00  0.00           H
ATOM   1507  CG1 VAL   121      13.279  41.463  41.288  1.00  0.00           C
ATOM   1508 HG11 VAL   121      13.259  40.681  42.047  1.00  0.00           H
ATOM   1509 HG12 VAL   121      13.799  41.103  40.400  1.00  0.00           H
ATOM   1510 HG13 VAL   121      13.842  42.212  41.845  1.00  0.00           H
ATOM   1511  CG2 VAL   121      11.981  43.214  40.098  1.00  0.00           C
ATOM   1512 HG21 VAL   121      11.056  43.785  40.188  1.00  0.00           H
ATOM   1513 HG22 VAL   121      12.698  43.837  40.633  1.00  0.00           H
ATOM   1514 HG23 VAL   121      12.458  42.949  39.155  1.00  0.00           H
ATOM   1515  C   VAL   121      10.923  39.659  40.972  1.00  0.00           C
ATOM   1516  O   VAL   121      10.384  39.667  42.130  1.00  0.00           O
ATOM   1517  N   THR   122      11.143  38.483  40.350  1.00  0.00           N
ATOM   1518  H   THR   122      11.691  38.515  39.503  1.00  0.00           H
ATOM   1519  CA  THR   122      11.221  37.188  41.103  1.00  0.00           C
ATOM   1520  HA  THR   122      10.562  37.154  41.970  1.00  0.00           H
ATOM   1521  CB  THR   122      10.804  36.058  40.144  1.00  0.00           C
ATOM   1522  HB  THR   122      11.627  35.998  39.431  1.00  0.00           H
ATOM   1523  CG2 THR   122      10.557  34.661  40.828  1.00  0.00           C
ATOM   1524 HG21 THR   122       9.982  34.888  41.726  1.00  0.00           H
ATOM   1525 HG22 THR   122      10.090  33.907  40.195  1.00  0.00           H
ATOM   1526 HG23 THR   122      11.457  34.157  41.181  1.00  0.00           H
ATOM   1527  OG1 THR   122       9.507  36.339  39.483  1.00  0.00           O
ATOM   1528  HG1 THR   122       8.861  36.521  40.169  1.00  0.00           H
ATOM   1529  C   THR   122      12.703  36.992  41.586  1.00  0.00           C
ATOM   1530  O   THR   122      13.626  36.707  40.789  1.00  0.00           O
ATOM   1531  N   ILE   123      12.938  36.874  42.881  1.00  0.00           N
ATOM   1532  H   ILE   123      12.410  37.526  43.444  1.00  0.00           H
ATOM   1533  CA  ILE   123      14.248  36.528  43.552  1.00  0.00           C
ATOM   1534  HA  ILE   123      15.032  36.808  42.849  1.00  0.00           H
ATOM   1535  CB  ILE   123      14.460  37.294  44.831  1.00  0.00           C
ATOM   1536  HB  ILE   123      13.586  37.115  45.457  1.00  0.00           H
ATOM   1537  CG2 ILE   123      15.647  36.800  45.624  1.00  0.00           C
ATOM   1538 HG21 ILE   123      15.434  35.793  45.981  1.00  0.00           H
ATOM   1539 HG22 ILE   123      16.526  36.616  45.008  1.00  0.00           H
ATOM   1540 HG23 ILE   123      15.982  37.396  46.473  1.00  0.00           H
ATOM   1541  CG1 ILE   123      14.474  38.886  44.624  1.00  0.00           C
ATOM   1542 HG12 ILE   123      13.764  39.162  43.845  1.00  0.00           H
ATOM   1543 HG13 ILE   123      14.117  39.158  45.618  1.00  0.00           H
ATOM   1544  CD1 ILE   123      15.791  39.645  44.512  1.00  0.00           C
ATOM   1545 HD11 ILE   123      16.367  39.518  45.429  1.00  0.00           H
ATOM   1546 HD12 ILE   123      16.293  39.260  43.625  1.00  0.00           H
ATOM   1547 HD13 ILE   123      15.534  40.692  44.350  1.00  0.00           H
ATOM   1548  C   ILE   123      14.368  35.027  43.801  1.00  0.00           C
ATOM   1549  O   ILE   123      13.622  34.344  44.450  1.00  0.00           O
ATOM   1550  N   ILE   124      15.487  34.475  43.411  1.00  0.00           N
ATOM   1551  H   ILE   124      16.022  35.004  42.737  1.00  0.00           H
ATOM   1552  CA  ILE   124      15.976  33.060  43.743  1.00  0.00           C
ATOM   1553  HA  ILE   124      15.329  32.636  44.511  1.00  0.00           H
ATOM   1554  CB  ILE   124      15.736  32.106  42.538  1.00  0.00           C
ATOM   1555  HB  ILE   124      16.434  32.361  41.741  1.00  0.00           H
ATOM   1556  CG2 ILE   124      16.119  30.658  42.813  1.00  0.00           C
ATOM   1557 HG21 ILE   124      17.152  30.483  42.512  1.00  0.00           H
ATOM   1558 HG22 ILE   124      15.976  30.305  43.834  1.00  0.00           H
ATOM   1559 HG23 ILE   124      15.489  29.967  42.254  1.00  0.00           H
ATOM   1560  CG1 ILE   124      14.254  32.110  41.988  1.00  0.00           C
ATOM   1561 HG12 ILE   124      13.824  31.113  42.082  1.00  0.00           H
ATOM   1562 HG13 ILE   124      13.606  32.873  42.419  1.00  0.00           H
ATOM   1563  CD1 ILE   124      14.280  32.361  40.443  1.00  0.00           C
ATOM   1564 HD11 ILE   124      14.482  33.414  40.245  1.00  0.00           H
ATOM   1565 HD12 ILE   124      15.048  31.867  39.849  1.00  0.00           H
ATOM   1566 HD13 ILE   124      13.270  32.260  40.046  1.00  0.00           H
ATOM   1567  C   ILE   124      17.356  33.104  44.286  1.00  0.00           C
ATOM   1568  O   ILE   124      18.282  33.469  43.596  1.00  0.00           O
ATOM   1569  N   LYS   125      17.527  32.692  45.544  1.00  0.00           N
ATOM   1570  H   LYS   125      16.795  32.695  46.240  1.00  0.00           H
ATOM   1571  CA  LYS   125      19.022  32.521  45.934  1.00  0.00           C
ATOM   1572  HA  LYS   125      19.563  33.464  45.857  1.00  0.00           H
ATOM   1573  CB  LYS   125      19.074  32.100  47.470  1.00  0.00           C
ATOM   1574  HB2 LYS   125      18.189  32.568  47.900  1.00  0.00           H
ATOM   1575  HB3 LYS   125      18.995  31.014  47.514  1.00  0.00           H
ATOM   1576  CG  LYS   125      20.416  32.488  48.105  1.00  0.00           C
ATOM   1577  HG2 LYS   125      21.097  31.917  47.474  1.00  0.00           H
ATOM   1578  HG3 LYS   125      20.526  33.570  48.040  1.00  0.00           H
ATOM   1579  CD  LYS   125      20.679  31.896  49.440  1.00  0.00           C
ATOM   1580  HD2 LYS   125      19.948  32.264  50.160  1.00  0.00           H
ATOM   1581  HD3 LYS   125      20.757  30.809  49.430  1.00  0.00           H
ATOM   1582  CE  LYS   125      22.130  32.302  49.819  1.00  0.00           C
ATOM   1583  HE2 LYS   125      22.685  32.471  48.895  1.00  0.00           H
ATOM   1584  HE3 LYS   125      22.092  33.180  50.463  1.00  0.00           H
ATOM   1585  NZ  LYS   125      22.829  31.423  50.752  1.00  0.00           N
ATOM   1586  HZ1 LYS   125      22.203  31.143  51.493  1.00  0.00           H
ATOM   1587  HZ2 LYS   125      22.975  30.536  50.292  1.00  0.00           H
ATOM   1588  HZ3 LYS   125      23.706  31.831  51.045  1.00  0.00           H
ATOM   1589  C   LYS   125      19.848  31.495  45.123  1.00  0.00           C
ATOM   1590  O   LYS   125      19.290  30.404  45.031  1.00  0.00           O
ATOM   1591  N   GLY   126      21.103  31.727  44.651  1.00  0.00           N
ATOM   1592  H   GLY   126      21.493  32.640  44.838  1.00  0.00           H
ATOM   1593  CA  GLY   126      22.082  30.655  44.389  1.00  0.00           C
ATOM   1594  HA2 GLY   126      22.603  30.310  45.281  1.00  0.00           H
ATOM   1595  HA3 GLY   126      21.510  29.809  44.008  1.00  0.00           H
ATOM   1596  C   GLY   126      23.072  30.960  43.274  1.00  0.00           C
ATOM   1597  O   GLY   126      23.402  32.135  42.911  1.00  0.00           O
ATOM   1598  N   LYS   127      23.360  29.864  42.526  1.00  0.00           N
ATOM   1599  H   LYS   127      22.957  28.965  42.749  1.00  0.00           H
ATOM   1600  CA  LYS   127      23.947  29.966  41.177  1.00  0.00           C
ATOM   1601  HA  LYS   127      24.180  31.011  40.977  1.00  0.00           H
ATOM   1602  CB  LYS   127      25.259  29.117  41.166  1.00  0.00           C
ATOM   1603  HB2 LYS   127      25.021  28.054  41.181  1.00  0.00           H
ATOM   1604  HB3 LYS   127      25.737  29.308  40.205  1.00  0.00           H
ATOM   1605  CG  LYS   127      26.258  29.481  42.279  1.00  0.00           C
ATOM   1606  HG2 LYS   127      26.159  30.566  42.234  1.00  0.00           H
ATOM   1607  HG3 LYS   127      25.854  29.079  43.208  1.00  0.00           H
ATOM   1608  CD  LYS   127      27.722  28.881  42.176  1.00  0.00           C
ATOM   1609  HD2 LYS   127      28.089  29.257  41.221  1.00  0.00           H
ATOM   1610  HD3 LYS   127      28.247  29.265  43.050  1.00  0.00           H
ATOM   1611  CE  LYS   127      27.783  27.412  42.177  1.00  0.00           C
ATOM   1612  HE2 LYS   127      27.589  27.031  43.180  1.00  0.00           H
ATOM   1613  HE3 LYS   127      27.073  27.009  41.455  1.00  0.00           H
ATOM   1614  NZ  LYS   127      29.102  27.026  41.776  1.00  0.00           N
ATOM   1615  HZ1 LYS   127      29.190  26.023  41.699  1.00  0.00           H
ATOM   1616  HZ2 LYS   127      29.276  27.379  40.846  1.00  0.00           H
ATOM   1617  HZ3 LYS   127      29.815  27.364  42.407  1.00  0.00           H
ATOM   1618  C   LYS   127      23.111  29.372  40.054  1.00  0.00           C
ATOM   1619  O   LYS   127      22.424  28.374  40.194  1.00  0.00           O
ATOM   1620  N   VAL   128      23.304  29.862  38.859  1.00  0.00           N
ATOM   1621  H   VAL   128      23.864  30.698  38.767  1.00  0.00           H
ATOM   1622  CA  VAL   128      22.636  29.411  37.642  1.00  0.00           C
ATOM   1623  HA  VAL   128      21.583  29.255  37.874  1.00  0.00           H
ATOM   1624  CB  VAL   128      22.462  30.512  36.601  1.00  0.00           C
ATOM   1625  HB  VAL   128      21.860  30.114  35.784  1.00  0.00           H
ATOM   1626  CG1 VAL   128      21.801  31.828  37.217  1.00  0.00           C
ATOM   1627 HG11 VAL   128      21.836  32.672  36.528  1.00  0.00           H
ATOM   1628 HG12 VAL   128      20.734  31.608  37.273  1.00  0.00           H
ATOM   1629 HG13 VAL   128      22.309  32.133  38.132  1.00  0.00           H
ATOM   1630  CG2 VAL   128      23.806  30.826  35.989  1.00  0.00           C
ATOM   1631 HG21 VAL   128      24.496  31.248  36.720  1.00  0.00           H
ATOM   1632 HG22 VAL   128      24.179  29.910  35.532  1.00  0.00           H
ATOM   1633 HG23 VAL   128      23.573  31.544  35.203  1.00  0.00           H
ATOM   1634  C   VAL   128      23.152  28.035  37.039  1.00  0.00           C
ATOM   1635  O   VAL   128      22.316  27.359  36.368  1.00  0.00           O
ATOM   1636  N   GLU   129      24.299  27.491  37.509  1.00  0.00           N
ATOM   1637  H   GLU   129      25.080  28.072  37.778  1.00  0.00           H
ATOM   1638  CA  GLU   129      24.578  26.057  37.391  1.00  0.00           C
ATOM   1639  HA  GLU   129      24.269  25.748  36.392  1.00  0.00           H
ATOM   1640  CB  GLU   129      26.029  25.850  37.436  1.00  0.00           C
ATOM   1641  HB2 GLU   129      26.341  24.868  37.079  1.00  0.00           H
ATOM   1642  HB3 GLU   129      26.429  26.545  36.698  1.00  0.00           H
ATOM   1643  CG  GLU   129      26.695  26.095  38.763  1.00  0.00           C
ATOM   1644  HG2 GLU   129      26.127  26.856  39.298  1.00  0.00           H
ATOM   1645  HG3 GLU   129      26.675  25.233  39.429  1.00  0.00           H
ATOM   1646  CD  GLU   129      28.102  26.599  38.539  1.00  0.00           C
ATOM   1647  OE1 GLU   129      28.479  27.717  39.022  1.00  0.00           O
ATOM   1648  OE2 GLU   129      28.955  25.670  38.226  1.00  0.00           O
ATOM   1649  C   GLU   129      23.870  25.188  38.462  1.00  0.00           C
ATOM   1650  O   GLU   129      23.969  23.961  38.400  1.00  0.00           O
ATOM   1651  N   GLU   130      23.146  25.820  39.426  1.00  0.00           N
ATOM   1652  H   GLU   130      23.053  26.820  39.323  1.00  0.00           H
ATOM   1653  CA  GLU   130      22.388  25.093  40.488  1.00  0.00           C
ATOM   1654  HA  GLU   130      22.491  24.011  40.413  1.00  0.00           H
ATOM   1655  CB  GLU   130      22.937  25.465  41.901  1.00  0.00           C
ATOM   1656  HB2 GLU   130      22.728  26.527  42.036  1.00  0.00           H
ATOM   1657  HB3 GLU   130      22.278  24.988  42.626  1.00  0.00           H
ATOM   1658  CG  GLU   130      24.381  25.199  42.237  1.00  0.00           C
ATOM   1659  HG2 GLU   130      25.082  25.704  41.572  1.00  0.00           H
ATOM   1660  HG3 GLU   130      24.698  25.631  43.187  1.00  0.00           H
ATOM   1661  CD  GLU   130      24.739  23.713  42.330  1.00  0.00           C
ATOM   1662  OE1 GLU   130      23.846  22.857  42.406  1.00  0.00           O
ATOM   1663  OE2 GLU   130      25.954  23.327  42.341  1.00  0.00           O
ATOM   1664  C   GLU   130      20.848  25.300  40.383  1.00  0.00           C
ATOM   1665  O   GLU   130      20.042  24.390  40.420  1.00  0.00           O
ATOM   1666  N   VAL   131      20.442  26.519  40.200  1.00  0.00           N
ATOM   1667  H   VAL   131      21.116  27.207  39.897  1.00  0.00           H
ATOM   1668  CA  VAL   131      19.023  26.810  39.960  1.00  0.00           C
ATOM   1669  HA  VAL   131      18.421  26.483  40.808  1.00  0.00           H
ATOM   1670  CB  VAL   131      18.744  28.297  39.943  1.00  0.00           C
ATOM   1671  HB  VAL   131      19.385  28.731  39.176  1.00  0.00           H
ATOM   1672  CG1 VAL   131      17.304  28.632  39.719  1.00  0.00           C
ATOM   1673 HG11 VAL   131      16.705  27.888  40.244  1.00  0.00           H
ATOM   1674 HG12 VAL   131      17.018  29.673  39.872  1.00  0.00           H
ATOM   1675 HG13 VAL   131      16.993  28.479  38.686  1.00  0.00           H
ATOM   1676  CG2 VAL   131      19.083  28.976  41.283  1.00  0.00           C
ATOM   1677 HG21 VAL   131      18.419  28.589  42.056  1.00  0.00           H
ATOM   1678 HG22 VAL   131      20.138  28.769  41.459  1.00  0.00           H
ATOM   1679 HG23 VAL   131      19.007  30.059  41.187  1.00  0.00           H
ATOM   1680  C   VAL   131      18.575  26.186  38.674  1.00  0.00           C
ATOM   1681  O   VAL   131      19.215  26.244  37.677  1.00  0.00           O
ATOM   1682  N   GLU   132      17.484  25.403  38.669  1.00  0.00           N
ATOM   1683  H   GLU   132      17.065  25.087  39.531  1.00  0.00           H
ATOM   1684  CA  GLU   132      16.785  25.073  37.418  1.00  0.00           C
ATOM   1685  HA  GLU   132      17.413  25.101  36.527  1.00  0.00           H
ATOM   1686  CB  GLU   132      16.197  23.720  37.419  1.00  0.00           C
ATOM   1687  HB2 GLU   132      16.927  22.953  37.680  1.00  0.00           H
ATOM   1688  HB3 GLU   132      15.367  23.744  38.126  1.00  0.00           H
ATOM   1689  CG  GLU   132      15.657  23.371  36.052  1.00  0.00           C
ATOM   1690  HG2 GLU   132      14.668  22.925  36.162  1.00  0.00           H
ATOM   1691  HG3 GLU   132      15.324  24.309  35.609  1.00  0.00           H
ATOM   1692  CD  GLU   132      16.546  22.735  34.994  1.00  0.00           C
ATOM   1693  OE1 GLU   132      16.333  21.549  34.761  1.00  0.00           O
ATOM   1694  OE2 GLU   132      17.354  23.496  34.436  1.00  0.00           O
ATOM   1695  C   GLU   132      15.702  26.190  37.138  1.00  0.00           C
ATOM   1696  O   GLU   132      14.899  26.547  37.998  1.00  0.00           O
ATOM   1697  N   LEU   133      15.745  26.920  36.002  1.00  0.00           N
ATOM   1698  H   LEU   133      16.469  26.698  35.334  1.00  0.00           H
ATOM   1699  CA  LEU   133      15.039  28.219  35.842  1.00  0.00           C
ATOM   1700  HA  LEU   133      14.921  28.629  36.845  1.00  0.00           H
ATOM   1701  CB  LEU   133      15.813  29.138  34.859  1.00  0.00           C
ATOM   1702  HB2 LEU   133      15.996  28.541  33.965  1.00  0.00           H
ATOM   1703  HB3 LEU   133      15.096  29.929  34.639  1.00  0.00           H
ATOM   1704  CG  LEU   133      17.069  29.861  35.417  1.00  0.00           C
ATOM   1705  HG  LEU   133      16.965  30.256  36.428  1.00  0.00           H
ATOM   1706  CD1 LEU   133      18.085  28.697  35.618  1.00  0.00           C
ATOM   1707 HD11 LEU   133      17.973  27.936  34.846  1.00  0.00           H
ATOM   1708 HD12 LEU   133      19.151  28.925  35.596  1.00  0.00           H
ATOM   1709 HD13 LEU   133      17.969  28.350  36.645  1.00  0.00           H
ATOM   1710  CD2 LEU   133      17.794  30.844  34.532  1.00  0.00           C
ATOM   1711 HD21 LEU   133      18.642  31.292  35.050  1.00  0.00           H
ATOM   1712 HD22 LEU   133      18.068  30.330  33.611  1.00  0.00           H
ATOM   1713 HD23 LEU   133      17.224  31.759  34.367  1.00  0.00           H
ATOM   1714  C   LEU   133      13.628  28.001  35.259  1.00  0.00           C
ATOM   1715  O   LEU   133      13.415  26.991  34.552  1.00  0.00           O
ATOM   1716  N   PRO   134      12.640  28.896  35.530  1.00  0.00           N
ATOM   1717  CD  PRO   134      12.778  30.070  36.433  1.00  0.00           C
ATOM   1718  HD2 PRO   134      13.525  30.827  36.192  1.00  0.00           H
ATOM   1719  HD3 PRO   134      13.042  29.631  37.395  1.00  0.00           H
ATOM   1720  CG  PRO   134      11.458  30.844  36.708  1.00  0.00           C
ATOM   1721  HG2 PRO   134      11.488  31.703  36.038  1.00  0.00           H
ATOM   1722  HG3 PRO   134      11.326  31.074  37.765  1.00  0.00           H
ATOM   1723  CB  PRO   134      10.559  29.653  36.292  1.00  0.00           C
ATOM   1724  HB2 PRO   134       9.614  30.017  35.888  1.00  0.00           H
ATOM   1725  HB3 PRO   134      10.399  29.087  37.209  1.00  0.00           H
ATOM   1726  CA  PRO   134      11.220  28.658  35.289  1.00  0.00           C
ATOM   1727  HA  PRO   134      11.049  27.616  35.559  1.00  0.00           H
ATOM   1728  C   PRO   134      10.764  28.921  33.840  1.00  0.00           C
ATOM   1729  O   PRO   134       9.640  29.275  33.563  1.00  0.00           O
ATOM   1730  N   VAL   135      11.728  29.064  32.938  1.00  0.00           N
ATOM   1731  H   VAL   135      12.528  28.540  33.262  1.00  0.00           H
ATOM   1732  CA  VAL   135      11.810  29.765  31.639  1.00  0.00           C
ATOM   1733  HA  VAL   135      10.808  29.639  31.229  1.00  0.00           H
ATOM   1734  CB  VAL   135      12.162  31.247  31.873  1.00  0.00           C
ATOM   1735  HB  VAL   135      11.330  31.826  32.275  1.00  0.00           H
ATOM   1736  CG1 VAL   135      13.360  31.437  32.765  1.00  0.00           C
ATOM   1737 HG11 VAL   135      13.507  32.506  32.917  1.00  0.00           H
ATOM   1738 HG12 VAL   135      13.210  30.968  33.737  1.00  0.00           H
ATOM   1739 HG13 VAL   135      14.247  30.933  32.380  1.00  0.00           H
ATOM   1740  CG2 VAL   135      12.602  31.961  30.644  1.00  0.00           C
ATOM   1741 HG21 VAL   135      12.697  33.038  30.778  1.00  0.00           H
ATOM   1742 HG22 VAL   135      13.524  31.520  30.265  1.00  0.00           H
ATOM   1743 HG23 VAL   135      11.881  31.751  29.853  1.00  0.00           H
ATOM   1744  C   VAL   135      12.848  28.992  30.753  1.00  0.00           C
ATOM   1745  O   VAL   135      13.886  28.865  31.241  1.00  0.00           O
ATOM   1746  N   GLU   136      12.496  28.665  29.486  1.00  0.00           N
ATOM   1747  H   GLU   136      11.749  29.240  29.124  1.00  0.00           H
ATOM   1748  CA  GLU   136      13.429  27.964  28.510  1.00  0.00           C
ATOM   1749  HA  GLU   136      13.966  27.144  28.985  1.00  0.00           H
ATOM   1750  CB  GLU   136      12.574  27.226  27.408  1.00  0.00           C
ATOM   1751  HB2 GLU   136      11.611  27.718  27.270  1.00  0.00           H
ATOM   1752  HB3 GLU   136      13.135  27.361  26.483  1.00  0.00           H
ATOM   1753  CG  GLU   136      12.327  25.737  27.693  1.00  0.00           C
ATOM   1754  HG2 GLU   136      11.820  25.703  28.657  1.00  0.00           H
ATOM   1755  HG3 GLU   136      11.656  25.260  26.979  1.00  0.00           H
ATOM   1756  CD  GLU   136      13.639  25.028  27.882  1.00  0.00           C
ATOM   1757  OE1 GLU   136      13.901  24.803  29.071  1.00  0.00           O
ATOM   1758  OE2 GLU   136      14.450  24.792  26.959  1.00  0.00           O
ATOM   1759  C   GLU   136      14.471  28.981  27.904  1.00  0.00           C
ATOM   1760  O   GLU   136      15.605  28.681  27.769  1.00  0.00           O
ATOM   1761  N   LYS   137      13.990  30.175  27.676  1.00  0.00           N
ATOM   1762  H   LYS   137      13.134  30.417  28.154  1.00  0.00           H
ATOM   1763  CA  LYS   137      14.428  31.152  26.716  1.00  0.00           C
ATOM   1764  HA  LYS   137      15.512  31.057  26.645  1.00  0.00           H
ATOM   1765  CB  LYS   137      13.811  30.781  25.364  1.00  0.00           C
ATOM   1766  HB2 LYS   137      14.110  29.797  25.004  1.00  0.00           H
ATOM   1767  HB3 LYS   137      12.732  30.630  25.391  1.00  0.00           H
ATOM   1768  CG  LYS   137      14.178  31.731  24.221  1.00  0.00           C
ATOM   1769  HG2 LYS   137      13.698  31.404  23.299  1.00  0.00           H
ATOM   1770  HG3 LYS   137      13.520  32.583  24.395  1.00  0.00           H
ATOM   1771  CD  LYS   137      15.657  32.030  24.065  1.00  0.00           C
ATOM   1772  HD2 LYS   137      15.994  32.614  24.921  1.00  0.00           H
ATOM   1773  HD3 LYS   137      16.119  31.043  24.044  1.00  0.00           H
ATOM   1774  CE  LYS   137      16.144  32.775  22.764  1.00  0.00           C
ATOM   1775  HE2 LYS   137      17.230  32.695  22.803  1.00  0.00           H
ATOM   1776  HE3 LYS   137      15.645  32.364  21.886  1.00  0.00           H
ATOM   1777  NZ  LYS   137      16.080  34.226  22.734  1.00  0.00           N
ATOM   1778  HZ1 LYS   137      15.337  34.553  23.335  1.00  0.00           H
ATOM   1779  HZ2 LYS   137      16.894  34.636  23.170  1.00  0.00           H
ATOM   1780  HZ3 LYS   137      15.886  34.607  21.818  1.00  0.00           H
ATOM   1781  C   LYS   137      14.097  32.533  27.200  1.00  0.00           C
ATOM   1782  O   LYS   137      12.961  32.857  27.452  1.00  0.00           O
ATOM   1783  N   VAL   138      15.182  33.276  27.458  1.00  0.00           N
ATOM   1784  H   VAL   138      16.076  32.910  27.161  1.00  0.00           H
ATOM   1785  CA  VAL   138      15.046  34.780  27.615  1.00  0.00           C
ATOM   1786  HA  VAL   138      13.983  34.993  27.722  1.00  0.00           H
ATOM   1787  CB  VAL   138      15.666  35.182  28.949  1.00  0.00           C
ATOM   1788  HB  VAL   138      15.375  36.216  29.136  1.00  0.00           H
ATOM   1789  CG1 VAL   138      15.285  34.484  30.200  1.00  0.00           C
ATOM   1790 HG11 VAL   138      14.264  34.125  30.073  1.00  0.00           H
ATOM   1791 HG12 VAL   138      15.734  33.514  30.410  1.00  0.00           H
ATOM   1792 HG13 VAL   138      15.427  35.128  31.068  1.00  0.00           H
ATOM   1793  CG2 VAL   138      17.248  35.361  28.755  1.00  0.00           C
ATOM   1794 HG21 VAL   138      17.775  35.255  29.703  1.00  0.00           H
ATOM   1795 HG22 VAL   138      17.713  34.557  28.185  1.00  0.00           H
ATOM   1796 HG23 VAL   138      17.477  36.393  28.490  1.00  0.00           H
ATOM   1797  C   VAL   138      15.431  35.777  26.464  1.00  0.00           C
ATOM   1798  O   VAL   138      16.098  35.448  25.524  1.00  0.00           O
ATOM   1799  N   ASP   139      14.900  37.010  26.513  1.00  0.00           N
ATOM   1800  H   ASP   139      14.490  37.347  27.373  1.00  0.00           H
ATOM   1801  CA  ASP   139      15.099  38.062  25.521  1.00  0.00           C
ATOM   1802  HA  ASP   139      15.181  37.648  24.517  1.00  0.00           H
ATOM   1803  CB  ASP   139      13.824  38.987  25.505  1.00  0.00           C
ATOM   1804  HB2 ASP   139      13.876  39.584  26.416  1.00  0.00           H
ATOM   1805  HB3 ASP   139      13.915  39.761  24.744  1.00  0.00           H
ATOM   1806  CG  ASP   139      12.517  38.262  25.486  1.00  0.00           C
ATOM   1807  OD1 ASP   139      12.305  37.379  24.658  1.00  0.00           O
ATOM   1808  OD2 ASP   139      11.557  38.910  26.041  1.00  0.00           O
ATOM   1809  C   ASP   139      16.262  39.036  25.779  1.00  0.00           C
ATOM   1810  O   ASP   139      16.879  39.633  24.806  1.00  0.00           O
ATOM   1811  N   ILE   140      16.648  39.259  27.050  1.00  0.00           N
ATOM   1812  H   ILE   140      16.263  38.690  27.790  1.00  0.00           H
ATOM   1813  CA  ILE   140      17.726  40.149  27.374  1.00  0.00           C
ATOM   1814  HA  ILE   140      18.357  40.263  26.493  1.00  0.00           H
ATOM   1815  CB  ILE   140      17.279  41.546  27.731  1.00  0.00           C
ATOM   1816  HB  ILE   140      16.744  41.467  28.677  1.00  0.00           H
ATOM   1817  CG2 ILE   140      18.440  42.571  27.908  1.00  0.00           C
ATOM   1818 HG21 ILE   140      18.014  43.555  28.104  1.00  0.00           H
ATOM   1819 HG22 ILE   140      19.013  42.282  28.789  1.00  0.00           H
ATOM   1820 HG23 ILE   140      18.893  42.561  26.916  1.00  0.00           H
ATOM   1821  CG1 ILE   140      16.244  42.108  26.651  1.00  0.00           C
ATOM   1822 HG12 ILE   140      16.682  42.016  25.657  1.00  0.00           H
ATOM   1823 HG13 ILE   140      15.400  41.419  26.669  1.00  0.00           H
ATOM   1824  CD1 ILE   140      15.733  43.586  26.854  1.00  0.00           C
ATOM   1825 HD11 ILE   140      16.476  44.326  26.554  1.00  0.00           H
ATOM   1826 HD12 ILE   140      14.958  43.765  26.108  1.00  0.00           H
ATOM   1827 HD13 ILE   140      15.257  43.617  27.834  1.00  0.00           H
ATOM   1828  C   ILE   140      18.531  39.623  28.584  1.00  0.00           C
ATOM   1829  O   ILE   140      17.971  39.135  29.547  1.00  0.00           O
ATOM   1830  N   ILE   141      19.884  39.762  28.632  1.00  0.00           N
ATOM   1831  H   ILE   141      20.362  39.793  27.742  1.00  0.00           H
ATOM   1832  CA  ILE   141      20.729  39.644  29.907  1.00  0.00           C
ATOM   1833  HA  ILE   141      19.972  39.413  30.656  1.00  0.00           H
ATOM   1834  CB  ILE   141      21.905  38.632  29.809  1.00  0.00           C
ATOM   1835  HB  ILE   141      22.396  38.908  28.876  1.00  0.00           H
ATOM   1836  CG2 ILE   141      22.884  38.766  31.013  1.00  0.00           C
ATOM   1837 HG21 ILE   141      23.789  38.167  30.904  1.00  0.00           H
ATOM   1838 HG22 ILE   141      23.172  39.816  31.078  1.00  0.00           H
ATOM   1839 HG23 ILE   141      22.379  38.494  31.939  1.00  0.00           H
ATOM   1840  CG1 ILE   141      21.274  37.232  29.698  1.00  0.00           C
ATOM   1841 HG12 ILE   141      20.555  37.174  30.515  1.00  0.00           H
ATOM   1842 HG13 ILE   141      20.641  37.111  28.818  1.00  0.00           H
ATOM   1843  CD1 ILE   141      22.308  36.131  29.826  1.00  0.00           C
ATOM   1844 HD11 ILE   141      21.689  35.237  29.902  1.00  0.00           H
ATOM   1845 HD12 ILE   141      23.091  36.132  29.068  1.00  0.00           H
ATOM   1846 HD13 ILE   141      22.888  36.193  30.747  1.00  0.00           H
ATOM   1847  C   ILE   141      21.187  41.021  30.323  1.00  0.00           C
ATOM   1848  O   ILE   141      21.735  41.749  29.529  1.00  0.00           O
ATOM   1849  N   ILE   142      20.861  41.450  31.559  1.00  0.00           N
ATOM   1850  H   ILE   142      20.285  40.809  32.085  1.00  0.00           H
ATOM   1851  CA  ILE   142      21.096  42.793  32.003  1.00  0.00           C
ATOM   1852  HA  ILE   142      21.348  43.484  31.199  1.00  0.00           H
ATOM   1853  CB  ILE   142      19.859  43.427  32.678  1.00  0.00           C
ATOM   1854  HB  ILE   142      20.192  44.444  32.883  1.00  0.00           H
ATOM   1855  CG2 ILE   142      18.676  43.432  31.720  1.00  0.00           C
ATOM   1856 HG21 ILE   142      17.832  43.991  32.124  1.00  0.00           H
ATOM   1857 HG22 ILE   142      18.927  43.865  30.751  1.00  0.00           H
ATOM   1858 HG23 ILE   142      18.361  42.389  31.683  1.00  0.00           H
ATOM   1859  CG1 ILE   142      19.427  42.865  34.034  1.00  0.00           C
ATOM   1860 HG12 ILE   142      18.546  42.223  34.046  1.00  0.00           H
ATOM   1861 HG13 ILE   142      20.180  42.118  34.287  1.00  0.00           H
ATOM   1862  CD1 ILE   142      19.234  43.884  35.146  1.00  0.00           C
ATOM   1863 HD11 ILE   142      18.624  44.733  34.839  1.00  0.00           H
ATOM   1864 HD12 ILE   142      18.783  43.291  35.941  1.00  0.00           H
ATOM   1865 HD13 ILE   142      20.220  44.271  35.402  1.00  0.00           H
ATOM   1866  C   ILE   142      22.246  42.756  32.967  1.00  0.00           C
ATOM   1867  O   ILE   142      22.496  43.796  33.664  1.00  0.00           O
ATOM   1868  N   SER   143      22.985  41.627  33.214  1.00  0.00           N
ATOM   1869  H   SER   143      22.809  40.830  32.619  1.00  0.00           H
ATOM   1870  CA  SER   143      24.030  41.483  34.271  1.00  0.00           C
ATOM   1871  HA  SER   143      23.618  41.895  35.192  1.00  0.00           H
ATOM   1872  CB  SER   143      24.435  40.005  34.457  1.00  0.00           C
ATOM   1873  HB2 SER   143      24.605  39.713  33.421  1.00  0.00           H
ATOM   1874  HB3 SER   143      25.358  40.055  35.034  1.00  0.00           H
ATOM   1875  OG  SER   143      23.479  39.260  35.124  1.00  0.00           O
ATOM   1876  HG  SER   143      23.214  39.838  35.844  1.00  0.00           H
ATOM   1877  C   SER   143      25.315  42.291  34.050  1.00  0.00           C
ATOM   1878  O   SER   143      26.002  42.051  33.092  1.00  0.00           O
ATOM   1879  N   GLU   144      25.801  42.802  35.203  1.00  0.00           N
ATOM   1880  H   GLU   144      25.204  42.600  35.992  1.00  0.00           H
ATOM   1881  CA  GLU   144      26.899  43.775  35.233  1.00  0.00           C
ATOM   1882  HA  GLU   144      26.774  44.397  34.347  1.00  0.00           H
ATOM   1883  CB  GLU   144      26.690  44.600  36.495  1.00  0.00           C
ATOM   1884  HB2 GLU   144      25.706  45.067  36.444  1.00  0.00           H
ATOM   1885  HB3 GLU   144      26.713  43.884  37.316  1.00  0.00           H
ATOM   1886  CG  GLU   144      27.728  45.721  36.923  1.00  0.00           C
ATOM   1887  HG2 GLU   144      28.616  45.212  37.297  1.00  0.00           H
ATOM   1888  HG3 GLU   144      27.899  46.320  36.029  1.00  0.00           H
ATOM   1889  CD  GLU   144      27.088  46.645  37.877  1.00  0.00           C
ATOM   1890  OE1 GLU   144      26.446  46.276  38.858  1.00  0.00           O
ATOM   1891  OE2 GLU   144      27.298  47.892  37.707  1.00  0.00           O
ATOM   1892  C   GLU   144      28.309  43.151  35.139  1.00  0.00           C
ATOM   1893  O   GLU   144      29.070  43.136  36.136  1.00  0.00           O
ATOM   1894  N   TRP   145      28.697  42.628  34.036  1.00  0.00           N
ATOM   1895  H   TRP   145      28.054  42.607  33.258  1.00  0.00           H
ATOM   1896  CA  TRP   145      30.039  42.114  33.851  1.00  0.00           C
ATOM   1897  HA  TRP   145      30.305  41.509  34.717  1.00  0.00           H
ATOM   1898  CB  TRP   145      30.084  41.194  32.599  1.00  0.00           C
ATOM   1899  HB2 TRP   145      31.058  40.737  32.429  1.00  0.00           H
ATOM   1900  HB3 TRP   145      29.394  40.357  32.698  1.00  0.00           H
ATOM   1901  CG  TRP   145      29.785  41.843  31.313  1.00  0.00           C
ATOM   1902  CD1 TRP   145      28.533  42.161  30.891  1.00  0.00           C
ATOM   1903  HD1 TRP   145      27.646  41.765  31.362  1.00  0.00           H
ATOM   1904  NE1 TRP   145      28.609  43.101  29.823  1.00  0.00           N
ATOM   1905  HE1 TRP   145      27.796  43.500  29.377  1.00  0.00           H
ATOM   1906  CE2 TRP   145      29.881  43.245  29.453  1.00  0.00           C
ATOM   1907  CZ2 TRP   145      30.465  43.924  28.344  1.00  0.00           C
ATOM   1908  HZ2 TRP   145      29.914  44.429  27.565  1.00  0.00           H
ATOM   1909  CH2 TRP   145      31.858  43.804  28.142  1.00  0.00           C
ATOM   1910  HH2 TRP   145      32.340  44.256  27.287  1.00  0.00           H
ATOM   1911  CZ3 TRP   145      32.636  43.213  29.086  1.00  0.00           C
ATOM   1912  HZ3 TRP   145      33.701  43.098  28.951  1.00  0.00           H
ATOM   1913  CE3 TRP   145      32.035  42.628  30.304  1.00  0.00           C
ATOM   1914  HE3 TRP   145      32.703  42.098  30.967  1.00  0.00           H
ATOM   1915  CD2 TRP   145      30.660  42.537  30.427  1.00  0.00           C
ATOM   1916  C   TRP   145      31.152  43.232  33.703  1.00  0.00           C
ATOM   1917  O   TRP   145      32.211  42.921  33.365  1.00  0.00           O
ATOM   1918  N   MET   146      31.024  44.416  34.318  1.00  0.00           N
ATOM   1919  H   MET   146      30.193  44.659  34.838  1.00  0.00           H
ATOM   1920  CA  MET   146      32.234  45.245  34.683  1.00  0.00           C
ATOM   1921  HA  MET   146      33.014  45.274  33.922  1.00  0.00           H
ATOM   1922  CB  MET   146      31.828  46.664  34.951  1.00  0.00           C
ATOM   1923  HB2 MET   146      30.864  46.641  35.460  1.00  0.00           H
ATOM   1924  HB3 MET   146      32.659  47.196  35.412  1.00  0.00           H
ATOM   1925  CG  MET   146      31.486  47.454  33.626  1.00  0.00           C
ATOM   1926  HG2 MET   146      32.062  48.380  33.631  1.00  0.00           H
ATOM   1927  HG3 MET   146      31.857  47.005  32.704  1.00  0.00           H
ATOM   1928  SD  MET   146      29.765  47.983  33.405  1.00  0.00           S
ATOM   1929  CE  MET   146      28.754  46.453  32.944  1.00  0.00           C
ATOM   1930  HE1 MET   146      27.695  46.703  32.882  1.00  0.00           H
ATOM   1931  HE2 MET   146      29.247  46.141  32.024  1.00  0.00           H
ATOM   1932  HE3 MET   146      29.013  45.681  33.668  1.00  0.00           H
ATOM   1933  C   MET   146      33.005  44.724  35.851  1.00  0.00           C
ATOM   1934  O   MET   146      32.624  43.767  36.535  1.00  0.00           O
ATOM   1935  N   GLY   147      34.203  45.317  36.109  1.00  0.00           N
ATOM   1936  H   GLY   147      34.280  46.314  35.963  1.00  0.00           H
ATOM   1937  CA  GLY   147      35.226  44.921  37.045  1.00  0.00           C
ATOM   1938  HA2 GLY   147      34.802  45.011  38.045  1.00  0.00           H
ATOM   1939  HA3 GLY   147      35.478  43.880  36.847  1.00  0.00           H
ATOM   1940  C   GLY   147      36.436  45.832  37.114  1.00  0.00           C
ATOM   1941  O   GLY   147      36.541  46.788  36.325  1.00  0.00           O
ATOM   1942  N   TYR   148      37.378  45.451  37.980  1.00  0.00           N
ATOM   1943  H   TYR   148      37.299  44.508  38.332  1.00  0.00           H
ATOM   1944  CA  TYR   148      38.624  46.161  38.265  1.00  0.00           C
ATOM   1945  HA  TYR   148      38.401  47.228  38.244  1.00  0.00           H
ATOM   1946  CB  TYR   148      39.284  45.918  39.734  1.00  0.00           C
ATOM   1947  HB2 TYR   148      39.539  44.864  39.843  1.00  0.00           H
ATOM   1948  HB3 TYR   148      40.207  46.487  39.843  1.00  0.00           H
ATOM   1949  CG  TYR   148      38.305  46.315  40.780  1.00  0.00           C
ATOM   1950  CD1 TYR   148      38.554  47.474  41.526  1.00  0.00           C
ATOM   1951  HD1 TYR   148      39.328  48.166  41.230  1.00  0.00           H
ATOM   1952  CE1 TYR   148      37.615  47.767  42.527  1.00  0.00           C
ATOM   1953  HE1 TYR   148      37.705  48.686  43.088  1.00  0.00           H
ATOM   1954  CZ  TYR   148      36.435  47.109  42.711  1.00  0.00           C
ATOM   1955  OH  TYR   148      35.424  47.662  43.451  1.00  0.00           O
ATOM   1956  HH  TYR   148      34.531  47.545  43.118  1.00  0.00           H
ATOM   1957  CE2 TYR   148      36.205  45.980  42.044  1.00  0.00           C
ATOM   1958  HE2 TYR   148      35.215  45.549  42.083  1.00  0.00           H
ATOM   1959  CD2 TYR   148      37.090  45.584  41.024  1.00  0.00           C
ATOM   1960  HD2 TYR   148      36.968  44.613  40.567  1.00  0.00           H
ATOM   1961  C   TYR   148      39.667  45.810  37.160  1.00  0.00           C
ATOM   1962  O   TYR   148      39.651  44.633  36.766  1.00  0.00           O
ATOM   1963  N   CYS   149      40.260  46.781  36.508  1.00  0.00           N
ATOM   1964  H   CYS   149      40.428  47.667  36.962  1.00  0.00           H
ATOM   1965  CA  CYS   149      40.854  46.712  35.145  1.00  0.00           C
ATOM   1966  HA  CYS   149      40.841  47.716  34.720  1.00  0.00           H
ATOM   1967  CB  CYS   149      42.307  46.337  35.253  1.00  0.00           C
ATOM   1968  HB2 CYS   149      42.759  46.758  36.152  1.00  0.00           H
ATOM   1969  HB3 CYS   149      42.285  45.251  35.333  1.00  0.00           H
ATOM   1970  SG  CYS   149      43.351  46.751  33.836  1.00  0.00           S
ATOM   1971  HG  CYS   149      43.565  48.041  34.113  1.00  0.00           H
ATOM   1972  C   CYS   149      39.947  45.861  34.138  1.00  0.00           C
ATOM   1973  O   CYS   149      40.484  45.028  33.432  1.00  0.00           O
ATOM   1974  N   LEU   150      38.628  45.980  34.279  1.00  0.00           N
ATOM   1975  H   LEU   150      38.275  46.611  34.984  1.00  0.00           H
ATOM   1976  CA  LEU   150      37.568  44.991  33.795  1.00  0.00           C
ATOM   1977  HA  LEU   150      36.654  45.455  34.163  1.00  0.00           H
ATOM   1978  CB  LEU   150      37.338  45.035  32.234  1.00  0.00           C
ATOM   1979  HB2 LEU   150      37.238  46.097  32.012  1.00  0.00           H
ATOM   1980  HB3 LEU   150      38.241  44.689  31.732  1.00  0.00           H
ATOM   1981  CG  LEU   150      36.046  44.277  31.877  1.00  0.00           C
ATOM   1982  HG  LEU   150      35.957  43.370  32.475  1.00  0.00           H
ATOM   1983  CD1 LEU   150      34.789  45.104  32.131  1.00  0.00           C
ATOM   1984 HD11 LEU   150      34.670  45.935  31.436  1.00  0.00           H
ATOM   1985 HD12 LEU   150      33.911  44.465  32.035  1.00  0.00           H
ATOM   1986 HD13 LEU   150      34.871  45.472  33.153  1.00  0.00           H
ATOM   1987  CD2 LEU   150      36.099  43.850  30.428  1.00  0.00           C
ATOM   1988 HD21 LEU   150      35.741  44.661  29.794  1.00  0.00           H
ATOM   1989 HD22 LEU   150      37.086  43.490  30.138  1.00  0.00           H
ATOM   1990 HD23 LEU   150      35.415  43.003  30.363  1.00  0.00           H
ATOM   1991  C   LEU   150      37.666  43.587  34.408  1.00  0.00           C
ATOM   1992  O   LEU   150      36.641  43.078  34.896  1.00  0.00           O
ATOM   1993  N   PHE   151      38.784  42.856  34.345  1.00  0.00           N
ATOM   1994  H   PHE   151      39.521  43.320  33.834  1.00  0.00           H
ATOM   1995  CA  PHE   151      38.806  41.408  34.469  1.00  0.00           C
ATOM   1996  HA  PHE   151      37.902  41.006  34.013  1.00  0.00           H
ATOM   1997  CB  PHE   151      40.079  40.845  33.733  1.00  0.00           C
ATOM   1998  HB2 PHE   151      41.010  41.268  34.110  1.00  0.00           H
ATOM   1999  HB3 PHE   151      40.131  39.759  33.804  1.00  0.00           H
ATOM   2000  CG  PHE   151      39.960  41.124  32.225  1.00  0.00           C
ATOM   2001  CD1 PHE   151      40.828  42.040  31.634  1.00  0.00           C
ATOM   2002  HD1 PHE   151      41.572  42.547  32.230  1.00  0.00           H
ATOM   2003  CE1 PHE   151      40.737  42.318  30.297  1.00  0.00           C
ATOM   2004  HE1 PHE   151      41.580  42.846  29.878  1.00  0.00           H
ATOM   2005  CZ  PHE   151      39.843  41.664  29.452  1.00  0.00           C
ATOM   2006  HZ  PHE   151      39.943  41.739  28.380  1.00  0.00           H
ATOM   2007  CE2 PHE   151      39.021  40.660  29.996  1.00  0.00           C
ATOM   2008  HE2 PHE   151      38.505  40.039  29.278  1.00  0.00           H
ATOM   2009  CD2 PHE   151      39.094  40.409  31.399  1.00  0.00           C
ATOM   2010  HD2 PHE   151      38.436  39.647  31.789  1.00  0.00           H
ATOM   2011  C   PHE   151      38.707  40.913  35.960  1.00  0.00           C
ATOM   2012  O   PHE   151      38.032  39.969  36.311  1.00  0.00           O
ATOM   2013  N   TYR   152      39.425  41.616  36.836  1.00  0.00           N
ATOM   2014  H   TYR   152      39.552  42.588  36.592  1.00  0.00           H
ATOM   2015  CA  TYR   152      39.514  41.203  38.228  1.00  0.00           C
ATOM   2016  HA  TYR   152      39.647  40.122  38.206  1.00  0.00           H
ATOM   2017  CB  TYR   152      40.796  41.707  38.906  1.00  0.00           C
ATOM   2018  HB2 TYR   152      41.703  41.376  38.399  1.00  0.00           H
ATOM   2019  HB3 TYR   152      40.838  42.793  38.829  1.00  0.00           H
ATOM   2020  CG  TYR   152      40.860  41.307  40.351  1.00  0.00           C
ATOM   2021  CD1 TYR   152      40.343  42.058  41.382  1.00  0.00           C
ATOM   2022  HD1 TYR   152      39.754  42.923  41.118  1.00  0.00           H
ATOM   2023  CE1 TYR   152      40.612  41.669  42.714  1.00  0.00           C
ATOM   2024  HE1 TYR   152      40.352  42.288  43.560  1.00  0.00           H
ATOM   2025  CZ  TYR   152      41.354  40.421  43.014  1.00  0.00           C
ATOM   2026  OH  TYR   152      41.461  39.857  44.291  1.00  0.00           O
ATOM   2027  HH  TYR   152      41.057  40.382  44.986  1.00  0.00           H
ATOM   2028  CE2 TYR   152      41.883  39.696  41.944  1.00  0.00           C
ATOM   2029  HE2 TYR   152      42.417  38.770  42.100  1.00  0.00           H
ATOM   2030  CD2 TYR   152      41.658  40.153  40.626  1.00  0.00           C
ATOM   2031  HD2 TYR   152      41.914  39.447  39.850  1.00  0.00           H
ATOM   2032  C   TYR   152      38.175  41.539  38.881  1.00  0.00           C
ATOM   2033  O   TYR   152      37.492  42.531  38.570  1.00  0.00           O
ATOM   2034  N   GLU   153      37.681  40.485  39.578  1.00  0.00           N
ATOM   2035  H   GLU   153      38.222  39.633  39.557  1.00  0.00           H
ATOM   2036  CA  GLU   153      36.412  40.380  40.287  1.00  0.00           C
ATOM   2037  HA  GLU   153      36.308  39.308  40.456  1.00  0.00           H
ATOM   2038  CB  GLU   153      36.505  41.055  41.678  1.00  0.00           C
ATOM   2039  HB2 GLU   153      36.951  42.042  41.555  1.00  0.00           H
ATOM   2040  HB3 GLU   153      35.485  41.107  42.060  1.00  0.00           H
ATOM   2041  CG  GLU   153      37.396  40.290  42.665  1.00  0.00           C
ATOM   2042  HG2 GLU   153      37.092  39.245  42.723  1.00  0.00           H
ATOM   2043  HG3 GLU   153      38.406  40.262  42.255  1.00  0.00           H
ATOM   2044  CD  GLU   153      37.348  40.831  44.137  1.00  0.00           C
ATOM   2045  OE1 GLU   153      37.312  40.013  45.052  1.00  0.00           O
ATOM   2046  OE2 GLU   153      37.548  42.064  44.385  1.00  0.00           O
ATOM   2047  C   GLU   153      35.128  40.795  39.432  1.00  0.00           C
ATOM   2048  O   GLU   153      34.161  41.294  40.073  1.00  0.00           O
ATOM   2049  N   SER   154      35.144  40.664  38.134  1.00  0.00           N
ATOM   2050  H   SER   154      36.018  40.526  37.646  1.00  0.00           H
ATOM   2051  CA  SER   154      33.864  40.523  37.441  1.00  0.00           C
ATOM   2052  HA  SER   154      33.201  41.283  37.856  1.00  0.00           H
ATOM   2053  CB  SER   154      34.134  40.983  36.011  1.00  0.00           C
ATOM   2054  HB2 SER   154      34.503  42.008  35.959  1.00  0.00           H
ATOM   2055  HB3 SER   154      34.789  40.262  35.521  1.00  0.00           H
ATOM   2056  OG  SER   154      32.872  41.036  35.368  1.00  0.00           O
ATOM   2057  HG  SER   154      32.869  41.802  34.790  1.00  0.00           H
ATOM   2058  C   SER   154      33.200  39.188  37.580  1.00  0.00           C
ATOM   2059  O   SER   154      33.819  38.114  37.856  1.00  0.00           O
ATOM   2060  N   MET   155      31.861  39.219  37.542  1.00  0.00           N
ATOM   2061  H   MET   155      31.494  40.156  37.467  1.00  0.00           H
ATOM   2062  CA  MET   155      30.967  38.046  37.416  1.00  0.00           C
ATOM   2063  HA  MET   155      31.199  37.291  38.167  1.00  0.00           H
ATOM   2064  CB  MET   155      29.513  38.578  37.697  1.00  0.00           C
ATOM   2065  HB2 MET   155      28.822  37.784  37.977  1.00  0.00           H
ATOM   2066  HB3 MET   155      29.504  39.128  38.639  1.00  0.00           H
ATOM   2067  CG  MET   155      28.825  39.405  36.578  1.00  0.00           C
ATOM   2068  HG2 MET   155      29.514  40.193  36.275  1.00  0.00           H
ATOM   2069  HG3 MET   155      28.514  39.014  35.610  1.00  0.00           H
ATOM   2070  SD  MET   155      27.367  40.105  37.253  1.00  0.00           S
ATOM   2071  CE  MET   155      26.358  38.582  37.199  1.00  0.00           C
ATOM   2072  HE1 MET   155      26.678  37.950  38.027  1.00  0.00           H
ATOM   2073  HE2 MET   155      25.322  38.906  37.295  1.00  0.00           H
ATOM   2074  HE3 MET   155      26.529  38.160  36.208  1.00  0.00           H
ATOM   2075  C   MET   155      31.028  37.338  36.036  1.00  0.00           C
ATOM   2076  O   MET   155      30.249  36.388  35.702  1.00  0.00           O
ATOM   2077  N   LEU   156      31.725  37.985  35.079  1.00  0.00           N
ATOM   2078  H   LEU   156      32.417  38.558  35.539  1.00  0.00           H
ATOM   2079  CA  LEU   156      31.922  37.760  33.602  1.00  0.00           C
ATOM   2080  HA  LEU   156      31.074  38.266  33.143  1.00  0.00           H
ATOM   2081  CB  LEU   156      33.060  38.579  33.034  1.00  0.00           C
ATOM   2082  HB2 LEU   156      33.034  39.638  33.291  1.00  0.00           H
ATOM   2083  HB3 LEU   156      33.877  38.192  33.643  1.00  0.00           H
ATOM   2084  CG  LEU   156      33.426  38.381  31.479  1.00  0.00           C
ATOM   2085  HG  LEU   156      33.667  37.318  31.446  1.00  0.00           H
ATOM   2086  CD1 LEU   156      32.253  38.543  30.586  1.00  0.00           C
ATOM   2087 HD11 LEU   156      31.877  39.566  30.609  1.00  0.00           H
ATOM   2088 HD12 LEU   156      32.511  38.212  29.580  1.00  0.00           H
ATOM   2089 HD13 LEU   156      31.327  38.085  30.932  1.00  0.00           H
ATOM   2090  CD2 LEU   156      34.504  39.296  30.999  1.00  0.00           C
ATOM   2091 HD21 LEU   156      34.786  39.235  29.947  1.00  0.00           H
ATOM   2092 HD22 LEU   156      34.231  40.320  31.254  1.00  0.00           H
ATOM   2093 HD23 LEU   156      35.365  39.015  31.605  1.00  0.00           H
ATOM   2094  C   LEU   156      31.626  36.283  33.067  1.00  0.00           C
ATOM   2095  O   LEU   156      30.726  36.095  32.244  1.00  0.00           O
ATOM   2096  N   ASN   157      32.377  35.357  33.654  1.00  0.00           N
ATOM   2097  H   ASN   157      33.017  35.630  34.387  1.00  0.00           H
ATOM   2098  CA  ASN   157      32.292  33.953  33.233  1.00  0.00           C
ATOM   2099  HA  ASN   157      32.705  33.745  32.246  1.00  0.00           H
ATOM   2100  CB  ASN   157      33.260  33.146  34.032  1.00  0.00           C
ATOM   2101  HB2 ASN   157      33.264  32.135  33.624  1.00  0.00           H
ATOM   2102  HB3 ASN   157      34.244  33.550  33.797  1.00  0.00           H
ATOM   2103  CG  ASN   157      33.106  33.020  35.556  1.00  0.00           C
ATOM   2104  OD1 ASN   157      32.388  32.164  36.037  1.00  0.00           O
ATOM   2105  ND2 ASN   157      33.934  33.718  36.252  1.00  0.00           N
ATOM   2106 HD21 ASN   157      34.480  34.484  35.884  1.00  0.00           H
ATOM   2107 HD22 ASN   157      34.340  33.263  37.057  1.00  0.00           H
ATOM   2108  C   ASN   157      30.905  33.263  33.294  1.00  0.00           C
ATOM   2109  O   ASN   157      30.535  32.341  32.518  1.00  0.00           O
ATOM   2110  N   THR   158      30.122  33.703  34.271  1.00  0.00           N
ATOM   2111  H   THR   158      30.533  34.223  35.033  1.00  0.00           H
ATOM   2112  CA  THR   158      28.739  33.268  34.494  1.00  0.00           C
ATOM   2113  HA  THR   158      28.717  32.178  34.509  1.00  0.00           H
ATOM   2114  CB  THR   158      28.142  33.453  35.913  1.00  0.00           C
ATOM   2115  HB  THR   158      28.008  34.509  36.149  1.00  0.00           H
ATOM   2116  CG2 THR   158      26.753  32.700  36.113  1.00  0.00           C
ATOM   2117 HG21 THR   158      26.041  33.333  35.585  1.00  0.00           H
ATOM   2118 HG22 THR   158      26.784  31.638  35.868  1.00  0.00           H
ATOM   2119 HG23 THR   158      26.376  32.854  37.124  1.00  0.00           H
ATOM   2120  OG1 THR   158      28.981  32.960  36.879  1.00  0.00           O
ATOM   2121  HG1 THR   158      29.230  32.063  36.643  1.00  0.00           H
ATOM   2122  C   THR   158      27.865  33.838  33.420  1.00  0.00           C
ATOM   2123  O   THR   158      27.042  33.104  32.889  1.00  0.00           O
ATOM   2124  N   VAL   159      28.089  35.097  33.024  1.00  0.00           N
ATOM   2125  H   VAL   159      28.850  35.599  33.459  1.00  0.00           H
ATOM   2126  CA  VAL   159      27.417  35.766  31.932  1.00  0.00           C
ATOM   2127  HA  VAL   159      26.350  35.740  32.152  1.00  0.00           H
ATOM   2128  CB  VAL   159      27.748  37.275  32.065  1.00  0.00           C
ATOM   2129  HB  VAL   159      28.809  37.509  31.969  1.00  0.00           H
ATOM   2130  CG1 VAL   159      26.986  38.218  31.118  1.00  0.00           C
ATOM   2131 HG11 VAL   159      25.998  38.480  31.496  1.00  0.00           H
ATOM   2132 HG12 VAL   159      27.583  39.101  30.888  1.00  0.00           H
ATOM   2133 HG13 VAL   159      26.953  37.864  30.088  1.00  0.00           H
ATOM   2134  CG2 VAL   159      27.324  37.713  33.461  1.00  0.00           C
ATOM   2135 HG21 VAL   159      26.286  37.382  33.496  1.00  0.00           H
ATOM   2136 HG22 VAL   159      27.967  37.282  34.229  1.00  0.00           H
ATOM   2137 HG23 VAL   159      27.364  38.783  33.664  1.00  0.00           H
ATOM   2138  C   VAL   159      27.666  35.292  30.545  1.00  0.00           C
ATOM   2139  O   VAL   159      26.706  35.197  29.773  1.00  0.00           O
ATOM   2140  N   LEU   160      28.821  34.598  30.357  1.00  0.00           N
ATOM   2141  H   LEU   160      29.559  34.799  31.016  1.00  0.00           H
ATOM   2142  CA  LEU   160      29.157  33.753  29.168  1.00  0.00           C
ATOM   2143  HA  LEU   160      28.828  34.330  28.304  1.00  0.00           H
ATOM   2144  CB  LEU   160      30.722  33.510  29.122  1.00  0.00           C
ATOM   2145  HB2 LEU   160      30.939  32.934  30.022  1.00  0.00           H
ATOM   2146  HB3 LEU   160      30.962  32.930  28.231  1.00  0.00           H
ATOM   2147  CG  LEU   160      31.576  34.758  29.058  1.00  0.00           C
ATOM   2148  HG  LEU   160      31.418  35.288  29.998  1.00  0.00           H
ATOM   2149  CD1 LEU   160      33.099  34.422  28.966  1.00  0.00           C
ATOM   2150 HD11 LEU   160      33.297  33.609  29.665  1.00  0.00           H
ATOM   2151 HD12 LEU   160      33.444  34.051  28.001  1.00  0.00           H
ATOM   2152 HD13 LEU   160      33.718  35.278  29.235  1.00  0.00           H
ATOM   2153  CD2 LEU   160      31.154  35.711  27.878  1.00  0.00           C
ATOM   2154 HD21 LEU   160      30.463  36.518  28.124  1.00  0.00           H
ATOM   2155 HD22 LEU   160      32.036  36.228  27.500  1.00  0.00           H
ATOM   2156 HD23 LEU   160      30.801  35.136  27.022  1.00  0.00           H
ATOM   2157  C   LEU   160      28.387  32.420  29.178  1.00  0.00           C
ATOM   2158  O   LEU   160      28.137  31.871  28.130  1.00  0.00           O
ATOM   2159  N   HIE   161      28.190  31.808  30.371  1.00  0.00           N
ATOM   2160  H   HIE   161      28.532  32.222  31.226  1.00  0.00           H
ATOM   2161  CA  HIE   161      27.316  30.613  30.432  1.00  0.00           C
ATOM   2162  HA  HIE   161      27.598  29.988  29.584  1.00  0.00           H
ATOM   2163  CB  HIE   161      27.581  29.882  31.726  1.00  0.00           C
ATOM   2164  HB2 HIE   161      28.637  29.616  31.682  1.00  0.00           H
ATOM   2165  HB3 HIE   161      27.528  30.484  32.634  1.00  0.00           H
ATOM   2166  CG  HIE   161      26.745  28.622  31.982  1.00  0.00           C
ATOM   2167  ND1 HIE   161      25.700  28.468  32.824  1.00  0.00           N
ATOM   2168  CE1 HIE   161      25.284  27.218  32.667  1.00  0.00           C
ATOM   2169  HE1 HIE   161      24.418  26.752  33.112  1.00  0.00           H
ATOM   2170  NE2 HIE   161      26.022  26.609  31.696  1.00  0.00           N
ATOM   2171  HE2 HIE   161      26.074  25.600  31.677  1.00  0.00           H
ATOM   2172  CD2 HIE   161      26.931  27.515  31.259  1.00  0.00           C
ATOM   2173  HD2 HIE   161      27.471  27.505  30.324  1.00  0.00           H
ATOM   2174  C   HIE   161      25.876  30.946  30.295  1.00  0.00           C
ATOM   2175  O   HIE   161      25.235  30.440  29.416  1.00  0.00           O
ATOM   2176  N   ALA   162      25.475  32.117  30.788  1.00  0.00           N
ATOM   2177  H   ALA   162      26.106  32.632  31.385  1.00  0.00           H
ATOM   2178  CA  ALA   162      24.081  32.589  30.550  1.00  0.00           C
ATOM   2179  HA  ALA   162      23.438  31.750  30.817  1.00  0.00           H
ATOM   2180  CB  ALA   162      23.842  33.697  31.531  1.00  0.00           C
ATOM   2181  HB1 ALA   162      24.596  34.479  31.438  1.00  0.00           H
ATOM   2182  HB2 ALA   162      22.804  34.019  31.447  1.00  0.00           H
ATOM   2183  HB3 ALA   162      23.913  33.281  32.536  1.00  0.00           H
ATOM   2184  C   ALA   162      23.796  33.102  29.110  1.00  0.00           C
ATOM   2185  O   ALA   162      22.652  32.922  28.665  1.00  0.00           O
ATOM   2186  N   ARG   163      24.733  33.629  28.319  1.00  0.00           N
ATOM   2187  H   ARG   163      25.601  33.806  28.804  1.00  0.00           H
ATOM   2188  CA  ARG   163      24.722  33.777  26.847  1.00  0.00           C
ATOM   2189  HA  ARG   163      24.010  34.552  26.562  1.00  0.00           H
ATOM   2190  CB  ARG   163      26.134  34.248  26.272  1.00  0.00           C
ATOM   2191  HB2 ARG   163      26.457  35.026  26.964  1.00  0.00           H
ATOM   2192  HB3 ARG   163      26.834  33.416  26.196  1.00  0.00           H
ATOM   2193  CG  ARG   163      25.917  35.047  24.988  1.00  0.00           C
ATOM   2194  HG2 ARG   163      25.209  34.489  24.374  1.00  0.00           H
ATOM   2195  HG3 ARG   163      25.476  36.003  25.269  1.00  0.00           H
ATOM   2196  CD  ARG   163      27.274  35.369  24.340  1.00  0.00           C
ATOM   2197  HD2 ARG   163      27.156  35.987  23.450  1.00  0.00           H
ATOM   2198  HD3 ARG   163      27.935  35.867  25.050  1.00  0.00           H
ATOM   2199  NE  ARG   163      27.966  34.077  23.983  1.00  0.00           N
ATOM   2200  HE  ARG   163      27.420  33.228  23.963  1.00  0.00           H
ATOM   2201  CZ  ARG   163      29.246  34.038  23.645  1.00  0.00           C
ATOM   2202  NH1 ARG   163      29.819  32.888  23.713  1.00  0.00           N
ATOM   2203 HH11 ARG   163      29.276  32.048  23.855  1.00  0.00           H
ATOM   2204 HH12 ARG   163      30.698  32.790  23.226  1.00  0.00           H
ATOM   2205  NH2 ARG   163      30.036  35.042  23.580  1.00  0.00           N
ATOM   2206 HH21 ARG   163      30.967  34.883  23.937  1.00  0.00           H
ATOM   2207 HH22 ARG   163      29.659  35.974  23.670  1.00  0.00           H
ATOM   2208  C   ARG   163      24.266  32.573  26.118  1.00  0.00           C
ATOM   2209  O   ARG   163      23.224  32.642  25.433  1.00  0.00           O
ATOM   2210  N   ASP   164      25.073  31.528  26.126  1.00  0.00           N
ATOM   2211  H   ASP   164      25.905  31.620  26.691  1.00  0.00           H
ATOM   2212  CA  ASP   164      24.822  30.344  25.326  1.00  0.00           C
ATOM   2213  HA  ASP   164      24.479  30.746  24.372  1.00  0.00           H
ATOM   2214  CB  ASP   164      26.211  29.735  25.022  1.00  0.00           C
ATOM   2215  HB2 ASP   164      26.671  29.371  25.940  1.00  0.00           H
ATOM   2216  HB3 ASP   164      26.071  29.022  24.210  1.00  0.00           H
ATOM   2217  CG  ASP   164      27.176  30.758  24.381  1.00  0.00           C
ATOM   2218  OD1 ASP   164      28.400  30.563  24.380  1.00  0.00           O
ATOM   2219  OD2 ASP   164      26.694  31.634  23.591  1.00  0.00           O
ATOM   2220  C   ASP   164      23.841  29.323  25.819  1.00  0.00           C
ATOM   2221  O   ASP   164      23.371  28.602  24.898  1.00  0.00           O
ATOM   2222  N   LYS   165      23.631  29.262  27.128  1.00  0.00           N
ATOM   2223  H   LYS   165      24.241  29.777  27.746  1.00  0.00           H
ATOM   2224  CA  LYS   165      22.318  28.863  27.683  1.00  0.00           C
ATOM   2225  HA  LYS   165      21.949  27.867  27.439  1.00  0.00           H
ATOM   2226  CB  LYS   165      22.356  28.902  29.218  1.00  0.00           C
ATOM   2227  HB2 LYS   165      22.713  29.856  29.605  1.00  0.00           H
ATOM   2228  HB3 LYS   165      21.372  28.686  29.635  1.00  0.00           H
ATOM   2229  CG  LYS   165      23.207  27.862  29.903  1.00  0.00           C
ATOM   2230  HG2 LYS   165      24.221  28.008  29.530  1.00  0.00           H
ATOM   2231  HG3 LYS   165      23.176  28.052  30.976  1.00  0.00           H
ATOM   2232  CD  LYS   165      22.744  26.461  29.713  1.00  0.00           C
ATOM   2233  HD2 LYS   165      22.807  26.266  28.643  1.00  0.00           H
ATOM   2234  HD3 LYS   165      23.477  25.798  30.172  1.00  0.00           H
ATOM   2235  CE  LYS   165      21.291  26.054  30.061  1.00  0.00           C
ATOM   2236  HE2 LYS   165      20.890  26.343  31.032  1.00  0.00           H
ATOM   2237  HE3 LYS   165      20.639  26.566  29.353  1.00  0.00           H
ATOM   2238  NZ  LYS   165      21.164  24.572  29.966  1.00  0.00           N
ATOM   2239  HZ1 LYS   165      21.128  24.261  29.006  1.00  0.00           H
ATOM   2240  HZ2 LYS   165      21.958  24.147  30.425  1.00  0.00           H
ATOM   2241  HZ3 LYS   165      20.378  24.218  30.491  1.00  0.00           H
ATOM   2242  C   LYS   165      21.225  29.814  27.204  1.00  0.00           C
ATOM   2243  O   LYS   165      20.952  29.805  26.032  1.00  0.00           O
ATOM   2244  N   TRP   166      20.501  30.454  28.139  1.00  0.00           N
ATOM   2245  H   TRP   166      20.908  30.298  29.051  1.00  0.00           H
ATOM   2246  CA  TRP   166      19.090  30.669  28.012  1.00  0.00           C
ATOM   2247  HA  TRP   166      18.569  29.817  27.574  1.00  0.00           H
ATOM   2248  CB  TRP   166      18.495  31.064  29.387  1.00  0.00           C
ATOM   2249  HB2 TRP   166      18.970  32.011  29.645  1.00  0.00           H
ATOM   2250  HB3 TRP   166      17.409  31.151  29.350  1.00  0.00           H
ATOM   2251  CG  TRP   166      18.683  29.994  30.471  1.00  0.00           C
ATOM   2252  CD1 TRP   166      17.820  28.970  30.725  1.00  0.00           C
ATOM   2253  HD1 TRP   166      16.903  28.847  30.168  1.00  0.00           H
ATOM   2254  NE1 TRP   166      18.405  28.101  31.647  1.00  0.00           N
ATOM   2255  HE1 TRP   166      18.129  27.134  31.737  1.00  0.00           H
ATOM   2256  CE2 TRP   166      19.623  28.586  32.162  1.00  0.00           C
ATOM   2257  CZ2 TRP   166      20.677  28.202  32.983  1.00  0.00           C
ATOM   2258  HZ2 TRP   166      20.541  27.333  33.610  1.00  0.00           H
ATOM   2259  CH2 TRP   166      21.765  29.032  33.249  1.00  0.00           C
ATOM   2260  HH2 TRP   166      22.357  28.682  34.082  1.00  0.00           H
ATOM   2261  CZ3 TRP   166      21.814  30.357  32.654  1.00  0.00           C
ATOM   2262  HZ3 TRP   166      22.689  30.990  32.631  1.00  0.00           H
ATOM   2263  CE3 TRP   166      20.754  30.807  31.834  1.00  0.00           C
ATOM   2264  HE3 TRP   166      20.909  31.719  31.277  1.00  0.00           H
ATOM   2265  CD2 TRP   166      19.723  29.880  31.509  1.00  0.00           C
ATOM   2266  C   TRP   166      18.823  31.795  26.955  1.00  0.00           C
ATOM   2267  O   TRP   166      17.706  31.858  26.476  1.00  0.00           O
ATOM   2268  N   LEU   167      19.824  32.679  26.768  1.00  0.00           N
ATOM   2269  H   LEU   167      20.680  32.443  27.250  1.00  0.00           H
ATOM   2270  CA  LEU   167      19.623  33.829  25.919  1.00  0.00           C
ATOM   2271  HA  LEU   167      18.608  34.226  25.961  1.00  0.00           H
ATOM   2272  CB  LEU   167      20.668  34.908  26.320  1.00  0.00           C
ATOM   2273  HB2 LEU   167      20.660  34.932  27.410  1.00  0.00           H
ATOM   2274  HB3 LEU   167      21.659  34.559  26.028  1.00  0.00           H
ATOM   2275  CG  LEU   167      20.538  36.186  25.505  1.00  0.00           C
ATOM   2276  HG  LEU   167      20.504  35.856  24.467  1.00  0.00           H
ATOM   2277  CD1 LEU   167      19.327  36.921  25.942  1.00  0.00           C
ATOM   2278 HD11 LEU   167      18.471  36.277  25.745  1.00  0.00           H
ATOM   2279 HD12 LEU   167      19.423  36.893  27.028  1.00  0.00           H
ATOM   2280 HD13 LEU   167      19.273  37.971  25.655  1.00  0.00           H
ATOM   2281  CD2 LEU   167      21.812  36.981  25.701  1.00  0.00           C
ATOM   2282 HD21 LEU   167      22.071  36.950  26.760  1.00  0.00           H
ATOM   2283 HD22 LEU   167      22.607  36.661  25.027  1.00  0.00           H
ATOM   2284 HD23 LEU   167      21.698  38.020  25.394  1.00  0.00           H
ATOM   2285  C   LEU   167      19.524  33.436  24.408  1.00  0.00           C
ATOM   2286  O   LEU   167      18.795  34.126  23.739  1.00  0.00           O
ATOM   2287  N   ALA   168      20.117  32.268  24.051  1.00  0.00           N
ATOM   2288  H   ALA   168      20.437  31.649  24.782  1.00  0.00           H
ATOM   2289  CA  ALA   168      20.287  31.823  22.621  1.00  0.00           C
ATOM   2290  HA  ALA   168      20.776  32.656  22.117  1.00  0.00           H
ATOM   2291  CB  ALA   168      21.189  30.669  22.458  1.00  0.00           C
ATOM   2292  HB1 ALA   168      21.913  30.780  21.651  1.00  0.00           H
ATOM   2293  HB2 ALA   168      21.683  30.372  23.382  1.00  0.00           H
ATOM   2294  HB3 ALA   168      20.607  29.841  22.055  1.00  0.00           H
ATOM   2295  C   ALA   168      19.001  31.490  21.883  1.00  0.00           C
ATOM   2296  O   ALA   168      18.163  30.918  22.515  1.00  0.00           O
ATOM   2297  N   PRO   169      18.997  31.492  20.494  1.00  0.00           N
ATOM   2298  CD  PRO   169      17.960  30.913  19.660  1.00  0.00           C
ATOM   2299  HD2 PRO   169      17.101  31.571  19.791  1.00  0.00           H
ATOM   2300  HD3 PRO   169      17.641  29.900  19.907  1.00  0.00           H
ATOM   2301  CG  PRO   169      18.507  30.917  18.218  1.00  0.00           C
ATOM   2302  HG2 PRO   169      17.703  31.273  17.574  1.00  0.00           H
ATOM   2303  HG3 PRO   169      18.943  29.955  17.952  1.00  0.00           H
ATOM   2304  CB  PRO   169      19.743  31.854  18.302  1.00  0.00           C
ATOM   2305  HB2 PRO   169      19.609  32.590  17.509  1.00  0.00           H
ATOM   2306  HB3 PRO   169      20.728  31.442  18.084  1.00  0.00           H
ATOM   2307  CA  PRO   169      19.751  32.472  19.687  1.00  0.00           C
ATOM   2308  HA  PRO   169      20.770  32.380  20.061  1.00  0.00           H
ATOM   2309  C   PRO   169      19.192  33.893  19.759  1.00  0.00           C
ATOM   2310  O   PRO   169      18.181  34.145  20.273  1.00  0.00           O
ATOM   2311  N   ASP   170      20.062  34.910  19.296  1.00  0.00           N
ATOM   2312  H   ASP   170      21.013  34.637  19.095  1.00  0.00           H
ATOM   2313  CA  ASP   170      19.596  36.341  19.146  1.00  0.00           C
ATOM   2314  HA  ASP   170      20.563  36.819  18.983  1.00  0.00           H
ATOM   2315  CB  ASP   170      18.864  36.431  17.841  1.00  0.00           C
ATOM   2316  HB2 ASP   170      18.253  35.577  17.549  1.00  0.00           H
ATOM   2317  HB3 ASP   170      18.185  37.281  17.899  1.00  0.00           H
ATOM   2318  CG  ASP   170      19.745  36.705  16.686  1.00  0.00           C
ATOM   2319  OD1 ASP   170      19.897  37.865  16.352  1.00  0.00           O
ATOM   2320  OD2 ASP   170      20.409  35.739  16.124  1.00  0.00           O
ATOM   2321  C   ASP   170      18.902  37.067  20.374  1.00  0.00           C
ATOM   2322  O   ASP   170      18.045  37.910  20.079  1.00  0.00           O
ATOM   2323  N   GLY   171      19.420  36.920  21.548  1.00  0.00           N
ATOM   2324  H   GLY   171      19.695  35.969  21.747  1.00  0.00           H
ATOM   2325  CA  GLY   171      19.169  37.764  22.624  1.00  0.00           C
ATOM   2326  HA2 GLY   171      18.165  38.188  22.606  1.00  0.00           H
ATOM   2327  HA3 GLY   171      19.204  37.081  23.473  1.00  0.00           H
ATOM   2328  C   GLY   171      20.166  38.857  22.854  1.00  0.00           C
ATOM   2329  O   GLY   171      21.301  38.854  22.384  1.00  0.00           O
ATOM   2330  N   LEU   172      19.768  39.909  23.577  1.00  0.00           N
ATOM   2331  H   LEU   172      18.833  39.865  23.956  1.00  0.00           H
ATOM   2332  CA  LEU   172      20.498  41.156  23.884  1.00  0.00           C
ATOM   2333  HA  LEU   172      21.165  41.233  23.026  1.00  0.00           H
ATOM   2334  CB  LEU   172      19.390  42.232  23.941  1.00  0.00           C
ATOM   2335  HB2 LEU   172      18.952  42.321  22.947  1.00  0.00           H
ATOM   2336  HB3 LEU   172      18.648  41.775  24.596  1.00  0.00           H
ATOM   2337  CG  LEU   172      19.851  43.632  24.292  1.00  0.00           C
ATOM   2338  HG  LEU   172      20.220  43.700  25.315  1.00  0.00           H
ATOM   2339  CD1 LEU   172      20.908  44.213  23.298  1.00  0.00           C
ATOM   2340 HD11 LEU   172      21.862  43.772  23.586  1.00  0.00           H
ATOM   2341 HD12 LEU   172      20.582  43.930  22.297  1.00  0.00           H
ATOM   2342 HD13 LEU   172      21.003  45.289  23.447  1.00  0.00           H
ATOM   2343  CD2 LEU   172      18.684  44.632  24.124  1.00  0.00           C
ATOM   2344 HD21 LEU   172      18.606  44.908  23.073  1.00  0.00           H
ATOM   2345 HD22 LEU   172      17.786  44.147  24.507  1.00  0.00           H
ATOM   2346 HD23 LEU   172      18.720  45.487  24.799  1.00  0.00           H
ATOM   2347  C   LEU   172      21.306  41.034  25.120  1.00  0.00           C
ATOM   2348  O   LEU   172      20.805  40.507  26.087  1.00  0.00           O
ATOM   2349  N   ILE   173      22.497  41.615  25.111  1.00  0.00           N
ATOM   2350  H   ILE   173      22.968  41.656  24.218  1.00  0.00           H
ATOM   2351  CA  ILE   173      23.303  42.009  26.302  1.00  0.00           C
ATOM   2352  HA  ILE   173      22.787  41.606  27.173  1.00  0.00           H
ATOM   2353  CB  ILE   173      24.700  41.380  26.241  1.00  0.00           C
ATOM   2354  HB  ILE   173      25.409  41.948  25.639  1.00  0.00           H
ATOM   2355  CG2 ILE   173      25.220  41.248  27.685  1.00  0.00           C
ATOM   2356 HG21 ILE   173      26.005  40.504  27.819  1.00  0.00           H
ATOM   2357 HG22 ILE   173      25.590  42.225  27.996  1.00  0.00           H
ATOM   2358 HG23 ILE   173      24.418  41.128  28.413  1.00  0.00           H
ATOM   2359  CG1 ILE   173      24.601  39.909  25.676  1.00  0.00           C
ATOM   2360 HG12 ILE   173      25.173  39.241  26.320  1.00  0.00           H
ATOM   2361 HG13 ILE   173      23.571  39.556  25.733  1.00  0.00           H
ATOM   2362  CD1 ILE   173      25.260  39.885  24.283  1.00  0.00           C
ATOM   2363 HD11 ILE   173      24.763  40.578  23.605  1.00  0.00           H
ATOM   2364 HD12 ILE   173      26.260  40.316  24.341  1.00  0.00           H
ATOM   2365 HD13 ILE   173      25.251  38.855  23.926  1.00  0.00           H
ATOM   2366  C   ILE   173      23.449  43.534  26.549  1.00  0.00           C
ATOM   2367  O   ILE   173      23.430  44.316  25.642  1.00  0.00           O
ATOM   2368  N   PHE   174      23.598  43.937  27.809  1.00  0.00           N
ATOM   2369  H   PHE   174      23.599  43.229  28.529  1.00  0.00           H
ATOM   2370  CA  PHE   174      23.226  45.236  28.199  1.00  0.00           C
ATOM   2371  HA  PHE   174      23.457  45.950  27.409  1.00  0.00           H
ATOM   2372  CB  PHE   174      21.725  45.245  28.385  1.00  0.00           C
ATOM   2373  HB2 PHE   174      21.188  44.716  27.597  1.00  0.00           H
ATOM   2374  HB3 PHE   174      21.580  44.784  29.362  1.00  0.00           H
ATOM   2375  CG  PHE   174      21.228  46.663  28.335  1.00  0.00           C
ATOM   2376  CD1 PHE   174      20.790  47.310  29.524  1.00  0.00           C
ATOM   2377  HD1 PHE   174      21.076  46.877  30.471  1.00  0.00           H
ATOM   2378  CE1 PHE   174      20.111  48.477  29.473  1.00  0.00           C
ATOM   2379  HE1 PHE   174      19.956  49.017  30.396  1.00  0.00           H
ATOM   2380  CZ  PHE   174      19.692  48.999  28.257  1.00  0.00           C
ATOM   2381  HZ  PHE   174      19.015  49.836  28.172  1.00  0.00           H
ATOM   2382  CE2 PHE   174      20.182  48.461  27.052  1.00  0.00           C
ATOM   2383  HE2 PHE   174      19.809  48.817  26.104  1.00  0.00           H
ATOM   2384  CD2 PHE   174      20.913  47.182  27.071  1.00  0.00           C
ATOM   2385  HD2 PHE   174      21.140  46.619  26.178  1.00  0.00           H
ATOM   2386  C   PHE   174      24.098  45.574  29.491  1.00  0.00           C
ATOM   2387  O   PHE   174      23.868  44.980  30.581  1.00  0.00           O
ATOM   2388  N   PRO   175      25.072  46.452  29.254  1.00  0.00           N
ATOM   2389  CD  PRO   175      25.960  46.839  30.342  1.00  0.00           C
ATOM   2390  HD2 PRO   175      26.376  45.954  30.824  1.00  0.00           H
ATOM   2391  HD3 PRO   175      25.286  47.240  31.099  1.00  0.00           H
ATOM   2392  CG  PRO   175      27.000  47.834  29.820  1.00  0.00           C
ATOM   2393  HG2 PRO   175      27.964  47.397  30.080  1.00  0.00           H
ATOM   2394  HG3 PRO   175      26.811  48.861  30.131  1.00  0.00           H
ATOM   2395  CB  PRO   175      26.873  47.852  28.369  1.00  0.00           C
ATOM   2396  HB2 PRO   175      27.864  47.550  28.031  1.00  0.00           H
ATOM   2397  HB3 PRO   175      26.605  48.798  27.897  1.00  0.00           H
ATOM   2398  CA  PRO   175      25.835  46.782  27.988  1.00  0.00           C
ATOM   2399  HA  PRO   175      25.251  47.205  27.170  1.00  0.00           H
ATOM   2400  C   PRO   175      26.611  45.559  27.417  1.00  0.00           C
ATOM   2401  O   PRO   175      26.947  44.704  28.229  1.00  0.00           O
ATOM   2402  N   ASP   176      26.796  45.598  26.129  1.00  0.00           N
ATOM   2403  H   ASP   176      26.390  46.400  25.667  1.00  0.00           H
ATOM   2404  CA  ASP   176      27.321  44.624  25.247  1.00  0.00           C
ATOM   2405  HA  ASP   176      27.137  43.624  25.638  1.00  0.00           H
ATOM   2406  CB  ASP   176      26.497  44.547  23.958  1.00  0.00           C
ATOM   2407  HB2 ASP   176      26.916  43.801  23.283  1.00  0.00           H
ATOM   2408  HB3 ASP   176      25.526  44.209  24.321  1.00  0.00           H
ATOM   2409  CG  ASP   176      26.388  45.868  23.230  1.00  0.00           C
ATOM   2410  OD1 ASP   176      25.540  46.710  23.652  1.00  0.00           O
ATOM   2411  OD2 ASP   176      27.278  46.157  22.414  1.00  0.00           O
ATOM   2412  C   ASP   176      28.831  44.690  25.014  1.00  0.00           C
ATOM   2413  O   ASP   176      29.433  43.654  24.667  1.00  0.00           O
ATOM   2414  N   ARG   177      29.434  45.949  25.042  1.00  0.00           N
ATOM   2415  H   ARG   177      28.850  46.769  25.124  1.00  0.00           H
ATOM   2416  CA  ARG   177      30.825  46.092  24.781  1.00  0.00           C
ATOM   2417  HA  ARG   177      31.278  45.102  24.830  1.00  0.00           H
ATOM   2418  CB  ARG   177      31.010  46.839  23.460  1.00  0.00           C
ATOM   2419  HB2 ARG   177      30.133  46.782  22.815  1.00  0.00           H
ATOM   2420  HB3 ARG   177      31.158  47.899  23.666  1.00  0.00           H
ATOM   2421  CG  ARG   177      32.058  46.180  22.594  1.00  0.00           C
ATOM   2422  HG2 ARG   177      33.073  46.484  22.853  1.00  0.00           H
ATOM   2423  HG3 ARG   177      32.059  45.094  22.493  1.00  0.00           H
ATOM   2424  CD  ARG   177      31.946  46.541  21.096  1.00  0.00           C
ATOM   2425  HD2 ARG   177      32.312  45.787  20.400  1.00  0.00           H
ATOM   2426  HD3 ARG   177      30.890  46.745  20.917  1.00  0.00           H
ATOM   2427  NE  ARG   177      32.789  47.759  20.805  1.00  0.00           N
ATOM   2428  HE  ARG   177      33.701  47.674  20.380  1.00  0.00           H
ATOM   2429  CZ  ARG   177      32.464  48.982  20.860  1.00  0.00           C
ATOM   2430  NH1 ARG   177      31.356  49.371  21.274  1.00  0.00           N
ATOM   2431 HH11 ARG   177      31.031  50.317  21.132  1.00  0.00           H
ATOM   2432 HH12 ARG   177      30.574  48.733  21.297  1.00  0.00           H
ATOM   2433  NH2 ARG   177      33.306  49.896  20.957  1.00  0.00           N
ATOM   2434 HH21 ARG   177      32.932  50.833  20.903  1.00  0.00           H
ATOM   2435 HH22 ARG   177      34.271  49.758  20.695  1.00  0.00           H
ATOM   2436  C   ARG   177      31.549  46.785  25.926  1.00  0.00           C
ATOM   2437  O   ARG   177      30.958  47.603  26.603  1.00  0.00           O
ATOM   2438  N   ALA   178      32.851  46.484  26.036  1.00  0.00           N
ATOM   2439  H   ALA   178      33.266  45.713  25.532  1.00  0.00           H
ATOM   2440  CA  ALA   178      33.859  47.205  26.802  1.00  0.00           C
ATOM   2441  HA  ALA   178      33.449  48.213  26.870  1.00  0.00           H
ATOM   2442  CB  ALA   178      33.957  46.610  28.264  1.00  0.00           C
ATOM   2443  HB1 ALA   178      34.687  47.199  28.819  1.00  0.00           H
ATOM   2444  HB2 ALA   178      33.034  46.785  28.817  1.00  0.00           H
ATOM   2445  HB3 ALA   178      34.166  45.541  28.221  1.00  0.00           H
ATOM   2446  C   ALA   178      35.238  47.176  26.014  1.00  0.00           C
ATOM   2447  O   ALA   178      35.711  46.162  25.480  1.00  0.00           O
ATOM   2448  N   THR   179      35.945  48.298  26.014  1.00  0.00           N
ATOM   2449  H   THR   179      35.467  49.090  26.419  1.00  0.00           H
ATOM   2450  CA  THR   179      37.191  48.609  25.264  1.00  0.00           C
ATOM   2451  HA  THR   179      37.671  47.699  24.902  1.00  0.00           H
ATOM   2452  CB  THR   179      37.011  49.439  23.987  1.00  0.00           C
ATOM   2453  HB  THR   179      38.013  49.605  23.593  1.00  0.00           H
ATOM   2454  CG2 THR   179      36.213  48.800  22.888  1.00  0.00           C
ATOM   2455 HG21 THR   179      36.803  48.641  21.985  1.00  0.00           H
ATOM   2456 HG22 THR   179      35.977  47.775  23.171  1.00  0.00           H
ATOM   2457 HG23 THR   179      35.286  49.344  22.702  1.00  0.00           H
ATOM   2458  OG1 THR   179      36.511  50.745  24.165  1.00  0.00           O
ATOM   2459  HG1 THR   179      35.555  50.735  24.257  1.00  0.00           H
ATOM   2460  C   THR   179      38.202  49.246  26.199  1.00  0.00           C
ATOM   2461  O   THR   179      37.906  50.130  27.008  1.00  0.00           O
ATOM   2462  N   LEU   180      39.293  48.563  26.371  1.00  0.00           N
ATOM   2463  H   LEU   180      39.640  48.075  25.558  1.00  0.00           H
ATOM   2464  CA  LEU   180      40.334  48.838  27.266  1.00  0.00           C
ATOM   2465  HA  LEU   180      39.922  49.357  28.131  1.00  0.00           H
ATOM   2466  CB  LEU   180      40.719  47.550  27.942  1.00  0.00           C
ATOM   2467  HB2 LEU   180      41.143  46.903  27.175  1.00  0.00           H
ATOM   2468  HB3 LEU   180      41.454  47.777  28.714  1.00  0.00           H
ATOM   2469  CG  LEU   180      39.727  46.584  28.662  1.00  0.00           C
ATOM   2470  HG  LEU   180      39.067  47.231  29.241  1.00  0.00           H
ATOM   2471  CD1 LEU   180      38.896  45.617  27.842  1.00  0.00           C
ATOM   2472 HD11 LEU   180      39.465  44.824  27.355  1.00  0.00           H
ATOM   2473 HD12 LEU   180      38.295  45.038  28.543  1.00  0.00           H
ATOM   2474 HD13 LEU   180      38.351  46.217  27.113  1.00  0.00           H
ATOM   2475  CD2 LEU   180      40.529  45.654  29.617  1.00  0.00           C
ATOM   2476 HD21 LEU   180      41.174  46.195  30.310  1.00  0.00           H
ATOM   2477 HD22 LEU   180      39.854  45.102  30.272  1.00  0.00           H
ATOM   2478 HD23 LEU   180      41.168  44.919  29.128  1.00  0.00           H
ATOM   2479  C   LEU   180      41.585  49.497  26.708  1.00  0.00           C
ATOM   2480  O   LEU   180      41.928  49.192  25.564  1.00  0.00           O
ATOM   2481  N   TYR   181      42.061  50.543  27.455  1.00  0.00           N
ATOM   2482  H   TYR   181      41.623  50.696  28.352  1.00  0.00           H
ATOM   2483  CA  TYR   181      43.014  51.595  27.064  1.00  0.00           C
ATOM   2484  HA  TYR   181      43.413  51.347  26.081  1.00  0.00           H
ATOM   2485  CB  TYR   181      42.237  52.946  27.077  1.00  0.00           C
ATOM   2486  HB2 TYR   181      41.847  52.995  28.094  1.00  0.00           H
ATOM   2487  HB3 TYR   181      42.954  53.765  27.021  1.00  0.00           H
ATOM   2488  CG  TYR   181      41.100  53.172  26.054  1.00  0.00           C
ATOM   2489  CD1 TYR   181      39.790  53.228  26.598  1.00  0.00           C
ATOM   2490  HD1 TYR   181      39.625  52.952  27.629  1.00  0.00           H
ATOM   2491  CE1 TYR   181      38.776  53.101  25.672  1.00  0.00           C
ATOM   2492  HE1 TYR   181      37.792  52.797  25.998  1.00  0.00           H
ATOM   2493  CZ  TYR   181      38.971  53.329  24.307  1.00  0.00           C
ATOM   2494  OH  TYR   181      37.915  53.216  23.475  1.00  0.00           O
ATOM   2495  HH  TYR   181      37.496  52.380  23.693  1.00  0.00           H
ATOM   2496  CE2 TYR   181      40.246  53.665  23.829  1.00  0.00           C
ATOM   2497  HE2 TYR   181      40.408  53.713  22.763  1.00  0.00           H
ATOM   2498  CD2 TYR   181      41.358  53.493  24.691  1.00  0.00           C
ATOM   2499  HD2 TYR   181      42.404  53.498  24.423  1.00  0.00           H
ATOM   2500  C   TYR   181      44.141  51.580  28.203  1.00  0.00           C
ATOM   2501  O   TYR   181      43.807  51.388  29.383  1.00  0.00           O
ATOM   2502  N   VAL   182      45.342  51.753  27.720  1.00  0.00           N
ATOM   2503  H   VAL   182      45.600  51.639  26.750  1.00  0.00           H
ATOM   2504  CA  VAL   182      46.516  52.108  28.515  1.00  0.00           C
ATOM   2505  HA  VAL   182      46.236  52.049  29.567  1.00  0.00           H
ATOM   2506  CB  VAL   182      47.701  51.226  28.270  1.00  0.00           C
ATOM   2507  HB  VAL   182      48.571  51.603  28.807  1.00  0.00           H
ATOM   2508  CG1 VAL   182      47.420  49.817  28.862  1.00  0.00           C
ATOM   2509 HG11 VAL   182      46.370  49.569  28.707  1.00  0.00           H
ATOM   2510 HG12 VAL   182      48.086  49.085  28.404  1.00  0.00           H
ATOM   2511 HG13 VAL   182      47.630  49.893  29.929  1.00  0.00           H
ATOM   2512  CG2 VAL   182      48.119  51.095  26.784  1.00  0.00           C
ATOM   2513 HG21 VAL   182      47.863  51.982  26.204  1.00  0.00           H
ATOM   2514 HG22 VAL   182      49.163  50.786  26.732  1.00  0.00           H
ATOM   2515 HG23 VAL   182      47.464  50.380  26.286  1.00  0.00           H
ATOM   2516  C   VAL   182      46.913  53.563  28.244  1.00  0.00           C
ATOM   2517  O   VAL   182      46.513  54.234  27.280  1.00  0.00           O
ATOM   2518  N   THR   183      47.722  54.085  29.195  1.00  0.00           N
ATOM   2519  H   THR   183      48.141  53.492  29.896  1.00  0.00           H
ATOM   2520  CA  THR   183      48.453  55.354  28.965  1.00  0.00           C
ATOM   2521  HA  THR   183      48.695  55.471  27.909  1.00  0.00           H
ATOM   2522  CB  THR   183      47.569  56.491  29.420  1.00  0.00           C
ATOM   2523  HB  THR   183      47.048  56.069  30.279  1.00  0.00           H
ATOM   2524  CG2 THR   183      48.327  57.761  29.832  1.00  0.00           C
ATOM   2525 HG21 THR   183      49.162  57.591  30.512  1.00  0.00           H
ATOM   2526 HG22 THR   183      48.654  58.377  28.995  1.00  0.00           H
ATOM   2527 HG23 THR   183      47.694  58.337  30.507  1.00  0.00           H
ATOM   2528  OG1 THR   183      46.646  56.836  28.380  1.00  0.00           O
ATOM   2529  HG1 THR   183      46.259  55.996  28.123  1.00  0.00           H
ATOM   2530  C   THR   183      49.791  55.221  29.803  1.00  0.00           C
ATOM   2531  O   THR   183      49.715  54.497  30.743  1.00  0.00           O
ATOM   2532  N   ALA   184      50.910  55.912  29.521  1.00  0.00           N
ATOM   2533  H   ALA   184      50.907  56.587  28.770  1.00  0.00           H
ATOM   2534  CA  ALA   184      52.165  56.003  30.362  1.00  0.00           C
ATOM   2535  HA  ALA   184      52.258  55.257  31.151  1.00  0.00           H
ATOM   2536  CB  ALA   184      53.417  55.794  29.495  1.00  0.00           C
ATOM   2537  HB1 ALA   184      53.675  56.809  29.191  1.00  0.00           H
ATOM   2538  HB2 ALA   184      54.216  55.397  30.120  1.00  0.00           H
ATOM   2539  HB3 ALA   184      53.228  55.242  28.574  1.00  0.00           H
ATOM   2540  C   ALA   184      52.189  57.390  31.042  1.00  0.00           C
ATOM   2541  O   ALA   184      51.895  58.457  30.423  1.00  0.00           O
ATOM   2542  N   ILE   185      52.492  57.419  32.357  1.00  0.00           N
ATOM   2543  H   ILE   185      52.798  56.580  32.828  1.00  0.00           H
ATOM   2544  CA  ILE   185      52.135  58.546  33.313  1.00  0.00           C
ATOM   2545  HA  ILE   185      51.767  59.456  32.840  1.00  0.00           H
ATOM   2546  CB  ILE   185      50.941  58.277  34.198  1.00  0.00           C
ATOM   2547  HB  ILE   185      50.863  59.029  34.984  1.00  0.00           H
ATOM   2548  CG2 ILE   185      49.551  58.435  33.589  1.00  0.00           C
ATOM   2549 HG21 ILE   185      48.964  58.853  34.407  1.00  0.00           H
ATOM   2550 HG22 ILE   185      49.473  59.238  32.855  1.00  0.00           H
ATOM   2551 HG23 ILE   185      49.203  57.527  33.096  1.00  0.00           H
ATOM   2552  CG1 ILE   185      51.213  56.940  35.033  1.00  0.00           C
ATOM   2553 HG12 ILE   185      50.924  56.115  34.381  1.00  0.00           H
ATOM   2554 HG13 ILE   185      52.262  56.852  35.317  1.00  0.00           H
ATOM   2555  CD1 ILE   185      50.489  56.787  36.364  1.00  0.00           C
ATOM   2556 HD11 ILE   185      51.146  56.969  37.215  1.00  0.00           H
ATOM   2557 HD12 ILE   185      49.644  57.476  36.358  1.00  0.00           H
ATOM   2558 HD13 ILE   185      50.185  55.741  36.347  1.00  0.00           H
ATOM   2559  C   ILE   185      53.394  58.801  34.234  1.00  0.00           C
ATOM   2560  O   ILE   185      54.171  57.961  34.586  1.00  0.00           O
ATOM   2561  N   GLU   186      53.375  59.998  34.884  1.00  0.00           N
ATOM   2562  H   GLU   186      52.685  60.655  34.548  1.00  0.00           H
ATOM   2563  CA  GLU   186      54.155  60.255  36.122  1.00  0.00           C
ATOM   2564  HA  GLU   186      55.119  59.745  36.112  1.00  0.00           H
ATOM   2565  CB  GLU   186      54.490  61.826  36.211  1.00  0.00           C
ATOM   2566  HB2 GLU   186      54.921  62.017  37.194  1.00  0.00           H
ATOM   2567  HB3 GLU   186      55.092  62.164  35.368  1.00  0.00           H
ATOM   2568  CG  GLU   186      53.262  62.664  36.030  1.00  0.00           C
ATOM   2569  HG2 GLU   186      53.282  62.892  34.965  1.00  0.00           H
ATOM   2570  HG3 GLU   186      52.373  62.043  36.148  1.00  0.00           H
ATOM   2571  CD  GLU   186      53.188  64.028  36.768  1.00  0.00           C
ATOM   2572  OE1 GLU   186      52.676  63.778  37.878  1.00  0.00           O
ATOM   2573  OE2 GLU   186      52.919  65.133  36.270  1.00  0.00           O
ATOM   2574  C   GLU   186      53.359  59.680  37.339  1.00  0.00           C
ATOM   2575  O   GLU   186      52.146  59.804  37.425  1.00  0.00           O
ATOM   2576  N   ASP   187      54.092  59.588  38.388  1.00  0.00           N
ATOM   2577  H   ASP   187      55.078  59.480  38.196  1.00  0.00           H
ATOM   2578  CA  ASP   187      53.530  59.093  39.687  1.00  0.00           C
ATOM   2579  HA  ASP   187      52.595  58.562  39.507  1.00  0.00           H
ATOM   2580  CB  ASP   187      54.540  58.185  40.470  1.00  0.00           C
ATOM   2581  HB2 ASP   187      54.636  57.243  39.931  1.00  0.00           H
ATOM   2582  HB3 ASP   187      55.474  58.745  40.420  1.00  0.00           H
ATOM   2583  CG  ASP   187      54.180  57.946  41.939  1.00  0.00           C
ATOM   2584  OD1 ASP   187      52.990  57.625  42.200  1.00  0.00           O
ATOM   2585  OD2 ASP   187      55.031  58.207  42.813  1.00  0.00           O
ATOM   2586  C   ASP   187      53.098  60.311  40.548  1.00  0.00           C
ATOM   2587  O   ASP   187      53.926  61.177  40.849  1.00  0.00           O
ATOM   2588  N   ARG   188      51.875  60.231  41.157  1.00  0.00           N
ATOM   2589  H   ARG   188      51.207  59.572  40.783  1.00  0.00           H
ATOM   2590  CA  ARG   188      51.427  61.160  42.287  1.00  0.00           C
ATOM   2591  HA  ARG   188      52.364  61.357  42.807  1.00  0.00           H
ATOM   2592  CB  ARG   188      50.707  62.416  41.756  1.00  0.00           C
ATOM   2593  HB2 ARG   188      49.740  62.057  41.404  1.00  0.00           H
ATOM   2594  HB3 ARG   188      50.440  62.975  42.652  1.00  0.00           H
ATOM   2595  CG  ARG   188      51.439  63.416  40.870  1.00  0.00           C
ATOM   2596  HG2 ARG   188      52.251  63.840  41.460  1.00  0.00           H
ATOM   2597  HG3 ARG   188      51.779  62.975  39.932  1.00  0.00           H
ATOM   2598  CD  ARG   188      50.550  64.559  40.574  1.00  0.00           C
ATOM   2599  HD2 ARG   188      49.534  64.185  40.449  1.00  0.00           H
ATOM   2600  HD3 ARG   188      50.575  65.318  41.355  1.00  0.00           H
ATOM   2601  NE  ARG   188      50.844  65.187  39.266  1.00  0.00           N
ATOM   2602  HE  ARG   188      51.555  64.710  38.731  1.00  0.00           H
ATOM   2603  CZ  ARG   188      50.775  66.398  38.915  1.00  0.00           C
ATOM   2604  NH1 ARG   188      51.288  66.762  37.761  1.00  0.00           N
ATOM   2605 HH11 ARG   188      51.489  66.036  37.087  1.00  0.00           H
ATOM   2606 HH12 ARG   188      51.109  67.737  37.568  1.00  0.00           H
ATOM   2607  NH2 ARG   188      49.878  67.172  39.404  1.00  0.00           N
ATOM   2608 HH21 ARG   188      50.053  68.153  39.566  1.00  0.00           H
ATOM   2609 HH22 ARG   188      49.163  66.876  40.052  1.00  0.00           H
ATOM   2610  C   ARG   188      50.614  60.476  43.381  1.00  0.00           C
ATOM   2611  O   ARG   188      49.849  61.077  44.129  1.00  0.00           O
ATOM   2612  N   GLN   189      50.788  59.153  43.458  1.00  0.00           N
ATOM   2613  H   GLN   189      51.280  58.702  42.700  1.00  0.00           H
ATOM   2614  CA  GLN   189      50.010  58.337  44.377  1.00  0.00           C
ATOM   2615  HA  GLN   189      49.306  58.895  44.994  1.00  0.00           H
ATOM   2616  CB  GLN   189      49.280  57.224  43.639  1.00  0.00           C
ATOM   2617  HB2 GLN   189      50.059  56.723  43.064  1.00  0.00           H
ATOM   2618  HB3 GLN   189      48.855  56.516  44.351  1.00  0.00           H
ATOM   2619  CG  GLN   189      48.054  57.626  42.767  1.00  0.00           C
ATOM   2620  HG2 GLN   189      47.684  56.757  42.223  1.00  0.00           H
ATOM   2621  HG3 GLN   189      47.200  57.887  43.393  1.00  0.00           H
ATOM   2622  CD  GLN   189      48.356  58.709  41.674  1.00  0.00           C
ATOM   2623  OE1 GLN   189      49.352  58.619  40.952  1.00  0.00           O
ATOM   2624  NE2 GLN   189      47.568  59.717  41.675  1.00  0.00           N
ATOM   2625 HE21 GLN   189      47.841  60.425  41.009  1.00  0.00           H
ATOM   2626 HE22 GLN   189      46.646  59.685  42.086  1.00  0.00           H
ATOM   2627  C   GLN   189      50.892  57.702  45.465  1.00  0.00           C
ATOM   2628  O   GLN   189      50.420  57.635  46.556  1.00  0.00           O
ATOM   2629  N   TYR   190      52.090  57.223  45.105  1.00  0.00           N
ATOM   2630  H   TYR   190      52.449  57.581  44.231  1.00  0.00           H
ATOM   2631  CA  TYR   190      52.928  56.352  45.916  1.00  0.00           C
ATOM   2632  HA  TYR   190      52.516  55.344  45.954  1.00  0.00           H
ATOM   2633  CB  TYR   190      54.431  56.328  45.222  1.00  0.00           C
ATOM   2634  HB2 TYR   190      54.380  55.755  44.296  1.00  0.00           H
ATOM   2635  HB3 TYR   190      54.752  57.359  45.074  1.00  0.00           H
ATOM   2636  CG  TYR   190      55.490  55.769  46.241  1.00  0.00           C
ATOM   2637  CD1 TYR   190      56.463  56.639  46.825  1.00  0.00           C
ATOM   2638  HD1 TYR   190      56.370  57.705  46.673  1.00  0.00           H
ATOM   2639  CE1 TYR   190      57.390  56.210  47.826  1.00  0.00           C
ATOM   2640  HE1 TYR   190      58.059  56.925  48.282  1.00  0.00           H
ATOM   2641  CZ  TYR   190      57.267  54.851  48.227  1.00  0.00           C
ATOM   2642  OH  TYR   190      58.199  54.378  49.149  1.00  0.00           O
ATOM   2643  HH  TYR   190      58.970  54.917  49.339  1.00  0.00           H
ATOM   2644  CE2 TYR   190      56.380  53.938  47.611  1.00  0.00           C
ATOM   2645  HE2 TYR   190      56.377  52.890  47.875  1.00  0.00           H
ATOM   2646  CD2 TYR   190      55.504  54.402  46.598  1.00  0.00           C
ATOM   2647  HD2 TYR   190      54.888  53.736  46.012  1.00  0.00           H
ATOM   2648  C   TYR   190      53.015  56.854  47.368  1.00  0.00           C
ATOM   2649  O   TYR   190      52.762  56.072  48.270  1.00  0.00           O
ATOM   2650  N   LYS   191      53.369  58.183  47.475  1.00  0.00           N
ATOM   2651  H   LYS   191      53.396  58.744  46.635  1.00  0.00           H
ATOM   2652  CA  LYS   191      53.656  58.757  48.848  1.00  0.00           C
ATOM   2653  HA  LYS   191      54.400  58.119  49.324  1.00  0.00           H
ATOM   2654  CB  LYS   191      54.373  60.122  48.876  1.00  0.00           C
ATOM   2655  HB2 LYS   191      54.763  60.255  49.885  1.00  0.00           H
ATOM   2656  HB3 LYS   191      55.086  59.977  48.064  1.00  0.00           H
ATOM   2657  CG  LYS   191      53.332  61.231  48.516  1.00  0.00           C
ATOM   2658  HG2 LYS   191      53.793  61.825  47.727  1.00  0.00           H
ATOM   2659  HG3 LYS   191      52.444  60.726  48.137  1.00  0.00           H
ATOM   2660  CD  LYS   191      53.090  62.103  49.737  1.00  0.00           C
ATOM   2661  HD2 LYS   191      52.432  61.558  50.413  1.00  0.00           H
ATOM   2662  HD3 LYS   191      53.957  62.443  50.305  1.00  0.00           H
ATOM   2663  CE  LYS   191      52.371  63.332  49.280  1.00  0.00           C
ATOM   2664  HE2 LYS   191      52.936  63.721  48.434  1.00  0.00           H
ATOM   2665  HE3 LYS   191      51.401  62.966  48.941  1.00  0.00           H
ATOM   2666  NZ  LYS   191      52.103  64.432  50.255  1.00  0.00           N
ATOM   2667  HZ1 LYS   191      51.395  64.256  50.953  1.00  0.00           H
ATOM   2668  HZ2 LYS   191      52.893  64.767  50.788  1.00  0.00           H
ATOM   2669  HZ3 LYS   191      51.898  65.239  49.684  1.00  0.00           H
ATOM   2670  C   LYS   191      52.442  58.839  49.714  1.00  0.00           C
ATOM   2671  O   LYS   191      52.619  58.673  50.905  1.00  0.00           O
ATOM   2672  N   ASP   192      51.214  58.819  49.150  1.00  0.00           N
ATOM   2673  H   ASP   192      51.062  58.906  48.156  1.00  0.00           H
ATOM   2674  CA  ASP   192      49.966  58.676  49.970  1.00  0.00           C
ATOM   2675  HA  ASP   192      49.993  59.311  50.855  1.00  0.00           H
ATOM   2676  CB  ASP   192      48.896  59.227  49.039  1.00  0.00           C
ATOM   2677  HB2 ASP   192      49.271  60.104  48.512  1.00  0.00           H
ATOM   2678  HB3 ASP   192      48.586  58.412  48.384  1.00  0.00           H
ATOM   2679  CG  ASP   192      47.748  59.700  49.890  1.00  0.00           C
ATOM   2680  OD1 ASP   192      47.628  60.914  50.068  1.00  0.00           O
ATOM   2681  OD2 ASP   192      46.866  58.974  50.467  1.00  0.00           O
ATOM   2682  C   ASP   192      49.699  57.238  50.378  1.00  0.00           C
ATOM   2683  O   ASP   192      49.481  56.992  51.521  1.00  0.00           O
ATOM   2684  N   TYR   193      49.933  56.246  49.464  1.00  0.00           N
ATOM   2685  H   TYR   193      50.152  56.498  48.511  1.00  0.00           H
ATOM   2686  CA  TYR   193      49.643  54.864  49.697  1.00  0.00           C
ATOM   2687  HA  TYR   193      48.652  54.804  50.146  1.00  0.00           H
ATOM   2688  CB  TYR   193      49.544  54.166  48.353  1.00  0.00           C
ATOM   2689  HB2 TYR   193      48.754  54.638  47.768  1.00  0.00           H
ATOM   2690  HB3 TYR   193      50.429  54.322  47.736  1.00  0.00           H
ATOM   2691  CG  TYR   193      49.375  52.655  48.400  1.00  0.00           C
ATOM   2692  CD1 TYR   193      50.508  51.810  48.216  1.00  0.00           C
ATOM   2693  HD1 TYR   193      51.485  52.177  47.940  1.00  0.00           H
ATOM   2694  CE1 TYR   193      50.211  50.415  48.070  1.00  0.00           C
ATOM   2695  HE1 TYR   193      50.832  49.864  47.380  1.00  0.00           H
ATOM   2696  CZ  TYR   193      48.890  49.922  48.341  1.00  0.00           C
ATOM   2697  OH  TYR   193      48.446  48.739  47.844  1.00  0.00           O
ATOM   2698  HH  TYR   193      49.148  48.117  47.637  1.00  0.00           H
ATOM   2699  CE2 TYR   193      47.837  50.797  48.667  1.00  0.00           C
ATOM   2700  HE2 TYR   193      46.835  50.471  48.901  1.00  0.00           H
ATOM   2701  CD2 TYR   193      48.080  52.137  48.686  1.00  0.00           C
ATOM   2702  HD2 TYR   193      47.296  52.827  48.960  1.00  0.00           H
ATOM   2703  C   TYR   193      50.642  54.221  50.618  1.00  0.00           C
ATOM   2704  O   TYR   193      50.170  53.645  51.621  1.00  0.00           O
ATOM   2705  N   LYS   194      51.903  54.387  50.482  1.00  0.00           N
ATOM   2706  H   LYS   194      52.151  55.119  49.831  1.00  0.00           H
ATOM   2707  CA  LYS   194      53.016  53.425  50.807  1.00  0.00           C
ATOM   2708  HA  LYS   194      52.964  52.571  50.131  1.00  0.00           H
ATOM   2709  CB  LYS   194      54.370  54.191  50.510  1.00  0.00           C
ATOM   2710  HB2 LYS   194      55.202  53.512  50.697  1.00  0.00           H
ATOM   2711  HB3 LYS   194      54.490  54.287  49.431  1.00  0.00           H
ATOM   2712  CG  LYS   194      54.446  55.580  51.166  1.00  0.00           C
ATOM   2713  HG2 LYS   194      53.629  56.252  50.901  1.00  0.00           H
ATOM   2714  HG3 LYS   194      54.135  55.531  52.209  1.00  0.00           H
ATOM   2715  CD  LYS   194      55.825  56.349  51.061  1.00  0.00           C
ATOM   2716  HD2 LYS   194      56.592  55.576  51.112  1.00  0.00           H
ATOM   2717  HD3 LYS   194      56.023  56.784  50.082  1.00  0.00           H
ATOM   2718  CE  LYS   194      55.951  57.430  52.110  1.00  0.00           C
ATOM   2719  HE2 LYS   194      55.172  58.191  52.150  1.00  0.00           H
ATOM   2720  HE3 LYS   194      55.974  56.980  53.102  1.00  0.00           H
ATOM   2721  NZ  LYS   194      57.249  58.074  51.990  1.00  0.00           N
ATOM   2722  HZ1 LYS   194      57.144  58.932  52.512  1.00  0.00           H
ATOM   2723  HZ2 LYS   194      57.942  57.505  52.457  1.00  0.00           H
ATOM   2724  HZ3 LYS   194      57.545  58.247  51.040  1.00  0.00           H
ATOM   2725  C   LYS   194      53.014  52.772  52.201  1.00  0.00           C
ATOM   2726  O   LYS   194      53.389  51.600  52.176  1.00  0.00           O
ATOM   2727  N   ILE   195      52.630  53.479  53.213  1.00  0.00           N
ATOM   2728  H   ILE   195      52.247  54.397  53.040  1.00  0.00           H
ATOM   2729  CA  ILE   195      52.441  52.781  54.519  1.00  0.00           C
ATOM   2730  HA  ILE   195      51.861  51.868  54.384  1.00  0.00           H
ATOM   2731  CB  ILE   195      51.500  53.581  55.482  1.00  0.00           C
ATOM   2732  HB  ILE   195      51.352  52.968  56.371  1.00  0.00           H
ATOM   2733  CG2 ILE   195      52.028  55.023  55.785  1.00  0.00           C
ATOM   2734 HG21 ILE   195      51.506  55.700  55.109  1.00  0.00           H
ATOM   2735 HG22 ILE   195      51.812  55.244  56.830  1.00  0.00           H
ATOM   2736 HG23 ILE   195      53.072  55.162  55.506  1.00  0.00           H
ATOM   2737  CG1 ILE   195      50.097  53.900  54.965  1.00  0.00           C
ATOM   2738 HG12 ILE   195      49.631  54.607  55.651  1.00  0.00           H
ATOM   2739 HG13 ILE   195      50.153  54.386  53.990  1.00  0.00           H
ATOM   2740  CD1 ILE   195      49.292  52.670  54.820  1.00  0.00           C
ATOM   2741 HD11 ILE   195      48.261  53.018  54.775  1.00  0.00           H
ATOM   2742 HD12 ILE   195      49.372  52.202  53.839  1.00  0.00           H
ATOM   2743 HD13 ILE   195      49.467  51.929  55.601  1.00  0.00           H
ATOM   2744  C   ILE   195      53.706  52.407  55.315  1.00  0.00           C
ATOM   2745  O   ILE   195      54.725  53.022  55.203  1.00  0.00           O
ATOM   2746  N   HIE   196      53.853  51.148  55.723  1.00  0.00           N
ATOM   2747  H   HIE   196      53.009  50.596  55.680  1.00  0.00           H
ATOM   2748  CA  HIE   196      55.086  50.413  55.940  1.00  0.00           C
ATOM   2749  HA  HIE   196      55.907  51.120  56.057  1.00  0.00           H
ATOM   2750  CB  HIE   196      54.980  49.708  57.339  1.00  0.00           C
ATOM   2751  HB2 HIE   196      56.002  49.838  57.696  1.00  0.00           H
ATOM   2752  HB3 HIE   196      54.319  50.223  58.036  1.00  0.00           H
ATOM   2753  CG  HIE   196      54.712  48.263  57.354  1.00  0.00           C
ATOM   2754  ND1 HIE   196      55.634  47.298  57.083  1.00  0.00           N
ATOM   2755  CE1 HIE   196      54.965  46.133  57.175  1.00  0.00           C
ATOM   2756  HE1 HIE   196      55.376  45.148  57.008  1.00  0.00           H
ATOM   2757  NE2 HIE   196      53.681  46.359  57.476  1.00  0.00           N
ATOM   2758  HE2 HIE   196      52.974  45.637  57.465  1.00  0.00           H
ATOM   2759  CD2 HIE   196      53.467  47.720  57.646  1.00  0.00           C
ATOM   2760  HD2 HIE   196      52.530  48.204  57.877  1.00  0.00           H
ATOM   2761  C   HIE   196      55.353  49.552  54.651  1.00  0.00           C
ATOM   2762  O   HIE   196      56.509  49.316  54.352  1.00  0.00           O
ATOM   2763  N   TRP   197      54.364  48.778  54.174  1.00  0.00           N
ATOM   2764  H   TRP   197      53.434  48.919  54.541  1.00  0.00           H
ATOM   2765  CA  TRP   197      54.567  47.531  53.317  1.00  0.00           C
ATOM   2766  HA  TRP   197      54.963  46.668  53.852  1.00  0.00           H
ATOM   2767  CB  TRP   197      53.141  47.070  52.968  1.00  0.00           C
ATOM   2768  HB2 TRP   197      52.383  46.971  53.744  1.00  0.00           H
ATOM   2769  HB3 TRP   197      52.743  47.860  52.332  1.00  0.00           H
ATOM   2770  CG  TRP   197      52.931  45.876  52.060  1.00  0.00           C
ATOM   2771  CD1 TRP   197      52.015  45.806  51.083  1.00  0.00           C
ATOM   2772  HD1 TRP   197      51.356  46.601  50.766  1.00  0.00           H
ATOM   2773  NE1 TRP   197      52.117  44.573  50.405  1.00  0.00           N
ATOM   2774  HE1 TRP   197      51.659  44.368  49.529  1.00  0.00           H
ATOM   2775  CE2 TRP   197      53.214  43.872  50.869  1.00  0.00           C
ATOM   2776  CZ2 TRP   197      53.599  42.578  50.468  1.00  0.00           C
ATOM   2777  HZ2 TRP   197      53.321  42.343  49.451  1.00  0.00           H
ATOM   2778  CH2 TRP   197      54.578  41.986  51.269  1.00  0.00           C
ATOM   2779  HH2 TRP   197      55.102  41.083  50.993  1.00  0.00           H
ATOM   2780  CZ3 TRP   197      55.078  42.643  52.359  1.00  0.00           C
ATOM   2781  HZ3 TRP   197      55.782  42.088  52.960  1.00  0.00           H
ATOM   2782  CE3 TRP   197      54.703  43.945  52.743  1.00  0.00           C
ATOM   2783  HE3 TRP   197      55.178  44.488  53.547  1.00  0.00           H
ATOM   2784  CD2 TRP   197      53.721  44.607  51.995  1.00  0.00           C
ATOM   2785  C   TRP   197      55.436  47.835  52.055  1.00  0.00           C
ATOM   2786  O   TRP   197      56.468  47.171  51.898  1.00  0.00           O
ATOM   2787  N   TRP   198      55.157  48.912  51.328  1.00  0.00           N
ATOM   2788  H   TRP   198      54.428  49.501  51.706  1.00  0.00           H
ATOM   2789  CA  TRP   198      55.876  49.362  50.184  1.00  0.00           C
ATOM   2790  HA  TRP   198      56.209  48.499  49.606  1.00  0.00           H
ATOM   2791  CB  TRP   198      55.019  50.214  49.191  1.00  0.00           C
ATOM   2792  HB2 TRP   198      54.333  50.903  49.684  1.00  0.00           H
ATOM   2793  HB3 TRP   198      55.671  50.851  48.593  1.00  0.00           H
ATOM   2794  CG  TRP   198      54.306  49.332  48.214  1.00  0.00           C
ATOM   2795  CD1 TRP   198      53.658  48.131  48.432  1.00  0.00           C
ATOM   2796  HD1 TRP   198      53.630  47.561  49.348  1.00  0.00           H
ATOM   2797  NE1 TRP   198      53.006  47.748  47.266  1.00  0.00           N
ATOM   2798  HE1 TRP   198      52.928  46.751  47.120  1.00  0.00           H
ATOM   2799  CE2 TRP   198      53.203  48.677  46.255  1.00  0.00           C
ATOM   2800  CZ2 TRP   198      52.826  48.639  44.877  1.00  0.00           C
ATOM   2801  HZ2 TRP   198      52.167  47.860  44.521  1.00  0.00           H
ATOM   2802  CH2 TRP   198      53.018  49.810  44.109  1.00  0.00           C
ATOM   2803  HH2 TRP   198      52.713  49.812  43.073  1.00  0.00           H
ATOM   2804  CZ3 TRP   198      53.820  50.874  44.613  1.00  0.00           C
ATOM   2805  HZ3 TRP   198      53.986  51.747  43.999  1.00  0.00           H
ATOM   2806  CE3 TRP   198      54.245  50.824  45.998  1.00  0.00           C
ATOM   2807  HE3 TRP   198      54.958  51.593  46.261  1.00  0.00           H
ATOM   2808  CD2 TRP   198      53.962  49.738  46.833  1.00  0.00           C
ATOM   2809  C   TRP   198      57.104  50.147  50.551  1.00  0.00           C
ATOM   2810  O   TRP   198      58.120  49.878  49.974  1.00  0.00           O
ATOM   2811  N   GLU   199      57.023  50.993  51.545  1.00  0.00           N
ATOM   2812  H   GLU   199      56.140  51.047  52.032  1.00  0.00           H
ATOM   2813  CA  GLU   199      58.115  51.843  52.017  1.00  0.00           C
ATOM   2814  HA  GLU   199      58.515  52.403  51.172  1.00  0.00           H
ATOM   2815  CB  GLU   199      57.770  52.675  53.232  1.00  0.00           C
ATOM   2816  HB2 GLU   199      57.027  53.400  52.901  1.00  0.00           H
ATOM   2817  HB3 GLU   199      57.267  52.036  53.958  1.00  0.00           H
ATOM   2818  CG  GLU   199      58.955  53.472  53.905  1.00  0.00           C
ATOM   2819  HG2 GLU   199      58.436  53.657  54.845  1.00  0.00           H
ATOM   2820  HG3 GLU   199      59.815  52.901  54.254  1.00  0.00           H
ATOM   2821  CD  GLU   199      59.265  54.875  53.313  1.00  0.00           C
ATOM   2822  OE1 GLU   199      58.361  55.736  53.169  1.00  0.00           O
ATOM   2823  OE2 GLU   199      60.406  54.999  52.874  1.00  0.00           O
ATOM   2824  C   GLU   199      59.383  50.927  52.308  1.00  0.00           C
ATOM   2825  O   GLU   199      60.456  51.267  51.834  1.00  0.00           O
ATOM   2826  N   ASN   200      59.222  49.845  53.088  1.00  0.00           N
ATOM   2827  H   ASN   200      58.267  49.617  53.324  1.00  0.00           H
ATOM   2828  CA  ASN   200      60.221  48.892  53.506  1.00  0.00           C
ATOM   2829  HA  ASN   200      60.974  49.323  54.165  1.00  0.00           H
ATOM   2830  CB  ASN   200      59.512  47.777  54.431  1.00  0.00           C
ATOM   2831  HB2 ASN   200      59.173  48.192  55.381  1.00  0.00           H
ATOM   2832  HB3 ASN   200      58.633  47.358  53.942  1.00  0.00           H
ATOM   2833  CG  ASN   200      60.501  46.728  54.861  1.00  0.00           C
ATOM   2834  OD1 ASN   200      61.247  46.989  55.825  1.00  0.00           O
ATOM   2835  ND2 ASN   200      60.334  45.576  54.363  1.00  0.00           N
ATOM   2836 HD21 ASN   200      60.782  44.782  54.798  1.00  0.00           H
ATOM   2837 HD22 ASN   200      59.510  45.415  53.801  1.00  0.00           H
ATOM   2838  C   ASN   200      61.054  48.399  52.265  1.00  0.00           C
ATOM   2839  O   ASN   200      62.232  48.731  52.098  1.00  0.00           O
ATOM   2840  N   VAL   201      60.430  47.803  51.246  1.00  0.00           N
ATOM   2841  H   VAL   201      59.446  47.582  51.299  1.00  0.00           H
ATOM   2842  CA  VAL   201      61.172  47.278  50.091  1.00  0.00           C
ATOM   2843  HA  VAL   201      62.050  46.735  50.440  1.00  0.00           H
ATOM   2844  CB  VAL   201      60.366  46.157  49.365  1.00  0.00           C
ATOM   2845  HB  VAL   201      60.994  45.634  48.644  1.00  0.00           H
ATOM   2846  CG1 VAL   201      59.752  45.079  50.321  1.00  0.00           C
ATOM   2847 HG11 VAL   201      60.590  44.899  50.996  1.00  0.00           H
ATOM   2848 HG12 VAL   201      58.956  45.463  50.958  1.00  0.00           H
ATOM   2849 HG13 VAL   201      59.443  44.160  49.823  1.00  0.00           H
ATOM   2850  CG2 VAL   201      59.142  46.763  48.636  1.00  0.00           C
ATOM   2851 HG21 VAL   201      58.480  47.359  49.264  1.00  0.00           H
ATOM   2852 HG22 VAL   201      59.538  47.450  47.888  1.00  0.00           H
ATOM   2853 HG23 VAL   201      58.580  45.987  48.117  1.00  0.00           H
ATOM   2854  C   VAL   201      61.710  48.383  49.148  1.00  0.00           C
ATOM   2855  O   VAL   201      62.895  48.315  48.829  1.00  0.00           O
ATOM   2856  N   TYR   202      61.043  49.515  49.103  1.00  0.00           N
ATOM   2857  H   TYR   202      60.203  49.534  49.664  1.00  0.00           H
ATOM   2858  CA  TYR   202      61.545  50.670  48.356  1.00  0.00           C
ATOM   2859  HA  TYR   202      61.797  50.355  47.344  1.00  0.00           H
ATOM   2860  CB  TYR   202      60.517  51.881  48.351  1.00  0.00           C
ATOM   2861  HB2 TYR   202      59.866  51.837  49.224  1.00  0.00           H
ATOM   2862  HB3 TYR   202      61.139  52.767  48.475  1.00  0.00           H
ATOM   2863  CG  TYR   202      59.729  51.896  47.123  1.00  0.00           C
ATOM   2864  CD1 TYR   202      58.692  50.966  46.862  1.00  0.00           C
ATOM   2865  HD1 TYR   202      58.497  50.206  47.604  1.00  0.00           H
ATOM   2866  CE1 TYR   202      57.951  51.033  45.638  1.00  0.00           C
ATOM   2867  HE1 TYR   202      57.006  50.529  45.500  1.00  0.00           H
ATOM   2868  CZ  TYR   202      58.429  51.845  44.577  1.00  0.00           C
ATOM   2869  OH  TYR   202      58.034  51.758  43.269  1.00  0.00           O
ATOM   2870  HH  TYR   202      57.876  52.541  42.738  1.00  0.00           H
ATOM   2871  CE2 TYR   202      59.468  52.740  44.851  1.00  0.00           C
ATOM   2872  HE2 TYR   202      59.797  53.359  44.029  1.00  0.00           H
ATOM   2873  CD2 TYR   202      60.100  52.693  46.062  1.00  0.00           C
ATOM   2874  HD2 TYR   202      60.974  53.318  46.164  1.00  0.00           H
ATOM   2875  C   TYR   202      62.974  51.088  48.781  1.00  0.00           C
ATOM   2876  O   TYR   202      63.704  51.659  47.912  1.00  0.00           O
ATOM   2877  N   GLY   203      63.194  51.241  50.079  1.00  0.00           N
ATOM   2878  H   GLY   203      62.607  50.683  50.683  1.00  0.00           H
ATOM   2879  CA  GLY   203      64.506  51.683  50.592  1.00  0.00           C
ATOM   2880  HA2 GLY   203      65.001  52.353  49.890  1.00  0.00           H
ATOM   2881  HA3 GLY   203      64.359  52.167  51.558  1.00  0.00           H
ATOM   2882  C   GLY   203      65.490  50.557  50.691  1.00  0.00           C
ATOM   2883  O   GLY   203      66.539  50.811  51.221  1.00  0.00           O
ATOM   2884  N   PHE   204      65.177  49.288  50.534  1.00  0.00           N
ATOM   2885  H   PHE   204      64.239  49.172  50.178  1.00  0.00           H
ATOM   2886  CA  PHE   204      66.000  48.093  50.583  1.00  0.00           C
ATOM   2887  HA  PHE   204      66.872  48.178  51.232  1.00  0.00           H
ATOM   2888  CB  PHE   204      65.321  46.940  51.215  1.00  0.00           C
ATOM   2889  HB2 PHE   204      65.079  47.286  52.220  1.00  0.00           H
ATOM   2890  HB3 PHE   204      64.355  46.696  50.775  1.00  0.00           H
ATOM   2891  CG  PHE   204      66.211  45.744  51.314  1.00  0.00           C
ATOM   2892  CD1 PHE   204      66.037  44.708  50.370  1.00  0.00           C
ATOM   2893  HD1 PHE   204      65.243  44.812  49.644  1.00  0.00           H
ATOM   2894  CE1 PHE   204      66.789  43.550  50.418  1.00  0.00           C
ATOM   2895  HE1 PHE   204      66.729  42.793  49.650  1.00  0.00           H
ATOM   2896  CZ  PHE   204      67.701  43.404  51.475  1.00  0.00           C
ATOM   2897  HZ  PHE   204      68.166  42.438  51.603  1.00  0.00           H
ATOM   2898  CE2 PHE   204      67.988  44.443  52.350  1.00  0.00           C
ATOM   2899  HE2 PHE   204      68.682  44.211  53.145  1.00  0.00           H
ATOM   2900  CD2 PHE   204      67.202  45.640  52.275  1.00  0.00           C
ATOM   2901  HD2 PHE   204      67.523  46.409  52.962  1.00  0.00           H
ATOM   2902  C   PHE   204      66.614  47.829  49.171  1.00  0.00           C
ATOM   2903  O   PHE   204      67.792  48.189  49.003  1.00  0.00           O
ATOM   2904  N   ASP   205      65.865  47.290  48.202  1.00  0.00           N
ATOM   2905  H   ASP   205      64.860  47.332  48.290  1.00  0.00           H
ATOM   2906  CA  ASP   205      66.465  46.729  47.012  1.00  0.00           C
ATOM   2907  HA  ASP   205      67.244  47.399  46.651  1.00  0.00           H
ATOM   2908  CB  ASP   205      67.143  45.310  47.235  1.00  0.00           C
ATOM   2909  HB2 ASP   205      68.031  45.303  47.867  1.00  0.00           H
ATOM   2910  HB3 ASP   205      66.434  44.665  47.754  1.00  0.00           H
ATOM   2911  CG  ASP   205      67.544  44.567  45.968  1.00  0.00           C
ATOM   2912  OD1 ASP   205      68.699  44.836  45.588  1.00  0.00           O
ATOM   2913  OD2 ASP   205      66.739  44.017  45.211  1.00  0.00           O
ATOM   2914  C   ASP   205      65.365  46.590  45.938  1.00  0.00           C
ATOM   2915  O   ASP   205      64.209  46.274  46.292  1.00  0.00           O
ATOM   2916  N   VAL   206      65.699  46.871  44.676  1.00  0.00           N
ATOM   2917  H   VAL   206      66.627  47.260  44.593  1.00  0.00           H
ATOM   2918  CA  VAL   206      64.868  47.050  43.501  1.00  0.00           C
ATOM   2919  HA  VAL   206      64.017  47.670  43.782  1.00  0.00           H
ATOM   2920  CB  VAL   206      65.584  47.963  42.485  1.00  0.00           C
ATOM   2921  HB  VAL   206      66.523  47.522  42.150  1.00  0.00           H
ATOM   2922  CG1 VAL   206      64.713  48.262  41.252  1.00  0.00           C
ATOM   2923 HG11 VAL   206      63.701  48.535  41.551  1.00  0.00           H
ATOM   2924 HG12 VAL   206      65.019  49.221  40.832  1.00  0.00           H
ATOM   2925 HG13 VAL   206      64.827  47.488  40.494  1.00  0.00           H
ATOM   2926  CG2 VAL   206      65.919  49.391  43.063  1.00  0.00           C
ATOM   2927 HG21 VAL   206      66.412  49.318  44.032  1.00  0.00           H
ATOM   2928 HG22 VAL   206      66.624  49.890  42.399  1.00  0.00           H
ATOM   2929 HG23 VAL   206      64.996  49.971  43.044  1.00  0.00           H
ATOM   2930  C   VAL   206      64.285  45.828  42.829  1.00  0.00           C
ATOM   2931  O   VAL   206      63.081  45.811  42.502  1.00  0.00           O
ATOM   2932  N   SER   207      65.016  44.721  42.996  1.00  0.00           N
ATOM   2933  H   SER   207      65.949  44.753  43.382  1.00  0.00           H
ATOM   2934  CA  SER   207      64.534  43.344  42.699  1.00  0.00           C
ATOM   2935  HA  SER   207      64.020  43.400  41.740  1.00  0.00           H
ATOM   2936  CB  SER   207      65.538  42.239  42.564  1.00  0.00           C
ATOM   2937  HB2 SER   207      65.004  41.359  42.206  1.00  0.00           H
ATOM   2938  HB3 SER   207      66.300  42.592  41.869  1.00  0.00           H
ATOM   2939  OG  SER   207      66.161  41.889  43.810  1.00  0.00           O
ATOM   2940  HG  SER   207      66.364  42.743  44.199  1.00  0.00           H
ATOM   2941  C   SER   207      63.489  43.052  43.707  1.00  0.00           C
ATOM   2942  O   SER   207      62.425  42.519  43.365  1.00  0.00           O
ATOM   2943  N   CYS   208      63.589  43.458  44.945  1.00  0.00           N
ATOM   2944  H   CYS   208      64.507  43.844  45.116  1.00  0.00           H
ATOM   2945  CA  CYS   208      62.571  43.260  45.997  1.00  0.00           C
ATOM   2946  HA  CYS   208      62.237  42.230  45.871  1.00  0.00           H
ATOM   2947  CB  CYS   208      63.313  43.277  47.376  1.00  0.00           C
ATOM   2948  HB2 CYS   208      63.614  44.309  47.556  1.00  0.00           H
ATOM   2949  HB3 CYS   208      62.577  43.008  48.134  1.00  0.00           H
ATOM   2950  SG  CYS   208      64.811  42.213  47.620  1.00  0.00           S
ATOM   2951  HG  CYS   208      64.118  41.094  47.847  1.00  0.00           H
ATOM   2952  C   CYS   208      61.308  44.170  45.920  1.00  0.00           C
ATOM   2953  O   CYS   208      60.155  43.748  46.167  1.00  0.00           O
ATOM   2954  N   ILE   209      61.479  45.399  45.447  1.00  0.00           N
ATOM   2955  H   ILE   209      62.430  45.726  45.550  1.00  0.00           H
ATOM   2956  CA  ILE   209      60.367  46.187  44.863  1.00  0.00           C
ATOM   2957  HA  ILE   209      59.689  46.295  45.710  1.00  0.00           H
ATOM   2958  CB  ILE   209      60.961  47.553  44.350  1.00  0.00           C
ATOM   2959  HB  ILE   209      61.651  47.296  43.546  1.00  0.00           H
ATOM   2960  CG2 ILE   209      59.880  48.344  43.664  1.00  0.00           C
ATOM   2961 HG21 ILE   209      60.371  49.197  43.195  1.00  0.00           H
ATOM   2962 HG22 ILE   209      59.404  47.834  42.826  1.00  0.00           H
ATOM   2963 HG23 ILE   209      59.116  48.631  44.385  1.00  0.00           H
ATOM   2964  CG1 ILE   209      61.555  48.473  45.374  1.00  0.00           C
ATOM   2965 HG12 ILE   209      60.881  48.729  46.191  1.00  0.00           H
ATOM   2966 HG13 ILE   209      62.311  47.860  45.864  1.00  0.00           H
ATOM   2967  CD1 ILE   209      62.304  49.772  44.929  1.00  0.00           C
ATOM   2968 HD11 ILE   209      63.069  50.088  45.638  1.00  0.00           H
ATOM   2969 HD12 ILE   209      62.768  49.619  43.954  1.00  0.00           H
ATOM   2970 HD13 ILE   209      61.574  50.570  44.795  1.00  0.00           H
ATOM   2971  C   ILE   209      59.530  45.510  43.738  1.00  0.00           C
ATOM   2972  O   ILE   209      58.376  45.309  44.059  1.00  0.00           O
ATOM   2973  N   LYS   210      60.149  45.169  42.637  1.00  0.00           N
ATOM   2974  H   LYS   210      61.158  45.189  42.644  1.00  0.00           H
ATOM   2975  CA  LYS   210      59.510  44.434  41.512  1.00  0.00           C
ATOM   2976  HA  LYS   210      58.856  45.128  40.986  1.00  0.00           H
ATOM   2977  CB  LYS   210      60.538  44.100  40.445  1.00  0.00           C
ATOM   2978  HB2 LYS   210      61.167  44.981  40.314  1.00  0.00           H
ATOM   2979  HB3 LYS   210      61.132  43.240  40.755  1.00  0.00           H
ATOM   2980  CG  LYS   210      59.903  43.773  39.086  1.00  0.00           C
ATOM   2981  HG2 LYS   210      59.295  42.871  39.160  1.00  0.00           H
ATOM   2982  HG3 LYS   210      59.277  44.614  38.787  1.00  0.00           H
ATOM   2983  CD  LYS   210      61.030  43.533  38.078  1.00  0.00           C
ATOM   2984  HD2 LYS   210      61.721  44.376  38.103  1.00  0.00           H
ATOM   2985  HD3 LYS   210      61.577  42.657  38.426  1.00  0.00           H
ATOM   2986  CE  LYS   210      60.671  43.289  36.607  1.00  0.00           C
ATOM   2987  HE2 LYS   210      61.457  42.647  36.209  1.00  0.00           H
ATOM   2988  HE3 LYS   210      59.813  42.620  36.679  1.00  0.00           H
ATOM   2989  NZ  LYS   210      60.292  44.486  35.889  1.00  0.00           N
ATOM   2990  HZ1 LYS   210      61.006  44.815  35.255  1.00  0.00           H
ATOM   2991  HZ2 LYS   210      59.355  44.423  35.517  1.00  0.00           H
ATOM   2992  HZ3 LYS   210      60.193  45.147  36.647  1.00  0.00           H
ATOM   2993  C   LYS   210      58.686  43.323  42.002  1.00  0.00           C
ATOM   2994  O   LYS   210      57.497  43.223  41.721  1.00  0.00           O
ATOM   2995  N   ASP   211      59.302  42.358  42.725  1.00  0.00           N
ATOM   2996  H   ASP   211      60.271  42.587  42.895  1.00  0.00           H
ATOM   2997  CA  ASP   211      58.840  41.088  43.168  1.00  0.00           C
ATOM   2998  HA  ASP   211      58.424  40.570  42.304  1.00  0.00           H
ATOM   2999  CB  ASP   211      59.995  40.314  43.664  1.00  0.00           C
ATOM   3000  HB2 ASP   211      60.879  40.445  43.040  1.00  0.00           H
ATOM   3001  HB3 ASP   211      60.311  40.525  44.686  1.00  0.00           H
ATOM   3002  CG  ASP   211      59.659  38.810  43.682  1.00  0.00           C
ATOM   3003  OD1 ASP   211      59.756  38.233  42.607  1.00  0.00           O
ATOM   3004  OD2 ASP   211      59.563  38.214  44.737  1.00  0.00           O
ATOM   3005  C   ASP   211      57.716  41.140  44.274  1.00  0.00           C
ATOM   3006  O   ASP   211      56.886  40.200  44.274  1.00  0.00           O
ATOM   3007  N   VAL   212      57.715  42.151  45.097  1.00  0.00           N
ATOM   3008  H   VAL   212      58.459  42.819  44.950  1.00  0.00           H
ATOM   3009  CA  VAL   212      56.932  42.206  46.316  1.00  0.00           C
ATOM   3010  HA  VAL   212      56.358  41.280  46.275  1.00  0.00           H
ATOM   3011  CB  VAL   212      57.760  42.077  47.625  1.00  0.00           C
ATOM   3012  HB  VAL   212      58.520  42.849  47.746  1.00  0.00           H
ATOM   3013  CG1 VAL   212      56.910  42.060  48.902  1.00  0.00           C
ATOM   3014 HG11 VAL   212      57.605  41.806  49.702  1.00  0.00           H
ATOM   3015 HG12 VAL   212      56.417  42.998  49.157  1.00  0.00           H
ATOM   3016 HG13 VAL   212      56.214  41.237  48.741  1.00  0.00           H
ATOM   3017  CG2 VAL   212      58.552  40.747  47.549  1.00  0.00           C
ATOM   3018 HG21 VAL   212      57.789  39.991  47.363  1.00  0.00           H
ATOM   3019 HG22 VAL   212      59.335  40.859  46.799  1.00  0.00           H
ATOM   3020 HG23 VAL   212      59.000  40.668  48.539  1.00  0.00           H
ATOM   3021  C   VAL   212      55.910  43.387  46.198  1.00  0.00           C
ATOM   3022  O   VAL   212      54.674  43.083  46.112  1.00  0.00           O
ATOM   3023  N   ALA   213      56.430  44.630  46.251  1.00  0.00           N
ATOM   3024  H   ALA   213      57.425  44.803  46.219  1.00  0.00           H
ATOM   3025  CA  ALA   213      55.556  45.812  46.131  1.00  0.00           C
ATOM   3026  HA  ALA   213      54.672  45.709  46.761  1.00  0.00           H
ATOM   3027  CB  ALA   213      56.356  47.120  46.524  1.00  0.00           C
ATOM   3028  HB1 ALA   213      56.068  48.017  45.975  1.00  0.00           H
ATOM   3029  HB2 ALA   213      56.337  47.355  47.589  1.00  0.00           H
ATOM   3030  HB3 ALA   213      57.371  46.937  46.172  1.00  0.00           H
ATOM   3031  C   ALA   213      54.890  45.992  44.734  1.00  0.00           C
ATOM   3032  O   ALA   213      53.709  45.760  44.616  1.00  0.00           O
ATOM   3033  N   ILE   214      55.593  46.313  43.612  1.00  0.00           N
ATOM   3034  H   ILE   214      56.585  46.489  43.681  1.00  0.00           H
ATOM   3035  CA  ILE   214      54.882  46.851  42.396  1.00  0.00           C
ATOM   3036  HA  ILE   214      53.978  47.376  42.706  1.00  0.00           H
ATOM   3037  CB  ILE   214      55.851  47.780  41.642  1.00  0.00           C
ATOM   3038  HB  ILE   214      55.271  48.371  40.933  1.00  0.00           H
ATOM   3039  CG2 ILE   214      56.262  48.870  42.644  1.00  0.00           C
ATOM   3040 HG21 ILE   214      56.700  49.699  42.087  1.00  0.00           H
ATOM   3041 HG22 ILE   214      55.478  49.163  43.342  1.00  0.00           H
ATOM   3042 HG23 ILE   214      57.032  48.539  43.341  1.00  0.00           H
ATOM   3043  CG1 ILE   214      56.994  47.294  40.794  1.00  0.00           C
ATOM   3044 HG12 ILE   214      57.347  48.120  40.177  1.00  0.00           H
ATOM   3045 HG13 ILE   214      57.810  47.075  41.482  1.00  0.00           H
ATOM   3046  CD1 ILE   214      56.843  46.165  39.705  1.00  0.00           C
ATOM   3047 HD11 ILE   214      56.790  45.201  40.212  1.00  0.00           H
ATOM   3048 HD12 ILE   214      55.984  46.485  39.116  1.00  0.00           H
ATOM   3049 HD13 ILE   214      57.617  46.187  38.939  1.00  0.00           H
ATOM   3050  C   ILE   214      54.348  45.751  41.406  1.00  0.00           C
ATOM   3051  O   ILE   214      53.422  45.999  40.645  1.00  0.00           O
ATOM   3052  N   LYS   215      54.667  44.525  41.762  1.00  0.00           N
ATOM   3053  H   LYS   215      55.445  44.470  42.405  1.00  0.00           H
ATOM   3054  CA  LYS   215      53.951  43.314  41.614  1.00  0.00           C
ATOM   3055  HA  LYS   215      54.137  43.115  40.558  1.00  0.00           H
ATOM   3056  CB  LYS   215      54.564  42.172  42.459  1.00  0.00           C
ATOM   3057  HB2 LYS   215      55.527  41.788  42.124  1.00  0.00           H
ATOM   3058  HB3 LYS   215      54.774  42.679  43.401  1.00  0.00           H
ATOM   3059  CG  LYS   215      53.629  40.988  42.712  1.00  0.00           C
ATOM   3060  HG2 LYS   215      54.151  40.327  43.404  1.00  0.00           H
ATOM   3061  HG3 LYS   215      52.648  41.198  43.140  1.00  0.00           H
ATOM   3062  CD  LYS   215      53.479  40.041  41.492  1.00  0.00           C
ATOM   3063  HD2 LYS   215      52.527  39.531  41.639  1.00  0.00           H
ATOM   3064  HD3 LYS   215      53.454  40.749  40.664  1.00  0.00           H
ATOM   3065  CE  LYS   215      54.548  39.006  41.287  1.00  0.00           C
ATOM   3066  HE2 LYS   215      55.555  39.419  41.335  1.00  0.00           H
ATOM   3067  HE3 LYS   215      54.490  38.218  42.038  1.00  0.00           H
ATOM   3068  NZ  LYS   215      54.436  38.311  40.012  1.00  0.00           N
ATOM   3069  HZ1 LYS   215      53.915  37.447  40.052  1.00  0.00           H
ATOM   3070  HZ2 LYS   215      54.019  38.921  39.323  1.00  0.00           H
ATOM   3071  HZ3 LYS   215      55.318  38.133  39.552  1.00  0.00           H
ATOM   3072  C   LYS   215      52.402  43.420  41.781  1.00  0.00           C
ATOM   3073  O   LYS   215      51.670  42.672  41.090  1.00  0.00           O
ATOM   3074  N   GLU   216      51.999  44.153  42.788  1.00  0.00           N
ATOM   3075  H   GLU   216      52.692  44.713  43.263  1.00  0.00           H
ATOM   3076  CA  GLU   216      50.604  44.471  42.987  1.00  0.00           C
ATOM   3077  HA  GLU   216      49.991  43.664  42.586  1.00  0.00           H
ATOM   3078  CB  GLU   216      50.200  44.589  44.430  1.00  0.00           C
ATOM   3079  HB2 GLU   216      51.052  44.949  45.007  1.00  0.00           H
ATOM   3080  HB3 GLU   216      49.271  45.150  44.535  1.00  0.00           H
ATOM   3081  CG  GLU   216      49.730  43.206  44.913  1.00  0.00           C
ATOM   3082  HG2 GLU   216      48.720  43.012  44.552  1.00  0.00           H
ATOM   3083  HG3 GLU   216      50.398  42.457  44.485  1.00  0.00           H
ATOM   3084  CD  GLU   216      49.554  43.212  46.421  1.00  0.00           C
ATOM   3085  OE1 GLU   216      50.473  42.681  47.136  1.00  0.00           O
ATOM   3086  OE2 GLU   216      48.682  43.887  46.997  1.00  0.00           O
ATOM   3087  C   GLU   216      50.207  45.736  42.232  1.00  0.00           C
ATOM   3088  O   GLU   216      50.615  46.754  42.673  1.00  0.00           O
ATOM   3089  N   PRO   217      49.347  45.714  41.199  1.00  0.00           N
ATOM   3090  CD  PRO   217      49.143  44.628  40.363  1.00  0.00           C
ATOM   3091  HD2 PRO   217      48.731  43.770  40.895  1.00  0.00           H
ATOM   3092  HD3 PRO   217      50.131  44.328  40.015  1.00  0.00           H
ATOM   3093  CG  PRO   217      48.323  45.062  39.220  1.00  0.00           C
ATOM   3094  HG2 PRO   217      47.462  44.401  39.119  1.00  0.00           H
ATOM   3095  HG3 PRO   217      48.844  44.971  38.267  1.00  0.00           H
ATOM   3096  CB  PRO   217      47.796  46.465  39.575  1.00  0.00           C
ATOM   3097  HB2 PRO   217      46.803  46.357  40.011  1.00  0.00           H
ATOM   3098  HB3 PRO   217      47.695  47.170  38.750  1.00  0.00           H
ATOM   3099  CA  PRO   217      48.748  46.879  40.623  1.00  0.00           C
ATOM   3100  HA  PRO   217      49.477  47.479  40.079  1.00  0.00           H
ATOM   3101  C   PRO   217      48.062  47.834  41.609  1.00  0.00           C
ATOM   3102  O   PRO   217      47.133  47.473  42.311  1.00  0.00           O
ATOM   3103  N   LEU   218      48.453  49.066  41.628  1.00  0.00           N
ATOM   3104  H   LEU   218      49.271  49.333  41.100  1.00  0.00           H
ATOM   3105  CA  LEU   218      47.896  50.108  42.590  1.00  0.00           C
ATOM   3106  HA  LEU   218      47.669  49.590  43.522  1.00  0.00           H
ATOM   3107  CB  LEU   218      48.997  51.102  43.041  1.00  0.00           C
ATOM   3108  HB2 LEU   218      49.788  50.548  43.546  1.00  0.00           H
ATOM   3109  HB3 LEU   218      49.448  51.415  42.100  1.00  0.00           H
ATOM   3110  CG  LEU   218      48.346  52.289  43.869  1.00  0.00           C
ATOM   3111  HG  LEU   218      47.614  52.810  43.253  1.00  0.00           H
ATOM   3112  CD1 LEU   218      47.523  51.828  45.049  1.00  0.00           C
ATOM   3113 HD11 LEU   218      46.736  51.187  44.652  1.00  0.00           H
ATOM   3114 HD12 LEU   218      48.144  51.295  45.768  1.00  0.00           H
ATOM   3115 HD13 LEU   218      47.149  52.658  45.649  1.00  0.00           H
ATOM   3116  CD2 LEU   218      49.349  53.327  44.320  1.00  0.00           C
ATOM   3117 HD21 LEU   218      49.301  53.456  45.401  1.00  0.00           H
ATOM   3118 HD22 LEU   218      50.339  52.937  44.082  1.00  0.00           H
ATOM   3119 HD23 LEU   218      49.240  54.245  43.743  1.00  0.00           H
ATOM   3120  C   LEU   218      46.643  50.710  42.015  1.00  0.00           C
ATOM   3121  O   LEU   218      46.683  51.617  41.159  1.00  0.00           O
ATOM   3122  N   VAL   219      45.490  50.236  42.511  1.00  0.00           N
ATOM   3123  H   VAL   219      45.542  49.430  43.118  1.00  0.00           H
ATOM   3124  CA  VAL   219      44.168  50.792  42.303  1.00  0.00           C
ATOM   3125  HA  VAL   219      43.998  50.973  41.242  1.00  0.00           H
ATOM   3126  CB  VAL   219      43.015  49.829  42.806  1.00  0.00           C
ATOM   3127  HB  VAL   219      43.052  49.716  43.889  1.00  0.00           H
ATOM   3128  CG1 VAL   219      41.662  50.402  42.272  1.00  0.00           C
ATOM   3129 HG11 VAL   219      41.573  50.176  41.210  1.00  0.00           H
ATOM   3130 HG12 VAL   219      40.752  49.998  42.715  1.00  0.00           H
ATOM   3131 HG13 VAL   219      41.576  51.470  42.472  1.00  0.00           H
ATOM   3132  CG2 VAL   219      43.212  48.487  42.180  1.00  0.00           C
ATOM   3133 HG21 VAL   219      43.483  48.573  41.128  1.00  0.00           H
ATOM   3134 HG22 VAL   219      44.141  48.096  42.597  1.00  0.00           H
ATOM   3135 HG23 VAL   219      42.425  47.766  42.397  1.00  0.00           H
ATOM   3136  C   VAL   219      44.168  52.119  43.059  1.00  0.00           C
ATOM   3137  O   VAL   219      44.237  52.114  44.249  1.00  0.00           O
ATOM   3138  N   ASP   220      43.982  53.282  42.368  1.00  0.00           N
ATOM   3139  H   ASP   220      43.824  53.211  41.373  1.00  0.00           H
ATOM   3140  CA  ASP   220      43.844  54.640  42.905  1.00  0.00           C
ATOM   3141  HA  ASP   220      43.176  54.686  43.764  1.00  0.00           H
ATOM   3142  CB  ASP   220      45.266  55.102  43.416  1.00  0.00           C
ATOM   3143  HB2 ASP   220      46.073  54.384  43.269  1.00  0.00           H
ATOM   3144  HB3 ASP   220      45.473  55.867  42.668  1.00  0.00           H
ATOM   3145  CG  ASP   220      45.169  55.682  44.821  1.00  0.00           C
ATOM   3146  OD1 ASP   220      44.373  56.628  45.023  1.00  0.00           O
ATOM   3147  OD2 ASP   220      45.909  55.310  45.797  1.00  0.00           O
ATOM   3148  C   ASP   220      43.231  55.681  41.940  1.00  0.00           C
ATOM   3149  O   ASP   220      42.834  55.363  40.778  1.00  0.00           O
ATOM   3150  N   VAL   221      42.974  56.875  42.413  1.00  0.00           N
ATOM   3151  H   VAL   221      43.361  57.043  43.330  1.00  0.00           H
ATOM   3152  CA  VAL   221      42.381  58.061  41.728  1.00  0.00           C
ATOM   3153  HA  VAL   221      41.842  57.641  40.878  1.00  0.00           H
ATOM   3154  CB  VAL   221      41.401  58.921  42.636  1.00  0.00           C
ATOM   3155  HB  VAL   221      41.557  59.987  42.471  1.00  0.00           H
ATOM   3156  CG1 VAL   221      39.968  58.540  42.143  1.00  0.00           C
ATOM   3157 HG11 VAL   221      39.718  57.553  42.532  1.00  0.00           H
ATOM   3158 HG12 VAL   221      39.279  59.333  42.434  1.00  0.00           H
ATOM   3159 HG13 VAL   221      39.893  58.491  41.056  1.00  0.00           H
ATOM   3160  CG2 VAL   221      41.485  58.656  44.212  1.00  0.00           C
ATOM   3161 HG21 VAL   221      40.828  59.368  44.712  1.00  0.00           H
ATOM   3162 HG22 VAL   221      41.046  57.708  44.524  1.00  0.00           H
ATOM   3163 HG23 VAL   221      42.460  58.712  44.696  1.00  0.00           H
ATOM   3164  C   VAL   221      43.480  58.895  41.073  1.00  0.00           C
ATOM   3165  O   VAL   221      44.086  59.629  41.837  1.00  0.00           O
ATOM   3166  N   VAL   222      43.744  58.702  39.812  1.00  0.00           N
ATOM   3167  H   VAL   222      43.088  58.082  39.359  1.00  0.00           H
ATOM   3168  CA  VAL   222      44.776  59.457  39.040  1.00  0.00           C
ATOM   3169  HA  VAL   222      45.635  59.637  39.686  1.00  0.00           H
ATOM   3170  CB  VAL   222      45.028  58.588  37.769  1.00  0.00           C
ATOM   3171  HB  VAL   222      44.107  58.248  37.295  1.00  0.00           H
ATOM   3172  CG1 VAL   222      45.896  59.340  36.650  1.00  0.00           C
ATOM   3173 HG11 VAL   222      46.211  58.594  35.919  1.00  0.00           H
ATOM   3174 HG12 VAL   222      45.302  60.199  36.341  1.00  0.00           H
ATOM   3175 HG13 VAL   222      46.813  59.741  37.083  1.00  0.00           H
ATOM   3176  CG2 VAL   222      45.741  57.303  38.166  1.00  0.00           C
ATOM   3177 HG21 VAL   222      46.330  56.962  37.314  1.00  0.00           H
ATOM   3178 HG22 VAL   222      46.382  57.381  39.044  1.00  0.00           H
ATOM   3179 HG23 VAL   222      45.037  56.523  38.457  1.00  0.00           H
ATOM   3180  C   VAL   222      44.294  60.844  38.730  1.00  0.00           C
ATOM   3181  O   VAL   222      43.199  61.099  38.286  1.00  0.00           O
ATOM   3182  N   ASP   223      45.212  61.780  38.875  1.00  0.00           N
ATOM   3183  H   ASP   223      46.045  61.507  39.375  1.00  0.00           H
ATOM   3184  CA  ASP   223      45.096  63.178  38.371  1.00  0.00           C
ATOM   3185  HA  ASP   223      44.100  63.489  38.682  1.00  0.00           H
ATOM   3186  CB  ASP   223      46.090  64.049  39.099  1.00  0.00           C
ATOM   3187  HB2 ASP   223      45.894  63.698  40.112  1.00  0.00           H
ATOM   3188  HB3 ASP   223      47.056  63.708  38.728  1.00  0.00           H
ATOM   3189  CG  ASP   223      45.819  65.527  39.018  1.00  0.00           C
ATOM   3190  OD1 ASP   223      45.525  66.030  37.919  1.00  0.00           O
ATOM   3191  OD2 ASP   223      45.650  66.162  40.099  1.00  0.00           O
ATOM   3192  C   ASP   223      45.321  63.311  36.811  1.00  0.00           C
ATOM   3193  O   ASP   223      46.441  63.063  36.372  1.00  0.00           O
ATOM   3194  N   PRO   224      44.353  63.885  36.043  1.00  0.00           N
ATOM   3195  CD  PRO   224      42.875  63.764  36.214  1.00  0.00           C
ATOM   3196  HD2 PRO   224      42.502  63.967  37.218  1.00  0.00           H
ATOM   3197  HD3 PRO   224      42.514  62.790  35.883  1.00  0.00           H
ATOM   3198  CG  PRO   224      42.391  64.873  35.308  1.00  0.00           C
ATOM   3199  HG2 PRO   224      42.210  65.732  35.954  1.00  0.00           H
ATOM   3200  HG3 PRO   224      41.466  64.564  34.821  1.00  0.00           H
ATOM   3201  CB  PRO   224      43.392  65.182  34.339  1.00  0.00           C
ATOM   3202  HB2 PRO   224      43.507  66.260  34.222  1.00  0.00           H
ATOM   3203  HB3 PRO   224      42.990  64.869  33.376  1.00  0.00           H
ATOM   3204  CA  PRO   224      44.644  64.337  34.671  1.00  0.00           C
ATOM   3205  HA  PRO   224      44.702  63.443  34.051  1.00  0.00           H
ATOM   3206  C   PRO   224      45.883  65.110  34.403  1.00  0.00           C
ATOM   3207  O   PRO   224      46.319  65.119  33.252  1.00  0.00           O
ATOM   3208  N   LYS   225      46.516  65.723  35.394  1.00  0.00           N
ATOM   3209  H   LYS   225      46.148  65.674  36.334  1.00  0.00           H
ATOM   3210  CA  LYS   225      47.878  66.339  35.232  1.00  0.00           C
ATOM   3211  HA  LYS   225      47.873  66.907  34.302  1.00  0.00           H
ATOM   3212  CB  LYS   225      47.922  67.354  36.408  1.00  0.00           C
ATOM   3213  HB2 LYS   225      47.994  66.819  37.355  1.00  0.00           H
ATOM   3214  HB3 LYS   225      48.854  67.887  36.219  1.00  0.00           H
ATOM   3215  CG  LYS   225      46.787  68.395  36.346  1.00  0.00           C
ATOM   3216  HG2 LYS   225      46.710  68.810  35.341  1.00  0.00           H
ATOM   3217  HG3 LYS   225      45.871  67.873  36.621  1.00  0.00           H
ATOM   3218  CD  LYS   225      46.825  69.643  37.342  1.00  0.00           C
ATOM   3219  HD2 LYS   225      47.841  70.038  37.334  1.00  0.00           H
ATOM   3220  HD3 LYS   225      46.225  70.448  36.919  1.00  0.00           H
ATOM   3221  CE  LYS   225      46.490  69.367  38.799  1.00  0.00           C
ATOM   3222  HE2 LYS   225      47.085  68.473  38.984  1.00  0.00           H
ATOM   3223  HE3 LYS   225      46.940  70.170  39.384  1.00  0.00           H
ATOM   3224  NZ  LYS   225      45.071  69.063  38.927  1.00  0.00           N
ATOM   3225  HZ1 LYS   225      44.778  68.310  38.320  1.00  0.00           H
ATOM   3226  HZ2 LYS   225      44.853  68.833  39.886  1.00  0.00           H
ATOM   3227  HZ3 LYS   225      44.604  69.937  38.730  1.00  0.00           H
ATOM   3228  C   LYS   225      49.083  65.390  35.249  1.00  0.00           C
ATOM   3229  O   LYS   225      50.141  65.960  35.042  1.00  0.00           O
ATOM   3230  N   GLN   226      48.940  64.089  35.383  1.00  0.00           N
ATOM   3231  H   GLN   226      48.043  63.744  35.695  1.00  0.00           H
ATOM   3232  CA  GLN   226      50.061  63.158  35.265  1.00  0.00           C
ATOM   3233  HA  GLN   226      51.011  63.495  35.682  1.00  0.00           H
ATOM   3234  CB  GLN   226      49.669  61.891  36.061  1.00  0.00           C
ATOM   3235  HB2 GLN   226      48.664  61.647  35.716  1.00  0.00           H
ATOM   3236  HB3 GLN   226      50.441  61.126  35.976  1.00  0.00           H
ATOM   3237  CG  GLN   226      49.760  62.182  37.575  1.00  0.00           C
ATOM   3238  HG2 GLN   226      50.819  62.278  37.815  1.00  0.00           H
ATOM   3239  HG3 GLN   226      49.316  63.135  37.860  1.00  0.00           H
ATOM   3240  CD  GLN   226      49.198  61.056  38.490  1.00  0.00           C
ATOM   3241  OE1 GLN   226      48.215  61.212  39.183  1.00  0.00           O
ATOM   3242  NE2 GLN   226      49.646  59.864  38.360  1.00  0.00           N
ATOM   3243 HE21 GLN   226      49.192  59.062  38.773  1.00  0.00           H
ATOM   3244 HE22 GLN   226      50.562  59.799  37.939  1.00  0.00           H
ATOM   3245  C   GLN   226      50.304  62.728  33.816  1.00  0.00           C
ATOM   3246  O   GLN   226      51.309  62.102  33.653  1.00  0.00           O
ATOM   3247  N   LEU   227      49.452  63.126  32.821  1.00  0.00           N
ATOM   3248  H   LEU   227      48.619  63.652  33.045  1.00  0.00           H
ATOM   3249  CA  LEU   227      49.285  62.288  31.640  1.00  0.00           C
ATOM   3250  HA  LEU   227      49.451  61.240  31.887  1.00  0.00           H
ATOM   3251  CB  LEU   227      47.819  62.363  31.152  1.00  0.00           C
ATOM   3252  HB2 LEU   227      47.418  63.370  31.267  1.00  0.00           H
ATOM   3253  HB3 LEU   227      47.732  62.180  30.081  1.00  0.00           H
ATOM   3254  CG  LEU   227      46.852  61.247  31.755  1.00  0.00           C
ATOM   3255  HG  LEU   227      47.195  60.224  31.599  1.00  0.00           H
ATOM   3256  CD1 LEU   227      46.809  61.377  33.262  1.00  0.00           C
ATOM   3257 HD11 LEU   227      46.843  62.443  33.489  1.00  0.00           H
ATOM   3258 HD12 LEU   227      45.872  60.961  33.632  1.00  0.00           H
ATOM   3259 HD13 LEU   227      47.609  60.917  33.843  1.00  0.00           H
ATOM   3260  CD2 LEU   227      45.407  61.484  31.316  1.00  0.00           C
ATOM   3261 HD21 LEU   227      44.964  62.277  31.919  1.00  0.00           H
ATOM   3262 HD22 LEU   227      45.399  61.718  30.252  1.00  0.00           H
ATOM   3263 HD23 LEU   227      44.743  60.633  31.471  1.00  0.00           H
ATOM   3264  C   LEU   227      50.318  62.651  30.539  1.00  0.00           C
ATOM   3265  O   LEU   227      50.294  63.584  29.776  1.00  0.00           O
ATOM   3266  N   VAL   228      51.345  61.776  30.565  1.00  0.00           N
ATOM   3267  H   VAL   228      51.312  61.087  31.303  1.00  0.00           H
ATOM   3268  CA  VAL   228      52.521  62.013  29.683  1.00  0.00           C
ATOM   3269  HA  VAL   228      52.633  63.093  29.596  1.00  0.00           H
ATOM   3270  CB  VAL   228      53.724  61.420  30.450  1.00  0.00           C
ATOM   3271  HB  VAL   228      53.566  60.396  30.789  1.00  0.00           H
ATOM   3272  CG1 VAL   228      55.043  61.488  29.623  1.00  0.00           C
ATOM   3273 HG11 VAL   228      54.825  60.725  28.876  1.00  0.00           H
ATOM   3274 HG12 VAL   228      55.296  62.427  29.132  1.00  0.00           H
ATOM   3275 HG13 VAL   228      55.765  61.036  30.304  1.00  0.00           H
ATOM   3276  CG2 VAL   228      54.029  62.237  31.746  1.00  0.00           C
ATOM   3277 HG21 VAL   228      55.052  62.610  31.691  1.00  0.00           H
ATOM   3278 HG22 VAL   228      53.330  63.060  31.891  1.00  0.00           H
ATOM   3279 HG23 VAL   228      53.911  61.653  32.660  1.00  0.00           H
ATOM   3280  C   VAL   228      52.302  61.579  28.252  1.00  0.00           C
ATOM   3281  O   VAL   228      53.086  62.056  27.424  1.00  0.00           O
ATOM   3282  N   THR   229      51.514  60.517  27.918  1.00  0.00           N
ATOM   3283  H   THR   229      50.860  60.164  28.601  1.00  0.00           H
ATOM   3284  CA  THR   229      51.267  59.980  26.539  1.00  0.00           C
ATOM   3285  HA  THR   229      51.891  60.612  25.906  1.00  0.00           H
ATOM   3286  CB  THR   229      51.676  58.509  26.340  1.00  0.00           C
ATOM   3287  HB  THR   229      51.572  58.324  25.271  1.00  0.00           H
ATOM   3288  CG2 THR   229      53.067  58.063  26.734  1.00  0.00           C
ATOM   3289 HG21 THR   229      53.364  58.590  27.641  1.00  0.00           H
ATOM   3290 HG22 THR   229      53.163  56.980  26.808  1.00  0.00           H
ATOM   3291 HG23 THR   229      53.838  58.411  26.047  1.00  0.00           H
ATOM   3292  OG1 THR   229      50.755  57.638  27.022  1.00  0.00           O
ATOM   3293  HG1 THR   229      50.183  57.263  26.349  1.00  0.00           H
ATOM   3294  C   THR   229      49.841  60.122  26.077  1.00  0.00           C
ATOM   3295  O   THR   229      48.937  60.336  26.905  1.00  0.00           O
ATOM   3296  N   ASN   230      49.572  59.910  24.740  1.00  0.00           N
ATOM   3297  H   ASN   230      50.350  59.946  24.097  1.00  0.00           H
ATOM   3298  CA  ASN   230      48.207  59.686  24.187  1.00  0.00           C
ATOM   3299  HA  ASN   230      47.563  60.460  24.605  1.00  0.00           H
ATOM   3300  CB  ASN   230      48.193  59.825  22.664  1.00  0.00           C
ATOM   3301  HB2 ASN   230      48.782  58.969  22.334  1.00  0.00           H
ATOM   3302  HB3 ASN   230      47.177  59.717  22.285  1.00  0.00           H
ATOM   3303  CG  ASN   230      48.431  61.239  21.971  1.00  0.00           C
ATOM   3304  OD1 ASN   230      49.093  62.054  22.523  1.00  0.00           O
ATOM   3305  ND2 ASN   230      47.649  61.666  21.041  1.00  0.00           N
ATOM   3306 HD21 ASN   230      47.627  62.670  20.935  1.00  0.00           H
ATOM   3307 HD22 ASN   230      47.175  61.066  20.381  1.00  0.00           H
ATOM   3308  C   ASN   230      47.741  58.302  24.669  1.00  0.00           C
ATOM   3309  O   ASN   230      48.607  57.556  25.116  1.00  0.00           O
ATOM   3310  N   ALA   231      46.494  57.863  24.364  1.00  0.00           N
ATOM   3311  H   ALA   231      45.760  58.443  23.983  1.00  0.00           H
ATOM   3312  CA  ALA   231      46.010  56.460  24.671  1.00  0.00           C
ATOM   3313  HA  ALA   231      46.569  56.091  25.531  1.00  0.00           H
ATOM   3314  CB  ALA   231      44.566  56.554  25.219  1.00  0.00           C
ATOM   3315  HB1 ALA   231      44.315  55.576  25.630  1.00  0.00           H
ATOM   3316  HB2 ALA   231      44.504  57.264  26.044  1.00  0.00           H
ATOM   3317  HB3 ALA   231      43.868  56.834  24.431  1.00  0.00           H
ATOM   3318  C   ALA   231      46.219  55.513  23.481  1.00  0.00           C
ATOM   3319  O   ALA   231      46.513  56.074  22.457  1.00  0.00           O
ATOM   3320  N   CYS   232      46.092  54.242  23.782  1.00  0.00           N
ATOM   3321  H   CYS   232      45.927  53.917  24.724  1.00  0.00           H
ATOM   3322  CA  CYS   232      46.162  53.150  22.780  1.00  0.00           C
ATOM   3323  HA  CYS   232      45.595  53.499  21.917  1.00  0.00           H
ATOM   3324  CB  CYS   232      47.626  52.809  22.406  1.00  0.00           C
ATOM   3325  HB2 CYS   232      48.125  53.608  21.857  1.00  0.00           H
ATOM   3326  HB3 CYS   232      48.219  52.654  23.307  1.00  0.00           H
ATOM   3327  SG  CYS   232      47.842  51.213  21.507  1.00  0.00           S
ATOM   3328  HG  CYS   232      47.381  51.448  20.275  1.00  0.00           H
ATOM   3329  C   CYS   232      45.265  52.013  23.410  1.00  0.00           C
ATOM   3330  O   CYS   232      45.142  51.749  24.628  1.00  0.00           O
ATOM   3331  N   LEU   233      44.732  51.158  22.560  1.00  0.00           N
ATOM   3332  H   LEU   233      45.026  51.325  21.608  1.00  0.00           H
ATOM   3333  CA  LEU   233      43.651  50.213  22.776  1.00  0.00           C
ATOM   3334  HA  LEU   233      43.220  50.305  23.773  1.00  0.00           H
ATOM   3335  CB  LEU   233      42.597  50.486  21.756  1.00  0.00           C
ATOM   3336  HB2 LEU   233      42.637  51.532  21.453  1.00  0.00           H
ATOM   3337  HB3 LEU   233      43.018  49.978  20.888  1.00  0.00           H
ATOM   3338  CG  LEU   233      41.146  50.144  21.977  1.00  0.00           C
ATOM   3339  HG  LEU   233      40.877  50.673  22.891  1.00  0.00           H
ATOM   3340  CD1 LEU   233      40.313  50.710  20.853  1.00  0.00           C
ATOM   3341 HD11 LEU   233      40.522  51.775  20.752  1.00  0.00           H
ATOM   3342 HD12 LEU   233      40.652  50.256  19.922  1.00  0.00           H
ATOM   3343 HD13 LEU   233      39.255  50.527  21.039  1.00  0.00           H
ATOM   3344  CD2 LEU   233      40.864  48.659  22.176  1.00  0.00           C
ATOM   3345 HD21 LEU   233      40.873  48.352  23.222  1.00  0.00           H
ATOM   3346 HD22 LEU   233      39.943  48.355  21.679  1.00  0.00           H
ATOM   3347 HD23 LEU   233      41.716  48.138  21.740  1.00  0.00           H
ATOM   3348  C   LEU   233      44.151  48.752  22.690  1.00  0.00           C
ATOM   3349  O   LEU   233      44.743  48.281  21.715  1.00  0.00           O
ATOM   3350  N   ILE   234      43.899  48.012  23.814  1.00  0.00           N
ATOM   3351  H   ILE   234      43.269  48.293  24.552  1.00  0.00           H
ATOM   3352  CA  ILE   234      44.532  46.716  24.073  1.00  0.00           C
ATOM   3353  HA  ILE   234      45.182  46.515  23.222  1.00  0.00           H
ATOM   3354  CB  ILE   234      45.459  46.837  25.336  1.00  0.00           C
ATOM   3355  HB  ILE   234      45.883  45.897  25.689  1.00  0.00           H
ATOM   3356  CG2 ILE   234      46.608  47.745  25.023  1.00  0.00           C
ATOM   3357 HG21 ILE   234      46.224  48.758  24.903  1.00  0.00           H
ATOM   3358 HG22 ILE   234      47.453  47.760  25.712  1.00  0.00           H
ATOM   3359 HG23 ILE   234      46.974  47.454  24.039  1.00  0.00           H
ATOM   3360  CG1 ILE   234      44.819  47.464  26.574  1.00  0.00           C
ATOM   3361 HG12 ILE   234      45.504  47.899  27.301  1.00  0.00           H
ATOM   3362 HG13 ILE   234      44.066  48.221  26.353  1.00  0.00           H
ATOM   3363  CD1 ILE   234      44.085  46.466  27.447  1.00  0.00           C
ATOM   3364 HD11 ILE   234      43.222  46.114  26.882  1.00  0.00           H
ATOM   3365 HD12 ILE   234      44.603  45.532  27.667  1.00  0.00           H
ATOM   3366 HD13 ILE   234      43.670  46.774  28.407  1.00  0.00           H
ATOM   3367  C   ILE   234      43.655  45.489  24.151  1.00  0.00           C
ATOM   3368  O   ILE   234      44.147  44.401  24.213  1.00  0.00           O
ATOM   3369  N   LYS   235      42.323  45.628  24.062  1.00  0.00           N
ATOM   3370  H   LYS   235      41.994  46.582  24.037  1.00  0.00           H
ATOM   3371  CA  LYS   235      41.330  44.603  23.877  1.00  0.00           C
ATOM   3372  HA  LYS   235      41.518  44.035  22.966  1.00  0.00           H
ATOM   3373  CB  LYS   235      41.225  43.635  25.104  1.00  0.00           C
ATOM   3374  HB2 LYS   235      42.250  43.270  25.172  1.00  0.00           H
ATOM   3375  HB3 LYS   235      41.075  44.242  25.997  1.00  0.00           H
ATOM   3376  CG  LYS   235      40.282  42.416  25.105  1.00  0.00           C
ATOM   3377  HG2 LYS   235      40.350  41.928  26.078  1.00  0.00           H
ATOM   3378  HG3 LYS   235      39.215  42.553  24.930  1.00  0.00           H
ATOM   3379  CD  LYS   235      40.738  41.377  24.041  1.00  0.00           C
ATOM   3380  HD2 LYS   235      40.791  41.816  23.045  1.00  0.00           H
ATOM   3381  HD3 LYS   235      41.755  41.042  24.245  1.00  0.00           H
ATOM   3382  CE  LYS   235      39.878  40.113  24.013  1.00  0.00           C
ATOM   3383  HE2 LYS   235      40.276  39.216  24.487  1.00  0.00           H
ATOM   3384  HE3 LYS   235      38.959  40.373  24.540  1.00  0.00           H
ATOM   3385  NZ  LYS   235      39.479  39.842  22.619  1.00  0.00           N
ATOM   3386  HZ1 LYS   235      38.669  40.396  22.381  1.00  0.00           H
ATOM   3387  HZ2 LYS   235      40.136  40.059  21.883  1.00  0.00           H
ATOM   3388  HZ3 LYS   235      39.130  38.909  22.454  1.00  0.00           H
ATOM   3389  C   LYS   235      39.904  45.186  23.799  1.00  0.00           C
ATOM   3390  O   LYS   235      39.652  46.077  24.572  1.00  0.00           O
ATOM   3391  N   GLU   236      39.126  44.723  22.790  1.00  0.00           N
ATOM   3392  H   GLU   236      39.493  44.015  22.171  1.00  0.00           H
ATOM   3393  CA  GLU   236      37.714  44.803  22.861  1.00  0.00           C
ATOM   3394  HA  GLU   236      37.397  45.599  23.534  1.00  0.00           H
ATOM   3395  CB  GLU   236      37.130  45.277  21.542  1.00  0.00           C
ATOM   3396  HB2 GLU   236      37.427  46.326  21.529  1.00  0.00           H
ATOM   3397  HB3 GLU   236      37.517  44.708  20.697  1.00  0.00           H
ATOM   3398  CG  GLU   236      35.657  45.264  21.355  1.00  0.00           C
ATOM   3399  HG2 GLU   236      35.267  44.273  21.588  1.00  0.00           H
ATOM   3400  HG3 GLU   236      35.171  45.888  22.105  1.00  0.00           H
ATOM   3401  CD  GLU   236      35.416  45.732  19.894  1.00  0.00           C
ATOM   3402  OE1 GLU   236      35.431  44.856  19.017  1.00  0.00           O
ATOM   3403  OE2 GLU   236      35.159  46.868  19.599  1.00  0.00           O
ATOM   3404  C   GLU   236      36.975  43.536  23.376  1.00  0.00           C
ATOM   3405  O   GLU   236      37.256  42.459  22.927  1.00  0.00           O
ATOM   3406  N   VAL   237      36.307  43.701  24.513  1.00  0.00           N
ATOM   3407  H   VAL   237      36.154  44.602  24.943  1.00  0.00           H
ATOM   3408  CA  VAL   237      35.553  42.642  25.082  1.00  0.00           C
ATOM   3409  HA  VAL   237      35.910  41.695  24.678  1.00  0.00           H
ATOM   3410  CB  VAL   237      35.687  42.521  26.600  1.00  0.00           C
ATOM   3411  HB  VAL   237      35.418  43.476  27.051  1.00  0.00           H
ATOM   3412  CG1 VAL   237      34.929  41.326  27.189  1.00  0.00           C
ATOM   3413 HG11 VAL   237      35.205  40.442  26.614  1.00  0.00           H
ATOM   3414 HG12 VAL   237      35.218  41.292  28.239  1.00  0.00           H
ATOM   3415 HG13 VAL   237      33.863  41.547  27.133  1.00  0.00           H
ATOM   3416  CG2 VAL   237      37.203  42.169  26.815  1.00  0.00           C
ATOM   3417 HG21 VAL   237      37.386  42.122  27.888  1.00  0.00           H
ATOM   3418 HG22 VAL   237      37.543  41.240  26.357  1.00  0.00           H
ATOM   3419 HG23 VAL   237      37.901  42.876  26.368  1.00  0.00           H
ATOM   3420  C   VAL   237      34.091  42.729  24.769  1.00  0.00           C
ATOM   3421  O   VAL   237      33.376  43.641  25.168  1.00  0.00           O
ATOM   3422  N   ASP   238      33.668  41.818  23.885  1.00  0.00           N
ATOM   3423  H   ASP   238      34.268  41.057  23.600  1.00  0.00           H
ATOM   3424  CA  ASP   238      32.372  41.919  23.204  1.00  0.00           C
ATOM   3425  HA  ASP   238      31.811  42.799  23.520  1.00  0.00           H
ATOM   3426  CB  ASP   238      32.543  42.006  21.652  1.00  0.00           C
ATOM   3427  HB2 ASP   238      32.800  43.009  21.310  1.00  0.00           H
ATOM   3428  HB3 ASP   238      33.365  41.357  21.350  1.00  0.00           H
ATOM   3429  CG  ASP   238      31.267  41.593  20.957  1.00  0.00           C
ATOM   3430  OD1 ASP   238      30.176  41.932  21.435  1.00  0.00           O
ATOM   3431  OD2 ASP   238      31.354  40.963  19.944  1.00  0.00           O
ATOM   3432  C   ASP   238      31.445  40.731  23.617  1.00  0.00           C
ATOM   3433  O   ASP   238      31.694  39.618  23.165  1.00  0.00           O
ATOM   3434  N   ILE   239      30.372  40.986  24.424  1.00  0.00           N
ATOM   3435  H   ILE   239      30.133  41.960  24.548  1.00  0.00           H
ATOM   3436  CA  ILE   239      29.443  40.020  25.044  1.00  0.00           C
ATOM   3437  HA  ILE   239      28.491  40.471  25.322  1.00  0.00           H
ATOM   3438  CB  ILE   239      30.074  39.306  26.273  1.00  0.00           C
ATOM   3439  HB  ILE   239      30.520  38.338  26.042  1.00  0.00           H
ATOM   3440  CG2 ILE   239      31.195  40.168  26.941  1.00  0.00           C
ATOM   3441 HG21 ILE   239      32.132  40.142  26.385  1.00  0.00           H
ATOM   3442 HG22 ILE   239      30.862  41.186  27.142  1.00  0.00           H
ATOM   3443 HG23 ILE   239      31.460  39.736  27.906  1.00  0.00           H
ATOM   3444  CG1 ILE   239      29.070  39.011  27.388  1.00  0.00           C
ATOM   3445 HG12 ILE   239      29.735  38.858  28.238  1.00  0.00           H
ATOM   3446 HG13 ILE   239      28.405  39.847  27.605  1.00  0.00           H
ATOM   3447  CD1 ILE   239      28.255  37.690  27.193  1.00  0.00           C
ATOM   3448 HD11 ILE   239      27.292  37.846  26.707  1.00  0.00           H
ATOM   3449 HD12 ILE   239      28.787  36.913  26.644  1.00  0.00           H
ATOM   3450 HD13 ILE   239      27.996  37.213  28.139  1.00  0.00           H
ATOM   3451  C   ILE   239      28.914  38.964  23.975  1.00  0.00           C
ATOM   3452  O   ILE   239      28.779  37.805  24.101  1.00  0.00           O
ATOM   3453  N   TYR   240      28.505  39.500  22.833  1.00  0.00           N
ATOM   3454  H   TYR   240      28.738  40.483  22.818  1.00  0.00           H
ATOM   3455  CA  TYR   240      27.933  38.742  21.735  1.00  0.00           C
ATOM   3456  HA  TYR   240      27.016  38.251  22.060  1.00  0.00           H
ATOM   3457  CB  TYR   240      27.525  39.708  20.744  1.00  0.00           C
ATOM   3458  HB2 TYR   240      27.045  40.470  21.359  1.00  0.00           H
ATOM   3459  HB3 TYR   240      28.395  40.197  20.305  1.00  0.00           H
ATOM   3460  CG  TYR   240      26.592  39.340  19.581  1.00  0.00           C
ATOM   3461  CD1 TYR   240      25.260  38.819  19.762  1.00  0.00           C
ATOM   3462  HD1 TYR   240      24.930  38.803  20.790  1.00  0.00           H
ATOM   3463  CE1 TYR   240      24.447  38.379  18.705  1.00  0.00           C
ATOM   3464  HE1 TYR   240      23.420  38.055  18.779  1.00  0.00           H
ATOM   3465  CZ  TYR   240      25.021  38.620  17.428  1.00  0.00           C
ATOM   3466  OH  TYR   240      24.277  38.416  16.286  1.00  0.00           O
ATOM   3467  HH  TYR   240      24.803  38.415  15.483  1.00  0.00           H
ATOM   3468  CE2 TYR   240      26.274  39.261  17.218  1.00  0.00           C
ATOM   3469  HE2 TYR   240      26.542  39.488  16.197  1.00  0.00           H
ATOM   3470  CD2 TYR   240      27.160  39.547  18.270  1.00  0.00           C
ATOM   3471  HD2 TYR   240      28.138  40.006  18.248  1.00  0.00           H
ATOM   3472  C   TYR   240      28.828  37.629  21.228  1.00  0.00           C
ATOM   3473  O   TYR   240      28.313  36.547  20.956  1.00  0.00           O
ATOM   3474  N   THR   241      30.098  37.855  21.396  1.00  0.00           N
ATOM   3475  H   THR   241      30.398  38.631  21.968  1.00  0.00           H
ATOM   3476  CA  THR   241      31.159  37.103  20.647  1.00  0.00           C
ATOM   3477  HA  THR   241      30.698  36.330  20.031  1.00  0.00           H
ATOM   3478  CB  THR   241      31.802  38.057  19.620  1.00  0.00           C
ATOM   3479  HB  THR   241      32.368  38.891  20.034  1.00  0.00           H
ATOM   3480  CG2 THR   241      32.585  37.345  18.478  1.00  0.00           C
ATOM   3481 HG21 THR   241      33.422  36.805  18.922  1.00  0.00           H
ATOM   3482 HG22 THR   241      31.946  36.627  17.964  1.00  0.00           H
ATOM   3483 HG23 THR   241      32.913  38.142  17.811  1.00  0.00           H
ATOM   3484  OG1 THR   241      30.813  38.592  18.806  1.00  0.00           O
ATOM   3485  HG1 THR   241      30.978  39.477  19.139  1.00  0.00           H
ATOM   3486  C   THR   241      32.201  36.367  21.511  1.00  0.00           C
ATOM   3487  O   THR   241      32.724  35.288  21.095  1.00  0.00           O
ATOM   3488  N   VAL   242      32.644  36.967  22.625  1.00  0.00           N
ATOM   3489  H   VAL   242      32.354  37.931  22.712  1.00  0.00           H
ATOM   3490  CA  VAL   242      33.758  36.430  23.423  1.00  0.00           C
ATOM   3491  HA  VAL   242      34.616  36.418  22.751  1.00  0.00           H
ATOM   3492  CB  VAL   242      34.084  37.407  24.584  1.00  0.00           C
ATOM   3493  HB  VAL   242      33.091  37.557  25.007  1.00  0.00           H
ATOM   3494  CG1 VAL   242      34.992  36.812  25.722  1.00  0.00           C
ATOM   3495 HG11 VAL   242      34.422  36.097  26.315  1.00  0.00           H
ATOM   3496 HG12 VAL   242      35.973  36.434  25.435  1.00  0.00           H
ATOM   3497 HG13 VAL   242      35.123  37.670  26.381  1.00  0.00           H
ATOM   3498  CG2 VAL   242      34.693  38.655  23.910  1.00  0.00           C
ATOM   3499 HG21 VAL   242      34.605  39.497  24.597  1.00  0.00           H
ATOM   3500 HG22 VAL   242      35.664  38.410  23.482  1.00  0.00           H
ATOM   3501 HG23 VAL   242      34.246  38.957  22.963  1.00  0.00           H
ATOM   3502  C   VAL   242      33.658  34.993  23.876  1.00  0.00           C
ATOM   3503  O   VAL   242      32.640  34.585  24.396  1.00  0.00           O
ATOM   3504  N   LYS   243      34.728  34.267  23.692  1.00  0.00           N
ATOM   3505  H   LYS   243      35.427  34.687  23.097  1.00  0.00           H
ATOM   3506  CA  LYS   243      34.970  33.029  24.363  1.00  0.00           C
ATOM   3507  HA  LYS   243      34.022  32.610  24.701  1.00  0.00           H
ATOM   3508  CB  LYS   243      35.599  31.896  23.416  1.00  0.00           C
ATOM   3509  HB2 LYS   243      36.418  32.287  22.811  1.00  0.00           H
ATOM   3510  HB3 LYS   243      36.086  31.072  23.938  1.00  0.00           H
ATOM   3511  CG  LYS   243      34.596  31.299  22.336  1.00  0.00           C
ATOM   3512  HG2 LYS   243      33.958  32.090  21.939  1.00  0.00           H
ATOM   3513  HG3 LYS   243      35.137  30.855  21.501  1.00  0.00           H
ATOM   3514  CD  LYS   243      33.749  30.280  22.984  1.00  0.00           C
ATOM   3515  HD2 LYS   243      34.362  29.536  23.493  1.00  0.00           H
ATOM   3516  HD3 LYS   243      33.011  30.727  23.651  1.00  0.00           H
ATOM   3517  CE  LYS   243      32.907  29.488  21.932  1.00  0.00           C
ATOM   3518  HE2 LYS   243      32.124  28.957  22.474  1.00  0.00           H
ATOM   3519  HE3 LYS   243      32.290  30.176  21.356  1.00  0.00           H
ATOM   3520  NZ  LYS   243      33.642  28.476  21.022  1.00  0.00           N
ATOM   3521  HZ1 LYS   243      33.023  27.975  20.401  1.00  0.00           H
ATOM   3522  HZ2 LYS   243      34.383  28.757  20.396  1.00  0.00           H
ATOM   3523  HZ3 LYS   243      33.979  27.760  21.649  1.00  0.00           H
ATOM   3524  C   LYS   243      36.023  33.149  25.502  1.00  0.00           C
ATOM   3525  O   LYS   243      36.977  33.944  25.497  1.00  0.00           O
ATOM   3526  N   VAL   244      36.053  32.275  26.561  1.00  0.00           N
ATOM   3527  H   VAL   244      35.345  31.556  26.511  1.00  0.00           H
ATOM   3528  CA  VAL   244      37.224  32.088  27.496  1.00  0.00           C
ATOM   3529  HA  VAL   244      37.371  32.959  28.135  1.00  0.00           H
ATOM   3530  CB  VAL   244      36.939  30.924  28.461  1.00  0.00           C
ATOM   3531  HB  VAL   244      36.283  30.187  27.996  1.00  0.00           H
ATOM   3532  CG1 VAL   244      38.217  30.221  28.796  1.00  0.00           C
ATOM   3533 HG11 VAL   244      38.046  29.272  29.304  1.00  0.00           H
ATOM   3534 HG12 VAL   244      38.671  29.762  27.918  1.00  0.00           H
ATOM   3535 HG13 VAL   244      39.018  30.880  29.131  1.00  0.00           H
ATOM   3536  CG2 VAL   244      36.379  31.292  29.811  1.00  0.00           C
ATOM   3537 HG21 VAL   244      35.328  31.520  29.634  1.00  0.00           H
ATOM   3538 HG22 VAL   244      36.385  30.442  30.493  1.00  0.00           H
ATOM   3539 HG23 VAL   244      37.034  32.072  30.200  1.00  0.00           H
ATOM   3540  C   VAL   244      38.629  32.008  26.697  1.00  0.00           C
ATOM   3541  O   VAL   244      39.697  32.449  27.141  1.00  0.00           O
ATOM   3542  N   GLU   245      38.694  31.389  25.408  1.00  0.00           N
ATOM   3543  H   GLU   245      37.901  30.847  25.094  1.00  0.00           H
ATOM   3544  CA  GLU   245      39.921  31.413  24.651  1.00  0.00           C
ATOM   3545  HA  GLU   245      40.725  31.064  25.300  1.00  0.00           H
ATOM   3546  CB  GLU   245      39.804  30.443  23.482  1.00  0.00           C
ATOM   3547  HB2 GLU   245      39.522  29.498  23.945  1.00  0.00           H
ATOM   3548  HB3 GLU   245      39.021  30.675  22.760  1.00  0.00           H
ATOM   3549  CG  GLU   245      41.051  30.257  22.664  1.00  0.00           C
ATOM   3550  HG2 GLU   245      41.394  31.197  22.231  1.00  0.00           H
ATOM   3551  HG3 GLU   245      41.834  29.910  23.339  1.00  0.00           H
ATOM   3552  CD  GLU   245      40.948  29.272  21.440  1.00  0.00           C
ATOM   3553  OE1 GLU   245      42.049  29.153  20.914  1.00  0.00           O
ATOM   3554  OE2 GLU   245      39.990  28.551  21.188  1.00  0.00           O
ATOM   3555  C   GLU   245      40.298  32.794  24.127  1.00  0.00           C
ATOM   3556  O   GLU   245      41.350  33.338  24.509  1.00  0.00           O
ATOM   3557  N   ASP   246      39.418  33.504  23.396  1.00  0.00           N
ATOM   3558  H   ASP   246      38.481  33.128  23.370  1.00  0.00           H
ATOM   3559  CA  ASP   246      39.614  34.965  23.167  1.00  0.00           C
ATOM   3560  HA  ASP   246      40.472  35.004  22.497  1.00  0.00           H
ATOM   3561  CB  ASP   246      38.489  35.474  22.245  1.00  0.00           C
ATOM   3562  HB2 ASP   246      38.337  34.869  21.351  1.00  0.00           H
ATOM   3563  HB3 ASP   246      37.637  35.231  22.879  1.00  0.00           H
ATOM   3564  CG  ASP   246      38.670  36.942  21.841  1.00  0.00           C
ATOM   3565  OD1 ASP   246      39.802  37.356  21.471  1.00  0.00           O
ATOM   3566  OD2 ASP   246      37.723  37.746  22.061  1.00  0.00           O
ATOM   3567  C   ASP   246      39.900  35.872  24.393  1.00  0.00           C
ATOM   3568  O   ASP   246      40.624  36.829  24.218  1.00  0.00           O
ATOM   3569  N   LEU   247      39.371  35.532  25.551  1.00  0.00           N
ATOM   3570  H   LEU   247      38.652  34.823  25.550  1.00  0.00           H
ATOM   3571  CA  LEU   247      39.662  36.246  26.796  1.00  0.00           C
ATOM   3572  HA  LEU   247      39.518  37.323  26.714  1.00  0.00           H
ATOM   3573  CB  LEU   247      38.756  35.702  27.861  1.00  0.00           C
ATOM   3574  HB2 LEU   247      37.880  35.350  27.316  1.00  0.00           H
ATOM   3575  HB3 LEU   247      39.297  34.810  28.175  1.00  0.00           H
ATOM   3576  CG  LEU   247      38.350  36.574  29.040  1.00  0.00           C
ATOM   3577  HG  LEU   247      39.293  36.999  29.385  1.00  0.00           H
ATOM   3578  CD1 LEU   247      37.423  37.706  28.586  1.00  0.00           C
ATOM   3579 HD11 LEU   247      37.026  38.408  29.319  1.00  0.00           H
ATOM   3580 HD12 LEU   247      37.811  38.319  27.772  1.00  0.00           H
ATOM   3581 HD13 LEU   247      36.489  37.287  28.212  1.00  0.00           H
ATOM   3582  CD2 LEU   247      37.687  35.760  30.119  1.00  0.00           C
ATOM   3583 HD21 LEU   247      36.730  35.383  29.759  1.00  0.00           H
ATOM   3584 HD22 LEU   247      38.356  34.931  30.352  1.00  0.00           H
ATOM   3585 HD23 LEU   247      37.459  36.389  30.980  1.00  0.00           H
ATOM   3586  C   LEU   247      41.101  36.138  27.302  1.00  0.00           C
ATOM   3587  O   LEU   247      41.557  36.956  28.130  1.00  0.00           O
ATOM   3588  N   THR   248      41.799  35.108  26.826  1.00  0.00           N
ATOM   3589  H   THR   248      41.394  34.566  26.076  1.00  0.00           H
ATOM   3590  CA  THR   248      43.181  34.806  27.232  1.00  0.00           C
ATOM   3591  HA  THR   248      43.418  35.319  28.164  1.00  0.00           H
ATOM   3592  CB  THR   248      43.367  33.235  27.392  1.00  0.00           C
ATOM   3593  HB  THR   248      43.240  32.784  26.408  1.00  0.00           H
ATOM   3594  CG2 THR   248      44.718  32.831  27.897  1.00  0.00           C
ATOM   3595 HG21 THR   248      45.386  32.755  27.039  1.00  0.00           H
ATOM   3596 HG22 THR   248      45.101  33.541  28.629  1.00  0.00           H
ATOM   3597 HG23 THR   248      44.608  31.830  28.314  1.00  0.00           H
ATOM   3598  OG1 THR   248      42.390  32.695  28.263  1.00  0.00           O
ATOM   3599  HG1 THR   248      41.552  32.822  27.813  1.00  0.00           H
ATOM   3600  C   THR   248      44.079  35.428  26.179  1.00  0.00           C
ATOM   3601  O   THR   248      44.425  34.778  25.225  1.00  0.00           O
ATOM   3602  N   PHE   249      44.129  36.741  26.264  1.00  0.00           N
ATOM   3603  H   PHE   249      43.672  37.101  27.090  1.00  0.00           H
ATOM   3604  CA  PHE   249      44.581  37.664  25.216  1.00  0.00           C
ATOM   3605  HA  PHE   249      44.696  37.177  24.248  1.00  0.00           H
ATOM   3606  CB  PHE   249      43.654  38.816  25.010  1.00  0.00           C
ATOM   3607  HB2 PHE   249      43.770  39.090  23.961  1.00  0.00           H
ATOM   3608  HB3 PHE   249      42.648  38.399  24.971  1.00  0.00           H
ATOM   3609  CG  PHE   249      43.811  40.047  25.927  1.00  0.00           C
ATOM   3610  CD1 PHE   249      43.166  40.079  27.156  1.00  0.00           C
ATOM   3611  HD1 PHE   249      42.702  39.190  27.556  1.00  0.00           H
ATOM   3612  CE1 PHE   249      43.254  41.181  28.014  1.00  0.00           C
ATOM   3613  HE1 PHE   249      42.854  41.147  29.017  1.00  0.00           H
ATOM   3614  CZ  PHE   249      44.015  42.317  27.585  1.00  0.00           C
ATOM   3615  HZ  PHE   249      44.364  43.068  28.278  1.00  0.00           H
ATOM   3616  CE2 PHE   249      44.636  42.263  26.320  1.00  0.00           C
ATOM   3617  HE2 PHE   249      45.187  43.119  25.959  1.00  0.00           H
ATOM   3618  CD2 PHE   249      44.467  41.215  25.413  1.00  0.00           C
ATOM   3619  HD2 PHE   249      44.669  41.377  24.365  1.00  0.00           H
ATOM   3620  C   PHE   249      45.980  38.172  25.322  1.00  0.00           C
ATOM   3621  O   PHE   249      46.507  38.112  26.423  1.00  0.00           O
ATOM   3622  N   THR   250      46.670  38.563  24.226  1.00  0.00           N
ATOM   3623  H   THR   250      46.285  38.412  23.304  1.00  0.00           H
ATOM   3624  CA  THR   250      47.791  39.441  24.249  1.00  0.00           C
ATOM   3625  HA  THR   250      47.816  40.020  25.172  1.00  0.00           H
ATOM   3626  CB  THR   250      49.106  38.608  24.298  1.00  0.00           C
ATOM   3627  HB  THR   250      49.136  37.954  23.426  1.00  0.00           H
ATOM   3628  CG2 THR   250      50.279  39.491  24.312  1.00  0.00           C
ATOM   3629 HG21 THR   250      50.105  40.296  25.026  1.00  0.00           H
ATOM   3630 HG22 THR   250      51.150  38.913  24.622  1.00  0.00           H
ATOM   3631 HG23 THR   250      50.455  39.896  23.315  1.00  0.00           H
ATOM   3632  OG1 THR   250      49.070  37.759  25.388  1.00  0.00           O
ATOM   3633  HG1 THR   250      49.862  37.218  25.433  1.00  0.00           H
ATOM   3634  C   THR   250      47.728  40.485  23.128  1.00  0.00           C
ATOM   3635  O   THR   250      47.819  40.082  22.005  1.00  0.00           O
ATOM   3636  N   SER   251      47.851  41.822  23.394  1.00  0.00           N
ATOM   3637  H   SER   251      47.923  42.092  24.365  1.00  0.00           H
ATOM   3638  CA  SER   251      47.967  42.861  22.308  1.00  0.00           C
ATOM   3639  HA  SER   251      48.123  42.470  21.302  1.00  0.00           H
ATOM   3640  CB  SER   251      46.713  43.738  22.288  1.00  0.00           C
ATOM   3641  HB2 SER   251      46.629  44.307  23.214  1.00  0.00           H
ATOM   3642  HB3 SER   251      46.883  44.403  21.442  1.00  0.00           H
ATOM   3643  OG  SER   251      45.500  43.054  22.085  1.00  0.00           O
ATOM   3644  HG  SER   251      45.011  43.099  22.910  1.00  0.00           H
ATOM   3645  C   SER   251      49.199  43.840  22.522  1.00  0.00           C
ATOM   3646  O   SER   251      49.607  44.126  23.607  1.00  0.00           O
ATOM   3647  N   PRO   252      49.744  44.320  21.386  1.00  0.00           N
ATOM   3648  CD  PRO   252      49.679  43.743  20.050  1.00  0.00           C
ATOM   3649  HD2 PRO   252      48.639  43.847  19.739  1.00  0.00           H
ATOM   3650  HD3 PRO   252      49.958  42.690  20.095  1.00  0.00           H
ATOM   3651  CG  PRO   252      50.553  44.591  19.172  1.00  0.00           C
ATOM   3652  HG2 PRO   252      49.924  45.165  18.491  1.00  0.00           H
ATOM   3653  HG3 PRO   252      51.174  43.927  18.571  1.00  0.00           H
ATOM   3654  CB  PRO   252      51.473  45.430  20.113  1.00  0.00           C
ATOM   3655  HB2 PRO   252      51.541  46.437  19.702  1.00  0.00           H
ATOM   3656  HB3 PRO   252      52.374  44.842  20.288  1.00  0.00           H
ATOM   3657  CA  PRO   252      50.786  45.372  21.460  1.00  0.00           C
ATOM   3658  HA  PRO   252      51.496  45.192  22.267  1.00  0.00           H
ATOM   3659  C   PRO   252      50.110  46.735  21.805  1.00  0.00           C
ATOM   3660  O   PRO   252      48.910  46.858  21.701  1.00  0.00           O
ATOM   3661  N   PHE   253      50.845  47.552  22.497  1.00  0.00           N
ATOM   3662  H   PHE   253      51.802  47.305  22.707  1.00  0.00           H
ATOM   3663  CA  PHE   253      50.604  48.990  22.453  1.00  0.00           C
ATOM   3664  HA  PHE   253      49.767  49.181  21.782  1.00  0.00           H
ATOM   3665  CB  PHE   253      50.223  49.514  23.826  1.00  0.00           C
ATOM   3666  HB2 PHE   253      49.901  50.553  23.897  1.00  0.00           H
ATOM   3667  HB3 PHE   253      49.265  49.090  24.127  1.00  0.00           H
ATOM   3668  CG  PHE   253      51.258  49.131  24.889  1.00  0.00           C
ATOM   3669  CD1 PHE   253      52.362  49.971  25.187  1.00  0.00           C
ATOM   3670  HD1 PHE   253      52.605  50.752  24.482  1.00  0.00           H
ATOM   3671  CE1 PHE   253      53.292  49.671  26.203  1.00  0.00           C
ATOM   3672  HE1 PHE   253      54.258  50.144  26.296  1.00  0.00           H
ATOM   3673  CZ  PHE   253      52.993  48.559  27.081  1.00  0.00           C
ATOM   3674  HZ  PHE   253      53.743  48.196  27.769  1.00  0.00           H
ATOM   3675  CE2 PHE   253      51.804  47.859  26.904  1.00  0.00           C
ATOM   3676  HE2 PHE   253      51.575  47.061  27.595  1.00  0.00           H
ATOM   3677  CD2 PHE   253      50.915  48.240  25.847  1.00  0.00           C
ATOM   3678  HD2 PHE   253      49.989  47.719  25.656  1.00  0.00           H
ATOM   3679  C   PHE   253      51.732  49.748  21.769  1.00  0.00           C
ATOM   3680  O   PHE   253      52.896  49.318  21.872  1.00  0.00           O
ATOM   3681  N   CYS   254      51.508  50.973  21.212  1.00  0.00           N
ATOM   3682  H   CYS   254      50.535  51.215  21.089  1.00  0.00           H
ATOM   3683  CA  CYS   254      52.486  52.043  21.106  1.00  0.00           C
ATOM   3684  HA  CYS   254      53.370  51.934  21.735  1.00  0.00           H
ATOM   3685  CB  CYS   254      52.962  52.278  19.697  1.00  0.00           C
ATOM   3686  HB2 CYS   254      53.237  53.307  19.464  1.00  0.00           H
ATOM   3687  HB3 CYS   254      53.911  51.769  19.533  1.00  0.00           H
ATOM   3688  SG  CYS   254      51.804  51.771  18.405  1.00  0.00           S
ATOM   3689  HG  CYS   254      51.439  50.594  18.921  1.00  0.00           H
ATOM   3690  C   CYS   254      51.970  53.418  21.614  1.00  0.00           C
ATOM   3691  O   CYS   254      50.930  53.900  21.116  1.00  0.00           O
ATOM   3692  N   LEU   255      52.680  54.108  22.503  1.00  0.00           N
ATOM   3693  H   LEU   255      53.519  53.623  22.788  1.00  0.00           H
ATOM   3694  CA  LEU   255      52.172  55.244  23.262  1.00  0.00           C
ATOM   3695  HA  LEU   255      51.140  55.483  23.004  1.00  0.00           H
ATOM   3696  CB  LEU   255      52.073  54.944  24.771  1.00  0.00           C
ATOM   3697  HB2 LEU   255      53.061  54.727  25.179  1.00  0.00           H
ATOM   3698  HB3 LEU   255      51.654  55.837  25.235  1.00  0.00           H
ATOM   3699  CG  LEU   255      51.088  53.836  25.124  1.00  0.00           C
ATOM   3700  HG  LEU   255      51.086  53.116  24.306  1.00  0.00           H
ATOM   3701  CD1 LEU   255      51.552  53.153  26.384  1.00  0.00           C
ATOM   3702 HD11 LEU   255      50.816  52.475  26.816  1.00  0.00           H
ATOM   3703 HD12 LEU   255      52.552  52.767  26.184  1.00  0.00           H
ATOM   3704 HD13 LEU   255      51.785  53.944  27.096  1.00  0.00           H
ATOM   3705  CD2 LEU   255      49.630  54.399  25.215  1.00  0.00           C
ATOM   3706 HD21 LEU   255      49.271  54.759  24.251  1.00  0.00           H
ATOM   3707 HD22 LEU   255      48.921  53.672  25.612  1.00  0.00           H
ATOM   3708 HD23 LEU   255      49.535  55.222  25.923  1.00  0.00           H
ATOM   3709  C   LEU   255      52.906  56.549  22.957  1.00  0.00           C
ATOM   3710  O   LEU   255      54.027  56.693  23.467  1.00  0.00           O
ATOM   3711  N   GLN   256      52.363  57.457  22.230  1.00  0.00           N
ATOM   3712  H   GLN   256      51.458  57.256  21.828  1.00  0.00           H
ATOM   3713  CA  GLN   256      53.075  58.655  21.773  1.00  0.00           C
ATOM   3714  HA  GLN   256      54.079  58.281  21.576  1.00  0.00           H
ATOM   3715  CB  GLN   256      52.451  59.174  20.508  1.00  0.00           C
ATOM   3716  HB2 GLN   256      51.370  59.078  20.610  1.00  0.00           H
ATOM   3717  HB3 GLN   256      52.587  60.251  20.413  1.00  0.00           H
ATOM   3718  CG  GLN   256      52.863  58.512  19.265  1.00  0.00           C
ATOM   3719  HG2 GLN   256      53.840  58.966  19.098  1.00  0.00           H
ATOM   3720  HG3 GLN   256      52.714  57.434  19.311  1.00  0.00           H
ATOM   3721  CD  GLN   256      52.040  58.807  17.986  1.00  0.00           C
ATOM   3722  OE1 GLN   256      50.860  59.074  17.986  1.00  0.00           O
ATOM   3723  NE2 GLN   256      52.612  58.636  16.797  1.00  0.00           N
ATOM   3724 HE21 GLN   256      52.112  58.640  15.919  1.00  0.00           H
ATOM   3725 HE22 GLN   256      53.536  58.234  16.731  1.00  0.00           H
ATOM   3726  C   GLN   256      53.141  59.745  22.892  1.00  0.00           C
ATOM   3727  O   GLN   256      52.119  60.209  23.364  1.00  0.00           O
ATOM   3728  N   VAL   257      54.378  60.177  23.286  1.00  0.00           N
ATOM   3729  H   VAL   257      55.119  59.898  22.658  1.00  0.00           H
ATOM   3730  CA  VAL   257      54.717  61.149  24.318  1.00  0.00           C
ATOM   3731  HA  VAL   257      54.082  60.853  25.154  1.00  0.00           H
ATOM   3732  CB  VAL   257      56.197  61.050  24.679  1.00  0.00           C
ATOM   3733  HB  VAL   257      56.707  61.272  23.742  1.00  0.00           H
ATOM   3734  CG1 VAL   257      56.641  61.989  25.672  1.00  0.00           C
ATOM   3735 HG11 VAL   257      57.546  61.719  26.215  1.00  0.00           H
ATOM   3736 HG12 VAL   257      56.733  62.928  25.126  1.00  0.00           H
ATOM   3737 HG13 VAL   257      55.859  62.144  26.416  1.00  0.00           H
ATOM   3738  CG2 VAL   257      56.650  59.651  25.224  1.00  0.00           C
ATOM   3739 HG21 VAL   257      56.459  58.870  24.489  1.00  0.00           H
ATOM   3740 HG22 VAL   257      57.703  59.622  25.504  1.00  0.00           H
ATOM   3741 HG23 VAL   257      56.007  59.387  26.064  1.00  0.00           H
ATOM   3742  C   VAL   257      54.347  62.578  23.995  1.00  0.00           C
ATOM   3743  O   VAL   257      55.047  63.195  23.172  1.00  0.00           O
ATOM   3744  N   LYS   258      53.373  63.163  24.770  1.00  0.00           N
ATOM   3745  H   LYS   258      52.782  62.525  25.284  1.00  0.00           H
ATOM   3746  CA  LYS   258      53.031  64.604  24.676  1.00  0.00           C
ATOM   3747  HA  LYS   258      52.790  64.863  23.645  1.00  0.00           H
ATOM   3748  CB  LYS   258      51.723  64.858  25.491  1.00  0.00           C
ATOM   3749  HB2 LYS   258      51.920  64.467  26.489  1.00  0.00           H
ATOM   3750  HB3 LYS   258      51.527  65.930  25.464  1.00  0.00           H
ATOM   3751  CG  LYS   258      50.553  64.119  24.942  1.00  0.00           C
ATOM   3752  HG2 LYS   258      50.320  64.570  23.977  1.00  0.00           H
ATOM   3753  HG3 LYS   258      50.703  63.042  25.020  1.00  0.00           H
ATOM   3754  CD  LYS   258      49.296  64.417  25.787  1.00  0.00           C
ATOM   3755  HD2 LYS   258      49.408  64.184  26.846  1.00  0.00           H
ATOM   3756  HD3 LYS   258      49.018  65.471  25.778  1.00  0.00           H
ATOM   3757  CE  LYS   258      48.205  63.521  25.184  1.00  0.00           C
ATOM   3758  HE2 LYS   258      48.293  63.531  24.098  1.00  0.00           H
ATOM   3759  HE3 LYS   258      48.241  62.482  25.514  1.00  0.00           H
ATOM   3760  NZ  LYS   258      46.857  64.001  25.537  1.00  0.00           N
ATOM   3761  HZ1 LYS   258      46.654  63.929  26.524  1.00  0.00           H
ATOM   3762  HZ2 LYS   258      46.809  64.954  25.207  1.00  0.00           H
ATOM   3763  HZ3 LYS   258      46.215  63.458  24.978  1.00  0.00           H
ATOM   3764  C   LYS   258      54.275  65.517  25.088  1.00  0.00           C
ATOM   3765  O   LYS   258      54.336  66.617  24.547  1.00  0.00           O
ATOM   3766  N   ARG   259      54.974  65.216  26.172  1.00  0.00           N
ATOM   3767  H   ARG   259      55.029  64.246  26.449  1.00  0.00           H
ATOM   3768  CA  ARG   259      55.585  66.246  27.019  1.00  0.00           C
ATOM   3769  HA  ARG   259      55.781  67.126  26.406  1.00  0.00           H
ATOM   3770  CB  ARG   259      54.595  66.667  28.119  1.00  0.00           C
ATOM   3771  HB2 ARG   259      55.085  67.406  28.754  1.00  0.00           H
ATOM   3772  HB3 ARG   259      53.771  67.205  27.650  1.00  0.00           H
ATOM   3773  CG  ARG   259      54.032  65.568  29.068  1.00  0.00           C
ATOM   3774  HG2 ARG   259      53.484  64.838  28.472  1.00  0.00           H
ATOM   3775  HG3 ARG   259      54.828  64.872  29.333  1.00  0.00           H
ATOM   3776  CD  ARG   259      53.079  66.028  30.180  1.00  0.00           C
ATOM   3777  HD2 ARG   259      52.869  67.082  30.003  1.00  0.00           H
ATOM   3778  HD3 ARG   259      52.239  65.333  30.169  1.00  0.00           H
ATOM   3779  NE  ARG   259      53.666  65.822  31.487  1.00  0.00           N
ATOM   3780  HE  ARG   259      54.587  65.408  31.488  1.00  0.00           H
ATOM   3781  CZ  ARG   259      53.188  65.973  32.670  1.00  0.00           C
ATOM   3782  NH1 ARG   259      51.941  66.172  32.736  1.00  0.00           N
ATOM   3783 HH11 ARG   259      51.400  66.737  32.097  1.00  0.00           H
ATOM   3784 HH12 ARG   259      51.565  66.082  33.669  1.00  0.00           H
ATOM   3785  NH2 ARG   259      53.851  65.423  33.666  1.00  0.00           N
ATOM   3786 HH21 ARG   259      53.456  65.488  34.593  1.00  0.00           H
ATOM   3787 HH22 ARG   259      54.764  65.035  33.475  1.00  0.00           H
ATOM   3788  C   ARG   259      56.877  65.576  27.525  1.00  0.00           C
ATOM   3789  O   ARG   259      56.850  64.419  27.912  1.00  0.00           O
ATOM   3790  N   ASN   260      57.959  66.330  27.557  1.00  0.00           N
ATOM   3791  H   ASN   260      57.741  67.282  27.816  1.00  0.00           H
ATOM   3792  CA  ASN   260      59.321  65.820  27.845  1.00  0.00           C
ATOM   3793  HA  ASN   260      59.399  64.815  27.431  1.00  0.00           H
ATOM   3794  CB  ASN   260      60.401  66.750  27.250  1.00  0.00           C
ATOM   3795  HB2 ASN   260      60.473  66.642  26.168  1.00  0.00           H
ATOM   3796  HB3 ASN   260      60.149  67.789  27.460  1.00  0.00           H
ATOM   3797  CG  ASN   260      61.845  66.593  27.638  1.00  0.00           C
ATOM   3798  OD1 ASN   260      62.584  65.949  26.929  1.00  0.00           O
ATOM   3799  ND2 ASN   260      62.236  67.079  28.776  1.00  0.00           N
ATOM   3800 HD21 ASN   260      61.692  67.796  29.233  1.00  0.00           H
ATOM   3801 HD22 ASN   260      63.201  66.921  29.029  1.00  0.00           H
ATOM   3802  C   ASN   260      59.467  65.545  29.297  1.00  0.00           C
ATOM   3803  O   ASN   260      59.183  66.427  30.113  1.00  0.00           O
ATOM   3804  N   ASP   261      59.775  64.311  29.771  1.00  0.00           N
ATOM   3805  H   ASP   261      60.139  63.585  29.170  1.00  0.00           H
ATOM   3806  CA  ASP   261      59.536  63.974  31.182  1.00  0.00           C
ATOM   3807  HA  ASP   261      59.716  64.829  31.834  1.00  0.00           H
ATOM   3808  CB  ASP   261      58.008  63.697  31.356  1.00  0.00           C
ATOM   3809  HB2 ASP   261      57.448  64.068  30.498  1.00  0.00           H
ATOM   3810  HB3 ASP   261      57.728  62.651  31.482  1.00  0.00           H
ATOM   3811  CG  ASP   261      57.425  64.494  32.533  1.00  0.00           C
ATOM   3812  OD1 ASP   261      58.026  64.672  33.630  1.00  0.00           O
ATOM   3813  OD2 ASP   261      56.264  64.896  32.453  1.00  0.00           O
ATOM   3814  C   ASP   261      60.376  62.857  31.808  1.00  0.00           C
ATOM   3815  O   ASP   261      61.221  62.305  31.068  1.00  0.00           O
ATOM   3816  N   TYR   262      60.044  62.417  33.060  1.00  0.00           N
ATOM   3817  H   TYR   262      59.303  62.907  33.541  1.00  0.00           H
ATOM   3818  CA  TYR   262      60.190  60.971  33.334  1.00  0.00           C
ATOM   3819  HA  TYR   262      60.415  60.461  32.397  1.00  0.00           H
ATOM   3820  CB  TYR   262      61.299  60.658  34.352  1.00  0.00           C
ATOM   3821  HB2 TYR   262      61.100  59.602  34.533  1.00  0.00           H
ATOM   3822  HB3 TYR   262      62.260  60.896  33.896  1.00  0.00           H
ATOM   3823  CG  TYR   262      61.097  61.362  35.654  1.00  0.00           C
ATOM   3824  CD1 TYR   262      61.337  62.724  35.878  1.00  0.00           C
ATOM   3825  HD1 TYR   262      61.657  63.410  35.108  1.00  0.00           H
ATOM   3826  CE1 TYR   262      60.978  63.247  37.124  1.00  0.00           C
ATOM   3827  HE1 TYR   262      60.803  64.302  37.273  1.00  0.00           H
ATOM   3828  CZ  TYR   262      60.756  62.453  38.254  1.00  0.00           C
ATOM   3829  OH  TYR   262      60.552  63.010  39.499  1.00  0.00           O
ATOM   3830  HH  TYR   262      60.330  63.935  39.368  1.00  0.00           H
ATOM   3831  CE2 TYR   262      60.841  61.053  38.127  1.00  0.00           C
ATOM   3832  HE2 TYR   262      60.625  60.428  38.981  1.00  0.00           H
ATOM   3833  CD2 TYR   262      60.893  60.515  36.791  1.00  0.00           C
ATOM   3834  HD2 TYR   262      60.828  59.444  36.672  1.00  0.00           H
ATOM   3835  C   TYR   262      58.834  60.305  33.629  1.00  0.00           C
ATOM   3836  O   TYR   262      57.852  61.014  33.729  1.00  0.00           O
ATOM   3837  N   VAL   263      58.787  58.967  33.581  1.00  0.00           N
ATOM   3838  H   VAL   263      59.662  58.470  33.502  1.00  0.00           H
ATOM   3839  CA  VAL   263      57.581  58.033  33.522  1.00  0.00           C
ATOM   3840  HA  VAL   263      56.737  58.621  33.880  1.00  0.00           H
ATOM   3841  CB  VAL   263      57.236  57.628  32.071  1.00  0.00           C
ATOM   3842  HB  VAL   263      58.138  57.220  31.615  1.00  0.00           H
ATOM   3843  CG1 VAL   263      56.325  56.412  32.117  1.00  0.00           C
ATOM   3844 HG11 VAL   263      56.303  55.900  31.155  1.00  0.00           H
ATOM   3845 HG12 VAL   263      56.545  55.713  32.924  1.00  0.00           H
ATOM   3846 HG13 VAL   263      55.326  56.781  32.351  1.00  0.00           H
ATOM   3847  CG2 VAL   263      56.645  58.801  31.257  1.00  0.00           C
ATOM   3848 HG21 VAL   263      56.284  58.452  30.289  1.00  0.00           H
ATOM   3849 HG22 VAL   263      55.813  59.201  31.837  1.00  0.00           H
ATOM   3850 HG23 VAL   263      57.476  59.500  31.163  1.00  0.00           H
ATOM   3851  C   VAL   263      57.807  56.878  34.548  1.00  0.00           C
ATOM   3852  O   VAL   263      58.654  56.020  34.380  1.00  0.00           O
ATOM   3853  N   HIE   264      56.883  56.787  35.454  1.00  0.00           N
ATOM   3854  H   HIE   264      56.073  57.389  35.488  1.00  0.00           H
ATOM   3855  CA  HIE   264      56.967  55.738  36.561  1.00  0.00           C
ATOM   3856  HA  HIE   264      57.942  55.253  36.606  1.00  0.00           H
ATOM   3857  CB  HIE   264      56.600  56.467  37.902  1.00  0.00           C
ATOM   3858  HB2 HIE   264      55.535  56.693  37.956  1.00  0.00           H
ATOM   3859  HB3 HIE   264      56.667  55.777  38.742  1.00  0.00           H
ATOM   3860  CG  HIE   264      57.534  57.628  38.274  1.00  0.00           C
ATOM   3861  ND1 HIE   264      58.154  57.641  39.514  1.00  0.00           N
ATOM   3862  CE1 HIE   264      58.254  58.900  39.887  1.00  0.00           C
ATOM   3863  HE1 HIE   264      58.420  59.227  40.903  1.00  0.00           H
ATOM   3864  NE2 HIE   264      57.846  59.737  38.953  1.00  0.00           N
ATOM   3865  HE2 HIE   264      57.577  60.703  39.067  1.00  0.00           H
ATOM   3866  CD2 HIE   264      57.380  58.950  37.901  1.00  0.00           C
ATOM   3867  HD2 HIE   264      56.896  59.341  37.018  1.00  0.00           H
ATOM   3868  C   HIE   264      55.986  54.555  36.323  1.00  0.00           C
ATOM   3869  O   HIE   264      56.193  53.483  36.955  1.00  0.00           O
ATOM   3870  N   ALA   265      54.942  54.703  35.548  1.00  0.00           N
ATOM   3871  H   ALA   265      54.596  55.629  35.345  1.00  0.00           H
ATOM   3872  CA  ALA   265      53.859  53.777  35.429  1.00  0.00           C
ATOM   3873  HA  ALA   265      54.192  52.740  35.414  1.00  0.00           H
ATOM   3874  CB  ALA   265      52.872  54.073  36.640  1.00  0.00           C
ATOM   3875  HB1 ALA   265      51.928  53.563  36.448  1.00  0.00           H
ATOM   3876  HB2 ALA   265      53.189  53.474  37.495  1.00  0.00           H
ATOM   3877  HB3 ALA   265      52.891  55.148  36.815  1.00  0.00           H
ATOM   3878  C   ALA   265      53.140  53.882  34.065  1.00  0.00           C
ATOM   3879  O   ALA   265      53.314  54.930  33.470  1.00  0.00           O
ATOM   3880  N   LEU   266      52.474  52.844  33.647  1.00  0.00           N
ATOM   3881  H   LEU   266      52.340  52.155  34.373  1.00  0.00           H
ATOM   3882  CA  LEU   266      51.228  52.846  32.833  1.00  0.00           C
ATOM   3883  HA  LEU   266      51.324  53.760  32.246  1.00  0.00           H
ATOM   3884  CB  LEU   266      51.268  51.531  31.942  1.00  0.00           C
ATOM   3885  HB2 LEU   266      51.797  50.755  32.496  1.00  0.00           H
ATOM   3886  HB3 LEU   266      50.214  51.309  31.773  1.00  0.00           H
ATOM   3887  CG  LEU   266      52.032  51.682  30.587  1.00  0.00           C
ATOM   3888  HG  LEU   266      51.691  52.604  30.117  1.00  0.00           H
ATOM   3889  CD1 LEU   266      53.602  51.826  30.830  1.00  0.00           C
ATOM   3890 HD11 LEU   266      54.189  51.526  29.962  1.00  0.00           H
ATOM   3891 HD12 LEU   266      53.823  52.852  31.125  1.00  0.00           H
ATOM   3892 HD13 LEU   266      53.871  51.093  31.591  1.00  0.00           H
ATOM   3893  CD2 LEU   266      51.706  50.441  29.770  1.00  0.00           C
ATOM   3894 HD21 LEU   266      50.640  50.286  29.606  1.00  0.00           H
ATOM   3895 HD22 LEU   266      52.125  50.545  28.769  1.00  0.00           H
ATOM   3896 HD23 LEU   266      52.009  49.524  30.277  1.00  0.00           H
ATOM   3897  C   LEU   266      50.060  52.877  33.771  1.00  0.00           C
ATOM   3898  O   LEU   266      49.906  51.928  34.535  1.00  0.00           O
ATOM   3899  N   VAL   267      49.066  53.783  33.509  1.00  0.00           N
ATOM   3900  H   VAL   267      49.145  54.285  32.637  1.00  0.00           H
ATOM   3901  CA  VAL   267      47.710  53.519  33.913  1.00  0.00           C
ATOM   3902  HA  VAL   267      47.661  53.108  34.921  1.00  0.00           H
ATOM   3903  CB  VAL   267      46.929  54.775  34.026  1.00  0.00           C
ATOM   3904  HB  VAL   267      47.517  55.531  34.546  1.00  0.00           H
ATOM   3905  CG1 VAL   267      46.487  55.406  32.725  1.00  0.00           C
ATOM   3906 HG11 VAL   267      47.410  55.660  32.203  1.00  0.00           H
ATOM   3907 HG12 VAL   267      46.070  54.640  32.072  1.00  0.00           H
ATOM   3908 HG13 VAL   267      45.846  56.282  32.823  1.00  0.00           H
ATOM   3909  CG2 VAL   267      45.592  54.608  34.799  1.00  0.00           C
ATOM   3910 HG21 VAL   267      45.759  54.199  35.795  1.00  0.00           H
ATOM   3911 HG22 VAL   267      45.210  55.622  34.919  1.00  0.00           H
ATOM   3912 HG23 VAL   267      44.952  53.955  34.206  1.00  0.00           H
ATOM   3913  C   VAL   267      47.054  52.525  32.933  1.00  0.00           C
ATOM   3914  O   VAL   267      47.348  52.511  31.777  1.00  0.00           O
ATOM   3915  N   ALA   268      46.067  51.756  33.404  1.00  0.00           N
ATOM   3916  H   ALA   268      45.996  51.680  34.409  1.00  0.00           H
ATOM   3917  CA  ALA   268      44.974  51.041  32.602  1.00  0.00           C
ATOM   3918  HA  ALA   268      44.983  51.258  31.534  1.00  0.00           H
ATOM   3919  CB  ALA   268      45.113  49.571  32.764  1.00  0.00           C
ATOM   3920  HB1 ALA   268      44.348  49.057  32.182  1.00  0.00           H
ATOM   3921  HB2 ALA   268      46.138  49.276  32.540  1.00  0.00           H
ATOM   3922  HB3 ALA   268      44.953  49.303  33.808  1.00  0.00           H
ATOM   3923  C   ALA   268      43.478  51.410  33.010  1.00  0.00           C
ATOM   3924  O   ALA   268      43.204  51.742  34.149  1.00  0.00           O
ATOM   3925  N   TYR   269      42.549  51.495  32.042  1.00  0.00           N
ATOM   3926  H   TYR   269      42.851  51.510  31.078  1.00  0.00           H
ATOM   3927  CA  TYR   269      41.109  51.752  32.264  1.00  0.00           C
ATOM   3928  HA  TYR   269      40.867  51.237  33.194  1.00  0.00           H
ATOM   3929  CB  TYR   269      40.972  53.226  32.431  1.00  0.00           C
ATOM   3930  HB2 TYR   269      39.924  53.366  32.698  1.00  0.00           H
ATOM   3931  HB3 TYR   269      41.575  53.550  33.279  1.00  0.00           H
ATOM   3932  CG  TYR   269      41.239  54.080  31.204  1.00  0.00           C
ATOM   3933  CD1 TYR   269      40.238  54.330  30.231  1.00  0.00           C
ATOM   3934  HD1 TYR   269      39.236  54.013  30.482  1.00  0.00           H
ATOM   3935  CE1 TYR   269      40.566  55.021  29.032  1.00  0.00           C
ATOM   3936  HE1 TYR   269      39.775  55.361  28.380  1.00  0.00           H
ATOM   3937  CZ  TYR   269      41.813  55.528  28.819  1.00  0.00           C
ATOM   3938  OH  TYR   269      42.056  56.443  27.894  1.00  0.00           O
ATOM   3939  HH  TYR   269      41.489  56.190  27.162  1.00  0.00           H
ATOM   3940  CE2 TYR   269      42.786  55.311  29.877  1.00  0.00           C
ATOM   3941  HE2 TYR   269      43.691  55.896  29.795  1.00  0.00           H
ATOM   3942  CD2 TYR   269      42.573  54.495  30.996  1.00  0.00           C
ATOM   3943  HD2 TYR   269      43.335  54.333  31.744  1.00  0.00           H
ATOM   3944  C   TYR   269      40.245  51.176  31.092  1.00  0.00           C
ATOM   3945  O   TYR   269      40.730  50.605  30.040  1.00  0.00           O
ATOM   3946  N   PHE   270      38.940  51.379  31.161  1.00  0.00           N
ATOM   3947  H   PHE   270      38.548  51.715  32.029  1.00  0.00           H
ATOM   3948  CA  PHE   270      38.016  50.876  30.199  1.00  0.00           C
ATOM   3949  HA  PHE   270      38.525  50.696  29.252  1.00  0.00           H
ATOM   3950  CB  PHE   270      37.433  49.545  30.620  1.00  0.00           C
ATOM   3951  HB2 PHE   270      36.829  49.137  29.809  1.00  0.00           H
ATOM   3952  HB3 PHE   270      38.255  48.830  30.654  1.00  0.00           H
ATOM   3953  CG  PHE   270      36.627  49.688  31.923  1.00  0.00           C
ATOM   3954  CD1 PHE   270      35.300  49.916  31.897  1.00  0.00           C
ATOM   3955  HD1 PHE   270      34.742  49.970  30.974  1.00  0.00           H
ATOM   3956  CE1 PHE   270      34.511  50.070  33.012  1.00  0.00           C
ATOM   3957  HE1 PHE   270      33.528  50.510  32.933  1.00  0.00           H
ATOM   3958  CZ  PHE   270      35.107  49.733  34.237  1.00  0.00           C
ATOM   3959  HZ  PHE   270      34.535  49.866  35.143  1.00  0.00           H
ATOM   3960  CE2 PHE   270      36.479  49.456  34.378  1.00  0.00           C
ATOM   3961  HE2 PHE   270      36.857  49.199  35.357  1.00  0.00           H
ATOM   3962  CD2 PHE   270      37.171  49.342  33.199  1.00  0.00           C
ATOM   3963  HD2 PHE   270      38.190  48.983  33.191  1.00  0.00           H
ATOM   3964  C   PHE   270      36.855  51.869  29.892  1.00  0.00           C
ATOM   3965  O   PHE   270      36.391  52.650  30.742  1.00  0.00           O
ATOM   3966  N   ASN   271      36.373  51.909  28.663  1.00  0.00           N
ATOM   3967  H   ASN   271      36.934  51.482  27.939  1.00  0.00           H
ATOM   3968  CA  ASN   271      35.005  52.271  28.241  1.00  0.00           C
ATOM   3969  HA  ASN   271      34.552  53.112  28.765  1.00  0.00           H
ATOM   3970  CB  ASN   271      34.913  52.849  26.728  1.00  0.00           C
ATOM   3971  HB2 ASN   271      35.563  52.214  26.126  1.00  0.00           H
ATOM   3972  HB3 ASN   271      33.901  52.777  26.330  1.00  0.00           H
ATOM   3973  CG  ASN   271      35.445  54.260  26.560  1.00  0.00           C
ATOM   3974  OD1 ASN   271      36.185  54.761  27.423  1.00  0.00           O
ATOM   3975  ND2 ASN   271      34.905  54.980  25.596  1.00  0.00           N
ATOM   3976 HD21 ASN   271      35.459  55.732  25.210  1.00  0.00           H
ATOM   3977 HD22 ASN   271      34.413  54.449  24.891  1.00  0.00           H
ATOM   3978  C   ASN   271      34.078  51.087  28.351  1.00  0.00           C
ATOM   3979  O   ASN   271      34.470  49.876  28.235  1.00  0.00           O
ATOM   3980  N   ILE   272      32.800  51.405  28.564  1.00  0.00           N
ATOM   3981  H   ILE   272      32.587  52.324  28.926  1.00  0.00           H
ATOM   3982  CA  ILE   272      31.705  50.560  28.136  1.00  0.00           C
ATOM   3983  HA  ILE   272      32.045  49.557  27.879  1.00  0.00           H
ATOM   3984  CB  ILE   272      30.879  50.286  29.436  1.00  0.00           C
ATOM   3985  HB  ILE   272      30.202  49.637  28.881  1.00  0.00           H
ATOM   3986  CG2 ILE   272      31.494  49.349  30.428  1.00  0.00           C
ATOM   3987 HG21 ILE   272      30.973  48.395  30.515  1.00  0.00           H
ATOM   3988 HG22 ILE   272      32.563  49.161  30.334  1.00  0.00           H
ATOM   3989 HG23 ILE   272      31.366  49.825  31.401  1.00  0.00           H
ATOM   3990  CG1 ILE   272      30.093  51.499  29.975  1.00  0.00           C
ATOM   3991 HG12 ILE   272      30.641  52.018  30.762  1.00  0.00           H
ATOM   3992 HG13 ILE   272      29.929  52.223  29.178  1.00  0.00           H
ATOM   3993  CD1 ILE   272      28.795  51.064  30.561  1.00  0.00           C
ATOM   3994 HD11 ILE   272      28.257  50.487  29.809  1.00  0.00           H
ATOM   3995 HD12 ILE   272      29.032  50.522  31.477  1.00  0.00           H
ATOM   3996 HD13 ILE   272      28.221  51.961  30.793  1.00  0.00           H
ATOM   3997  C   ILE   272      30.896  51.220  27.088  1.00  0.00           C
ATOM   3998  O   ILE   272      30.907  52.445  26.931  1.00  0.00           O
ATOM   3999  N   GLU   273      30.061  50.457  26.370  1.00  0.00           N
ATOM   4000  H   GLU   273      30.162  49.456  26.460  1.00  0.00           H
ATOM   4001  CA  GLU   273      29.082  50.933  25.386  1.00  0.00           C
ATOM   4002  HA  GLU   273      28.729  51.860  25.839  1.00  0.00           H
ATOM   4003  CB  GLU   273      29.738  51.230  24.043  1.00  0.00           C
ATOM   4004  HB2 GLU   273      30.682  51.766  24.142  1.00  0.00           H
ATOM   4005  HB3 GLU   273      30.030  50.242  23.685  1.00  0.00           H
ATOM   4006  CG  GLU   273      28.828  51.987  23.076  1.00  0.00           C
ATOM   4007  HG2 GLU   273      28.005  51.311  22.847  1.00  0.00           H
ATOM   4008  HG3 GLU   273      28.338  52.787  23.630  1.00  0.00           H
ATOM   4009  CD  GLU   273      29.481  52.563  21.874  1.00  0.00           C
ATOM   4010  OE1 GLU   273      30.218  51.856  21.160  1.00  0.00           O
ATOM   4011  OE2 GLU   273      29.341  53.786  21.725  1.00  0.00           O
ATOM   4012  C   GLU   273      27.896  49.913  25.306  1.00  0.00           C
ATOM   4013  O   GLU   273      28.010  48.786  25.036  1.00  0.00           O
ATOM   4014  N   PHE   274      26.644  50.447  25.325  1.00  0.00           N
ATOM   4015  H   PHE   274      26.557  51.443  25.465  1.00  0.00           H
ATOM   4016  CA  PHE   274      25.400  49.864  24.938  1.00  0.00           C
ATOM   4017  HA  PHE   274      25.335  48.872  25.384  1.00  0.00           H
ATOM   4018  CB  PHE   274      24.281  50.656  25.624  1.00  0.00           C
ATOM   4019  HB2 PHE   274      24.496  51.661  25.261  1.00  0.00           H
ATOM   4020  HB3 PHE   274      23.267  50.304  25.432  1.00  0.00           H
ATOM   4021  CG  PHE   274      24.205  50.529  27.168  1.00  0.00           C
ATOM   4022  CD1 PHE   274      24.923  51.480  27.959  1.00  0.00           C
ATOM   4023  HD1 PHE   274      25.475  52.292  27.509  1.00  0.00           H
ATOM   4024  CE1 PHE   274      24.868  51.327  29.332  1.00  0.00           C
ATOM   4025  HE1 PHE   274      25.451  52.014  29.928  1.00  0.00           H
ATOM   4026  CZ  PHE   274      24.297  50.200  29.942  1.00  0.00           C
ATOM   4027  HZ  PHE   274      24.468  49.917  30.971  1.00  0.00           H
ATOM   4028  CE2 PHE   274      23.567  49.347  29.158  1.00  0.00           C
ATOM   4029  HE2 PHE   274      23.107  48.493  29.632  1.00  0.00           H
ATOM   4030  CD2 PHE   274      23.513  49.494  27.764  1.00  0.00           C
ATOM   4031  HD2 PHE   274      22.962  48.823  27.122  1.00  0.00           H
ATOM   4032  C   PHE   274      25.264  49.678  23.434  1.00  0.00           C
ATOM   4033  O   PHE   274      24.102  49.926  22.983  1.00  0.00           O
ATOM   4034  N   THR   275      26.287  49.257  22.722  1.00  0.00           N
ATOM   4035  H   THR   275      27.096  48.871  23.187  1.00  0.00           H
ATOM   4036  CA  THR   275      26.256  49.264  21.274  1.00  0.00           C
ATOM   4037  HA  THR   275      26.147  50.293  20.931  1.00  0.00           H
ATOM   4038  CB  THR   275      27.497  48.616  20.668  1.00  0.00           C
ATOM   4039  HB  THR   275      27.278  47.580  20.411  1.00  0.00           H
ATOM   4040  CG2 THR   275      27.842  49.187  19.313  1.00  0.00           C
ATOM   4041 HG21 THR   275      28.136  50.237  19.313  1.00  0.00           H
ATOM   4042 HG22 THR   275      28.587  48.516  18.883  1.00  0.00           H
ATOM   4043 HG23 THR   275      26.963  49.059  18.681  1.00  0.00           H
ATOM   4044  OG1 THR   275      28.611  48.460  21.527  1.00  0.00           O
ATOM   4045  HG1 THR   275      28.351  47.627  21.927  1.00  0.00           H
ATOM   4046  C   THR   275      25.016  48.642  20.516  1.00  0.00           C
ATOM   4047  O   THR   275      24.632  49.121  19.468  1.00  0.00           O
ATOM   4048  N   ARG   276      24.575  47.485  20.992  1.00  0.00           N
ATOM   4049  H   ARG   276      24.944  47.264  21.905  1.00  0.00           H
ATOM   4050  CA  ARG   276      23.577  46.687  20.292  1.00  0.00           C
ATOM   4051  HA  ARG   276      23.707  46.713  19.210  1.00  0.00           H
ATOM   4052  CB  ARG   276      23.789  45.223  20.800  1.00  0.00           C
ATOM   4053  HB2 ARG   276      24.175  45.263  21.819  1.00  0.00           H
ATOM   4054  HB3 ARG   276      22.880  44.622  20.814  1.00  0.00           H
ATOM   4055  CG  ARG   276      24.837  44.478  19.963  1.00  0.00           C
ATOM   4056  HG2 ARG   276      25.172  43.592  20.503  1.00  0.00           H
ATOM   4057  HG3 ARG   276      24.418  43.992  19.082  1.00  0.00           H
ATOM   4058  CD  ARG   276      26.025  45.364  19.493  1.00  0.00           C
ATOM   4059  HD2 ARG   276      25.699  46.040  18.703  1.00  0.00           H
ATOM   4060  HD3 ARG   276      26.389  45.958  20.332  1.00  0.00           H
ATOM   4061  NE  ARG   276      27.022  44.463  18.985  1.00  0.00           N
ATOM   4062  HE  ARG   276      26.923  43.968  18.110  1.00  0.00           H
ATOM   4063  CZ  ARG   276      28.028  43.948  19.702  1.00  0.00           C
ATOM   4064  NH1 ARG   276      28.515  42.846  19.231  1.00  0.00           N
ATOM   4065 HH11 ARG   276      28.903  42.815  18.299  1.00  0.00           H
ATOM   4066 HH12 ARG   276      28.785  42.146  19.908  1.00  0.00           H
ATOM   4067  NH2 ARG   276      28.374  44.137  20.985  1.00  0.00           N
ATOM   4068 HH21 ARG   276      28.060  44.954  21.489  1.00  0.00           H
ATOM   4069 HH22 ARG   276      29.102  43.528  21.331  1.00  0.00           H
ATOM   4070  C   ARG   276      22.080  46.982  20.522  1.00  0.00           C
ATOM   4071  O   ARG   276      21.290  46.748  19.673  1.00  0.00           O
ATOM   4072  N   CYS   277      21.775  47.774  21.559  1.00  0.00           N
ATOM   4073  H   CYS   277      22.542  47.863  22.209  1.00  0.00           H
ATOM   4074  CA  CYS   277      20.504  48.262  21.948  1.00  0.00           C
ATOM   4075  HA  CYS   277      19.918  47.343  21.934  1.00  0.00           H
ATOM   4076  CB  CYS   277      20.528  48.657  23.465  1.00  0.00           C
ATOM   4077  HB2 CYS   277      19.543  48.589  23.927  1.00  0.00           H
ATOM   4078  HB3 CYS   277      21.193  47.938  23.944  1.00  0.00           H
ATOM   4079  SG  CYS   277      21.204  50.341  23.504  1.00  0.00           S
ATOM   4080  HG  CYS   277      22.471  49.918  23.475  1.00  0.00           H
ATOM   4081  C   CYS   277      20.006  49.404  20.960  1.00  0.00           C
ATOM   4082  O   CYS   277      20.574  49.614  19.897  1.00  0.00           O
ATOM   4083  N   HIE   278      18.839  50.026  21.166  1.00  0.00           N
ATOM   4084  H   HIE   278      18.470  49.982  22.105  1.00  0.00           H
ATOM   4085  CA  HIE   278      18.112  50.870  20.174  1.00  0.00           C
ATOM   4086  HA  HIE   278      18.480  50.515  19.211  1.00  0.00           H
ATOM   4087  CB  HIE   278      16.596  50.603  20.260  1.00  0.00           C
ATOM   4088  HB2 HIE   278      16.473  49.522  20.333  1.00  0.00           H
ATOM   4089  HB3 HIE   278      16.152  50.975  21.184  1.00  0.00           H
ATOM   4090  CG  HIE   278      15.740  50.947  18.981  1.00  0.00           C
ATOM   4091  ND1 HIE   278      14.696  51.882  18.917  1.00  0.00           N
ATOM   4092  CE1 HIE   278      13.960  51.636  17.751  1.00  0.00           C
ATOM   4093  HE1 HIE   278      13.144  52.244  17.390  1.00  0.00           H
ATOM   4094  NE2 HIE   278      14.491  50.510  17.163  1.00  0.00           N
ATOM   4095  HE2 HIE   278      13.992  49.898  16.533  1.00  0.00           H
ATOM   4096  CD2 HIE   278      15.631  50.172  17.862  1.00  0.00           C
ATOM   4097  HD2 HIE   278      16.049  49.177  17.811  1.00  0.00           H
ATOM   4098  C   HIE   278      18.495  52.353  20.377  1.00  0.00           C
ATOM   4099  O   HIE   278      18.758  53.100  19.464  1.00  0.00           O
ATOM   4100  N   LYS   279      18.622  52.907  21.637  1.00  0.00           N
ATOM   4101  H   LYS   279      18.294  52.264  22.343  1.00  0.00           H
ATOM   4102  CA  LYS   279      18.994  54.254  21.914  1.00  0.00           C
ATOM   4103  HA  LYS   279      19.476  54.731  21.060  1.00  0.00           H
ATOM   4104  CB  LYS   279      17.728  55.066  22.148  1.00  0.00           C
ATOM   4105  HB2 LYS   279      17.029  54.380  22.626  1.00  0.00           H
ATOM   4106  HB3 LYS   279      17.904  55.859  22.875  1.00  0.00           H
ATOM   4107  CG  LYS   279      17.024  55.821  20.963  1.00  0.00           C
ATOM   4108  HG2 LYS   279      16.975  55.155  20.101  1.00  0.00           H
ATOM   4109  HG3 LYS   279      15.980  56.009  21.214  1.00  0.00           H
ATOM   4110  CD  LYS   279      17.809  56.989  20.409  1.00  0.00           C
ATOM   4111  HD2 LYS   279      18.714  56.619  19.929  1.00  0.00           H
ATOM   4112  HD3 LYS   279      17.050  57.464  19.787  1.00  0.00           H
ATOM   4113  CE  LYS   279      18.242  58.121  21.378  1.00  0.00           C
ATOM   4114  HE2 LYS   279      18.555  57.720  22.342  1.00  0.00           H
ATOM   4115  HE3 LYS   279      19.121  58.639  20.995  1.00  0.00           H
ATOM   4116  NZ  LYS   279      17.233  59.168  21.653  1.00  0.00           N
ATOM   4117  HZ1 LYS   279      16.895  59.572  20.791  1.00  0.00           H
ATOM   4118  HZ2 LYS   279      16.497  58.681  22.144  1.00  0.00           H
ATOM   4119  HZ3 LYS   279      17.678  59.932  22.142  1.00  0.00           H
ATOM   4120  C   LYS   279      20.027  54.260  23.037  1.00  0.00           C
ATOM   4121  O   LYS   279      19.909  53.414  23.961  1.00  0.00           O
ATOM   4122  N   ARG   280      21.201  54.682  22.617  1.00  0.00           N
ATOM   4123  H   ARG   280      21.255  55.249  21.783  1.00  0.00           H
ATOM   4124  CA  ARG   280      22.516  54.213  23.102  1.00  0.00           C
ATOM   4125  HA  ARG   280      22.268  53.335  23.697  1.00  0.00           H
ATOM   4126  CB  ARG   280      23.430  53.715  22.019  1.00  0.00           C
ATOM   4127  HB2 ARG   280      23.846  54.506  21.396  1.00  0.00           H
ATOM   4128  HB3 ARG   280      24.316  53.281  22.484  1.00  0.00           H
ATOM   4129  CG  ARG   280      22.743  52.684  21.124  1.00  0.00           C
ATOM   4130  HG2 ARG   280      22.684  51.737  21.661  1.00  0.00           H
ATOM   4131  HG3 ARG   280      21.734  52.987  20.845  1.00  0.00           H
ATOM   4132  CD  ARG   280      23.559  52.380  19.838  1.00  0.00           C
ATOM   4133  HD2 ARG   280      23.837  53.347  19.420  1.00  0.00           H
ATOM   4134  HD3 ARG   280      24.535  51.956  20.076  1.00  0.00           H
ATOM   4135  NE  ARG   280      22.854  51.436  19.038  1.00  0.00           N
ATOM   4136  HE  ARG   280      22.664  50.538  19.460  1.00  0.00           H
ATOM   4137  CZ  ARG   280      22.230  51.730  17.893  1.00  0.00           C
ATOM   4138  NH1 ARG   280      21.596  50.968  17.136  1.00  0.00           N
ATOM   4139 HH11 ARG   280      21.410  49.990  17.308  1.00  0.00           H
ATOM   4140 HH12 ARG   280      21.126  51.399  16.353  1.00  0.00           H
ATOM   4141  NH2 ARG   280      22.315  52.897  17.295  1.00  0.00           N
ATOM   4142 HH21 ARG   280      21.754  53.023  16.465  1.00  0.00           H
ATOM   4143 HH22 ARG   280      23.070  53.488  17.612  1.00  0.00           H
ATOM   4144  C   ARG   280      23.227  55.177  24.010  1.00  0.00           C
ATOM   4145  O   ARG   280      23.049  56.406  23.897  1.00  0.00           O
ATOM   4146  N   THR   281      24.102  54.664  24.946  1.00  0.00           N
ATOM   4147  H   THR   281      24.292  53.682  24.805  1.00  0.00           H
ATOM   4148  CA  THR   281      24.696  55.359  26.067  1.00  0.00           C
ATOM   4149  HA  THR   281      24.693  56.417  25.803  1.00  0.00           H
ATOM   4150  CB  THR   281      23.917  55.308  27.399  1.00  0.00           C
ATOM   4151  HB  THR   281      23.985  54.304  27.819  1.00  0.00           H
ATOM   4152  CG2 THR   281      24.479  56.406  28.422  1.00  0.00           C
ATOM   4153 HG21 THR   281      24.832  57.284  27.880  1.00  0.00           H
ATOM   4154 HG22 THR   281      23.650  56.609  29.099  1.00  0.00           H
ATOM   4155 HG23 THR   281      25.361  56.085  28.976  1.00  0.00           H
ATOM   4156  OG1 THR   281      22.602  55.600  27.151  1.00  0.00           O
ATOM   4157  HG1 THR   281      22.257  54.848  26.664  1.00  0.00           H
ATOM   4158  C   THR   281      26.183  54.834  26.265  1.00  0.00           C
ATOM   4159  O   THR   281      26.519  53.771  25.759  1.00  0.00           O
ATOM   4160  N   GLY   282      26.951  55.502  27.078  1.00  0.00           N
ATOM   4161  H   GLY   282      26.788  56.495  27.160  1.00  0.00           H
ATOM   4162  CA  GLY   282      28.301  55.048  27.456  1.00  0.00           C
ATOM   4163  HA2 GLY   282      28.295  53.958  27.491  1.00  0.00           H
ATOM   4164  HA3 GLY   282      29.014  55.327  26.680  1.00  0.00           H
ATOM   4165  C   GLY   282      28.860  55.730  28.765  1.00  0.00           C
ATOM   4166  O   GLY   282      28.471  56.799  29.183  1.00  0.00           O
ATOM   4167  N   PHE   283      29.758  55.036  29.417  1.00  0.00           N
ATOM   4168  H   PHE   283      30.081  54.145  29.070  1.00  0.00           H
ATOM   4169  CA  PHE   283      30.750  55.788  30.221  1.00  0.00           C
ATOM   4170  HA  PHE   283      30.682  56.868  30.088  1.00  0.00           H
ATOM   4171  CB  PHE   283      30.464  55.750  31.689  1.00  0.00           C
ATOM   4172  HB2 PHE   283      31.082  56.533  32.128  1.00  0.00           H
ATOM   4173  HB3 PHE   283      29.548  56.318  31.848  1.00  0.00           H
ATOM   4174  CG  PHE   283      30.648  54.468  32.550  1.00  0.00           C
ATOM   4175  CD1 PHE   283      31.935  54.055  33.052  1.00  0.00           C
ATOM   4176  HD1 PHE   283      32.813  54.679  32.972  1.00  0.00           H
ATOM   4177  CE1 PHE   283      32.039  52.905  33.830  1.00  0.00           C
ATOM   4178  HE1 PHE   283      33.036  52.687  34.183  1.00  0.00           H
ATOM   4179  CZ  PHE   283      30.950  52.033  34.020  1.00  0.00           C
ATOM   4180  HZ  PHE   283      30.993  51.082  34.531  1.00  0.00           H
ATOM   4181  CE2 PHE   283      29.661  52.415  33.629  1.00  0.00           C
ATOM   4182  HE2 PHE   283      28.849  51.709  33.726  1.00  0.00           H
ATOM   4183  CD2 PHE   283      29.517  53.675  32.937  1.00  0.00           C
ATOM   4184  HD2 PHE   283      28.588  54.033  32.519  1.00  0.00           H
ATOM   4185  C   PHE   283      32.234  55.353  29.967  1.00  0.00           C
ATOM   4186  O   PHE   283      32.410  54.270  29.368  1.00  0.00           O
ATOM   4187  N   SER   284      33.187  55.920  30.759  1.00  0.00           N
ATOM   4188  H   SER   284      32.869  56.684  31.338  1.00  0.00           H
ATOM   4189  CA  SER   284      34.654  55.727  30.589  1.00  0.00           C
ATOM   4190  HA  SER   284      34.831  54.767  30.103  1.00  0.00           H
ATOM   4191  CB  SER   284      35.248  56.689  29.630  1.00  0.00           C
ATOM   4192  HB2 SER   284      34.916  56.494  28.610  1.00  0.00           H
ATOM   4193  HB3 SER   284      35.011  57.741  29.792  1.00  0.00           H
ATOM   4194  OG  SER   284      36.638  56.410  29.681  1.00  0.00           O
ATOM   4195  HG  SER   284      36.695  55.657  29.088  1.00  0.00           H
ATOM   4196  C   SER   284      35.313  55.831  31.928  1.00  0.00           C
ATOM   4197  O   SER   284      35.022  56.820  32.604  1.00  0.00           O
ATOM   4198  N   THR   285      36.115  54.827  32.460  1.00  0.00           N
ATOM   4199  H   THR   285      36.081  53.935  31.988  1.00  0.00           H
ATOM   4200  CA  THR   285      36.858  54.948  33.751  1.00  0.00           C
ATOM   4201  HA  THR   285      36.295  55.624  34.396  1.00  0.00           H
ATOM   4202  CB  THR   285      36.904  53.620  34.516  1.00  0.00           C
ATOM   4203  HB  THR   285      37.603  53.772  35.338  1.00  0.00           H
ATOM   4204  CG2 THR   285      35.515  53.085  34.782  1.00  0.00           C
ATOM   4205 HG21 THR   285      34.857  53.818  35.249  1.00  0.00           H
ATOM   4206 HG22 THR   285      35.054  52.754  33.851  1.00  0.00           H
ATOM   4207 HG23 THR   285      35.629  52.193  35.398  1.00  0.00           H
ATOM   4208  OG1 THR   285      37.504  52.598  33.710  1.00  0.00           O
ATOM   4209  HG1 THR   285      36.901  51.851  33.715  1.00  0.00           H
ATOM   4210  C   THR   285      38.240  55.612  33.578  1.00  0.00           C
ATOM   4211  O   THR   285      39.036  55.701  34.572  1.00  0.00           O
ATOM   4212  N   SER   286      38.437  56.235  32.374  1.00  0.00           N
ATOM   4213  H   SER   286      37.569  56.358  31.872  1.00  0.00           H
ATOM   4214  CA  SER   286      39.457  57.194  32.017  1.00  0.00           C
ATOM   4215  HA  SER   286      40.339  56.554  31.962  1.00  0.00           H
ATOM   4216  CB  SER   286      39.267  57.714  30.575  1.00  0.00           C
ATOM   4217  HB2 SER   286      38.867  57.002  29.853  1.00  0.00           H
ATOM   4218  HB3 SER   286      38.728  58.661  30.559  1.00  0.00           H
ATOM   4219  OG  SER   286      40.507  58.062  30.030  1.00  0.00           O
ATOM   4220  HG  SER   286      40.716  57.350  29.421  1.00  0.00           H
ATOM   4221  C   SER   286      39.607  58.312  33.065  1.00  0.00           C
ATOM   4222  O   SER   286      38.568  58.853  33.467  1.00  0.00           O
ATOM   4223  N   PRO   287      40.800  58.852  33.405  1.00  0.00           N
ATOM   4224  CD  PRO   287      42.085  58.181  33.047  1.00  0.00           C
ATOM   4225  HD2 PRO   287      42.347  58.333  32.000  1.00  0.00           H
ATOM   4226  HD3 PRO   287      41.925  57.117  33.223  1.00  0.00           H
ATOM   4227  CG  PRO   287      43.191  58.689  33.953  1.00  0.00           C
ATOM   4228  HG2 PRO   287      44.168  58.837  33.494  1.00  0.00           H
ATOM   4229  HG3 PRO   287      43.393  58.044  34.808  1.00  0.00           H
ATOM   4230  CB  PRO   287      42.542  59.966  34.385  1.00  0.00           C
ATOM   4231  HB2 PRO   287      42.934  60.812  33.821  1.00  0.00           H
ATOM   4232  HB3 PRO   287      42.857  60.330  35.363  1.00  0.00           H
ATOM   4233  CA  PRO   287      41.029  59.938  34.376  1.00  0.00           C
ATOM   4234  HA  PRO   287      40.698  59.747  35.397  1.00  0.00           H
ATOM   4235  C   PRO   287      40.537  61.313  33.930  1.00  0.00           C
ATOM   4236  O   PRO   287      40.120  62.069  34.790  1.00  0.00           O
ATOM   4237  N   GLU   288      40.678  61.686  32.628  1.00  0.00           N
ATOM   4238  H   GLU   288      41.066  61.049  31.948  1.00  0.00           H
ATOM   4239  CA  GLU   288      39.973  62.924  32.124  1.00  0.00           C
ATOM   4240  HA  GLU   288      40.288  63.725  32.792  1.00  0.00           H
ATOM   4241  CB  GLU   288      40.619  63.368  30.780  1.00  0.00           C
ATOM   4242  HB2 GLU   288      41.660  63.648  30.936  1.00  0.00           H
ATOM   4243  HB3 GLU   288      40.741  62.465  30.182  1.00  0.00           H
ATOM   4244  CG  GLU   288      39.933  64.472  29.965  1.00  0.00           C
ATOM   4245  HG2 GLU   288      39.131  64.969  30.512  1.00  0.00           H
ATOM   4246  HG3 GLU   288      40.682  65.181  29.614  1.00  0.00           H
ATOM   4247  CD  GLU   288      39.332  63.916  28.693  1.00  0.00           C
ATOM   4248  OE1 GLU   288      38.111  64.151  28.377  1.00  0.00           O
ATOM   4249  OE2 GLU   288      40.123  63.377  27.875  1.00  0.00           O
ATOM   4250  C   GLU   288      38.457  62.789  32.201  1.00  0.00           C
ATOM   4251  O   GLU   288      37.782  63.768  32.292  1.00  0.00           O
ATOM   4252  N   SER   289      37.942  61.561  32.068  1.00  0.00           N
ATOM   4253  H   SER   289      38.580  60.777  32.068  1.00  0.00           H
ATOM   4254  CA  SER   289      36.497  61.272  32.191  1.00  0.00           C
ATOM   4255  HA  SER   289      35.900  62.099  31.809  1.00  0.00           H
ATOM   4256  CB  SER   289      36.010  59.986  31.470  1.00  0.00           C
ATOM   4257  HB2 SER   289      36.587  59.099  31.731  1.00  0.00           H
ATOM   4258  HB3 SER   289      34.978  59.676  31.632  1.00  0.00           H
ATOM   4259  OG  SER   289      36.374  60.101  30.122  1.00  0.00           O
ATOM   4260  HG  SER   289      35.897  60.819  29.698  1.00  0.00           H
ATOM   4261  C   SER   289      36.082  61.134  33.707  1.00  0.00           C
ATOM   4262  O   SER   289      37.038  60.844  34.503  1.00  0.00           O
ATOM   4263  N   PRO   290      34.893  61.515  34.111  1.00  0.00           N
ATOM   4264  CD  PRO   290      33.762  61.926  33.261  1.00  0.00           C
ATOM   4265  HD2 PRO   290      33.559  61.378  32.341  1.00  0.00           H
ATOM   4266  HD3 PRO   290      33.903  62.966  32.968  1.00  0.00           H
ATOM   4267  CG  PRO   290      32.564  61.879  34.191  1.00  0.00           C
ATOM   4268  HG2 PRO   290      32.017  60.938  34.130  1.00  0.00           H
ATOM   4269  HG3 PRO   290      31.944  62.756  34.005  1.00  0.00           H
ATOM   4270  CB  PRO   290      33.126  62.002  35.628  1.00  0.00           C
ATOM   4271  HB2 PRO   290      32.600  61.461  36.414  1.00  0.00           H
ATOM   4272  HB3 PRO   290      33.138  63.073  35.832  1.00  0.00           H
ATOM   4273  CA  PRO   290      34.547  61.675  35.534  1.00  0.00           C
ATOM   4274  HA  PRO   290      35.005  62.511  36.063  1.00  0.00           H
ATOM   4275  C   PRO   290      34.675  60.390  36.371  1.00  0.00           C
ATOM   4276  O   PRO   290      34.240  59.295  35.974  1.00  0.00           O
ATOM   4277  N   TYR   291      35.139  60.466  37.659  1.00  0.00           N
ATOM   4278  H   TYR   291      34.972  61.391  38.028  1.00  0.00           H
ATOM   4279  CA  TYR   291      35.536  59.397  38.487  1.00  0.00           C
ATOM   4280  HA  TYR   291      36.262  58.841  37.894  1.00  0.00           H
ATOM   4281  CB  TYR   291      36.171  60.026  39.689  1.00  0.00           C
ATOM   4282  HB2 TYR   291      35.471  60.763  40.083  1.00  0.00           H
ATOM   4283  HB3 TYR   291      36.399  59.365  40.525  1.00  0.00           H
ATOM   4284  CG  TYR   291      37.484  60.668  39.385  1.00  0.00           C
ATOM   4285  CD1 TYR   291      37.699  61.998  39.858  1.00  0.00           C
ATOM   4286  HD1 TYR   291      37.003  62.413  40.572  1.00  0.00           H
ATOM   4287  CE1 TYR   291      38.913  62.652  39.580  1.00  0.00           C
ATOM   4288  HE1 TYR   291      39.109  63.628  39.999  1.00  0.00           H
ATOM   4289  CZ  TYR   291      40.023  61.935  39.038  1.00  0.00           C
ATOM   4290  OH  TYR   291      41.195  62.596  38.789  1.00  0.00           O
ATOM   4291  HH  TYR   291      41.869  62.006  38.447  1.00  0.00           H
ATOM   4292  CE2 TYR   291      39.890  60.581  38.900  1.00  0.00           C
ATOM   4293  HE2 TYR   291      40.665  59.973  38.457  1.00  0.00           H
ATOM   4294  CD2 TYR   291      38.633  59.926  39.022  1.00  0.00           C
ATOM   4295  HD2 TYR   291      38.432  58.865  39.002  1.00  0.00           H
ATOM   4296  C   TYR   291      34.394  58.409  38.833  1.00  0.00           C
ATOM   4297  O   TYR   291      33.283  58.760  39.300  1.00  0.00           O
ATOM   4298  N   THR   292      34.794  57.132  38.909  1.00  0.00           N
ATOM   4299  H   THR   292      35.737  56.899  38.632  1.00  0.00           H
ATOM   4300  CA  THR   292      34.039  56.049  39.390  1.00  0.00           C
ATOM   4301  HA  THR   292      32.994  56.340  39.493  1.00  0.00           H
ATOM   4302  CB  THR   292      33.848  55.014  38.301  1.00  0.00           C
ATOM   4303  HB  THR   292      33.036  54.332  38.552  1.00  0.00           H
ATOM   4304  CG2 THR   292      33.522  55.661  36.945  1.00  0.00           C
ATOM   4305 HG21 THR   292      32.983  54.962  36.306  1.00  0.00           H
ATOM   4306 HG22 THR   292      32.776  56.445  37.075  1.00  0.00           H
ATOM   4307 HG23 THR   292      34.424  56.119  36.539  1.00  0.00           H
ATOM   4308  OG1 THR   292      34.909  54.258  38.005  1.00  0.00           O
ATOM   4309  HG1 THR   292      35.522  54.752  37.455  1.00  0.00           H
ATOM   4310  C   THR   292      34.534  55.443  40.651  1.00  0.00           C
ATOM   4311  O   THR   292      35.605  55.861  41.082  1.00  0.00           O
ATOM   4312  N   HID   293      33.793  54.455  41.214  1.00  0.00           N
ATOM   4313  H   HID   293      32.906  54.398  40.733  1.00  0.00           H
ATOM   4314  CA  HID   293      34.233  53.667  42.306  1.00  0.00           C
ATOM   4315  HA  HID   293      34.772  54.301  43.010  1.00  0.00           H
ATOM   4316  CB  HID   293      33.026  53.147  43.095  1.00  0.00           C
ATOM   4317  HB2 HID   293      33.324  52.859  44.103  1.00  0.00           H
ATOM   4318  HB3 HID   293      32.409  53.985  43.419  1.00  0.00           H
ATOM   4319  CG  HID   293      32.268  52.109  42.395  1.00  0.00           C
ATOM   4320  ND1 HID   293      31.769  52.204  41.127  1.00  0.00           N
ATOM   4321  HD1 HID   293      31.750  53.029  40.544  1.00  0.00           H
ATOM   4322  CE1 HID   293      31.429  50.959  40.773  1.00  0.00           C
ATOM   4323  HE1 HID   293      31.252  50.808  39.719  1.00  0.00           H
ATOM   4324  NE2 HID   293      31.877  50.039  41.643  1.00  0.00           N
ATOM   4325  CD2 HID   293      32.373  50.813  42.742  1.00  0.00           C
ATOM   4326  HD2 HID   293      33.108  50.492  43.465  1.00  0.00           H
ATOM   4327  C   HID   293      35.207  52.540  41.927  1.00  0.00           C
ATOM   4328  O   HID   293      35.639  51.818  42.840  1.00  0.00           O
ATOM   4329  N   TRP   294      35.547  52.341  40.647  1.00  0.00           N
ATOM   4330  H   TRP   294      35.112  52.908  39.934  1.00  0.00           H
ATOM   4331  CA  TRP   294      36.630  51.503  40.181  1.00  0.00           C
ATOM   4332  HA  TRP   294      36.713  50.668  40.877  1.00  0.00           H
ATOM   4333  CB  TRP   294      36.187  50.870  38.868  1.00  0.00           C
ATOM   4334  HB2 TRP   294      36.039  51.624  38.095  1.00  0.00           H
ATOM   4335  HB3 TRP   294      37.012  50.219  38.577  1.00  0.00           H
ATOM   4336  CG  TRP   294      34.982  50.006  38.797  1.00  0.00           C
ATOM   4337  CD1 TRP   294      35.057  48.704  39.168  1.00  0.00           C
ATOM   4338  HD1 TRP   294      35.730  48.206  39.849  1.00  0.00           H
ATOM   4339  NE1 TRP   294      33.917  48.111  38.793  1.00  0.00           N
ATOM   4340  HE1 TRP   294      33.655  47.220  39.191  1.00  0.00           H
ATOM   4341  CE2 TRP   294      33.042  48.923  38.035  1.00  0.00           C
ATOM   4342  CZ2 TRP   294      31.715  48.829  37.612  1.00  0.00           C
ATOM   4343  HZ2 TRP   294      31.200  47.881  37.659  1.00  0.00           H
ATOM   4344  CH2 TRP   294      31.100  49.934  37.035  1.00  0.00           C
ATOM   4345  HH2 TRP   294      30.084  49.998  36.676  1.00  0.00           H
ATOM   4346  CZ3 TRP   294      31.788  51.159  36.965  1.00  0.00           C
ATOM   4347  HZ3 TRP   294      31.356  52.127  36.759  1.00  0.00           H
ATOM   4348  CE3 TRP   294      33.113  51.252  37.398  1.00  0.00           C
ATOM   4349  HE3 TRP   294      33.625  52.193  37.263  1.00  0.00           H
ATOM   4350  CD2 TRP   294      33.757  50.164  38.012  1.00  0.00           C
ATOM   4351  C   TRP   294      37.941  52.174  40.046  1.00  0.00           C
ATOM   4352  O   TRP   294      38.964  51.518  39.759  1.00  0.00           O
ATOM   4353  N   LYS   295      37.924  53.529  40.063  1.00  0.00           N
ATOM   4354  H   LYS   295      37.054  53.980  40.305  1.00  0.00           H
ATOM   4355  CA  LYS   295      39.045  54.417  40.012  1.00  0.00           C
ATOM   4356  HA  LYS   295      38.708  55.448  39.906  1.00  0.00           H
ATOM   4357  CB  LYS   295      39.694  54.344  41.429  1.00  0.00           C
ATOM   4358  HB2 LYS   295      40.212  53.391  41.537  1.00  0.00           H
ATOM   4359  HB3 LYS   295      40.404  55.171  41.421  1.00  0.00           H
ATOM   4360  CG  LYS   295      38.892  54.406  42.723  1.00  0.00           C
ATOM   4361  HG2 LYS   295      38.326  55.333  42.815  1.00  0.00           H
ATOM   4362  HG3 LYS   295      38.131  53.632  42.620  1.00  0.00           H
ATOM   4363  CD  LYS   295      39.822  54.113  43.973  1.00  0.00           C
ATOM   4364  HD2 LYS   295      39.937  53.029  43.965  1.00  0.00           H
ATOM   4365  HD3 LYS   295      40.764  54.643  43.830  1.00  0.00           H
ATOM   4366  CE  LYS   295      39.241  54.356  45.379  1.00  0.00           C
ATOM   4367  HE2 LYS   295      38.166  54.380  45.200  1.00  0.00           H
ATOM   4368  HE3 LYS   295      39.409  53.465  45.985  1.00  0.00           H
ATOM   4369  NZ  LYS   295      39.456  55.662  45.990  1.00  0.00           N
ATOM   4370  HZ1 LYS   295      39.220  55.629  46.971  1.00  0.00           H
ATOM   4371  HZ2 LYS   295      40.419  55.950  46.095  1.00  0.00           H
ATOM   4372  HZ3 LYS   295      39.019  56.379  45.428  1.00  0.00           H
ATOM   4373  C   LYS   295      39.913  54.234  38.728  1.00  0.00           C
ATOM   4374  O   LYS   295      39.409  54.091  37.622  1.00  0.00           O
ATOM   4375  N   GLN   296      41.259  54.014  38.850  1.00  0.00           N
ATOM   4376  H   GLN   296      41.620  54.411  39.705  1.00  0.00           H
ATOM   4377  CA  GLN   296      42.215  53.635  37.809  1.00  0.00           C
ATOM   4378  HA  GLN   296      41.613  53.130  37.054  1.00  0.00           H
ATOM   4379  CB  GLN   296      42.855  54.875  37.274  1.00  0.00           C
ATOM   4380  HB2 GLN   296      43.053  55.491  38.151  1.00  0.00           H
ATOM   4381  HB3 GLN   296      43.846  54.641  36.885  1.00  0.00           H
ATOM   4382  CG  GLN   296      42.001  55.811  36.342  1.00  0.00           C
ATOM   4383  HG2 GLN   296      42.659  56.371  35.677  1.00  0.00           H
ATOM   4384  HG3 GLN   296      41.332  55.160  35.779  1.00  0.00           H
ATOM   4385  CD  GLN   296      41.163  56.729  37.225  1.00  0.00           C
ATOM   4386  OE1 GLN   296      41.671  57.309  38.199  1.00  0.00           O
ATOM   4387  NE2 GLN   296      39.978  57.013  36.822  1.00  0.00           N
ATOM   4388 HE21 GLN   296      39.708  56.521  35.982  1.00  0.00           H
ATOM   4389 HE22 GLN   296      39.613  57.926  37.054  1.00  0.00           H
ATOM   4390  C   GLN   296      43.167  52.627  38.368  1.00  0.00           C
ATOM   4391  O   GLN   296      43.510  52.717  39.535  1.00  0.00           O
ATOM   4392  N   THR   297      43.690  51.726  37.571  1.00  0.00           N
ATOM   4393  H   THR   297      43.520  51.753  36.576  1.00  0.00           H
ATOM   4394  CA  THR   297      44.501  50.587  37.913  1.00  0.00           C
ATOM   4395  HA  THR   297      44.567  50.471  38.995  1.00  0.00           H
ATOM   4396  CB  THR   297      43.877  49.226  37.459  1.00  0.00           C
ATOM   4397  HB  THR   297      44.046  48.973  36.413  1.00  0.00           H
ATOM   4398  CG2 THR   297      44.600  48.108  38.071  1.00  0.00           C
ATOM   4399 HG21 THR   297      44.231  47.165  37.668  1.00  0.00           H
ATOM   4400 HG22 THR   297      45.676  48.123  37.900  1.00  0.00           H
ATOM   4401 HG23 THR   297      44.379  48.064  39.137  1.00  0.00           H
ATOM   4402  OG1 THR   297      42.562  49.121  37.612  1.00  0.00           O
ATOM   4403  HG1 THR   297      42.303  49.682  36.877  1.00  0.00           H
ATOM   4404  C   THR   297      45.921  50.838  37.349  1.00  0.00           C
ATOM   4405  O   THR   297      46.129  50.928  36.119  1.00  0.00           O
ATOM   4406  N   VAL   298      46.838  51.043  38.283  1.00  0.00           N
ATOM   4407  H   VAL   298      46.573  51.013  39.257  1.00  0.00           H
ATOM   4408  CA  VAL   298      48.181  51.674  38.043  1.00  0.00           C
ATOM   4409  HA  VAL   298      48.276  52.130  37.057  1.00  0.00           H
ATOM   4410  CB  VAL   298      48.479  52.803  39.041  1.00  0.00           C
ATOM   4411  HB  VAL   298      48.564  52.539  40.095  1.00  0.00           H
ATOM   4412  CG1 VAL   298      49.860  53.339  38.662  1.00  0.00           C
ATOM   4413 HG11 VAL   298      50.559  52.511  38.546  1.00  0.00           H
ATOM   4414 HG12 VAL   298      49.930  53.897  37.728  1.00  0.00           H
ATOM   4415 HG13 VAL   298      50.230  54.002  39.445  1.00  0.00           H
ATOM   4416  CG2 VAL   298      47.489  54.000  38.981  1.00  0.00           C
ATOM   4417 HG21 VAL   298      47.444  54.490  38.009  1.00  0.00           H
ATOM   4418 HG22 VAL   298      46.539  53.753  39.456  1.00  0.00           H
ATOM   4419 HG23 VAL   298      47.859  54.735  39.695  1.00  0.00           H
ATOM   4420  C   VAL   298      49.178  50.568  37.945  1.00  0.00           C
ATOM   4421  O   VAL   298      49.245  49.691  38.808  1.00  0.00           O
ATOM   4422  N   PHE   299      49.945  50.404  36.874  1.00  0.00           N
ATOM   4423  H   PHE   299      49.874  51.001  36.062  1.00  0.00           H
ATOM   4424  CA  PHE   299      50.934  49.299  36.707  1.00  0.00           C
ATOM   4425  HA  PHE   299      50.862  48.567  37.511  1.00  0.00           H
ATOM   4426  CB  PHE   299      50.777  48.570  35.402  1.00  0.00           C
ATOM   4427  HB2 PHE   299      50.826  49.321  34.613  1.00  0.00           H
ATOM   4428  HB3 PHE   299      51.568  47.830  35.288  1.00  0.00           H
ATOM   4429  CG  PHE   299      49.468  47.819  35.235  1.00  0.00           C
ATOM   4430  CD1 PHE   299      48.247  48.571  35.147  1.00  0.00           C
ATOM   4431  HD1 PHE   299      48.180  49.637  34.984  1.00  0.00           H
ATOM   4432  CE1 PHE   299      47.021  47.874  35.242  1.00  0.00           C
ATOM   4433  HE1 PHE   299      46.078  48.400  35.247  1.00  0.00           H
ATOM   4434  CZ  PHE   299      47.051  46.478  35.344  1.00  0.00           C
ATOM   4435  HZ  PHE   299      46.111  45.969  35.196  1.00  0.00           H
ATOM   4436  CE2 PHE   299      48.237  45.735  35.444  1.00  0.00           C
ATOM   4437  HE2 PHE   299      48.217  44.687  35.705  1.00  0.00           H
ATOM   4438  CD2 PHE   299      49.447  46.434  35.322  1.00  0.00           C
ATOM   4439  HD2 PHE   299      50.402  46.009  35.593  1.00  0.00           H
ATOM   4440  C   PHE   299      52.366  50.007  36.826  1.00  0.00           C
ATOM   4441  O   PHE   299      52.771  50.635  35.814  1.00  0.00           O
ATOM   4442  N   TYR   300      52.983  49.877  38.002  1.00  0.00           N
ATOM   4443  H   TYR   300      52.478  49.446  38.763  1.00  0.00           H
ATOM   4444  CA  TYR   300      54.217  50.481  38.182  1.00  0.00           C
ATOM   4445  HA  TYR   300      54.248  51.462  37.709  1.00  0.00           H
ATOM   4446  CB  TYR   300      54.418  50.815  39.655  1.00  0.00           C
ATOM   4447  HB2 TYR   300      54.033  49.998  40.265  1.00  0.00           H
ATOM   4448  HB3 TYR   300      55.507  50.863  39.667  1.00  0.00           H
ATOM   4449  CG  TYR   300      53.814  52.064  40.224  1.00  0.00           C
ATOM   4450  CD1 TYR   300      54.417  53.346  40.020  1.00  0.00           C
ATOM   4451  HD1 TYR   300      55.430  53.437  39.656  1.00  0.00           H
ATOM   4452  CE1 TYR   300      53.806  54.493  40.637  1.00  0.00           C
ATOM   4453  HE1 TYR   300      54.402  55.378  40.807  1.00  0.00           H
ATOM   4454  CZ  TYR   300      52.600  54.285  41.316  1.00  0.00           C
ATOM   4455  OH  TYR   300      52.262  55.139  42.310  1.00  0.00           O
ATOM   4456  HH  TYR   300      52.604  56.018  42.132  1.00  0.00           H
ATOM   4457  CE2 TYR   300      51.969  52.983  41.438  1.00  0.00           C
ATOM   4458  HE2 TYR   300      51.043  52.892  41.986  1.00  0.00           H
ATOM   4459  CD2 TYR   300      52.542  51.896  40.803  1.00  0.00           C
ATOM   4460  HD2 TYR   300      52.052  50.939  40.697  1.00  0.00           H
ATOM   4461  C   TYR   300      55.372  49.698  37.538  1.00  0.00           C
ATOM   4462  O   TYR   300      55.501  48.445  37.479  1.00  0.00           O
ATOM   4463  N   MET   301      56.360  50.473  37.063  1.00  0.00           N
ATOM   4464  H   MET   301      56.181  51.467  37.097  1.00  0.00           H
ATOM   4465  CA  MET   301      57.756  50.048  36.976  1.00  0.00           C
ATOM   4466  HA  MET   301      57.923  49.041  36.595  1.00  0.00           H
ATOM   4467  CB  MET   301      58.541  51.058  36.024  1.00  0.00           C
ATOM   4468  HB2 MET   301      58.384  52.084  36.355  1.00  0.00           H
ATOM   4469  HB3 MET   301      59.579  50.730  36.080  1.00  0.00           H
ATOM   4470  CG  MET   301      58.048  51.040  34.586  1.00  0.00           C
ATOM   4471  HG2 MET   301      58.884  50.743  33.952  1.00  0.00           H
ATOM   4472  HG3 MET   301      57.394  50.211  34.318  1.00  0.00           H
ATOM   4473  SD  MET   301      57.492  52.680  33.839  1.00  0.00           S
ATOM   4474  CE  MET   301      56.437  51.994  32.533  1.00  0.00           C
ATOM   4475  HE1 MET   301      56.182  52.680  31.725  1.00  0.00           H
ATOM   4476  HE2 MET   301      56.967  51.174  32.047  1.00  0.00           H
ATOM   4477  HE3 MET   301      55.476  51.618  32.884  1.00  0.00           H
ATOM   4478  C   MET   301      58.435  50.026  38.361  1.00  0.00           C
ATOM   4479  O   MET   301      58.147  50.904  39.205  1.00  0.00           O
ATOM   4480  N   GLU   302      59.421  49.157  38.619  1.00  0.00           N
ATOM   4481  H   GLU   302      59.401  48.306  38.076  1.00  0.00           H
ATOM   4482  CA  GLU   302      60.303  49.162  39.755  1.00  0.00           C
ATOM   4483  HA  GLU   302      59.645  49.282  40.615  1.00  0.00           H
ATOM   4484  CB  GLU   302      60.985  47.817  39.959  1.00  0.00           C
ATOM   4485  HB2 GLU   302      61.413  47.727  40.958  1.00  0.00           H
ATOM   4486  HB3 GLU   302      60.222  47.045  39.860  1.00  0.00           H
ATOM   4487  CG  GLU   302      61.979  47.436  38.929  1.00  0.00           C
ATOM   4488  HG2 GLU   302      62.652  48.252  38.668  1.00  0.00           H
ATOM   4489  HG3 GLU   302      62.634  46.701  39.397  1.00  0.00           H
ATOM   4490  CD  GLU   302      61.470  46.972  37.552  1.00  0.00           C
ATOM   4491  OE1 GLU   302      62.288  46.512  36.695  1.00  0.00           O
ATOM   4492  OE2 GLU   302      60.221  46.947  37.332  1.00  0.00           O
ATOM   4493  C   GLU   302      61.223  50.361  39.867  1.00  0.00           C
ATOM   4494  O   GLU   302      61.958  50.521  40.869  1.00  0.00           O
ATOM   4495  N   ASP   303      61.393  51.074  38.767  1.00  0.00           N
ATOM   4496  H   ASP   303      61.079  50.666  37.898  1.00  0.00           H
ATOM   4497  CA  ASP   303      62.199  52.287  38.574  1.00  0.00           C
ATOM   4498  HA  ASP   303      62.137  52.983  39.411  1.00  0.00           H
ATOM   4499  CB  ASP   303      63.662  52.002  38.339  1.00  0.00           C
ATOM   4500  HB2 ASP   303      63.992  51.309  39.111  1.00  0.00           H
ATOM   4501  HB3 ASP   303      63.778  51.372  37.457  1.00  0.00           H
ATOM   4502  CG  ASP   303      64.548  53.230  38.245  1.00  0.00           C
ATOM   4503  OD1 ASP   303      64.205  54.357  38.788  1.00  0.00           O
ATOM   4504  OD2 ASP   303      65.649  53.073  37.587  1.00  0.00           O
ATOM   4505  C   ASP   303      61.702  53.119  37.390  1.00  0.00           C
ATOM   4506  O   ASP   303      61.226  52.486  36.472  1.00  0.00           O
ATOM   4507  N   TYR   304      61.889  54.438  37.407  1.00  0.00           N
ATOM   4508  H   TYR   304      62.316  54.915  38.187  1.00  0.00           H
ATOM   4509  CA  TYR   304      61.299  55.184  36.274  1.00  0.00           C
ATOM   4510  HA  TYR   304      60.274  54.824  36.186  1.00  0.00           H
ATOM   4511  CB  TYR   304      61.230  56.665  36.657  1.00  0.00           C
ATOM   4512  HB2 TYR   304      60.651  57.069  35.827  1.00  0.00           H
ATOM   4513  HB3 TYR   304      60.492  56.754  37.455  1.00  0.00           H
ATOM   4514  CG  TYR   304      62.441  57.418  37.128  1.00  0.00           C
ATOM   4515  CD1 TYR   304      62.577  57.775  38.447  1.00  0.00           C
ATOM   4516  HD1 TYR   304      61.918  57.279  39.145  1.00  0.00           H
ATOM   4517  CE1 TYR   304      63.282  58.912  38.854  1.00  0.00           C
ATOM   4518  HE1 TYR   304      63.203  59.241  39.880  1.00  0.00           H
ATOM   4519  CZ  TYR   304      64.110  59.569  37.934  1.00  0.00           C
ATOM   4520  OH  TYR   304      64.773  60.662  38.383  1.00  0.00           O
ATOM   4521  HH  TYR   304      64.430  60.838  39.263  1.00  0.00           H
ATOM   4522  CE2 TYR   304      64.114  59.176  36.539  1.00  0.00           C
ATOM   4523  HE2 TYR   304      64.645  59.703  35.760  1.00  0.00           H
ATOM   4524  CD2 TYR   304      63.129  58.144  36.135  1.00  0.00           C
ATOM   4525  HD2 TYR   304      63.012  57.876  35.095  1.00  0.00           H
ATOM   4526  C   TYR   304      62.053  55.087  34.967  1.00  0.00           C
ATOM   4527  O   TYR   304      63.268  54.765  34.988  1.00  0.00           O
ATOM   4528  N   LEU   305      61.426  55.440  33.851  1.00  0.00           N
ATOM   4529  H   LEU   305      60.471  55.761  33.927  1.00  0.00           H
ATOM   4530  CA  LEU   305      62.037  55.661  32.611  1.00  0.00           C
ATOM   4531  HA  LEU   305      63.106  55.452  32.557  1.00  0.00           H
ATOM   4532  CB  LEU   305      61.392  54.706  31.621  1.00  0.00           C
ATOM   4533  HB2 LEU   305      60.402  55.139  31.476  1.00  0.00           H
ATOM   4534  HB3 LEU   305      61.853  54.610  30.638  1.00  0.00           H
ATOM   4535  CG  LEU   305      61.139  53.242  32.011  1.00  0.00           C
ATOM   4536  HG  LEU   305      60.632  53.199  32.975  1.00  0.00           H
ATOM   4537  CD1 LEU   305      60.322  52.549  30.895  1.00  0.00           C
ATOM   4538 HD11 LEU   305      60.734  52.797  29.917  1.00  0.00           H
ATOM   4539 HD12 LEU   305      60.337  51.480  31.104  1.00  0.00           H
ATOM   4540 HD13 LEU   305      59.277  52.860  30.863  1.00  0.00           H
ATOM   4541  CD2 LEU   305      62.449  52.508  32.265  1.00  0.00           C
ATOM   4542 HD21 LEU   305      62.925  52.911  33.159  1.00  0.00           H
ATOM   4543 HD22 LEU   305      62.166  51.456  32.248  1.00  0.00           H
ATOM   4544 HD23 LEU   305      63.060  52.691  31.380  1.00  0.00           H
ATOM   4545  C   LEU   305      61.845  57.049  32.006  1.00  0.00           C
ATOM   4546  O   LEU   305      60.791  57.663  32.134  1.00  0.00           O
ATOM   4547  N   THR   306      63.012  57.600  31.431  1.00  0.00           N
ATOM   4548  H   THR   306      63.915  57.159  31.532  1.00  0.00           H
ATOM   4549  CA  THR   306      62.980  59.072  30.941  1.00  0.00           C
ATOM   4550  HA  THR   306      62.257  59.602  31.561  1.00  0.00           H
ATOM   4551  CB  THR   306      64.400  59.714  31.063  1.00  0.00           C
ATOM   4552  HB  THR   306      65.038  58.949  30.621  1.00  0.00           H
ATOM   4553  CG2 THR   306      64.588  61.039  30.317  1.00  0.00           C
ATOM   4554 HG21 THR   306      65.505  61.587  30.537  1.00  0.00           H
ATOM   4555 HG22 THR   306      64.572  60.729  29.272  1.00  0.00           H
ATOM   4556 HG23 THR   306      63.704  61.662  30.452  1.00  0.00           H
ATOM   4557  OG1 THR   306      64.750  59.900  32.364  1.00  0.00           O
ATOM   4558  HG1 THR   306      64.999  59.083  32.803  1.00  0.00           H
ATOM   4559  C   THR   306      62.556  59.222  29.476  1.00  0.00           C
ATOM   4560  O   THR   306      62.832  58.379  28.662  1.00  0.00           O
ATOM   4561  N   VAL   307      61.751  60.252  29.102  1.00  0.00           N
ATOM   4562  H   VAL   307      61.539  61.016  29.727  1.00  0.00           H
ATOM   4563  CA  VAL   307      61.032  60.288  27.826  1.00  0.00           C
ATOM   4564  HA  VAL   307      61.483  59.628  27.085  1.00  0.00           H
ATOM   4565  CB  VAL   307      59.462  60.052  27.926  1.00  0.00           C
ATOM   4566  HB  VAL   307      59.038  60.280  26.948  1.00  0.00           H
ATOM   4567  CG1 VAL   307      59.033  58.653  28.441  1.00  0.00           C
ATOM   4568 HG11 VAL   307      59.334  57.879  27.735  1.00  0.00           H
ATOM   4569 HG12 VAL   307      59.417  58.468  29.444  1.00  0.00           H
ATOM   4570 HG13 VAL   307      57.947  58.660  28.347  1.00  0.00           H
ATOM   4571  CG2 VAL   307      58.901  61.074  28.915  1.00  0.00           C
ATOM   4572 HG21 VAL   307      59.542  61.062  29.796  1.00  0.00           H
ATOM   4573 HG22 VAL   307      58.883  62.041  28.411  1.00  0.00           H
ATOM   4574 HG23 VAL   307      57.899  60.783  29.229  1.00  0.00           H
ATOM   4575  C   VAL   307      61.254  61.664  27.170  1.00  0.00           C
ATOM   4576  O   VAL   307      61.360  62.664  27.899  1.00  0.00           O
ATOM   4577  N   LYS   308      61.341  61.824  25.860  1.00  0.00           N
ATOM   4578  H   LYS   308      61.357  60.961  25.337  1.00  0.00           H
ATOM   4579  CA  LYS   308      61.301  63.101  25.054  1.00  0.00           C
ATOM   4580  HA  LYS   308      61.600  64.004  25.587  1.00  0.00           H
ATOM   4581  CB  LYS   308      62.339  63.006  23.893  1.00  0.00           C
ATOM   4582  HB2 LYS   308      62.192  62.052  23.387  1.00  0.00           H
ATOM   4583  HB3 LYS   308      62.201  63.838  23.202  1.00  0.00           H
ATOM   4584  CG  LYS   308      63.800  63.098  24.393  1.00  0.00           C
ATOM   4585  HG2 LYS   308      63.994  64.105  24.762  1.00  0.00           H
ATOM   4586  HG3 LYS   308      63.988  62.313  25.125  1.00  0.00           H
ATOM   4587  CD  LYS   308      64.758  62.765  23.292  1.00  0.00           C
ATOM   4588  HD2 LYS   308      64.504  63.388  22.435  1.00  0.00           H
ATOM   4589  HD3 LYS   308      65.792  62.965  23.573  1.00  0.00           H
ATOM   4590  CE  LYS   308      64.720  61.271  22.851  1.00  0.00           C
ATOM   4591  HE2 LYS   308      63.723  60.872  22.668  1.00  0.00           H
ATOM   4592  HE3 LYS   308      65.363  61.036  22.002  1.00  0.00           H
ATOM   4593  NZ  LYS   308      65.313  60.396  23.834  1.00  0.00           N
ATOM   4594  HZ1 LYS   308      66.317  60.471  23.912  1.00  0.00           H
ATOM   4595  HZ2 LYS   308      64.882  60.597  24.725  1.00  0.00           H
ATOM   4596  HZ3 LYS   308      65.014  59.466  23.578  1.00  0.00           H
ATOM   4597  C   LYS   308      59.978  63.532  24.540  1.00  0.00           C
ATOM   4598  O   LYS   308      59.163  62.677  24.304  1.00  0.00           O
ATOM   4599  N   THR   309      59.677  64.781  24.285  1.00  0.00           N
ATOM   4600  H   THR   309      60.373  65.450  24.582  1.00  0.00           H
ATOM   4601  CA  THR   309      58.554  65.132  23.437  1.00  0.00           C
ATOM   4602  HA  THR   309      57.664  64.743  23.932  1.00  0.00           H
ATOM   4603  CB  THR   309      58.560  66.676  23.407  1.00  0.00           C
ATOM   4604  HB  THR   309      59.535  67.157  23.328  1.00  0.00           H
ATOM   4605  CG2 THR   309      57.617  67.283  22.331  1.00  0.00           C
ATOM   4606 HG21 THR   309      57.816  66.857  21.347  1.00  0.00           H
ATOM   4607 HG22 THR   309      56.604  66.906  22.475  1.00  0.00           H
ATOM   4608 HG23 THR   309      57.609  68.370  22.401  1.00  0.00           H
ATOM   4609  OG1 THR   309      57.947  67.076  24.571  1.00  0.00           O
ATOM   4610  HG1 THR   309      57.261  67.716  24.368  1.00  0.00           H
ATOM   4611  C   THR   309      58.531  64.570  22.046  1.00  0.00           C
ATOM   4612  O   THR   309      59.590  64.731  21.315  1.00  0.00           O
ATOM   4613  N   GLY   310      57.432  63.918  21.665  1.00  0.00           N
ATOM   4614  H   GLY   310      56.805  63.662  22.414  1.00  0.00           H
ATOM   4615  CA  GLY   310      57.303  63.294  20.350  1.00  0.00           C
ATOM   4616  HA2 GLY   310      56.221  63.165  20.349  1.00  0.00           H
ATOM   4617  HA3 GLY   310      57.699  63.910  19.543  1.00  0.00           H
ATOM   4618  C   GLY   310      57.842  61.829  20.237  1.00  0.00           C
ATOM   4619  O   GLY   310      57.599  61.209  19.213  1.00  0.00           O
ATOM   4620  N   GLU   311      58.470  61.207  21.321  1.00  0.00           N
ATOM   4621  H   GLU   311      58.417  61.584  22.256  1.00  0.00           H
ATOM   4622  CA  GLU   311      58.964  59.854  21.369  1.00  0.00           C
ATOM   4623  HA  GLU   311      59.602  59.704  20.498  1.00  0.00           H
ATOM   4624  CB  GLU   311      59.899  59.730  22.584  1.00  0.00           C
ATOM   4625  HB2 GLU   311      60.294  60.705  22.873  1.00  0.00           H
ATOM   4626  HB3 GLU   311      59.292  59.317  23.389  1.00  0.00           H
ATOM   4627  CG  GLU   311      61.157  58.945  22.200  1.00  0.00           C
ATOM   4628  HG2 GLU   311      60.820  57.909  22.156  1.00  0.00           H
ATOM   4629  HG3 GLU   311      61.616  59.133  21.230  1.00  0.00           H
ATOM   4630  CD  GLU   311      62.248  59.069  23.228  1.00  0.00           C
ATOM   4631  OE1 GLU   311      63.377  58.587  23.024  1.00  0.00           O
ATOM   4632  OE2 GLU   311      62.097  59.737  24.262  1.00  0.00           O
ATOM   4633  C   GLU   311      57.775  58.858  21.422  1.00  0.00           C
ATOM   4634  O   GLU   311      56.581  59.175  21.425  1.00  0.00           O
ATOM   4635  N   GLU   312      58.102  57.547  21.447  1.00  0.00           N
ATOM   4636  H   GLU   312      59.047  57.204  21.350  1.00  0.00           H
ATOM   4637  CA  GLU   312      57.090  56.493  21.548  1.00  0.00           C
ATOM   4638  HA  GLU   312      56.175  56.993  21.867  1.00  0.00           H
ATOM   4639  CB  GLU   312      56.740  56.146  20.114  1.00  0.00           C
ATOM   4640  HB2 GLU   312      56.670  56.993  19.432  1.00  0.00           H
ATOM   4641  HB3 GLU   312      57.492  55.433  19.775  1.00  0.00           H
ATOM   4642  CG  GLU   312      55.380  55.493  19.983  1.00  0.00           C
ATOM   4643  HG2 GLU   312      55.200  54.610  20.597  1.00  0.00           H
ATOM   4644  HG3 GLU   312      54.705  56.288  20.300  1.00  0.00           H
ATOM   4645  CD  GLU   312      55.113  55.241  18.463  1.00  0.00           C
ATOM   4646  OE1 GLU   312      53.933  55.417  17.989  1.00  0.00           O
ATOM   4647  OE2 GLU   312      56.014  54.713  17.763  1.00  0.00           O
ATOM   4648  C   GLU   312      57.435  55.259  22.258  1.00  0.00           C
ATOM   4649  O   GLU   312      58.535  54.819  22.078  1.00  0.00           O
ATOM   4650  N   ILE   313      56.628  54.883  23.283  1.00  0.00           N
ATOM   4651  H   ILE   313      55.691  55.258  23.321  1.00  0.00           H
ATOM   4652  CA  ILE   313      56.740  53.657  24.150  1.00  0.00           C
ATOM   4653  HA  ILE   313      57.817  53.492  24.189  1.00  0.00           H
ATOM   4654  CB  ILE   313      56.223  54.112  25.531  1.00  0.00           C
ATOM   4655  HB  ILE   313      55.166  54.359  25.427  1.00  0.00           H
ATOM   4656  CG2 ILE   313      56.359  53.031  26.676  1.00  0.00           C
ATOM   4657 HG21 ILE   313      55.812  52.142  26.363  1.00  0.00           H
ATOM   4658 HG22 ILE   313      57.389  52.783  26.932  1.00  0.00           H
ATOM   4659 HG23 ILE   313      55.814  53.294  27.583  1.00  0.00           H
ATOM   4660  CG1 ILE   313      56.888  55.470  26.048  1.00  0.00           C
ATOM   4661 HG12 ILE   313      57.955  55.329  26.222  1.00  0.00           H
ATOM   4662 HG13 ILE   313      56.740  56.255  25.308  1.00  0.00           H
ATOM   4663  CD1 ILE   313      56.265  55.931  27.381  1.00  0.00           C
ATOM   4664 HD11 ILE   313      56.362  57.016  27.415  1.00  0.00           H
ATOM   4665 HD12 ILE   313      55.224  55.616  27.461  1.00  0.00           H
ATOM   4666 HD13 ILE   313      56.843  55.491  28.193  1.00  0.00           H
ATOM   4667  C   ILE   313      56.049  52.553  23.457  1.00  0.00           C
ATOM   4668  O   ILE   313      54.809  52.543  23.436  1.00  0.00           O
ATOM   4669  N   PHE   314      56.701  51.710  22.725  1.00  0.00           N
ATOM   4670  H   PHE   314      57.655  51.999  22.560  1.00  0.00           H
ATOM   4671  CA  PHE   314      56.303  50.382  22.269  1.00  0.00           C
ATOM   4672  HA  PHE   314      55.224  50.459  22.133  1.00  0.00           H
ATOM   4673  CB  PHE   314      56.843  50.191  20.794  1.00  0.00           C
ATOM   4674  HB2 PHE   314      56.683  49.206  20.355  1.00  0.00           H
ATOM   4675  HB3 PHE   314      56.326  50.970  20.234  1.00  0.00           H
ATOM   4676  CG  PHE   314      58.383  50.483  20.664  1.00  0.00           C
ATOM   4677  CD1 PHE   314      59.200  49.383  20.349  1.00  0.00           C
ATOM   4678  HD1 PHE   314      58.820  48.520  19.823  1.00  0.00           H
ATOM   4679  CE1 PHE   314      60.586  49.555  20.358  1.00  0.00           C
ATOM   4680  HE1 PHE   314      61.231  48.757  20.022  1.00  0.00           H
ATOM   4681  CZ  PHE   314      61.164  50.756  20.760  1.00  0.00           C
ATOM   4682  HZ  PHE   314      62.240  50.842  20.811  1.00  0.00           H
ATOM   4683  CE2 PHE   314      60.319  51.923  20.685  1.00  0.00           C
ATOM   4684  HE2 PHE   314      60.792  52.891  20.620  1.00  0.00           H
ATOM   4685  CD2 PHE   314      58.939  51.797  20.597  1.00  0.00           C
ATOM   4686  HD2 PHE   314      58.319  52.675  20.494  1.00  0.00           H
ATOM   4687  C   PHE   314      56.541  49.233  23.241  1.00  0.00           C
ATOM   4688  O   PHE   314      57.632  49.269  23.918  1.00  0.00           O
ATOM   4689  N   GLY   315      55.435  48.580  23.539  1.00  0.00           N
ATOM   4690  H   GLY   315      54.678  48.783  22.901  1.00  0.00           H
ATOM   4691  CA  GLY   315      55.280  47.525  24.552  1.00  0.00           C
ATOM   4692  HA2 GLY   315      56.180  46.932  24.709  1.00  0.00           H
ATOM   4693  HA3 GLY   315      54.999  47.874  25.545  1.00  0.00           H
ATOM   4694  C   GLY   315      54.177  46.567  24.251  1.00  0.00           C
ATOM   4695  O   GLY   315      53.533  46.745  23.189  1.00  0.00           O
ATOM   4696  N   THR   316      53.801  45.674  25.154  1.00  0.00           N
ATOM   4697  H   THR   316      54.248  45.650  26.059  1.00  0.00           H
ATOM   4698  CA  THR   316      52.653  44.802  24.897  1.00  0.00           C
ATOM   4699  HA  THR   316      51.963  45.320  24.231  1.00  0.00           H
ATOM   4700  CB  THR   316      53.217  43.447  24.352  1.00  0.00           C
ATOM   4701  HB  THR   316      53.888  43.143  25.156  1.00  0.00           H
ATOM   4702  CG2 THR   316      52.328  42.320  23.938  1.00  0.00           C
ATOM   4703 HG21 THR   316      51.385  42.291  24.483  1.00  0.00           H
ATOM   4704 HG22 THR   316      51.996  42.333  22.900  1.00  0.00           H
ATOM   4705 HG23 THR   316      52.849  41.385  24.146  1.00  0.00           H
ATOM   4706  OG1 THR   316      54.057  43.566  23.226  1.00  0.00           O
ATOM   4707  HG1 THR   316      54.854  43.920  23.628  1.00  0.00           H
ATOM   4708  C   THR   316      51.981  44.530  26.219  1.00  0.00           C
ATOM   4709  O   THR   316      52.654  44.545  27.208  1.00  0.00           O
ATOM   4710  N   ILE   317      50.683  44.131  26.278  1.00  0.00           N
ATOM   4711  H   ILE   317      50.090  44.228  25.466  1.00  0.00           H
ATOM   4712  CA  ILE   317      50.033  43.553  27.491  1.00  0.00           C
ATOM   4713  HA  ILE   317      50.784  43.228  28.211  1.00  0.00           H
ATOM   4714  CB  ILE   317      49.098  44.528  28.286  1.00  0.00           C
ATOM   4715  HB  ILE   317      49.775  45.358  28.485  1.00  0.00           H
ATOM   4716  CG2 ILE   317      48.031  45.121  27.401  1.00  0.00           C
ATOM   4717 HG21 ILE   317      47.648  45.915  28.042  1.00  0.00           H
ATOM   4718 HG22 ILE   317      48.554  45.505  26.525  1.00  0.00           H
ATOM   4719 HG23 ILE   317      47.387  44.341  26.994  1.00  0.00           H
ATOM   4720  CG1 ILE   317      48.655  44.029  29.625  1.00  0.00           C
ATOM   4721 HG12 ILE   317      47.895  43.287  29.379  1.00  0.00           H
ATOM   4722 HG13 ILE   317      49.413  43.508  30.209  1.00  0.00           H
ATOM   4723  CD1 ILE   317      48.086  45.165  30.528  1.00  0.00           C
ATOM   4724 HD11 ILE   317      47.961  44.817  31.553  1.00  0.00           H
ATOM   4725 HD12 ILE   317      48.675  46.082  30.497  1.00  0.00           H
ATOM   4726 HD13 ILE   317      47.040  45.393  30.322  1.00  0.00           H
ATOM   4727  C   ILE   317      49.327  42.260  27.115  1.00  0.00           C
ATOM   4728  O   ILE   317      48.524  42.169  26.135  1.00  0.00           O
ATOM   4729  N   GLY   318      49.521  41.325  28.044  1.00  0.00           N
ATOM   4730  H   GLY   318      50.238  41.551  28.719  1.00  0.00           H
ATOM   4731  CA  GLY   318      49.053  39.917  27.897  1.00  0.00           C
ATOM   4732  HA2 GLY   318      48.261  39.856  27.151  1.00  0.00           H
ATOM   4733  HA3 GLY   318      49.872  39.300  27.527  1.00  0.00           H
ATOM   4734  C   GLY   318      48.445  39.366  29.167  1.00  0.00           C
ATOM   4735  O   GLY   318      48.809  39.724  30.325  1.00  0.00           O
ATOM   4736  N   MET   319      47.369  38.591  29.099  1.00  0.00           N
ATOM   4737  H   MET   319      46.966  38.399  28.193  1.00  0.00           H
ATOM   4738  CA  MET   319      46.528  38.261  30.179  1.00  0.00           C
ATOM   4739  HA  MET   319      47.037  38.469  31.120  1.00  0.00           H
ATOM   4740  CB  MET   319      45.398  39.299  30.283  1.00  0.00           C
ATOM   4741  HB2 MET   319      45.765  40.239  29.870  1.00  0.00           H
ATOM   4742  HB3 MET   319      44.549  38.871  29.748  1.00  0.00           H
ATOM   4743  CG  MET   319      44.885  39.375  31.729  1.00  0.00           C
ATOM   4744  HG2 MET   319      44.820  38.320  31.996  1.00  0.00           H
ATOM   4745  HG3 MET   319      45.573  39.928  32.368  1.00  0.00           H
ATOM   4746  SD  MET   319      43.243  40.057  31.782  1.00  0.00           S
ATOM   4747  CE  MET   319      42.101  38.719  31.356  1.00  0.00           C
ATOM   4748  HE1 MET   319      42.257  38.620  30.282  1.00  0.00           H
ATOM   4749  HE2 MET   319      42.441  37.849  31.916  1.00  0.00           H
ATOM   4750  HE3 MET   319      41.145  39.036  31.774  1.00  0.00           H
ATOM   4751  C   MET   319      46.005  36.822  30.175  1.00  0.00           C
ATOM   4752  O   MET   319      45.196  36.474  29.330  1.00  0.00           O
ATOM   4753  N   ARG   320      46.421  36.034  31.119  1.00  0.00           N
ATOM   4754  H   ARG   320      47.341  36.244  31.480  1.00  0.00           H
ATOM   4755  CA  ARG   320      45.850  34.742  31.443  1.00  0.00           C
ATOM   4756  HA  ARG   320      45.438  34.431  30.483  1.00  0.00           H
ATOM   4757  CB  ARG   320      47.010  33.821  31.873  1.00  0.00           C
ATOM   4758  HB2 ARG   320      47.748  33.881  31.074  1.00  0.00           H
ATOM   4759  HB3 ARG   320      47.423  34.156  32.825  1.00  0.00           H
ATOM   4760  CG  ARG   320      46.800  32.313  31.926  1.00  0.00           C
ATOM   4761  HG2 ARG   320      46.294  31.852  31.079  1.00  0.00           H
ATOM   4762  HG3 ARG   320      47.724  31.758  32.083  1.00  0.00           H
ATOM   4763  CD  ARG   320      45.955  31.954  33.151  1.00  0.00           C
ATOM   4764  HD2 ARG   320      44.972  32.403  33.007  1.00  0.00           H
ATOM   4765  HD3 ARG   320      45.853  30.870  33.099  1.00  0.00           H
ATOM   4766  NE  ARG   320      46.503  32.374  34.381  1.00  0.00           N
ATOM   4767  HE  ARG   320      47.403  32.821  34.282  1.00  0.00           H
ATOM   4768  CZ  ARG   320      45.995  32.242  35.582  1.00  0.00           C
ATOM   4769  NH1 ARG   320      44.951  31.451  35.955  1.00  0.00           N
ATOM   4770 HH11 ARG   320      44.973  30.540  35.520  1.00  0.00           H
ATOM   4771 HH12 ARG   320      44.470  31.596  36.831  1.00  0.00           H
ATOM   4772  NH2 ARG   320      46.285  33.126  36.566  1.00  0.00           N
ATOM   4773 HH21 ARG   320      47.054  33.779  36.511  1.00  0.00           H
ATOM   4774 HH22 ARG   320      45.860  33.043  37.478  1.00  0.00           H
ATOM   4775  C   ARG   320      44.686  34.845  32.537  1.00  0.00           C
ATOM   4776  O   ARG   320      45.023  34.955  33.751  1.00  0.00           O
ATOM   4777  N   PRO   321      43.391  34.616  32.182  1.00  0.00           N
ATOM   4778  CD  PRO   321      42.881  34.767  30.828  1.00  0.00           C
ATOM   4779  HD2 PRO   321      43.246  34.082  30.062  1.00  0.00           H
ATOM   4780  HD3 PRO   321      43.041  35.744  30.372  1.00  0.00           H
ATOM   4781  CG  PRO   321      41.354  34.628  30.926  1.00  0.00           C
ATOM   4782  HG2 PRO   321      41.005  33.639  30.631  1.00  0.00           H
ATOM   4783  HG3 PRO   321      40.903  35.500  30.454  1.00  0.00           H
ATOM   4784  CB  PRO   321      41.057  34.666  32.408  1.00  0.00           C
ATOM   4785  HB2 PRO   321      40.248  33.962  32.607  1.00  0.00           H
ATOM   4786  HB3 PRO   321      40.766  35.683  32.670  1.00  0.00           H
ATOM   4787  CA  PRO   321      42.415  34.264  33.142  1.00  0.00           C
ATOM   4788  HA  PRO   321      42.632  34.762  34.088  1.00  0.00           H
ATOM   4789  C   PRO   321      42.353  32.775  33.491  1.00  0.00           C
ATOM   4790  O   PRO   321      42.110  31.959  32.577  1.00  0.00           O
ATOM   4791  N   ASN   322      41.947  32.594  34.754  1.00  0.00           N
ATOM   4792  H   ASN   322      42.241  33.269  35.446  1.00  0.00           H
ATOM   4793  CA  ASN   322      41.154  31.436  35.152  1.00  0.00           C
ATOM   4794  HA  ASN   322      41.658  30.573  34.719  1.00  0.00           H
ATOM   4795  CB  ASN   322      41.306  31.292  36.635  1.00  0.00           C
ATOM   4796  HB2 ASN   322      42.368  31.414  36.848  1.00  0.00           H
ATOM   4797  HB3 ASN   322      40.747  32.065  37.161  1.00  0.00           H
ATOM   4798  CG  ASN   322      40.927  29.912  37.140  1.00  0.00           C
ATOM   4799  OD1 ASN   322      39.797  29.521  36.966  1.00  0.00           O
ATOM   4800  ND2 ASN   322      41.936  29.137  37.572  1.00  0.00           N
ATOM   4801 HD21 ASN   322      41.726  28.233  37.969  1.00  0.00           H
ATOM   4802 HD22 ASN   322      42.714  29.714  37.859  1.00  0.00           H
ATOM   4803  C   ASN   322      39.722  31.485  34.562  1.00  0.00           C
ATOM   4804  O   ASN   322      38.956  32.407  34.772  1.00  0.00           O
ATOM   4805  N   ALA   323      39.272  30.466  33.806  1.00  0.00           N
ATOM   4806  H   ALA   323      39.913  29.743  33.511  1.00  0.00           H
ATOM   4807  CA  ALA   323      37.942  30.203  33.327  1.00  0.00           C
ATOM   4808  HA  ALA   323      37.813  30.868  32.474  1.00  0.00           H
ATOM   4809  CB  ALA   323      38.116  28.804  32.654  1.00  0.00           C
ATOM   4810  HB1 ALA   323      38.976  28.796  31.984  1.00  0.00           H
ATOM   4811  HB2 ALA   323      38.203  28.016  33.403  1.00  0.00           H
ATOM   4812  HB3 ALA   323      37.238  28.596  32.043  1.00  0.00           H
ATOM   4813  C   ALA   323      36.821  30.308  34.280  1.00  0.00           C
ATOM   4814  O   ALA   323      35.701  30.699  33.824  1.00  0.00           O
ATOM   4815  N   LYS   324      37.098  29.940  35.581  1.00  0.00           N
ATOM   4816  H   LYS   324      38.037  29.850  35.942  1.00  0.00           H
ATOM   4817  CA  LYS   324      36.069  29.987  36.629  1.00  0.00           C
ATOM   4818  HA  LYS   324      35.112  30.189  36.147  1.00  0.00           H
ATOM   4819  CB  LYS   324      35.953  28.525  37.216  1.00  0.00           C
ATOM   4820  HB2 LYS   324      36.892  28.284  37.716  1.00  0.00           H
ATOM   4821  HB3 LYS   324      35.181  28.493  37.985  1.00  0.00           H
ATOM   4822  CG  LYS   324      35.629  27.441  36.136  1.00  0.00           C
ATOM   4823  HG2 LYS   324      34.923  27.807  35.391  1.00  0.00           H
ATOM   4824  HG3 LYS   324      36.452  27.032  35.550  1.00  0.00           H
ATOM   4825  CD  LYS   324      35.229  26.081  36.713  1.00  0.00           C
ATOM   4826  HD2 LYS   324      35.288  25.376  35.884  1.00  0.00           H
ATOM   4827  HD3 LYS   324      35.879  25.804  37.543  1.00  0.00           H
ATOM   4828  CE  LYS   324      33.744  26.153  37.071  1.00  0.00           C
ATOM   4829  HE2 LYS   324      33.459  26.955  37.752  1.00  0.00           H
ATOM   4830  HE3 LYS   324      33.298  26.372  36.100  1.00  0.00           H
ATOM   4831  NZ  LYS   324      33.287  24.820  37.601  1.00  0.00           N
ATOM   4832  HZ1 LYS   324      32.361  24.963  37.978  1.00  0.00           H
ATOM   4833  HZ2 LYS   324      33.273  24.024  36.979  1.00  0.00           H
ATOM   4834  HZ3 LYS   324      33.950  24.542  38.309  1.00  0.00           H
ATOM   4835  C   LYS   324      36.313  31.023  37.645  1.00  0.00           C
ATOM   4836  O   LYS   324      35.355  31.783  37.868  1.00  0.00           O
ATOM   4837  N   ASN   325      37.447  30.962  38.318  1.00  0.00           N
ATOM   4838  H   ASN   325      38.232  30.601  37.795  1.00  0.00           H
ATOM   4839  CA  ASN   325      37.718  31.833  39.455  1.00  0.00           C
ATOM   4840  HA  ASN   325      36.855  31.716  40.110  1.00  0.00           H
ATOM   4841  CB  ASN   325      38.846  31.166  40.232  1.00  0.00           C
ATOM   4842  HB2 ASN   325      38.504  30.159  40.473  1.00  0.00           H
ATOM   4843  HB3 ASN   325      39.721  31.067  39.589  1.00  0.00           H
ATOM   4844  CG  ASN   325      39.191  31.882  41.553  1.00  0.00           C
ATOM   4845  OD1 ASN   325      39.858  32.924  41.564  1.00  0.00           O
ATOM   4846  ND2 ASN   325      38.629  31.412  42.603  1.00  0.00           N
ATOM   4847 HD21 ASN   325      38.026  30.604  42.543  1.00  0.00           H
ATOM   4848 HD22 ASN   325      39.140  31.617  43.450  1.00  0.00           H
ATOM   4849  C   ASN   325      37.933  33.337  39.313  1.00  0.00           C
ATOM   4850  O   ASN   325      38.868  33.756  38.749  1.00  0.00           O
ATOM   4851  N   ASN   326      37.213  34.143  40.025  1.00  0.00           N
ATOM   4852  H   ASN   326      36.413  33.786  40.528  1.00  0.00           H
ATOM   4853  CA  ASN   326      37.107  35.598  39.765  1.00  0.00           C
ATOM   4854  HA  ASN   326      37.000  35.633  38.680  1.00  0.00           H
ATOM   4855  CB  ASN   326      35.857  36.296  40.289  1.00  0.00           C
ATOM   4856  HB2 ASN   326      36.109  36.817  41.212  1.00  0.00           H
ATOM   4857  HB3 ASN   326      35.659  36.967  39.452  1.00  0.00           H
ATOM   4858  CG  ASN   326      34.498  35.473  40.358  1.00  0.00           C
ATOM   4859  OD1 ASN   326      34.544  34.304  40.678  1.00  0.00           O
ATOM   4860  ND2 ASN   326      33.431  35.944  39.825  1.00  0.00           N
ATOM   4861 HD21 ASN   326      32.654  35.305  39.737  1.00  0.00           H
ATOM   4862 HD22 ASN   326      33.379  36.858  39.398  1.00  0.00           H
ATOM   4863  C   ASN   326      38.348  36.468  40.053  1.00  0.00           C
ATOM   4864  O   ASN   326      38.518  37.562  39.551  1.00  0.00           O
ATOM   4865  N   ARG   327      39.171  35.932  40.960  1.00  0.00           N
ATOM   4866  H   ARG   327      38.976  34.950  41.089  1.00  0.00           H
ATOM   4867  CA  ARG   327      40.338  36.530  41.592  1.00  0.00           C
ATOM   4868  HA  ARG   327      40.190  37.607  41.515  1.00  0.00           H
ATOM   4869  CB  ARG   327      40.324  36.285  43.089  1.00  0.00           C
ATOM   4870  HB2 ARG   327      40.114  35.225  43.234  1.00  0.00           H
ATOM   4871  HB3 ARG   327      41.328  36.417  43.493  1.00  0.00           H
ATOM   4872  CG  ARG   327      39.299  37.161  43.764  1.00  0.00           C
ATOM   4873  HG2 ARG   327      39.492  38.217  43.579  1.00  0.00           H
ATOM   4874  HG3 ARG   327      38.364  36.938  43.250  1.00  0.00           H
ATOM   4875  CD  ARG   327      39.332  36.705  45.211  1.00  0.00           C
ATOM   4876  HD2 ARG   327      39.086  35.654  45.361  1.00  0.00           H
ATOM   4877  HD3 ARG   327      40.282  36.967  45.677  1.00  0.00           H
ATOM   4878  NE  ARG   327      38.338  37.533  45.966  1.00  0.00           N
ATOM   4879  HE  ARG   327      37.792  38.144  45.375  1.00  0.00           H
ATOM   4880  CZ  ARG   327      38.484  38.013  47.245  1.00  0.00           C
ATOM   4881  NH1 ARG   327      38.987  37.380  48.251  1.00  0.00           N
ATOM   4882 HH11 ARG   327      39.613  36.595  48.147  1.00  0.00           H
ATOM   4883 HH12 ARG   327      38.855  37.617  49.224  1.00  0.00           H
ATOM   4884  NH2 ARG   327      37.736  38.997  47.493  1.00  0.00           N
ATOM   4885 HH21 ARG   327      37.225  39.456  46.753  1.00  0.00           H
ATOM   4886 HH22 ARG   327      37.574  39.202  48.469  1.00  0.00           H
ATOM   4887  C   ARG   327      41.620  36.079  40.900  1.00  0.00           C
ATOM   4888  O   ARG   327      42.456  36.902  40.586  1.00  0.00           O
ATOM   4889  N   ASP   328      41.744  34.793  40.649  1.00  0.00           N
ATOM   4890  H   ASP   328      41.197  34.068  41.089  1.00  0.00           H
ATOM   4891  CA  ASP   328      42.980  34.324  39.923  1.00  0.00           C
ATOM   4892  HA  ASP   328      43.886  34.758  40.346  1.00  0.00           H
ATOM   4893  CB  ASP   328      42.955  32.747  40.098  1.00  0.00           C
ATOM   4894  HB2 ASP   328      42.980  32.463  41.150  1.00  0.00           H
ATOM   4895  HB3 ASP   328      42.043  32.277  39.731  1.00  0.00           H
ATOM   4896  CG  ASP   328      44.099  32.040  39.342  1.00  0.00           C
ATOM   4897  OD1 ASP   328      43.777  30.978  38.768  1.00  0.00           O
ATOM   4898  OD2 ASP   328      45.193  32.630  39.073  1.00  0.00           O
ATOM   4899  C   ASP   328      43.066  34.619  38.413  1.00  0.00           C
ATOM   4900  O   ASP   328      42.673  33.847  37.589  1.00  0.00           O
ATOM   4901  N   LEU   329      43.590  35.756  37.997  1.00  0.00           N
ATOM   4902  H   LEU   329      43.727  36.466  38.702  1.00  0.00           H
ATOM   4903  CA  LEU   329      44.266  35.936  36.753  1.00  0.00           C
ATOM   4904  HA  LEU   329      44.419  34.973  36.266  1.00  0.00           H
ATOM   4905  CB  LEU   329      43.322  36.783  35.905  1.00  0.00           C
ATOM   4906  HB2 LEU   329      43.659  36.861  34.872  1.00  0.00           H
ATOM   4907  HB3 LEU   329      42.421  36.175  35.824  1.00  0.00           H
ATOM   4908  CG  LEU   329      42.941  38.196  36.361  1.00  0.00           C
ATOM   4909  HG  LEU   329      42.941  38.215  37.451  1.00  0.00           H
ATOM   4910  CD1 LEU   329      43.734  39.392  35.850  1.00  0.00           C
ATOM   4911 HD11 LEU   329      44.771  39.289  36.169  1.00  0.00           H
ATOM   4912 HD12 LEU   329      43.864  39.232  34.779  1.00  0.00           H
ATOM   4913 HD13 LEU   329      43.334  40.371  36.114  1.00  0.00           H
ATOM   4914  CD2 LEU   329      41.444  38.488  36.129  1.00  0.00           C
ATOM   4915 HD21 LEU   329      40.830  37.859  36.773  1.00  0.00           H
ATOM   4916 HD22 LEU   329      41.268  39.521  36.428  1.00  0.00           H
ATOM   4917 HD23 LEU   329      41.280  38.359  35.059  1.00  0.00           H
ATOM   4918  C   LEU   329      45.714  36.555  36.867  1.00  0.00           C
ATOM   4919  O   LEU   329      46.042  37.060  37.913  1.00  0.00           O
ATOM   4920  N   ASP   330      46.461  36.736  35.766  1.00  0.00           N
ATOM   4921  H   ASP   330      45.909  36.492  34.957  1.00  0.00           H
ATOM   4922  CA  ASP   330      47.818  37.376  35.678  1.00  0.00           C
ATOM   4923  HA  ASP   330      47.916  38.049  36.530  1.00  0.00           H
ATOM   4924  CB  ASP   330      49.001  36.320  35.756  1.00  0.00           C
ATOM   4925  HB2 ASP   330      48.889  35.550  34.992  1.00  0.00           H
ATOM   4926  HB3 ASP   330      49.935  36.871  35.641  1.00  0.00           H
ATOM   4927  CG  ASP   330      49.101  35.511  37.114  1.00  0.00           C
ATOM   4928  OD1 ASP   330      48.704  34.323  37.209  1.00  0.00           O
ATOM   4929  OD2 ASP   330      49.558  36.130  38.102  1.00  0.00           O
ATOM   4930  C   ASP   330      47.869  38.155  34.374  1.00  0.00           C
ATOM   4931  O   ASP   330      47.724  37.565  33.257  1.00  0.00           O
ATOM   4932  N   PHE   331      48.095  39.431  34.519  1.00  0.00           N
ATOM   4933  H   PHE   331      48.422  39.757  35.418  1.00  0.00           H
ATOM   4934  CA  PHE   331      48.740  40.114  33.382  1.00  0.00           C
ATOM   4935  HA  PHE   331      48.380  39.570  32.509  1.00  0.00           H
ATOM   4936  CB  PHE   331      48.349  41.599  33.305  1.00  0.00           C
ATOM   4937  HB2 PHE   331      48.943  42.177  34.012  1.00  0.00           H
ATOM   4938  HB3 PHE   331      48.755  42.068  32.408  1.00  0.00           H
ATOM   4939  CG  PHE   331      46.888  41.959  33.596  1.00  0.00           C
ATOM   4940  CD1 PHE   331      46.417  42.026  34.933  1.00  0.00           C
ATOM   4941  HD1 PHE   331      47.080  41.696  35.720  1.00  0.00           H
ATOM   4942  CE1 PHE   331      45.074  42.599  35.154  1.00  0.00           C
ATOM   4943  HE1 PHE   331      44.830  42.724  36.199  1.00  0.00           H
ATOM   4944  CZ  PHE   331      44.326  43.206  34.133  1.00  0.00           C
ATOM   4945  HZ  PHE   331      43.402  43.749  34.259  1.00  0.00           H
ATOM   4946  CE2 PHE   331      44.855  43.097  32.858  1.00  0.00           C
ATOM   4947  HE2 PHE   331      44.277  43.471  32.026  1.00  0.00           H
ATOM   4948  CD2 PHE   331      46.047  42.416  32.547  1.00  0.00           C
ATOM   4949  HD2 PHE   331      46.379  42.560  31.529  1.00  0.00           H
ATOM   4950  C   PHE   331      50.278  39.989  33.309  1.00  0.00           C
ATOM   4951  O   PHE   331      50.977  40.162  34.331  1.00  0.00           O
ATOM   4952  N   THR   332      50.827  39.902  32.113  1.00  0.00           N
ATOM   4953  H   THR   332      50.248  39.849  31.287  1.00  0.00           H
ATOM   4954  CA  THR   332      52.167  40.342  31.736  1.00  0.00           C
ATOM   4955  HA  THR   332      52.751  40.500  32.643  1.00  0.00           H
ATOM   4956  CB  THR   332      52.885  39.151  31.019  1.00  0.00           C
ATOM   4957  HB  THR   332      53.569  39.500  30.246  1.00  0.00           H
ATOM   4958  CG2 THR   332      53.718  38.355  32.025  1.00  0.00           C
ATOM   4959 HG21 THR   332      54.291  37.586  31.507  1.00  0.00           H
ATOM   4960 HG22 THR   332      54.384  38.969  32.632  1.00  0.00           H
ATOM   4961 HG23 THR   332      53.151  37.978  32.876  1.00  0.00           H
ATOM   4962  OG1 THR   332      52.084  38.170  30.434  1.00  0.00           O
ATOM   4963  HG1 THR   332      52.636  37.965  29.676  1.00  0.00           H
ATOM   4964  C   THR   332      52.255  41.629  30.936  1.00  0.00           C
ATOM   4965  O   THR   332      51.330  41.990  30.256  1.00  0.00           O
ATOM   4966  N   ILE   333      53.176  42.551  31.264  1.00  0.00           N
ATOM   4967  H   ILE   333      53.908  42.253  31.893  1.00  0.00           H
ATOM   4968  CA  ILE   333      53.405  43.761  30.489  1.00  0.00           C
ATOM   4969  HA  ILE   333      52.733  43.780  29.631  1.00  0.00           H
ATOM   4970  CB  ILE   333      53.122  45.218  31.113  1.00  0.00           C
ATOM   4971  HB  ILE   333      53.684  45.457  32.017  1.00  0.00           H
ATOM   4972  CG2 ILE   333      53.460  46.294  30.060  1.00  0.00           C
ATOM   4973 HG21 ILE   333      52.826  46.040  29.210  1.00  0.00           H
ATOM   4974 HG22 ILE   333      53.178  47.318  30.304  1.00  0.00           H
ATOM   4975 HG23 ILE   333      54.539  46.385  29.935  1.00  0.00           H
ATOM   4976  CG1 ILE   333      51.600  45.395  31.500  1.00  0.00           C
ATOM   4977 HG12 ILE   333      51.054  45.715  30.613  1.00  0.00           H
ATOM   4978 HG13 ILE   333      51.223  44.463  31.920  1.00  0.00           H
ATOM   4979  CD1 ILE   333      51.294  46.452  32.460  1.00  0.00           C
ATOM   4980 HD11 ILE   333      51.669  47.400  32.073  1.00  0.00           H
ATOM   4981 HD12 ILE   333      50.227  46.539  32.665  1.00  0.00           H
ATOM   4982 HD13 ILE   333      51.811  46.144  33.368  1.00  0.00           H
ATOM   4983  C   ILE   333      54.887  43.697  30.052  1.00  0.00           C
ATOM   4984  O   ILE   333      55.850  43.685  30.866  1.00  0.00           O
ATOM   4985  N   ASP   334      55.120  43.751  28.732  1.00  0.00           N
ATOM   4986  H   ASP   334      54.225  43.772  28.264  1.00  0.00           H
ATOM   4987  CA  ASP   334      56.445  43.810  28.107  1.00  0.00           C
ATOM   4988  HA  ASP   334      57.268  43.685  28.810  1.00  0.00           H
ATOM   4989  CB  ASP   334      56.718  42.774  27.006  1.00  0.00           C
ATOM   4990  HB2 ASP   334      56.368  41.839  27.442  1.00  0.00           H
ATOM   4991  HB3 ASP   334      55.968  43.034  26.259  1.00  0.00           H
ATOM   4992  CG  ASP   334      58.214  42.739  26.513  1.00  0.00           C
ATOM   4993  OD1 ASP   334      59.225  42.401  27.252  1.00  0.00           O
ATOM   4994  OD2 ASP   334      58.372  43.074  25.353  1.00  0.00           O
ATOM   4995  C   ASP   334      56.793  45.173  27.505  1.00  0.00           C
ATOM   4996  O   ASP   334      55.982  45.863  26.927  1.00  0.00           O
ATOM   4997  N   LEU   335      58.109  45.518  27.533  1.00  0.00           N
ATOM   4998  H   LEU   335      58.780  44.994  28.076  1.00  0.00           H
ATOM   4999  CA  LEU   335      58.578  46.814  26.930  1.00  0.00           C
ATOM   5000  HA  LEU   335      57.854  47.286  26.266  1.00  0.00           H
ATOM   5001  CB  LEU   335      58.912  47.721  28.105  1.00  0.00           C
ATOM   5002  HB2 LEU   335      59.482  47.142  28.833  1.00  0.00           H
ATOM   5003  HB3 LEU   335      59.492  48.572  27.750  1.00  0.00           H
ATOM   5004  CG  LEU   335      57.785  48.327  28.936  1.00  0.00           C
ATOM   5005  HG  LEU   335      57.125  47.580  29.376  1.00  0.00           H
ATOM   5006  CD1 LEU   335      58.449  49.103  30.074  1.00  0.00           C
ATOM   5007 HD11 LEU   335      59.137  49.879  29.738  1.00  0.00           H
ATOM   5008 HD12 LEU   335      57.683  49.633  30.641  1.00  0.00           H
ATOM   5009 HD13 LEU   335      59.062  48.478  30.723  1.00  0.00           H
ATOM   5010  CD2 LEU   335      57.045  49.297  28.054  1.00  0.00           C
ATOM   5011 HD21 LEU   335      56.291  49.770  28.684  1.00  0.00           H
ATOM   5012 HD22 LEU   335      57.629  50.134  27.669  1.00  0.00           H
ATOM   5013 HD23 LEU   335      56.689  48.690  27.222  1.00  0.00           H
ATOM   5014  C   LEU   335      59.738  46.698  25.945  1.00  0.00           C
ATOM   5015  O   LEU   335      60.897  46.386  26.265  1.00  0.00           O
ATOM   5016  N   ASP   336      59.535  46.947  24.663  1.00  0.00           N
ATOM   5017  H   ASP   336      58.636  47.305  24.376  1.00  0.00           H
ATOM   5018  CA  ASP   336      60.537  47.085  23.615  1.00  0.00           C
ATOM   5019  HA  ASP   336      61.245  46.258  23.560  1.00  0.00           H
ATOM   5020  CB  ASP   336      59.826  46.883  22.258  1.00  0.00           C
ATOM   5021  HB2 ASP   336      59.056  47.655  22.247  1.00  0.00           H
ATOM   5022  HB3 ASP   336      60.511  47.125  21.446  1.00  0.00           H
ATOM   5023  CG  ASP   336      59.188  45.548  22.029  1.00  0.00           C
ATOM   5024  OD1 ASP   336      58.010  45.511  21.655  1.00  0.00           O
ATOM   5025  OD2 ASP   336      59.865  44.488  22.067  1.00  0.00           O
ATOM   5026  C   ASP   336      61.259  48.437  23.657  1.00  0.00           C
ATOM   5027  O   ASP   336      62.485  48.591  23.313  1.00  0.00           O
ATOM   5028  N   PHE   337      60.603  49.505  24.152  1.00  0.00           N
ATOM   5029  H   PHE   337      59.599  49.402  24.100  1.00  0.00           H
ATOM   5030  CA  PHE   337      61.205  50.735  24.575  1.00  0.00           C
ATOM   5031  HA  PHE   337      61.877  51.123  23.810  1.00  0.00           H
ATOM   5032  CB  PHE   337      60.126  51.833  24.855  1.00  0.00           C
ATOM   5033  HB2 PHE   337      59.737  52.063  23.863  1.00  0.00           H
ATOM   5034  HB3 PHE   337      59.201  51.516  25.337  1.00  0.00           H
ATOM   5035  CG  PHE   337      60.647  53.094  25.541  1.00  0.00           C
ATOM   5036  CD1 PHE   337      61.065  54.139  24.721  1.00  0.00           C
ATOM   5037  HD1 PHE   337      61.320  53.987  23.683  1.00  0.00           H
ATOM   5038  CE1 PHE   337      61.389  55.388  25.371  1.00  0.00           C
ATOM   5039  HE1 PHE   337      61.971  56.160  24.891  1.00  0.00           H
ATOM   5040  CZ  PHE   337      61.017  55.652  26.723  1.00  0.00           C
ATOM   5041  HZ  PHE   337      61.251  56.615  27.153  1.00  0.00           H
ATOM   5042  CE2 PHE   337      60.515  54.580  27.431  1.00  0.00           C
[truncated: 29,540 more chars]
