# Supplementary material for: Naturally occurring cancer-associated mutations disrupt oligomerization and activity of protein arginine methyltransferase 1 (PRMT1)
Source: J Biol Chem. 2021 Oct 22;297(5):101336. doi: 10.1016/j.jbc.2021.101336 (PMC8592882; doi:10.1016/j.jbc.2021.101336)
Supplement: Supplemental data [file mmc2.zip › W197L-1.pdb]

HELIX    1   1 TYR     34  TYR     39  1                                   6
HELIX    2   2 PHE     42  LEU     49  1                                   8
HELIX    3   3 GLU     52  HIE     64  1                                  13
HELIX    4   4 ARG     66  PHE     69  1                                   4
HELIX    5   5 ILE     83  LYS     90  1                                   8
HELIX    6   6 SER    103  ASN    115  1                                  13
HELIX    7   7 LEU    156  TRP    166  1                                  11
HELIX    8   8 TYR    190  TYR    202  1                                  13
HELIX    9   9 MET    206  ILE    209  1                                   4
HELIX   10  10 PRO    224  GLN    226  1                                   3
HELIX   11  11 VAL    244  ASP    246  1                                   3
SHEET    1   1 1 VAL    73  VAL    77  0
SHEET    2   2 1 LYS    95  GLU   100  0
SHEET    3   3 1 VAL   121  LYS   125  0
SHEET    4   4 1 ILE   140  SER   143  0
SHEET    5   5 1 LEU   172  PHE   174  0
SHEET    6   6 1 ARG   177  ILE   185  0
SHEET    7   7 1 LEU   218  ASP   220  0
SHEET    8   8 1 ALA   231  ASP   238  0
SHEET    9   9 1 PHE   249  GLN   256  0
SHEET   10  10 1 ALA   265  GLU   273  0
SHEET   11  11 1 GLY   282  SER   284  0
SHEET   12  12 1 GLN   296  TYR   300  0
SHEET   13  13 1 GLU   312  PRO   321  0
SHEET   14  14 1 LEU   329  LEU   335  0
SHEET   15  15 1 SER   347  MET   352  0
CRYST1   71.843   91.842   70.838  90.00  90.00  90.00               1
ATOM      1  N   ALA    26      53.000  40.863  50.985  1.00  0.00           N
ATOM      2  H1  ALA    26      53.888  40.961  51.456  1.00  0.00           H
ATOM      3  H2  ALA    26      52.423  41.528  51.481  1.00  0.00           H
ATOM      4  H3  ALA    26      53.000  41.129  50.011  1.00  0.00           H
ATOM      5  CA  ALA    26      52.577  39.466  51.110  1.00  0.00           C
ATOM      6  HA  ALA    26      51.519  39.316  50.895  1.00  0.00           H
ATOM      7  CB  ALA    26      53.399  38.741  50.010  1.00  0.00           C
ATOM      8  HB1 ALA    26      52.916  37.781  49.830  1.00  0.00           H
ATOM      9  HB2 ALA    26      53.305  39.210  49.030  1.00  0.00           H
ATOM     10  HB3 ALA    26      54.412  38.438  50.274  1.00  0.00           H
ATOM     11  C   ALA    26      52.748  39.037  52.582  1.00  0.00           C
ATOM     12  O   ALA    26      53.903  39.049  53.001  1.00  0.00           O
ATOM     13  N   GLU    27      51.623  38.813  53.272  1.00  0.00           N
ATOM     14  H   GLU    27      50.699  38.805  52.866  1.00  0.00           H
ATOM     15  CA  GLU    27      51.662  38.481  54.733  1.00  0.00           C
ATOM     16  HA  GLU    27      50.688  38.163  55.103  1.00  0.00           H
ATOM     17  CB  GLU    27      52.572  37.196  54.985  1.00  0.00           C
ATOM     18  HB2 GLU    27      53.617  37.411  54.761  1.00  0.00           H
ATOM     19  HB3 GLU    27      52.556  36.981  56.054  1.00  0.00           H
ATOM     20  CG  GLU    27      52.229  35.985  54.126  1.00  0.00           C
ATOM     21  HG2 GLU    27      52.634  36.226  53.143  1.00  0.00           H
ATOM     22  HG3 GLU    27      52.673  35.095  54.572  1.00  0.00           H
ATOM     23  CD  GLU    27      50.737  35.675  54.046  1.00  0.00           C
ATOM     24  OE1 GLU    27      50.055  35.634  55.126  1.00  0.00           O
ATOM     25  OE2 GLU    27      50.098  35.519  52.967  1.00  0.00           O
ATOM     26  C   GLU    27      51.965  39.764  55.529  1.00  0.00           C
ATOM     27  O   GLU    27      52.499  39.694  56.625  1.00  0.00           O
ATOM     28  N   ASP    28      51.650  40.921  54.993  1.00  0.00           N
ATOM     29  H   ASP    28      51.152  40.800  54.123  1.00  0.00           H
ATOM     30  CA  ASP    28      52.038  42.233  55.425  1.00  0.00           C
ATOM     31  HA  ASP    28      52.438  42.101  56.430  1.00  0.00           H
ATOM     32  CB  ASP    28      53.140  42.580  54.491  1.00  0.00           C
ATOM     33  HB2 ASP    28      53.949  41.875  54.681  1.00  0.00           H
ATOM     34  HB3 ASP    28      52.794  42.458  53.464  1.00  0.00           H
ATOM     35  CG  ASP    28      53.654  44.037  54.643  1.00  0.00           C
ATOM     36  OD1 ASP    28      54.726  44.271  55.236  1.00  0.00           O
ATOM     37  OD2 ASP    28      52.921  44.974  54.278  1.00  0.00           O
ATOM     38  C   ASP    28      50.929  43.288  55.462  1.00  0.00           C
ATOM     39  O   ASP    28      50.831  44.050  56.440  1.00  0.00           O
ATOM     40  N   MET    29      50.019  43.229  54.540  1.00  0.00           N
ATOM     41  H   MET    29      50.347  42.977  53.618  1.00  0.00           H
ATOM     42  CA  MET    29      48.772  43.896  54.616  1.00  0.00           C
ATOM     43  HA  MET    29      48.748  44.394  55.586  1.00  0.00           H
ATOM     44  CB  MET    29      48.684  45.001  53.581  1.00  0.00           C
ATOM     45  HB2 MET    29      49.432  44.864  52.800  1.00  0.00           H
ATOM     46  HB3 MET    29      47.716  44.944  53.083  1.00  0.00           H
ATOM     47  CG  MET    29      48.933  46.457  54.187  1.00  0.00           C
ATOM     48  HG2 MET    29      48.410  46.629  55.128  1.00  0.00           H
ATOM     49  HG3 MET    29      50.013  46.562  54.295  1.00  0.00           H
ATOM     50  SD  MET    29      48.422  47.722  53.092  1.00  0.00           S
ATOM     51  CE  MET    29      46.893  48.328  53.944  1.00  0.00           C
ATOM     52  HE1 MET    29      46.136  48.712  53.259  1.00  0.00           H
ATOM     53  HE2 MET    29      46.484  47.424  54.396  1.00  0.00           H
ATOM     54  HE3 MET    29      47.229  48.968  54.760  1.00  0.00           H
ATOM     55  C   MET    29      47.617  42.973  54.634  1.00  0.00           C
ATOM     56  O   MET    29      46.436  43.354  54.594  1.00  0.00           O
ATOM     57  N   THR    30      47.764  41.658  54.705  1.00  0.00           N
ATOM     58  H   THR    30      48.728  41.362  54.742  1.00  0.00           H
ATOM     59  CA  THR    30      46.689  40.671  54.685  1.00  0.00           C
ATOM     60  HA  THR    30      46.052  40.821  53.813  1.00  0.00           H
ATOM     61  CB  THR    30      47.414  39.337  54.427  1.00  0.00           C
ATOM     62  HB  THR    30      48.453  39.397  54.751  1.00  0.00           H
ATOM     63  CG2 THR    30      46.735  38.129  55.004  1.00  0.00           C
ATOM     64 HG21 THR    30      46.699  38.156  56.093  1.00  0.00           H
ATOM     65 HG22 THR    30      45.737  37.923  54.618  1.00  0.00           H
ATOM     66 HG23 THR    30      47.426  37.309  54.812  1.00  0.00           H
ATOM     67  OG1 THR    30      47.573  39.212  53.027  1.00  0.00           O
ATOM     68  HG1 THR    30      48.053  39.995  52.747  1.00  0.00           H
ATOM     69  C   THR    30      45.728  40.640  55.935  1.00  0.00           C
ATOM     70  O   THR    30      44.564  40.356  55.741  1.00  0.00           O
ATOM     71  N   SER    31      46.187  41.244  57.071  1.00  0.00           N
ATOM     72  H   SER    31      47.122  41.616  56.995  1.00  0.00           H
ATOM     73  CA  SER    31      45.525  41.608  58.303  1.00  0.00           C
ATOM     74  HA  SER    31      44.760  40.849  58.471  1.00  0.00           H
ATOM     75  CB  SER    31      46.518  41.573  59.416  1.00  0.00           C
ATOM     76  HB2 SER    31      46.090  41.727  60.407  1.00  0.00           H
ATOM     77  HB3 SER    31      46.995  40.593  59.416  1.00  0.00           H
ATOM     78  OG  SER    31      47.579  42.450  59.075  1.00  0.00           O
ATOM     79  HG  SER    31      48.434  42.109  59.349  1.00  0.00           H
ATOM     80  C   SER    31      44.724  42.839  58.191  1.00  0.00           C
ATOM     81  O   SER    31      44.075  43.287  59.136  1.00  0.00           O
ATOM     82  N   LYS    32      44.771  43.498  57.061  1.00  0.00           N
ATOM     83  H   LYS    32      45.482  43.191  56.412  1.00  0.00           H
ATOM     84  CA  LYS    32      43.587  44.118  56.452  1.00  0.00           C
ATOM     85  HA  LYS    32      42.854  44.312  57.236  1.00  0.00           H
ATOM     86  CB  LYS    32      43.899  45.496  55.845  1.00  0.00           C
ATOM     87  HB2 LYS    32      44.606  45.976  56.523  1.00  0.00           H
ATOM     88  HB3 LYS    32      44.349  45.479  54.853  1.00  0.00           H
ATOM     89  CG  LYS    32      42.644  46.259  55.823  1.00  0.00           C
ATOM     90  HG2 LYS    32      42.029  45.741  55.087  1.00  0.00           H
ATOM     91  HG3 LYS    32      42.063  46.213  56.744  1.00  0.00           H
ATOM     92  CD  LYS    32      42.675  47.725  55.252  1.00  0.00           C
ATOM     93  HD2 LYS    32      43.242  47.677  54.322  1.00  0.00           H
ATOM     94  HD3 LYS    32      41.734  48.230  55.036  1.00  0.00           H
ATOM     95  CE  LYS    32      43.472  48.634  56.142  1.00  0.00           C
ATOM     96  HE2 LYS    32      44.236  48.016  56.612  1.00  0.00           H
ATOM     97  HE3 LYS    32      43.993  49.259  55.417  1.00  0.00           H
ATOM     98  NZ  LYS    32      42.751  49.321  57.273  1.00  0.00           N
ATOM     99  HZ1 LYS    32      42.256  50.163  57.017  1.00  0.00           H
ATOM    100  HZ2 LYS    32      42.206  48.621  57.757  1.00  0.00           H
ATOM    101  HZ3 LYS    32      43.494  49.683  57.853  1.00  0.00           H
ATOM    102  C   LYS    32      42.997  43.285  55.357  1.00  0.00           C
ATOM    103  O   LYS    32      41.891  42.784  55.562  1.00  0.00           O
ATOM    104  N   ASP    33      43.634  43.030  54.236  1.00  0.00           N
ATOM    105  H   ASP    33      44.580  43.357  54.106  1.00  0.00           H
ATOM    106  CA  ASP    33      43.063  42.273  53.070  1.00  0.00           C
ATOM    107  HA  ASP    33      42.497  41.445  53.497  1.00  0.00           H
ATOM    108  CB  ASP    33      42.116  43.085  52.147  1.00  0.00           C
ATOM    109  HB2 ASP    33      41.529  43.643  52.877  1.00  0.00           H
ATOM    110  HB3 ASP    33      42.657  43.749  51.473  1.00  0.00           H
ATOM    111  CG  ASP    33      41.062  42.258  51.317  1.00  0.00           C
ATOM    112  OD1 ASP    33      40.087  42.864  50.905  1.00  0.00           O
ATOM    113  OD2 ASP    33      41.358  41.150  50.841  1.00  0.00           O
ATOM    114  C   ASP    33      44.200  41.635  52.198  1.00  0.00           C
ATOM    115  O   ASP    33      45.173  42.343  51.875  1.00  0.00           O
ATOM    116  N   TYR    34      43.903  40.511  51.569  1.00  0.00           N
ATOM    117  H   TYR    34      42.922  40.271  51.568  1.00  0.00           H
ATOM    118  CA  TYR    34      44.605  39.879  50.442  1.00  0.00           C
ATOM    119  HA  TYR    34      45.631  39.731  50.780  1.00  0.00           H
ATOM    120  CB  TYR    34      44.077  38.448  50.236  1.00  0.00           C
ATOM    121  HB2 TYR    34      43.005  38.422  50.430  1.00  0.00           H
ATOM    122  HB3 TYR    34      44.100  38.224  49.170  1.00  0.00           H
ATOM    123  CG  TYR    34      44.903  37.380  50.947  1.00  0.00           C
ATOM    124  CD1 TYR    34      46.095  37.011  50.382  1.00  0.00           C
ATOM    125  HD1 TYR    34      46.340  37.395  49.403  1.00  0.00           H
ATOM    126  CE1 TYR    34      46.958  36.137  51.080  1.00  0.00           C
ATOM    127  HE1 TYR    34      47.834  35.687  50.636  1.00  0.00           H
ATOM    128  CZ  TYR    34      46.487  35.596  52.335  1.00  0.00           C
ATOM    129  OH  TYR    34      47.382  34.869  52.958  1.00  0.00           O
ATOM    130  HH  TYR    34      48.227  35.322  52.934  1.00  0.00           H
ATOM    131  CE2 TYR    34      45.203  35.978  52.826  1.00  0.00           C
ATOM    132  HE2 TYR    34      44.777  35.578  53.735  1.00  0.00           H
ATOM    133  CD2 TYR    34      44.459  36.899  52.148  1.00  0.00           C
ATOM    134  HD2 TYR    34      43.556  37.353  52.527  1.00  0.00           H
ATOM    135  C   TYR    34      44.480  40.728  49.122  1.00  0.00           C
ATOM    136  O   TYR    34      45.491  40.766  48.415  1.00  0.00           O
ATOM    137  N   TYR    35      43.445  41.570  48.943  1.00  0.00           N
ATOM    138  H   TYR    35      42.735  41.436  49.648  1.00  0.00           H
ATOM    139  CA  TYR    35      43.350  42.503  47.879  1.00  0.00           C
ATOM    140  HA  TYR    35      43.559  42.094  46.891  1.00  0.00           H
ATOM    141  CB  TYR    35      41.871  42.961  47.586  1.00  0.00           C
ATOM    142  HB2 TYR    35      41.332  42.153  47.090  1.00  0.00           H
ATOM    143  HB3 TYR    35      41.279  43.207  48.467  1.00  0.00           H
ATOM    144  CG  TYR    35      41.669  44.230  46.746  1.00  0.00           C
ATOM    145  CD1 TYR    35      41.851  44.177  45.412  1.00  0.00           C
ATOM    146  HD1 TYR    35      42.159  43.246  44.959  1.00  0.00           H
ATOM    147  CE1 TYR    35      41.780  45.331  44.576  1.00  0.00           C
ATOM    148  HE1 TYR    35      42.109  45.257  43.549  1.00  0.00           H
ATOM    149  CZ  TYR    35      41.517  46.597  45.201  1.00  0.00           C
ATOM    150  OH  TYR    35      41.488  47.713  44.444  1.00  0.00           O
ATOM    151  HH  TYR    35      41.304  47.552  43.516  1.00  0.00           H
ATOM    152  CE2 TYR    35      41.262  46.622  46.628  1.00  0.00           C
ATOM    153  HE2 TYR    35      41.203  47.498  47.256  1.00  0.00           H
ATOM    154  CD2 TYR    35      41.532  45.484  47.445  1.00  0.00           C
ATOM    155  HD2 TYR    35      41.667  45.443  48.515  1.00  0.00           H
ATOM    156  C   TYR    35      44.349  43.692  48.114  1.00  0.00           C
ATOM    157  O   TYR    35      45.285  43.933  47.283  1.00  0.00           O
ATOM    158  N   PHE    36      44.292  44.273  49.301  1.00  0.00           N
ATOM    159  H   PHE    36      43.609  43.947  49.970  1.00  0.00           H
ATOM    160  CA  PHE    36      45.156  45.374  49.593  1.00  0.00           C
ATOM    161  HA  PHE    36      45.141  46.145  48.823  1.00  0.00           H
ATOM    162  CB  PHE    36      44.800  45.964  50.927  1.00  0.00           C
ATOM    163  HB2 PHE    36      44.739  45.185  51.686  1.00  0.00           H
ATOM    164  HB3 PHE    36      45.656  46.531  51.294  1.00  0.00           H
ATOM    165  CG  PHE    36      43.640  46.782  50.824  1.00  0.00           C
ATOM    166  CD1 PHE    36      43.714  47.870  49.918  1.00  0.00           C
ATOM    167  HD1 PHE    36      44.586  48.137  49.339  1.00  0.00           H
ATOM    168  CE1 PHE    36      42.455  48.476  49.592  1.00  0.00           C
ATOM    169  HE1 PHE    36      42.539  49.302  48.901  1.00  0.00           H
ATOM    170  CZ  PHE    36      41.278  48.315  50.376  1.00  0.00           C
ATOM    171  HZ  PHE    36      40.323  48.758  50.133  1.00  0.00           H
ATOM    172  CE2 PHE    36      41.386  47.506  51.521  1.00  0.00           C
ATOM    173  HE2 PHE    36      40.471  47.311  52.060  1.00  0.00           H
ATOM    174  CD2 PHE    36      42.510  46.664  51.665  1.00  0.00           C
ATOM    175  HD2 PHE    36      42.534  46.001  52.517  1.00  0.00           H
ATOM    176  C   PHE    36      46.635  44.852  49.532  1.00  0.00           C
ATOM    177  O   PHE    36      47.561  45.492  49.039  1.00  0.00           O
ATOM    178  N   ASP    37      46.861  43.633  50.088  1.00  0.00           N
ATOM    179  H   ASP    37      46.154  43.252  50.701  1.00  0.00           H
ATOM    180  CA  ASP    37      48.277  43.104  50.145  1.00  0.00           C
ATOM    181  HA  ASP    37      48.813  44.037  50.322  1.00  0.00           H
ATOM    182  CB  ASP    37      48.545  42.035  51.202  1.00  0.00           C
ATOM    183  HB2 ASP    37      47.897  42.298  52.038  1.00  0.00           H
ATOM    184  HB3 ASP    37      48.154  41.087  50.833  1.00  0.00           H
ATOM    185  CG  ASP    37      49.970  41.919  51.737  1.00  0.00           C
ATOM    186  OD1 ASP    37      50.159  41.068  52.595  1.00  0.00           O
ATOM    187  OD2 ASP    37      50.809  42.857  51.609  1.00  0.00           O
ATOM    188  C   ASP    37      48.817  42.645  48.755  1.00  0.00           C
ATOM    189  O   ASP    37      50.022  42.493  48.553  1.00  0.00           O
ATOM    190  N   SER    38      47.926  42.288  47.724  1.00  0.00           N
ATOM    191  H   SER    38      46.933  42.222  47.897  1.00  0.00           H
ATOM    192  CA  SER    38      48.388  42.018  46.388  1.00  0.00           C
ATOM    193  HA  SER    38      49.208  41.340  46.625  1.00  0.00           H
ATOM    194  CB  SER    38      47.468  41.077  45.652  1.00  0.00           C
ATOM    195  HB2 SER    38      46.964  40.304  46.233  1.00  0.00           H
ATOM    196  HB3 SER    38      46.620  41.634  45.252  1.00  0.00           H
ATOM    197  OG  SER    38      48.191  40.445  44.562  1.00  0.00           O
ATOM    198  HG  SER    38      47.493  40.143  43.977  1.00  0.00           H
ATOM    199  C   SER    38      48.808  43.295  45.641  1.00  0.00           C
ATOM    200  O   SER    38      49.945  43.420  45.107  1.00  0.00           O
ATOM    201  N   TYR    39      47.946  44.325  45.841  1.00  0.00           N
ATOM    202  H   TYR    39      47.041  44.123  46.241  1.00  0.00           H
ATOM    203  CA  TYR    39      48.053  45.669  45.191  1.00  0.00           C
ATOM    204  HA  TYR    39      48.613  45.532  44.266  1.00  0.00           H
ATOM    205  CB  TYR    39      46.607  46.101  45.035  1.00  0.00           C
ATOM    206  HB2 TYR    39      45.945  45.979  45.893  1.00  0.00           H
ATOM    207  HB3 TYR    39      46.602  47.181  44.885  1.00  0.00           H
ATOM    208  CG  TYR    39      45.851  45.568  43.887  1.00  0.00           C
ATOM    209  CD1 TYR    39      45.137  44.377  44.061  1.00  0.00           C
ATOM    210  HD1 TYR    39      44.998  44.158  45.109  1.00  0.00           H
ATOM    211  CE1 TYR    39      44.458  43.842  43.003  1.00  0.00           C
ATOM    212  HE1 TYR    39      43.936  42.910  43.167  1.00  0.00           H
ATOM    213  CZ  TYR    39      44.536  44.483  41.827  1.00  0.00           C
ATOM    214  OH  TYR    39      43.801  43.886  40.820  1.00  0.00           O
ATOM    215  HH  TYR    39      43.247  43.198  41.195  1.00  0.00           H
ATOM    216  CE2 TYR    39      45.259  45.647  41.575  1.00  0.00           C
ATOM    217  HE2 TYR    39      45.164  46.085  40.592  1.00  0.00           H
ATOM    218  CD2 TYR    39      46.010  46.186  42.617  1.00  0.00           C
ATOM    219  HD2 TYR    39      46.558  47.109  42.492  1.00  0.00           H
ATOM    220  C   TYR    39      48.966  46.688  45.873  1.00  0.00           C
ATOM    221  O   TYR    39      49.360  47.628  45.175  1.00  0.00           O
ATOM    222  N   ALA    40      49.558  46.410  47.039  1.00  0.00           N
ATOM    223  H   ALA    40      49.192  45.627  47.562  1.00  0.00           H
ATOM    224  CA  ALA    40      50.857  46.974  47.414  1.00  0.00           C
ATOM    225  HA  ALA    40      50.827  48.020  47.720  1.00  0.00           H
ATOM    226  CB  ALA    40      51.382  46.139  48.548  1.00  0.00           C
ATOM    227  HB1 ALA    40      52.426  46.356  48.774  1.00  0.00           H
ATOM    228  HB2 ALA    40      50.865  46.473  49.448  1.00  0.00           H
ATOM    229  HB3 ALA    40      51.179  45.104  48.276  1.00  0.00           H
ATOM    230  C   ALA    40      51.895  46.927  46.327  1.00  0.00           C
ATOM    231  O   ALA    40      52.899  47.587  46.458  1.00  0.00           O
ATOM    232  N   HIE    41      51.821  45.896  45.437  1.00  0.00           N
ATOM    233  H   HIE    41      50.998  45.312  45.475  1.00  0.00           H
ATOM    234  CA  HIE    41      52.821  45.484  44.495  1.00  0.00           C
ATOM    235  HA  HIE    41      53.820  45.423  44.929  1.00  0.00           H
ATOM    236  CB  HIE    41      52.665  43.935  44.275  1.00  0.00           C
ATOM    237  HB2 HIE    41      52.820  43.643  45.313  1.00  0.00           H
ATOM    238  HB3 HIE    41      51.689  43.667  43.871  1.00  0.00           H
ATOM    239  CG  HIE    41      53.640  43.305  43.345  1.00  0.00           C
ATOM    240  ND1 HIE    41      53.800  43.519  42.002  1.00  0.00           N
ATOM    241  CE1 HIE    41      54.761  42.629  41.577  1.00  0.00           C
ATOM    242  HE1 HIE    41      55.044  42.592  40.536  1.00  0.00           H
ATOM    243  NE2 HIE    41      55.257  42.005  42.586  1.00  0.00           N
ATOM    244  HE2 HIE    41      56.047  41.375  42.593  1.00  0.00           H
ATOM    245  CD2 HIE    41      54.532  42.376  43.664  1.00  0.00           C
ATOM    246  HD2 HIE    41      54.750  42.114  44.689  1.00  0.00           H
ATOM    247  C   HIE    41      52.930  46.416  43.232  1.00  0.00           C
ATOM    248  O   HIE    41      51.938  46.601  42.472  1.00  0.00           O
ATOM    249  N   PHE    42      54.118  46.985  42.992  1.00  0.00           N
ATOM    250  H   PHE    42      54.870  46.577  43.529  1.00  0.00           H
ATOM    251  CA  PHE    42      54.451  48.028  41.943  1.00  0.00           C
ATOM    252  HA  PHE    42      53.665  48.758  41.751  1.00  0.00           H
ATOM    253  CB  PHE    42      55.670  48.839  42.373  1.00  0.00           C
ATOM    254  HB2 PHE    42      56.219  49.108  41.471  1.00  0.00           H
ATOM    255  HB3 PHE    42      55.270  49.755  42.810  1.00  0.00           H
ATOM    256  CG  PHE    42      56.651  48.317  43.380  1.00  0.00           C
ATOM    257  CD1 PHE    42      57.821  47.733  42.906  1.00  0.00           C
ATOM    258  HD1 PHE    42      57.787  47.410  41.876  1.00  0.00           H
ATOM    259  CE1 PHE    42      58.841  47.417  43.828  1.00  0.00           C
ATOM    260  HE1 PHE    42      59.761  46.983  43.464  1.00  0.00           H
ATOM    261  CZ  PHE    42      58.653  47.390  45.235  1.00  0.00           C
ATOM    262  HZ  PHE    42      59.436  47.218  45.958  1.00  0.00           H
ATOM    263  CE2 PHE    42      57.424  47.869  45.743  1.00  0.00           C
ATOM    264  HE2 PHE    42      57.162  47.919  46.790  1.00  0.00           H
ATOM    265  CD2 PHE    42      56.459  48.380  44.822  1.00  0.00           C
ATOM    266  HD2 PHE    42      55.526  48.794  45.175  1.00  0.00           H
ATOM    267  C   PHE    42      54.660  47.413  40.531  1.00  0.00           C
ATOM    268  O   PHE    42      54.343  48.048  39.491  1.00  0.00           O
ATOM    269  N   GLY    43      55.289  46.208  40.489  1.00  0.00           N
ATOM    270  H   GLY    43      55.441  45.726  41.364  1.00  0.00           H
ATOM    271  CA  GLY    43      55.336  45.475  39.271  1.00  0.00           C
ATOM    272  HA2 GLY    43      55.966  46.039  38.583  1.00  0.00           H
ATOM    273  HA3 GLY    43      56.014  44.628  39.374  1.00  0.00           H
ATOM    274  C   GLY    43      54.003  45.135  38.577  1.00  0.00           C
ATOM    275  O   GLY    43      53.872  45.535  37.437  1.00  0.00           O
ATOM    276  N   ILE    44      52.943  44.777  39.333  1.00  0.00           N
ATOM    277  H   ILE    44      53.026  44.293  40.216  1.00  0.00           H
ATOM    278  CA  ILE    44      51.652  44.516  38.692  1.00  0.00           C
ATOM    279  HA  ILE    44      51.861  43.975  37.769  1.00  0.00           H
ATOM    280  CB  ILE    44      50.674  43.622  39.531  1.00  0.00           C
ATOM    281  HB  ILE    44      49.711  43.416  39.064  1.00  0.00           H
ATOM    282  CG2 ILE    44      51.392  42.304  39.506  1.00  0.00           C
ATOM    283 HG21 ILE    44      51.996  42.159  38.611  1.00  0.00           H
ATOM    284 HG22 ILE    44      52.105  42.314  40.330  1.00  0.00           H
ATOM    285 HG23 ILE    44      50.673  41.492  39.610  1.00  0.00           H
ATOM    286  CG1 ILE    44      50.306  44.089  40.940  1.00  0.00           C
ATOM    287 HG12 ILE    44      49.920  43.225  41.482  1.00  0.00           H
ATOM    288 HG13 ILE    44      51.094  44.666  41.425  1.00  0.00           H
ATOM    289  CD1 ILE    44      49.015  44.956  40.813  1.00  0.00           C
ATOM    290 HD11 ILE    44      48.563  45.115  41.792  1.00  0.00           H
ATOM    291 HD12 ILE    44      49.289  45.960  40.490  1.00  0.00           H
ATOM    292 HD13 ILE    44      48.239  44.407  40.280  1.00  0.00           H
ATOM    293  C   ILE    44      50.898  45.772  38.259  1.00  0.00           C
ATOM    294  O   ILE    44      50.102  45.689  37.315  1.00  0.00           O
ATOM    295  N   HID    45      51.207  46.891  38.848  1.00  0.00           N
ATOM    296  H   HID    45      51.884  46.834  39.595  1.00  0.00           H
ATOM    297  CA  HID    45      51.001  48.272  38.237  1.00  0.00           C
ATOM    298  HA  HID    45      49.950  48.332  37.953  1.00  0.00           H
ATOM    299  CB  HID    45      51.258  49.266  39.426  1.00  0.00           C
ATOM    300  HB2 HID    45      52.139  48.848  39.913  1.00  0.00           H
ATOM    301  HB3 HID    45      51.577  50.262  39.118  1.00  0.00           H
ATOM    302  CG  HID    45      50.159  49.424  40.459  1.00  0.00           C
ATOM    303  ND1 HID    45      50.071  48.657  41.611  1.00  0.00           N
ATOM    304  HD1 HID    45      50.817  48.230  42.140  1.00  0.00           H
ATOM    305  CE1 HID    45      48.871  48.901  42.164  1.00  0.00           C
ATOM    306  HE1 HID    45      48.689  48.589  43.181  1.00  0.00           H
ATOM    307  NE2 HID    45      48.102  49.518  41.330  1.00  0.00           N
ATOM    308  CD2 HID    45      48.875  49.811  40.286  1.00  0.00           C
ATOM    309  HD2 HID    45      48.505  50.307  39.401  1.00  0.00           H
ATOM    310  C   HID    45      51.784  48.729  37.021  1.00  0.00           C
ATOM    311  O   HID    45      51.226  49.527  36.210  1.00  0.00           O
ATOM    312  N   GLU    46      52.961  48.198  36.805  1.00  0.00           N
ATOM    313  H   GLU    46      53.463  47.618  37.462  1.00  0.00           H
ATOM    314  CA  GLU    46      53.619  48.323  35.547  1.00  0.00           C
ATOM    315  HA  GLU    46      53.569  49.389  35.324  1.00  0.00           H
ATOM    316  CB  GLU    46      55.119  48.081  35.585  1.00  0.00           C
ATOM    317  HB2 GLU    46      55.214  47.062  35.961  1.00  0.00           H
ATOM    318  HB3 GLU    46      55.535  47.898  34.595  1.00  0.00           H
ATOM    319  CG  GLU    46      55.891  49.003  36.496  1.00  0.00           C
ATOM    320  HG2 GLU    46      55.292  49.881  36.733  1.00  0.00           H
ATOM    321  HG3 GLU    46      56.114  48.498  37.436  1.00  0.00           H
ATOM    322  CD  GLU    46      57.131  49.519  35.760  1.00  0.00           C
ATOM    323  OE1 GLU    46      58.015  48.639  35.736  1.00  0.00           O
ATOM    324  OE2 GLU    46      57.040  50.557  35.019  1.00  0.00           O
ATOM    325  C   GLU    46      53.005  47.406  34.379  1.00  0.00           C
ATOM    326  O   GLU    46      53.203  47.703  33.161  1.00  0.00           O
ATOM    327  N   GLU    47      52.189  46.413  34.790  1.00  0.00           N
ATOM    328  H   GLU    47      52.184  46.224  35.782  1.00  0.00           H
ATOM    329  CA  GLU    47      51.357  45.649  33.832  1.00  0.00           C
ATOM    330  HA  GLU    47      51.761  45.639  32.820  1.00  0.00           H
ATOM    331  CB  GLU    47      51.394  44.176  34.357  1.00  0.00           C
ATOM    332  HB2 GLU    47      50.937  44.242  35.345  1.00  0.00           H
ATOM    333  HB3 GLU    47      50.757  43.570  33.712  1.00  0.00           H
ATOM    334  CG  GLU    47      52.839  43.462  34.417  1.00  0.00           C
ATOM    335  HG2 GLU    47      53.320  44.113  35.148  1.00  0.00           H
ATOM    336  HG3 GLU    47      52.778  42.434  34.772  1.00  0.00           H
ATOM    337  CD  GLU    47      53.535  43.441  33.040  1.00  0.00           C
ATOM    338  OE1 GLU    47      54.764  43.550  32.936  1.00  0.00           O
ATOM    339  OE2 GLU    47      52.833  43.293  32.012  1.00  0.00           O
ATOM    340  C   GLU    47      49.895  46.150  33.672  1.00  0.00           C
ATOM    341  O   GLU    47      49.053  45.535  32.930  1.00  0.00           O
ATOM    342  N   MET    48      49.705  47.341  34.236  1.00  0.00           N
ATOM    343  H   MET    48      50.492  47.822  34.647  1.00  0.00           H
ATOM    344  CA  MET    48      48.478  48.166  34.202  1.00  0.00           C
ATOM    345  HA  MET    48      47.713  47.601  33.670  1.00  0.00           H
ATOM    346  CB  MET    48      48.165  48.513  35.657  1.00  0.00           C
ATOM    347  HB2 MET    48      48.702  47.963  36.430  1.00  0.00           H
ATOM    348  HB3 MET    48      48.405  49.569  35.784  1.00  0.00           H
ATOM    349  CG  MET    48      46.730  48.242  36.094  1.00  0.00           C
ATOM    350  HG2 MET    48      46.008  48.688  35.410  1.00  0.00           H
ATOM    351  HG3 MET    48      46.647  47.156  36.049  1.00  0.00           H
ATOM    352  SD  MET    48      46.390  48.689  37.808  1.00  0.00           S
ATOM    353  CE  MET    48      47.039  47.190  38.623  1.00  0.00           C
ATOM    354  HE1 MET    48      47.735  46.766  37.899  1.00  0.00           H
ATOM    355  HE2 MET    48      47.482  47.409  39.595  1.00  0.00           H
ATOM    356  HE3 MET    48      46.166  46.538  38.651  1.00  0.00           H
ATOM    357  C   MET    48      48.746  49.399  33.313  1.00  0.00           C
ATOM    358  O   MET    48      47.946  49.859  32.493  1.00  0.00           O
ATOM    359  N   LEU    49      50.000  49.829  33.276  1.00  0.00           N
ATOM    360  H   LEU    49      50.465  49.676  34.159  1.00  0.00           H
ATOM    361  CA  LEU    49      50.601  50.794  32.268  1.00  0.00           C
ATOM    362  HA  LEU    49      49.770  51.416  31.938  1.00  0.00           H
ATOM    363  CB  LEU    49      51.617  51.719  33.013  1.00  0.00           C
ATOM    364  HB2 LEU    49      51.140  51.952  33.965  1.00  0.00           H
ATOM    365  HB3 LEU    49      52.477  51.094  33.253  1.00  0.00           H
ATOM    366  CG  LEU    49      52.141  52.982  32.298  1.00  0.00           C
ATOM    367  HG  LEU    49      52.241  52.706  31.248  1.00  0.00           H
ATOM    368  CD1 LEU    49      51.152  54.144  32.357  1.00  0.00           C
ATOM    369 HD11 LEU    49      50.639  54.150  33.319  1.00  0.00           H
ATOM    370 HD12 LEU    49      51.549  55.147  32.201  1.00  0.00           H
ATOM    371 HD13 LEU    49      50.352  53.926  31.649  1.00  0.00           H
ATOM    372  CD2 LEU    49      53.470  53.469  32.982  1.00  0.00           C
ATOM    373 HD21 LEU    49      53.346  53.469  34.065  1.00  0.00           H
ATOM    374 HD22 LEU    49      54.303  52.799  32.767  1.00  0.00           H
ATOM    375 HD23 LEU    49      53.802  54.440  32.613  1.00  0.00           H
ATOM    376  C   LEU    49      51.216  50.158  30.976  1.00  0.00           C
ATOM    377  O   LEU    49      51.088  50.810  29.959  1.00  0.00           O
ATOM    378  N   LYS    50      51.382  48.826  30.915  1.00  0.00           N
ATOM    379  H   LYS    50      51.419  48.262  31.752  1.00  0.00           H
ATOM    380  CA  LYS    50      51.532  48.038  29.669  1.00  0.00           C
ATOM    381  HA  LYS    50      52.058  48.686  28.968  1.00  0.00           H
ATOM    382  CB  LYS    50      52.462  46.841  29.849  1.00  0.00           C
ATOM    383  HB2 LYS    50      52.221  46.378  30.806  1.00  0.00           H
ATOM    384  HB3 LYS    50      52.393  46.132  29.024  1.00  0.00           H
ATOM    385  CG  LYS    50      53.891  47.403  30.023  1.00  0.00           C
ATOM    386  HG2 LYS    50      54.177  47.807  29.052  1.00  0.00           H
ATOM    387  HG3 LYS    50      53.896  48.107  30.855  1.00  0.00           H
ATOM    388  CD  LYS    50      54.843  46.211  30.285  1.00  0.00           C
ATOM    389  HD2 LYS    50      54.313  45.404  30.791  1.00  0.00           H
ATOM    390  HD3 LYS    50      54.991  45.785  29.292  1.00  0.00           H
ATOM    391  CE  LYS    50      56.084  46.620  31.118  1.00  0.00           C
ATOM    392  HE2 LYS    50      56.826  47.139  30.510  1.00  0.00           H
ATOM    393  HE3 LYS    50      55.689  47.336  31.840  1.00  0.00           H
ATOM    394  NZ  LYS    50      56.542  45.340  31.812  1.00  0.00           N
ATOM    395  HZ1 LYS    50      57.042  45.548  32.664  1.00  0.00           H
ATOM    396  HZ2 LYS    50      55.729  44.810  32.091  1.00  0.00           H
ATOM    397  HZ3 LYS    50      57.124  44.743  31.243  1.00  0.00           H
ATOM    398  C   LYS    50      50.281  47.694  28.977  1.00  0.00           C
ATOM    399  O   LYS    50      50.329  47.650  27.738  1.00  0.00           O
ATOM    400  N   ASP    51      49.173  47.854  29.659  1.00  0.00           N
ATOM    401  H   ASP    51      49.242  48.038  30.650  1.00  0.00           H
ATOM    402  CA  ASP    51      47.912  48.169  28.913  1.00  0.00           C
ATOM    403  HA  ASP    51      47.914  47.458  28.087  1.00  0.00           H
ATOM    404  CB  ASP    51      46.708  48.006  29.903  1.00  0.00           C
ATOM    405  HB2 ASP    51      46.915  47.060  30.403  1.00  0.00           H
ATOM    406  HB3 ASP    51      46.763  48.818  30.628  1.00  0.00           H
ATOM    407  CG  ASP    51      45.450  47.799  29.100  1.00  0.00           C
ATOM    408  OD1 ASP    51      44.483  47.395  29.696  1.00  0.00           O
ATOM    409  OD2 ASP    51      45.426  48.121  27.871  1.00  0.00           O
ATOM    410  C   ASP    51      47.895  49.487  28.157  1.00  0.00           C
ATOM    411  O   ASP    51      47.573  50.557  28.689  1.00  0.00           O
ATOM    412  N   GLU    52      48.479  49.534  26.983  1.00  0.00           N
ATOM    413  H   GLU    52      49.055  48.707  26.908  1.00  0.00           H
ATOM    414  CA  GLU    52      48.449  50.630  26.008  1.00  0.00           C
ATOM    415  HA  GLU    52      49.127  51.416  26.341  1.00  0.00           H
ATOM    416  CB  GLU    52      49.001  50.086  24.620  1.00  0.00           C
ATOM    417  HB2 GLU    52      49.939  49.539  24.712  1.00  0.00           H
ATOM    418  HB3 GLU    52      48.186  49.478  24.228  1.00  0.00           H
ATOM    419  CG  GLU    52      49.020  51.104  23.481  1.00  0.00           C
ATOM    420  HG2 GLU    52      49.275  50.518  22.598  1.00  0.00           H
ATOM    421  HG3 GLU    52      48.009  51.479  23.322  1.00  0.00           H
ATOM    422  CD  GLU    52      49.985  52.286  23.619  1.00  0.00           C
ATOM    423  OE1 GLU    52      50.254  52.812  24.720  1.00  0.00           O
ATOM    424  OE2 GLU    52      50.294  52.844  22.547  1.00  0.00           O
ATOM    425  C   GLU    52      47.063  51.247  25.961  1.00  0.00           C
ATOM    426  O   GLU    52      46.892  52.404  26.048  1.00  0.00           O
ATOM    427  N   VAL    53      46.068  50.446  25.700  1.00  0.00           N
ATOM    428  H   VAL    53      46.389  49.526  25.431  1.00  0.00           H
ATOM    429  CA  VAL    53      44.700  50.693  25.269  1.00  0.00           C
ATOM    430  HA  VAL    53      44.699  51.351  24.400  1.00  0.00           H
ATOM    431  CB  VAL    53      44.113  49.303  24.951  1.00  0.00           C
ATOM    432  HB  VAL    53      44.143  48.672  25.840  1.00  0.00           H
ATOM    433  CG1 VAL    53      42.683  49.371  24.458  1.00  0.00           C
ATOM    434 HG11 VAL    53      42.337  48.340  24.377  1.00  0.00           H
ATOM    435 HG12 VAL    53      42.095  49.890  25.215  1.00  0.00           H
ATOM    436 HG13 VAL    53      42.535  50.012  23.589  1.00  0.00           H
ATOM    437  CG2 VAL    53      44.912  48.570  23.789  1.00  0.00           C
ATOM    438 HG21 VAL    53      45.735  48.068  24.299  1.00  0.00           H
ATOM    439 HG22 VAL    53      44.401  47.689  23.401  1.00  0.00           H
ATOM    440 HG23 VAL    53      45.266  49.337  23.101  1.00  0.00           H
ATOM    441  C   VAL    53      43.963  51.427  26.452  1.00  0.00           C
ATOM    442  O   VAL    53      43.316  52.417  26.145  1.00  0.00           O
ATOM    443  N   ARG    54      44.064  50.898  27.720  1.00  0.00           N
ATOM    444  H   ARG    54      44.562  50.026  27.834  1.00  0.00           H
ATOM    445  CA  ARG    54      43.525  51.514  28.985  1.00  0.00           C
ATOM    446  HA  ARG    54      42.455  51.693  28.876  1.00  0.00           H
ATOM    447  CB  ARG    54      43.841  50.678  30.197  1.00  0.00           C
ATOM    448  HB2 ARG    54      43.204  49.793  30.181  1.00  0.00           H
ATOM    449  HB3 ARG    54      44.827  50.254  30.009  1.00  0.00           H
ATOM    450  CG  ARG    54      43.733  51.259  31.569  1.00  0.00           C
ATOM    451  HG2 ARG    54      42.892  51.946  31.652  1.00  0.00           H
ATOM    452  HG3 ARG    54      43.618  50.408  32.241  1.00  0.00           H
ATOM    453  CD  ARG    54      45.011  51.798  32.067  1.00  0.00           C
ATOM    454  HD2 ARG    54      45.871  51.349  31.570  1.00  0.00           H
ATOM    455  HD3 ARG    54      45.121  52.812  31.682  1.00  0.00           H
ATOM    456  NE  ARG    54      45.142  51.834  33.544  1.00  0.00           N
ATOM    457  HE  ARG    54      44.280  51.808  34.070  1.00  0.00           H
ATOM    458  CZ  ARG    54      46.127  52.368  34.327  1.00  0.00           C
ATOM    459  NH1 ARG    54      47.372  52.386  33.965  1.00  0.00           N
ATOM    460 HH11 ARG    54      47.474  51.988  33.043  1.00  0.00           H
ATOM    461 HH12 ARG    54      48.058  52.001  34.598  1.00  0.00           H
ATOM    462  NH2 ARG    54      45.890  52.521  35.583  1.00  0.00           N
ATOM    463 HH21 ARG    54      45.020  52.128  35.912  1.00  0.00           H
ATOM    464 HH22 ARG    54      46.430  53.103  36.207  1.00  0.00           H
ATOM    465  C   ARG    54      44.157  52.884  29.204  1.00  0.00           C
ATOM    466  O   ARG    54      43.385  53.875  29.421  1.00  0.00           O
ATOM    467  N   THR    55      45.417  52.986  28.955  1.00  0.00           N
ATOM    468  H   THR    55      45.887  52.099  28.845  1.00  0.00           H
ATOM    469  CA  THR    55      46.185  54.195  29.165  1.00  0.00           C
ATOM    470  HA  THR    55      45.821  54.627  30.097  1.00  0.00           H
ATOM    471  CB  THR    55      47.631  53.701  29.421  1.00  0.00           C
ATOM    472  HB  THR    55      47.958  53.159  28.533  1.00  0.00           H
ATOM    473  CG2 THR    55      48.731  54.756  29.627  1.00  0.00           C
ATOM    474 HG21 THR    55      49.727  54.350  29.453  1.00  0.00           H
ATOM    475 HG22 THR    55      48.466  55.592  28.980  1.00  0.00           H
ATOM    476 HG23 THR    55      48.746  55.132  30.650  1.00  0.00           H
ATOM    477  OG1 THR    55      47.707  52.868  30.581  1.00  0.00           O
ATOM    478  HG1 THR    55      47.947  51.984  30.291  1.00  0.00           H
ATOM    479  C   THR    55      45.915  55.204  28.081  1.00  0.00           C
ATOM    480  O   THR    55      45.830  56.365  28.405  1.00  0.00           O
ATOM    481  N   LEU    56      45.629  54.813  26.833  1.00  0.00           N
ATOM    482  H   LEU    56      46.022  53.905  26.631  1.00  0.00           H
ATOM    483  CA  LEU    56      45.063  55.644  25.782  1.00  0.00           C
ATOM    484  HA  LEU    56      45.731  56.487  25.608  1.00  0.00           H
ATOM    485  CB  LEU    56      45.061  54.919  24.374  1.00  0.00           C
ATOM    486  HB2 LEU    56      46.098  54.717  24.106  1.00  0.00           H
ATOM    487  HB3 LEU    56      44.482  54.002  24.484  1.00  0.00           H
ATOM    488  CG  LEU    56      44.377  55.598  23.173  1.00  0.00           C
ATOM    489  HG  LEU    56      43.324  55.648  23.453  1.00  0.00           H
ATOM    490  CD1 LEU    56      45.046  56.937  22.826  1.00  0.00           C
ATOM    491 HD11 LEU    56      44.384  57.749  22.525  1.00  0.00           H
ATOM    492 HD12 LEU    56      45.523  57.401  23.689  1.00  0.00           H
ATOM    493 HD13 LEU    56      45.880  56.801  22.137  1.00  0.00           H
ATOM    494  CD2 LEU    56      44.409  54.682  21.924  1.00  0.00           C
ATOM    495 HD21 LEU    56      44.145  53.682  22.269  1.00  0.00           H
ATOM    496 HD22 LEU    56      43.574  54.940  21.272  1.00  0.00           H
ATOM    497 HD23 LEU    56      45.345  54.862  21.395  1.00  0.00           H
ATOM    498  C   LEU    56      43.653  56.220  26.005  1.00  0.00           C
ATOM    499  O   LEU    56      43.431  57.386  26.021  1.00  0.00           O
ATOM    500  N   THR    57      42.715  55.349  26.041  1.00  0.00           N
ATOM    501  H   THR    57      43.086  54.424  25.876  1.00  0.00           H
ATOM    502  CA  THR    57      41.349  55.393  26.683  1.00  0.00           C
ATOM    503  HA  THR    57      40.642  55.626  25.887  1.00  0.00           H
ATOM    504  CB  THR    57      40.804  54.011  27.211  1.00  0.00           C
ATOM    505  HB  THR    57      41.635  53.531  27.729  1.00  0.00           H
ATOM    506  CG2 THR    57      39.528  53.946  28.027  1.00  0.00           C
ATOM    507 HG21 THR    57      39.633  54.425  29.001  1.00  0.00           H
ATOM    508 HG22 THR    57      38.739  54.260  27.344  1.00  0.00           H
ATOM    509 HG23 THR    57      39.336  52.894  28.235  1.00  0.00           H
ATOM    510  OG1 THR    57      40.661  53.042  26.250  1.00  0.00           O
ATOM    511  HG1 THR    57      41.607  52.998  26.087  1.00  0.00           H
ATOM    512  C   THR    57      41.034  56.338  27.845  1.00  0.00           C
ATOM    513  O   THR    57      40.249  57.227  27.698  1.00  0.00           O
ATOM    514  N   TYR    58      41.833  56.422  28.921  1.00  0.00           N
ATOM    515  H   TYR    58      42.445  55.625  29.020  1.00  0.00           H
ATOM    516  CA  TYR    58      42.015  57.463  29.885  1.00  0.00           C
ATOM    517  HA  TYR    58      41.028  57.641  30.313  1.00  0.00           H
ATOM    518  CB  TYR    58      42.826  56.921  31.041  1.00  0.00           C
ATOM    519  HB2 TYR    58      43.538  56.183  30.672  1.00  0.00           H
ATOM    520  HB3 TYR    58      43.325  57.758  31.529  1.00  0.00           H
ATOM    521  CG  TYR    58      41.908  56.265  32.098  1.00  0.00           C
ATOM    522  CD1 TYR    58      41.736  54.886  32.244  1.00  0.00           C
ATOM    523  HD1 TYR    58      42.306  54.273  31.562  1.00  0.00           H
ATOM    524  CE1 TYR    58      40.738  54.430  33.083  1.00  0.00           C
ATOM    525  HE1 TYR    58      40.663  53.373  33.289  1.00  0.00           H
ATOM    526  CZ  TYR    58      40.052  55.312  33.862  1.00  0.00           C
ATOM    527  OH  TYR    58      39.100  54.735  34.619  1.00  0.00           O
ATOM    528  HH  TYR    58      38.909  55.234  35.416  1.00  0.00           H
ATOM    529  CE2 TYR    58      40.156  56.755  33.688  1.00  0.00           C
ATOM    530  HE2 TYR    58      39.589  57.431  34.311  1.00  0.00           H
ATOM    531  CD2 TYR    58      41.109  57.160  32.841  1.00  0.00           C
ATOM    532  HD2 TYR    58      41.256  58.230  32.828  1.00  0.00           H
ATOM    533  C   TYR    58      42.644  58.717  29.172  1.00  0.00           C
ATOM    534  O   TYR    58      42.093  59.802  29.338  1.00  0.00           O
ATOM    535  N   ARG    59      43.887  58.669  28.674  1.00  0.00           N
ATOM    536  H   ARG    59      44.479  57.851  28.707  1.00  0.00           H
ATOM    537  CA  ARG    59      44.696  59.908  28.519  1.00  0.00           C
ATOM    538  HA  ARG    59      44.600  60.594  29.361  1.00  0.00           H
ATOM    539  CB  ARG    59      46.136  59.583  28.513  1.00  0.00           C
ATOM    540  HB2 ARG    59      46.521  60.597  28.626  1.00  0.00           H
ATOM    541  HB3 ARG    59      46.338  58.861  29.303  1.00  0.00           H
ATOM    542  CG  ARG    59      46.678  59.022  27.153  1.00  0.00           C
ATOM    543  HG2 ARG    59      45.965  58.248  26.870  1.00  0.00           H
ATOM    544  HG3 ARG    59      46.615  59.820  26.414  1.00  0.00           H
ATOM    545  CD  ARG    59      48.082  58.511  27.147  1.00  0.00           C
ATOM    546  HD2 ARG    59      48.770  59.351  27.239  1.00  0.00           H
ATOM    547  HD3 ARG    59      48.176  57.901  28.045  1.00  0.00           H
ATOM    548  NE  ARG    59      48.288  57.636  25.984  1.00  0.00           N
ATOM    549  HE  ARG    59      48.085  58.121  25.121  1.00  0.00           H
ATOM    550  CZ  ARG    59      49.091  56.593  25.897  1.00  0.00           C
ATOM    551  NH1 ARG    59      49.761  56.197  26.908  1.00  0.00           N
ATOM    552 HH11 ARG    59      50.393  55.441  26.685  1.00  0.00           H
ATOM    553 HH12 ARG    59      50.061  56.916  27.552  1.00  0.00           H
ATOM    554  NH2 ARG    59      48.993  55.756  24.858  1.00  0.00           N
ATOM    555 HH21 ARG    59      48.620  56.159  24.011  1.00  0.00           H
ATOM    556 HH22 ARG    59      49.346  54.810  24.862  1.00  0.00           H
ATOM    557  C   ARG    59      44.213  60.752  27.283  1.00  0.00           C
ATOM    558  O   ARG    59      44.205  61.957  27.312  1.00  0.00           O
ATOM    559  N   ASN    60      43.677  60.143  26.265  1.00  0.00           N
ATOM    560  H   ASN    60      43.751  59.136  26.286  1.00  0.00           H
ATOM    561  CA  ASN    60      43.034  60.890  25.191  1.00  0.00           C
ATOM    562  HA  ASN    60      43.766  61.671  24.987  1.00  0.00           H
ATOM    563  CB  ASN    60      42.780  60.047  23.954  1.00  0.00           C
ATOM    564  HB2 ASN    60      43.043  60.639  23.078  1.00  0.00           H
ATOM    565  HB3 ASN    60      43.535  59.261  23.961  1.00  0.00           H
ATOM    566  CG  ASN    60      41.457  59.360  23.882  1.00  0.00           C
ATOM    567  OD1 ASN    60      40.609  59.645  23.030  1.00  0.00           O
ATOM    568  ND2 ASN    60      41.373  58.232  24.552  1.00  0.00           N
ATOM    569 HD21 ASN    60      40.489  57.751  24.470  1.00  0.00           H
ATOM    570 HD22 ASN    60      42.134  57.862  25.104  1.00  0.00           H
ATOM    571  C   ASN    60      41.810  61.595  25.673  1.00  0.00           C
ATOM    572  O   ASN    60      41.631  62.792  25.350  1.00  0.00           O
ATOM    573  N   SER    61      41.036  61.068  26.583  1.00  0.00           N
ATOM    574  H   SER    61      40.897  60.086  26.772  1.00  0.00           H
ATOM    575  CA  SER    61      39.856  61.730  27.139  1.00  0.00           C
ATOM    576  HA  SER    61      39.327  62.116  26.267  1.00  0.00           H
ATOM    577  CB  SER    61      39.195  60.638  27.954  1.00  0.00           C
ATOM    578  HB2 SER    61      39.671  60.424  28.911  1.00  0.00           H
ATOM    579  HB3 SER    61      38.282  61.136  28.280  1.00  0.00           H
ATOM    580  OG  SER    61      38.799  59.598  27.147  1.00  0.00           O
ATOM    581  HG  SER    61      39.201  58.756  27.372  1.00  0.00           H
ATOM    582  C   SER    61      40.260  62.842  28.071  1.00  0.00           C
ATOM    583  O   SER    61      39.550  63.781  28.243  1.00  0.00           O
ATOM    584  N   MET    62      41.320  62.660  28.882  1.00  0.00           N
ATOM    585  H   MET    62      41.448  61.721  29.233  1.00  0.00           H
ATOM    586  CA  MET    62      41.907  63.858  29.601  1.00  0.00           C
ATOM    587  HA  MET    62      41.093  64.340  30.142  1.00  0.00           H
ATOM    588  CB  MET    62      43.037  63.391  30.499  1.00  0.00           C
ATOM    589  HB2 MET    62      43.442  62.459  30.104  1.00  0.00           H
ATOM    590  HB3 MET    62      43.802  64.166  30.543  1.00  0.00           H
ATOM    591  CG  MET    62      42.403  63.151  31.860  1.00  0.00           C
ATOM    592  HG2 MET    62      42.770  63.946  32.510  1.00  0.00           H
ATOM    593  HG3 MET    62      41.315  63.213  31.850  1.00  0.00           H
ATOM    594  SD  MET    62      42.798  61.458  32.427  1.00  0.00           S
ATOM    595  CE  MET    62      42.034  61.469  34.078  1.00  0.00           C
ATOM    596  HE1 MET    62      41.579  60.505  34.308  1.00  0.00           H
ATOM    597  HE2 MET    62      42.793  61.786  34.794  1.00  0.00           H
ATOM    598  HE3 MET    62      41.333  62.299  34.157  1.00  0.00           H
ATOM    599  C   MET    62      42.326  64.982  28.596  1.00  0.00           C
ATOM    600  O   MET    62      41.910  66.109  28.729  1.00  0.00           O
ATOM    601  N   PHE    63      43.098  64.706  27.499  1.00  0.00           N
ATOM    602  H   PHE    63      43.225  63.719  27.324  1.00  0.00           H
ATOM    603  CA  PHE    63      43.827  65.727  26.737  1.00  0.00           C
ATOM    604  HA  PHE    63      44.133  66.444  27.499  1.00  0.00           H
ATOM    605  CB  PHE    63      45.137  65.307  26.067  1.00  0.00           C
ATOM    606  HB2 PHE    63      44.905  64.352  25.594  1.00  0.00           H
ATOM    607  HB3 PHE    63      45.392  65.923  25.204  1.00  0.00           H
ATOM    608  CG  PHE    63      46.296  65.316  27.014  1.00  0.00           C
ATOM    609  CD1 PHE    63      47.358  66.221  26.885  1.00  0.00           C
ATOM    610  HD1 PHE    63      47.266  66.997  26.139  1.00  0.00           H
ATOM    611  CE1 PHE    63      48.546  66.094  27.663  1.00  0.00           C
ATOM    612  HE1 PHE    63      49.384  66.757  27.503  1.00  0.00           H
ATOM    613  CZ  PHE    63      48.620  65.124  28.681  1.00  0.00           C
ATOM    614  HZ  PHE    63      49.404  65.102  29.424  1.00  0.00           H
ATOM    615  CE2 PHE    63      47.488  64.334  28.956  1.00  0.00           C
ATOM    616  HE2 PHE    63      47.344  63.761  29.860  1.00  0.00           H
ATOM    617  CD2 PHE    63      46.374  64.448  28.098  1.00  0.00           C
ATOM    618  HD2 PHE    63      45.629  63.682  28.254  1.00  0.00           H
ATOM    619  C   PHE    63      42.863  66.402  25.695  1.00  0.00           C
ATOM    620  O   PHE    63      43.107  67.590  25.382  1.00  0.00           O
ATOM    621  N   HIE    64      41.765  65.776  25.249  1.00  0.00           N
ATOM    622  H   HIE    64      41.570  64.794  25.384  1.00  0.00           H
ATOM    623  CA  HIE    64      40.725  66.356  24.371  1.00  0.00           C
ATOM    624  HA  HIE    64      41.223  66.860  23.543  1.00  0.00           H
ATOM    625  CB  HIE    64      39.733  65.315  23.786  1.00  0.00           C
ATOM    626  HB2 HIE    64      39.469  64.718  24.659  1.00  0.00           H
ATOM    627  HB3 HIE    64      38.867  65.816  23.355  1.00  0.00           H
ATOM    628  CG  HIE    64      40.295  64.496  22.639  1.00  0.00           C
ATOM    629  ND1 HIE    64      40.884  65.052  21.516  1.00  0.00           N
ATOM    630  CE1 HIE    64      41.443  64.065  20.768  1.00  0.00           C
ATOM    631  HE1 HIE    64      42.042  64.170  19.875  1.00  0.00           H
ATOM    632  NE2 HIE    64      41.277  62.892  21.507  1.00  0.00           N
ATOM    633  HE2 HIE    64      41.597  61.984  21.198  1.00  0.00           H
ATOM    634  CD2 HIE    64      40.573  63.179  22.647  1.00  0.00           C
ATOM    635  HD2 HIE    64      40.011  62.445  23.204  1.00  0.00           H
ATOM    636  C   HIE    64      39.932  67.357  25.173  1.00  0.00           C
ATOM    637  O   HIE    64      39.428  68.340  24.619  1.00  0.00           O
ATOM    638  N   ASN    65      39.572  67.038  26.419  1.00  0.00           N
ATOM    639  H   ASN    65      39.972  66.162  26.721  1.00  0.00           H
ATOM    640  CA  ASN    65      39.024  67.896  27.464  1.00  0.00           C
ATOM    641  HA  ASN    65      38.381  68.561  26.887  1.00  0.00           H
ATOM    642  CB  ASN    65      38.208  67.026  28.406  1.00  0.00           C
ATOM    643  HB2 ASN    65      38.835  66.193  28.723  1.00  0.00           H
ATOM    644  HB3 ASN    65      37.902  67.612  29.273  1.00  0.00           H
ATOM    645  CG  ASN    65      37.010  66.309  27.809  1.00  0.00           C
ATOM    646  OD1 ASN    65      35.988  66.964  27.624  1.00  0.00           O
ATOM    647  ND2 ASN    65      36.976  65.031  27.598  1.00  0.00           N
ATOM    648 HD21 ASN    65      37.820  64.477  27.641  1.00  0.00           H
ATOM    649 HD22 ASN    65      36.199  64.657  27.073  1.00  0.00           H
ATOM    650  C   ASN    65      40.017  68.850  28.206  1.00  0.00           C
ATOM    651  O   ASN    65      39.854  69.349  29.310  1.00  0.00           O
ATOM    652  N   ARG    66      41.181  69.234  27.621  1.00  0.00           N
ATOM    653  H   ARG    66      41.280  68.920  26.666  1.00  0.00           H
ATOM    654  CA  ARG    66      42.223  70.087  28.197  1.00  0.00           C
ATOM    655  HA  ARG    66      42.345  69.530  29.126  1.00  0.00           H
ATOM    656  CB  ARG    66      43.519  70.074  27.395  1.00  0.00           C
ATOM    657  HB2 ARG    66      44.247  70.732  27.869  1.00  0.00           H
ATOM    658  HB3 ARG    66      44.009  69.101  27.425  1.00  0.00           H
ATOM    659  CG  ARG    66      43.394  70.526  25.935  1.00  0.00           C
ATOM    660  HG2 ARG    66      42.505  70.043  25.530  1.00  0.00           H
ATOM    661  HG3 ARG    66      43.389  71.613  26.020  1.00  0.00           H
ATOM    662  CD  ARG    66      44.714  70.183  25.247  1.00  0.00           C
ATOM    663  HD2 ARG    66      45.500  70.624  25.860  1.00  0.00           H
ATOM    664  HD3 ARG    66      44.977  69.135  25.393  1.00  0.00           H
ATOM    665  NE  ARG    66      44.868  70.446  23.751  1.00  0.00           N
ATOM    666  HE  ARG    66      44.866  71.384  23.376  1.00  0.00           H
ATOM    667  CZ  ARG    66      44.856  69.585  22.810  1.00  0.00           C
ATOM    668  NH1 ARG    66      45.119  69.991  21.619  1.00  0.00           N
ATOM    669 HH11 ARG    66      45.471  70.924  21.458  1.00  0.00           H
ATOM    670 HH12 ARG    66      45.319  69.228  20.987  1.00  0.00           H
ATOM    671  NH2 ARG    66      44.474  68.367  22.995  1.00  0.00           N
ATOM    672 HH21 ARG    66      43.943  68.149  23.826  1.00  0.00           H
ATOM    673 HH22 ARG    66      44.862  67.594  22.474  1.00  0.00           H
ATOM    674  C   ARG    66      41.875  71.537  28.666  1.00  0.00           C
ATOM    675  O   ARG    66      42.135  71.879  29.804  1.00  0.00           O
ATOM    676  N   HIE    67      41.252  72.289  27.751  1.00  0.00           N
ATOM    677  H   HIE    67      41.069  71.850  26.860  1.00  0.00           H
ATOM    678  CA  HIE    67      40.349  73.357  28.243  1.00  0.00           C
ATOM    679  HA  HIE    67      40.951  74.264  28.284  1.00  0.00           H
ATOM    680  CB  HIE    67      39.309  73.669  27.110  1.00  0.00           C
ATOM    681  HB2 HIE    67      38.719  74.539  27.397  1.00  0.00           H
ATOM    682  HB3 HIE    67      39.866  73.893  26.201  1.00  0.00           H
ATOM    683  CG  HIE    67      38.482  72.445  26.814  1.00  0.00           C
ATOM    684  ND1 HIE    67      38.833  71.228  26.250  1.00  0.00           N
ATOM    685  CE1 HIE    67      37.685  70.672  25.855  1.00  0.00           C
ATOM    686  HE1 HIE    67      37.532  69.851  25.171  1.00  0.00           H
ATOM    687  NE2 HIE    67      36.699  71.224  26.597  1.00  0.00           N
ATOM    688  HE2 HIE    67      35.724  71.017  26.429  1.00  0.00           H
ATOM    689  CD2 HIE    67      37.159  72.445  26.965  1.00  0.00           C
ATOM    690  HD2 HIE    67      36.666  73.235  27.512  1.00  0.00           H
ATOM    691  C   HIE    67      39.711  73.171  29.623  1.00  0.00           C
ATOM    692  O   HIE    67      39.822  74.048  30.467  1.00  0.00           O
ATOM    693  N   LEU    68      39.002  72.102  29.812  1.00  0.00           N
ATOM    694  H   LEU    68      38.981  71.430  29.059  1.00  0.00           H
ATOM    695  CA  LEU    68      38.070  71.880  30.924  1.00  0.00           C
ATOM    696  HA  LEU    68      37.684  72.845  31.251  1.00  0.00           H
ATOM    697  CB  LEU    68      36.866  71.031  30.488  1.00  0.00           C
ATOM    698  HB2 LEU    68      36.134  71.756  30.131  1.00  0.00           H
ATOM    699  HB3 LEU    68      37.250  70.485  29.626  1.00  0.00           H
ATOM    700  CG  LEU    68      36.318  69.865  31.419  1.00  0.00           C
ATOM    701  HG  LEU    68      37.124  69.378  31.968  1.00  0.00           H
ATOM    702  CD1 LEU    68      35.368  70.565  32.371  1.00  0.00           C
ATOM    703 HD11 LEU    68      34.905  69.778  32.967  1.00  0.00           H
ATOM    704 HD12 LEU    68      35.909  71.258  33.014  1.00  0.00           H
ATOM    705 HD13 LEU    68      34.677  71.194  31.809  1.00  0.00           H
ATOM    706  CD2 LEU    68      35.404  68.814  30.735  1.00  0.00           C
ATOM    707 HD21 LEU    68      34.514  69.273  30.306  1.00  0.00           H
ATOM    708 HD22 LEU    68      35.936  68.406  29.875  1.00  0.00           H
ATOM    709 HD23 LEU    68      35.218  68.097  31.535  1.00  0.00           H
ATOM    710  C   LEU    68      38.681  71.288  32.203  1.00  0.00           C
ATOM    711  O   LEU    68      38.520  71.846  33.249  1.00  0.00           O
ATOM    712  N   PHE    69      39.737  70.524  31.967  1.00  0.00           N
ATOM    713  H   PHE    69      39.870  70.127  31.048  1.00  0.00           H
ATOM    714  CA  PHE    69      40.747  70.259  33.022  1.00  0.00           C
ATOM    715  HA  PHE    69      40.279  69.895  33.936  1.00  0.00           H
ATOM    716  CB  PHE    69      41.651  69.090  32.638  1.00  0.00           C
ATOM    717  HB2 PHE    69      41.825  69.237  31.572  1.00  0.00           H
ATOM    718  HB3 PHE    69      42.655  69.082  33.062  1.00  0.00           H
ATOM    719  CG  PHE    69      41.012  67.748  33.025  1.00  0.00           C
ATOM    720  CD1 PHE    69      40.492  66.864  32.096  1.00  0.00           C
ATOM    721  HD1 PHE    69      40.512  67.044  31.032  1.00  0.00           H
ATOM    722  CE1 PHE    69      39.981  65.594  32.479  1.00  0.00           C
ATOM    723  HE1 PHE    69      39.693  64.873  31.728  1.00  0.00           H
ATOM    724  CZ  PHE    69      40.072  65.279  33.844  1.00  0.00           C
ATOM    725  HZ  PHE    69      39.610  64.380  34.226  1.00  0.00           H
ATOM    726  CE2 PHE    69      40.737  66.124  34.777  1.00  0.00           C
ATOM    727  HE2 PHE    69      40.916  65.815  35.796  1.00  0.00           H
ATOM    728  CD2 PHE    69      41.204  67.335  34.339  1.00  0.00           C
ATOM    729  HD2 PHE    69      41.728  67.950  35.056  1.00  0.00           H
ATOM    730  C   PHE    69      41.631  71.425  33.429  1.00  0.00           C
ATOM    731  O   PHE    69      42.148  71.364  34.529  1.00  0.00           O
ATOM    732  N   LYS    70      41.690  72.584  32.798  1.00  0.00           N
ATOM    733  H   LYS    70      41.035  72.644  32.032  1.00  0.00           H
ATOM    734  CA  LYS    70      42.361  73.856  33.281  1.00  0.00           C
ATOM    735  HA  LYS    70      43.409  73.696  33.533  1.00  0.00           H
ATOM    736  CB  LYS    70      42.299  74.883  32.209  1.00  0.00           C
ATOM    737  HB2 LYS    70      42.221  74.238  31.334  1.00  0.00           H
ATOM    738  HB3 LYS    70      41.369  75.450  32.259  1.00  0.00           H
ATOM    739  CG  LYS    70      43.640  75.734  32.109  1.00  0.00           C
ATOM    740  HG2 LYS    70      43.853  76.139  33.098  1.00  0.00           H
ATOM    741  HG3 LYS    70      44.461  75.059  31.867  1.00  0.00           H
ATOM    742  CD  LYS    70      43.663  76.892  31.109  1.00  0.00           C
ATOM    743  HD2 LYS    70      43.614  76.599  30.060  1.00  0.00           H
ATOM    744  HD3 LYS    70      42.772  77.494  31.281  1.00  0.00           H
ATOM    745  CE  LYS    70      44.860  77.664  31.409  1.00  0.00           C
ATOM    746  HE2 LYS    70      44.611  78.097  32.378  1.00  0.00           H
ATOM    747  HE3 LYS    70      45.734  77.016  31.480  1.00  0.00           H
ATOM    748  NZ  LYS    70      45.100  78.721  30.355  1.00  0.00           N
ATOM    749  HZ1 LYS    70      44.311  79.351  30.390  1.00  0.00           H
ATOM    750  HZ2 LYS    70      45.934  79.256  30.550  1.00  0.00           H
ATOM    751  HZ3 LYS    70      45.155  78.277  29.450  1.00  0.00           H
ATOM    752  C   LYS    70      41.793  74.343  34.614  1.00  0.00           C
ATOM    753  O   LYS    70      40.609  74.605  34.748  1.00  0.00           O
ATOM    754  N   ASP    71      42.678  74.277  35.579  1.00  0.00           N
ATOM    755  H   ASP    71      43.604  73.956  35.334  1.00  0.00           H
ATOM    756  CA  ASP    71      42.559  75.002  36.898  1.00  0.00           C
ATOM    757  HA  ASP    71      43.612  74.986  37.181  1.00  0.00           H
ATOM    758  CB  ASP    71      42.175  76.512  36.682  1.00  0.00           C
ATOM    759  HB2 ASP    71      42.927  76.937  36.016  1.00  0.00           H
ATOM    760  HB3 ASP    71      41.226  76.618  36.157  1.00  0.00           H
ATOM    761  CG  ASP    71      42.246  77.321  37.962  1.00  0.00           C
ATOM    762  OD1 ASP    71      41.189  77.807  38.400  1.00  0.00           O
ATOM    763  OD2 ASP    71      43.301  77.623  38.541  1.00  0.00           O
ATOM    764  C   ASP    71      41.593  74.336  37.851  1.00  0.00           C
ATOM    765  O   ASP    71      41.435  74.725  39.003  1.00  0.00           O
ATOM    766  N   LYS    72      41.206  73.085  37.559  1.00  0.00           N
ATOM    767  H   LYS    72      41.619  72.623  36.761  1.00  0.00           H
ATOM    768  CA  LYS    72      40.230  72.342  38.422  1.00  0.00           C
ATOM    769  HA  LYS    72      39.458  72.921  38.929  1.00  0.00           H
ATOM    770  CB  LYS    72      39.533  71.231  37.562  1.00  0.00           C
ATOM    771  HB2 LYS    72      40.316  70.475  37.498  1.00  0.00           H
ATOM    772  HB3 LYS    72      38.781  70.767  38.201  1.00  0.00           H
ATOM    773  CG  LYS    72      38.832  71.667  36.243  1.00  0.00           C
ATOM    774  HG2 LYS    72      39.578  72.103  35.579  1.00  0.00           H
ATOM    775  HG3 LYS    72      38.572  70.754  35.707  1.00  0.00           H
ATOM    776  CD  LYS    72      37.643  72.564  36.523  1.00  0.00           C
ATOM    777  HD2 LYS    72      36.890  72.068  35.911  1.00  0.00           H
ATOM    778  HD3 LYS    72      37.287  72.540  37.553  1.00  0.00           H
ATOM    779  CE  LYS    72      37.855  73.985  35.994  1.00  0.00           C
ATOM    780  HE2 LYS    72      38.700  74.495  36.455  1.00  0.00           H
ATOM    781  HE3 LYS    72      38.029  74.016  34.918  1.00  0.00           H
ATOM    782  NZ  LYS    72      36.681  74.863  36.173  1.00  0.00           N
ATOM    783  HZ1 LYS    72      36.446  74.704  37.142  1.00  0.00           H
ATOM    784  HZ2 LYS    72      36.979  75.819  36.045  1.00  0.00           H
ATOM    785  HZ3 LYS    72      35.861  74.589  35.650  1.00  0.00           H
ATOM    786  C   LYS    72      41.042  71.627  39.480  1.00  0.00           C
ATOM    787  O   LYS    72      42.173  71.186  39.266  1.00  0.00           O
ATOM    788  N   VAL    73      40.458  71.599  40.704  1.00  0.00           N
ATOM    789  H   VAL    73      39.543  72.000  40.852  1.00  0.00           H
ATOM    790  CA  VAL    73      40.897  70.813  41.874  1.00  0.00           C
ATOM    791  HA  VAL    73      41.978  70.742  41.993  1.00  0.00           H
ATOM    792  CB  VAL    73      40.449  71.515  43.189  1.00  0.00           C
ATOM    793  HB  VAL    73      39.378  71.710  43.142  1.00  0.00           H
ATOM    794  CG1 VAL    73      40.688  70.659  44.442  1.00  0.00           C
ATOM    795 HG11 VAL    73      40.331  69.629  44.434  1.00  0.00           H
ATOM    796 HG12 VAL    73      41.771  70.647  44.568  1.00  0.00           H
ATOM    797 HG13 VAL    73      40.204  71.060  45.332  1.00  0.00           H
ATOM    798  CG2 VAL    73      41.009  72.876  43.522  1.00  0.00           C
ATOM    799 HG21 VAL    73      42.071  72.670  43.655  1.00  0.00           H
ATOM    800 HG22 VAL    73      40.790  73.446  42.619  1.00  0.00           H
ATOM    801 HG23 VAL    73      40.562  73.320  44.411  1.00  0.00           H
ATOM    802  C   VAL    73      40.215  69.426  41.795  1.00  0.00           C
ATOM    803  O   VAL    73      39.075  69.302  41.948  1.00  0.00           O
ATOM    804  N   VAL    74      41.045  68.320  41.747  1.00  0.00           N
ATOM    805  H   VAL    74      41.954  68.523  42.138  1.00  0.00           H
ATOM    806  CA  VAL    74      40.712  66.962  41.178  1.00  0.00           C
ATOM    807  HA  VAL    74      39.664  66.961  40.877  1.00  0.00           H
ATOM    808  CB  VAL    74      41.373  66.856  39.822  1.00  0.00           C
ATOM    809  HB  VAL    74      42.452  66.985  39.901  1.00  0.00           H
ATOM    810  CG1 VAL    74      41.267  65.411  39.230  1.00  0.00           C
ATOM    811 HG11 VAL    74      41.566  65.420  38.181  1.00  0.00           H
ATOM    812 HG12 VAL    74      41.890  64.762  39.845  1.00  0.00           H
ATOM    813 HG13 VAL    74      40.269  64.984  39.323  1.00  0.00           H
ATOM    814  CG2 VAL    74      41.007  67.933  38.825  1.00  0.00           C
ATOM    815 HG21 VAL    74      40.069  68.420  39.094  1.00  0.00           H
ATOM    816 HG22 VAL    74      41.684  68.788  38.825  1.00  0.00           H
ATOM    817 HG23 VAL    74      40.985  67.455  37.845  1.00  0.00           H
ATOM    818  C   VAL    74      41.047  65.816  42.177  1.00  0.00           C
ATOM    819  O   VAL    74      42.107  65.807  42.883  1.00  0.00           O
ATOM    820  N   LEU    75      40.167  64.839  42.271  1.00  0.00           N
ATOM    821  H   LEU    75      39.407  64.915  41.611  1.00  0.00           H
ATOM    822  CA  LEU    75      40.334  63.632  43.043  1.00  0.00           C
ATOM    823  HA  LEU    75      41.189  63.746  43.710  1.00  0.00           H
ATOM    824  CB  LEU    75      39.117  63.430  43.973  1.00  0.00           C
ATOM    825  HB2 LEU    75      39.169  64.180  44.762  1.00  0.00           H
ATOM    826  HB3 LEU    75      38.217  63.665  43.405  1.00  0.00           H
ATOM    827  CG  LEU    75      38.917  62.042  44.677  1.00  0.00           C
ATOM    828  HG  LEU    75      38.747  61.293  43.904  1.00  0.00           H
ATOM    829  CD1 LEU    75      40.059  61.551  45.557  1.00  0.00           C
ATOM    830 HD11 LEU    75      39.745  60.578  45.935  1.00  0.00           H
ATOM    831 HD12 LEU    75      40.977  61.591  44.971  1.00  0.00           H
ATOM    832 HD13 LEU    75      40.256  62.238  46.381  1.00  0.00           H
ATOM    833  CD2 LEU    75      37.712  62.192  45.685  1.00  0.00           C
ATOM    834 HD21 LEU    75      37.269  61.204  45.810  1.00  0.00           H
ATOM    835 HD22 LEU    75      37.979  62.635  46.645  1.00  0.00           H
ATOM    836 HD23 LEU    75      36.864  62.738  45.272  1.00  0.00           H
ATOM    837  C   LEU    75      40.524  62.349  42.178  1.00  0.00           C
ATOM    838  O   LEU    75      39.715  62.111  41.364  1.00  0.00           O
ATOM    839  N   ASP    76      41.679  61.613  42.188  1.00  0.00           N
ATOM    840  H   ASP    76      42.391  61.896  42.846  1.00  0.00           H
ATOM    841  CA  ASP    76      41.765  60.247  41.640  1.00  0.00           C
ATOM    842  HA  ASP    76      41.008  60.131  40.864  1.00  0.00           H
ATOM    843  CB  ASP    76      43.097  60.147  41.037  1.00  0.00           C
ATOM    844  HB2 ASP    76      43.110  60.865  40.217  1.00  0.00           H
ATOM    845  HB3 ASP    76      43.812  60.472  41.792  1.00  0.00           H
ATOM    846  CG  ASP    76      43.500  58.670  40.590  1.00  0.00           C
ATOM    847  OD1 ASP    76      42.622  57.835  40.314  1.00  0.00           O
ATOM    848  OD2 ASP    76      44.751  58.469  40.451  1.00  0.00           O
ATOM    849  C   ASP    76      41.545  59.216  42.814  1.00  0.00           C
ATOM    850  O   ASP    76      42.273  59.137  43.832  1.00  0.00           O
ATOM    851  N   VAL    77      40.364  58.486  42.676  1.00  0.00           N
ATOM    852  H   VAL    77      39.640  58.914  42.117  1.00  0.00           H
ATOM    853  CA  VAL    77      39.887  57.505  43.779  1.00  0.00           C
ATOM    854  HA  VAL    77      40.107  57.950  44.749  1.00  0.00           H
ATOM    855  CB  VAL    77      38.402  57.187  43.823  1.00  0.00           C
ATOM    856  HB  VAL    77      38.162  56.516  42.998  1.00  0.00           H
ATOM    857  CG1 VAL    77      38.042  56.400  45.096  1.00  0.00           C
ATOM    858 HG11 VAL    77      37.687  57.025  45.915  1.00  0.00           H
ATOM    859 HG12 VAL    77      37.135  55.835  44.880  1.00  0.00           H
ATOM    860 HG13 VAL    77      38.883  55.782  45.410  1.00  0.00           H
ATOM    861  CG2 VAL    77      37.415  58.312  43.707  1.00  0.00           C
ATOM    862 HG21 VAL    77      37.701  58.997  42.909  1.00  0.00           H
ATOM    863 HG22 VAL    77      36.409  57.960  43.475  1.00  0.00           H
ATOM    864 HG23 VAL    77      37.562  58.834  44.652  1.00  0.00           H
ATOM    865  C   VAL    77      40.708  56.236  43.494  1.00  0.00           C
ATOM    866  O   VAL    77      40.405  55.528  42.571  1.00  0.00           O
ATOM    867  N   GLY    78      41.643  55.845  44.362  1.00  0.00           N
ATOM    868  H   GLY    78      41.817  56.379  45.201  1.00  0.00           H
ATOM    869  CA  GLY    78      42.218  54.464  44.309  1.00  0.00           C
ATOM    870  HA2 GLY    78      42.371  54.134  45.337  1.00  0.00           H
ATOM    871  HA3 GLY    78      41.473  53.848  43.804  1.00  0.00           H
ATOM    872  C   GLY    78      43.636  54.381  43.653  1.00  0.00           C
ATOM    873  O   GLY    78      43.821  53.629  42.690  1.00  0.00           O
ATOM    874  N   SER    79      44.455  55.353  43.900  1.00  0.00           N
ATOM    875  H   SER    79      44.376  55.829  44.787  1.00  0.00           H
ATOM    876  CA  SER    79      45.356  56.007  42.885  1.00  0.00           C
ATOM    877  HA  SER    79      44.710  56.355  42.079  1.00  0.00           H
ATOM    878  CB  SER    79      46.109  57.121  43.603  1.00  0.00           C
ATOM    879  HB2 SER    79      45.459  57.513  44.386  1.00  0.00           H
ATOM    880  HB3 SER    79      47.081  56.766  43.946  1.00  0.00           H
ATOM    881  OG  SER    79      46.360  58.145  42.665  1.00  0.00           O
ATOM    882  HG  SER    79      45.689  58.193  41.980  1.00  0.00           H
ATOM    883  C   SER    79      46.491  55.173  42.212  1.00  0.00           C
ATOM    884  O   SER    79      46.954  55.517  41.135  1.00  0.00           O
ATOM    885  N   GLY    80      46.909  54.090  42.828  1.00  0.00           N
ATOM    886  H   GLY    80      46.493  53.752  43.684  1.00  0.00           H
ATOM    887  CA  GLY    80      48.081  53.307  42.536  1.00  0.00           C
ATOM    888  HA2 GLY    80      48.067  52.476  43.242  1.00  0.00           H
ATOM    889  HA3 GLY    80      47.875  52.656  41.687  1.00  0.00           H
ATOM    890  C   GLY    80      49.350  54.037  42.421  1.00  0.00           C
ATOM    891  O   GLY    80      49.744  54.511  43.469  1.00  0.00           O
ATOM    892  N   THR    81      49.918  54.248  41.259  1.00  0.00           N
ATOM    893  H   THR    81      49.621  53.724  40.449  1.00  0.00           H
ATOM    894  CA  THR    81      51.180  54.965  41.131  1.00  0.00           C
ATOM    895  HA  THR    81      51.743  54.887  42.061  1.00  0.00           H
ATOM    896  CB  THR    81      52.038  54.313  40.039  1.00  0.00           C
ATOM    897  HB  THR    81      52.510  55.040  39.378  1.00  0.00           H
ATOM    898  CG2 THR    81      53.074  53.319  40.511  1.00  0.00           C
ATOM    899 HG21 THR    81      52.473  52.417  40.628  1.00  0.00           H
ATOM    900 HG22 THR    81      53.828  53.201  39.733  1.00  0.00           H
ATOM    901 HG23 THR    81      53.502  53.642  41.460  1.00  0.00           H
ATOM    902  OG1 THR    81      51.222  53.575  39.150  1.00  0.00           O
ATOM    903  HG1 THR    81      51.743  53.075  38.516  1.00  0.00           H
ATOM    904  C   THR    81      51.069  56.525  40.804  1.00  0.00           C
ATOM    905  O   THR    81      52.032  57.147  40.371  1.00  0.00           O
ATOM    906  N   GLY    82      49.843  57.050  41.059  1.00  0.00           N
ATOM    907  H   GLY    82      49.192  56.335  41.349  1.00  0.00           H
ATOM    908  CA  GLY    82      49.363  58.269  40.455  1.00  0.00           C
ATOM    909  HA2 GLY    82      48.526  58.728  40.981  1.00  0.00           H
ATOM    910  HA3 GLY    82      50.156  58.970  40.713  1.00  0.00           H
ATOM    911  C   GLY    82      49.086  58.516  38.971  1.00  0.00           C
ATOM    912  O   GLY    82      49.021  59.662  38.514  1.00  0.00           O
ATOM    913  N   ILE    83      48.901  57.471  38.091  1.00  0.00           N
ATOM    914  H   ILE    83      48.572  56.609  38.503  1.00  0.00           H
ATOM    915  CA  ILE    83      48.857  57.659  36.593  1.00  0.00           C
ATOM    916  HA  ILE    83      49.809  58.147  36.381  1.00  0.00           H
ATOM    917  CB  ILE    83      48.871  56.258  35.900  1.00  0.00           C
ATOM    918  HB  ILE    83      48.142  55.608  36.384  1.00  0.00           H
ATOM    919  CG2 ILE    83      48.755  56.213  34.365  1.00  0.00           C
ATOM    920 HG21 ILE    83      49.351  56.997  33.898  1.00  0.00           H
ATOM    921 HG22 ILE    83      49.054  55.204  34.081  1.00  0.00           H
ATOM    922 HG23 ILE    83      47.714  56.338  34.069  1.00  0.00           H
ATOM    923  CG1 ILE    83      50.241  55.639  36.195  1.00  0.00           C
ATOM    924 HG12 ILE    83      50.372  55.690  37.275  1.00  0.00           H
ATOM    925 HG13 ILE    83      50.176  54.562  36.034  1.00  0.00           H
ATOM    926  CD1 ILE    83      51.544  56.171  35.603  1.00  0.00           C
ATOM    927 HD11 ILE    83      52.244  55.343  35.485  1.00  0.00           H
ATOM    928 HD12 ILE    83      51.480  56.551  34.584  1.00  0.00           H
ATOM    929 HD13 ILE    83      51.952  56.988  36.198  1.00  0.00           H
ATOM    930  C   ILE    83      47.744  58.523  36.041  1.00  0.00           C
ATOM    931  O   ILE    83      47.922  59.372  35.174  1.00  0.00           O
ATOM    932  N   LEU    84      46.634  58.180  36.564  1.00  0.00           N
ATOM    933  H   LEU    84      46.502  57.493  37.293  1.00  0.00           H
ATOM    934  CA  LEU    84      45.427  59.026  36.291  1.00  0.00           C
ATOM    935  HA  LEU    84      45.299  59.045  35.209  1.00  0.00           H
ATOM    936  CB  LEU    84      44.202  58.283  36.834  1.00  0.00           C
ATOM    937  HB2 LEU    84      44.350  58.268  37.914  1.00  0.00           H
ATOM    938  HB3 LEU    84      43.368  58.941  36.590  1.00  0.00           H
ATOM    939  CG  LEU    84      44.027  56.915  36.218  1.00  0.00           C
ATOM    940  HG  LEU    84      44.669  56.221  36.761  1.00  0.00           H
ATOM    941  CD1 LEU    84      42.655  56.298  36.417  1.00  0.00           C
ATOM    942 HD11 LEU    84      41.824  56.730  35.860  1.00  0.00           H
ATOM    943 HD12 LEU    84      42.643  55.244  36.139  1.00  0.00           H
ATOM    944 HD13 LEU    84      42.368  56.381  37.465  1.00  0.00           H
ATOM    945  CD2 LEU    84      44.207  56.844  34.742  1.00  0.00           C
ATOM    946 HD21 LEU    84      44.103  55.787  34.497  1.00  0.00           H
ATOM    947 HD22 LEU    84      43.560  57.563  34.239  1.00  0.00           H
ATOM    948 HD23 LEU    84      45.232  57.172  34.572  1.00  0.00           H
ATOM    949  C   LEU    84      45.544  60.475  36.846  1.00  0.00           C
ATOM    950  O   LEU    84      45.466  61.451  36.014  1.00  0.00           O
ATOM    951  N   CYS    85      45.860  60.724  38.134  1.00  0.00           N
ATOM    952  H   CYS    85      45.846  59.917  38.740  1.00  0.00           H
ATOM    953  CA  CYS    85      46.487  61.978  38.697  1.00  0.00           C
ATOM    954  HA  CYS    85      45.726  62.706  38.980  1.00  0.00           H
ATOM    955  CB  CYS    85      47.224  61.663  40.025  1.00  0.00           C
ATOM    956  HB2 CYS    85      47.467  60.606  40.138  1.00  0.00           H
ATOM    957  HB3 CYS    85      48.172  62.198  39.982  1.00  0.00           H
ATOM    958  SG  CYS    85      46.249  62.128  41.467  1.00  0.00           S
ATOM    959  HG  CYS    85      46.252  60.801  41.621  1.00  0.00           H
ATOM    960  C   CYS    85      47.384  62.748  37.668  1.00  0.00           C
ATOM    961  O   CYS    85      47.309  63.927  37.361  1.00  0.00           O
ATOM    962  N   MET    86      48.384  62.059  37.095  1.00  0.00           N
ATOM    963  H   MET    86      48.608  61.108  37.352  1.00  0.00           H
ATOM    964  CA  MET    86      49.433  62.682  36.232  1.00  0.00           C
ATOM    965  HA  MET    86      49.771  63.637  36.634  1.00  0.00           H
ATOM    966  CB  MET    86      50.670  61.821  36.235  1.00  0.00           C
ATOM    967  HB2 MET    86      50.376  60.780  36.103  1.00  0.00           H
ATOM    968  HB3 MET    86      51.240  62.141  35.362  1.00  0.00           H
ATOM    969  CG  MET    86      51.503  61.942  37.524  1.00  0.00           C
ATOM    970  HG2 MET    86      51.633  62.964  37.880  1.00  0.00           H
ATOM    971  HG3 MET    86      50.897  61.495  38.313  1.00  0.00           H
ATOM    972  SD  MET    86      53.091  61.181  37.369  1.00  0.00           S
ATOM    973  CE  MET    86      52.526  59.477  37.715  1.00  0.00           C
ATOM    974  HE1 MET    86      53.316  58.803  38.043  1.00  0.00           H
ATOM    975  HE2 MET    86      51.605  59.540  38.295  1.00  0.00           H
ATOM    976  HE3 MET    86      52.190  59.023  36.782  1.00  0.00           H
ATOM    977  C   MET    86      48.913  62.995  34.779  1.00  0.00           C
ATOM    978  O   MET    86      49.416  63.951  34.160  1.00  0.00           O
ATOM    979  N   PHE    87      47.925  62.244  34.194  1.00  0.00           N
ATOM    980  H   PHE    87      47.610  61.361  34.569  1.00  0.00           H
ATOM    981  CA  PHE    87      47.172  62.700  33.021  1.00  0.00           C
ATOM    982  HA  PHE    87      48.008  62.893  32.348  1.00  0.00           H
ATOM    983  CB  PHE    87      46.483  61.527  32.373  1.00  0.00           C
ATOM    984  HB2 PHE    87      45.780  61.157  33.120  1.00  0.00           H
ATOM    985  HB3 PHE    87      45.908  61.916  31.533  1.00  0.00           H
ATOM    986  CG  PHE    87      47.461  60.501  31.907  1.00  0.00           C
ATOM    987  CD1 PHE    87      48.509  60.801  30.948  1.00  0.00           C
ATOM    988  HD1 PHE    87      48.812  61.818  30.746  1.00  0.00           H
ATOM    989  CE1 PHE    87      49.164  59.683  30.322  1.00  0.00           C
ATOM    990  HE1 PHE    87      49.902  59.838  29.549  1.00  0.00           H
ATOM    991  CZ  PHE    87      48.913  58.369  30.675  1.00  0.00           C
ATOM    992  HZ  PHE    87      49.518  57.650  30.144  1.00  0.00           H
ATOM    993  CE2 PHE    87      47.921  58.070  31.617  1.00  0.00           C
ATOM    994  HE2 PHE    87      47.512  57.073  31.694  1.00  0.00           H
ATOM    995  CD2 PHE    87      47.251  59.131  32.192  1.00  0.00           C
ATOM    996  HD2 PHE    87      46.409  58.884  32.822  1.00  0.00           H
ATOM    997  C   PHE    87      46.413  64.009  33.299  1.00  0.00           C
ATOM    998  O   PHE    87      46.763  65.004  32.669  1.00  0.00           O
ATOM    999  N   ALA    88      45.614  64.094  34.487  1.00  0.00           N
ATOM   1000  H   ALA    88      45.845  63.409  35.192  1.00  0.00           H
ATOM   1001  CA  ALA    88      44.837  65.200  34.767  1.00  0.00           C
ATOM   1002  HA  ALA    88      44.163  65.508  33.967  1.00  0.00           H
ATOM   1003  CB  ALA    88      43.830  64.633  35.776  1.00  0.00           C
ATOM   1004  HB1 ALA    88      43.276  63.842  35.271  1.00  0.00           H
ATOM   1005  HB2 ALA    88      44.267  64.154  36.653  1.00  0.00           H
ATOM   1006  HB3 ALA    88      43.180  65.412  36.173  1.00  0.00           H
ATOM   1007  C   ALA    88      45.556  66.484  35.283  1.00  0.00           C
ATOM   1008  O   ALA    88      45.178  67.560  34.856  1.00  0.00           O
ATOM   1009  N   ALA    89      46.736  66.229  35.879  1.00  0.00           N
ATOM   1010  H   ALA    89      46.936  65.278  36.153  1.00  0.00           H
ATOM   1011  CA  ALA    89      47.809  67.214  35.932  1.00  0.00           C
ATOM   1012  HA  ALA    89      47.392  68.054  36.487  1.00  0.00           H
ATOM   1013  CB  ALA    89      49.005  66.683  36.654  1.00  0.00           C
ATOM   1014  HB1 ALA    89      49.657  67.539  36.823  1.00  0.00           H
ATOM   1015  HB2 ALA    89      48.720  66.158  37.566  1.00  0.00           H
ATOM   1016  HB3 ALA    89      49.575  66.051  35.973  1.00  0.00           H
ATOM   1017  C   ALA    89      48.266  67.810  34.636  1.00  0.00           C
ATOM   1018  O   ALA    89      48.150  68.990  34.475  1.00  0.00           O
ATOM   1019  N   LYS    90      48.687  66.971  33.666  1.00  0.00           N
ATOM   1020  H   LYS    90      48.534  65.986  33.830  1.00  0.00           H
ATOM   1021  CA  LYS    90      49.111  67.506  32.357  1.00  0.00           C
ATOM   1022  HA  LYS    90      49.712  68.401  32.518  1.00  0.00           H
ATOM   1023  CB  LYS    90      50.000  66.480  31.716  1.00  0.00           C
ATOM   1024  HB2 LYS    90      49.492  65.516  31.699  1.00  0.00           H
ATOM   1025  HB3 LYS    90      50.193  66.888  30.724  1.00  0.00           H
ATOM   1026  CG  LYS    90      51.459  66.187  32.248  1.00  0.00           C
ATOM   1027  HG2 LYS    90      52.080  67.065  32.070  1.00  0.00           H
ATOM   1028  HG3 LYS    90      51.396  65.880  33.292  1.00  0.00           H
ATOM   1029  CD  LYS    90      52.125  64.968  31.574  1.00  0.00           C
ATOM   1030  HD2 LYS    90      51.390  64.175  31.708  1.00  0.00           H
ATOM   1031  HD3 LYS    90      52.244  65.079  30.496  1.00  0.00           H
ATOM   1032  CE  LYS    90      53.525  64.741  32.263  1.00  0.00           C
ATOM   1033  HE2 LYS    90      54.035  65.686  32.077  1.00  0.00           H
ATOM   1034  HE3 LYS    90      53.374  64.669  33.340  1.00  0.00           H
ATOM   1035  NZ  LYS    90      54.254  63.564  31.757  1.00  0.00           N
ATOM   1036  HZ1 LYS    90      54.785  63.002  32.406  1.00  0.00           H
ATOM   1037  HZ2 LYS    90      53.485  62.959  31.506  1.00  0.00           H
ATOM   1038  HZ3 LYS    90      54.895  63.813  31.018  1.00  0.00           H
ATOM   1039  C   LYS    90      48.022  68.009  31.373  1.00  0.00           C
ATOM   1040  O   LYS    90      48.268  68.922  30.576  1.00  0.00           O
ATOM   1041  N   ALA    91      46.768  67.477  31.403  1.00  0.00           N
ATOM   1042  H   ALA    91      46.663  66.814  32.157  1.00  0.00           H
ATOM   1043  CA  ALA    91      45.585  68.259  30.948  1.00  0.00           C
ATOM   1044  HA  ALA    91      45.758  68.518  29.903  1.00  0.00           H
ATOM   1045  CB  ALA    91      44.351  67.388  30.968  1.00  0.00           C
ATOM   1046  HB1 ALA    91      44.151  67.171  32.017  1.00  0.00           H
ATOM   1047  HB2 ALA    91      43.476  67.802  30.466  1.00  0.00           H
ATOM   1048  HB3 ALA    91      44.459  66.407  30.505  1.00  0.00           H
ATOM   1049  C   ALA    91      45.307  69.610  31.660  1.00  0.00           C
ATOM   1050  O   ALA    91      44.443  70.340  31.240  1.00  0.00           O
ATOM   1051  N   GLY    92      45.868  69.783  32.926  1.00  0.00           N
ATOM   1052  H   GLY    92      46.515  69.111  33.313  1.00  0.00           H
ATOM   1053  CA  GLY    92      45.903  71.198  33.537  1.00  0.00           C
ATOM   1054  HA2 GLY    92      46.961  71.455  33.592  1.00  0.00           H
ATOM   1055  HA3 GLY    92      45.439  71.916  32.861  1.00  0.00           H
ATOM   1056  C   GLY    92      45.301  71.342  34.931  1.00  0.00           C
ATOM   1057  O   GLY    92      45.150  72.509  35.331  1.00  0.00           O
ATOM   1058  N   ALA    93      45.212  70.267  35.710  1.00  0.00           N
ATOM   1059  H   ALA    93      45.402  69.383  35.261  1.00  0.00           H
ATOM   1060  CA  ALA    93      44.607  70.423  37.090  1.00  0.00           C
ATOM   1061  HA  ALA    93      43.691  71.013  37.077  1.00  0.00           H
ATOM   1062  CB  ALA    93      44.285  69.057  37.660  1.00  0.00           C
ATOM   1063  HB1 ALA    93      45.219  68.515  37.509  1.00  0.00           H
ATOM   1064  HB2 ALA    93      44.000  69.103  38.711  1.00  0.00           H
ATOM   1065  HB3 ALA    93      43.567  68.595  36.983  1.00  0.00           H
ATOM   1066  C   ALA    93      45.492  71.324  38.023  1.00  0.00           C
ATOM   1067  O   ALA    93      46.645  71.014  38.254  1.00  0.00           O
ATOM   1068  N   ARG    94      44.811  72.172  38.865  1.00  0.00           N
ATOM   1069  H   ARG    94      43.821  72.278  38.693  1.00  0.00           H
ATOM   1070  CA  ARG    94      45.481  73.112  39.790  1.00  0.00           C
ATOM   1071  HA  ARG    94      46.342  73.540  39.276  1.00  0.00           H
ATOM   1072  CB  ARG    94      44.447  74.304  40.099  1.00  0.00           C
ATOM   1073  HB2 ARG    94      44.203  74.804  39.161  1.00  0.00           H
ATOM   1074  HB3 ARG    94      43.539  73.871  40.518  1.00  0.00           H
ATOM   1075  CG  ARG    94      45.066  75.447  41.033  1.00  0.00           C
ATOM   1076  HG2 ARG    94      45.859  75.079  41.684  1.00  0.00           H
ATOM   1077  HG3 ARG    94      45.627  76.082  40.347  1.00  0.00           H
ATOM   1078  CD  ARG    94      44.122  76.257  41.913  1.00  0.00           C
ATOM   1079  HD2 ARG    94      43.813  75.608  42.733  1.00  0.00           H
ATOM   1080  HD3 ARG    94      44.625  77.085  42.412  1.00  0.00           H
ATOM   1081  NE  ARG    94      42.893  76.751  41.331  1.00  0.00           N
ATOM   1082  HE  ARG    94      42.951  77.163  40.411  1.00  0.00           H
ATOM   1083  CZ  ARG    94      41.661  76.676  41.772  1.00  0.00           C
ATOM   1084  NH1 ARG    94      40.621  76.978  41.046  1.00  0.00           N
ATOM   1085 HH11 ARG    94      39.853  76.353  41.247  1.00  0.00           H
ATOM   1086 HH12 ARG    94      40.766  77.272  40.091  1.00  0.00           H
ATOM   1087  NH2 ARG    94      41.301  76.218  42.974  1.00  0.00           N
ATOM   1088 HH21 ARG    94      40.317  76.163  43.196  1.00  0.00           H
ATOM   1089 HH22 ARG    94      42.012  76.191  43.691  1.00  0.00           H
ATOM   1090  C   ARG    94      45.994  72.440  41.059  1.00  0.00           C
ATOM   1091  O   ARG    94      47.010  72.889  41.572  1.00  0.00           O
ATOM   1092  N   LYS    95      45.354  71.362  41.583  1.00  0.00           N
ATOM   1093  H   LYS    95      44.470  71.126  41.156  1.00  0.00           H
ATOM   1094  CA  LYS    95      45.650  70.680  42.847  1.00  0.00           C
ATOM   1095  HA  LYS    95      46.719  70.599  43.047  1.00  0.00           H
ATOM   1096  CB  LYS    95      44.967  71.467  43.945  1.00  0.00           C
ATOM   1097  HB2 LYS    95      45.080  72.540  43.794  1.00  0.00           H
ATOM   1098  HB3 LYS    95      43.912  71.198  43.895  1.00  0.00           H
ATOM   1099  CG  LYS    95      45.208  71.098  45.300  1.00  0.00           C
ATOM   1100  HG2 LYS    95      44.406  71.391  45.978  1.00  0.00           H
ATOM   1101  HG3 LYS    95      45.258  70.010  45.271  1.00  0.00           H
ATOM   1102  CD  LYS    95      46.504  71.494  46.028  1.00  0.00           C
ATOM   1103  HD2 LYS    95      47.305  71.171  45.363  1.00  0.00           H
ATOM   1104  HD3 LYS    95      46.492  72.569  46.210  1.00  0.00           H
ATOM   1105  CE  LYS    95      46.601  70.757  47.339  1.00  0.00           C
ATOM   1106  HE2 LYS    95      45.835  71.027  48.066  1.00  0.00           H
ATOM   1107  HE3 LYS    95      46.512  69.690  47.134  1.00  0.00           H
ATOM   1108  NZ  LYS    95      47.919  71.043  47.947  1.00  0.00           N
ATOM   1109  HZ1 LYS    95      48.464  70.266  47.600  1.00  0.00           H
ATOM   1110  HZ2 LYS    95      48.399  71.878  47.644  1.00  0.00           H
ATOM   1111  HZ3 LYS    95      47.939  70.991  48.955  1.00  0.00           H
ATOM   1112  C   LYS    95      45.030  69.366  42.621  1.00  0.00           C
ATOM   1113  O   LYS    95      43.872  69.379  42.209  1.00  0.00           O
ATOM   1114  N   VAL    96      45.905  68.298  42.580  1.00  0.00           N
ATOM   1115  H   VAL    96      46.899  68.474  42.560  1.00  0.00           H
ATOM   1116  CA  VAL    96      45.458  66.929  42.367  1.00  0.00           C
ATOM   1117  HA  VAL    96      44.389  66.937  42.154  1.00  0.00           H
ATOM   1118  CB  VAL    96      46.109  66.327  41.110  1.00  0.00           C
ATOM   1119  HB  VAL    96      46.929  65.636  41.305  1.00  0.00           H
ATOM   1120  CG1 VAL    96      45.134  65.314  40.548  1.00  0.00           C
ATOM   1121 HG11 VAL    96      44.213  65.844  40.306  1.00  0.00           H
ATOM   1122 HG12 VAL    96      45.448  64.961  39.566  1.00  0.00           H
ATOM   1123 HG13 VAL    96      45.105  64.516  41.290  1.00  0.00           H
ATOM   1124  CG2 VAL    96      46.284  67.337  39.950  1.00  0.00           C
ATOM   1125 HG21 VAL    96      47.149  67.965  40.164  1.00  0.00           H
ATOM   1126 HG22 VAL    96      46.559  66.872  39.003  1.00  0.00           H
ATOM   1127 HG23 VAL    96      45.332  67.862  39.885  1.00  0.00           H
ATOM   1128  C   VAL    96      45.744  66.021  43.541  1.00  0.00           C
ATOM   1129  O   VAL    96      46.847  65.915  44.018  1.00  0.00           O
ATOM   1130  N   ILE    97      44.781  65.309  44.002  1.00  0.00           N
ATOM   1131  H   ILE    97      43.928  65.306  43.462  1.00  0.00           H
ATOM   1132  CA  ILE    97      44.772  64.383  45.174  1.00  0.00           C
ATOM   1133  HA  ILE    97      45.773  64.375  45.605  1.00  0.00           H
ATOM   1134  CB  ILE    97      43.641  64.829  46.192  1.00  0.00           C
ATOM   1135  HB  ILE    97      42.775  65.080  45.578  1.00  0.00           H
ATOM   1136  CG2 ILE    97      43.460  63.776  47.279  1.00  0.00           C
ATOM   1137 HG21 ILE    97      42.923  64.167  48.142  1.00  0.00           H
ATOM   1138 HG22 ILE    97      42.781  63.027  46.871  1.00  0.00           H
ATOM   1139 HG23 ILE    97      44.460  63.429  47.542  1.00  0.00           H
ATOM   1140  CG1 ILE    97      43.989  66.168  46.868  1.00  0.00           C
ATOM   1141 HG12 ILE    97      43.766  66.171  47.935  1.00  0.00           H
ATOM   1142 HG13 ILE    97      45.056  66.388  46.865  1.00  0.00           H
ATOM   1143  CD1 ILE    97      43.342  67.418  46.336  1.00  0.00           C
ATOM   1144 HD11 ILE    97      43.643  68.235  46.993  1.00  0.00           H
ATOM   1145 HD12 ILE    97      43.757  67.674  45.361  1.00  0.00           H
ATOM   1146 HD13 ILE    97      42.256  67.408  46.250  1.00  0.00           H
ATOM   1147  C   ILE    97      44.519  62.978  44.587  1.00  0.00           C
ATOM   1148  O   ILE    97      43.439  62.620  44.122  1.00  0.00           O
ATOM   1149  N   GLY    98      45.547  62.153  44.752  1.00  0.00           N
ATOM   1150  H   GLY    98      46.450  62.406  45.129  1.00  0.00           H
ATOM   1151  CA  GLY    98      45.367  60.640  44.615  1.00  0.00           C
ATOM   1152  HA2 GLY    98      44.466  60.552  44.007  1.00  0.00           H
ATOM   1153  HA3 GLY    98      46.175  60.054  44.178  1.00  0.00           H
ATOM   1154  C   GLY    98      45.045  60.076  45.988  1.00  0.00           C
ATOM   1155  O   GLY    98      45.593  60.629  46.985  1.00  0.00           O
ATOM   1156  N   ILE    99      44.103  59.136  46.175  1.00  0.00           N
ATOM   1157  H   ILE    99      43.617  58.703  45.402  1.00  0.00           H
ATOM   1158  CA  ILE    99      43.933  58.565  47.506  1.00  0.00           C
ATOM   1159  HA  ILE    99      44.668  58.903  48.237  1.00  0.00           H
ATOM   1160  CB  ILE    99      42.578  58.952  48.186  1.00  0.00           C
ATOM   1161  HB  ILE    99      41.781  58.427  47.660  1.00  0.00           H
ATOM   1162  CG2 ILE    99      42.587  58.473  49.669  1.00  0.00           C
ATOM   1163 HG21 ILE    99      43.329  59.055  50.217  1.00  0.00           H
ATOM   1164 HG22 ILE    99      41.598  58.587  50.112  1.00  0.00           H
ATOM   1165 HG23 ILE    99      42.867  57.420  49.647  1.00  0.00           H
ATOM   1166  CG1 ILE    99      42.234  60.468  48.072  1.00  0.00           C
ATOM   1167 HG12 ILE    99      43.131  61.023  48.348  1.00  0.00           H
ATOM   1168 HG13 ILE    99      42.093  60.552  46.995  1.00  0.00           H
ATOM   1169  CD1 ILE    99      41.003  60.884  48.885  1.00  0.00           C
ATOM   1170 HD11 ILE    99      41.243  61.091  49.928  1.00  0.00           H
ATOM   1171 HD12 ILE    99      40.681  61.832  48.454  1.00  0.00           H
ATOM   1172 HD13 ILE    99      40.205  60.141  48.878  1.00  0.00           H
ATOM   1173  C   ILE    99      44.128  57.066  47.447  1.00  0.00           C
ATOM   1174  O   ILE    99      43.432  56.426  46.693  1.00  0.00           O
ATOM   1175  N   GLU   100      45.130  56.552  48.181  1.00  0.00           N
ATOM   1176  H   GLU   100      45.820  57.135  48.634  1.00  0.00           H
ATOM   1177  CA  GLU   100      45.587  55.145  48.016  1.00  0.00           C
ATOM   1178  HA  GLU   100      44.773  54.652  47.484  1.00  0.00           H
ATOM   1179  CB  GLU   100      46.808  55.168  47.000  1.00  0.00           C
ATOM   1180  HB2 GLU   100      46.567  55.464  45.979  1.00  0.00           H
ATOM   1181  HB3 GLU   100      47.625  55.788  47.369  1.00  0.00           H
ATOM   1182  CG  GLU   100      47.370  53.785  46.887  1.00  0.00           C
ATOM   1183  HG2 GLU   100      48.208  53.882  46.197  1.00  0.00           H
ATOM   1184  HG3 GLU   100      47.801  53.388  47.806  1.00  0.00           H
ATOM   1185  CD  GLU   100      46.393  52.792  46.261  1.00  0.00           C
ATOM   1186  OE1 GLU   100      46.102  52.629  45.076  1.00  0.00           O
ATOM   1187  OE2 GLU   100      45.727  52.215  47.095  1.00  0.00           O
ATOM   1188  C   GLU   100      45.841  54.386  49.286  1.00  0.00           C
ATOM   1189  O   GLU   100      46.516  54.865  50.145  1.00  0.00           O
ATOM   1190  N   CYS   101      45.239  53.240  49.529  1.00  0.00           N
ATOM   1191  H   CYS   101      45.013  52.681  48.718  1.00  0.00           H
ATOM   1192  CA  CYS   101      45.155  52.638  50.863  1.00  0.00           C
ATOM   1193  HA  CYS   101      45.173  53.442  51.598  1.00  0.00           H
ATOM   1194  CB  CYS   101      43.784  51.897  51.055  1.00  0.00           C
ATOM   1195  HB2 CYS   101      43.009  52.646  50.892  1.00  0.00           H
ATOM   1196  HB3 CYS   101      43.677  51.258  50.178  1.00  0.00           H
ATOM   1197  SG  CYS   101      43.521  51.020  52.658  1.00  0.00           S
ATOM   1198  HG  CYS   101      44.505  50.179  52.332  1.00  0.00           H
ATOM   1199  C   CYS   101      46.369  51.736  51.105  1.00  0.00           C
ATOM   1200  O   CYS   101      46.965  51.794  52.213  1.00  0.00           O
ATOM   1201  N   SER   102      46.765  50.886  50.107  1.00  0.00           N
ATOM   1202  H   SER   102      46.325  50.959  49.201  1.00  0.00           H
ATOM   1203  CA  SER   102      47.954  50.049  50.227  1.00  0.00           C
ATOM   1204  HA  SER   102      47.976  49.594  51.217  1.00  0.00           H
ATOM   1205  CB  SER   102      47.863  48.865  49.258  1.00  0.00           C
ATOM   1206  HB2 SER   102      46.861  48.500  49.480  1.00  0.00           H
ATOM   1207  HB3 SER   102      47.946  48.871  48.171  1.00  0.00           H
ATOM   1208  OG  SER   102      48.692  47.812  49.687  1.00  0.00           O
ATOM   1209  HG  SER   102      48.341  47.042  49.233  1.00  0.00           H
ATOM   1210  C   SER   102      49.256  50.791  50.086  1.00  0.00           C
ATOM   1211  O   SER   102      49.233  52.014  49.890  1.00  0.00           O
ATOM   1212  N   SER   103      50.366  50.118  50.385  1.00  0.00           N
ATOM   1213  H   SER   103      50.258  49.197  50.784  1.00  0.00           H
ATOM   1214  CA  SER   103      51.786  50.714  50.413  1.00  0.00           C
ATOM   1215  HA  SER   103      51.770  51.516  51.152  1.00  0.00           H
ATOM   1216  CB  SER   103      52.713  49.526  50.753  1.00  0.00           C
ATOM   1217  HB2 SER   103      52.668  48.920  49.849  1.00  0.00           H
ATOM   1218  HB3 SER   103      53.726  49.864  50.971  1.00  0.00           H
ATOM   1219  OG  SER   103      52.175  48.782  51.903  1.00  0.00           O
ATOM   1220  HG  SER   103      52.809  48.126  52.202  1.00  0.00           H
ATOM   1221  C   SER   103      52.224  51.219  48.993  1.00  0.00           C
ATOM   1222  O   SER   103      53.110  52.080  48.986  1.00  0.00           O
ATOM   1223  N   ILE   104      51.526  50.931  47.854  1.00  0.00           N
ATOM   1224  H   ILE   104      50.715  50.345  47.991  1.00  0.00           H
ATOM   1225  CA  ILE   104      51.646  51.584  46.596  1.00  0.00           C
ATOM   1226  HA  ILE   104      52.691  51.445  46.319  1.00  0.00           H
ATOM   1227  CB  ILE   104      50.778  50.801  45.614  1.00  0.00           C
ATOM   1228  HB  ILE   104      51.119  49.771  45.714  1.00  0.00           H
ATOM   1229  CG2 ILE   104      49.350  51.019  45.927  1.00  0.00           C
ATOM   1230 HG21 ILE   104      48.772  50.240  45.431  1.00  0.00           H
ATOM   1231 HG22 ILE   104      49.071  50.834  46.965  1.00  0.00           H
ATOM   1232 HG23 ILE   104      49.098  52.030  45.608  1.00  0.00           H
ATOM   1233  CG1 ILE   104      50.862  51.237  44.154  1.00  0.00           C
ATOM   1234 HG12 ILE   104      50.173  50.773  43.447  1.00  0.00           H
ATOM   1235 HG13 ILE   104      50.850  52.323  44.062  1.00  0.00           H
ATOM   1236  CD1 ILE   104      52.256  50.755  43.610  1.00  0.00           C
ATOM   1237 HD11 ILE   104      52.477  51.347  42.721  1.00  0.00           H
ATOM   1238 HD12 ILE   104      53.056  50.781  44.350  1.00  0.00           H
ATOM   1239 HD13 ILE   104      52.272  49.697  43.349  1.00  0.00           H
ATOM   1240  C   ILE   104      51.466  53.029  46.733  1.00  0.00           C
ATOM   1241  O   ILE   104      51.915  53.726  45.859  1.00  0.00           O
ATOM   1242  N   SER   105      50.730  53.551  47.715  1.00  0.00           N
ATOM   1243  H   SER   105      50.508  52.926  48.476  1.00  0.00           H
ATOM   1244  CA  SER   105      50.638  55.001  48.047  1.00  0.00           C
ATOM   1245  HA  SER   105      50.421  55.497  47.101  1.00  0.00           H
ATOM   1246  CB  SER   105      49.620  55.483  49.174  1.00  0.00           C
ATOM   1247  HB2 SER   105      49.793  56.558  49.212  1.00  0.00           H
ATOM   1248  HB3 SER   105      48.591  55.300  48.864  1.00  0.00           H
ATOM   1249  OG  SER   105      49.923  54.742  50.336  1.00  0.00           O
ATOM   1250  HG  SER   105      49.322  53.994  50.303  1.00  0.00           H
ATOM   1251  C   SER   105      52.038  55.688  48.384  1.00  0.00           C
ATOM   1252  O   SER   105      52.229  56.854  48.120  1.00  0.00           O
ATOM   1253  N   ASP   106      53.015  54.999  49.070  1.00  0.00           N
ATOM   1254  H   ASP   106      52.811  54.040  49.310  1.00  0.00           H
ATOM   1255  CA  ASP   106      54.388  55.474  49.307  1.00  0.00           C
ATOM   1256  HA  ASP   106      54.340  56.508  49.651  1.00  0.00           H
ATOM   1257  CB  ASP   106      55.084  54.546  50.304  1.00  0.00           C
ATOM   1258  HB2 ASP   106      54.697  53.546  50.111  1.00  0.00           H
ATOM   1259  HB3 ASP   106      56.136  54.581  50.022  1.00  0.00           H
ATOM   1260  CG  ASP   106      54.805  54.913  51.821  1.00  0.00           C
ATOM   1261  OD1 ASP   106      54.792  53.973  52.630  1.00  0.00           O
ATOM   1262  OD2 ASP   106      54.919  56.096  52.213  1.00  0.00           O
ATOM   1263  C   ASP   106      55.195  55.493  48.025  1.00  0.00           C
ATOM   1264  O   ASP   106      55.829  56.493  47.725  1.00  0.00           O
ATOM   1265  N   TYR   107      54.807  54.576  47.121  1.00  0.00           N
ATOM   1266  H   TYR   107      54.185  53.872  47.495  1.00  0.00           H
ATOM   1267  CA  TYR   107      55.592  54.281  45.893  1.00  0.00           C
ATOM   1268  HA  TYR   107      56.630  54.550  46.091  1.00  0.00           H
ATOM   1269  CB  TYR   107      55.247  52.844  45.492  1.00  0.00           C
ATOM   1270  HB2 TYR   107      55.041  52.179  46.331  1.00  0.00           H
ATOM   1271  HB3 TYR   107      54.319  52.755  44.927  1.00  0.00           H
ATOM   1272  CG  TYR   107      56.239  52.256  44.569  1.00  0.00           C
ATOM   1273  CD1 TYR   107      56.249  52.510  43.148  1.00  0.00           C
ATOM   1274  HD1 TYR   107      55.454  53.096  42.712  1.00  0.00           H
ATOM   1275  CE1 TYR   107      57.310  51.993  42.327  1.00  0.00           C
ATOM   1276  HE1 TYR   107      57.163  52.071  41.260  1.00  0.00           H
ATOM   1277  CZ  TYR   107      58.346  51.305  42.913  1.00  0.00           C
ATOM   1278  OH  TYR   107      59.385  51.292  42.095  1.00  0.00           O
ATOM   1279  HH  TYR   107      59.120  51.070  41.199  1.00  0.00           H
ATOM   1280  CE2 TYR   107      58.411  51.311  44.291  1.00  0.00           C
ATOM   1281  HE2 TYR   107      59.244  50.818  44.770  1.00  0.00           H
ATOM   1282  CD2 TYR   107      57.323  51.637  45.154  1.00  0.00           C
ATOM   1283  HD2 TYR   107      57.268  51.293  46.176  1.00  0.00           H
ATOM   1284  C   TYR   107      55.150  55.227  44.757  1.00  0.00           C
ATOM   1285  O   TYR   107      55.848  55.594  43.828  1.00  0.00           O
ATOM   1286  N   ALA   108      53.867  55.599  44.763  1.00  0.00           N
ATOM   1287  H   ALA   108      53.208  55.097  45.341  1.00  0.00           H
ATOM   1288  CA  ALA   108      53.211  56.575  43.942  1.00  0.00           C
ATOM   1289  HA  ALA   108      53.170  56.271  42.897  1.00  0.00           H
ATOM   1290  CB  ALA   108      51.740  56.800  44.393  1.00  0.00           C
ATOM   1291  HB1 ALA   108      51.119  55.949  44.672  1.00  0.00           H
ATOM   1292  HB2 ALA   108      51.856  57.422  45.281  1.00  0.00           H
ATOM   1293  HB3 ALA   108      51.239  57.186  43.506  1.00  0.00           H
ATOM   1294  C   ALA   108      54.012  57.913  43.904  1.00  0.00           C
ATOM   1295  O   ALA   108      54.387  58.372  42.834  1.00  0.00           O
ATOM   1296  N   VAL   109      54.379  58.403  45.143  1.00  0.00           N
ATOM   1297  H   VAL   109      54.225  57.855  45.977  1.00  0.00           H
ATOM   1298  CA  VAL   109      55.146  59.628  45.406  1.00  0.00           C
ATOM   1299  HA  VAL   109      54.635  60.431  44.874  1.00  0.00           H
ATOM   1300  CB  VAL   109      55.073  59.993  46.836  1.00  0.00           C
ATOM   1301  HB  VAL   109      55.478  59.240  47.512  1.00  0.00           H
ATOM   1302  CG1 VAL   109      55.870  61.312  47.005  1.00  0.00           C
ATOM   1303 HG11 VAL   109      55.836  61.918  46.100  1.00  0.00           H
ATOM   1304 HG12 VAL   109      55.629  61.868  47.910  1.00  0.00           H
ATOM   1305 HG13 VAL   109      56.863  60.864  47.057  1.00  0.00           H
ATOM   1306  CG2 VAL   109      53.661  60.162  47.383  1.00  0.00           C
ATOM   1307 HG21 VAL   109      53.112  60.888  46.784  1.00  0.00           H
ATOM   1308 HG22 VAL   109      53.082  59.241  47.318  1.00  0.00           H
ATOM   1309 HG23 VAL   109      53.716  60.341  48.457  1.00  0.00           H
ATOM   1310  C   VAL   109      56.511  59.452  44.820  1.00  0.00           C
ATOM   1311  O   VAL   109      56.989  60.315  44.075  1.00  0.00           O
ATOM   1312  N   LYS   110      57.157  58.281  44.882  1.00  0.00           N
ATOM   1313  H   LYS   110      56.935  57.519  45.506  1.00  0.00           H
ATOM   1314  CA  LYS   110      58.465  58.071  44.250  1.00  0.00           C
ATOM   1315  HA  LYS   110      59.047  58.863  44.724  1.00  0.00           H
ATOM   1316  CB  LYS   110      59.032  56.601  44.409  1.00  0.00           C
ATOM   1317  HB2 LYS   110      58.459  55.927  43.771  1.00  0.00           H
ATOM   1318  HB3 LYS   110      60.022  56.609  43.953  1.00  0.00           H
ATOM   1319  CG  LYS   110      59.021  56.037  45.831  1.00  0.00           C
ATOM   1320  HG2 LYS   110      58.043  56.073  46.310  1.00  0.00           H
ATOM   1321  HG3 LYS   110      59.302  54.985  45.881  1.00  0.00           H
ATOM   1322  CD  LYS   110      60.021  56.741  46.738  1.00  0.00           C
ATOM   1323  HD2 LYS   110      60.958  56.879  46.198  1.00  0.00           H
ATOM   1324  HD3 LYS   110      59.710  57.732  47.067  1.00  0.00           H
ATOM   1325  CE  LYS   110      60.150  56.005  48.096  1.00  0.00           C
ATOM   1326  HE2 LYS   110      59.186  55.764  48.544  1.00  0.00           H
ATOM   1327  HE3 LYS   110      60.624  55.055  47.850  1.00  0.00           H
ATOM   1328  NZ  LYS   110      61.111  56.759  49.008  1.00  0.00           N
ATOM   1329  HZ1 LYS   110      62.042  56.386  48.887  1.00  0.00           H
ATOM   1330  HZ2 LYS   110      61.022  57.730  48.744  1.00  0.00           H
ATOM   1331  HZ3 LYS   110      60.765  56.673  49.953  1.00  0.00           H
ATOM   1332  C   LYS   110      58.445  58.177  42.699  1.00  0.00           C
ATOM   1333  O   LYS   110      59.396  58.679  42.086  1.00  0.00           O
ATOM   1334  N   ILE   111      57.356  57.793  42.058  1.00  0.00           N
ATOM   1335  H   ILE   111      56.692  57.296  42.634  1.00  0.00           H
ATOM   1336  CA  ILE   111      57.064  57.881  40.560  1.00  0.00           C
ATOM   1337  HA  ILE   111      58.008  57.895  40.014  1.00  0.00           H
ATOM   1338  CB  ILE   111      56.113  56.731  40.182  1.00  0.00           C
ATOM   1339  HB  ILE   111      55.254  56.864  40.839  1.00  0.00           H
ATOM   1340  CG2 ILE   111      55.572  56.748  38.736  1.00  0.00           C
ATOM   1341 HG21 ILE   111      54.996  55.860  38.476  1.00  0.00           H
ATOM   1342 HG22 ILE   111      54.875  57.566  38.556  1.00  0.00           H
ATOM   1343 HG23 ILE   111      56.393  56.762  38.019  1.00  0.00           H
ATOM   1344  CG1 ILE   111      56.806  55.335  40.565  1.00  0.00           C
ATOM   1345 HG12 ILE   111      57.027  55.351  41.633  1.00  0.00           H
ATOM   1346 HG13 ILE   111      56.107  54.501  40.630  1.00  0.00           H
ATOM   1347  CD1 ILE   111      58.103  55.016  39.747  1.00  0.00           C
ATOM   1348 HD11 ILE   111      58.470  54.101  40.211  1.00  0.00           H
ATOM   1349 HD12 ILE   111      57.918  54.946  38.676  1.00  0.00           H
ATOM   1350 HD13 ILE   111      58.903  55.751  39.837  1.00  0.00           H
ATOM   1351  C   ILE   111      56.405  59.248  40.127  1.00  0.00           C
ATOM   1352  O   ILE   111      56.848  59.834  39.186  1.00  0.00           O
ATOM   1353  N   VAL   112      55.516  59.945  40.870  1.00  0.00           N
ATOM   1354  H   VAL   112      54.940  59.305  41.396  1.00  0.00           H
ATOM   1355  CA  VAL   112      55.214  61.418  40.899  1.00  0.00           C
ATOM   1356  HA  VAL   112      54.723  61.616  39.946  1.00  0.00           H
ATOM   1357  CB  VAL   112      54.164  61.696  41.934  1.00  0.00           C
ATOM   1358  HB  VAL   112      54.485  61.404  42.934  1.00  0.00           H
ATOM   1359  CG1 VAL   112      53.894  63.181  42.046  1.00  0.00           C
ATOM   1360 HG11 VAL   112      53.152  63.322  42.832  1.00  0.00           H
ATOM   1361 HG12 VAL   112      54.821  63.640  42.389  1.00  0.00           H
ATOM   1362 HG13 VAL   112      53.533  63.456  41.055  1.00  0.00           H
ATOM   1363  CG2 VAL   112      52.803  60.998  41.707  1.00  0.00           C
ATOM   1364 HG21 VAL   112      52.311  61.354  40.803  1.00  0.00           H
ATOM   1365 HG22 VAL   112      52.991  59.930  41.600  1.00  0.00           H
ATOM   1366 HG23 VAL   112      52.255  61.156  42.636  1.00  0.00           H
ATOM   1367  C   VAL   112      56.494  62.288  40.832  1.00  0.00           C
ATOM   1368  O   VAL   112      56.617  63.262  40.170  1.00  0.00           O
ATOM   1369  N   LYS   113      57.479  61.886  41.716  1.00  0.00           N
ATOM   1370  H   LYS   113      57.226  60.960  42.028  1.00  0.00           H
ATOM   1371  CA  LYS   113      58.874  62.426  41.730  1.00  0.00           C
ATOM   1372  HA  LYS   113      58.836  63.514  41.675  1.00  0.00           H
ATOM   1373  CB  LYS   113      59.468  62.093  43.156  1.00  0.00           C
ATOM   1374  HB2 LYS   113      59.116  61.085  43.379  1.00  0.00           H
ATOM   1375  HB3 LYS   113      60.558  62.052  43.177  1.00  0.00           H
ATOM   1376  CG  LYS   113      59.050  63.100  44.260  1.00  0.00           C
ATOM   1377  HG2 LYS   113      59.224  64.020  43.703  1.00  0.00           H
ATOM   1378  HG3 LYS   113      58.033  62.868  44.575  1.00  0.00           H
ATOM   1379  CD  LYS   113      59.941  63.093  45.513  1.00  0.00           C
ATOM   1380  HD2 LYS   113      60.360  62.095  45.644  1.00  0.00           H
ATOM   1381  HD3 LYS   113      60.781  63.738  45.257  1.00  0.00           H
ATOM   1382  CE  LYS   113      59.263  63.493  46.891  1.00  0.00           C
ATOM   1383  HE2 LYS   113      58.308  62.982  47.012  1.00  0.00           H
ATOM   1384  HE3 LYS   113      59.922  63.285  47.734  1.00  0.00           H
ATOM   1385  NZ  LYS   113      59.029  64.979  46.929  1.00  0.00           N
ATOM   1386  HZ1 LYS   113      59.796  65.610  47.109  1.00  0.00           H
ATOM   1387  HZ2 LYS   113      58.549  65.262  46.087  1.00  0.00           H
ATOM   1388  HZ3 LYS   113      58.319  65.245  47.596  1.00  0.00           H
ATOM   1389  C   LYS   113      59.819  61.968  40.677  1.00  0.00           C
ATOM   1390  O   LYS   113      60.620  62.846  40.367  1.00  0.00           O
ATOM   1391  N   ALA   114      59.755  60.743  40.158  1.00  0.00           N
ATOM   1392  H   ALA   114      59.424  59.939  40.672  1.00  0.00           H
ATOM   1393  CA  ALA   114      60.608  60.516  38.940  1.00  0.00           C
ATOM   1394  HA  ALA   114      61.589  60.948  39.135  1.00  0.00           H
ATOM   1395  CB  ALA   114      60.869  58.997  38.737  1.00  0.00           C
ATOM   1396  HB1 ALA   114      60.502  58.715  37.749  1.00  0.00           H
ATOM   1397  HB2 ALA   114      61.924  58.744  38.836  1.00  0.00           H
ATOM   1398  HB3 ALA   114      60.371  58.449  39.536  1.00  0.00           H
ATOM   1399  C   ALA   114      60.109  61.096  37.616  1.00  0.00           C
ATOM   1400  O   ALA   114      60.875  61.535  36.773  1.00  0.00           O
ATOM   1401  N   ASN   115      58.839  61.424  37.518  1.00  0.00           N
ATOM   1402  H   ASN   115      58.195  61.002  38.173  1.00  0.00           H
ATOM   1403  CA  ASN   115      58.147  62.202  36.460  1.00  0.00           C
ATOM   1404  HA  ASN   115      58.716  62.220  35.530  1.00  0.00           H
ATOM   1405  CB  ASN   115      56.701  61.569  36.305  1.00  0.00           C
ATOM   1406  HB2 ASN   115      56.239  61.575  37.292  1.00  0.00           H
ATOM   1407  HB3 ASN   115      56.172  62.225  35.613  1.00  0.00           H
ATOM   1408  CG  ASN   115      56.816  60.202  35.641  1.00  0.00           C
ATOM   1409  OD1 ASN   115      56.939  60.067  34.435  1.00  0.00           O
ATOM   1410  ND2 ASN   115      56.855  59.178  36.446  1.00  0.00           N
ATOM   1411 HD21 ASN   115      56.669  59.267  37.434  1.00  0.00           H
ATOM   1412 HD22 ASN   115      57.175  58.298  36.068  1.00  0.00           H
ATOM   1413  C   ASN   115      58.051  63.758  36.655  1.00  0.00           C
ATOM   1414  O   ASN   115      57.871  64.437  35.663  1.00  0.00           O
ATOM   1415  N   LYS   116      58.134  64.232  37.863  1.00  0.00           N
ATOM   1416  H   LYS   116      58.341  63.566  38.593  1.00  0.00           H
ATOM   1417  CA  LYS   116      58.237  65.678  38.322  1.00  0.00           C
ATOM   1418  HA  LYS   116      58.580  65.578  39.352  1.00  0.00           H
ATOM   1419  CB  LYS   116      59.438  66.391  37.629  1.00  0.00           C
ATOM   1420  HB2 LYS   116      59.318  66.470  36.548  1.00  0.00           H
ATOM   1421  HB3 LYS   116      59.492  67.419  37.986  1.00  0.00           H
ATOM   1422  CG  LYS   116      60.818  65.787  37.927  1.00  0.00           C
ATOM   1423  HG2 LYS   116      60.910  65.585  38.994  1.00  0.00           H
ATOM   1424  HG3 LYS   116      60.935  64.831  37.418  1.00  0.00           H
ATOM   1425  CD  LYS   116      62.033  66.657  37.447  1.00  0.00           C
ATOM   1426  HD2 LYS   116      62.053  67.589  38.013  1.00  0.00           H
ATOM   1427  HD3 LYS   116      62.936  66.104  37.704  1.00  0.00           H
ATOM   1428  CE  LYS   116      61.847  66.981  35.958  1.00  0.00           C
ATOM   1429  HE2 LYS   116      61.135  66.268  35.542  1.00  0.00           H
ATOM   1430  HE3 LYS   116      61.419  67.973  35.814  1.00  0.00           H
ATOM   1431  NZ  LYS   116      63.108  66.895  35.195  1.00  0.00           N
ATOM   1432  HZ1 LYS   116      63.446  65.944  35.235  1.00  0.00           H
ATOM   1433  HZ2 LYS   116      62.972  67.049  34.206  1.00  0.00           H
ATOM   1434  HZ3 LYS   116      63.878  67.521  35.381  1.00  0.00           H
ATOM   1435  C   LYS   116      56.822  66.371  38.350  1.00  0.00           C
ATOM   1436  O   LYS   116      56.573  67.158  37.493  1.00  0.00           O
ATOM   1437  N   LEU   117      55.940  65.902  39.272  1.00  0.00           N
ATOM   1438  H   LEU   117      56.185  64.965  39.559  1.00  0.00           H
ATOM   1439  CA  LEU   117      54.571  66.303  39.425  1.00  0.00           C
ATOM   1440  HA  LEU   117      54.406  67.356  39.196  1.00  0.00           H
ATOM   1441  CB  LEU   117      53.671  65.258  38.614  1.00  0.00           C
ATOM   1442  HB2 LEU   117      53.989  64.225  38.753  1.00  0.00           H
ATOM   1443  HB3 LEU   117      52.650  65.398  38.969  1.00  0.00           H
ATOM   1444  CG  LEU   117      53.570  65.557  37.110  1.00  0.00           C
ATOM   1445  HG  LEU   117      54.071  66.509  36.938  1.00  0.00           H
ATOM   1446  CD1 LEU   117      54.428  64.424  36.434  1.00  0.00           C
ATOM   1447 HD11 LEU   117      54.113  63.404  36.653  1.00  0.00           H
ATOM   1448 HD12 LEU   117      54.624  64.672  35.391  1.00  0.00           H
ATOM   1449 HD13 LEU   117      55.421  64.406  36.885  1.00  0.00           H
ATOM   1450  CD2 LEU   117      52.237  65.584  36.456  1.00  0.00           C
ATOM   1451 HD21 LEU   117      51.923  66.621  36.331  1.00  0.00           H
ATOM   1452 HD22 LEU   117      52.309  65.142  35.463  1.00  0.00           H
ATOM   1453 HD23 LEU   117      51.450  65.044  36.983  1.00  0.00           H
ATOM   1454  C   LEU   117      54.256  66.216  40.911  1.00  0.00           C
ATOM   1455  O   LEU   117      53.109  66.399  41.304  1.00  0.00           O
ATOM   1456  N   ASP   118      55.241  66.404  41.851  1.00  0.00           N
ATOM   1457  H   ASP   118      56.213  66.489  41.589  1.00  0.00           H
ATOM   1458  CA  ASP   118      55.030  66.272  43.383  1.00  0.00           C
ATOM   1459  HA  ASP   118      54.151  65.641  43.513  1.00  0.00           H
ATOM   1460  CB  ASP   118      56.215  65.556  44.003  1.00  0.00           C
ATOM   1461  HB2 ASP   118      56.013  65.641  45.071  1.00  0.00           H
ATOM   1462  HB3 ASP   118      56.139  64.478  43.865  1.00  0.00           H
ATOM   1463  CG  ASP   118      57.619  66.107  43.708  1.00  0.00           C
ATOM   1464  OD1 ASP   118      58.557  66.386  44.556  1.00  0.00           O
ATOM   1465  OD2 ASP   118      57.770  66.637  42.569  1.00  0.00           O
ATOM   1466  C   ASP   118      54.704  67.625  44.183  1.00  0.00           C
ATOM   1467  O   ASP   118      54.762  67.618  45.414  1.00  0.00           O
ATOM   1468  N   HIE   119      54.226  68.687  43.499  1.00  0.00           N
ATOM   1469  H   HIE   119      54.320  68.797  42.499  1.00  0.00           H
ATOM   1470  CA  HIE   119      53.786  69.953  44.057  1.00  0.00           C
ATOM   1471  HA  HIE   119      53.972  70.059  45.126  1.00  0.00           H
ATOM   1472  CB  HIE   119      54.521  71.129  43.348  1.00  0.00           C
ATOM   1473  HB2 HIE   119      54.089  72.066  43.700  1.00  0.00           H
ATOM   1474  HB3 HIE   119      55.526  71.000  43.750  1.00  0.00           H
ATOM   1475  CG  HIE   119      54.650  71.195  41.853  1.00  0.00           C
ATOM   1476  ND1 HIE   119      54.899  70.092  41.001  1.00  0.00           N
ATOM   1477  CE1 HIE   119      54.443  70.383  39.823  1.00  0.00           C
ATOM   1478  HE1 HIE   119      54.404  69.727  38.966  1.00  0.00           H
ATOM   1479  NE2 HIE   119      53.835  71.548  39.826  1.00  0.00           N
ATOM   1480  HE2 HIE   119      53.262  71.892  39.069  1.00  0.00           H
ATOM   1481  CD2 HIE   119      53.998  72.120  41.131  1.00  0.00           C
ATOM   1482  HD2 HIE   119      53.286  72.799  41.576  1.00  0.00           H
ATOM   1483  C   HIE   119      52.312  70.220  43.805  1.00  0.00           C
ATOM   1484  O   HIE   119      51.676  70.765  44.692  1.00  0.00           O
ATOM   1485  N   VAL   120      51.821  69.684  42.692  1.00  0.00           N
ATOM   1486  H   VAL   120      52.528  69.408  42.025  1.00  0.00           H
ATOM   1487  CA  VAL   120      50.443  69.798  42.193  1.00  0.00           C
ATOM   1488  HA  VAL   120      49.983  70.634  42.720  1.00  0.00           H
ATOM   1489  CB  VAL   120      50.407  70.238  40.688  1.00  0.00           C
ATOM   1490  HB  VAL   120      50.932  71.181  40.533  1.00  0.00           H
ATOM   1491  CG1 VAL   120      51.082  69.182  39.725  1.00  0.00           C
ATOM   1492 HG11 VAL   120      50.433  68.309  39.659  1.00  0.00           H
ATOM   1493 HG12 VAL   120      51.129  69.721  38.779  1.00  0.00           H
ATOM   1494 HG13 VAL   120      52.079  68.929  40.087  1.00  0.00           H
ATOM   1495  CG2 VAL   120      48.890  70.334  40.274  1.00  0.00           C
ATOM   1496 HG21 VAL   120      48.878  71.209  39.624  1.00  0.00           H
ATOM   1497 HG22 VAL   120      48.511  69.520  39.656  1.00  0.00           H
ATOM   1498 HG23 VAL   120      48.331  70.649  41.156  1.00  0.00           H
ATOM   1499  C   VAL   120      49.710  68.512  42.486  1.00  0.00           C
ATOM   1500  O   VAL   120      48.659  68.703  43.120  1.00  0.00           O
ATOM   1501  N   VAL   121      50.264  67.304  42.143  1.00  0.00           N
ATOM   1502  H   VAL   121      51.192  67.303  41.745  1.00  0.00           H
ATOM   1503  CA  VAL   121      49.815  66.062  42.699  1.00  0.00           C
ATOM   1504  HA  VAL   121      48.726  66.017  42.721  1.00  0.00           H
ATOM   1505  CB  VAL   121      50.350  64.883  41.821  1.00  0.00           C
ATOM   1506  HB  VAL   121      51.431  64.764  41.904  1.00  0.00           H
ATOM   1507  CG1 VAL   121      49.572  63.604  42.268  1.00  0.00           C
ATOM   1508 HG11 VAL   121      49.928  62.798  41.626  1.00  0.00           H
ATOM   1509 HG12 VAL   121      49.861  63.291  43.272  1.00  0.00           H
ATOM   1510 HG13 VAL   121      48.495  63.732  42.155  1.00  0.00           H
ATOM   1511  CG2 VAL   121      49.907  65.198  40.373  1.00  0.00           C
ATOM   1512 HG21 VAL   121      48.900  65.604  40.469  1.00  0.00           H
ATOM   1513 HG22 VAL   121      50.570  65.935  39.920  1.00  0.00           H
ATOM   1514 HG23 VAL   121      49.907  64.290  39.770  1.00  0.00           H
ATOM   1515  C   VAL   121      50.372  65.865  44.146  1.00  0.00           C
ATOM   1516  O   VAL   121      51.572  65.829  44.408  1.00  0.00           O
ATOM   1517  N   THR   122      49.434  65.552  45.065  1.00  0.00           N
ATOM   1518  H   THR   122      48.488  65.836  44.856  1.00  0.00           H
ATOM   1519  CA  THR   122      49.795  64.883  46.335  1.00  0.00           C
ATOM   1520  HA  THR   122      50.865  64.735  46.484  1.00  0.00           H
ATOM   1521  CB  THR   122      49.341  65.798  47.524  1.00  0.00           C
ATOM   1522  HB  THR   122      49.571  66.842  47.314  1.00  0.00           H
ATOM   1523  CG2 THR   122      47.871  65.642  47.830  1.00  0.00           C
ATOM   1524 HG21 THR   122      47.235  65.843  46.968  1.00  0.00           H
ATOM   1525 HG22 THR   122      47.637  64.601  48.054  1.00  0.00           H
ATOM   1526 HG23 THR   122      47.558  66.309  48.634  1.00  0.00           H
ATOM   1527  OG1 THR   122      50.023  65.434  48.709  1.00  0.00           O
ATOM   1528  HG1 THR   122      49.979  66.082  49.416  1.00  0.00           H
ATOM   1529  C   THR   122      49.238  63.403  46.420  1.00  0.00           C
ATOM   1530  O   THR   122      48.282  63.139  45.727  1.00  0.00           O
ATOM   1531  N   ILE   123      49.765  62.397  47.176  1.00  0.00           N
ATOM   1532  H   ILE   123      50.720  62.392  47.504  1.00  0.00           H
ATOM   1533  CA  ILE   123      49.179  61.030  47.266  1.00  0.00           C
ATOM   1534  HA  ILE   123      48.313  60.972  46.606  1.00  0.00           H
ATOM   1535  CB  ILE   123      50.086  59.859  46.742  1.00  0.00           C
ATOM   1536  HB  ILE   123      50.932  59.752  47.422  1.00  0.00           H
ATOM   1537  CG2 ILE   123      49.229  58.575  46.834  1.00  0.00           C
ATOM   1538 HG21 ILE   123      49.635  57.812  46.170  1.00  0.00           H
ATOM   1539 HG22 ILE   123      49.105  58.264  47.871  1.00  0.00           H
ATOM   1540 HG23 ILE   123      48.266  58.698  46.339  1.00  0.00           H
ATOM   1541  CG1 ILE   123      50.555  60.151  45.338  1.00  0.00           C
ATOM   1542 HG12 ILE   123      51.040  61.121  45.229  1.00  0.00           H
ATOM   1543 HG13 ILE   123      51.324  59.391  45.197  1.00  0.00           H
ATOM   1544  CD1 ILE   123      49.604  59.895  44.178  1.00  0.00           C
ATOM   1545 HD11 ILE   123      48.914  59.073  44.371  1.00  0.00           H
ATOM   1546 HD12 ILE   123      48.951  60.763  44.088  1.00  0.00           H
ATOM   1547 HD13 ILE   123      50.143  59.778  43.238  1.00  0.00           H
ATOM   1548  C   ILE   123      48.772  60.805  48.724  1.00  0.00           C
ATOM   1549  O   ILE   123      49.650  60.702  49.568  1.00  0.00           O
ATOM   1550  N   ILE   124      47.483  60.592  49.052  1.00  0.00           N
ATOM   1551  H   ILE   124      46.827  60.468  48.294  1.00  0.00           H
ATOM   1552  CA  ILE   124      47.029  60.373  50.437  1.00  0.00           C
ATOM   1553  HA  ILE   124      47.724  60.786  51.168  1.00  0.00           H
ATOM   1554  CB  ILE   124      45.752  61.226  50.709  1.00  0.00           C
ATOM   1555  HB  ILE   124      44.869  60.802  50.231  1.00  0.00           H
ATOM   1556  CG2 ILE   124      45.275  61.161  52.160  1.00  0.00           C
ATOM   1557 HG21 ILE   124      45.986  61.331  52.969  1.00  0.00           H
ATOM   1558 HG22 ILE   124      44.602  62.001  52.331  1.00  0.00           H
ATOM   1559 HG23 ILE   124      44.663  60.291  52.398  1.00  0.00           H
ATOM   1560  CG1 ILE   124      45.910  62.743  50.300  1.00  0.00           C
ATOM   1561 HG12 ILE   124      45.916  62.905  49.223  1.00  0.00           H
ATOM   1562 HG13 ILE   124      45.060  63.241  50.766  1.00  0.00           H
ATOM   1563  CD1 ILE   124      47.157  63.407  50.841  1.00  0.00           C
ATOM   1564 HD11 ILE   124      47.037  63.391  51.924  1.00  0.00           H
ATOM   1565 HD12 ILE   124      48.101  62.988  50.494  1.00  0.00           H
ATOM   1566 HD13 ILE   124      47.232  64.467  50.597  1.00  0.00           H
ATOM   1567  C   ILE   124      47.012  58.855  50.780  1.00  0.00           C
ATOM   1568  O   ILE   124      46.407  58.053  50.121  1.00  0.00           O
ATOM   1569  N   LYS   125      47.810  58.375  51.726  1.00  0.00           N
ATOM   1570  H   LYS   125      48.573  59.013  51.901  1.00  0.00           H
ATOM   1571  CA  LYS   125      47.865  56.911  52.115  1.00  0.00           C
ATOM   1572  HA  LYS   125      47.878  56.263  51.238  1.00  0.00           H
ATOM   1573  CB  LYS   125      49.146  56.610  52.933  1.00  0.00           C
ATOM   1574  HB2 LYS   125      50.008  56.677  52.269  1.00  0.00           H
ATOM   1575  HB3 LYS   125      49.180  57.295  53.780  1.00  0.00           H
ATOM   1576  CG  LYS   125      49.297  55.199  53.501  1.00  0.00           C
ATOM   1577  HG2 LYS   125      48.876  55.258  54.505  1.00  0.00           H
ATOM   1578  HG3 LYS   125      48.715  54.478  52.927  1.00  0.00           H
ATOM   1579  CD  LYS   125      50.769  54.724  53.589  1.00  0.00           C
ATOM   1580  HD2 LYS   125      50.643  53.648  53.713  1.00  0.00           H
ATOM   1581  HD3 LYS   125      51.218  54.910  52.613  1.00  0.00           H
ATOM   1582  CE  LYS   125      51.589  55.445  54.715  1.00  0.00           C
ATOM   1583  HE2 LYS   125      51.671  56.514  54.520  1.00  0.00           H
ATOM   1584  HE3 LYS   125      51.153  55.271  55.699  1.00  0.00           H
ATOM   1585  NZ  LYS   125      52.899  54.745  54.836  1.00  0.00           N
ATOM   1586  HZ1 LYS   125      52.701  53.768  54.998  1.00  0.00           H
ATOM   1587  HZ2 LYS   125      53.404  54.715  53.962  1.00  0.00           H
ATOM   1588  HZ3 LYS   125      53.391  55.176  55.605  1.00  0.00           H
ATOM   1589  C   LYS   125      46.720  56.636  53.126  1.00  0.00           C
ATOM   1590  O   LYS   125      46.645  57.137  54.255  1.00  0.00           O
ATOM   1591  N   GLY   126      45.743  55.935  52.597  1.00  0.00           N
ATOM   1592  H   GLY   126      45.767  55.821  51.594  1.00  0.00           H
ATOM   1593  CA  GLY   126      44.576  55.709  53.379  1.00  0.00           C
ATOM   1594  HA2 GLY   126      44.807  55.134  54.276  1.00  0.00           H
ATOM   1595  HA3 GLY   126      44.296  56.703  53.727  1.00  0.00           H
ATOM   1596  C   GLY   126      43.315  55.174  52.667  1.00  0.00           C
ATOM   1597  O   GLY   126      43.244  55.193  51.437  1.00  0.00           O
ATOM   1598  N   LYS   127      42.385  54.540  53.456  1.00  0.00           N
ATOM   1599  H   LYS   127      42.559  54.501  54.450  1.00  0.00           H
ATOM   1600  CA  LYS   127      41.049  54.074  53.024  1.00  0.00           C
ATOM   1601  HA  LYS   127      41.219  53.554  52.081  1.00  0.00           H
ATOM   1602  CB  LYS   127      40.601  53.106  54.137  1.00  0.00           C
ATOM   1603  HB2 LYS   127      41.221  52.213  54.200  1.00  0.00           H
ATOM   1604  HB3 LYS   127      40.899  53.640  55.040  1.00  0.00           H
ATOM   1605  CG  LYS   127      39.163  52.721  54.226  1.00  0.00           C
ATOM   1606  HG2 LYS   127      39.060  52.075  55.097  1.00  0.00           H
ATOM   1607  HG3 LYS   127      38.529  53.573  54.473  1.00  0.00           H
ATOM   1608  CD  LYS   127      38.752  51.943  52.891  1.00  0.00           C
ATOM   1609  HD2 LYS   127      38.909  52.687  52.109  1.00  0.00           H
ATOM   1610  HD3 LYS   127      39.375  51.049  52.902  1.00  0.00           H
ATOM   1611  CE  LYS   127      37.275  51.575  52.988  1.00  0.00           C
ATOM   1612  HE2 LYS   127      37.170  50.804  53.752  1.00  0.00           H
ATOM   1613  HE3 LYS   127      36.683  52.447  53.264  1.00  0.00           H
ATOM   1614  NZ  LYS   127      36.712  50.879  51.824  1.00  0.00           N
ATOM   1615  HZ1 LYS   127      37.358  50.116  51.678  1.00  0.00           H
ATOM   1616  HZ2 LYS   127      35.808  50.512  52.085  1.00  0.00           H
ATOM   1617  HZ3 LYS   127      36.648  51.577  51.096  1.00  0.00           H
ATOM   1618  C   LYS   127      40.142  55.267  52.822  1.00  0.00           C
ATOM   1619  O   LYS   127      39.814  55.962  53.809  1.00  0.00           O
ATOM   1620  N   VAL   128      39.794  55.533  51.575  1.00  0.00           N
ATOM   1621  H   VAL   128      40.052  54.886  50.843  1.00  0.00           H
ATOM   1622  CA  VAL   128      39.163  56.751  51.111  1.00  0.00           C
ATOM   1623  HA  VAL   128      39.690  57.704  51.163  1.00  0.00           H
ATOM   1624  CB  VAL   128      38.602  56.572  49.668  1.00  0.00           C
ATOM   1625  HB  VAL   128      38.176  55.571  49.608  1.00  0.00           H
ATOM   1626  CG1 VAL   128      37.413  57.516  49.306  1.00  0.00           C
ATOM   1627 HG11 VAL   128      37.127  57.193  48.305  1.00  0.00           H
ATOM   1628 HG12 VAL   128      36.557  57.429  49.976  1.00  0.00           H
ATOM   1629 HG13 VAL   128      37.787  58.538  49.252  1.00  0.00           H
ATOM   1630  CG2 VAL   128      39.611  56.497  48.516  1.00  0.00           C
ATOM   1631 HG21 VAL   128      39.266  55.864  47.699  1.00  0.00           H
ATOM   1632 HG22 VAL   128      39.899  57.476  48.134  1.00  0.00           H
ATOM   1633 HG23 VAL   128      40.581  56.085  48.793  1.00  0.00           H
ATOM   1634  C   VAL   128      38.036  57.143  52.086  1.00  0.00           C
ATOM   1635  O   VAL   128      38.135  58.199  52.671  1.00  0.00           O
ATOM   1636  N   GLU   129      37.094  56.246  52.440  1.00  0.00           N
ATOM   1637  H   GLU   129      37.145  55.349  51.978  1.00  0.00           H
ATOM   1638  CA  GLU   129      35.969  56.513  53.300  1.00  0.00           C
ATOM   1639  HA  GLU   129      35.553  57.458  52.951  1.00  0.00           H
ATOM   1640  CB  GLU   129      34.898  55.462  52.955  1.00  0.00           C
ATOM   1641  HB2 GLU   129      35.232  54.596  53.527  1.00  0.00           H
ATOM   1642  HB3 GLU   129      33.957  55.693  53.454  1.00  0.00           H
ATOM   1643  CG  GLU   129      34.648  55.150  51.492  1.00  0.00           C
ATOM   1644  HG2 GLU   129      33.560  55.095  51.477  1.00  0.00           H
ATOM   1645  HG3 GLU   129      34.796  56.026  50.861  1.00  0.00           H
ATOM   1646  CD  GLU   129      35.442  53.857  50.927  1.00  0.00           C
ATOM   1647  OE1 GLU   129      36.698  53.821  51.011  1.00  0.00           O
ATOM   1648  OE2 GLU   129      34.777  52.883  50.465  1.00  0.00           O
ATOM   1649  C   GLU   129      36.257  56.643  54.797  1.00  0.00           C
ATOM   1650  O   GLU   129      35.380  56.769  55.587  1.00  0.00           O
ATOM   1651  N   GLU   130      37.491  56.588  55.266  1.00  0.00           N
ATOM   1652  H   GLU   130      38.233  56.390  54.610  1.00  0.00           H
ATOM   1653  CA  GLU   130      37.967  57.016  56.552  1.00  0.00           C
ATOM   1654  HA  GLU   130      37.035  57.168  57.096  1.00  0.00           H
ATOM   1655  CB  GLU   130      38.935  55.926  57.005  1.00  0.00           C
ATOM   1656  HB2 GLU   130      38.497  54.932  57.094  1.00  0.00           H
ATOM   1657  HB3 GLU   130      39.662  55.798  56.203  1.00  0.00           H
ATOM   1658  CG  GLU   130      39.558  56.224  58.315  1.00  0.00           C
ATOM   1659  HG2 GLU   130      40.311  57.002  58.194  1.00  0.00           H
ATOM   1660  HG3 GLU   130      38.872  56.650  59.048  1.00  0.00           H
ATOM   1661  CD  GLU   130      40.292  55.001  58.946  1.00  0.00           C
ATOM   1662  OE1 GLU   130      41.026  54.186  58.275  1.00  0.00           O
ATOM   1663  OE2 GLU   130      40.258  54.890  60.199  1.00  0.00           O
ATOM   1664  C   GLU   130      38.610  58.401  56.443  1.00  0.00           C
ATOM   1665  O   GLU   130      38.296  59.281  57.253  1.00  0.00           O
ATOM   1666  N   VAL   131      39.545  58.679  55.530  1.00  0.00           N
ATOM   1667  H   VAL   131      39.702  58.006  54.793  1.00  0.00           H
ATOM   1668  CA  VAL   131      40.451  59.846  55.363  1.00  0.00           C
ATOM   1669  HA  VAL   131      41.146  59.849  56.202  1.00  0.00           H
ATOM   1670  CB  VAL   131      41.321  59.882  54.057  1.00  0.00           C
ATOM   1671  HB  VAL   131      42.183  60.474  54.363  1.00  0.00           H
ATOM   1672  CG1 VAL   131      41.958  58.505  53.670  1.00  0.00           C
ATOM   1673 HG11 VAL   131      42.751  58.712  52.952  1.00  0.00           H
ATOM   1674 HG12 VAL   131      42.157  57.964  54.596  1.00  0.00           H
ATOM   1675 HG13 VAL   131      41.177  58.007  53.095  1.00  0.00           H
ATOM   1676  CG2 VAL   131      40.837  60.502  52.759  1.00  0.00           C
ATOM   1677 HG21 VAL   131      39.928  60.001  52.425  1.00  0.00           H
ATOM   1678 HG22 VAL   131      40.473  61.511  52.957  1.00  0.00           H
ATOM   1679 HG23 VAL   131      41.654  60.531  52.039  1.00  0.00           H
ATOM   1680  C   VAL   131      39.799  61.234  55.424  1.00  0.00           C
ATOM   1681  O   VAL   131      38.591  61.498  55.078  1.00  0.00           O
ATOM   1682  N   GLU   132      40.589  62.197  55.892  1.00  0.00           N
ATOM   1683  H   GLU   132      41.473  61.805  56.185  1.00  0.00           H
ATOM   1684  CA  GLU   132      40.494  63.599  55.476  1.00  0.00           C
ATOM   1685  HA  GLU   132      39.468  63.958  55.564  1.00  0.00           H
ATOM   1686  CB  GLU   132      41.149  64.456  56.558  1.00  0.00           C
ATOM   1687  HB2 GLU   132      40.613  64.390  57.505  1.00  0.00           H
ATOM   1688  HB3 GLU   132      42.173  64.117  56.717  1.00  0.00           H
ATOM   1689  CG  GLU   132      41.323  65.907  56.207  1.00  0.00           C
ATOM   1690  HG2 GLU   132      42.294  66.086  55.745  1.00  0.00           H
ATOM   1691  HG3 GLU   132      40.508  66.220  55.554  1.00  0.00           H
ATOM   1692  CD  GLU   132      41.146  66.868  57.409  1.00  0.00           C
ATOM   1693  OE1 GLU   132      42.001  66.802  58.278  1.00  0.00           O
ATOM   1694  OE2 GLU   132      40.067  67.543  57.565  1.00  0.00           O
ATOM   1695  C   GLU   132      41.036  63.884  54.101  1.00  0.00           C
ATOM   1696  O   GLU   132      42.246  63.715  53.844  1.00  0.00           O
ATOM   1697  N   LEU   133      40.180  64.319  53.193  1.00  0.00           N
ATOM   1698  H   LEU   133      39.217  64.474  53.457  1.00  0.00           H
ATOM   1699  CA  LEU   133      40.574  64.959  51.951  1.00  0.00           C
ATOM   1700  HA  LEU   133      41.385  64.317  51.608  1.00  0.00           H
ATOM   1701  CB  LEU   133      39.377  64.873  50.972  1.00  0.00           C
ATOM   1702  HB2 LEU   133      39.362  63.868  50.548  1.00  0.00           H
ATOM   1703  HB3 LEU   133      38.444  65.070  51.501  1.00  0.00           H
ATOM   1704  CG  LEU   133      39.505  65.835  49.849  1.00  0.00           C
ATOM   1705  HG  LEU   133      39.958  66.792  50.110  1.00  0.00           H
ATOM   1706  CD1 LEU   133      40.369  65.279  48.702  1.00  0.00           C
ATOM   1707 HD11 LEU   133      40.324  65.853  47.776  1.00  0.00           H
ATOM   1708 HD12 LEU   133      41.360  65.259  49.154  1.00  0.00           H
ATOM   1709 HD13 LEU   133      40.171  64.258  48.376  1.00  0.00           H
ATOM   1710  CD2 LEU   133      38.102  65.972  49.119  1.00  0.00           C
ATOM   1711 HD21 LEU   133      37.978  64.984  48.675  1.00  0.00           H
ATOM   1712 HD22 LEU   133      37.319  66.120  49.862  1.00  0.00           H
ATOM   1713 HD23 LEU   133      38.156  66.729  48.337  1.00  0.00           H
ATOM   1714  C   LEU   133      41.022  66.364  52.245  1.00  0.00           C
ATOM   1715  O   LEU   133      40.367  66.993  53.093  1.00  0.00           O
ATOM   1716  N   PRO   134      42.133  66.926  51.692  1.00  0.00           N
ATOM   1717  CD  PRO   134      43.285  66.193  51.125  1.00  0.00           C
ATOM   1718  HD2 PRO   134      43.103  65.992  50.070  1.00  0.00           H
ATOM   1719  HD3 PRO   134      43.296  65.213  51.603  1.00  0.00           H
ATOM   1720  CG  PRO   134      44.554  67.015  51.416  1.00  0.00           C
ATOM   1721  HG2 PRO   134      45.170  66.998  50.516  1.00  0.00           H
ATOM   1722  HG3 PRO   134      45.070  66.629  52.294  1.00  0.00           H
ATOM   1723  CB  PRO   134      44.128  68.346  51.742  1.00  0.00           C
ATOM   1724  HB2 PRO   134      44.063  68.900  50.805  1.00  0.00           H
ATOM   1725  HB3 PRO   134      44.741  68.815  52.511  1.00  0.00           H
ATOM   1726  CA  PRO   134      42.679  68.228  52.226  1.00  0.00           C
ATOM   1727  HA  PRO   134      42.643  68.131  53.311  1.00  0.00           H
ATOM   1728  C   PRO   134      41.884  69.510  51.773  1.00  0.00           C
ATOM   1729  O   PRO   134      42.260  70.650  51.874  1.00  0.00           O
ATOM   1730  N   VAL   135      40.854  69.176  51.014  1.00  0.00           N
ATOM   1731  H   VAL   135      40.711  68.199  50.798  1.00  0.00           H
ATOM   1732  CA  VAL   135      39.868  70.186  50.444  1.00  0.00           C
ATOM   1733  HA  VAL   135      39.905  71.156  50.941  1.00  0.00           H
ATOM   1734  CB  VAL   135      40.171  70.455  48.974  1.00  0.00           C
ATOM   1735  HB  VAL   135      39.221  70.862  48.629  1.00  0.00           H
ATOM   1736  CG1 VAL   135      41.236  71.543  48.773  1.00  0.00           C
ATOM   1737 HG11 VAL   135      41.256  71.875  47.735  1.00  0.00           H
ATOM   1738 HG12 VAL   135      41.037  72.462  49.325  1.00  0.00           H
ATOM   1739 HG13 VAL   135      42.183  71.104  49.087  1.00  0.00           H
ATOM   1740  CG2 VAL   135      40.387  69.124  48.249  1.00  0.00           C
ATOM   1741 HG21 VAL   135      41.302  68.607  48.541  1.00  0.00           H
ATOM   1742 HG22 VAL   135      39.499  68.542  48.495  1.00  0.00           H
ATOM   1743 HG23 VAL   135      40.470  69.270  47.172  1.00  0.00           H
ATOM   1744  C   VAL   135      38.438  69.754  50.605  1.00  0.00           C
ATOM   1745  O   VAL   135      38.122  68.593  50.777  1.00  0.00           O
ATOM   1746  N   GLU   136      37.643  70.787  50.732  1.00  0.00           N
ATOM   1747  H   GLU   136      37.946  71.707  50.446  1.00  0.00           H
ATOM   1748  CA  GLU   136      36.168  70.604  51.106  1.00  0.00           C
ATOM   1749  HA  GLU   136      36.070  69.867  51.903  1.00  0.00           H
ATOM   1750  CB  GLU   136      35.569  71.888  51.547  1.00  0.00           C
ATOM   1751  HB2 GLU   136      35.918  71.961  52.577  1.00  0.00           H
ATOM   1752  HB3 GLU   136      36.004  72.739  51.024  1.00  0.00           H
ATOM   1753  CG  GLU   136      34.035  71.848  51.565  1.00  0.00           C
ATOM   1754  HG2 GLU   136      33.771  72.293  50.606  1.00  0.00           H
ATOM   1755  HG3 GLU   136      33.563  70.867  51.511  1.00  0.00           H
ATOM   1756  CD  GLU   136      33.624  72.730  52.738  1.00  0.00           C
ATOM   1757  OE1 GLU   136      34.213  73.760  52.953  1.00  0.00           O
ATOM   1758  OE2 GLU   136      32.705  72.374  53.559  1.00  0.00           O
ATOM   1759  C   GLU   136      35.384  70.063  49.831  1.00  0.00           C
ATOM   1760  O   GLU   136      34.680  69.038  49.892  1.00  0.00           O
ATOM   1761  N   LYS   137      35.728  70.612  48.674  1.00  0.00           N
ATOM   1762  H   LYS   137      36.353  71.405  48.673  1.00  0.00           H
ATOM   1763  CA  LYS   137      35.164  70.168  47.337  1.00  0.00           C
ATOM   1764  HA  LYS   137      34.810  69.158  47.548  1.00  0.00           H
ATOM   1765  CB  LYS   137      33.861  70.952  47.151  1.00  0.00           C
ATOM   1766  HB2 LYS   137      33.234  70.520  46.371  1.00  0.00           H
ATOM   1767  HB3 LYS   137      33.204  70.947  48.022  1.00  0.00           H
ATOM   1768  CG  LYS   137      34.099  72.415  46.761  1.00  0.00           C
ATOM   1769  HG2 LYS   137      34.675  72.862  47.572  1.00  0.00           H
ATOM   1770  HG3 LYS   137      34.561  72.537  45.782  1.00  0.00           H
ATOM   1771  CD  LYS   137      32.699  73.075  46.623  1.00  0.00           C
ATOM   1772  HD2 LYS   137      32.192  72.629  45.767  1.00  0.00           H
ATOM   1773  HD3 LYS   137      32.131  73.084  47.554  1.00  0.00           H
ATOM   1774  CE  LYS   137      33.093  74.566  46.266  1.00  0.00           C
ATOM   1775  HE2 LYS   137      33.741  74.918  47.069  1.00  0.00           H
ATOM   1776  HE3 LYS   137      33.693  74.547  45.357  1.00  0.00           H
ATOM   1777  NZ  LYS   137      31.926  75.431  46.139  1.00  0.00           N
ATOM   1778  HZ1 LYS   137      31.141  75.142  46.704  1.00  0.00           H
ATOM   1779  HZ2 LYS   137      32.101  76.388  46.408  1.00  0.00           H
ATOM   1780  HZ3 LYS   137      31.566  75.562  45.204  1.00  0.00           H
ATOM   1781  C   LYS   137      36.075  70.028  46.143  1.00  0.00           C
ATOM   1782  O   LYS   137      37.199  70.589  46.147  1.00  0.00           O
ATOM   1783  N   VAL   138      35.792  69.063  45.219  1.00  0.00           N
ATOM   1784  H   VAL   138      34.964  68.511  45.391  1.00  0.00           H
ATOM   1785  CA  VAL   138      36.613  68.637  44.053  1.00  0.00           C
ATOM   1786  HA  VAL   138      37.396  69.384  43.926  1.00  0.00           H
ATOM   1787  CB  VAL   138      37.360  67.295  44.246  1.00  0.00           C
ATOM   1788  HB  VAL   138      37.698  66.844  43.313  1.00  0.00           H
ATOM   1789  CG1 VAL   138      38.609  67.593  45.136  1.00  0.00           C
ATOM   1790 HG11 VAL   138      38.651  66.890  45.968  1.00  0.00           H
ATOM   1791 HG12 VAL   138      39.467  67.318  44.522  1.00  0.00           H
ATOM   1792 HG13 VAL   138      38.692  68.611  45.517  1.00  0.00           H
ATOM   1793  CG2 VAL   138      36.349  66.310  44.886  1.00  0.00           C
ATOM   1794 HG21 VAL   138      35.504  66.184  44.209  1.00  0.00           H
ATOM   1795 HG22 VAL   138      36.871  65.365  45.036  1.00  0.00           H
ATOM   1796 HG23 VAL   138      35.957  66.725  45.815  1.00  0.00           H
ATOM   1797  C   VAL   138      35.756  68.673  42.781  1.00  0.00           C
ATOM   1798  O   VAL   138      34.633  68.142  42.781  1.00  0.00           O
ATOM   1799  N   ASP   139      36.351  69.203  41.760  1.00  0.00           N
ATOM   1800  H   ASP   139      37.283  69.571  41.886  1.00  0.00           H
ATOM   1801  CA  ASP   139      35.534  69.664  40.593  1.00  0.00           C
ATOM   1802  HA  ASP   139      34.617  70.127  40.958  1.00  0.00           H
ATOM   1803  CB  ASP   139      36.497  70.720  39.857  1.00  0.00           C
ATOM   1804  HB2 ASP   139      37.434  70.171  39.768  1.00  0.00           H
ATOM   1805  HB3 ASP   139      36.058  70.950  38.886  1.00  0.00           H
ATOM   1806  CG  ASP   139      36.679  72.079  40.540  1.00  0.00           C
ATOM   1807  OD1 ASP   139      37.709  72.299  41.161  1.00  0.00           O
ATOM   1808  OD2 ASP   139      35.647  72.833  40.397  1.00  0.00           O
ATOM   1809  C   ASP   139      35.224  68.455  39.734  1.00  0.00           C
ATOM   1810  O   ASP   139      34.186  68.366  39.151  1.00  0.00           O
ATOM   1811  N   ILE   140      36.293  67.635  39.569  1.00  0.00           N
ATOM   1812  H   ILE   140      37.121  67.887  40.090  1.00  0.00           H
ATOM   1813  CA  ILE   140      36.323  66.367  38.863  1.00  0.00           C
ATOM   1814  HA  ILE   140      35.355  66.108  38.434  1.00  0.00           H
ATOM   1815  CB  ILE   140      37.331  66.413  37.699  1.00  0.00           C
ATOM   1816  HB  ILE   140      38.327  66.484  38.135  1.00  0.00           H
ATOM   1817  CG2 ILE   140      37.256  65.049  36.977  1.00  0.00           C
ATOM   1818 HG21 ILE   140      37.583  64.320  37.719  1.00  0.00           H
ATOM   1819 HG22 ILE   140      36.273  64.861  36.544  1.00  0.00           H
ATOM   1820 HG23 ILE   140      38.027  65.060  36.207  1.00  0.00           H
ATOM   1821  CG1 ILE   140      37.285  67.701  36.838  1.00  0.00           C
ATOM   1822 HG12 ILE   140      36.279  67.732  36.420  1.00  0.00           H
ATOM   1823 HG13 ILE   140      37.461  68.615  37.405  1.00  0.00           H
ATOM   1824  CD1 ILE   140      38.324  67.677  35.689  1.00  0.00           C
ATOM   1825 HD11 ILE   140      38.265  66.848  34.984  1.00  0.00           H
ATOM   1826 HD12 ILE   140      38.092  68.585  35.132  1.00  0.00           H
ATOM   1827 HD13 ILE   140      39.297  67.668  36.181  1.00  0.00           H
ATOM   1828  C   ILE   140      36.632  65.193  39.913  1.00  0.00           C
ATOM   1829  O   ILE   140      37.681  65.203  40.579  1.00  0.00           O
ATOM   1830  N   ILE   141      35.771  64.127  39.915  1.00  0.00           N
ATOM   1831  H   ILE   141      34.999  64.178  39.266  1.00  0.00           H
ATOM   1832  CA  ILE   141      36.087  62.787  40.346  1.00  0.00           C
ATOM   1833  HA  ILE   141      36.928  62.885  41.032  1.00  0.00           H
ATOM   1834  CB  ILE   141      34.973  62.266  41.249  1.00  0.00           C
ATOM   1835  HB  ILE   141      34.015  62.662  40.914  1.00  0.00           H
ATOM   1836  CG2 ILE   141      34.704  60.713  41.461  1.00  0.00           C
ATOM   1837 HG21 ILE   141      33.737  60.569  41.942  1.00  0.00           H
ATOM   1838 HG22 ILE   141      34.766  60.184  40.510  1.00  0.00           H
ATOM   1839 HG23 ILE   141      35.398  60.316  42.202  1.00  0.00           H
ATOM   1840  CG1 ILE   141      35.298  62.892  42.644  1.00  0.00           C
ATOM   1841 HG12 ILE   141      36.172  62.327  42.968  1.00  0.00           H
ATOM   1842 HG13 ILE   141      35.396  63.977  42.607  1.00  0.00           H
ATOM   1843  CD1 ILE   141      34.173  62.811  43.665  1.00  0.00           C
ATOM   1844 HD11 ILE   141      34.466  63.225  44.630  1.00  0.00           H
ATOM   1845 HD12 ILE   141      33.346  63.414  43.290  1.00  0.00           H
ATOM   1846 HD13 ILE   141      33.813  61.806  43.885  1.00  0.00           H
ATOM   1847  C   ILE   141      36.590  61.902  39.278  1.00  0.00           C
ATOM   1848  O   ILE   141      35.792  61.384  38.414  1.00  0.00           O
ATOM   1849  N   ILE   142      37.830  61.534  39.181  1.00  0.00           N
ATOM   1850  H   ILE   142      38.380  61.622  40.023  1.00  0.00           H
ATOM   1851  CA  ILE   142      38.265  60.386  38.415  1.00  0.00           C
ATOM   1852  HA  ILE   142      37.594  60.172  37.583  1.00  0.00           H
ATOM   1853  CB  ILE   142      39.665  60.639  37.855  1.00  0.00           C
ATOM   1854  HB  ILE   142      40.311  60.983  38.662  1.00  0.00           H
ATOM   1855  CG2 ILE   142      40.320  59.365  37.264  1.00  0.00           C
ATOM   1856 HG21 ILE   142      40.852  58.699  37.944  1.00  0.00           H
ATOM   1857 HG22 ILE   142      39.533  58.906  36.666  1.00  0.00           H
ATOM   1858 HG23 ILE   142      41.061  59.682  36.531  1.00  0.00           H
ATOM   1859  CG1 ILE   142      39.564  61.707  36.759  1.00  0.00           C
ATOM   1860 HG12 ILE   142      39.903  61.293  35.810  1.00  0.00           H
ATOM   1861 HG13 ILE   142      38.572  62.078  36.503  1.00  0.00           H
ATOM   1862  CD1 ILE   142      40.443  62.848  37.075  1.00  0.00           C
ATOM   1863 HD11 ILE   142      40.367  63.661  36.354  1.00  0.00           H
ATOM   1864 HD12 ILE   142      40.057  63.279  37.999  1.00  0.00           H
ATOM   1865 HD13 ILE   142      41.495  62.571  37.139  1.00  0.00           H
ATOM   1866  C   ILE   142      38.328  59.148  39.342  1.00  0.00           C
ATOM   1867  O   ILE   142      38.648  59.305  40.512  1.00  0.00           O
ATOM   1868  N   SER   143      38.094  57.993  38.724  1.00  0.00           N
ATOM   1869  H   SER   143      37.692  58.020  37.798  1.00  0.00           H
ATOM   1870  CA  SER   143      38.531  56.696  39.283  1.00  0.00           C
ATOM   1871  HA  SER   143      39.423  56.805  39.899  1.00  0.00           H
ATOM   1872  CB  SER   143      37.437  56.133  40.120  1.00  0.00           C
ATOM   1873  HB2 SER   143      37.192  56.934  40.818  1.00  0.00           H
ATOM   1874  HB3 SER   143      36.537  55.853  39.573  1.00  0.00           H
ATOM   1875  OG  SER   143      38.083  55.074  40.816  1.00  0.00           O
ATOM   1876  HG  SER   143      38.875  55.313  41.303  1.00  0.00           H
ATOM   1877  C   SER   143      38.730  55.668  38.091  1.00  0.00           C
ATOM   1878  O   SER   143      38.119  55.825  37.016  1.00  0.00           O
ATOM   1879  N   GLU   144      39.682  54.732  38.363  1.00  0.00           N
ATOM   1880  H   GLU   144      40.091  54.758  39.286  1.00  0.00           H
ATOM   1881  CA  GLU   144      39.678  53.418  37.709  1.00  0.00           C
ATOM   1882  HA  GLU   144      39.351  53.577  36.682  1.00  0.00           H
ATOM   1883  CB  GLU   144      41.105  52.913  37.585  1.00  0.00           C
ATOM   1884  HB2 GLU   144      41.856  53.698  37.487  1.00  0.00           H
ATOM   1885  HB3 GLU   144      41.392  52.371  38.486  1.00  0.00           H
ATOM   1886  CG  GLU   144      41.286  51.872  36.441  1.00  0.00           C
ATOM   1887  HG2 GLU   144      40.720  50.999  36.765  1.00  0.00           H
ATOM   1888  HG3 GLU   144      40.874  52.238  35.500  1.00  0.00           H
ATOM   1889  CD  GLU   144      42.726  51.687  36.088  1.00  0.00           C
ATOM   1890  OE1 GLU   144      43.552  52.178  36.799  1.00  0.00           O
ATOM   1891  OE2 GLU   144      43.064  50.866  35.172  1.00  0.00           O
ATOM   1892  C   GLU   144      38.671  52.408  38.389  1.00  0.00           C
ATOM   1893  O   GLU   144      39.081  51.414  39.041  1.00  0.00           O
ATOM   1894  N   TRP   145      37.348  52.673  38.217  1.00  0.00           N
ATOM   1895  H   TRP   145      37.094  53.416  37.581  1.00  0.00           H
ATOM   1896  CA  TRP   145      36.186  52.124  39.014  1.00  0.00           C
ATOM   1897  HA  TRP   145      36.565  52.076  40.035  1.00  0.00           H
ATOM   1898  CB  TRP   145      34.883  53.043  38.965  1.00  0.00           C
ATOM   1899  HB2 TRP   145      34.036  52.424  39.262  1.00  0.00           H
ATOM   1900  HB3 TRP   145      35.010  53.869  39.664  1.00  0.00           H
ATOM   1901  CG  TRP   145      34.448  53.516  37.606  1.00  0.00           C
ATOM   1902  CD1 TRP   145      34.684  54.786  37.163  1.00  0.00           C
ATOM   1903  HD1 TRP   145      35.251  55.580  37.626  1.00  0.00           H
ATOM   1904  NE1 TRP   145      33.767  55.057  36.162  1.00  0.00           N
ATOM   1905  HE1 TRP   145      33.585  55.973  35.776  1.00  0.00           H
ATOM   1906  CE2 TRP   145      33.222  53.855  35.733  1.00  0.00           C
ATOM   1907  CZ2 TRP   145      32.163  53.643  34.776  1.00  0.00           C
ATOM   1908  HZ2 TRP   145      31.882  54.460  34.129  1.00  0.00           H
ATOM   1909  CH2 TRP   145      31.450  52.468  34.846  1.00  0.00           C
ATOM   1910  HH2 TRP   145      30.499  52.486  34.333  1.00  0.00           H
ATOM   1911  CZ3 TRP   145      31.704  51.524  35.779  1.00  0.00           C
ATOM   1912  HZ3 TRP   145      31.137  50.605  35.785  1.00  0.00           H
ATOM   1913  CE3 TRP   145      32.706  51.709  36.741  1.00  0.00           C
ATOM   1914  HE3 TRP   145      32.908  50.911  37.441  1.00  0.00           H
ATOM   1915  CD2 TRP   145      33.424  52.894  36.735  1.00  0.00           C
ATOM   1916  C   TRP   145      35.819  50.630  38.629  1.00  0.00           C
ATOM   1917  O   TRP   145      34.893  49.942  39.140  1.00  0.00           O
ATOM   1918  N   MET   146      36.600  50.097  37.700  1.00  0.00           N
ATOM   1919  H   MET   146      37.476  50.578  37.553  1.00  0.00           H
ATOM   1920  CA  MET   146      36.104  49.029  36.816  1.00  0.00           C
ATOM   1921  HA  MET   146      35.234  48.558  37.273  1.00  0.00           H
ATOM   1922  CB  MET   146      35.679  49.624  35.475  1.00  0.00           C
ATOM   1923  HB2 MET   146      34.865  49.084  34.992  1.00  0.00           H
ATOM   1924  HB3 MET   146      35.275  50.617  35.674  1.00  0.00           H
ATOM   1925  CG  MET   146      36.926  49.903  34.506  1.00  0.00           C
ATOM   1926  HG2 MET   146      37.627  49.072  34.432  1.00  0.00           H
ATOM   1927  HG3 MET   146      36.480  49.996  33.516  1.00  0.00           H
ATOM   1928  SD  MET   146      37.820  51.460  34.759  1.00  0.00           S
ATOM   1929  CE  MET   146      36.665  52.686  34.118  1.00  0.00           C
ATOM   1930  HE1 MET   146      36.849  53.501  34.817  1.00  0.00           H
ATOM   1931  HE2 MET   146      37.035  52.924  33.120  1.00  0.00           H
ATOM   1932  HE3 MET   146      35.632  52.351  34.220  1.00  0.00           H
ATOM   1933  C   MET   146      37.062  47.845  36.676  1.00  0.00           C
ATOM   1934  O   MET   146      38.230  47.992  36.673  1.00  0.00           O
ATOM   1935  N   GLY   147      36.533  46.608  36.555  1.00  0.00           N
ATOM   1936  H   GLY   147      35.530  46.575  36.442  1.00  0.00           H
ATOM   1937  CA  GLY   147      37.354  45.398  36.505  1.00  0.00           C
ATOM   1938  HA2 GLY   147      38.294  45.589  35.987  1.00  0.00           H
ATOM   1939  HA3 GLY   147      37.533  45.183  37.559  1.00  0.00           H
ATOM   1940  C   GLY   147      36.687  44.191  35.868  1.00  0.00           C
ATOM   1941  O   GLY   147      35.955  44.409  34.971  1.00  0.00           O
ATOM   1942  N   TYR   148      36.936  42.966  36.232  1.00  0.00           N
ATOM   1943  H   TYR   148      37.740  42.900  36.839  1.00  0.00           H
ATOM   1944  CA  TYR   148      36.365  41.723  35.662  1.00  0.00           C
ATOM   1945  HA  TYR   148      36.443  41.817  34.579  1.00  0.00           H
ATOM   1946  CB  TYR   148      37.139  40.478  36.044  1.00  0.00           C
ATOM   1947  HB2 TYR   148      36.989  40.350  37.116  1.00  0.00           H
ATOM   1948  HB3 TYR   148      36.847  39.573  35.510  1.00  0.00           H
ATOM   1949  CG  TYR   148      38.682  40.400  36.001  1.00  0.00           C
ATOM   1950  CD1 TYR   148      39.408  39.665  37.014  1.00  0.00           C
ATOM   1951  HD1 TYR   148      38.955  39.078  37.800  1.00  0.00           H
ATOM   1952  CE1 TYR   148      40.785  39.536  36.904  1.00  0.00           C
ATOM   1953  HE1 TYR   148      41.282  38.974  37.681  1.00  0.00           H
ATOM   1954  CZ  TYR   148      41.462  39.968  35.761  1.00  0.00           C
ATOM   1955  OH  TYR   148      42.697  39.517  35.574  1.00  0.00           O
ATOM   1956  HH  TYR   148      42.727  38.584  35.348  1.00  0.00           H
ATOM   1957  CE2 TYR   148      40.739  40.519  34.669  1.00  0.00           C
ATOM   1958  HE2 TYR   148      41.227  40.787  33.744  1.00  0.00           H
ATOM   1959  CD2 TYR   148      39.359  40.836  34.819  1.00  0.00           C
ATOM   1960  HD2 TYR   148      38.863  41.407  34.048  1.00  0.00           H
ATOM   1961  C   TYR   148      34.874  41.604  36.023  1.00  0.00           C
ATOM   1962  O   TYR   148      34.486  42.109  37.048  1.00  0.00           O
ATOM   1963  N   CYS   149      34.075  41.036  35.179  1.00  0.00           N
ATOM   1964  H   CYS   149      34.363  40.869  34.226  1.00  0.00           H
ATOM   1965  CA  CYS   149      32.615  41.010  35.243  1.00  0.00           C
ATOM   1966  HA  CYS   149      32.273  40.607  34.289  1.00  0.00           H
ATOM   1967  CB  CYS   149      32.231  40.110  36.399  1.00  0.00           C
ATOM   1968  HB2 CYS   149      32.924  39.273  36.486  1.00  0.00           H
ATOM   1969  HB3 CYS   149      32.361  40.747  37.274  1.00  0.00           H
ATOM   1970  SG  CYS   149      30.524  39.732  36.095  1.00  0.00           S
ATOM   1971  HG  CYS   149      29.986  40.788  36.711  1.00  0.00           H
ATOM   1972  C   CYS   149      32.066  42.464  35.375  1.00  0.00           C
ATOM   1973  O   CYS   149      30.891  42.640  35.753  1.00  0.00           O
ATOM   1974  N   LEU   150      32.811  43.464  34.977  1.00  0.00           N
ATOM   1975  H   LEU   150      33.655  43.225  34.476  1.00  0.00           H
ATOM   1976  CA  LEU   150      32.663  44.873  35.377  1.00  0.00           C
ATOM   1977  HA  LEU   150      33.394  45.552  34.939  1.00  0.00           H
ATOM   1978  CB  LEU   150      31.401  45.473  34.726  1.00  0.00           C
ATOM   1979  HB2 LEU   150      31.395  45.334  33.645  1.00  0.00           H
ATOM   1980  HB3 LEU   150      30.561  44.934  35.165  1.00  0.00           H
ATOM   1981  CG  LEU   150      31.151  46.918  34.896  1.00  0.00           C
ATOM   1982  HG  LEU   150      30.780  46.965  35.920  1.00  0.00           H
ATOM   1983  CD1 LEU   150      32.458  47.837  34.748  1.00  0.00           C
ATOM   1984 HD11 LEU   150      32.263  48.894  34.571  1.00  0.00           H
ATOM   1985 HD12 LEU   150      32.853  47.696  35.754  1.00  0.00           H
ATOM   1986 HD13 LEU   150      33.103  47.474  33.947  1.00  0.00           H
ATOM   1987  CD2 LEU   150      29.974  47.384  34.068  1.00  0.00           C
ATOM   1988 HD21 LEU   150      29.701  48.308  34.578  1.00  0.00           H
ATOM   1989 HD22 LEU   150      30.329  47.591  33.059  1.00  0.00           H
ATOM   1990 HD23 LEU   150      29.228  46.590  34.049  1.00  0.00           H
ATOM   1991  C   LEU   150      32.907  45.106  36.907  1.00  0.00           C
ATOM   1992  O   LEU   150      33.671  45.903  37.265  1.00  0.00           O
ATOM   1993  N   PHE   151      32.217  44.387  37.787  1.00  0.00           N
ATOM   1994  H   PHE   151      31.528  43.738  37.437  1.00  0.00           H
ATOM   1995  CA  PHE   151      32.006  44.736  39.247  1.00  0.00           C
ATOM   1996  HA  PHE   151      32.239  45.799  39.320  1.00  0.00           H
ATOM   1997  CB  PHE   151      30.482  44.525  39.469  1.00  0.00           C
ATOM   1998  HB2 PHE   151      30.062  43.591  39.095  1.00  0.00           H
ATOM   1999  HB3 PHE   151      30.163  44.267  40.479  1.00  0.00           H
ATOM   2000  CG  PHE   151      29.642  45.695  39.057  1.00  0.00           C
ATOM   2001  CD1 PHE   151      29.534  46.789  39.878  1.00  0.00           C
ATOM   2002  HD1 PHE   151      30.095  46.911  40.793  1.00  0.00           H
ATOM   2003  CE1 PHE   151      28.743  47.876  39.450  1.00  0.00           C
ATOM   2004  HE1 PHE   151      28.679  48.713  40.129  1.00  0.00           H
ATOM   2005  CZ  PHE   151      27.923  47.736  38.284  1.00  0.00           C
ATOM   2006  HZ  PHE   151      27.224  48.530  38.066  1.00  0.00           H
ATOM   2007  CE2 PHE   151      28.123  46.606  37.442  1.00  0.00           C
ATOM   2008  HE2 PHE   151      27.725  46.520  36.442  1.00  0.00           H
ATOM   2009  CD2 PHE   151      28.936  45.505  37.845  1.00  0.00           C
ATOM   2010  HD2 PHE   151      28.917  44.514  37.415  1.00  0.00           H
ATOM   2011  C   PHE   151      32.835  43.905  40.294  1.00  0.00           C
ATOM   2012  O   PHE   151      32.553  43.993  41.500  1.00  0.00           O
ATOM   2013  N   TYR   152      33.704  42.905  39.904  1.00  0.00           N
ATOM   2014  H   TYR   152      33.660  42.624  38.934  1.00  0.00           H
ATOM   2015  CA  TYR   152      34.783  42.324  40.663  1.00  0.00           C
ATOM   2016  HA  TYR   152      34.379  41.813  41.537  1.00  0.00           H
ATOM   2017  CB  TYR   152      35.495  41.181  39.883  1.00  0.00           C
ATOM   2018  HB2 TYR   152      34.821  40.384  39.568  1.00  0.00           H
ATOM   2019  HB3 TYR   152      35.918  41.586  38.964  1.00  0.00           H
ATOM   2020  CG  TYR   152      36.552  40.378  40.621  1.00  0.00           C
ATOM   2021  CD1 TYR   152      36.068  39.555  41.714  1.00  0.00           C
ATOM   2022  HD1 TYR   152      35.006  39.511  41.908  1.00  0.00           H
ATOM   2023  CE1 TYR   152      37.013  38.812  42.389  1.00  0.00           C
ATOM   2024  HE1 TYR   152      36.705  38.275  43.275  1.00  0.00           H
ATOM   2025  CZ  TYR   152      38.344  38.778  42.017  1.00  0.00           C
ATOM   2026  OH  TYR   152      39.310  37.903  42.521  1.00  0.00           O
ATOM   2027  HH  TYR   152      38.851  37.203  42.992  1.00  0.00           H
ATOM   2028  CE2 TYR   152      38.817  39.611  40.939  1.00  0.00           C
ATOM   2029  HE2 TYR   152      39.851  39.561  40.630  1.00  0.00           H
ATOM   2030  CD2 TYR   152      37.957  40.527  40.322  1.00  0.00           C
ATOM   2031  HD2 TYR   152      38.250  41.196  39.526  1.00  0.00           H
ATOM   2032  C   TYR   152      35.827  43.423  41.161  1.00  0.00           C
ATOM   2033  O   TYR   152      35.938  44.493  40.529  1.00  0.00           O
ATOM   2034  N   GLU   153      36.634  43.034  42.165  1.00  0.00           N
ATOM   2035  H   GLU   153      36.519  42.071  42.448  1.00  0.00           H
ATOM   2036  CA  GLU   153      37.793  43.893  42.692  1.00  0.00           C
ATOM   2037  HA  GLU   153      38.057  43.559  43.695  1.00  0.00           H
ATOM   2038  CB  GLU   153      38.970  43.747  41.772  1.00  0.00           C
ATOM   2039  HB2 GLU   153      38.611  43.519  40.768  1.00  0.00           H
ATOM   2040  HB3 GLU   153      39.417  44.739  41.712  1.00  0.00           H
ATOM   2041  CG  GLU   153      40.006  42.688  42.224  1.00  0.00           C
ATOM   2042  HG2 GLU   153      40.437  42.979  43.182  1.00  0.00           H
ATOM   2043  HG3 GLU   153      39.534  41.711  42.320  1.00  0.00           H
ATOM   2044  CD  GLU   153      41.114  42.589  41.142  1.00  0.00           C
ATOM   2045  OE1 GLU   153      42.150  42.009  41.377  1.00  0.00           O
ATOM   2046  OE2 GLU   153      40.999  43.101  39.998  1.00  0.00           O
ATOM   2047  C   GLU   153      37.133  45.370  42.861  1.00  0.00           C
ATOM   2048  O   GLU   153      37.762  46.339  42.397  1.00  0.00           O
ATOM   2049  N   SER   154      35.922  45.365  43.312  1.00  0.00           N
ATOM   2050  H   SER   154      35.541  44.456  43.533  1.00  0.00           H
ATOM   2051  CA  SER   154      35.051  46.564  43.283  1.00  0.00           C
ATOM   2052  HA  SER   154      34.593  46.711  42.305  1.00  0.00           H
ATOM   2053  CB  SER   154      33.847  46.281  44.195  1.00  0.00           C
ATOM   2054  HB2 SER   154      34.076  45.740  45.113  1.00  0.00           H
ATOM   2055  HB3 SER   154      33.510  47.252  44.558  1.00  0.00           H
ATOM   2056  OG  SER   154      32.684  45.744  43.580  1.00  0.00           O
ATOM   2057  HG  SER   154      32.900  44.969  43.057  1.00  0.00           H
ATOM   2058  C   SER   154      35.718  47.915  43.611  1.00  0.00           C
ATOM   2059  O   SER   154      36.498  47.962  44.583  1.00  0.00           O
ATOM   2060  N   MET   155      35.397  48.943  42.811  1.00  0.00           N
ATOM   2061  H   MET   155      34.669  48.776  42.131  1.00  0.00           H
ATOM   2062  CA  MET   155      35.723  50.342  43.142  1.00  0.00           C
ATOM   2063  HA  MET   155      36.000  50.313  44.195  1.00  0.00           H
ATOM   2064  CB  MET   155      36.914  50.852  42.354  1.00  0.00           C
ATOM   2065  HB2 MET   155      37.020  50.373  41.381  1.00  0.00           H
ATOM   2066  HB3 MET   155      36.843  51.929  42.197  1.00  0.00           H
ATOM   2067  CG  MET   155      38.226  50.499  42.994  1.00  0.00           C
ATOM   2068  HG2 MET   155      38.376  49.420  43.033  1.00  0.00           H
ATOM   2069  HG3 MET   155      38.883  51.063  42.332  1.00  0.00           H
ATOM   2070  SD  MET   155      38.508  51.290  44.587  1.00  0.00           S
ATOM   2071  CE  MET   155      38.459  53.093  44.140  1.00  0.00           C
ATOM   2072  HE1 MET   155      38.523  53.835  44.936  1.00  0.00           H
ATOM   2073  HE2 MET   155      39.288  53.276  43.456  1.00  0.00           H
ATOM   2074  HE3 MET   155      37.509  53.367  43.680  1.00  0.00           H
ATOM   2075  C   MET   155      34.483  51.142  43.129  1.00  0.00           C
ATOM   2076  O   MET   155      34.404  52.191  43.818  1.00  0.00           O
ATOM   2077  N   LEU   156      33.443  50.874  42.306  1.00  0.00           N
ATOM   2078  H   LEU   156      33.458  50.048  41.724  1.00  0.00           H
ATOM   2079  CA  LEU   156      32.275  51.771  42.233  1.00  0.00           C
ATOM   2080  HA  LEU   156      32.620  52.758  41.926  1.00  0.00           H
ATOM   2081  CB  LEU   156      31.323  51.236  41.145  1.00  0.00           C
ATOM   2082  HB2 LEU   156      31.886  50.794  40.323  1.00  0.00           H
ATOM   2083  HB3 LEU   156      30.848  50.390  41.641  1.00  0.00           H
ATOM   2084  CG  LEU   156      30.299  52.233  40.586  1.00  0.00           C
ATOM   2085  HG  LEU   156      30.719  53.239  40.583  1.00  0.00           H
ATOM   2086  CD1 LEU   156      29.988  51.755  39.114  1.00  0.00           C
ATOM   2087 HD11 LEU   156      29.508  52.557  38.552  1.00  0.00           H
ATOM   2088 HD12 LEU   156      30.860  51.710  38.461  1.00  0.00           H
ATOM   2089 HD13 LEU   156      29.395  50.847  39.001  1.00  0.00           H
ATOM   2090  CD2 LEU   156      28.916  52.310  41.205  1.00  0.00           C
ATOM   2091 HD21 LEU   156      28.369  53.232  41.011  1.00  0.00           H
ATOM   2092 HD22 LEU   156      28.273  51.525  40.807  1.00  0.00           H
ATOM   2093 HD23 LEU   156      29.013  52.340  42.290  1.00  0.00           H
ATOM   2094  C   LEU   156      31.609  51.900  43.583  1.00  0.00           C
ATOM   2095  O   LEU   156      31.309  53.089  43.871  1.00  0.00           O
ATOM   2096  N   ASN   157      31.483  50.876  44.429  1.00  0.00           N
ATOM   2097  H   ASN   157      31.757  49.939  44.168  1.00  0.00           H
ATOM   2098  CA  ASN   157      31.199  51.122  45.910  1.00  0.00           C
ATOM   2099  HA  ASN   157      30.202  51.560  45.859  1.00  0.00           H
ATOM   2100  CB  ASN   157      31.171  49.785  46.634  1.00  0.00           C
ATOM   2101  HB2 ASN   157      31.496  48.924  46.050  1.00  0.00           H
ATOM   2102  HB3 ASN   157      31.893  49.854  47.448  1.00  0.00           H
ATOM   2103  CG  ASN   157      29.859  49.359  47.264  1.00  0.00           C
ATOM   2104  OD1 ASN   157      29.362  50.103  48.116  1.00  0.00           O
ATOM   2105  ND2 ASN   157      29.185  48.309  46.862  1.00  0.00           N
ATOM   2106 HD21 ASN   157      28.492  47.973  47.516  1.00  0.00           H
ATOM   2107 HD22 ASN   157      29.645  47.710  46.191  1.00  0.00           H
ATOM   2108  C   ASN   157      31.920  52.275  46.678  1.00  0.00           C
ATOM   2109  O   ASN   157      31.257  53.016  47.327  1.00  0.00           O
ATOM   2110  N   THR   158      33.242  52.397  46.564  1.00  0.00           N
ATOM   2111  H   THR   158      33.751  51.599  46.211  1.00  0.00           H
ATOM   2112  CA  THR   158      34.027  53.383  47.239  1.00  0.00           C
ATOM   2113  HA  THR   158      33.567  53.515  48.218  1.00  0.00           H
ATOM   2114  CB  THR   158      35.631  52.970  47.246  1.00  0.00           C
ATOM   2115  HB  THR   158      35.860  52.725  46.209  1.00  0.00           H
ATOM   2116  CG2 THR   158      36.566  54.186  47.630  1.00  0.00           C
ATOM   2117 HG21 THR   158      36.180  54.829  48.421  1.00  0.00           H
ATOM   2118 HG22 THR   158      37.529  53.814  47.979  1.00  0.00           H
ATOM   2119 HG23 THR   158      36.646  54.798  46.731  1.00  0.00           H
ATOM   2120  OG1 THR   158      35.909  51.810  48.080  1.00  0.00           O
ATOM   2121  HG1 THR   158      35.718  52.129  48.965  1.00  0.00           H
ATOM   2122  C   THR   158      33.786  54.703  46.534  1.00  0.00           C
ATOM   2123  O   THR   158      33.597  55.653  47.220  1.00  0.00           O
ATOM   2124  N   VAL   159      33.568  54.758  45.218  1.00  0.00           N
ATOM   2125  H   VAL   159      33.636  53.905  44.681  1.00  0.00           H
ATOM   2126  CA  VAL   159      33.318  55.925  44.327  1.00  0.00           C
ATOM   2127  HA  VAL   159      34.024  56.699  44.628  1.00  0.00           H
ATOM   2128  CB  VAL   159      33.544  55.664  42.814  1.00  0.00           C
ATOM   2129  HB  VAL   159      32.888  54.916  42.370  1.00  0.00           H
ATOM   2130  CG1 VAL   159      33.430  56.985  42.019  1.00  0.00           C
ATOM   2131 HG11 VAL   159      33.985  56.939  41.081  1.00  0.00           H
ATOM   2132 HG12 VAL   159      32.404  57.315  41.861  1.00  0.00           H
ATOM   2133 HG13 VAL   159      33.941  57.809  42.518  1.00  0.00           H
ATOM   2134  CG2 VAL   159      34.969  55.188  42.570  1.00  0.00           C
ATOM   2135 HG21 VAL   159      35.095  54.856  41.540  1.00  0.00           H
ATOM   2136 HG22 VAL   159      35.668  55.988  42.815  1.00  0.00           H
ATOM   2137 HG23 VAL   159      35.254  54.379  43.242  1.00  0.00           H
ATOM   2138  C   VAL   159      31.907  56.504  44.626  1.00  0.00           C
ATOM   2139  O   VAL   159      31.840  57.733  44.629  1.00  0.00           O
ATOM   2140  N   LEU   160      30.899  55.761  45.037  1.00  0.00           N
ATOM   2141  H   LEU   160      30.880  54.758  44.918  1.00  0.00           H
ATOM   2142  CA  LEU   160      29.626  56.391  45.528  1.00  0.00           C
ATOM   2143  HA  LEU   160      29.228  57.043  44.750  1.00  0.00           H
ATOM   2144  CB  LEU   160      28.659  55.274  45.827  1.00  0.00           C
ATOM   2145  HB2 LEU   160      29.134  54.692  46.618  1.00  0.00           H
ATOM   2146  HB3 LEU   160      27.813  55.652  46.402  1.00  0.00           H
ATOM   2147  CG  LEU   160      28.213  54.384  44.650  1.00  0.00           C
ATOM   2148  HG  LEU   160      29.133  54.369  44.066  1.00  0.00           H
ATOM   2149  CD1 LEU   160      27.851  53.055  45.221  1.00  0.00           C
ATOM   2150 HD11 LEU   160      28.527  52.828  46.045  1.00  0.00           H
ATOM   2151 HD12 LEU   160      26.864  53.069  45.683  1.00  0.00           H
ATOM   2152 HD13 LEU   160      27.938  52.391  44.361  1.00  0.00           H
ATOM   2153  CD2 LEU   160      27.128  55.011  43.740  1.00  0.00           C
ATOM   2154 HD21 LEU   160      26.636  54.190  43.218  1.00  0.00           H
ATOM   2155 HD22 LEU   160      26.396  55.525  44.363  1.00  0.00           H
ATOM   2156 HD23 LEU   160      27.563  55.827  43.162  1.00  0.00           H
ATOM   2157  C   LEU   160      29.796  57.209  46.813  1.00  0.00           C
ATOM   2158  O   LEU   160      29.251  58.318  46.835  1.00  0.00           O
ATOM   2159  N   HIE   161      30.549  56.755  47.741  1.00  0.00           N
ATOM   2160  H   HIE   161      31.168  56.009  47.458  1.00  0.00           H
ATOM   2161  CA  HIE   161      30.780  57.456  49.054  1.00  0.00           C
ATOM   2162  HA  HIE   161      29.807  57.707  49.478  1.00  0.00           H
ATOM   2163  CB  HIE   161      31.495  56.444  49.976  1.00  0.00           C
ATOM   2164  HB2 HIE   161      30.981  55.495  49.827  1.00  0.00           H
ATOM   2165  HB3 HIE   161      32.535  56.267  49.702  1.00  0.00           H
ATOM   2166  CG  HIE   161      31.500  56.867  51.450  1.00  0.00           C
ATOM   2167  ND1 HIE   161      30.792  56.185  52.478  1.00  0.00           N
ATOM   2168  CE1 HIE   161      31.169  56.790  53.603  1.00  0.00           C
ATOM   2169  HE1 HIE   161      30.892  56.372  54.559  1.00  0.00           H
ATOM   2170  NE2 HIE   161      32.218  57.638  53.428  1.00  0.00           N
ATOM   2171  HE2 HIE   161      32.582  58.238  54.154  1.00  0.00           H
ATOM   2172  CD2 HIE   161      32.337  57.733  52.054  1.00  0.00           C
ATOM   2173  HD2 HIE   161      33.004  58.447  51.594  1.00  0.00           H
ATOM   2174  C   HIE   161      31.538  58.749  48.824  1.00  0.00           C
ATOM   2175  O   HIE   161      31.167  59.847  49.232  1.00  0.00           O
ATOM   2176  N   ALA   162      32.625  58.576  48.030  1.00  0.00           N
ATOM   2177  H   ALA   162      32.849  57.712  47.557  1.00  0.00           H
ATOM   2178  CA  ALA   162      33.476  59.770  47.652  1.00  0.00           C
ATOM   2179  HA  ALA   162      33.693  60.233  48.615  1.00  0.00           H
ATOM   2180  CB  ALA   162      34.731  59.189  47.009  1.00  0.00           C
ATOM   2181  HB1 ALA   162      35.091  58.550  47.815  1.00  0.00           H
ATOM   2182  HB2 ALA   162      34.450  58.566  46.159  1.00  0.00           H
ATOM   2183  HB3 ALA   162      35.454  59.954  46.727  1.00  0.00           H
ATOM   2184  C   ALA   162      32.851  60.814  46.727  1.00  0.00           C
ATOM   2185  O   ALA   162      33.071  61.996  46.837  1.00  0.00           O
ATOM   2186  N   ARG   163      31.946  60.367  45.868  1.00  0.00           N
ATOM   2187  H   ARG   163      31.875  59.391  45.616  1.00  0.00           H
ATOM   2188  CA  ARG   163      30.884  61.202  45.262  1.00  0.00           C
ATOM   2189  HA  ARG   163      31.457  61.943  44.705  1.00  0.00           H
ATOM   2190  CB  ARG   163      30.051  60.420  44.284  1.00  0.00           C
ATOM   2191  HB2 ARG   163      30.738  59.973  43.566  1.00  0.00           H
ATOM   2192  HB3 ARG   163      29.538  59.627  44.828  1.00  0.00           H
ATOM   2193  CG  ARG   163      28.931  61.198  43.459  1.00  0.00           C
ATOM   2194  HG2 ARG   163      28.375  61.846  44.137  1.00  0.00           H
ATOM   2195  HG3 ARG   163      29.505  61.746  42.712  1.00  0.00           H
ATOM   2196  CD  ARG   163      28.049  60.114  42.930  1.00  0.00           C
ATOM   2197  HD2 ARG   163      27.496  60.666  42.170  1.00  0.00           H
ATOM   2198  HD3 ARG   163      28.574  59.372  42.328  1.00  0.00           H
ATOM   2199  NE  ARG   163      27.161  59.402  43.897  1.00  0.00           N
ATOM   2200  HE  ARG   163      26.974  59.943  44.730  1.00  0.00           H
ATOM   2201  CZ  ARG   163      26.153  58.577  43.613  1.00  0.00           C
ATOM   2202  NH1 ARG   163      25.817  58.308  42.411  1.00  0.00           N
ATOM   2203 HH11 ARG   163      26.394  58.514  41.608  1.00  0.00           H
ATOM   2204 HH12 ARG   163      24.908  57.872  42.349  1.00  0.00           H
ATOM   2205  NH2 ARG   163      25.469  58.039  44.600  1.00  0.00           N
ATOM   2206 HH21 ARG   163      24.500  57.794  44.457  1.00  0.00           H
ATOM   2207 HH22 ARG   163      25.594  58.207  45.588  1.00  0.00           H
ATOM   2208  C   ARG   163      30.083  61.997  46.306  1.00  0.00           C
ATOM   2209  O   ARG   163      30.091  63.206  46.251  1.00  0.00           O
ATOM   2210  N   ASP   164      29.263  61.357  47.158  1.00  0.00           N
ATOM   2211  H   ASP   164      29.382  60.372  47.348  1.00  0.00           H
ATOM   2212  CA  ASP   164      28.151  61.989  47.898  1.00  0.00           C
ATOM   2213  HA  ASP   164      27.685  62.686  47.201  1.00  0.00           H
ATOM   2214  CB  ASP   164      27.007  61.073  48.395  1.00  0.00           C
ATOM   2215  HB2 ASP   164      27.479  60.283  48.979  1.00  0.00           H
ATOM   2216  HB3 ASP   164      26.278  61.655  48.959  1.00  0.00           H
ATOM   2217  CG  ASP   164      26.363  60.312  47.181  1.00  0.00           C
ATOM   2218  OD1 ASP   164      26.186  60.971  46.072  1.00  0.00           O
ATOM   2219  OD2 ASP   164      26.183  59.105  47.210  1.00  0.00           O
ATOM   2220  C   ASP   164      28.650  62.978  48.939  1.00  0.00           C
ATOM   2221  O   ASP   164      28.167  64.078  48.861  1.00  0.00           O
ATOM   2222  N   LYS   165      29.752  62.684  49.623  1.00  0.00           N
ATOM   2223  H   LYS   165      30.073  61.738  49.476  1.00  0.00           H
ATOM   2224  CA  LYS   165      30.489  63.623  50.565  1.00  0.00           C
ATOM   2225  HA  LYS   165      29.718  64.012  51.231  1.00  0.00           H
ATOM   2226  CB  LYS   165      31.486  62.758  51.438  1.00  0.00           C
ATOM   2227  HB2 LYS   165      32.102  62.199  50.733  1.00  0.00           H
ATOM   2228  HB3 LYS   165      32.088  63.451  52.025  1.00  0.00           H
ATOM   2229  CG  LYS   165      30.731  61.771  52.321  1.00  0.00           C
ATOM   2230  HG2 LYS   165      29.762  61.555  51.872  1.00  0.00           H
ATOM   2231  HG3 LYS   165      31.145  60.767  52.417  1.00  0.00           H
ATOM   2232  CD  LYS   165      30.299  62.436  53.677  1.00  0.00           C
ATOM   2233  HD2 LYS   165      30.964  63.202  54.077  1.00  0.00           H
ATOM   2234  HD3 LYS   165      29.266  62.781  53.644  1.00  0.00           H
ATOM   2235  CE  LYS   165      30.333  61.383  54.778  1.00  0.00           C
ATOM   2236  HE2 LYS   165      29.649  61.588  55.602  1.00  0.00           H
ATOM   2237  HE3 LYS   165      29.873  60.459  54.429  1.00  0.00           H
ATOM   2238  NZ  LYS   165      31.700  61.009  55.236  1.00  0.00           N
ATOM   2239  HZ1 LYS   165      32.437  61.056  54.547  1.00  0.00           H
ATOM   2240  HZ2 LYS   165      31.854  61.571  56.061  1.00  0.00           H
ATOM   2241  HZ3 LYS   165      31.676  60.098  55.672  1.00  0.00           H
ATOM   2242  C   LYS   165      31.230  64.770  49.875  1.00  0.00           C
ATOM   2243  O   LYS   165      31.152  65.861  50.429  1.00  0.00           O
ATOM   2244  N   TRP   166      31.907  64.563  48.779  1.00  0.00           N
ATOM   2245  H   TRP   166      32.103  63.641  48.417  1.00  0.00           H
ATOM   2246  CA  TRP   166      32.814  65.570  48.254  1.00  0.00           C
ATOM   2247  HA  TRP   166      32.822  66.458  48.886  1.00  0.00           H
ATOM   2248  CB  TRP   166      34.205  65.023  48.241  1.00  0.00           C
ATOM   2249  HB2 TRP   166      34.178  64.192  47.536  1.00  0.00           H
ATOM   2250  HB3 TRP   166      34.950  65.748  47.916  1.00  0.00           H
ATOM   2251  CG  TRP   166      34.713  64.434  49.602  1.00  0.00           C
ATOM   2252  CD1 TRP   166      34.488  64.941  50.825  1.00  0.00           C
ATOM   2253  HD1 TRP   166      34.017  65.887  51.046  1.00  0.00           H
ATOM   2254  NE1 TRP   166      35.525  64.528  51.639  1.00  0.00           N
ATOM   2255  HE1 TRP   166      35.696  64.970  52.531  1.00  0.00           H
ATOM   2256  CE2 TRP   166      36.084  63.375  51.159  1.00  0.00           C
ATOM   2257  CZ2 TRP   166      36.975  62.522  51.698  1.00  0.00           C
ATOM   2258  HZ2 TRP   166      37.328  62.596  52.716  1.00  0.00           H
ATOM   2259  CH2 TRP   166      37.305  61.458  50.916  1.00  0.00           C
ATOM   2260  HH2 TRP   166      37.931  60.749  51.437  1.00  0.00           H
ATOM   2261  CZ3 TRP   166      36.844  61.266  49.569  1.00  0.00           C
ATOM   2262  HZ3 TRP   166      37.331  60.512  48.969  1.00  0.00           H
ATOM   2263  CE3 TRP   166      35.863  62.145  49.115  1.00  0.00           C
ATOM   2264  HE3 TRP   166      35.538  62.000  48.095  1.00  0.00           H
ATOM   2265  CD2 TRP   166      35.525  63.276  49.845  1.00  0.00           C
ATOM   2266  C   TRP   166      32.402  66.326  46.954  1.00  0.00           C
ATOM   2267  O   TRP   166      32.888  67.416  46.740  1.00  0.00           O
ATOM   2268  N   LEU   167      31.670  65.712  46.016  1.00  0.00           N
ATOM   2269  H   LEU   167      31.125  64.890  46.234  1.00  0.00           H
ATOM   2270  CA  LEU   167      31.695  66.217  44.659  1.00  0.00           C
ATOM   2271  HA  LEU   167      32.745  66.338  44.392  1.00  0.00           H
ATOM   2272  CB  LEU   167      30.950  65.290  43.703  1.00  0.00           C
ATOM   2273  HB2 LEU   167      31.332  64.269  43.714  1.00  0.00           H
ATOM   2274  HB3 LEU   167      29.884  65.192  43.904  1.00  0.00           H
ATOM   2275  CG  LEU   167      31.040  65.711  42.198  1.00  0.00           C
ATOM   2276  HG  LEU   167      30.656  66.731  42.189  1.00  0.00           H
ATOM   2277  CD1 LEU   167      32.527  65.730  41.661  1.00  0.00           C
ATOM   2278 HD11 LEU   167      33.209  66.229  42.349  1.00  0.00           H
ATOM   2279 HD12 LEU   167      32.872  64.722  41.430  1.00  0.00           H
ATOM   2280 HD13 LEU   167      32.578  66.240  40.699  1.00  0.00           H
ATOM   2281  CD2 LEU   167      30.143  64.777  41.420  1.00  0.00           C
ATOM   2282 HD21 LEU   167      29.081  64.814  41.665  1.00  0.00           H
ATOM   2283 HD22 LEU   167      30.223  64.993  40.355  1.00  0.00           H
ATOM   2284 HD23 LEU   167      30.492  63.788  41.719  1.00  0.00           H
ATOM   2285  C   LEU   167      31.036  67.672  44.596  1.00  0.00           C
ATOM   2286  O   LEU   167      29.869  67.877  44.969  1.00  0.00           O
ATOM   2287  N   ALA   168      31.713  68.670  43.980  1.00  0.00           N
ATOM   2288  H   ALA   168      32.533  68.399  43.456  1.00  0.00           H
ATOM   2289  CA  ALA   168      31.277  70.035  43.753  1.00  0.00           C
ATOM   2290  HA  ALA   168      31.042  70.409  44.750  1.00  0.00           H
ATOM   2291  CB  ALA   168      32.420  70.935  43.182  1.00  0.00           C
ATOM   2292  HB1 ALA   168      33.130  70.947  44.009  1.00  0.00           H
ATOM   2293  HB2 ALA   168      32.861  70.468  42.301  1.00  0.00           H
ATOM   2294  HB3 ALA   168      32.027  71.921  42.932  1.00  0.00           H
ATOM   2295  C   ALA   168      29.986  70.068  42.938  1.00  0.00           C
ATOM   2296  O   ALA   168      29.568  69.124  42.281  1.00  0.00           O
ATOM   2297  N   PRO   169      29.200  71.187  43.041  1.00  0.00           N
ATOM   2298  CD  PRO   169      29.272  72.330  43.969  1.00  0.00           C
ATOM   2299  HD2 PRO   169      30.124  72.938  43.665  1.00  0.00           H
ATOM   2300  HD3 PRO   169      29.372  71.958  44.988  1.00  0.00           H
ATOM   2301  CG  PRO   169      28.009  73.170  43.874  1.00  0.00           C
ATOM   2302  HG2 PRO   169      28.192  74.222  43.653  1.00  0.00           H
ATOM   2303  HG3 PRO   169      27.398  73.184  44.776  1.00  0.00           H
ATOM   2304  CB  PRO   169      27.197  72.594  42.723  1.00  0.00           C
ATOM   2305  HB2 PRO   169      27.076  73.292  41.895  1.00  0.00           H
ATOM   2306  HB3 PRO   169      26.167  72.360  42.990  1.00  0.00           H
ATOM   2307  CA  PRO   169      27.929  71.329  42.307  1.00  0.00           C
ATOM   2308  HA  PRO   169      27.290  70.462  42.476  1.00  0.00           H
ATOM   2309  C   PRO   169      28.228  71.371  40.825  1.00  0.00           C
ATOM   2310  O   PRO   169      29.029  72.051  40.256  1.00  0.00           O
ATOM   2311  N   ASP   170      27.477  70.386  40.151  1.00  0.00           N
ATOM   2312  H   ASP   170      26.777  69.968  40.746  1.00  0.00           H
ATOM   2313  CA  ASP   170      27.519  69.969  38.701  1.00  0.00           C
ATOM   2314  HA  ASP   170      26.844  69.134  38.508  1.00  0.00           H
ATOM   2315  CB  ASP   170      27.116  71.189  37.875  1.00  0.00           C
ATOM   2316  HB2 ASP   170      27.711  72.073  38.105  1.00  0.00           H
ATOM   2317  HB3 ASP   170      27.286  70.894  36.840  1.00  0.00           H
ATOM   2318  CG  ASP   170      25.659  71.544  38.142  1.00  0.00           C
ATOM   2319  OD1 ASP   170      25.362  72.713  38.408  1.00  0.00           O
ATOM   2320  OD2 ASP   170      24.763  70.699  37.967  1.00  0.00           O
ATOM   2321  C   ASP   170      28.930  69.460  38.294  1.00  0.00           C
ATOM   2322  O   ASP   170      29.444  69.638  37.183  1.00  0.00           O
ATOM   2323  N   GLY   171      29.557  68.824  39.306  1.00  0.00           N
ATOM   2324  H   GLY   171      29.171  68.863  40.239  1.00  0.00           H
ATOM   2325  CA  GLY   171      30.916  68.231  39.230  1.00  0.00           C
ATOM   2326  HA2 GLY   171      31.624  69.039  39.048  1.00  0.00           H
ATOM   2327  HA3 GLY   171      31.115  67.868  40.238  1.00  0.00           H
ATOM   2328  C   GLY   171      31.035  67.054  38.300  1.00  0.00           C
ATOM   2329  O   GLY   171      30.030  66.336  38.032  1.00  0.00           O
ATOM   2330  N   LEU   172      32.244  66.720  37.822  1.00  0.00           N
ATOM   2331  H   LEU   172      32.973  67.414  37.904  1.00  0.00           H
ATOM   2332  CA  LEU   172      32.397  65.768  36.708  1.00  0.00           C
ATOM   2333  HA  LEU   172      31.494  65.649  36.110  1.00  0.00           H
ATOM   2334  CB  LEU   172      33.347  66.543  35.663  1.00  0.00           C
ATOM   2335  HB2 LEU   172      32.863  67.495  35.441  1.00  0.00           H
ATOM   2336  HB3 LEU   172      34.269  66.690  36.225  1.00  0.00           H
ATOM   2337  CG  LEU   172      33.697  65.794  34.382  1.00  0.00           C
ATOM   2338  HG  LEU   172      33.661  64.731  34.622  1.00  0.00           H
ATOM   2339  CD1 LEU   172      32.765  65.967  33.208  1.00  0.00           C
ATOM   2340 HD11 LEU   172      33.295  65.566  32.344  1.00  0.00           H
ATOM   2341 HD12 LEU   172      31.872  65.426  33.522  1.00  0.00           H
ATOM   2342 HD13 LEU   172      32.596  67.032  33.053  1.00  0.00           H
ATOM   2343  CD2 LEU   172      35.078  66.331  34.077  1.00  0.00           C
ATOM   2344 HD21 LEU   172      35.027  67.415  34.168  1.00  0.00           H
ATOM   2345 HD22 LEU   172      35.858  65.899  34.704  1.00  0.00           H
ATOM   2346 HD23 LEU   172      35.248  66.207  33.007  1.00  0.00           H
ATOM   2347  C   LEU   172      32.915  64.378  37.136  1.00  0.00           C
ATOM   2348  O   LEU   172      33.982  64.235  37.700  1.00  0.00           O
ATOM   2349  N   ILE   173      32.062  63.381  36.915  1.00  0.00           N
ATOM   2350  H   ILE   173      31.095  63.536  36.666  1.00  0.00           H
ATOM   2351  CA  ILE   173      32.475  61.990  37.277  1.00  0.00           C
ATOM   2352  HA  ILE   173      33.310  61.934  37.975  1.00  0.00           H
ATOM   2353  CB  ILE   173      31.245  61.229  37.928  1.00  0.00           C
ATOM   2354  HB  ILE   173      30.494  61.173  37.140  1.00  0.00           H
ATOM   2355  CG2 ILE   173      31.611  59.851  38.478  1.00  0.00           C
ATOM   2356 HG21 ILE   173      32.146  59.973  39.420  1.00  0.00           H
ATOM   2357 HG22 ILE   173      30.695  59.311  38.719  1.00  0.00           H
ATOM   2358 HG23 ILE   173      32.305  59.294  37.849  1.00  0.00           H
ATOM   2359  CG1 ILE   173      30.587  61.976  39.113  1.00  0.00           C
ATOM   2360 HG12 ILE   173      31.315  62.300  39.857  1.00  0.00           H
ATOM   2361 HG13 ILE   173      30.298  62.941  38.696  1.00  0.00           H
ATOM   2362  CD1 ILE   173      29.275  61.303  39.494  1.00  0.00           C
ATOM   2363 HD11 ILE   173      28.629  61.954  40.083  1.00  0.00           H
ATOM   2364 HD12 ILE   173      28.735  61.085  38.573  1.00  0.00           H
ATOM   2365 HD13 ILE   173      29.470  60.295  39.861  1.00  0.00           H
ATOM   2366  C   ILE   173      33.080  61.373  35.982  1.00  0.00           C
ATOM   2367  O   ILE   173      32.488  61.601  34.922  1.00  0.00           O
ATOM   2368  N   PHE   174      34.327  60.970  35.978  1.00  0.00           N
ATOM   2369  H   PHE   174      34.786  61.053  36.873  1.00  0.00           H
ATOM   2370  CA  PHE   174      35.127  60.620  34.802  1.00  0.00           C
ATOM   2371  HA  PHE   174      34.607  60.741  33.851  1.00  0.00           H
ATOM   2372  CB  PHE   174      36.241  61.762  34.773  1.00  0.00           C
ATOM   2373  HB2 PHE   174      35.613  62.638  34.612  1.00  0.00           H
ATOM   2374  HB3 PHE   174      36.719  61.771  35.753  1.00  0.00           H
ATOM   2375  CG  PHE   174      37.211  61.723  33.666  1.00  0.00           C
ATOM   2376  CD1 PHE   174      38.215  60.766  33.692  1.00  0.00           C
ATOM   2377  HD1 PHE   174      38.272  60.080  34.524  1.00  0.00           H
ATOM   2378  CE1 PHE   174      39.165  60.762  32.656  1.00  0.00           C
ATOM   2379  HE1 PHE   174      39.989  60.068  32.734  1.00  0.00           H
ATOM   2380  CZ  PHE   174      39.202  61.805  31.747  1.00  0.00           C
ATOM   2381  HZ  PHE   174      39.898  61.696  30.928  1.00  0.00           H
ATOM   2382  CE2 PHE   174      38.057  62.544  31.552  1.00  0.00           C
ATOM   2383  HE2 PHE   174      37.886  63.109  30.648  1.00  0.00           H
ATOM   2384  CD2 PHE   174      37.154  62.651  32.595  1.00  0.00           C
ATOM   2385  HD2 PHE   174      36.364  63.387  32.594  1.00  0.00           H
ATOM   2386  C   PHE   174      35.660  59.115  34.942  1.00  0.00           C
ATOM   2387  O   PHE   174      36.344  58.830  35.996  1.00  0.00           O
ATOM   2388  N   PRO   175      35.301  58.184  34.014  1.00  0.00           N
ATOM   2389  CD  PRO   175      35.930  56.817  33.943  1.00  0.00           C
ATOM   2390  HD2 PRO   175      35.910  56.210  34.848  1.00  0.00           H
ATOM   2391  HD3 PRO   175      36.989  56.910  33.702  1.00  0.00           H
ATOM   2392  CG  PRO   175      35.167  56.029  32.855  1.00  0.00           C
ATOM   2393  HG2 PRO   175      34.680  55.138  33.251  1.00  0.00           H
ATOM   2394  HG3 PRO   175      35.873  55.726  32.082  1.00  0.00           H
ATOM   2395  CB  PRO   175      34.100  56.985  32.344  1.00  0.00           C
ATOM   2396  HB2 PRO   175      33.243  56.315  32.421  1.00  0.00           H
ATOM   2397  HB3 PRO   175      34.297  57.194  31.293  1.00  0.00           H
ATOM   2398  CA  PRO   175      33.969  58.176  33.294  1.00  0.00           C
ATOM   2399  HA  PRO   175      33.795  59.031  32.641  1.00  0.00           H
ATOM   2400  C   PRO   175      32.777  58.137  34.288  1.00  0.00           C
ATOM   2401  O   PRO   175      32.959  58.108  35.536  1.00  0.00           O
ATOM   2402  N   ASP   176      31.581  58.013  33.756  1.00  0.00           N
ATOM   2403  H   ASP   176      31.552  58.020  32.747  1.00  0.00           H
ATOM   2404  CA  ASP   176      30.337  57.956  34.472  1.00  0.00           C
ATOM   2405  HA  ASP   176      30.554  57.912  35.539  1.00  0.00           H
ATOM   2406  CB  ASP   176      29.421  59.169  34.236  1.00  0.00           C
ATOM   2407  HB2 ASP   176      28.436  58.984  34.664  1.00  0.00           H
ATOM   2408  HB3 ASP   176      29.760  60.011  34.839  1.00  0.00           H
ATOM   2409  CG  ASP   176      29.368  59.655  32.823  1.00  0.00           C
ATOM   2410  OD1 ASP   176      29.037  60.827  32.602  1.00  0.00           O
ATOM   2411  OD2 ASP   176      29.552  58.860  31.864  1.00  0.00           O
ATOM   2412  C   ASP   176      29.637  56.620  34.242  1.00  0.00           C
ATOM   2413  O   ASP   176      29.227  55.898  35.205  1.00  0.00           O
ATOM   2414  N   ARG   177      29.544  56.205  32.994  1.00  0.00           N
ATOM   2415  H   ARG   177      29.645  56.966  32.338  1.00  0.00           H
ATOM   2416  CA  ARG   177      28.743  54.994  32.644  1.00  0.00           C
ATOM   2417  HA  ARG   177      28.242  54.649  33.548  1.00  0.00           H
ATOM   2418  CB  ARG   177      27.828  55.362  31.475  1.00  0.00           C
ATOM   2419  HB2 ARG   177      28.444  55.832  30.708  1.00  0.00           H
ATOM   2420  HB3 ARG   177      27.389  54.488  30.994  1.00  0.00           H
ATOM   2421  CG  ARG   177      26.699  56.359  31.993  1.00  0.00           C
ATOM   2422  HG2 ARG   177      26.106  55.736  32.662  1.00  0.00           H
ATOM   2423  HG3 ARG   177      27.176  57.137  32.589  1.00  0.00           H
ATOM   2424  CD  ARG   177      25.852  56.989  30.889  1.00  0.00           C
ATOM   2425  HD2 ARG   177      24.916  57.299  31.353  1.00  0.00           H
ATOM   2426  HD3 ARG   177      26.267  57.911  30.482  1.00  0.00           H
ATOM   2427  NE  ARG   177      25.371  56.072  29.841  1.00  0.00           N
ATOM   2428  HE  ARG   177      24.511  55.548  29.926  1.00  0.00           H
ATOM   2429  CZ  ARG   177      25.820  56.110  28.606  1.00  0.00           C
ATOM   2430  NH1 ARG   177      26.911  56.720  28.156  1.00  0.00           N
ATOM   2431 HH11 ARG   177      27.091  56.547  27.177  1.00  0.00           H
ATOM   2432 HH12 ARG   177      27.491  57.187  28.837  1.00  0.00           H
ATOM   2433  NH2 ARG   177      25.282  55.337  27.710  1.00  0.00           N
ATOM   2434 HH21 ARG   177      25.564  55.454  26.748  1.00  0.00           H
ATOM   2435 HH22 ARG   177      24.707  54.567  28.022  1.00  0.00           H
ATOM   2436  C   ARG   177      29.539  53.755  32.326  1.00  0.00           C
ATOM   2437  O   ARG   177      30.627  53.892  31.838  1.00  0.00           O
ATOM   2438  N   ALA   178      28.863  52.603  32.448  1.00  0.00           N
ATOM   2439  H   ALA   178      28.069  52.573  33.071  1.00  0.00           H
ATOM   2440  CA  ALA   178      29.188  51.427  31.750  1.00  0.00           C
ATOM   2441  HA  ALA   178      29.685  51.798  30.853  1.00  0.00           H
ATOM   2442  CB  ALA   178      30.025  50.395  32.588  1.00  0.00           C
ATOM   2443  HB1 ALA   178      31.026  50.753  32.829  1.00  0.00           H
ATOM   2444  HB2 ALA   178      29.457  50.314  33.515  1.00  0.00           H
ATOM   2445  HB3 ALA   178      30.087  49.452  32.044  1.00  0.00           H
ATOM   2446  C   ALA   178      27.820  50.724  31.391  1.00  0.00           C
ATOM   2447  O   ALA   178      27.006  50.552  32.280  1.00  0.00           O
ATOM   2448  N   THR   179      27.724  50.279  30.129  1.00  0.00           N
ATOM   2449  H   THR   179      28.509  50.461  29.520  1.00  0.00           H
ATOM   2450  CA  THR   179      26.763  49.291  29.652  1.00  0.00           C
ATOM   2451  HA  THR   179      25.883  49.258  30.295  1.00  0.00           H
ATOM   2452  CB  THR   179      26.282  49.598  28.261  1.00  0.00           C
ATOM   2453  HB  THR   179      27.073  49.326  27.562  1.00  0.00           H
ATOM   2454  CG2 THR   179      24.885  49.027  27.948  1.00  0.00           C
ATOM   2455 HG21 THR   179      24.782  48.119  28.542  1.00  0.00           H
ATOM   2456 HG22 THR   179      24.129  49.780  28.171  1.00  0.00           H
ATOM   2457 HG23 THR   179      24.719  48.678  26.929  1.00  0.00           H
ATOM   2458  OG1 THR   179      26.143  51.012  27.983  1.00  0.00           O
ATOM   2459  HG1 THR   179      25.434  51.432  28.476  1.00  0.00           H
ATOM   2460  C   THR   179      27.386  47.860  29.707  1.00  0.00           C
ATOM   2461  O   THR   179      28.236  47.555  28.840  1.00  0.00           O
ATOM   2462  N   LEU   180      26.857  47.111  30.673  1.00  0.00           N
ATOM   2463  H   LEU   180      26.272  47.581  31.349  1.00  0.00           H
ATOM   2464  CA  LEU   180      26.998  45.696  30.874  1.00  0.00           C
ATOM   2465  HA  LEU   180      28.074  45.577  30.747  1.00  0.00           H
ATOM   2466  CB  LEU   180      26.693  45.258  32.275  1.00  0.00           C
ATOM   2467  HB2 LEU   180      26.981  46.127  32.867  1.00  0.00           H
ATOM   2468  HB3 LEU   180      25.614  45.196  32.415  1.00  0.00           H
ATOM   2469  CG  LEU   180      27.392  44.006  32.828  1.00  0.00           C
ATOM   2470  HG  LEU   180      26.980  43.076  32.434  1.00  0.00           H
ATOM   2471  CD1 LEU   180      28.894  43.960  32.608  1.00  0.00           C
ATOM   2472 HD11 LEU   180      29.339  43.277  33.331  1.00  0.00           H
ATOM   2473 HD12 LEU   180      29.171  43.459  31.681  1.00  0.00           H
ATOM   2474 HD13 LEU   180      29.355  44.947  32.625  1.00  0.00           H
ATOM   2475  CD2 LEU   180      27.203  43.965  34.365  1.00  0.00           C
ATOM   2476 HD21 LEU   180      27.778  44.845  34.655  1.00  0.00           H
ATOM   2477 HD22 LEU   180      26.154  44.129  34.609  1.00  0.00           H
ATOM   2478 HD23 LEU   180      27.501  43.001  34.777  1.00  0.00           H
ATOM   2479  C   LEU   180      26.308  44.792  29.813  1.00  0.00           C
ATOM   2480  O   LEU   180      25.117  44.857  29.657  1.00  0.00           O
ATOM   2481  N   TYR   181      27.036  44.055  28.988  1.00  0.00           N
ATOM   2482  H   TYR   181      28.021  44.271  29.046  1.00  0.00           H
ATOM   2483  CA  TYR   181      26.532  43.289  27.827  1.00  0.00           C
ATOM   2484  HA  TYR   181      25.472  43.401  27.600  1.00  0.00           H
ATOM   2485  CB  TYR   181      27.290  43.727  26.590  1.00  0.00           C
ATOM   2486  HB2 TYR   181      28.352  43.511  26.704  1.00  0.00           H
ATOM   2487  HB3 TYR   181      26.961  43.012  25.836  1.00  0.00           H
ATOM   2488  CG  TYR   181      26.886  45.104  26.099  1.00  0.00           C
ATOM   2489  CD1 TYR   181      25.602  45.328  25.564  1.00  0.00           C
ATOM   2490  HD1 TYR   181      24.955  44.471  25.677  1.00  0.00           H
ATOM   2491  CE1 TYR   181      25.276  46.645  25.074  1.00  0.00           C
ATOM   2492  HE1 TYR   181      24.326  46.808  24.588  1.00  0.00           H
ATOM   2493  CZ  TYR   181      26.268  47.622  24.902  1.00  0.00           C
ATOM   2494  OH  TYR   181      25.814  48.823  24.527  1.00  0.00           O
ATOM   2495  HH  TYR   181      25.177  48.682  23.823  1.00  0.00           H
ATOM   2496  CE2 TYR   181      27.448  47.481  25.662  1.00  0.00           C
ATOM   2497  HE2 TYR   181      28.060  48.369  25.711  1.00  0.00           H
ATOM   2498  CD2 TYR   181      27.693  46.227  26.266  1.00  0.00           C
ATOM   2499  HD2 TYR   181      28.639  46.128  26.779  1.00  0.00           H
ATOM   2500  C   TYR   181      26.703  41.815  28.248  1.00  0.00           C
ATOM   2501  O   TYR   181      27.718  41.414  28.822  1.00  0.00           O
ATOM   2502  N   VAL   182      25.788  40.992  27.685  1.00  0.00           N
ATOM   2503  H   VAL   182      24.970  41.414  27.269  1.00  0.00           H
ATOM   2504  CA  VAL   182      26.126  39.595  27.442  1.00  0.00           C
ATOM   2505  HA  VAL   182      27.156  39.432  27.760  1.00  0.00           H
ATOM   2506  CB  VAL   182      25.532  38.511  28.444  1.00  0.00           C
ATOM   2507  HB  VAL   182      25.872  37.527  28.123  1.00  0.00           H
ATOM   2508  CG1 VAL   182      26.045  38.787  29.895  1.00  0.00           C
ATOM   2509 HG11 VAL   182      25.487  38.197  30.623  1.00  0.00           H
ATOM   2510 HG12 VAL   182      27.101  38.519  29.905  1.00  0.00           H
ATOM   2511 HG13 VAL   182      25.828  39.828  30.133  1.00  0.00           H
ATOM   2512  CG2 VAL   182      23.944  38.451  28.276  1.00  0.00           C
ATOM   2513 HG21 VAL   182      23.767  38.143  27.246  1.00  0.00           H
ATOM   2514 HG22 VAL   182      23.611  37.552  28.794  1.00  0.00           H
ATOM   2515 HG23 VAL   182      23.386  39.348  28.542  1.00  0.00           H
ATOM   2516  C   VAL   182      26.001  39.042  25.982  1.00  0.00           C
ATOM   2517  O   VAL   182      25.289  39.627  25.151  1.00  0.00           O
ATOM   2518  N   THR   183      26.840  38.038  25.578  1.00  0.00           N
ATOM   2519  H   THR   183      27.531  37.701  26.232  1.00  0.00           H
ATOM   2520  CA  THR   183      26.771  37.333  24.331  1.00  0.00           C
ATOM   2521  HA  THR   183      25.838  37.421  23.776  1.00  0.00           H
ATOM   2522  CB  THR   183      27.947  37.739  23.369  1.00  0.00           C
ATOM   2523  HB  THR   183      27.707  38.745  23.025  1.00  0.00           H
ATOM   2524  CG2 THR   183      29.404  37.867  23.850  1.00  0.00           C
ATOM   2525 HG21 THR   183      29.528  37.901  24.933  1.00  0.00           H
ATOM   2526 HG22 THR   183      29.987  36.975  23.621  1.00  0.00           H
ATOM   2527 HG23 THR   183      29.819  38.795  23.456  1.00  0.00           H
ATOM   2528  OG1 THR   183      27.910  36.925  22.225  1.00  0.00           O
ATOM   2529  HG1 THR   183      27.650  37.515  21.515  1.00  0.00           H
ATOM   2530  C   THR   183      27.055  35.880  24.666  1.00  0.00           C
ATOM   2531  O   THR   183      27.566  35.619  25.760  1.00  0.00           O
ATOM   2532  N   ALA   184      26.598  34.916  23.847  1.00  0.00           N
ATOM   2533  H   ALA   184      26.087  35.233  23.035  1.00  0.00           H
ATOM   2534  CA  ALA   184      26.840  33.488  23.933  1.00  0.00           C
ATOM   2535  HA  ALA   184      27.382  33.234  24.844  1.00  0.00           H
ATOM   2536  CB  ALA   184      25.597  32.589  23.981  1.00  0.00           C
ATOM   2537  HB1 ALA   184      24.860  32.643  23.180  1.00  0.00           H
ATOM   2538  HB2 ALA   184      25.835  31.527  24.040  1.00  0.00           H
ATOM   2539  HB3 ALA   184      25.017  32.798  24.880  1.00  0.00           H
ATOM   2540  C   ALA   184      27.817  32.987  22.813  1.00  0.00           C
ATOM   2541  O   ALA   184      27.701  33.391  21.629  1.00  0.00           O
ATOM   2542  N   ILE   185      28.804  32.128  23.175  1.00  0.00           N
ATOM   2543  H   ILE   185      28.580  31.636  24.028  1.00  0.00           H
ATOM   2544  CA  ILE   185      29.932  31.779  22.303  1.00  0.00           C
ATOM   2545  HA  ILE   185      29.571  31.982  21.295  1.00  0.00           H
ATOM   2546  CB  ILE   185      31.139  32.554  22.670  1.00  0.00           C
ATOM   2547  HB  ILE   185      32.006  32.313  22.055  1.00  0.00           H
ATOM   2548  CG2 ILE   185      30.949  34.099  22.628  1.00  0.00           C
ATOM   2549 HG21 ILE   185      30.420  34.409  21.727  1.00  0.00           H
ATOM   2550 HG22 ILE   185      30.321  34.438  23.452  1.00  0.00           H
ATOM   2551 HG23 ILE   185      31.930  34.557  22.507  1.00  0.00           H
ATOM   2552  CG1 ILE   185      31.619  32.257  24.181  1.00  0.00           C
ATOM   2553 HG12 ILE   185      31.084  32.792  24.966  1.00  0.00           H
ATOM   2554 HG13 ILE   185      31.517  31.181  24.318  1.00  0.00           H
ATOM   2555  CD1 ILE   185      33.123  32.695  24.372  1.00  0.00           C
ATOM   2556 HD11 ILE   185      33.696  32.597  23.450  1.00  0.00           H
ATOM   2557 HD12 ILE   185      33.018  33.755  24.601  1.00  0.00           H
ATOM   2558 HD13 ILE   185      33.471  32.298  25.326  1.00  0.00           H
ATOM   2559  C   ILE   185      30.213  30.328  22.287  1.00  0.00           C
ATOM   2560  O   ILE   185      29.657  29.501  23.006  1.00  0.00           O
ATOM   2561  N   GLU   186      31.018  29.917  21.313  1.00  0.00           N
ATOM   2562  H   GLU   186      31.405  30.611  20.689  1.00  0.00           H
ATOM   2563  CA  GLU   186      31.807  28.714  21.259  1.00  0.00           C
ATOM   2564  HA  GLU   186      31.339  27.872  21.770  1.00  0.00           H
ATOM   2565  CB  GLU   186      32.010  28.450  19.725  1.00  0.00           C
ATOM   2566  HB2 GLU   186      31.033  28.452  19.241  1.00  0.00           H
ATOM   2567  HB3 GLU   186      32.565  29.221  19.191  1.00  0.00           H
ATOM   2568  CG  GLU   186      32.741  27.188  19.413  1.00  0.00           C
ATOM   2569  HG2 GLU   186      33.786  27.339  19.682  1.00  0.00           H
ATOM   2570  HG3 GLU   186      32.460  26.387  20.097  1.00  0.00           H
ATOM   2571  CD  GLU   186      32.820  26.841  17.976  1.00  0.00           C
ATOM   2572  OE1 GLU   186      33.812  27.206  17.322  1.00  0.00           O
ATOM   2573  OE2 GLU   186      31.802  26.339  17.394  1.00  0.00           O
ATOM   2574  C   GLU   186      33.089  28.961  22.037  1.00  0.00           C
ATOM   2575  O   GLU   186      33.559  30.072  22.239  1.00  0.00           O
ATOM   2576  N   ASP   187      33.697  27.883  22.478  1.00  0.00           N
ATOM   2577  H   ASP   187      33.288  27.005  22.192  1.00  0.00           H
ATOM   2578  CA  ASP   187      35.081  27.830  22.922  1.00  0.00           C
ATOM   2579  HA  ASP   187      35.197  28.597  23.687  1.00  0.00           H
ATOM   2580  CB  ASP   187      35.136  26.469  23.666  1.00  0.00           C
ATOM   2581  HB2 ASP   187      34.370  26.497  24.440  1.00  0.00           H
ATOM   2582  HB3 ASP   187      35.016  25.539  23.111  1.00  0.00           H
ATOM   2583  CG  ASP   187      36.502  26.504  24.307  1.00  0.00           C
ATOM   2584  OD1 ASP   187      37.342  25.615  24.053  1.00  0.00           O
ATOM   2585  OD2 ASP   187      36.909  27.497  24.895  1.00  0.00           O
ATOM   2586  C   ASP   187      36.175  27.914  21.837  1.00  0.00           C
ATOM   2587  O   ASP   187      35.944  28.021  20.675  1.00  0.00           O
ATOM   2588  N   ARG   188      37.357  28.347  22.310  1.00  0.00           N
ATOM   2589  H   ARG   188      37.440  28.378  23.317  1.00  0.00           H
ATOM   2590  CA  ARG   188      38.697  28.295  21.622  1.00  0.00           C
ATOM   2591  HA  ARG   188      38.548  28.057  20.569  1.00  0.00           H
ATOM   2592  CB  ARG   188      39.431  29.630  21.687  1.00  0.00           C
ATOM   2593  HB2 ARG   188      38.622  30.359  21.725  1.00  0.00           H
ATOM   2594  HB3 ARG   188      40.002  29.692  22.614  1.00  0.00           H
ATOM   2595  CG  ARG   188      40.268  29.966  20.427  1.00  0.00           C
ATOM   2596  HG2 ARG   188      41.091  29.251  20.444  1.00  0.00           H
ATOM   2597  HG3 ARG   188      39.649  29.891  19.533  1.00  0.00           H
ATOM   2598  CD  ARG   188      40.707  31.417  20.378  1.00  0.00           C
ATOM   2599  HD2 ARG   188      41.227  31.623  19.442  1.00  0.00           H
ATOM   2600  HD3 ARG   188      39.740  31.918  20.344  1.00  0.00           H
ATOM   2601  NE  ARG   188      41.554  31.738  21.510  1.00  0.00           N
ATOM   2602  HE  ARG   188      42.448  31.274  21.439  1.00  0.00           H
ATOM   2603  CZ  ARG   188      41.229  32.302  22.661  1.00  0.00           C
ATOM   2604  NH1 ARG   188      40.025  32.655  23.001  1.00  0.00           N
ATOM   2605 HH11 ARG   188      39.902  33.003  23.941  1.00  0.00           H
ATOM   2606 HH12 ARG   188      39.220  32.576  22.397  1.00  0.00           H
ATOM   2607  NH2 ARG   188      42.071  32.514  23.657  1.00  0.00           N
ATOM   2608 HH21 ARG   188      43.011  32.753  23.375  1.00  0.00           H
ATOM   2609 HH22 ARG   188      41.765  32.811  24.572  1.00  0.00           H
ATOM   2610  C   ARG   188      39.646  27.229  22.007  1.00  0.00           C
ATOM   2611  O   ARG   188      40.332  26.701  21.091  1.00  0.00           O
ATOM   2612  N   GLN   189      39.831  26.874  23.288  1.00  0.00           N
ATOM   2613  H   GLN   189      39.363  27.427  23.992  1.00  0.00           H
ATOM   2614  CA  GLN   189      40.870  25.945  23.785  1.00  0.00           C
ATOM   2615  HA  GLN   189      40.914  25.188  23.002  1.00  0.00           H
ATOM   2616  CB  GLN   189      42.262  26.596  23.839  1.00  0.00           C
ATOM   2617  HB2 GLN   189      42.987  25.913  24.283  1.00  0.00           H
ATOM   2618  HB3 GLN   189      42.561  26.828  22.817  1.00  0.00           H
ATOM   2619  CG  GLN   189      42.291  27.943  24.639  1.00  0.00           C
ATOM   2620  HG2 GLN   189      41.428  28.608  24.595  1.00  0.00           H
ATOM   2621  HG3 GLN   189      42.400  27.777  25.711  1.00  0.00           H
ATOM   2622  CD  GLN   189      43.449  28.845  24.353  1.00  0.00           C
ATOM   2623  OE1 GLN   189      43.886  28.932  23.115  1.00  0.00           O
ATOM   2624  NE2 GLN   189      43.689  29.766  25.213  1.00  0.00           N
ATOM   2625 HE21 GLN   189      43.262  29.664  26.123  1.00  0.00           H
ATOM   2626 HE22 GLN   189      44.277  30.532  24.916  1.00  0.00           H
ATOM   2627  C   GLN   189      40.585  25.233  25.177  1.00  0.00           C
ATOM   2628  O   GLN   189      41.488  24.805  25.848  1.00  0.00           O
ATOM   2629  N   TYR   190      39.419  25.405  25.764  1.00  0.00           N
ATOM   2630  H   TYR   190      38.563  25.675  25.301  1.00  0.00           H
ATOM   2631  CA  TYR   190      39.289  25.368  27.210  1.00  0.00           C
ATOM   2632  HA  TYR   190      40.117  25.900  27.677  1.00  0.00           H
ATOM   2633  CB  TYR   190      37.923  26.014  27.502  1.00  0.00           C
ATOM   2634  HB2 TYR   190      37.786  27.064  27.242  1.00  0.00           H
ATOM   2635  HB3 TYR   190      37.241  25.570  26.776  1.00  0.00           H
ATOM   2636  CG  TYR   190      37.468  25.911  28.916  1.00  0.00           C
ATOM   2637  CD1 TYR   190      37.995  26.781  29.866  1.00  0.00           C
ATOM   2638  HD1 TYR   190      38.757  27.525  29.684  1.00  0.00           H
ATOM   2639  CE1 TYR   190      37.497  26.831  31.141  1.00  0.00           C
ATOM   2640  HE1 TYR   190      37.869  27.611  31.789  1.00  0.00           H
ATOM   2641  CZ  TYR   190      36.596  25.797  31.588  1.00  0.00           C
ATOM   2642  OH  TYR   190      36.191  25.732  32.868  1.00  0.00           O
ATOM   2643  HH  TYR   190      36.070  26.642  33.147  1.00  0.00           H
ATOM   2644  CE2 TYR   190      35.941  24.980  30.624  1.00  0.00           C
ATOM   2645  HE2 TYR   190      35.143  24.322  30.934  1.00  0.00           H
ATOM   2646  CD2 TYR   190      36.320  25.113  29.306  1.00  0.00           C
ATOM   2647  HD2 TYR   190      35.741  24.578  28.568  1.00  0.00           H
ATOM   2648  C   TYR   190      39.339  23.926  27.800  1.00  0.00           C
ATOM   2649  O   TYR   190      39.931  23.724  28.866  1.00  0.00           O
ATOM   2650  N   LYS   191      38.887  22.896  27.050  1.00  0.00           N
ATOM   2651  H   LYS   191      38.600  23.102  26.104  1.00  0.00           H
ATOM   2652  CA  LYS   191      39.025  21.453  27.451  1.00  0.00           C
ATOM   2653  HA  LYS   191      38.632  21.442  28.468  1.00  0.00           H
ATOM   2654  CB  LYS   191      38.329  20.442  26.458  1.00  0.00           C
ATOM   2655  HB2 LYS   191      38.629  20.643  25.429  1.00  0.00           H
ATOM   2656  HB3 LYS   191      38.577  19.398  26.653  1.00  0.00           H
ATOM   2657  CG  LYS   191      36.840  20.598  26.535  1.00  0.00           C
ATOM   2658  HG2 LYS   191      36.484  21.036  27.467  1.00  0.00           H
ATOM   2659  HG3 LYS   191      36.481  21.217  25.713  1.00  0.00           H
ATOM   2660  CD  LYS   191      36.109  19.295  26.180  1.00  0.00           C
ATOM   2661  HD2 LYS   191      36.091  19.188  25.096  1.00  0.00           H
ATOM   2662  HD3 LYS   191      36.557  18.340  26.454  1.00  0.00           H
ATOM   2663  CE  LYS   191      34.608  19.324  26.471  1.00  0.00           C
ATOM   2664  HE2 LYS   191      34.346  19.401  27.526  1.00  0.00           H
ATOM   2665  HE3 LYS   191      34.206  20.267  26.101  1.00  0.00           H
ATOM   2666  NZ  LYS   191      33.891  18.216  25.791  1.00  0.00           N
ATOM   2667  HZ1 LYS   191      34.012  18.064  24.800  1.00  0.00           H
ATOM   2668  HZ2 LYS   191      34.160  17.306  26.136  1.00  0.00           H
ATOM   2669  HZ3 LYS   191      32.929  18.339  26.073  1.00  0.00           H
ATOM   2670  C   LYS   191      40.400  20.938  27.451  1.00  0.00           C
ATOM   2671  O   LYS   191      40.620  19.810  27.906  1.00  0.00           O
ATOM   2672  N   ASP   192      41.374  21.597  26.749  1.00  0.00           N
ATOM   2673  H   ASP   192      40.976  22.346  26.201  1.00  0.00           H
ATOM   2674  CA  ASP   192      42.854  21.559  26.984  1.00  0.00           C
ATOM   2675  HA  ASP   192      43.228  20.551  27.162  1.00  0.00           H
ATOM   2676  CB  ASP   192      43.651  22.205  25.783  1.00  0.00           C
ATOM   2677  HB2 ASP   192      43.151  21.917  24.858  1.00  0.00           H
ATOM   2678  HB3 ASP   192      43.690  23.294  25.764  1.00  0.00           H
ATOM   2679  CG  ASP   192      45.083  21.760  25.631  1.00  0.00           C
ATOM   2680  OD1 ASP   192      45.436  20.586  25.949  1.00  0.00           O
ATOM   2681  OD2 ASP   192      45.844  22.615  25.088  1.00  0.00           O
ATOM   2682  C   ASP   192      43.231  22.377  28.297  1.00  0.00           C
ATOM   2683  O   ASP   192      43.822  21.770  29.256  1.00  0.00           O
ATOM   2684  N   TYR   193      43.005  23.725  28.225  1.00  0.00           N
ATOM   2685  H   TYR   193      42.523  24.031  27.391  1.00  0.00           H
ATOM   2686  CA  TYR   193      43.597  24.761  29.121  1.00  0.00           C
ATOM   2687  HA  TYR   193      44.650  24.533  29.288  1.00  0.00           H
ATOM   2688  CB  TYR   193      43.441  26.161  28.440  1.00  0.00           C
ATOM   2689  HB2 TYR   193      43.624  26.039  27.373  1.00  0.00           H
ATOM   2690  HB3 TYR   193      42.386  26.373  28.609  1.00  0.00           H
ATOM   2691  CG  TYR   193      44.404  27.264  28.962  1.00  0.00           C
ATOM   2692  CD1 TYR   193      43.951  28.606  29.202  1.00  0.00           C
ATOM   2693  HD1 TYR   193      42.881  28.753  29.185  1.00  0.00           H
ATOM   2694  CE1 TYR   193      44.859  29.549  29.833  1.00  0.00           C
ATOM   2695  HE1 TYR   193      44.445  30.412  30.333  1.00  0.00           H
ATOM   2696  CZ  TYR   193      46.154  29.095  30.256  1.00  0.00           C
ATOM   2697  OH  TYR   193      46.656  29.824  31.260  1.00  0.00           O
ATOM   2698  HH  TYR   193      47.584  29.638  31.418  1.00  0.00           H
ATOM   2699  CE2 TYR   193      46.545  27.772  29.938  1.00  0.00           C
ATOM   2700  HE2 TYR   193      47.532  27.469  30.255  1.00  0.00           H
ATOM   2701  CD2 TYR   193      45.767  26.891  29.231  1.00  0.00           C
ATOM   2702  HD2 TYR   193      46.196  25.974  28.855  1.00  0.00           H
ATOM   2703  C   TYR   193      42.999  24.811  30.537  1.00  0.00           C
ATOM   2704  O   TYR   193      43.708  25.320  31.357  1.00  0.00           O
ATOM   2705  N   LYS   194      41.891  24.068  30.896  1.00  0.00           N
ATOM   2706  H   LYS   194      41.347  23.732  30.115  1.00  0.00           H
ATOM   2707  CA  LYS   194      41.238  24.028  32.188  1.00  0.00           C
ATOM   2708  HA  LYS   194      42.019  23.969  32.946  1.00  0.00           H
ATOM   2709  CB  LYS   194      40.437  25.222  32.406  1.00  0.00           C
ATOM   2710  HB2 LYS   194      41.044  26.114  32.251  1.00  0.00           H
ATOM   2711  HB3 LYS   194      39.649  25.148  31.657  1.00  0.00           H
ATOM   2712  CG  LYS   194      39.948  25.327  33.882  1.00  0.00           C
ATOM   2713  HG2 LYS   194      39.130  24.621  34.026  1.00  0.00           H
ATOM   2714  HG3 LYS   194      40.762  25.050  34.551  1.00  0.00           H
ATOM   2715  CD  LYS   194      39.504  26.699  34.350  1.00  0.00           C
ATOM   2716  HD2 LYS   194      40.283  27.443  34.185  1.00  0.00           H
ATOM   2717  HD3 LYS   194      38.588  26.981  33.832  1.00  0.00           H
ATOM   2718  CE  LYS   194      38.974  26.722  35.775  1.00  0.00           C
ATOM   2719  HE2 LYS   194      38.309  27.575  35.915  1.00  0.00           H
ATOM   2720  HE3 LYS   194      38.375  25.831  35.963  1.00  0.00           H
ATOM   2721  NZ  LYS   194      40.083  27.039  36.621  1.00  0.00           N
ATOM   2722  HZ1 LYS   194      39.829  26.755  37.557  1.00  0.00           H
ATOM   2723  HZ2 LYS   194      40.989  26.614  36.479  1.00  0.00           H
ATOM   2724  HZ3 LYS   194      40.160  28.042  36.539  1.00  0.00           H
ATOM   2725  C   LYS   194      40.485  22.662  32.392  1.00  0.00           C
ATOM   2726  O   LYS   194      40.842  22.046  33.385  1.00  0.00           O
ATOM   2727  N   ILE   195      39.665  22.140  31.369  1.00  0.00           N
ATOM   2728  H   ILE   195      39.479  22.663  30.525  1.00  0.00           H
ATOM   2729  CA  ILE   195      39.158  20.827  31.225  1.00  0.00           C
ATOM   2730  HA  ILE   195      38.907  20.640  30.181  1.00  0.00           H
ATOM   2731  CB  ILE   195      37.744  20.605  31.947  1.00  0.00           C
ATOM   2732  HB  ILE   195      37.843  19.659  32.480  1.00  0.00           H
ATOM   2733  CG2 ILE   195      37.569  21.493  33.193  1.00  0.00           C
ATOM   2734 HG21 ILE   195      38.328  21.190  33.914  1.00  0.00           H
ATOM   2735 HG22 ILE   195      37.759  22.553  33.030  1.00  0.00           H
ATOM   2736 HG23 ILE   195      36.556  21.349  33.568  1.00  0.00           H
ATOM   2737  CG1 ILE   195      36.584  20.453  31.006  1.00  0.00           C
ATOM   2738 HG12 ILE   195      36.872  19.757  30.217  1.00  0.00           H
ATOM   2739 HG13 ILE   195      35.744  20.007  31.537  1.00  0.00           H
ATOM   2740  CD1 ILE   195      36.012  21.707  30.430  1.00  0.00           C
ATOM   2741 HD11 ILE   195      35.324  22.168  31.138  1.00  0.00           H
ATOM   2742 HD12 ILE   195      36.909  22.315  30.310  1.00  0.00           H
ATOM   2743 HD13 ILE   195      35.444  21.506  29.522  1.00  0.00           H
ATOM   2744  C   ILE   195      40.108  19.683  31.626  1.00  0.00           C
ATOM   2745  O   ILE   195      40.127  19.195  32.805  1.00  0.00           O
ATOM   2746  N   HIE   196      40.907  19.214  30.658  1.00  0.00           N
ATOM   2747  H   HIE   196      40.883  19.573  29.715  1.00  0.00           H
ATOM   2748  CA  HIE   196      41.895  18.128  30.782  1.00  0.00           C
ATOM   2749  HA  HIE   196      41.278  17.273  31.058  1.00  0.00           H
ATOM   2750  CB  HIE   196      42.502  17.853  29.429  1.00  0.00           C
ATOM   2751  HB2 HIE   196      41.836  17.496  28.644  1.00  0.00           H
ATOM   2752  HB3 HIE   196      42.902  18.816  29.111  1.00  0.00           H
ATOM   2753  CG  HIE   196      43.735  16.910  29.525  1.00  0.00           C
ATOM   2754  ND1 HIE   196      45.117  17.351  29.366  1.00  0.00           N
ATOM   2755  CE1 HIE   196      45.870  16.250  29.365  1.00  0.00           C
ATOM   2756  HE1 HIE   196      46.897  16.091  29.073  1.00  0.00           H
ATOM   2757  NE2 HIE   196      45.052  15.177  29.329  1.00  0.00           N
ATOM   2758  HE2 HIE   196      45.316  14.206  29.425  1.00  0.00           H
ATOM   2759  CD2 HIE   196      43.728  15.547  29.448  1.00  0.00           C
ATOM   2760  HD2 HIE   196      42.910  14.850  29.552  1.00  0.00           H
ATOM   2761  C   HIE   196      42.897  18.318  31.865  1.00  0.00           C
ATOM   2762  O   HIE   196      43.263  17.373  32.574  1.00  0.00           O
ATOM   2763  N   LEU   197      43.263  19.540  32.206  1.00  0.00           N
ATOM   2764  H   LEU   197      42.950  20.324  31.650  1.00  0.00           H
ATOM   2765  CA  LEU   197      44.024  19.883  33.458  1.00  0.00           C
ATOM   2766  HA  LEU   197      45.016  19.454  33.318  1.00  0.00           H
ATOM   2767  CB  LEU   197      44.254  21.349  33.393  1.00  0.00           C
ATOM   2768  HB2 LEU   197      44.687  21.499  32.404  1.00  0.00           H
ATOM   2769  HB3 LEU   197      43.271  21.813  33.474  1.00  0.00           H
ATOM   2770  CG  LEU   197      45.264  21.940  34.356  1.00  0.00           C
ATOM   2771  HG  LEU   197      45.214  21.407  35.305  1.00  0.00           H
ATOM   2772  CD1 LEU   197      46.679  21.821  33.764  1.00  0.00           C
ATOM   2773 HD11 LEU   197      46.699  21.911  32.678  1.00  0.00           H
ATOM   2774 HD12 LEU   197      47.362  22.586  34.132  1.00  0.00           H
ATOM   2775 HD13 LEU   197      47.089  20.837  33.990  1.00  0.00           H
ATOM   2776  CD2 LEU   197      44.775  23.360  34.624  1.00  0.00           C
ATOM   2777 HD21 LEU   197      45.665  23.821  35.052  1.00  0.00           H
ATOM   2778 HD22 LEU   197      44.427  23.795  33.687  1.00  0.00           H
ATOM   2779 HD23 LEU   197      44.033  23.401  35.421  1.00  0.00           H
ATOM   2780  C   LEU   197      43.354  19.339  34.691  1.00  0.00           C
ATOM   2781  O   LEU   197      44.072  18.675  35.432  1.00  0.00           O
ATOM   2782  N   TRP   198      42.094  19.568  34.974  1.00  0.00           N
ATOM   2783  H   TRP   198      41.657  20.206  34.324  1.00  0.00           H
ATOM   2784  CA  TRP   198      41.279  19.188  36.105  1.00  0.00           C
ATOM   2785  HA  TRP   198      41.839  19.204  37.040  1.00  0.00           H
ATOM   2786  CB  TRP   198      40.161  20.200  36.181  1.00  0.00           C
ATOM   2787  HB2 TRP   198      39.887  20.479  35.163  1.00  0.00           H
ATOM   2788  HB3 TRP   198      39.291  19.830  36.722  1.00  0.00           H
ATOM   2789  CG  TRP   198      40.495  21.480  36.954  1.00  0.00           C
ATOM   2790  CD1 TRP   198      41.371  22.424  36.565  1.00  0.00           C
ATOM   2791  HD1 TRP   198      42.081  22.391  35.752  1.00  0.00           H
ATOM   2792  NE1 TRP   198      41.481  23.385  37.585  1.00  0.00           N
ATOM   2793  HE1 TRP   198      42.360  23.862  37.728  1.00  0.00           H
ATOM   2794  CE2 TRP   198      40.654  23.096  38.641  1.00  0.00           C
ATOM   2795  CZ2 TRP   198      40.557  23.671  39.910  1.00  0.00           C
ATOM   2796  HZ2 TRP   198      40.900  24.685  40.048  1.00  0.00           H
ATOM   2797  CH2 TRP   198      39.690  23.081  40.820  1.00  0.00           C
ATOM   2798  HH2 TRP   198      39.633  23.434  41.840  1.00  0.00           H
ATOM   2799  CZ3 TRP   198      38.938  21.973  40.382  1.00  0.00           C
ATOM   2800  HZ3 TRP   198      38.233  21.507  41.054  1.00  0.00           H
ATOM   2801  CE3 TRP   198      39.159  21.337  39.147  1.00  0.00           C
ATOM   2802  HE3 TRP   198      38.506  20.561  38.777  1.00  0.00           H
ATOM   2803  CD2 TRP   198      40.104  21.888  38.270  1.00  0.00           C
ATOM   2804  C   TRP   198      40.782  17.750  35.858  1.00  0.00           C
ATOM   2805  O   TRP   198      40.905  16.962  36.767  1.00  0.00           O
ATOM   2806  N   GLU   199      40.419  17.364  34.636  1.00  0.00           N
ATOM   2807  H   GLU   199      40.316  17.971  33.836  1.00  0.00           H
ATOM   2808  CA  GLU   199      40.007  16.019  34.420  1.00  0.00           C
ATOM   2809  HA  GLU   199      39.245  15.798  35.167  1.00  0.00           H
ATOM   2810  CB  GLU   199      39.247  15.830  33.072  1.00  0.00           C
ATOM   2811  HB2 GLU   199      38.601  16.708  33.055  1.00  0.00           H
ATOM   2812  HB3 GLU   199      39.984  15.701  32.279  1.00  0.00           H
ATOM   2813  CG  GLU   199      38.267  14.622  33.030  1.00  0.00           C
ATOM   2814  HG2 GLU   199      38.756  13.650  33.102  1.00  0.00           H
ATOM   2815  HG3 GLU   199      37.531  14.594  33.834  1.00  0.00           H
ATOM   2816  CD  GLU   199      37.502  14.553  31.683  1.00  0.00           C
ATOM   2817  OE1 GLU   199      36.544  13.740  31.664  1.00  0.00           O
ATOM   2818  OE2 GLU   199      37.943  15.014  30.597  1.00  0.00           O
ATOM   2819  C   GLU   199      41.015  14.942  34.700  1.00  0.00           C
ATOM   2820  O   GLU   199      40.627  13.833  35.191  1.00  0.00           O
ATOM   2821  N   ASN   200      42.272  15.183  34.561  1.00  0.00           N
ATOM   2822  H   ASN   200      42.606  16.101  34.301  1.00  0.00           H
ATOM   2823  CA  ASN   200      43.381  14.266  34.538  1.00  0.00           C
ATOM   2824  HA  ASN   200      43.181  13.311  35.025  1.00  0.00           H
ATOM   2825  CB  ASN   200      43.704  14.068  33.051  1.00  0.00           C
ATOM   2826  HB2 ASN   200      42.791  14.124  32.458  1.00  0.00           H
ATOM   2827  HB3 ASN   200      44.316  14.858  32.616  1.00  0.00           H
ATOM   2828  CG  ASN   200      44.309  12.734  32.751  1.00  0.00           C
ATOM   2829  OD1 ASN   200      45.511  12.472  32.794  1.00  0.00           O
ATOM   2830  ND2 ASN   200      43.504  11.788  33.100  1.00  0.00           N
ATOM   2831 HD21 ASN   200      42.531  12.056  33.141  1.00  0.00           H
ATOM   2832 HD22 ASN   200      43.802  10.882  32.768  1.00  0.00           H
ATOM   2833  C   ASN   200      44.626  14.603  35.316  1.00  0.00           C
ATOM   2834  O   ASN   200      45.061  13.794  36.156  1.00  0.00           O
ATOM   2835  N   VAL   201      45.376  15.683  34.992  1.00  0.00           N
ATOM   2836  H   VAL   201      45.069  16.248  34.213  1.00  0.00           H
ATOM   2837  CA  VAL   201      46.666  16.086  35.619  1.00  0.00           C
ATOM   2838  HA  VAL   201      47.353  15.246  35.520  1.00  0.00           H
ATOM   2839  CB  VAL   201      47.367  17.342  35.029  1.00  0.00           C
ATOM   2840  HB  VAL   201      46.891  18.243  35.418  1.00  0.00           H
ATOM   2841  CG1 VAL   201      48.776  17.397  35.580  1.00  0.00           C
ATOM   2842 HG11 VAL   201      49.282  16.443  35.726  1.00  0.00           H
ATOM   2843 HG12 VAL   201      49.305  18.082  34.917  1.00  0.00           H
ATOM   2844 HG13 VAL   201      48.903  17.976  36.494  1.00  0.00           H
ATOM   2845  CG2 VAL   201      47.380  17.323  33.475  1.00  0.00           C
ATOM   2846 HG21 VAL   201      47.693  18.295  33.094  1.00  0.00           H
ATOM   2847 HG22 VAL   201      48.138  16.601  33.171  1.00  0.00           H
ATOM   2848 HG23 VAL   201      46.387  17.182  33.047  1.00  0.00           H
ATOM   2849  C   VAL   201      46.391  16.350  37.077  1.00  0.00           C
ATOM   2850  O   VAL   201      47.135  15.884  37.915  1.00  0.00           O
ATOM   2851  N   TYR   202      45.445  17.237  37.489  1.00  0.00           N
ATOM   2852  H   TYR   202      45.084  17.884  36.803  1.00  0.00           H
ATOM   2853  CA  TYR   202      45.016  17.460  38.890  1.00  0.00           C
ATOM   2854  HA  TYR   202      45.879  17.367  39.549  1.00  0.00           H
ATOM   2855  CB  TYR   202      44.300  18.777  39.080  1.00  0.00           C
ATOM   2856  HB2 TYR   202      43.313  18.633  38.642  1.00  0.00           H
ATOM   2857  HB3 TYR   202      44.058  18.908  40.135  1.00  0.00           H
ATOM   2858  CG  TYR   202      44.951  20.171  38.711  1.00  0.00           C
ATOM   2859  CD1 TYR   202      44.245  21.439  38.646  1.00  0.00           C
ATOM   2860  HD1 TYR   202      43.218  21.579  38.950  1.00  0.00           H
ATOM   2861  CE1 TYR   202      44.902  22.538  38.147  1.00  0.00           C
ATOM   2862  HE1 TYR   202      44.333  23.454  38.201  1.00  0.00           H
ATOM   2863  CZ  TYR   202      46.256  22.629  38.014  1.00  0.00           C
ATOM   2864  OH  TYR   202      46.905  23.773  37.500  1.00  0.00           O
ATOM   2865  HH  TYR   202      47.744  23.673  37.043  1.00  0.00           H
ATOM   2866  CE2 TYR   202      46.958  21.439  38.235  1.00  0.00           C
ATOM   2867  HE2 TYR   202      48.014  21.408  38.008  1.00  0.00           H
ATOM   2868  CD2 TYR   202      46.328  20.236  38.509  1.00  0.00           C
ATOM   2869  HD2 TYR   202      46.903  19.324  38.578  1.00  0.00           H
ATOM   2870  C   TYR   202      44.088  16.314  39.356  1.00  0.00           C
ATOM   2871  O   TYR   202      43.944  16.150  40.578  1.00  0.00           O
ATOM   2872  N   GLY   203      43.318  15.670  38.454  1.00  0.00           N
ATOM   2873  H   GLY   203      43.193  16.115  37.556  1.00  0.00           H
ATOM   2874  CA  GLY   203      42.881  14.275  38.674  1.00  0.00           C
ATOM   2875  HA2 GLY   203      42.736  13.871  37.672  1.00  0.00           H
ATOM   2876  HA3 GLY   203      43.725  13.716  39.079  1.00  0.00           H
ATOM   2877  C   GLY   203      41.561  14.019  39.558  1.00  0.00           C
ATOM   2878  O   GLY   203      41.365  12.936  40.049  1.00  0.00           O
ATOM   2879  N   PHE   204      40.627  14.895  39.309  1.00  0.00           N
ATOM   2880  H   PHE   204      40.973  15.688  38.789  1.00  0.00           H
ATOM   2881  CA  PHE   204      39.350  14.913  39.999  1.00  0.00           C
ATOM   2882  HA  PHE   204      39.589  14.745  41.049  1.00  0.00           H
ATOM   2883  CB  PHE   204      38.804  16.384  39.973  1.00  0.00           C
ATOM   2884  HB2 PHE   204      38.861  16.728  38.940  1.00  0.00           H
ATOM   2885  HB3 PHE   204      37.754  16.349  40.263  1.00  0.00           H
ATOM   2886  CG  PHE   204      39.545  17.458  40.792  1.00  0.00           C
ATOM   2887  CD1 PHE   204      39.328  17.571  42.209  1.00  0.00           C
ATOM   2888  HD1 PHE   204      38.597  16.983  42.744  1.00  0.00           H
ATOM   2889  CE1 PHE   204      39.995  18.545  42.964  1.00  0.00           C
ATOM   2890  HE1 PHE   204      39.591  18.722  43.949  1.00  0.00           H
ATOM   2891  CZ  PHE   204      40.874  19.433  42.339  1.00  0.00           C
ATOM   2892  HZ  PHE   204      41.569  19.918  43.008  1.00  0.00           H
ATOM   2893  CE2 PHE   204      41.027  19.314  40.967  1.00  0.00           C
ATOM   2894  HE2 PHE   204      41.773  19.984  40.565  1.00  0.00           H
ATOM   2895  CD2 PHE   204      40.416  18.370  40.176  1.00  0.00           C
ATOM   2896  HD2 PHE   204      40.552  18.434  39.107  1.00  0.00           H
ATOM   2897  C   PHE   204      38.335  13.891  39.337  1.00  0.00           C
ATOM   2898  O   PHE   204      38.466  13.567  38.156  1.00  0.00           O
ATOM   2899  N   ASP   205      37.364  13.430  40.118  1.00  0.00           N
ATOM   2900  H   ASP   205      37.469  13.597  41.108  1.00  0.00           H
ATOM   2901  CA  ASP   205      36.020  12.917  39.732  1.00  0.00           C
ATOM   2902  HA  ASP   205      36.172  12.167  38.956  1.00  0.00           H
ATOM   2903  CB  ASP   205      35.364  12.307  40.963  1.00  0.00           C
ATOM   2904  HB2 ASP   205      35.303  12.979  41.819  1.00  0.00           H
ATOM   2905  HB3 ASP   205      34.325  12.167  40.665  1.00  0.00           H
ATOM   2906  CG  ASP   205      35.956  10.904  41.367  1.00  0.00           C
ATOM   2907  OD1 ASP   205      36.408  10.153  40.505  1.00  0.00           O
ATOM   2908  OD2 ASP   205      36.011  10.569  42.634  1.00  0.00           O
ATOM   2909  C   ASP   205      35.147  14.089  39.223  1.00  0.00           C
ATOM   2910  O   ASP   205      35.075  15.128  39.896  1.00  0.00           O
ATOM   2911  N   MET   206      34.179  13.873  38.232  1.00  0.00           N
ATOM   2912  H   MET   206      34.158  13.046  37.652  1.00  0.00           H
ATOM   2913  CA  MET   206      33.285  15.008  37.859  1.00  0.00           C
ATOM   2914  HA  MET   206      33.954  15.867  37.809  1.00  0.00           H
ATOM   2915  CB  MET   206      32.652  14.535  36.541  1.00  0.00           C
ATOM   2916  HB2 MET   206      32.502  13.457  36.481  1.00  0.00           H
ATOM   2917  HB3 MET   206      31.724  15.088  36.398  1.00  0.00           H
ATOM   2918  CG  MET   206      33.581  14.891  35.396  1.00  0.00           C
ATOM   2919  HG2 MET   206      34.615  14.844  35.738  1.00  0.00           H
ATOM   2920  HG3 MET   206      33.521  14.081  34.670  1.00  0.00           H
ATOM   2921  SD  MET   206      33.344  16.434  34.487  1.00  0.00           S
ATOM   2922  CE  MET   206      34.629  16.382  33.262  1.00  0.00           C
ATOM   2923  HE1 MET   206      35.450  15.813  33.698  1.00  0.00           H
ATOM   2924  HE2 MET   206      34.372  15.803  32.376  1.00  0.00           H
ATOM   2925  HE3 MET   206      34.896  17.417  33.045  1.00  0.00           H
ATOM   2926  C   MET   206      32.216  15.477  38.860  1.00  0.00           C
ATOM   2927  O   MET   206      31.616  16.518  38.654  1.00  0.00           O
ATOM   2928  N   SER   207      32.177  14.840  40.048  1.00  0.00           N
ATOM   2929  H   SER   207      32.528  13.897  40.134  1.00  0.00           H
ATOM   2930  CA  SER   207      31.510  15.483  41.248  1.00  0.00           C
ATOM   2931  HA  SER   207      30.478  15.799  41.096  1.00  0.00           H
ATOM   2932  CB  SER   207      31.495  14.441  42.380  1.00  0.00           C
ATOM   2933  HB2 SER   207      31.201  14.923  43.313  1.00  0.00           H
ATOM   2934  HB3 SER   207      30.798  13.633  42.159  1.00  0.00           H
ATOM   2935  OG  SER   207      32.771  13.742  42.661  1.00  0.00           O
ATOM   2936  HG  SER   207      32.561  12.901  43.075  1.00  0.00           H
ATOM   2937  C   SER   207      32.183  16.850  41.682  1.00  0.00           C
ATOM   2938  O   SER   207      31.427  17.757  42.088  1.00  0.00           O
ATOM   2939  N   CYS   208      33.512  16.948  41.467  1.00  0.00           N
ATOM   2940  H   CYS   208      33.989  16.126  41.126  1.00  0.00           H
ATOM   2941  CA  CYS   208      34.256  18.210  41.609  1.00  0.00           C
ATOM   2942  HA  CYS   208      33.897  18.778  42.468  1.00  0.00           H
ATOM   2943  CB  CYS   208      35.644  17.807  41.920  1.00  0.00           C
ATOM   2944  HB2 CYS   208      35.615  16.972  42.621  1.00  0.00           H
ATOM   2945  HB3 CYS   208      36.170  17.487  41.021  1.00  0.00           H
ATOM   2946  SG  CYS   208      36.535  19.205  42.599  1.00  0.00           S
ATOM   2947  HG  CYS   208      37.711  18.611  42.824  1.00  0.00           H
ATOM   2948  C   CYS   208      34.152  19.108  40.394  1.00  0.00           C
ATOM   2949  O   CYS   208      33.828  20.250  40.538  1.00  0.00           O
ATOM   2950  N   ILE   209      34.483  18.505  39.260  1.00  0.00           N
ATOM   2951  H   ILE   209      34.444  17.498  39.191  1.00  0.00           H
ATOM   2952  CA  ILE   209      34.717  19.241  37.974  1.00  0.00           C
ATOM   2953  HA  ILE   209      35.466  19.992  38.225  1.00  0.00           H
ATOM   2954  CB  ILE   209      35.355  18.334  36.908  1.00  0.00           C
ATOM   2955  HB  ILE   209      34.607  17.561  36.735  1.00  0.00           H
ATOM   2956  CG2 ILE   209      35.721  18.955  35.565  1.00  0.00           C
ATOM   2957 HG21 ILE   209      36.511  19.686  35.738  1.00  0.00           H
ATOM   2958 HG22 ILE   209      36.081  18.277  34.791  1.00  0.00           H
ATOM   2959 HG23 ILE   209      34.869  19.441  35.091  1.00  0.00           H
ATOM   2960  CG1 ILE   209      36.685  17.595  37.306  1.00  0.00           C
ATOM   2961 HG12 ILE   209      37.548  18.249  37.182  1.00  0.00           H
ATOM   2962 HG13 ILE   209      36.584  17.471  38.384  1.00  0.00           H
ATOM   2963  CD1 ILE   209      36.898  16.219  36.692  1.00  0.00           C
ATOM   2964 HD11 ILE   209      36.620  16.445  35.663  1.00  0.00           H
ATOM   2965 HD12 ILE   209      37.945  15.927  36.771  1.00  0.00           H
ATOM   2966 HD13 ILE   209      36.279  15.508  37.240  1.00  0.00           H
ATOM   2967  C   ILE   209      33.445  20.061  37.542  1.00  0.00           C
ATOM   2968  O   ILE   209      33.559  21.199  37.145  1.00  0.00           O
ATOM   2969  N   LYS   210      32.228  19.601  37.830  1.00  0.00           N
ATOM   2970  H   LYS   210      32.186  18.615  38.047  1.00  0.00           H
ATOM   2971  CA  LYS   210      31.021  20.326  37.543  1.00  0.00           C
ATOM   2972  HA  LYS   210      31.248  21.012  36.727  1.00  0.00           H
ATOM   2973  CB  LYS   210      29.944  19.352  37.028  1.00  0.00           C
ATOM   2974  HB2 LYS   210      29.920  18.512  37.722  1.00  0.00           H
ATOM   2975  HB3 LYS   210      28.940  19.771  36.963  1.00  0.00           H
ATOM   2976  CG  LYS   210      30.344  18.717  35.706  1.00  0.00           C
ATOM   2977  HG2 LYS   210      30.236  19.520  34.976  1.00  0.00           H
ATOM   2978  HG3 LYS   210      31.377  18.404  35.854  1.00  0.00           H
ATOM   2979  CD  LYS   210      29.450  17.548  35.397  1.00  0.00           C
ATOM   2980  HD2 LYS   210      29.727  16.725  36.057  1.00  0.00           H
ATOM   2981  HD3 LYS   210      28.409  17.810  35.584  1.00  0.00           H
ATOM   2982  CE  LYS   210      29.442  17.139  33.957  1.00  0.00           C
ATOM   2983  HE2 LYS   210      30.364  16.626  33.681  1.00  0.00           H
ATOM   2984  HE3 LYS   210      28.607  16.439  33.961  1.00  0.00           H
ATOM   2985  NZ  LYS   210      29.144  18.169  32.961  1.00  0.00           N
ATOM   2986  HZ1 LYS   210      28.421  18.778  33.317  1.00  0.00           H
ATOM   2987  HZ2 LYS   210      29.995  18.675  32.761  1.00  0.00           H
ATOM   2988  HZ3 LYS   210      28.769  17.792  32.102  1.00  0.00           H
ATOM   2989  C   LYS   210      30.400  21.221  38.600  1.00  0.00           C
ATOM   2990  O   LYS   210      29.445  21.928  38.357  1.00  0.00           O
ATOM   2991  N   ASP   211      31.106  21.316  39.754  1.00  0.00           N
ATOM   2992  H   ASP   211      31.842  20.625  39.758  1.00  0.00           H
ATOM   2993  CA  ASP   211      31.122  22.574  40.585  1.00  0.00           C
ATOM   2994  HA  ASP   211      30.331  23.280  40.332  1.00  0.00           H
ATOM   2995  CB  ASP   211      30.811  22.342  42.125  1.00  0.00           C
ATOM   2996  HB2 ASP   211      29.910  21.733  42.198  1.00  0.00           H
ATOM   2997  HB3 ASP   211      31.646  21.718  42.443  1.00  0.00           H
ATOM   2998  CG  ASP   211      30.687  23.680  42.945  1.00  0.00           C
ATOM   2999  OD1 ASP   211      29.958  24.665  42.661  1.00  0.00           O
ATOM   3000  OD2 ASP   211      31.161  23.613  44.147  1.00  0.00           O
ATOM   3001  C   ASP   211      32.421  23.372  40.282  1.00  0.00           C
ATOM   3002  O   ASP   211      32.427  24.124  39.346  1.00  0.00           O
ATOM   3003  N   VAL   212      33.512  23.117  40.991  1.00  0.00           N
ATOM   3004  H   VAL   212      33.412  22.280  41.546  1.00  0.00           H
ATOM   3005  CA  VAL   212      34.619  23.990  41.262  1.00  0.00           C
ATOM   3006  HA  VAL   212      34.143  24.788  41.831  1.00  0.00           H
ATOM   3007  CB  VAL   212      35.761  23.348  42.016  1.00  0.00           C
ATOM   3008  HB  VAL   212      36.173  22.474  41.511  1.00  0.00           H
ATOM   3009  CG1 VAL   212      36.901  24.256  42.273  1.00  0.00           C
ATOM   3010 HG11 VAL   212      37.704  23.768  42.826  1.00  0.00           H
ATOM   3011 HG12 VAL   212      37.257  24.753  41.371  1.00  0.00           H
ATOM   3012 HG13 VAL   212      36.493  25.095  42.838  1.00  0.00           H
ATOM   3013  CG2 VAL   212      35.207  22.867  43.363  1.00  0.00           C
ATOM   3014 HG21 VAL   212      34.352  22.192  43.318  1.00  0.00           H
ATOM   3015 HG22 VAL   212      36.033  22.329  43.827  1.00  0.00           H
ATOM   3016 HG23 VAL   212      35.051  23.696  44.053  1.00  0.00           H
ATOM   3017  C   VAL   212      35.164  24.588  39.956  1.00  0.00           C
ATOM   3018  O   VAL   212      35.151  25.784  39.791  1.00  0.00           O
ATOM   3019  N   ALA   213      35.699  23.807  39.049  1.00  0.00           N
ATOM   3020  H   ALA   213      35.948  22.898  39.412  1.00  0.00           H
ATOM   3021  CA  ALA   213      36.216  24.197  37.791  1.00  0.00           C
ATOM   3022  HA  ALA   213      37.069  24.865  37.912  1.00  0.00           H
ATOM   3023  CB  ALA   213      36.729  22.950  37.096  1.00  0.00           C
ATOM   3024  HB1 ALA   213      36.744  23.242  36.046  1.00  0.00           H
ATOM   3025  HB2 ALA   213      37.762  22.858  37.431  1.00  0.00           H
ATOM   3026  HB3 ALA   213      36.234  22.003  37.314  1.00  0.00           H
ATOM   3027  C   ALA   213      35.280  24.945  36.890  1.00  0.00           C
ATOM   3028  O   ALA   213      35.697  25.897  36.249  1.00  0.00           O
ATOM   3029  N   ILE   214      34.128  24.350  36.550  1.00  0.00           N
ATOM   3030  H   ILE   214      33.875  23.693  37.274  1.00  0.00           H
ATOM   3031  CA  ILE   214      33.061  25.020  35.851  1.00  0.00           C
ATOM   3032  HA  ILE   214      33.545  25.352  34.933  1.00  0.00           H
ATOM   3033  CB  ILE   214      31.923  23.974  35.469  1.00  0.00           C
ATOM   3034  HB  ILE   214      31.799  23.424  36.402  1.00  0.00           H
ATOM   3035  CG2 ILE   214      30.618  24.703  35.102  1.00  0.00           C
ATOM   3036 HG21 ILE   214      30.216  25.362  35.872  1.00  0.00           H
ATOM   3037 HG22 ILE   214      30.821  25.278  34.199  1.00  0.00           H
ATOM   3038 HG23 ILE   214      29.931  23.873  34.934  1.00  0.00           H
ATOM   3039  CG1 ILE   214      32.265  22.937  34.416  1.00  0.00           C
ATOM   3040 HG12 ILE   214      33.126  22.403  34.820  1.00  0.00           H
ATOM   3041 HG13 ILE   214      31.444  22.220  34.406  1.00  0.00           H
ATOM   3042  CD1 ILE   214      32.678  23.396  33.000  1.00  0.00           C
ATOM   3043 HD11 ILE   214      31.796  23.449  32.361  1.00  0.00           H
ATOM   3044 HD12 ILE   214      33.182  24.363  33.008  1.00  0.00           H
ATOM   3045 HD13 ILE   214      33.276  22.619  32.524  1.00  0.00           H
ATOM   3046  C   ILE   214      32.567  26.294  36.537  1.00  0.00           C
ATOM   3047  O   ILE   214      32.576  27.262  35.773  1.00  0.00           O
ATOM   3048  N   LYS   215      32.175  26.393  37.791  1.00  0.00           N
ATOM   3049  H   LYS   215      32.331  25.593  38.387  1.00  0.00           H
ATOM   3050  CA  LYS   215      31.479  27.612  38.365  1.00  0.00           C
ATOM   3051  HA  LYS   215      30.913  27.928  37.489  1.00  0.00           H
ATOM   3052  CB  LYS   215      30.621  27.289  39.565  1.00  0.00           C
ATOM   3053  HB2 LYS   215      31.235  26.899  40.376  1.00  0.00           H
ATOM   3054  HB3 LYS   215      30.275  28.276  39.872  1.00  0.00           H
ATOM   3055  CG  LYS   215      29.527  26.331  39.130  1.00  0.00           C
ATOM   3056  HG2 LYS   215      29.233  26.791  38.187  1.00  0.00           H
ATOM   3057  HG3 LYS   215      29.799  25.275  39.121  1.00  0.00           H
ATOM   3058  CD  LYS   215      28.357  26.473  40.148  1.00  0.00           C
ATOM   3059  HD2 LYS   215      28.744  26.566  41.163  1.00  0.00           H
ATOM   3060  HD3 LYS   215      27.876  27.435  39.971  1.00  0.00           H
ATOM   3061  CE  LYS   215      27.524  25.227  40.094  1.00  0.00           C
ATOM   3062  HE2 LYS   215      26.906  25.141  39.201  1.00  0.00           H
ATOM   3063  HE3 LYS   215      28.054  24.287  39.943  1.00  0.00           H
ATOM   3064  NZ  LYS   215      26.710  25.136  41.352  1.00  0.00           N
ATOM   3065  HZ1 LYS   215      25.963  24.464  41.250  1.00  0.00           H
ATOM   3066  HZ2 LYS   215      27.323  24.890  42.116  1.00  0.00           H
ATOM   3067  HZ3 LYS   215      26.226  25.989  41.593  1.00  0.00           H
ATOM   3068  C   LYS   215      32.504  28.643  38.886  1.00  0.00           C
ATOM   3069  O   LYS   215      32.207  29.620  39.590  1.00  0.00           O
ATOM   3070  N   GLU   216      33.738  28.532  38.403  1.00  0.00           N
ATOM   3071  H   GLU   216      33.852  27.847  37.670  1.00  0.00           H
ATOM   3072  CA  GLU   216      34.664  29.679  38.236  1.00  0.00           C
ATOM   3073  HA  GLU   216      34.345  30.390  38.999  1.00  0.00           H
ATOM   3074  CB  GLU   216      36.061  29.019  38.542  1.00  0.00           C
ATOM   3075  HB2 GLU   216      36.078  28.485  39.492  1.00  0.00           H
ATOM   3076  HB3 GLU   216      36.241  28.295  37.748  1.00  0.00           H
ATOM   3077  CG  GLU   216      37.214  29.987  38.409  1.00  0.00           C
ATOM   3078  HG2 GLU   216      38.075  29.384  38.121  1.00  0.00           H
ATOM   3079  HG3 GLU   216      37.056  30.805  37.706  1.00  0.00           H
ATOM   3080  CD  GLU   216      37.287  30.619  39.812  1.00  0.00           C
ATOM   3081  OE1 GLU   216      38.369  30.345  40.364  1.00  0.00           O
ATOM   3082  OE2 GLU   216      36.338  31.051  40.503  1.00  0.00           O
ATOM   3083  C   GLU   216      34.630  30.438  36.862  1.00  0.00           C
ATOM   3084  O   GLU   216      34.700  29.815  35.817  1.00  0.00           O
ATOM   3085  N   PRO   217      34.385  31.772  36.768  1.00  0.00           N
ATOM   3086  CD  PRO   217      33.809  32.563  37.852  1.00  0.00           C
ATOM   3087  HD2 PRO   217      34.229  32.411  38.846  1.00  0.00           H
ATOM   3088  HD3 PRO   217      32.757  32.326  38.015  1.00  0.00           H
ATOM   3089  CG  PRO   217      34.083  33.993  37.371  1.00  0.00           C
ATOM   3090  HG2 PRO   217      35.114  34.195  37.661  1.00  0.00           H
ATOM   3091  HG3 PRO   217      33.380  34.685  37.835  1.00  0.00           H
ATOM   3092  CB  PRO   217      33.889  33.901  35.876  1.00  0.00           C
ATOM   3093  HB2 PRO   217      34.489  34.668  35.387  1.00  0.00           H
ATOM   3094  HB3 PRO   217      32.816  34.019  35.726  1.00  0.00           H
ATOM   3095  CA  PRO   217      34.451  32.526  35.540  1.00  0.00           C
ATOM   3096  HA  PRO   217      33.809  32.070  34.786  1.00  0.00           H
ATOM   3097  C   PRO   217      35.912  32.409  35.129  1.00  0.00           C
ATOM   3098  O   PRO   217      36.750  32.898  35.887  1.00  0.00           O
ATOM   3099  N   LEU   218      36.212  32.068  33.908  1.00  0.00           N
ATOM   3100  H   LEU   218      35.371  32.051  33.349  1.00  0.00           H
ATOM   3101  CA  LEU   218      37.528  32.347  33.270  1.00  0.00           C
ATOM   3102  HA  LEU   218      38.369  32.241  33.955  1.00  0.00           H
ATOM   3103  CB  LEU   218      37.529  31.375  32.047  1.00  0.00           C
ATOM   3104  HB2 LEU   218      37.170  30.372  32.276  1.00  0.00           H
ATOM   3105  HB3 LEU   218      36.753  31.846  31.442  1.00  0.00           H
ATOM   3106  CG  LEU   218      38.832  31.356  31.178  1.00  0.00           C
ATOM   3107  HG  LEU   218      39.291  32.336  31.048  1.00  0.00           H
ATOM   3108  CD1 LEU   218      39.833  30.407  31.863  1.00  0.00           C
ATOM   3109 HD11 LEU   218      40.778  30.214  31.356  1.00  0.00           H
ATOM   3110 HD12 LEU   218      40.074  30.795  32.853  1.00  0.00           H
ATOM   3111 HD13 LEU   218      39.470  29.401  32.072  1.00  0.00           H
ATOM   3112  CD2 LEU   218      38.537  30.618  29.863  1.00  0.00           C
ATOM   3113 HD21 LEU   218      38.023  29.705  30.164  1.00  0.00           H
ATOM   3114 HD22 LEU   218      37.857  31.176  29.220  1.00  0.00           H
ATOM   3115 HD23 LEU   218      39.438  30.366  29.304  1.00  0.00           H
ATOM   3116  C   LEU   218      37.651  33.865  32.864  1.00  0.00           C
ATOM   3117  O   LEU   218      36.661  34.604  32.658  1.00  0.00           O
ATOM   3118  N   VAL   219      38.861  34.392  32.945  1.00  0.00           N
ATOM   3119  H   VAL   219      39.576  33.805  33.351  1.00  0.00           H
ATOM   3120  CA  VAL   219      39.254  35.513  32.119  1.00  0.00           C
ATOM   3121  HA  VAL   219      38.377  35.962  31.653  1.00  0.00           H
ATOM   3122  CB  VAL   219      39.971  36.554  33.023  1.00  0.00           C
ATOM   3123  HB  VAL   219      40.969  36.256  33.344  1.00  0.00           H
ATOM   3124  CG1 VAL   219      40.348  37.824  32.200  1.00  0.00           C
ATOM   3125 HG11 VAL   219      40.996  37.532  31.374  1.00  0.00           H
ATOM   3126 HG12 VAL   219      39.413  38.189  31.774  1.00  0.00           H
ATOM   3127 HG13 VAL   219      40.828  38.526  32.883  1.00  0.00           H
ATOM   3128  CG2 VAL   219      39.017  36.817  34.348  1.00  0.00           C
ATOM   3129 HG21 VAL   219      39.238  36.007  35.042  1.00  0.00           H
ATOM   3130 HG22 VAL   219      39.447  37.686  34.845  1.00  0.00           H
ATOM   3131 HG23 VAL   219      37.964  36.980  34.118  1.00  0.00           H
ATOM   3132  C   VAL   219      40.199  35.035  30.999  1.00  0.00           C
ATOM   3133  O   VAL   219      41.217  34.402  31.173  1.00  0.00           O
ATOM   3134  N   ASP   220      39.781  35.389  29.802  1.00  0.00           N
ATOM   3135  H   ASP   220      39.187  36.205  29.748  1.00  0.00           H
ATOM   3136  CA  ASP   220      40.432  35.055  28.481  1.00  0.00           C
ATOM   3137  HA  ASP   220      41.522  35.036  28.494  1.00  0.00           H
ATOM   3138  CB  ASP   220      39.916  33.733  27.878  1.00  0.00           C
ATOM   3139  HB2 ASP   220      40.262  32.991  28.598  1.00  0.00           H
ATOM   3140  HB3 ASP   220      38.829  33.803  27.872  1.00  0.00           H
ATOM   3141  CG  ASP   220      40.384  33.231  26.506  1.00  0.00           C
ATOM   3142  OD1 ASP   220      41.552  33.429  26.162  1.00  0.00           O
ATOM   3143  OD2 ASP   220      39.632  32.537  25.835  1.00  0.00           O
ATOM   3144  C   ASP   220      40.147  36.193  27.569  1.00  0.00           C
ATOM   3145  O   ASP   220      39.553  37.152  27.956  1.00  0.00           O
ATOM   3146  N   VAL   221      40.847  36.096  26.422  1.00  0.00           N
ATOM   3147  H   VAL   221      41.207  35.195  26.143  1.00  0.00           H
ATOM   3148  CA  VAL   221      40.584  37.044  25.332  1.00  0.00           C
ATOM   3149  HA  VAL   221      39.857  37.794  25.643  1.00  0.00           H
ATOM   3150  CB  VAL   221      41.898  37.642  24.884  1.00  0.00           C
ATOM   3151  HB  VAL   221      41.585  38.063  23.928  1.00  0.00           H
ATOM   3152  CG1 VAL   221      42.243  38.785  25.876  1.00  0.00           C
ATOM   3153 HG11 VAL   221      43.104  39.288  25.436  1.00  0.00           H
ATOM   3154 HG12 VAL   221      41.381  39.407  26.117  1.00  0.00           H
ATOM   3155 HG13 VAL   221      42.525  38.491  26.887  1.00  0.00           H
ATOM   3156  CG2 VAL   221      43.145  36.772  24.726  1.00  0.00           C
ATOM   3157 HG21 VAL   221      43.576  36.422  25.664  1.00  0.00           H
ATOM   3158 HG22 VAL   221      42.889  35.868  24.174  1.00  0.00           H
ATOM   3159 HG23 VAL   221      43.973  37.187  24.151  1.00  0.00           H
ATOM   3160  C   VAL   221      39.979  36.241  24.187  1.00  0.00           C
ATOM   3161  O   VAL   221      40.596  35.401  23.567  1.00  0.00           O
ATOM   3162  N   VAL   222      38.743  36.582  23.786  1.00  0.00           N
ATOM   3163  H   VAL   222      38.439  37.499  24.082  1.00  0.00           H
ATOM   3164  CA  VAL   222      37.787  35.857  22.920  1.00  0.00           C
ATOM   3165  HA  VAL   222      38.143  34.829  22.857  1.00  0.00           H
ATOM   3166  CB  VAL   222      36.417  36.104  23.465  1.00  0.00           C
ATOM   3167  HB  VAL   222      36.229  37.172  23.357  1.00  0.00           H
ATOM   3168  CG1 VAL   222      35.405  35.339  22.640  1.00  0.00           C
ATOM   3169 HG11 VAL   222      34.919  36.008  21.929  1.00  0.00           H
ATOM   3170 HG12 VAL   222      35.923  34.540  22.110  1.00  0.00           H
ATOM   3171 HG13 VAL   222      34.611  34.864  23.216  1.00  0.00           H
ATOM   3172  CG2 VAL   222      36.244  35.870  24.941  1.00  0.00           C
ATOM   3173 HG21 VAL   222      36.866  36.509  25.569  1.00  0.00           H
ATOM   3174 HG22 VAL   222      35.209  35.842  25.283  1.00  0.00           H
ATOM   3175 HG23 VAL   222      36.722  34.937  25.238  1.00  0.00           H
ATOM   3176  C   VAL   222      38.031  36.377  21.500  1.00  0.00           C
ATOM   3177  O   VAL   222      37.869  37.528  21.157  1.00  0.00           O
ATOM   3178  N   ASP   223      38.421  35.416  20.650  1.00  0.00           N
ATOM   3179  H   ASP   223      38.101  34.478  20.845  1.00  0.00           H
ATOM   3180  CA  ASP   223      38.632  35.655  19.188  1.00  0.00           C
ATOM   3181  HA  ASP   223      39.165  36.594  19.039  1.00  0.00           H
ATOM   3182  CB  ASP   223      39.443  34.488  18.559  1.00  0.00           C
ATOM   3183  HB2 ASP   223      40.319  34.337  19.190  1.00  0.00           H
ATOM   3184  HB3 ASP   223      38.795  33.615  18.483  1.00  0.00           H
ATOM   3185  CG  ASP   223      39.996  34.752  17.161  1.00  0.00           C
ATOM   3186  OD1 ASP   223      41.103  35.353  17.014  1.00  0.00           O
ATOM   3187  OD2 ASP   223      39.252  34.369  16.227  1.00  0.00           O
ATOM   3188  C   ASP   223      37.253  35.709  18.551  1.00  0.00           C
ATOM   3189  O   ASP   223      36.684  34.601  18.485  1.00  0.00           O
ATOM   3190  N   PRO   224      36.722  36.797  17.993  1.00  0.00           N
ATOM   3191  CD  PRO   224      37.573  37.884  17.510  1.00  0.00           C
ATOM   3192  HD2 PRO   224      38.559  37.666  17.099  1.00  0.00           H
ATOM   3193  HD3 PRO   224      37.726  38.518  18.383  1.00  0.00           H
ATOM   3194  CG  PRO   224      36.684  38.712  16.583  1.00  0.00           C
ATOM   3195  HG2 PRO   224      36.771  38.319  15.570  1.00  0.00           H
ATOM   3196  HG3 PRO   224      37.000  39.755  16.584  1.00  0.00           H
ATOM   3197  CB  PRO   224      35.322  38.546  17.199  1.00  0.00           C
ATOM   3198  HB2 PRO   224      34.501  38.740  16.510  1.00  0.00           H
ATOM   3199  HB3 PRO   224      35.182  39.118  18.116  1.00  0.00           H
ATOM   3200  CA  PRO   224      35.291  37.123  17.743  1.00  0.00           C
ATOM   3201  HA  PRO   224      34.808  37.183  18.719  1.00  0.00           H
ATOM   3202  C   PRO   224      34.625  36.063  16.842  1.00  0.00           C
ATOM   3203  O   PRO   224      33.399  35.964  16.774  1.00  0.00           O
ATOM   3204  N   LYS   225      35.412  35.329  15.956  1.00  0.00           N
ATOM   3205  H   LYS   225      36.396  35.557  15.941  1.00  0.00           H
ATOM   3206  CA  LYS   225      35.154  33.984  15.457  1.00  0.00           C
ATOM   3207  HA  LYS   225      34.457  34.031  14.620  1.00  0.00           H
ATOM   3208  CB  LYS   225      36.413  33.335  14.860  1.00  0.00           C
ATOM   3209  HB2 LYS   225      37.186  33.298  15.628  1.00  0.00           H
ATOM   3210  HB3 LYS   225      36.227  32.314  14.528  1.00  0.00           H
ATOM   3211  CG  LYS   225      36.969  34.189  13.715  1.00  0.00           C
ATOM   3212  HG2 LYS   225      36.177  34.423  13.003  1.00  0.00           H
ATOM   3213  HG3 LYS   225      37.475  35.098  14.041  1.00  0.00           H
ATOM   3214  CD  LYS   225      37.978  33.341  12.888  1.00  0.00           C
ATOM   3215  HD2 LYS   225      37.459  32.496  12.434  1.00  0.00           H
ATOM   3216  HD3 LYS   225      38.271  33.830  11.960  1.00  0.00           H
ATOM   3217  CE  LYS   225      39.220  32.990  13.550  1.00  0.00           C
ATOM   3218  HE2 LYS   225      39.100  32.485  14.508  1.00  0.00           H
ATOM   3219  HE3 LYS   225      39.807  32.264  12.989  1.00  0.00           H
ATOM   3220  NZ  LYS   225      40.119  34.187  13.610  1.00  0.00           N
ATOM   3221  HZ1 LYS   225      39.915  34.758  12.803  1.00  0.00           H
ATOM   3222  HZ2 LYS   225      39.939  34.747  14.431  1.00  0.00           H
ATOM   3223  HZ3 LYS   225      41.121  34.055  13.605  1.00  0.00           H
ATOM   3224  C   LYS   225      34.311  33.067  16.308  1.00  0.00           C
ATOM   3225  O   LYS   225      33.417  32.451  15.745  1.00  0.00           O
ATOM   3226  N   GLN   226      34.544  33.055  17.616  1.00  0.00           N
ATOM   3227  H   GLN   226      35.305  33.563  18.043  1.00  0.00           H
ATOM   3228  CA  GLN   226      33.791  32.339  18.628  1.00  0.00           C
ATOM   3229  HA  GLN   226      33.687  31.366  18.147  1.00  0.00           H
ATOM   3230  CB  GLN   226      34.535  32.390  19.904  1.00  0.00           C
ATOM   3231  HB2 GLN   226      34.418  33.404  20.286  1.00  0.00           H
ATOM   3232  HB3 GLN   226      34.068  31.803  20.695  1.00  0.00           H
ATOM   3233  CG  GLN   226      35.987  31.843  19.930  1.00  0.00           C
ATOM   3234  HG2 GLN   226      36.060  30.788  19.669  1.00  0.00           H
ATOM   3235  HG3 GLN   226      36.505  32.283  19.078  1.00  0.00           H
ATOM   3236  CD  GLN   226      36.711  32.141  21.300  1.00  0.00           C
ATOM   3237  OE1 GLN   226      37.694  32.842  21.408  1.00  0.00           O
ATOM   3238  NE2 GLN   226      36.171  31.518  22.377  1.00  0.00           N
ATOM   3239 HE21 GLN   226      36.740  31.444  23.209  1.00  0.00           H
ATOM   3240 HE22 GLN   226      35.242  31.132  22.283  1.00  0.00           H
ATOM   3241  C   GLN   226      32.334  32.871  18.781  1.00  0.00           C
ATOM   3242  O   GLN   226      31.543  32.300  19.482  1.00  0.00           O
ATOM   3243  N   LEU   227      31.907  34.096  18.321  1.00  0.00           N
ATOM   3244  H   LEU   227      32.544  34.520  17.662  1.00  0.00           H
ATOM   3245  CA  LEU   227      30.559  34.646  18.559  1.00  0.00           C
ATOM   3246  HA  LEU   227      30.401  34.741  19.633  1.00  0.00           H
ATOM   3247  CB  LEU   227      30.442  36.104  18.209  1.00  0.00           C
ATOM   3248  HB2 LEU   227      30.722  36.145  17.157  1.00  0.00           H
ATOM   3249  HB3 LEU   227      29.368  36.272  18.287  1.00  0.00           H
ATOM   3250  CG  LEU   227      31.342  37.183  18.812  1.00  0.00           C
ATOM   3251  HG  LEU   227      32.421  37.048  18.739  1.00  0.00           H
ATOM   3252  CD1 LEU   227      31.025  38.630  18.272  1.00  0.00           C
ATOM   3253 HD11 LEU   227      31.062  39.325  19.111  1.00  0.00           H
ATOM   3254 HD12 LEU   227      31.666  38.925  17.441  1.00  0.00           H
ATOM   3255 HD13 LEU   227      30.008  38.507  17.899  1.00  0.00           H
ATOM   3256  CD2 LEU   227      30.932  37.180  20.323  1.00  0.00           C
ATOM   3257 HD21 LEU   227      29.889  37.476  20.427  1.00  0.00           H
ATOM   3258 HD22 LEU   227      31.283  36.248  20.767  1.00  0.00           H
ATOM   3259 HD23 LEU   227      31.431  38.034  20.782  1.00  0.00           H
ATOM   3260  C   LEU   227      29.464  33.798  17.939  1.00  0.00           C
ATOM   3261  O   LEU   227      29.499  33.562  16.752  1.00  0.00           O
ATOM   3262  N   VAL   228      28.630  33.303  18.879  1.00  0.00           N
ATOM   3263  H   VAL   228      28.782  33.546  19.847  1.00  0.00           H
ATOM   3264  CA  VAL   228      27.473  32.484  18.553  1.00  0.00           C
ATOM   3265  HA  VAL   228      27.674  32.169  17.528  1.00  0.00           H
ATOM   3266  CB  VAL   228      27.248  31.223  19.441  1.00  0.00           C
ATOM   3267  HB  VAL   228      27.560  31.409  20.469  1.00  0.00           H
ATOM   3268  CG1 VAL   228      25.763  30.719  19.331  1.00  0.00           C
ATOM   3269 HG11 VAL   228      25.531  30.369  18.325  1.00  0.00           H
ATOM   3270 HG12 VAL   228      25.682  29.949  20.098  1.00  0.00           H
ATOM   3271 HG13 VAL   228      25.120  31.480  19.772  1.00  0.00           H
ATOM   3272  CG2 VAL   228      28.187  30.138  18.825  1.00  0.00           C
ATOM   3273 HG21 VAL   228      27.935  29.859  17.802  1.00  0.00           H
ATOM   3274 HG22 VAL   228      29.220  30.473  18.920  1.00  0.00           H
ATOM   3275 HG23 VAL   228      28.186  29.250  19.456  1.00  0.00           H
ATOM   3276  C   VAL   228      26.274  33.382  18.315  1.00  0.00           C
ATOM   3277  O   VAL   228      25.634  33.291  17.273  1.00  0.00           O
ATOM   3278  N   THR   229      26.000  34.320  19.287  1.00  0.00           N
ATOM   3279  H   THR   229      26.421  34.286  20.204  1.00  0.00           H
ATOM   3280  CA  THR   229      24.970  35.370  19.107  1.00  0.00           C
ATOM   3281  HA  THR   229      24.235  35.113  18.345  1.00  0.00           H
ATOM   3282  CB  THR   229      24.093  35.460  20.341  1.00  0.00           C
ATOM   3283  HB  THR   229      23.433  36.308  20.155  1.00  0.00           H
ATOM   3284  CG2 THR   229      23.315  34.192  20.676  1.00  0.00           C
ATOM   3285 HG21 THR   229      23.942  33.329  20.899  1.00  0.00           H
ATOM   3286 HG22 THR   229      22.777  34.361  21.609  1.00  0.00           H
ATOM   3287 HG23 THR   229      22.676  33.976  19.819  1.00  0.00           H
ATOM   3288  OG1 THR   229      24.845  35.766  21.479  1.00  0.00           O
ATOM   3289  HG1 THR   229      25.080  36.697  21.488  1.00  0.00           H
ATOM   3290  C   THR   229      25.441  36.758  18.745  1.00  0.00           C
ATOM   3291  O   THR   229      26.653  37.167  18.775  1.00  0.00           O
ATOM   3292  N   ASN   230      24.447  37.646  18.530  1.00  0.00           N
ATOM   3293  H   ASN   230      23.526  37.284  18.325  1.00  0.00           H
ATOM   3294  CA  ASN   230      24.673  39.065  18.833  1.00  0.00           C
ATOM   3295  HA  ASN   230      25.525  39.405  18.245  1.00  0.00           H
ATOM   3296  CB  ASN   230      23.500  39.924  18.347  1.00  0.00           C
ATOM   3297  HB2 ASN   230      23.850  40.942  18.170  1.00  0.00           H
ATOM   3298  HB3 ASN   230      23.127  39.477  17.426  1.00  0.00           H
ATOM   3299  CG  ASN   230      22.389  40.050  19.365  1.00  0.00           C
ATOM   3300  OD1 ASN   230      22.011  39.064  20.101  1.00  0.00           O
ATOM   3301  ND2 ASN   230      21.827  41.217  19.486  1.00  0.00           N
ATOM   3302 HD21 ASN   230      22.345  42.069  19.327  1.00  0.00           H
ATOM   3303 HD22 ASN   230      21.159  41.358  20.230  1.00  0.00           H
ATOM   3304  C   ASN   230      24.929  39.344  20.360  1.00  0.00           C
ATOM   3305  O   ASN   230      25.182  38.416  21.082  1.00  0.00           O
ATOM   3306  N   ALA   231      25.097  40.617  20.842  1.00  0.00           N
ATOM   3307  H   ALA   231      25.052  41.455  20.280  1.00  0.00           H
ATOM   3308  CA  ALA   231      25.130  40.964  22.271  1.00  0.00           C
ATOM   3309  HA  ALA   231      25.236  40.018  22.802  1.00  0.00           H
ATOM   3310  CB  ALA   231      26.433  41.688  22.683  1.00  0.00           C
ATOM   3311  HB1 ALA   231      26.513  42.765  22.539  1.00  0.00           H
ATOM   3312  HB2 ALA   231      26.797  41.422  23.675  1.00  0.00           H
ATOM   3313  HB3 ALA   231      27.231  41.431  21.987  1.00  0.00           H
ATOM   3314  C   ALA   231      23.768  41.692  22.678  1.00  0.00           C
ATOM   3315  O   ALA   231      23.155  42.423  21.898  1.00  0.00           O
ATOM   3316  N   CYS   232      23.302  41.464  23.910  1.00  0.00           N
ATOM   3317  H   CYS   232      23.891  40.784  24.369  1.00  0.00           H
ATOM   3318  CA  CYS   232      22.135  41.984  24.570  1.00  0.00           C
ATOM   3319  HA  CYS   232      21.896  42.872  23.983  1.00  0.00           H
ATOM   3320  CB  CYS   232      20.944  41.048  24.440  1.00  0.00           C
ATOM   3321  HB2 CYS   232      20.733  40.835  23.392  1.00  0.00           H
ATOM   3322  HB3 CYS   232      21.247  40.090  24.863  1.00  0.00           H
ATOM   3323  SG  CYS   232      19.376  41.834  25.055  1.00  0.00           S
ATOM   3324  HG  CYS   232      18.719  40.792  25.573  1.00  0.00           H
ATOM   3325  C   CYS   232      22.473  42.592  25.952  1.00  0.00           C
ATOM   3326  O   CYS   232      23.448  42.107  26.517  1.00  0.00           O
ATOM   3327  N   LEU   233      21.758  43.578  26.482  1.00  0.00           N
ATOM   3328  H   LEU   233      20.789  43.560  26.195  1.00  0.00           H
ATOM   3329  CA  LEU   233      22.251  44.184  27.715  1.00  0.00           C
ATOM   3330  HA  LEU   233      23.296  44.495  27.707  1.00  0.00           H
ATOM   3331  CB  LEU   233      21.513  45.540  27.876  1.00  0.00           C
ATOM   3332  HB2 LEU   233      20.438  45.362  27.870  1.00  0.00           H
ATOM   3333  HB3 LEU   233      21.780  45.979  28.837  1.00  0.00           H
ATOM   3334  CG  LEU   233      21.894  46.581  26.890  1.00  0.00           C
ATOM   3335  HG  LEU   233      22.890  46.417  26.478  1.00  0.00           H
ATOM   3336  CD1 LEU   233      20.878  46.659  25.819  1.00  0.00           C
ATOM   3337 HD11 LEU   233      20.902  45.779  25.176  1.00  0.00           H
ATOM   3338 HD12 LEU   233      19.929  46.904  26.297  1.00  0.00           H
ATOM   3339 HD13 LEU   233      21.117  47.572  25.274  1.00  0.00           H
ATOM   3340  CD2 LEU   233      21.759  48.021  27.488  1.00  0.00           C
ATOM   3341 HD21 LEU   233      20.693  48.129  27.688  1.00  0.00           H
ATOM   3342 HD22 LEU   233      22.211  48.014  28.480  1.00  0.00           H
ATOM   3343 HD23 LEU   233      22.324  48.669  26.817  1.00  0.00           H
ATOM   3344  C   LEU   233      21.888  43.427  28.971  1.00  0.00           C
ATOM   3345  O   LEU   233      20.902  42.748  29.031  1.00  0.00           O
ATOM   3346  N   ILE   234      22.663  43.521  30.065  1.00  0.00           N
ATOM   3347  H   ILE   234      23.565  43.968  29.983  1.00  0.00           H
ATOM   3348  CA  ILE   234      22.184  43.404  31.415  1.00  0.00           C
ATOM   3349  HA  ILE   234      21.394  42.652  31.411  1.00  0.00           H
ATOM   3350  CB  ILE   234      23.299  42.789  32.284  1.00  0.00           C
ATOM   3351  HB  ILE   234      24.217  43.376  32.254  1.00  0.00           H
ATOM   3352  CG2 ILE   234      22.896  42.455  33.779  1.00  0.00           C
ATOM   3353 HG21 ILE   234      22.589  43.369  34.287  1.00  0.00           H
ATOM   3354 HG22 ILE   234      22.022  41.822  33.936  1.00  0.00           H
ATOM   3355 HG23 ILE   234      23.700  42.023  34.375  1.00  0.00           H
ATOM   3356  CG1 ILE   234      23.679  41.349  31.621  1.00  0.00           C
ATOM   3357 HG12 ILE   234      24.258  41.455  30.704  1.00  0.00           H
ATOM   3358 HG13 ILE   234      24.413  40.860  32.261  1.00  0.00           H
ATOM   3359  CD1 ILE   234      22.501  40.353  31.343  1.00  0.00           C
ATOM   3360 HD11 ILE   234      21.890  40.264  32.241  1.00  0.00           H
ATOM   3361 HD12 ILE   234      21.902  40.746  30.521  1.00  0.00           H
ATOM   3362 HD13 ILE   234      22.830  39.343  31.097  1.00  0.00           H
ATOM   3363  C   ILE   234      21.770  44.771  32.071  1.00  0.00           C
ATOM   3364  O   ILE   234      20.629  44.884  32.504  1.00  0.00           O
ATOM   3365  N   LYS   235      22.617  45.798  32.162  1.00  0.00           N
ATOM   3366  H   LYS   235      23.457  45.700  31.609  1.00  0.00           H
ATOM   3367  CA  LYS   235      22.362  46.967  32.955  1.00  0.00           C
ATOM   3368  HA  LYS   235      21.317  47.240  32.807  1.00  0.00           H
ATOM   3369  CB  LYS   235      22.516  46.708  34.460  1.00  0.00           C
ATOM   3370  HB2 LYS   235      22.028  45.787  34.776  1.00  0.00           H
ATOM   3371  HB3 LYS   235      23.595  46.621  34.595  1.00  0.00           H
ATOM   3372  CG  LYS   235      21.904  47.842  35.315  1.00  0.00           C
ATOM   3373  HG2 LYS   235      21.604  47.439  36.282  1.00  0.00           H
ATOM   3374  HG3 LYS   235      22.637  48.620  35.529  1.00  0.00           H
ATOM   3375  CD  LYS   235      20.651  48.491  34.715  1.00  0.00           C
ATOM   3376  HD2 LYS   235      20.759  49.059  33.791  1.00  0.00           H
ATOM   3377  HD3 LYS   235      19.963  47.688  34.453  1.00  0.00           H
ATOM   3378  CE  LYS   235      19.841  49.370  35.622  1.00  0.00           C
ATOM   3379  HE2 LYS   235      18.970  49.684  35.047  1.00  0.00           H
ATOM   3380  HE3 LYS   235      19.477  48.817  36.488  1.00  0.00           H
ATOM   3381  NZ  LYS   235      20.569  50.574  36.177  1.00  0.00           N
ATOM   3382  HZ1 LYS   235      21.479  50.570  35.739  1.00  0.00           H
ATOM   3383  HZ2 LYS   235      20.098  51.461  36.071  1.00  0.00           H
ATOM   3384  HZ3 LYS   235      20.836  50.536  37.151  1.00  0.00           H
ATOM   3385  C   LYS   235      23.318  48.059  32.623  1.00  0.00           C
ATOM   3386  O   LYS   235      24.536  47.925  32.803  1.00  0.00           O
ATOM   3387  N   GLU   236      22.834  49.203  32.247  1.00  0.00           N
ATOM   3388  H   GLU   236      21.908  49.236  31.845  1.00  0.00           H
ATOM   3389  CA  GLU   236      23.582  50.486  32.257  1.00  0.00           C
ATOM   3390  HA  GLU   236      24.575  50.207  31.905  1.00  0.00           H
ATOM   3391  CB  GLU   236      22.838  51.476  31.330  1.00  0.00           C
ATOM   3392  HB2 GLU   236      22.797  51.006  30.348  1.00  0.00           H
ATOM   3393  HB3 GLU   236      21.789  51.589  31.605  1.00  0.00           H
ATOM   3394  CG  GLU   236      23.705  52.749  31.324  1.00  0.00           C
ATOM   3395  HG2 GLU   236      23.305  53.434  32.072  1.00  0.00           H
ATOM   3396  HG3 GLU   236      24.739  52.489  31.547  1.00  0.00           H
ATOM   3397  CD  GLU   236      23.673  53.443  29.957  1.00  0.00           C
ATOM   3398  OE1 GLU   236      23.047  54.552  29.813  1.00  0.00           O
ATOM   3399  OE2 GLU   236      24.309  52.868  29.019  1.00  0.00           O
ATOM   3400  C   GLU   236      23.672  51.043  33.642  1.00  0.00           C
ATOM   3401  O   GLU   236      22.634  51.352  34.252  1.00  0.00           O
ATOM   3402  N   VAL   237      24.860  51.078  34.204  1.00  0.00           N
ATOM   3403  H   VAL   237      25.633  50.770  33.631  1.00  0.00           H
ATOM   3404  CA  VAL   237      25.146  51.680  35.508  1.00  0.00           C
ATOM   3405  HA  VAL   237      24.202  51.869  36.019  1.00  0.00           H
ATOM   3406  CB  VAL   237      26.011  50.739  36.369  1.00  0.00           C
ATOM   3407  HB  VAL   237      25.358  49.875  36.490  1.00  0.00           H
ATOM   3408  CG1 VAL   237      27.255  50.140  35.613  1.00  0.00           C
ATOM   3409 HG11 VAL   237      27.966  49.630  36.263  1.00  0.00           H
ATOM   3410 HG12 VAL   237      26.875  49.457  34.854  1.00  0.00           H
ATOM   3411 HG13 VAL   237      27.751  50.847  34.948  1.00  0.00           H
ATOM   3412  CG2 VAL   237      26.190  51.417  37.744  1.00  0.00           C
ATOM   3413 HG21 VAL   237      26.900  52.240  37.664  1.00  0.00           H
ATOM   3414 HG22 VAL   237      25.237  51.696  38.193  1.00  0.00           H
ATOM   3415 HG23 VAL   237      26.804  50.800  38.400  1.00  0.00           H
ATOM   3416  C   VAL   237      25.857  53.016  35.250  1.00  0.00           C
ATOM   3417  O   VAL   237      26.670  53.094  34.350  1.00  0.00           O
ATOM   3418  N   ASP   238      25.320  54.009  35.886  1.00  0.00           N
ATOM   3419  H   ASP   238      24.510  53.700  36.404  1.00  0.00           H
ATOM   3420  CA  ASP   238      25.583  55.418  35.712  1.00  0.00           C
ATOM   3421  HA  ASP   238      26.423  55.475  35.019  1.00  0.00           H
ATOM   3422  CB  ASP   238      24.355  56.107  35.081  1.00  0.00           C
ATOM   3423  HB2 ASP   238      24.154  55.693  34.093  1.00  0.00           H
ATOM   3424  HB3 ASP   238      23.545  55.761  35.724  1.00  0.00           H
ATOM   3425  CG  ASP   238      24.455  57.639  34.961  1.00  0.00           C
ATOM   3426  OD1 ASP   238      23.491  58.328  34.515  1.00  0.00           O
ATOM   3427  OD2 ASP   238      25.605  58.175  35.141  1.00  0.00           O
ATOM   3428  C   ASP   238      26.058  56.061  37.025  1.00  0.00           C
ATOM   3429  O   ASP   238      25.169  56.339  37.899  1.00  0.00           O
ATOM   3430  N   ILE   239      27.295  56.472  37.123  1.00  0.00           N
ATOM   3431  H   ILE   239      27.861  56.119  36.364  1.00  0.00           H
ATOM   3432  CA  ILE   239      27.969  57.539  38.031  1.00  0.00           C
ATOM   3433  HA  ILE   239      28.564  58.206  37.407  1.00  0.00           H
ATOM   3434  CB  ILE   239      28.961  56.771  38.964  1.00  0.00           C
ATOM   3435  HB  ILE   239      29.401  57.453  39.692  1.00  0.00           H
ATOM   3436  CG2 ILE   239      28.280  55.851  39.943  1.00  0.00           C
ATOM   3437 HG21 ILE   239      27.969  54.836  39.699  1.00  0.00           H
ATOM   3438 HG22 ILE   239      28.911  55.641  40.807  1.00  0.00           H
ATOM   3439 HG23 ILE   239      27.427  56.381  40.368  1.00  0.00           H
ATOM   3440  CG1 ILE   239      30.052  56.048  38.239  1.00  0.00           C
ATOM   3441 HG12 ILE   239      29.628  55.265  37.610  1.00  0.00           H
ATOM   3442 HG13 ILE   239      30.525  56.760  37.563  1.00  0.00           H
ATOM   3443  CD1 ILE   239      31.143  55.677  39.206  1.00  0.00           C
ATOM   3444 HD11 ILE   239      30.837  55.560  40.245  1.00  0.00           H
ATOM   3445 HD12 ILE   239      31.582  54.707  38.976  1.00  0.00           H
ATOM   3446 HD13 ILE   239      32.018  56.324  39.269  1.00  0.00           H
ATOM   3447  C   ILE   239      26.961  58.441  38.693  1.00  0.00           C
ATOM   3448  O   ILE   239      27.177  58.665  39.910  1.00  0.00           O
ATOM   3449  N   TYR   240      26.144  59.232  38.013  1.00  0.00           N
ATOM   3450  H   TYR   240      25.966  59.142  37.023  1.00  0.00           H
ATOM   3451  CA  TYR   240      25.304  60.344  38.609  1.00  0.00           C
ATOM   3452  HA  TYR   240      25.908  60.884  39.338  1.00  0.00           H
ATOM   3453  CB  TYR   240      24.752  61.371  37.632  1.00  0.00           C
ATOM   3454  HB2 TYR   240      24.226  60.944  36.778  1.00  0.00           H
ATOM   3455  HB3 TYR   240      23.939  61.876  38.154  1.00  0.00           H
ATOM   3456  CG  TYR   240      25.855  62.339  37.271  1.00  0.00           C
ATOM   3457  CD1 TYR   240      25.903  63.682  37.679  1.00  0.00           C
ATOM   3458  HD1 TYR   240      25.115  64.114  38.278  1.00  0.00           H
ATOM   3459  CE1 TYR   240      27.153  64.355  37.301  1.00  0.00           C
ATOM   3460  HE1 TYR   240      27.307  65.285  37.828  1.00  0.00           H
ATOM   3461  CZ  TYR   240      28.103  63.908  36.342  1.00  0.00           C
ATOM   3462  OH  TYR   240      29.300  64.474  36.134  1.00  0.00           O
ATOM   3463  HH  TYR   240      29.436  65.213  36.732  1.00  0.00           H
ATOM   3464  CE2 TYR   240      27.767  62.651  35.731  1.00  0.00           C
ATOM   3465  HE2 TYR   240      28.418  62.337  34.928  1.00  0.00           H
ATOM   3466  CD2 TYR   240      26.764  61.845  36.286  1.00  0.00           C
ATOM   3467  HD2 TYR   240      26.689  60.814  35.975  1.00  0.00           H
ATOM   3468  C   TYR   240      24.021  59.764  39.270  1.00  0.00           C
ATOM   3469  O   TYR   240      23.368  60.476  40.123  1.00  0.00           O
ATOM   3470  N   THR   241      23.556  58.571  38.808  1.00  0.00           N
ATOM   3471  H   THR   241      24.051  58.032  38.113  1.00  0.00           H
ATOM   3472  CA  THR   241      22.118  58.212  39.071  1.00  0.00           C
ATOM   3473  HA  THR   241      21.500  59.057  39.376  1.00  0.00           H
ATOM   3474  CB  THR   241      21.594  57.942  37.678  1.00  0.00           C
ATOM   3475  HB  THR   241      22.245  57.190  37.232  1.00  0.00           H
ATOM   3476  CG2 THR   241      20.146  57.410  37.823  1.00  0.00           C
ATOM   3477 HG21 THR   241      19.794  57.990  38.677  1.00  0.00           H
ATOM   3478 HG22 THR   241      19.559  57.535  36.913  1.00  0.00           H
ATOM   3479 HG23 THR   241      20.135  56.353  38.087  1.00  0.00           H
ATOM   3480  OG1 THR   241      21.630  59.035  36.921  1.00  0.00           O
ATOM   3481  HG1 THR   241      21.777  58.655  36.052  1.00  0.00           H
ATOM   3482  C   THR   241      21.971  56.970  39.956  1.00  0.00           C
ATOM   3483  O   THR   241      21.069  57.005  40.782  1.00  0.00           O
ATOM   3484  N   VAL   242      22.963  56.038  39.885  1.00  0.00           N
ATOM   3485  H   VAL   242      23.723  56.287  39.268  1.00  0.00           H
ATOM   3486  CA  VAL   242      22.992  54.831  40.763  1.00  0.00           C
ATOM   3487  HA  VAL   242      21.997  54.388  40.726  1.00  0.00           H
ATOM   3488  CB  VAL   242      23.859  53.741  40.093  1.00  0.00           C
ATOM   3489  HB  VAL   242      23.874  53.963  39.026  1.00  0.00           H
ATOM   3490  CG1 VAL   242      25.290  53.853  40.594  1.00  0.00           C
ATOM   3491 HG11 VAL   242      25.985  53.355  39.919  1.00  0.00           H
ATOM   3492 HG12 VAL   242      25.592  54.900  40.564  1.00  0.00           H
ATOM   3493 HG13 VAL   242      25.275  53.569  41.646  1.00  0.00           H
ATOM   3494  CG2 VAL   242      23.269  52.322  40.241  1.00  0.00           C
ATOM   3495 HG21 VAL   242      22.377  52.215  39.625  1.00  0.00           H
ATOM   3496 HG22 VAL   242      23.917  51.507  39.917  1.00  0.00           H
ATOM   3497 HG23 VAL   242      23.053  52.011  41.263  1.00  0.00           H
ATOM   3498  C   VAL   242      23.305  55.175  42.262  1.00  0.00           C
ATOM   3499  O   VAL   242      23.746  56.261  42.580  1.00  0.00           O
ATOM   3500  N   LYS   243      22.885  54.306  43.215  1.00  0.00           N
ATOM   3501  H   LYS   243      22.336  53.550  42.832  1.00  0.00           H
ATOM   3502  CA  LYS   243      23.089  54.338  44.687  1.00  0.00           C
ATOM   3503  HA  LYS   243      24.089  54.771  44.710  1.00  0.00           H
ATOM   3504  CB  LYS   243      22.124  55.371  45.274  1.00  0.00           C
ATOM   3505  HB2 LYS   243      22.608  55.890  46.101  1.00  0.00           H
ATOM   3506  HB3 LYS   243      21.906  56.152  44.546  1.00  0.00           H
ATOM   3507  CG  LYS   243      20.722  54.900  45.702  1.00  0.00           C
ATOM   3508  HG2 LYS   243      20.809  54.014  46.331  1.00  0.00           H
ATOM   3509  HG3 LYS   243      20.283  55.685  46.318  1.00  0.00           H
ATOM   3510  CD  LYS   243      19.753  54.562  44.464  1.00  0.00           C
ATOM   3511  HD2 LYS   243      19.997  55.277  43.679  1.00  0.00           H
ATOM   3512  HD3 LYS   243      19.877  53.532  44.128  1.00  0.00           H
ATOM   3513  CE  LYS   243      18.355  54.885  44.773  1.00  0.00           C
ATOM   3514  HE2 LYS   243      18.113  54.573  45.789  1.00  0.00           H
ATOM   3515  HE3 LYS   243      18.291  55.973  44.767  1.00  0.00           H
ATOM   3516  NZ  LYS   243      17.490  54.061  43.880  1.00  0.00           N
ATOM   3517  HZ1 LYS   243      16.739  53.704  44.453  1.00  0.00           H
ATOM   3518  HZ2 LYS   243      17.262  54.520  43.010  1.00  0.00           H
ATOM   3519  HZ3 LYS   243      17.973  53.255  43.512  1.00  0.00           H
ATOM   3520  C   LYS   243      22.971  52.866  45.179  1.00  0.00           C
ATOM   3521  O   LYS   243      22.431  52.066  44.446  1.00  0.00           O
ATOM   3522  N   VAL   244      23.444  52.526  46.376  1.00  0.00           N
ATOM   3523  H   VAL   244      23.827  53.232  46.988  1.00  0.00           H
ATOM   3524  CA  VAL   244      24.032  51.207  46.598  1.00  0.00           C
ATOM   3525  HA  VAL   244      24.567  51.143  45.650  1.00  0.00           H
ATOM   3526  CB  VAL   244      25.108  51.085  47.672  1.00  0.00           C
ATOM   3527  HB  VAL   244      25.670  52.019  47.672  1.00  0.00           H
ATOM   3528  CG1 VAL   244      24.591  51.062  49.113  1.00  0.00           C
ATOM   3529 HG11 VAL   244      24.056  51.973  49.379  1.00  0.00           H
ATOM   3530 HG12 VAL   244      23.961  50.178  49.207  1.00  0.00           H
ATOM   3531 HG13 VAL   244      25.480  50.877  49.716  1.00  0.00           H
ATOM   3532  CG2 VAL   244      26.002  49.885  47.372  1.00  0.00           C
ATOM   3533 HG21 VAL   244      26.995  49.908  47.820  1.00  0.00           H
ATOM   3534 HG22 VAL   244      25.539  48.980  47.765  1.00  0.00           H
ATOM   3535 HG23 VAL   244      26.137  49.873  46.290  1.00  0.00           H
ATOM   3536  C   VAL   244      23.016  50.028  46.532  1.00  0.00           C
ATOM   3537  O   VAL   244      23.362  48.971  45.990  1.00  0.00           O
ATOM   3538  N   GLU   245      21.770  50.193  46.821  1.00  0.00           N
ATOM   3539  H   GLU   245      21.658  51.005  47.413  1.00  0.00           H
ATOM   3540  CA  GLU   245      20.596  49.332  46.520  1.00  0.00           C
ATOM   3541  HA  GLU   245      20.727  48.451  47.148  1.00  0.00           H
ATOM   3542  CB  GLU   245      19.395  49.973  47.011  1.00  0.00           C
ATOM   3543  HB2 GLU   245      18.671  49.158  47.018  1.00  0.00           H
ATOM   3544  HB3 GLU   245      19.448  50.215  48.072  1.00  0.00           H
ATOM   3545  CG  GLU   245      19.002  51.226  46.160  1.00  0.00           C
ATOM   3546  HG2 GLU   245      19.841  51.921  46.135  1.00  0.00           H
ATOM   3547  HG3 GLU   245      18.879  50.847  45.146  1.00  0.00           H
ATOM   3548  CD  GLU   245      17.685  51.845  46.673  1.00  0.00           C
ATOM   3549  OE1 GLU   245      17.659  52.039  47.908  1.00  0.00           O
ATOM   3550  OE2 GLU   245      16.897  52.310  45.823  1.00  0.00           O
ATOM   3551  C   GLU   245      20.379  48.857  45.045  1.00  0.00           C
ATOM   3552  O   GLU   245      19.948  47.760  44.755  1.00  0.00           O
ATOM   3553  N   ASP   246      20.940  49.560  44.056  1.00  0.00           N
ATOM   3554  H   ASP   246      21.504  50.316  44.417  1.00  0.00           H
ATOM   3555  CA  ASP   246      20.826  49.415  42.570  1.00  0.00           C
ATOM   3556  HA  ASP   246      20.040  48.729  42.255  1.00  0.00           H
ATOM   3557  CB  ASP   246      20.504  50.820  41.975  1.00  0.00           C
ATOM   3558  HB2 ASP   246      20.993  51.618  42.534  1.00  0.00           H
ATOM   3559  HB3 ASP   246      21.018  50.922  41.020  1.00  0.00           H
ATOM   3560  CG  ASP   246      19.011  51.032  41.648  1.00  0.00           C
ATOM   3561  OD1 ASP   246      18.395  50.350  40.752  1.00  0.00           O
ATOM   3562  OD2 ASP   246      18.401  52.063  42.147  1.00  0.00           O
ATOM   3563  C   ASP   246      22.203  48.988  41.896  1.00  0.00           C
ATOM   3564  O   ASP   246      22.168  48.820  40.656  1.00  0.00           O
ATOM   3565  N   LEU   247      23.335  48.847  42.651  1.00  0.00           N
ATOM   3566  H   LEU   247      23.344  49.038  43.643  1.00  0.00           H
ATOM   3567  CA  LEU   247      24.402  47.921  42.174  1.00  0.00           C
ATOM   3568  HA  LEU   247      24.639  48.123  41.130  1.00  0.00           H
ATOM   3569  CB  LEU   247      25.745  48.195  42.932  1.00  0.00           C
ATOM   3570  HB2 LEU   247      25.598  48.182  44.012  1.00  0.00           H
ATOM   3571  HB3 LEU   247      26.395  47.366  42.654  1.00  0.00           H
ATOM   3572  CG  LEU   247      26.608  49.425  42.416  1.00  0.00           C
ATOM   3573  HG  LEU   247      26.785  49.286  41.349  1.00  0.00           H
ATOM   3574  CD1 LEU   247      25.822  50.766  42.681  1.00  0.00           C
ATOM   3575 HD11 LEU   247      24.881  50.885  42.143  1.00  0.00           H
ATOM   3576 HD12 LEU   247      25.437  50.712  43.699  1.00  0.00           H
ATOM   3577 HD13 LEU   247      26.396  51.665  42.457  1.00  0.00           H
ATOM   3578  CD2 LEU   247      27.948  49.438  43.096  1.00  0.00           C
ATOM   3579 HD21 LEU   247      28.343  50.454  43.086  1.00  0.00           H
ATOM   3580 HD22 LEU   247      27.980  49.252  44.169  1.00  0.00           H
ATOM   3581 HD23 LEU   247      28.639  48.725  42.645  1.00  0.00           H
ATOM   3582  C   LEU   247      24.029  46.401  42.344  1.00  0.00           C
ATOM   3583  O   LEU   247      24.780  45.575  41.851  1.00  0.00           O
ATOM   3584  N   THR   248      23.001  46.087  43.127  1.00  0.00           N
ATOM   3585  H   THR   248      22.499  46.901  43.451  1.00  0.00           H
ATOM   3586  CA  THR   248      22.286  44.760  42.858  1.00  0.00           C
ATOM   3587  HA  THR   248      22.968  43.988  42.502  1.00  0.00           H
ATOM   3588  CB  THR   248      21.569  44.311  44.154  1.00  0.00           C
ATOM   3589  HB  THR   248      20.839  45.018  44.548  1.00  0.00           H
ATOM   3590  CG2 THR   248      21.024  42.864  44.128  1.00  0.00           C
ATOM   3591 HG21 THR   248      20.253  42.707  44.883  1.00  0.00           H
ATOM   3592 HG22 THR   248      20.650  42.547  43.154  1.00  0.00           H
ATOM   3593 HG23 THR   248      21.873  42.196  44.273  1.00  0.00           H
ATOM   3594  OG1 THR   248      22.599  44.209  45.156  1.00  0.00           O
ATOM   3595  HG1 THR   248      22.420  44.999  45.672  1.00  0.00           H
ATOM   3596  C   THR   248      21.276  44.746  41.713  1.00  0.00           C
ATOM   3597  O   THR   248      20.519  45.716  41.629  1.00  0.00           O
ATOM   3598  N   PHE   249      21.188  43.712  40.853  1.00  0.00           N
ATOM   3599  H   PHE   249      21.800  42.908  40.838  1.00  0.00           H
ATOM   3600  CA  PHE   249      19.997  43.646  39.963  1.00  0.00           C
ATOM   3601  HA  PHE   249      19.050  43.805  40.480  1.00  0.00           H
ATOM   3602  CB  PHE   249      20.189  44.627  38.761  1.00  0.00           C
ATOM   3603  HB2 PHE   249      19.592  44.335  37.897  1.00  0.00           H
ATOM   3604  HB3 PHE   249      19.921  45.622  39.118  1.00  0.00           H
ATOM   3605  CG  PHE   249      21.644  44.782  38.245  1.00  0.00           C
ATOM   3606  CD1 PHE   249      22.314  43.844  37.471  1.00  0.00           C
ATOM   3607  HD1 PHE   249      21.850  42.909  37.194  1.00  0.00           H
ATOM   3608  CE1 PHE   249      23.641  44.058  37.095  1.00  0.00           C
ATOM   3609  HE1 PHE   249      24.145  43.155  36.784  1.00  0.00           H
ATOM   3610  CZ  PHE   249      24.314  45.234  37.408  1.00  0.00           C
ATOM   3611  HZ  PHE   249      25.388  45.266  37.299  1.00  0.00           H
ATOM   3612  CE2 PHE   249      23.684  46.198  38.217  1.00  0.00           C
ATOM   3613  HE2 PHE   249      24.206  47.070  38.583  1.00  0.00           H
ATOM   3614  CD2 PHE   249      22.351  45.974  38.609  1.00  0.00           C
ATOM   3615  HD2 PHE   249      21.774  46.823  38.941  1.00  0.00           H
ATOM   3616  C   PHE   249      19.856  42.193  39.475  1.00  0.00           C
ATOM   3617  O   PHE   249      20.836  41.418  39.412  1.00  0.00           O
ATOM   3618  N   THR   250      18.593  41.770  39.214  1.00  0.00           N
ATOM   3619  H   THR   250      17.784  42.328  39.446  1.00  0.00           H
ATOM   3620  CA  THR   250      18.308  40.782  38.107  1.00  0.00           C
ATOM   3621  HA  THR   250      19.126  40.065  38.033  1.00  0.00           H
ATOM   3622  CB  THR   250      17.093  39.924  38.369  1.00  0.00           C
ATOM   3623  HB  THR   250      16.776  39.377  37.481  1.00  0.00           H
ATOM   3624  CG2 THR   250      17.362  38.917  39.524  1.00  0.00           C
ATOM   3625 HG21 THR   250      18.306  38.392  39.379  1.00  0.00           H
ATOM   3626 HG22 THR   250      17.492  39.311  40.532  1.00  0.00           H
ATOM   3627 HG23 THR   250      16.503  38.248  39.578  1.00  0.00           H
ATOM   3628  OG1 THR   250      16.095  40.817  38.802  1.00  0.00           O
ATOM   3629  HG1 THR   250      15.973  40.669  39.743  1.00  0.00           H
ATOM   3630  C   THR   250      18.109  41.469  36.809  1.00  0.00           C
ATOM   3631  O   THR   250      17.821  42.658  36.659  1.00  0.00           O
ATOM   3632  N   SER   251      18.453  40.819  35.685  1.00  0.00           N
ATOM   3633  H   SER   251      18.842  39.894  35.799  1.00  0.00           H
ATOM   3634  CA  SER   251      17.991  41.178  34.356  1.00  0.00           C
ATOM   3635  HA  SER   251      17.015  41.656  34.444  1.00  0.00           H
ATOM   3636  CB  SER   251      18.874  42.220  33.651  1.00  0.00           C
ATOM   3637  HB2 SER   251      19.311  42.948  34.334  1.00  0.00           H
ATOM   3638  HB3 SER   251      19.687  41.645  33.209  1.00  0.00           H
ATOM   3639  OG  SER   251      18.194  42.905  32.584  1.00  0.00           O
ATOM   3640  HG  SER   251      18.406  43.824  32.761  1.00  0.00           H
ATOM   3641  C   SER   251      17.706  39.988  33.439  1.00  0.00           C
ATOM   3642  O   SER   251      18.627  39.332  32.960  1.00  0.00           O
ATOM   3643  N   PRO   252      16.449  39.679  33.076  1.00  0.00           N
ATOM   3644  CD  PRO   252      15.218  40.156  33.695  1.00  0.00           C
ATOM   3645  HD2 PRO   252      15.207  41.238  33.829  1.00  0.00           H
ATOM   3646  HD3 PRO   252      15.117  39.666  34.663  1.00  0.00           H
ATOM   3647  CG  PRO   252      13.978  39.831  32.803  1.00  0.00           C
ATOM   3648  HG2 PRO   252      13.814  40.691  32.153  1.00  0.00           H
ATOM   3649  HG3 PRO   252      13.186  39.401  33.416  1.00  0.00           H
ATOM   3650  CB  PRO   252      14.646  38.755  31.909  1.00  0.00           C
ATOM   3651  HB2 PRO   252      14.272  38.576  30.902  1.00  0.00           H
ATOM   3652  HB3 PRO   252      14.324  37.829  32.385  1.00  0.00           H
ATOM   3653  CA  PRO   252      16.153  38.975  31.853  1.00  0.00           C
ATOM   3654  HA  PRO   252      16.605  37.984  31.899  1.00  0.00           H
ATOM   3655  C   PRO   252      16.792  39.629  30.560  1.00  0.00           C
ATOM   3656  O   PRO   252      16.610  40.772  30.302  1.00  0.00           O
ATOM   3657  N   PHE   253      17.095  38.749  29.559  1.00  0.00           N
ATOM   3658  H   PHE   253      16.722  37.820  29.693  1.00  0.00           H
ATOM   3659  CA  PHE   253      17.554  39.017  28.239  1.00  0.00           C
ATOM   3660  HA  PHE   253      17.155  39.974  27.901  1.00  0.00           H
ATOM   3661  CB  PHE   253      19.089  39.196  28.139  1.00  0.00           C
ATOM   3662  HB2 PHE   253      19.384  39.371  27.104  1.00  0.00           H
ATOM   3663  HB3 PHE   253      19.430  39.955  28.844  1.00  0.00           H
ATOM   3664  CG  PHE   253      19.691  37.813  28.528  1.00  0.00           C
ATOM   3665  CD1 PHE   253      19.935  36.868  27.490  1.00  0.00           C
ATOM   3666  HD1 PHE   253      19.619  36.999  26.466  1.00  0.00           H
ATOM   3667  CE1 PHE   253      20.786  35.721  27.671  1.00  0.00           C
ATOM   3668  HE1 PHE   253      20.947  34.957  26.924  1.00  0.00           H
ATOM   3669  CZ  PHE   253      21.341  35.462  28.888  1.00  0.00           C
ATOM   3670  HZ  PHE   253      22.044  34.644  28.956  1.00  0.00           H
ATOM   3671  CE2 PHE   253      21.105  36.353  29.970  1.00  0.00           C
ATOM   3672  HE2 PHE   253      21.660  36.218  30.887  1.00  0.00           H
ATOM   3673  CD2 PHE   253      20.386  37.588  29.734  1.00  0.00           C
ATOM   3674  HD2 PHE   253      20.362  38.330  30.519  1.00  0.00           H
ATOM   3675  C   PHE   253      17.124  37.877  27.270  1.00  0.00           C
ATOM   3676  O   PHE   253      17.026  36.700  27.625  1.00  0.00           O
ATOM   3677  N   CYS   254      17.114  38.133  25.988  1.00  0.00           N
ATOM   3678  H   CYS   254      17.051  39.106  25.723  1.00  0.00           H
ATOM   3679  CA  CYS   254      17.054  37.267  24.834  1.00  0.00           C
ATOM   3680  HA  CYS   254      17.541  36.336  25.126  1.00  0.00           H
ATOM   3681  CB  CYS   254      15.533  37.168  24.509  1.00  0.00           C
ATOM   3682  HB2 CYS   254      15.014  36.703  25.347  1.00  0.00           H
ATOM   3683  HB3 CYS   254      15.096  38.147  24.315  1.00  0.00           H
ATOM   3684  SG  CYS   254      15.412  36.098  23.135  1.00  0.00           S
ATOM   3685  HG  CYS   254      14.087  35.930  23.129  1.00  0.00           H
ATOM   3686  C   CYS   254      17.906  37.798  23.709  1.00  0.00           C
ATOM   3687  O   CYS   254      17.903  38.970  23.345  1.00  0.00           O
ATOM   3688  N   LEU   255      18.901  36.969  23.375  1.00  0.00           N
ATOM   3689  H   LEU   255      18.765  36.000  23.625  1.00  0.00           H
ATOM   3690  CA  LEU   255      19.915  37.066  22.293  1.00  0.00           C
ATOM   3691  HA  LEU   255      20.189  38.115  22.183  1.00  0.00           H
ATOM   3692  CB  LEU   255      21.138  36.299  22.762  1.00  0.00           C
ATOM   3693  HB2 LEU   255      20.836  35.254  22.693  1.00  0.00           H
ATOM   3694  HB3 LEU   255      21.965  36.576  22.109  1.00  0.00           H
ATOM   3695  CG  LEU   255      21.752  36.673  24.186  1.00  0.00           C
ATOM   3696  HG  LEU   255      20.938  36.948  24.857  1.00  0.00           H
ATOM   3697  CD1 LEU   255      22.511  35.450  24.716  1.00  0.00           C
ATOM   3698 HD11 LEU   255      21.830  34.618  24.901  1.00  0.00           H
ATOM   3699 HD12 LEU   255      23.250  35.109  23.992  1.00  0.00           H
ATOM   3700 HD13 LEU   255      23.141  35.616  25.590  1.00  0.00           H
ATOM   3701  CD2 LEU   255      22.888  37.765  24.211  1.00  0.00           C
ATOM   3702 HD21 LEU   255      23.346  37.905  25.190  1.00  0.00           H
ATOM   3703 HD22 LEU   255      23.623  37.516  23.445  1.00  0.00           H
ATOM   3704 HD23 LEU   255      22.468  38.715  23.881  1.00  0.00           H
ATOM   3705  C   LEU   255      19.401  36.401  21.001  1.00  0.00           C
ATOM   3706  O   LEU   255      18.572  35.482  20.993  1.00  0.00           O
ATOM   3707  N   GLN   256      20.198  36.729  19.943  1.00  0.00           N
ATOM   3708  H   GLN   256      20.893  37.457  20.026  1.00  0.00           H
ATOM   3709  CA  GLN   256      19.812  36.208  18.572  1.00  0.00           C
ATOM   3710  HA  GLN   256      19.150  35.354  18.720  1.00  0.00           H
ATOM   3711  CB  GLN   256      19.104  37.368  17.738  1.00  0.00           C
ATOM   3712  HB2 GLN   256      19.140  38.348  18.212  1.00  0.00           H
ATOM   3713  HB3 GLN   256      19.593  37.417  16.765  1.00  0.00           H
ATOM   3714  CG  GLN   256      17.539  37.173  17.585  1.00  0.00           C
ATOM   3715  HG2 GLN   256      17.168  37.072  18.605  1.00  0.00           H
ATOM   3716  HG3 GLN   256      17.203  38.082  17.086  1.00  0.00           H
ATOM   3717  CD  GLN   256      17.099  35.939  16.780  1.00  0.00           C
ATOM   3718  OE1 GLN   256      16.734  36.032  15.631  1.00  0.00           O
ATOM   3719  NE2 GLN   256      17.337  34.742  17.186  1.00  0.00           N
ATOM   3720 HE21 GLN   256      17.629  34.461  18.111  1.00  0.00           H
ATOM   3721 HE22 GLN   256      16.721  34.087  16.726  1.00  0.00           H
ATOM   3722  C   GLN   256      21.028  35.697  17.825  1.00  0.00           C
ATOM   3723  O   GLN   256      21.954  36.444  17.415  1.00  0.00           O
ATOM   3724  N   VAL   257      20.979  34.494  17.369  1.00  0.00           N
ATOM   3725  H   VAL   257      20.115  34.003  17.547  1.00  0.00           H
ATOM   3726  CA  VAL   257      22.101  33.695  16.893  1.00  0.00           C
ATOM   3727  HA  VAL   257      22.986  33.895  17.496  1.00  0.00           H
ATOM   3728  CB  VAL   257      21.798  32.181  17.063  1.00  0.00           C
ATOM   3729  HB  VAL   257      20.876  32.024  16.503  1.00  0.00           H
ATOM   3730  CG1 VAL   257      22.869  31.206  16.535  1.00  0.00           C
ATOM   3731 HG11 VAL   257      23.062  31.403  15.480  1.00  0.00           H
ATOM   3732 HG12 VAL   257      23.826  31.310  17.048  1.00  0.00           H
ATOM   3733 HG13 VAL   257      22.472  30.203  16.693  1.00  0.00           H
ATOM   3734  CG2 VAL   257      21.500  31.608  18.424  1.00  0.00           C
ATOM   3735 HG21 VAL   257      20.680  32.056  18.983  1.00  0.00           H
ATOM   3736 HG22 VAL   257      21.125  30.591  18.310  1.00  0.00           H
ATOM   3737 HG23 VAL   257      22.379  31.686  19.065  1.00  0.00           H
ATOM   3738  C   VAL   257      22.555  34.216  15.489  1.00  0.00           C
ATOM   3739  O   VAL   257      21.720  34.303  14.643  1.00  0.00           O
ATOM   3740  N   LYS   258      23.831  34.506  15.166  1.00  0.00           N
ATOM   3741  H   LYS   258      24.499  34.737  15.887  1.00  0.00           H
ATOM   3742  CA  LYS   258      24.347  34.611  13.796  1.00  0.00           C
ATOM   3743  HA  LYS   258      23.506  34.951  13.191  1.00  0.00           H
ATOM   3744  CB  LYS   258      25.429  35.689  13.909  1.00  0.00           C
ATOM   3745  HB2 LYS   258      25.696  36.161  12.963  1.00  0.00           H
ATOM   3746  HB3 LYS   258      25.135  36.457  14.625  1.00  0.00           H
ATOM   3747  CG  LYS   258      26.726  35.148  14.551  1.00  0.00           C
ATOM   3748  HG2 LYS   258      26.530  34.582  15.462  1.00  0.00           H
ATOM   3749  HG3 LYS   258      27.225  34.488  13.841  1.00  0.00           H
ATOM   3750  CD  LYS   258      27.683  36.247  15.071  1.00  0.00           C
ATOM   3751  HD2 LYS   258      27.175  36.849  15.824  1.00  0.00           H
ATOM   3752  HD3 LYS   258      28.377  35.719  15.725  1.00  0.00           H
ATOM   3753  CE  LYS   258      28.281  37.146  13.973  1.00  0.00           C
ATOM   3754  HE2 LYS   258      28.964  36.531  13.387  1.00  0.00           H
ATOM   3755  HE3 LYS   258      27.542  37.452  13.232  1.00  0.00           H
ATOM   3756  NZ  LYS   258      29.114  38.248  14.510  1.00  0.00           N
ATOM   3757  HZ1 LYS   258      29.362  38.873  13.756  1.00  0.00           H
ATOM   3758  HZ2 LYS   258      28.670  38.832  15.205  1.00  0.00           H
ATOM   3759  HZ3 LYS   258      29.976  37.796  14.780  1.00  0.00           H
ATOM   3760  C   LYS   258      24.838  33.358  13.102  1.00  0.00           C
ATOM   3761  O   LYS   258      24.660  33.178  11.877  1.00  0.00           O
ATOM   3762  N   ARG   259      25.544  32.473  13.848  1.00  0.00           N
ATOM   3763  H   ARG   259      25.490  32.487  14.857  1.00  0.00           H
ATOM   3764  CA  ARG   259      26.255  31.251  13.354  1.00  0.00           C
ATOM   3765  HA  ARG   259      25.936  30.992  12.344  1.00  0.00           H
ATOM   3766  CB  ARG   259      27.718  31.573  13.265  1.00  0.00           C
ATOM   3767  HB2 ARG   259      28.123  31.124  12.358  1.00  0.00           H
ATOM   3768  HB3 ARG   259      27.928  32.576  12.895  1.00  0.00           H
ATOM   3769  CG  ARG   259      28.659  31.181  14.411  1.00  0.00           C
ATOM   3770  HG2 ARG   259      28.934  31.998  15.078  1.00  0.00           H
ATOM   3771  HG3 ARG   259      28.228  30.453  15.098  1.00  0.00           H
ATOM   3772  CD  ARG   259      29.937  30.522  13.922  1.00  0.00           C
ATOM   3773  HD2 ARG   259      29.686  29.502  13.631  1.00  0.00           H
ATOM   3774  HD3 ARG   259      30.265  31.025  13.013  1.00  0.00           H
ATOM   3775  NE  ARG   259      31.035  30.557  14.944  1.00  0.00           N
ATOM   3776  HE  ARG   259      31.611  31.380  15.050  1.00  0.00           H
ATOM   3777  CZ  ARG   259      31.480  29.408  15.516  1.00  0.00           C
ATOM   3778  NH1 ARG   259      30.770  28.357  15.657  1.00  0.00           N
ATOM   3779 HH11 ARG   259      29.815  28.338  15.331  1.00  0.00           H
ATOM   3780 HH12 ARG   259      31.111  27.598  16.229  1.00  0.00           H
ATOM   3781  NH2 ARG   259      32.660  29.511  16.085  1.00  0.00           N
ATOM   3782 HH21 ARG   259      33.113  30.394  15.903  1.00  0.00           H
ATOM   3783 HH22 ARG   259      33.217  28.778  16.502  1.00  0.00           H
ATOM   3784  C   ARG   259      25.951  30.008  14.167  1.00  0.00           C
ATOM   3785  O   ARG   259      25.811  30.171  15.362  1.00  0.00           O
ATOM   3786  N   ASN   260      25.999  28.829  13.535  1.00  0.00           N
ATOM   3787  H   ASN   260      26.176  28.811  12.541  1.00  0.00           H
ATOM   3788  CA  ASN   260      25.849  27.510  14.241  1.00  0.00           C
ATOM   3789  HA  ASN   260      25.207  27.642  15.112  1.00  0.00           H
ATOM   3790  CB  ASN   260      25.361  26.453  13.303  1.00  0.00           C
ATOM   3791  HB2 ASN   260      25.793  26.647  12.321  1.00  0.00           H
ATOM   3792  HB3 ASN   260      25.686  25.421  13.434  1.00  0.00           H
ATOM   3793  CG  ASN   260      23.863  26.476  13.202  1.00  0.00           C
ATOM   3794  OD1 ASN   260      23.234  27.458  12.892  1.00  0.00           O
ATOM   3795  ND2 ASN   260      23.274  25.411  13.701  1.00  0.00           N
ATOM   3796 HD21 ASN   260      23.842  24.626  13.987  1.00  0.00           H
ATOM   3797 HD22 ASN   260      22.344  25.121  13.434  1.00  0.00           H
ATOM   3798  C   ASN   260      27.218  27.177  14.925  1.00  0.00           C
ATOM   3799  O   ASN   260      28.197  27.953  14.819  1.00  0.00           O
ATOM   3800  N   ASP   261      27.267  26.185  15.823  1.00  0.00           N
ATOM   3801  H   ASP   261      28.177  26.120  16.255  1.00  0.00           H
ATOM   3802  CA  ASP   261      26.343  25.009  16.059  1.00  0.00           C
ATOM   3803  HA  ASP   261      25.395  25.084  15.527  1.00  0.00           H
ATOM   3804  CB  ASP   261      26.916  23.757  15.349  1.00  0.00           C
ATOM   3805  HB2 ASP   261      27.503  23.993  14.461  1.00  0.00           H
ATOM   3806  HB3 ASP   261      27.693  23.319  15.975  1.00  0.00           H
ATOM   3807  CG  ASP   261      25.845  22.700  15.029  1.00  0.00           C
ATOM   3808  OD1 ASP   261      24.744  23.169  14.587  1.00  0.00           O
ATOM   3809  OD2 ASP   261      26.187  21.489  14.910  1.00  0.00           O
ATOM   3810  C   ASP   261      26.020  24.837  17.521  1.00  0.00           C
ATOM   3811  O   ASP   261      24.901  24.360  17.814  1.00  0.00           O
ATOM   3812  N   TYR   262      26.854  25.359  18.422  1.00  0.00           N
ATOM   3813  H   TYR   262      27.716  25.726  18.045  1.00  0.00           H
ATOM   3814  CA  TYR   262      26.759  25.226  19.812  1.00  0.00           C
ATOM   3815  HA  TYR   262      25.769  24.915  20.143  1.00  0.00           H
ATOM   3816  CB  TYR   262      27.805  24.246  20.349  1.00  0.00           C
ATOM   3817  HB2 TYR   262      28.718  24.459  19.793  1.00  0.00           H
ATOM   3818  HB3 TYR   262      27.852  24.432  21.422  1.00  0.00           H
ATOM   3819  CG  TYR   262      27.431  22.792  20.108  1.00  0.00           C
ATOM   3820  CD1 TYR   262      27.105  21.900  21.174  1.00  0.00           C
ATOM   3821  HD1 TYR   262      27.097  22.190  22.214  1.00  0.00           H
ATOM   3822  CE1 TYR   262      26.832  20.531  20.924  1.00  0.00           C
ATOM   3823  HE1 TYR   262      26.573  19.867  21.735  1.00  0.00           H
ATOM   3824  CZ  TYR   262      26.931  20.000  19.649  1.00  0.00           C
ATOM   3825  OH  TYR   262      26.348  18.776  19.400  1.00  0.00           O
ATOM   3826  HH  TYR   262      26.230  18.590  18.466  1.00  0.00           H
ATOM   3827  CE2 TYR   262      27.198  20.858  18.644  1.00  0.00           C
ATOM   3828  HE2 TYR   262      27.144  20.360  17.687  1.00  0.00           H
ATOM   3829  CD2 TYR   262      27.512  22.205  18.829  1.00  0.00           C
ATOM   3830  HD2 TYR   262      28.027  22.695  18.016  1.00  0.00           H
ATOM   3831  C   TYR   262      27.117  26.528  20.477  1.00  0.00           C
ATOM   3832  O   TYR   262      28.264  26.969  20.334  1.00  0.00           O
ATOM   3833  N   VAL   263      26.377  26.741  21.587  1.00  0.00           N
ATOM   3834  H   VAL   263      25.496  26.261  21.706  1.00  0.00           H
ATOM   3835  CA  VAL   263      26.926  27.458  22.757  1.00  0.00           C
ATOM   3836  HA  VAL   263      27.647  28.229  22.487  1.00  0.00           H
ATOM   3837  CB  VAL   263      25.774  28.012  23.587  1.00  0.00           C
ATOM   3838  HB  VAL   263      25.261  27.163  24.038  1.00  0.00           H
ATOM   3839  CG1 VAL   263      26.406  28.985  24.626  1.00  0.00           C
ATOM   3840 HG11 VAL   263      26.744  28.385  25.471  1.00  0.00           H
ATOM   3841 HG12 VAL   263      27.285  29.476  24.208  1.00  0.00           H
ATOM   3842 HG13 VAL   263      25.614  29.695  24.867  1.00  0.00           H
ATOM   3843  CG2 VAL   263      24.788  28.809  22.644  1.00  0.00           C
ATOM   3844 HG21 VAL   263      24.574  28.365  21.672  1.00  0.00           H
ATOM   3845 HG22 VAL   263      23.861  29.036  23.171  1.00  0.00           H
ATOM   3846 HG23 VAL   263      25.169  29.787  22.351  1.00  0.00           H
ATOM   3847  C   VAL   263      27.892  26.467  23.551  1.00  0.00           C
ATOM   3848  O   VAL   263      27.543  25.375  24.079  1.00  0.00           O
ATOM   3849  N   HIE   264      29.130  26.909  23.831  1.00  0.00           N
ATOM   3850  H   HIE   264      29.478  27.640  23.226  1.00  0.00           H
ATOM   3851  CA  HIE   264      29.987  26.467  24.939  1.00  0.00           C
ATOM   3852  HA  HIE   264      29.727  25.487  25.341  1.00  0.00           H
ATOM   3853  CB  HIE   264      31.450  26.236  24.598  1.00  0.00           C
ATOM   3854  HB2 HIE   264      31.825  27.206  24.269  1.00  0.00           H
ATOM   3855  HB3 HIE   264      32.025  25.907  25.463  1.00  0.00           H
ATOM   3856  CG  HIE   264      31.519  25.318  23.447  1.00  0.00           C
ATOM   3857  ND1 HIE   264      32.520  25.364  22.511  1.00  0.00           N
ATOM   3858  CE1 HIE   264      32.328  24.254  21.689  1.00  0.00           C
ATOM   3859  HE1 HIE   264      32.855  24.025  20.775  1.00  0.00           H
ATOM   3860  NE2 HIE   264      31.331  23.556  22.153  1.00  0.00           N
ATOM   3861  HE2 HIE   264      31.100  22.655  21.758  1.00  0.00           H
ATOM   3862  CD2 HIE   264      30.700  24.191  23.182  1.00  0.00           C
ATOM   3863  HD2 HIE   264      30.047  23.772  23.933  1.00  0.00           H
ATOM   3864  C   HIE   264      29.760  27.231  26.264  1.00  0.00           C
ATOM   3865  O   HIE   264      30.071  26.767  27.352  1.00  0.00           O
ATOM   3866  N   ALA   265      29.527  28.566  26.135  1.00  0.00           N
ATOM   3867  H   ALA   265      29.079  28.770  25.253  1.00  0.00           H
ATOM   3868  CA  ALA   265      29.687  29.561  27.132  1.00  0.00           C
ATOM   3869  HA  ALA   265      29.403  29.141  28.097  1.00  0.00           H
ATOM   3870  CB  ALA   265      31.213  29.870  27.209  1.00  0.00           C
ATOM   3871  HB1 ALA   265      31.625  29.062  27.815  1.00  0.00           H
ATOM   3872  HB2 ALA   265      31.737  30.059  26.272  1.00  0.00           H
ATOM   3873  HB3 ALA   265      31.344  30.768  27.813  1.00  0.00           H
ATOM   3874  C   ALA   265      28.837  30.826  26.958  1.00  0.00           C
ATOM   3875  O   ALA   265      28.410  31.213  25.829  1.00  0.00           O
ATOM   3876  N   LEU   266      28.772  31.644  27.996  1.00  0.00           N
ATOM   3877  H   LEU   266      29.266  31.288  28.802  1.00  0.00           H
ATOM   3878  CA  LEU   266      28.462  33.059  27.918  1.00  0.00           C
ATOM   3879  HA  LEU   266      28.274  33.338  26.881  1.00  0.00           H
ATOM   3880  CB  LEU   266      27.249  33.420  28.787  1.00  0.00           C
ATOM   3881  HB2 LEU   266      27.252  32.794  29.679  1.00  0.00           H
ATOM   3882  HB3 LEU   266      27.395  34.404  29.232  1.00  0.00           H
ATOM   3883  CG  LEU   266      25.948  33.429  27.905  1.00  0.00           C
ATOM   3884  HG  LEU   266      26.147  33.643  26.855  1.00  0.00           H
ATOM   3885  CD1 LEU   266      25.152  32.107  27.968  1.00  0.00           C
ATOM   3886 HD11 LEU   266      24.294  32.221  27.305  1.00  0.00           H
ATOM   3887 HD12 LEU   266      25.737  31.251  27.634  1.00  0.00           H
ATOM   3888 HD13 LEU   266      24.783  32.068  28.993  1.00  0.00           H
ATOM   3889  CD2 LEU   266      25.044  34.544  28.362  1.00  0.00           C
ATOM   3890 HD21 LEU   266      24.687  34.480  29.390  1.00  0.00           H
ATOM   3891 HD22 LEU   266      25.513  35.511  28.178  1.00  0.00           H
ATOM   3892 HD23 LEU   266      24.211  34.555  27.660  1.00  0.00           H
ATOM   3893  C   LEU   266      29.729  33.904  28.235  1.00  0.00           C
ATOM   3894  O   LEU   266      30.651  33.387  28.891  1.00  0.00           O
ATOM   3895  N   VAL   267      29.666  35.235  27.899  1.00  0.00           N
ATOM   3896  H   VAL   267      28.772  35.569  27.570  1.00  0.00           H
ATOM   3897  CA  VAL   267      30.677  36.201  28.257  1.00  0.00           C
ATOM   3898  HA  VAL   267      31.296  35.715  29.011  1.00  0.00           H
ATOM   3899  CB  VAL   267      31.461  36.543  26.950  1.00  0.00           C
ATOM   3900  HB  VAL   267      30.799  37.078  26.270  1.00  0.00           H
ATOM   3901  CG1 VAL   267      32.636  37.434  27.195  1.00  0.00           C
ATOM   3902 HG11 VAL   267      33.329  37.062  27.950  1.00  0.00           H
ATOM   3903 HG12 VAL   267      33.204  37.641  26.287  1.00  0.00           H
ATOM   3904 HG13 VAL   267      32.331  38.378  27.646  1.00  0.00           H
ATOM   3905  CG2 VAL   267      31.906  35.422  26.111  1.00  0.00           C
ATOM   3906 HG21 VAL   267      31.083  34.759  25.843  1.00  0.00           H
ATOM   3907 HG22 VAL   267      32.170  35.861  25.149  1.00  0.00           H
ATOM   3908 HG23 VAL   267      32.786  34.935  26.532  1.00  0.00           H
ATOM   3909  C   VAL   267      30.043  37.580  28.776  1.00  0.00           C
ATOM   3910  O   VAL   267      29.144  38.028  28.113  1.00  0.00           O
ATOM   3911  N   ALA   268      30.580  38.212  29.842  1.00  0.00           N
ATOM   3912  H   ALA   268      31.441  37.773  30.134  1.00  0.00           H
ATOM   3913  CA  ALA   268      30.339  39.645  30.070  1.00  0.00           C
ATOM   3914  HA  ALA   268      29.413  39.887  29.548  1.00  0.00           H
ATOM   3915  CB  ALA   268      30.150  39.855  31.592  1.00  0.00           C
ATOM   3916  HB1 ALA   268      30.318  40.889  31.891  1.00  0.00           H
ATOM   3917  HB2 ALA   268      29.081  39.652  31.654  1.00  0.00           H
ATOM   3918  HB3 ALA   268      30.720  39.188  32.239  1.00  0.00           H
ATOM   3919  C   ALA   268      31.391  40.559  29.487  1.00  0.00           C
ATOM   3920  O   ALA   268      32.571  40.288  29.769  1.00  0.00           O
ATOM   3921  N   TYR   269      31.065  41.745  28.882  1.00  0.00           N
ATOM   3922  H   TYR   269      30.073  41.934  28.894  1.00  0.00           H
ATOM   3923  CA  TYR   269      31.921  42.818  28.650  1.00  0.00           C
ATOM   3924  HA  TYR   269      32.779  42.907  29.316  1.00  0.00           H
ATOM   3925  CB  TYR   269      32.519  42.631  27.230  1.00  0.00           C
ATOM   3926  HB2 TYR   269      33.334  43.348  27.133  1.00  0.00           H
ATOM   3927  HB3 TYR   269      33.047  41.683  27.126  1.00  0.00           H
ATOM   3928  CG  TYR   269      31.650  42.686  26.030  1.00  0.00           C
ATOM   3929  CD1 TYR   269      31.458  43.944  25.418  1.00  0.00           C
ATOM   3930  HD1 TYR   269      31.996  44.821  25.744  1.00  0.00           H
ATOM   3931  CE1 TYR   269      30.664  44.134  24.311  1.00  0.00           C
ATOM   3932  HE1 TYR   269      30.590  45.176  24.036  1.00  0.00           H
ATOM   3933  CZ  TYR   269      30.010  43.021  23.721  1.00  0.00           C
ATOM   3934  OH  TYR   269      29.334  43.170  22.623  1.00  0.00           O
ATOM   3935  HH  TYR   269      29.260  42.358  22.116  1.00  0.00           H
ATOM   3936  CE2 TYR   269      30.228  41.744  24.339  1.00  0.00           C
ATOM   3937  HE2 TYR   269      29.741  40.860  23.953  1.00  0.00           H
ATOM   3938  CD2 TYR   269      30.852  41.622  25.598  1.00  0.00           C
ATOM   3939  HD2 TYR   269      30.776  40.690  26.138  1.00  0.00           H
ATOM   3940  C   TYR   269      31.238  44.237  28.722  1.00  0.00           C
ATOM   3941  O   TYR   269      29.999  44.324  28.679  1.00  0.00           O
ATOM   3942  N   PHE   270      32.020  45.299  28.777  1.00  0.00           N
ATOM   3943  H   PHE   270      33.000  45.196  28.554  1.00  0.00           H
ATOM   3944  CA  PHE   270      31.490  46.645  28.985  1.00  0.00           C
ATOM   3945  HA  PHE   270      30.401  46.679  28.930  1.00  0.00           H
ATOM   3946  CB  PHE   270      31.578  47.002  30.475  1.00  0.00           C
ATOM   3947  HB2 PHE   270      31.130  47.994  30.515  1.00  0.00           H
ATOM   3948  HB3 PHE   270      30.910  46.314  30.993  1.00  0.00           H
ATOM   3949  CG  PHE   270      32.998  46.788  31.106  1.00  0.00           C
ATOM   3950  CD1 PHE   270      33.891  47.810  31.256  1.00  0.00           C
ATOM   3951  HD1 PHE   270      33.552  48.808  31.020  1.00  0.00           H
ATOM   3952  CE1 PHE   270      35.158  47.581  31.714  1.00  0.00           C
ATOM   3953  HE1 PHE   270      35.824  48.394  31.961  1.00  0.00           H
ATOM   3954  CZ  PHE   270      35.540  46.396  32.248  1.00  0.00           C
ATOM   3955  HZ  PHE   270      36.500  46.340  32.738  1.00  0.00           H
ATOM   3956  CE2 PHE   270      34.635  45.367  32.304  1.00  0.00           C
ATOM   3957  HE2 PHE   270      34.946  44.379  32.611  1.00  0.00           H
ATOM   3958  CD2 PHE   270      33.366  45.537  31.684  1.00  0.00           C
ATOM   3959  HD2 PHE   270      32.602  44.774  31.681  1.00  0.00           H
ATOM   3960  C   PHE   270      32.074  47.792  28.235  1.00  0.00           C
ATOM   3961  O   PHE   270      33.299  48.023  28.283  1.00  0.00           O
ATOM   3962  N   ASN   271      31.159  48.566  27.597  1.00  0.00           N
ATOM   3963  H   ASN   271      30.266  48.451  28.055  1.00  0.00           H
ATOM   3964  CA  ASN   271      31.453  49.930  27.139  1.00  0.00           C
ATOM   3965  HA  ASN   271      32.455  49.988  26.715  1.00  0.00           H
ATOM   3966  CB  ASN   271      30.317  50.213  26.105  1.00  0.00           C
ATOM   3967  HB2 ASN   271      30.287  49.403  25.376  1.00  0.00           H
ATOM   3968  HB3 ASN   271      29.339  50.324  26.573  1.00  0.00           H
ATOM   3969  CG  ASN   271      30.680  51.519  25.326  1.00  0.00           C
ATOM   3970  OD1 ASN   271      31.705  51.647  24.732  1.00  0.00           O
ATOM   3971  ND2 ASN   271      29.809  52.488  25.439  1.00  0.00           N
ATOM   3972 HD21 ASN   271      30.265  53.356  25.198  1.00  0.00           H
ATOM   3973 HD22 ASN   271      28.874  52.391  25.810  1.00  0.00           H
ATOM   3974  C   ASN   271      31.424  50.952  28.287  1.00  0.00           C
ATOM   3975  O   ASN   271      30.334  51.134  28.813  1.00  0.00           O
ATOM   3976  N   ILE   272      32.555  51.350  28.758  1.00  0.00           N
ATOM   3977  H   ILE   272      33.389  50.919  28.385  1.00  0.00           H
ATOM   3978  CA  ILE   272      32.653  52.556  29.557  1.00  0.00           C
ATOM   3979  HA  ILE   272      31.909  52.552  30.354  1.00  0.00           H
ATOM   3980  CB  ILE   272      33.981  52.604  30.392  1.00  0.00           C
ATOM   3981  HB  ILE   272      34.094  53.550  30.921  1.00  0.00           H
ATOM   3982  CG2 ILE   272      33.879  51.669  31.645  1.00  0.00           C
ATOM   3983 HG21 ILE   272      33.411  50.696  31.493  1.00  0.00           H
ATOM   3984 HG22 ILE   272      34.903  51.618  32.015  1.00  0.00           H
ATOM   3985 HG23 ILE   272      33.087  51.969  32.332  1.00  0.00           H
ATOM   3986  CG1 ILE   272      35.277  52.323  29.550  1.00  0.00           C
ATOM   3987 HG12 ILE   272      35.342  51.265  29.297  1.00  0.00           H
ATOM   3988 HG13 ILE   272      35.179  52.895  28.628  1.00  0.00           H
ATOM   3989  CD1 ILE   272      36.610  52.814  30.149  1.00  0.00           C
ATOM   3990 HD11 ILE   272      36.557  53.891  30.309  1.00  0.00           H
ATOM   3991 HD12 ILE   272      36.720  52.302  31.105  1.00  0.00           H
ATOM   3992 HD13 ILE   272      37.492  52.427  29.639  1.00  0.00           H
ATOM   3993  C   ILE   272      32.372  53.823  28.758  1.00  0.00           C
ATOM   3994  O   ILE   272      32.869  53.954  27.609  1.00  0.00           O
ATOM   3995  N   GLU   273      31.845  54.852  29.324  1.00  0.00           N
ATOM   3996  H   GLU   273      31.468  54.707  30.250  1.00  0.00           H
ATOM   3997  CA  GLU   273      31.555  56.120  28.701  1.00  0.00           C
ATOM   3998  HA  GLU   273      32.183  56.229  27.816  1.00  0.00           H
ATOM   3999  CB  GLU   273      30.091  56.226  28.117  1.00  0.00           C
ATOM   4000  HB2 GLU   273      29.411  55.790  28.849  1.00  0.00           H
ATOM   4001  HB3 GLU   273      29.802  57.267  27.976  1.00  0.00           H
ATOM   4002  CG  GLU   273      29.916  55.503  26.843  1.00  0.00           C
ATOM   4003  HG2 GLU   273      30.819  55.205  26.312  1.00  0.00           H
ATOM   4004  HG3 GLU   273      29.340  54.588  26.986  1.00  0.00           H
ATOM   4005  CD  GLU   273      29.218  56.401  25.847  1.00  0.00           C
ATOM   4006  OE1 GLU   273      29.784  57.408  25.370  1.00  0.00           O
ATOM   4007  OE2 GLU   273      28.060  56.132  25.505  1.00  0.00           O
ATOM   4008  C   GLU   273      31.796  57.281  29.622  1.00  0.00           C
ATOM   4009  O   GLU   273      31.726  57.147  30.827  1.00  0.00           O
ATOM   4010  N   PHE   274      32.223  58.379  29.081  1.00  0.00           N
ATOM   4011  H   PHE   274      32.351  58.330  28.080  1.00  0.00           H
ATOM   4012  CA  PHE   274      32.564  59.645  29.646  1.00  0.00           C
ATOM   4013  HA  PHE   274      32.643  59.542  30.728  1.00  0.00           H
ATOM   4014  CB  PHE   274      33.997  60.035  29.231  1.00  0.00           C
ATOM   4015  HB2 PHE   274      33.917  60.323  28.183  1.00  0.00           H
ATOM   4016  HB3 PHE   274      34.327  60.923  29.772  1.00  0.00           H
ATOM   4017  CG  PHE   274      35.153  59.085  29.429  1.00  0.00           C
ATOM   4018  CD1 PHE   274      35.412  58.053  28.574  1.00  0.00           C
ATOM   4019  HD1 PHE   274      34.720  58.095  27.746  1.00  0.00           H
ATOM   4020  CE1 PHE   274      36.492  57.163  28.769  1.00  0.00           C
ATOM   4021  HE1 PHE   274      36.668  56.255  28.210  1.00  0.00           H
ATOM   4022  CZ  PHE   274      37.403  57.434  29.734  1.00  0.00           C
ATOM   4023  HZ  PHE   274      38.279  56.805  29.790  1.00  0.00           H
ATOM   4024  CE2 PHE   274      37.211  58.536  30.551  1.00  0.00           C
ATOM   4025  HE2 PHE   274      37.984  58.793  31.259  1.00  0.00           H
ATOM   4026  CD2 PHE   274      36.120  59.393  30.407  1.00  0.00           C
ATOM   4027  HD2 PHE   274      36.205  60.313  30.966  1.00  0.00           H
ATOM   4028  C   PHE   274      31.542  60.688  29.214  1.00  0.00           C
ATOM   4029  O   PHE   274      31.694  61.549  28.405  1.00  0.00           O
ATOM   4030  N   THR   275      30.300  60.464  29.721  1.00  0.00           N
ATOM   4031  H   THR   275      30.259  59.673  30.348  1.00  0.00           H
ATOM   4032  CA  THR   275      29.100  60.883  29.020  1.00  0.00           C
ATOM   4033  HA  THR   275      29.242  60.692  27.956  1.00  0.00           H
ATOM   4034  CB  THR   275      27.765  60.275  29.612  1.00  0.00           C
ATOM   4035  HB  THR   275      27.613  60.682  30.612  1.00  0.00           H
ATOM   4036  CG2 THR   275      26.445  60.432  28.757  1.00  0.00           C
ATOM   4037 HG21 THR   275      26.557  59.864  27.833  1.00  0.00           H
ATOM   4038 HG22 THR   275      25.570  60.026  29.264  1.00  0.00           H
ATOM   4039 HG23 THR   275      26.222  61.491  28.626  1.00  0.00           H
ATOM   4040  OG1 THR   275      28.048  58.891  29.750  1.00  0.00           O
ATOM   4041  HG1 THR   275      28.548  58.834  30.567  1.00  0.00           H
ATOM   4042  C   THR   275      28.966  62.390  29.067  1.00  0.00           C
ATOM   4043  O   THR   275      28.654  63.115  28.069  1.00  0.00           O
ATOM   4044  N   ARG   276      29.166  62.949  30.246  1.00  0.00           N
ATOM   4045  H   ARG   276      29.531  62.318  30.945  1.00  0.00           H
ATOM   4046  CA  ARG   276      29.118  64.364  30.630  1.00  0.00           C
ATOM   4047  HA  ARG   276      28.480  64.857  29.896  1.00  0.00           H
ATOM   4048  CB  ARG   276      28.493  64.557  31.980  1.00  0.00           C
ATOM   4049  HB2 ARG   276      29.020  63.792  32.549  1.00  0.00           H
ATOM   4050  HB3 ARG   276      28.629  65.573  32.349  1.00  0.00           H
ATOM   4051  CG  ARG   276      27.005  64.424  32.309  1.00  0.00           C
ATOM   4052  HG2 ARG   276      26.896  64.869  33.298  1.00  0.00           H
ATOM   4053  HG3 ARG   276      26.345  64.958  31.626  1.00  0.00           H
ATOM   4054  CD  ARG   276      26.698  62.970  32.306  1.00  0.00           C
ATOM   4055  HD2 ARG   276      26.549  62.637  31.279  1.00  0.00           H
ATOM   4056  HD3 ARG   276      27.396  62.361  32.881  1.00  0.00           H
ATOM   4057  NE  ARG   276      25.435  62.626  32.950  1.00  0.00           N
ATOM   4058  HE  ARG   276      24.835  63.384  33.242  1.00  0.00           H
ATOM   4059  CZ  ARG   276      25.197  61.353  33.360  1.00  0.00           C
ATOM   4060  NH1 ARG   276      24.140  61.000  33.993  1.00  0.00           N
ATOM   4061 HH11 ARG   276      23.915  60.029  34.158  1.00  0.00           H
ATOM   4062 HH12 ARG   276      23.517  61.753  34.247  1.00  0.00           H
ATOM   4063  NH2 ARG   276      25.975  60.339  33.246  1.00  0.00           N
ATOM   4064 HH21 ARG   276      25.884  59.589  33.916  1.00  0.00           H
ATOM   4065 HH22 ARG   276      26.894  60.646  32.960  1.00  0.00           H
ATOM   4066  C   ARG   276      30.401  65.150  30.325  1.00  0.00           C
ATOM   4067  O   ARG   276      30.347  66.357  30.424  1.00  0.00           O
ATOM   4068  N   CYS   277      31.451  64.486  29.807  1.00  0.00           N
ATOM   4069  H   CYS   277      31.243  63.498  29.789  1.00  0.00           H
ATOM   4070  CA  CYS   277      32.668  65.017  29.145  1.00  0.00           C
ATOM   4071  HA  CYS   277      33.112  65.711  29.859  1.00  0.00           H
ATOM   4072  CB  CYS   277      33.713  63.918  28.809  1.00  0.00           C
ATOM   4073  HB2 CYS   277      33.217  62.947  28.837  1.00  0.00           H
ATOM   4074  HB3 CYS   277      34.292  64.135  27.911  1.00  0.00           H
ATOM   4075  SG  CYS   277      34.789  63.960  30.256  1.00  0.00           S
ATOM   4076  HG  CYS   277      33.798  63.458  30.999  1.00  0.00           H
ATOM   4077  C   CYS   277      32.341  66.004  28.038  1.00  0.00           C
ATOM   4078  O   CYS   277      31.276  65.841  27.467  1.00  0.00           O
ATOM   4079  N   HIE   278      33.140  67.045  27.723  1.00  0.00           N
ATOM   4080  H   HIE   278      34.072  67.086  28.110  1.00  0.00           H
ATOM   4081  CA  HIE   278      32.792  68.177  26.843  1.00  0.00           C
ATOM   4082  HA  HIE   278      31.767  68.513  27.000  1.00  0.00           H
ATOM   4083  CB  HIE   278      33.596  69.466  27.335  1.00  0.00           C
ATOM   4084  HB2 HIE   278      33.116  69.957  28.182  1.00  0.00           H
ATOM   4085  HB3 HIE   278      34.623  69.170  27.550  1.00  0.00           H
ATOM   4086  CG  HIE   278      33.581  70.519  26.252  1.00  0.00           C
ATOM   4087  ND1 HIE   278      34.271  70.615  25.038  1.00  0.00           N
ATOM   4088  CE1 HIE   278      34.031  71.829  24.523  1.00  0.00           C
ATOM   4089  HE1 HIE   278      34.364  72.260  23.590  1.00  0.00           H
ATOM   4090  NE2 HIE   278      33.299  72.604  25.312  1.00  0.00           N
ATOM   4091  HE2 HIE   278      33.099  73.577  25.132  1.00  0.00           H
ATOM   4092  CD2 HIE   278      33.178  71.837  26.459  1.00  0.00           C
ATOM   4093  HD2 HIE   278      32.937  72.249  27.427  1.00  0.00           H
ATOM   4094  C   HIE   278      32.971  67.825  25.342  1.00  0.00           C
ATOM   4095  O   HIE   278      31.997  67.875  24.578  1.00  0.00           O
ATOM   4096  N   LYS   279      34.188  67.385  24.993  1.00  0.00           N
ATOM   4097  H   LYS   279      34.799  67.348  25.797  1.00  0.00           H
ATOM   4098  CA  LYS   279      34.313  66.261  24.009  1.00  0.00           C
ATOM   4099  HA  LYS   279      33.588  66.366  23.202  1.00  0.00           H
ATOM   4100  CB  LYS   279      35.743  66.295  23.353  1.00  0.00           C
ATOM   4101  HB2 LYS   279      36.412  66.585  24.163  1.00  0.00           H
ATOM   4102  HB3 LYS   279      36.012  65.308  22.976  1.00  0.00           H
ATOM   4103  CG  LYS   279      35.728  67.294  22.195  1.00  0.00           C
ATOM   4104  HG2 LYS   279      34.793  67.385  21.642  1.00  0.00           H
ATOM   4105  HG3 LYS   279      35.884  68.257  22.682  1.00  0.00           H
ATOM   4106  CD  LYS   279      36.864  67.034  21.152  1.00  0.00           C
ATOM   4107  HD2 LYS   279      37.828  67.125  21.652  1.00  0.00           H
ATOM   4108  HD3 LYS   279      36.697  66.016  20.803  1.00  0.00           H
ATOM   4109  CE  LYS   279      36.752  67.965  19.909  1.00  0.00           C
ATOM   4110  HE2 LYS   279      37.371  67.525  19.129  1.00  0.00           H
ATOM   4111  HE3 LYS   279      35.687  67.979  19.677  1.00  0.00           H
ATOM   4112  NZ  LYS   279      37.142  69.330  20.238  1.00  0.00           N
ATOM   4113  HZ1 LYS   279      38.121  69.373  20.482  1.00  0.00           H
ATOM   4114  HZ2 LYS   279      36.922  69.949  19.470  1.00  0.00           H
ATOM   4115  HZ3 LYS   279      36.566  69.630  21.012  1.00  0.00           H
ATOM   4116  C   LYS   279      34.082  64.948  24.605  1.00  0.00           C
ATOM   4117  O   LYS   279      34.839  64.641  25.555  1.00  0.00           O
ATOM   4118  N   ARG   280      33.010  64.225  24.208  1.00  0.00           N
ATOM   4119  H   ARG   280      32.378  64.629  23.531  1.00  0.00           H
ATOM   4120  CA  ARG   280      32.535  62.908  24.735  1.00  0.00           C
ATOM   4121  HA  ARG   280      32.631  62.985  25.818  1.00  0.00           H
ATOM   4122  CB  ARG   280      31.033  62.727  24.251  1.00  0.00           C
ATOM   4123  HB2 ARG   280      30.557  63.504  24.849  1.00  0.00           H
ATOM   4124  HB3 ARG   280      30.888  62.853  23.178  1.00  0.00           H
ATOM   4125  CG  ARG   280      30.518  61.329  24.753  1.00  0.00           C
ATOM   4126  HG2 ARG   280      30.888  60.673  23.965  1.00  0.00           H
ATOM   4127  HG3 ARG   280      31.058  61.064  25.662  1.00  0.00           H
ATOM   4128  CD  ARG   280      28.949  61.454  25.064  1.00  0.00           C
ATOM   4129  HD2 ARG   280      28.744  62.004  25.983  1.00  0.00           H
ATOM   4130  HD3 ARG   280      28.348  61.850  24.246  1.00  0.00           H
ATOM   4131  NE  ARG   280      28.405  60.072  25.291  1.00  0.00           N
ATOM   4132  HE  ARG   280      29.069  59.320  25.412  1.00  0.00           H
ATOM   4133  CZ  ARG   280      27.180  59.727  25.060  1.00  0.00           C
ATOM   4134  NH1 ARG   280      26.305  60.571  24.569  1.00  0.00           N
ATOM   4135 HH11 ARG   280      25.453  60.144  24.236  1.00  0.00           H
ATOM   4136 HH12 ARG   280      26.282  61.520  24.915  1.00  0.00           H
ATOM   4137  NH2 ARG   280      26.715  58.542  25.054  1.00  0.00           N
ATOM   4138 HH21 ARG   280      27.413  57.821  25.170  1.00  0.00           H
ATOM   4139 HH22 ARG   280      25.797  58.421  24.650  1.00  0.00           H
ATOM   4140  C   ARG   280      33.634  61.955  24.212  1.00  0.00           C
ATOM   4141  O   ARG   280      34.339  62.156  23.212  1.00  0.00           O
ATOM   4142  N   THR   281      33.755  60.857  24.987  1.00  0.00           N
ATOM   4143  H   THR   281      33.037  60.546  25.626  1.00  0.00           H
ATOM   4144  CA  THR   281      34.695  59.804  24.642  1.00  0.00           C
ATOM   4145  HA  THR   281      34.655  59.567  23.579  1.00  0.00           H
ATOM   4146  CB  THR   281      36.166  60.172  25.133  1.00  0.00           C
ATOM   4147  HB  THR   281      36.747  59.251  25.155  1.00  0.00           H
ATOM   4148  CG2 THR   281      36.938  61.054  24.131  1.00  0.00           C
ATOM   4149 HG21 THR   281      36.786  60.633  23.138  1.00  0.00           H
ATOM   4150 HG22 THR   281      36.594  62.087  24.094  1.00  0.00           H
ATOM   4151 HG23 THR   281      38.003  61.043  24.364  1.00  0.00           H
ATOM   4152  OG1 THR   281      36.323  60.658  26.396  1.00  0.00           O
ATOM   4153  HG1 THR   281      37.118  60.250  26.746  1.00  0.00           H
ATOM   4154  C   THR   281      34.158  58.446  25.320  1.00  0.00           C
ATOM   4155  O   THR   281      33.109  58.504  25.934  1.00  0.00           O
ATOM   4156  N   GLY   282      34.819  57.362  25.124  1.00  0.00           N
ATOM   4157  H   GLY   282      35.659  57.391  24.564  1.00  0.00           H
ATOM   4158  CA  GLY   282      34.388  56.005  25.598  1.00  0.00           C
ATOM   4159  HA2 GLY   282      34.506  55.892  26.676  1.00  0.00           H
ATOM   4160  HA3 GLY   282      33.327  55.868  25.389  1.00  0.00           H
ATOM   4161  C   GLY   282      35.152  54.850  24.945  1.00  0.00           C
ATOM   4162  O   GLY   282      35.784  54.992  23.910  1.00  0.00           O
ATOM   4163  N   PHE   283      35.087  53.605  25.512  1.00  0.00           N
ATOM   4164  H   PHE   283      34.668  53.517  26.427  1.00  0.00           H
ATOM   4165  CA  PHE   283      35.733  52.387  24.927  1.00  0.00           C
ATOM   4166  HA  PHE   283      35.660  52.380  23.839  1.00  0.00           H
ATOM   4167  CB  PHE   283      37.211  52.427  25.157  1.00  0.00           C
ATOM   4168  HB2 PHE   283      37.721  53.303  24.758  1.00  0.00           H
ATOM   4169  HB3 PHE   283      37.315  52.427  26.242  1.00  0.00           H
ATOM   4170  CG  PHE   283      37.969  51.231  24.653  1.00  0.00           C
ATOM   4171  CD1 PHE   283      38.451  51.229  23.374  1.00  0.00           C
ATOM   4172  HD1 PHE   283      38.576  52.185  22.887  1.00  0.00           H
ATOM   4173  CE1 PHE   283      39.158  50.123  22.838  1.00  0.00           C
ATOM   4174  HE1 PHE   283      39.722  50.250  21.925  1.00  0.00           H
ATOM   4175  CZ  PHE   283      39.329  48.980  23.615  1.00  0.00           C
ATOM   4176  HZ  PHE   283      39.922  48.202  23.158  1.00  0.00           H
ATOM   4177  CE2 PHE   283      38.914  48.984  24.984  1.00  0.00           C
ATOM   4178  HE2 PHE   283      39.205  48.263  25.733  1.00  0.00           H
ATOM   4179  CD2 PHE   283      38.206  50.116  25.466  1.00  0.00           C
ATOM   4180  HD2 PHE   283      37.846  50.136  26.484  1.00  0.00           H
ATOM   4181  C   PHE   283      35.058  51.128  25.481  1.00  0.00           C
ATOM   4182  O   PHE   283      34.681  51.184  26.638  1.00  0.00           O
ATOM   4183  N   SER   284      35.065  50.026  24.705  1.00  0.00           N
ATOM   4184  H   SER   284      35.131  50.165  23.707  1.00  0.00           H
ATOM   4185  CA  SER   284      34.418  48.694  25.046  1.00  0.00           C
ATOM   4186  HA  SER   284      33.873  48.838  25.979  1.00  0.00           H
ATOM   4187  CB  SER   284      33.290  48.299  24.079  1.00  0.00           C
ATOM   4188  HB2 SER   284      32.747  49.234  23.941  1.00  0.00           H
ATOM   4189  HB3 SER   284      33.638  47.952  23.106  1.00  0.00           H
ATOM   4190  OG  SER   284      32.438  47.312  24.664  1.00  0.00           O
ATOM   4191  HG  SER   284      31.543  47.358  24.322  1.00  0.00           H
ATOM   4192  C   SER   284      35.370  47.613  25.224  1.00  0.00           C
ATOM   4193  O   SER   284      36.266  47.462  24.427  1.00  0.00           O
ATOM   4194  N   THR   285      35.307  46.936  26.345  1.00  0.00           N
ATOM   4195  H   THR   285      34.477  47.128  26.888  1.00  0.00           H
ATOM   4196  CA  THR   285      36.166  45.689  26.586  1.00  0.00           C
ATOM   4197  HA  THR   285      37.175  45.971  26.283  1.00  0.00           H
ATOM   4198  CB  THR   285      36.240  45.347  28.114  1.00  0.00           C
ATOM   4199  HB  THR   285      36.667  44.351  28.225  1.00  0.00           H
ATOM   4200  CG2 THR   285      37.011  46.334  28.980  1.00  0.00           C
ATOM   4201 HG21 THR   285      36.470  47.265  29.147  1.00  0.00           H
ATOM   4202 HG22 THR   285      37.209  45.867  29.945  1.00  0.00           H
ATOM   4203 HG23 THR   285      38.033  46.305  28.600  1.00  0.00           H
ATOM   4204  OG1 THR   285      34.923  45.273  28.664  1.00  0.00           O
ATOM   4205  HG1 THR   285      34.841  45.904  29.383  1.00  0.00           H
ATOM   4206  C   THR   285      35.749  44.480  25.752  1.00  0.00           C
ATOM   4207  O   THR   285      35.609  43.356  26.276  1.00  0.00           O
ATOM   4208  N   SER   286      35.604  44.653  24.410  1.00  0.00           N
ATOM   4209  H   SER   286      35.715  45.586  24.040  1.00  0.00           H
ATOM   4210  CA  SER   286      34.880  43.709  23.617  1.00  0.00           C
ATOM   4211  HA  SER   286      34.101  43.323  24.275  1.00  0.00           H
ATOM   4212  CB  SER   286      34.362  44.409  22.358  1.00  0.00           C
ATOM   4213  HB2 SER   286      33.874  45.313  22.722  1.00  0.00           H
ATOM   4214  HB3 SER   286      35.242  44.659  21.766  1.00  0.00           H
ATOM   4215  OG  SER   286      33.378  43.828  21.640  1.00  0.00           O
ATOM   4216  HG  SER   286      32.819  44.574  21.411  1.00  0.00           H
ATOM   4217  C   SER   286      35.667  42.475  22.942  1.00  0.00           C
ATOM   4218  O   SER   286      36.844  42.607  22.712  1.00  0.00           O
ATOM   4219  N   PRO   287      35.098  41.367  22.631  1.00  0.00           N
ATOM   4220  CD  PRO   287      33.869  40.822  23.296  1.00  0.00           C
ATOM   4221  HD2 PRO   287      33.113  41.555  23.576  1.00  0.00           H
ATOM   4222  HD3 PRO   287      34.120  40.219  24.168  1.00  0.00           H
ATOM   4223  CG  PRO   287      33.233  39.902  22.241  1.00  0.00           C
ATOM   4224  HG2 PRO   287      32.482  40.465  21.686  1.00  0.00           H
ATOM   4225  HG3 PRO   287      32.744  39.067  22.742  1.00  0.00           H
ATOM   4226  CB  PRO   287      34.363  39.435  21.367  1.00  0.00           C
ATOM   4227  HB2 PRO   287      34.008  39.293  20.347  1.00  0.00           H
ATOM   4228  HB3 PRO   287      34.651  38.420  21.642  1.00  0.00           H
ATOM   4229  CA  PRO   287      35.559  40.416  21.604  1.00  0.00           C
ATOM   4230  HA  PRO   287      36.430  39.893  21.999  1.00  0.00           H
ATOM   4231  C   PRO   287      36.003  41.058  20.296  1.00  0.00           C
ATOM   4232  O   PRO   287      36.792  40.534  19.539  1.00  0.00           O
ATOM   4233  N   GLU   288      35.302  42.168  19.990  1.00  0.00           N
ATOM   4234  H   GLU   288      34.543  42.465  20.586  1.00  0.00           H
ATOM   4235  CA  GLU   288      35.424  43.038  18.837  1.00  0.00           C
ATOM   4236  HA  GLU   288      35.966  42.438  18.106  1.00  0.00           H
ATOM   4237  CB  GLU   288      34.024  43.422  18.253  1.00  0.00           C
ATOM   4238  HB2 GLU   288      33.341  43.890  18.962  1.00  0.00           H
ATOM   4239  HB3 GLU   288      34.356  44.166  17.529  1.00  0.00           H
ATOM   4240  CG  GLU   288      33.371  42.216  17.513  1.00  0.00           C
ATOM   4241  HG2 GLU   288      33.956  41.903  16.648  1.00  0.00           H
ATOM   4242  HG3 GLU   288      33.368  41.370  18.201  1.00  0.00           H
ATOM   4243  CD  GLU   288      31.968  42.535  16.854  1.00  0.00           C
ATOM   4244  OE1 GLU   288      31.624  43.751  16.575  1.00  0.00           O
ATOM   4245  OE2 GLU   288      31.270  41.505  16.587  1.00  0.00           O
ATOM   4246  C   GLU   288      36.388  44.209  19.103  1.00  0.00           C
ATOM   4247  O   GLU   288      36.574  45.043  18.212  1.00  0.00           O
ATOM   4248  N   SER   289      36.978  44.315  20.266  1.00  0.00           N
ATOM   4249  H   SER   289      36.851  43.555  20.919  1.00  0.00           H
ATOM   4250  CA  SER   289      37.898  45.437  20.584  1.00  0.00           C
ATOM   4251  HA  SER   289      37.939  46.148  19.759  1.00  0.00           H
ATOM   4252  CB  SER   289      37.409  46.136  21.788  1.00  0.00           C
ATOM   4253  HB2 SER   289      37.151  45.353  22.501  1.00  0.00           H
ATOM   4254  HB3 SER   289      38.217  46.793  22.109  1.00  0.00           H
ATOM   4255  OG  SER   289      36.402  47.036  21.555  1.00  0.00           O
ATOM   4256  HG  SER   289      36.278  47.550  22.356  1.00  0.00           H
ATOM   4257  C   SER   289      39.250  44.863  20.782  1.00  0.00           C
ATOM   4258  O   SER   289      39.361  43.749  21.327  1.00  0.00           O
ATOM   4259  N   PRO   290      40.407  45.492  20.476  1.00  0.00           N
ATOM   4260  CD  PRO   290      40.445  46.783  19.745  1.00  0.00           C
ATOM   4261  HD2 PRO   290      39.715  47.465  20.180  1.00  0.00           H
ATOM   4262  HD3 PRO   290      40.218  46.614  18.692  1.00  0.00           H
ATOM   4263  CG  PRO   290      41.834  47.279  19.919  1.00  0.00           C
ATOM   4264  HG2 PRO   290      42.040  48.023  20.688  1.00  0.00           H
ATOM   4265  HG3 PRO   290      42.109  47.627  18.923  1.00  0.00           H
ATOM   4266  CB  PRO   290      42.692  46.018  20.205  1.00  0.00           C
ATOM   4267  HB2 PRO   290      43.603  46.297  20.735  1.00  0.00           H
ATOM   4268  HB3 PRO   290      42.852  45.472  19.275  1.00  0.00           H
ATOM   4269  CA  PRO   290      41.701  45.029  20.929  1.00  0.00           C
ATOM   4270  HA  PRO   290      41.919  44.015  20.595  1.00  0.00           H
ATOM   4271  C   PRO   290      41.951  45.058  22.473  1.00  0.00           C
ATOM   4272  O   PRO   290      41.257  45.804  23.196  1.00  0.00           O
ATOM   4273  N   TYR   291      42.580  44.037  22.965  1.00  0.00           N
ATOM   4274  H   TYR   291      42.875  43.444  22.202  1.00  0.00           H
ATOM   4275  CA  TYR   291      42.391  43.499  24.349  1.00  0.00           C
ATOM   4276  HA  TYR   291      41.325  43.641  24.525  1.00  0.00           H
ATOM   4277  CB  TYR   291      42.785  42.019  24.561  1.00  0.00           C
ATOM   4278  HB2 TYR   291      43.859  41.842  24.501  1.00  0.00           H
ATOM   4279  HB3 TYR   291      42.450  41.813  25.577  1.00  0.00           H
ATOM   4280  CG  TYR   291      42.140  41.035  23.581  1.00  0.00           C
ATOM   4281  CD1 TYR   291      40.734  41.079  23.330  1.00  0.00           C
ATOM   4282  HD1 TYR   291      40.123  41.743  23.924  1.00  0.00           H
ATOM   4283  CE1 TYR   291      40.185  40.208  22.435  1.00  0.00           C
ATOM   4284  HE1 TYR   291      39.138  39.967  22.546  1.00  0.00           H
ATOM   4285  CZ  TYR   291      41.042  39.358  21.704  1.00  0.00           C
ATOM   4286  OH  TYR   291      40.513  38.530  20.833  1.00  0.00           O
ATOM   4287  HH  TYR   291      39.559  38.441  20.884  1.00  0.00           H
ATOM   4288  CE2 TYR   291      42.430  39.452  21.822  1.00  0.00           C
ATOM   4289  HE2 TYR   291      43.008  38.697  21.311  1.00  0.00           H
ATOM   4290  CD2 TYR   291      43.008  40.318  22.744  1.00  0.00           C
ATOM   4291  HD2 TYR   291      44.070  40.517  22.737  1.00  0.00           H
ATOM   4292  C   TYR   291      43.076  44.286  25.422  1.00  0.00           C
ATOM   4293  O   TYR   291      44.303  44.340  25.400  1.00  0.00           O
ATOM   4294  N   THR   292      42.358  44.804  26.397  1.00  0.00           N
ATOM   4295  H   THR   292      41.397  44.493  26.369  1.00  0.00           H
ATOM   4296  CA  THR   292      42.856  45.458  27.647  1.00  0.00           C
ATOM   4297  HA  THR   292      43.708  46.110  27.455  1.00  0.00           H
ATOM   4298  CB  THR   292      41.745  46.364  28.298  1.00  0.00           C
ATOM   4299  HB  THR   292      42.177  46.850  29.173  1.00  0.00           H
ATOM   4300  CG2 THR   292      41.200  47.442  27.413  1.00  0.00           C
ATOM   4301 HG21 THR   292      41.876  48.285  27.554  1.00  0.00           H
ATOM   4302 HG22 THR   292      41.055  47.165  26.369  1.00  0.00           H
ATOM   4303 HG23 THR   292      40.295  47.867  27.848  1.00  0.00           H
ATOM   4304  OG1 THR   292      40.720  45.563  28.741  1.00  0.00           O
ATOM   4305  HG1 THR   292      40.296  45.114  28.006  1.00  0.00           H
ATOM   4306  C   THR   292      43.246  44.401  28.728  1.00  0.00           C
ATOM   4307  O   THR   292      42.949  43.194  28.511  1.00  0.00           O
ATOM   4308  N   HID   293      44.055  44.724  29.743  1.00  0.00           N
ATOM   4309  H   HID   293      44.411  45.668  29.790  1.00  0.00           H
ATOM   4310  CA  HID   293      44.222  43.769  30.828  1.00  0.00           C
ATOM   4311  HA  HID   293      44.709  42.903  30.381  1.00  0.00           H
ATOM   4312  CB  HID   293      45.283  44.318  31.768  1.00  0.00           C
ATOM   4313  HB2 HID   293      45.607  43.466  32.365  1.00  0.00           H
ATOM   4314  HB3 HID   293      46.103  44.638  31.125  1.00  0.00           H
ATOM   4315  CG  HID   293      44.878  45.470  32.676  1.00  0.00           C
ATOM   4316  ND1 HID   293      44.243  46.653  32.265  1.00  0.00           N
ATOM   4317  HD1 HID   293      44.261  47.084  31.352  1.00  0.00           H
ATOM   4318  CE1 HID   293      44.219  47.513  33.362  1.00  0.00           C
ATOM   4319  HE1 HID   293      43.737  48.480  33.380  1.00  0.00           H
ATOM   4320  NE2 HID   293      44.574  46.806  34.429  1.00  0.00           N
ATOM   4321  CD2 HID   293      45.063  45.515  34.036  1.00  0.00           C
ATOM   4322  HD2 HID   293      45.665  44.844  34.630  1.00  0.00           H
ATOM   4323  C   HID   293      42.909  43.290  31.537  1.00  0.00           C
ATOM   4324  O   HID   293      42.968  42.217  32.152  1.00  0.00           O
ATOM   4325  N   TRP   294      41.811  43.933  31.331  1.00  0.00           N
ATOM   4326  H   TRP   294      41.903  44.704  30.685  1.00  0.00           H
ATOM   4327  CA  TRP   294      40.480  43.524  31.841  1.00  0.00           C
ATOM   4328  HA  TRP   294      40.644  43.040  32.804  1.00  0.00           H
ATOM   4329  CB  TRP   294      39.550  44.747  31.943  1.00  0.00           C
ATOM   4330  HB2 TRP   294      39.279  45.047  30.931  1.00  0.00           H
ATOM   4331  HB3 TRP   294      38.690  44.425  32.530  1.00  0.00           H
ATOM   4332  CG  TRP   294      40.047  45.945  32.631  1.00  0.00           C
ATOM   4333  CD1 TRP   294      40.508  46.037  33.894  1.00  0.00           C
ATOM   4334  HD1 TRP   294      40.471  45.208  34.585  1.00  0.00           H
ATOM   4335  NE1 TRP   294      40.807  47.326  34.153  1.00  0.00           N
ATOM   4336  HE1 TRP   294      40.948  47.700  35.080  1.00  0.00           H
ATOM   4337  CE2 TRP   294      40.635  48.161  33.065  1.00  0.00           C
ATOM   4338  CZ2 TRP   294      40.695  49.551  32.830  1.00  0.00           C
ATOM   4339  HZ2 TRP   294      40.876  50.216  33.661  1.00  0.00           H
ATOM   4340  CH2 TRP   294      40.435  50.074  31.611  1.00  0.00           C
ATOM   4341  HH2 TRP   294      40.642  51.115  31.411  1.00  0.00           H
ATOM   4342  CZ3 TRP   294      39.983  49.203  30.645  1.00  0.00           C
ATOM   4343  HZ3 TRP   294      39.530  49.702  29.801  1.00  0.00           H
ATOM   4344  CE3 TRP   294      39.964  47.783  30.793  1.00  0.00           C
ATOM   4345  HE3 TRP   294      39.517  47.097  30.089  1.00  0.00           H
ATOM   4346  CD2 TRP   294      40.252  47.237  32.093  1.00  0.00           C
ATOM   4347  C   TRP   294      39.833  42.455  31.032  1.00  0.00           C
ATOM   4348  O   TRP   294      39.068  41.750  31.620  1.00  0.00           O
ATOM   4349  N   LYS   295      40.340  42.220  29.833  1.00  0.00           N
ATOM   4350  H   LYS   295      41.034  42.822  29.412  1.00  0.00           H
ATOM   4351  CA  LYS   295      40.016  40.936  29.082  1.00  0.00           C
ATOM   4352  HA  LYS   295      40.271  40.877  28.024  1.00  0.00           H
ATOM   4353  CB  LYS   295      40.919  39.873  29.748  1.00  0.00           C
ATOM   4354  HB2 LYS   295      40.741  39.781  30.819  1.00  0.00           H
ATOM   4355  HB3 LYS   295      40.647  38.972  29.198  1.00  0.00           H
ATOM   4356  CG  LYS   295      42.401  40.222  29.590  1.00  0.00           C
ATOM   4357  HG2 LYS   295      42.644  40.317  28.532  1.00  0.00           H
ATOM   4358  HG3 LYS   295      42.628  41.188  30.042  1.00  0.00           H
ATOM   4359  CD  LYS   295      43.198  39.115  30.213  1.00  0.00           C
ATOM   4360  HD2 LYS   295      42.727  38.737  31.120  1.00  0.00           H
ATOM   4361  HD3 LYS   295      43.202  38.324  29.463  1.00  0.00           H
ATOM   4362  CE  LYS   295      44.556  39.652  30.586  1.00  0.00           C
ATOM   4363  HE2 LYS   295      44.435  40.508  31.250  1.00  0.00           H
ATOM   4364  HE3 LYS   295      45.106  38.996  31.261  1.00  0.00           H
ATOM   4365  NZ  LYS   295      45.365  39.855  29.429  1.00  0.00           N
ATOM   4366  HZ1 LYS   295      44.719  40.266  28.769  1.00  0.00           H
ATOM   4367  HZ2 LYS   295      46.051  40.590  29.526  1.00  0.00           H
ATOM   4368  HZ3 LYS   295      45.923  39.075  29.112  1.00  0.00           H
ATOM   4369  C   LYS   295      38.440  40.793  29.058  1.00  0.00           C
ATOM   4370  O   LYS   295      37.630  41.696  28.792  1.00  0.00           O
ATOM   4371  N   GLN   296      37.945  39.538  29.039  1.00  0.00           N
ATOM   4372  H   GLN   296      38.658  38.822  29.020  1.00  0.00           H
ATOM   4373  CA  GLN   296      36.564  39.171  28.805  1.00  0.00           C
ATOM   4374  HA  GLN   296      35.861  40.004  28.774  1.00  0.00           H
ATOM   4375  CB  GLN   296      36.399  38.484  27.457  1.00  0.00           C
ATOM   4376  HB2 GLN   296      37.239  37.880  27.112  1.00  0.00           H
ATOM   4377  HB3 GLN   296      35.685  37.678  27.627  1.00  0.00           H
ATOM   4378  CG  GLN   296      36.008  39.445  26.312  1.00  0.00           C
ATOM   4379  HG2 GLN   296      35.451  38.862  25.579  1.00  0.00           H
ATOM   4380  HG3 GLN   296      35.366  40.233  26.707  1.00  0.00           H
ATOM   4381  CD  GLN   296      37.308  40.064  25.699  1.00  0.00           C
ATOM   4382  OE1 GLN   296      38.035  39.375  25.094  1.00  0.00           O
ATOM   4383  NE2 GLN   296      37.534  41.362  25.720  1.00  0.00           N
ATOM   4384 HE21 GLN   296      38.056  41.707  24.926  1.00  0.00           H
ATOM   4385 HE22 GLN   296      36.985  41.935  26.345  1.00  0.00           H
ATOM   4386  C   GLN   296      36.226  38.118  29.875  1.00  0.00           C
ATOM   4387  O   GLN   296      37.049  37.165  30.015  1.00  0.00           O
ATOM   4388  N   THR   297      35.160  38.317  30.647  1.00  0.00           N
ATOM   4389  H   THR   297      34.683  39.200  30.531  1.00  0.00           H
ATOM   4390  CA  THR   297      34.702  37.299  31.694  1.00  0.00           C
ATOM   4391  HA  THR   297      35.564  36.828  32.168  1.00  0.00           H
ATOM   4392  CB  THR   297      33.838  37.920  32.773  1.00  0.00           C
ATOM   4393  HB  THR   297      32.844  38.165  32.399  1.00  0.00           H
ATOM   4394  CG2 THR   297      33.563  37.075  34.089  1.00  0.00           C
ATOM   4395 HG21 THR   297      32.864  37.578  34.757  1.00  0.00           H
ATOM   4396 HG22 THR   297      33.224  36.115  33.701  1.00  0.00           H
ATOM   4397 HG23 THR   297      34.522  36.862  34.561  1.00  0.00           H
ATOM   4398  OG1 THR   297      34.557  39.097  33.159  1.00  0.00           O
ATOM   4399  HG1 THR   297      35.394  38.981  32.703  1.00  0.00           H
ATOM   4400  C   THR   297      33.842  36.214  31.078  1.00  0.00           C
ATOM   4401  O   THR   297      32.784  36.578  30.618  1.00  0.00           O
ATOM   4402  N   VAL   298      34.250  34.947  31.072  1.00  0.00           N
ATOM   4403  H   VAL   298      34.942  34.691  31.761  1.00  0.00           H
ATOM   4404  CA  VAL   298      33.720  33.941  30.192  1.00  0.00           C
ATOM   4405  HA  VAL   298      32.930  34.249  29.507  1.00  0.00           H
ATOM   4406  CB  VAL   298      34.847  33.323  29.364  1.00  0.00           C
ATOM   4407  HB  VAL   298      35.580  32.896  30.049  1.00  0.00           H
ATOM   4408  CG1 VAL   298      34.195  32.223  28.441  1.00  0.00           C
ATOM   4409 HG11 VAL   298      35.001  32.007  27.739  1.00  0.00           H
ATOM   4410 HG12 VAL   298      33.768  31.376  28.978  1.00  0.00           H
ATOM   4411 HG13 VAL   298      33.390  32.687  27.873  1.00  0.00           H
ATOM   4412  CG2 VAL   298      35.648  34.363  28.616  1.00  0.00           C
ATOM   4413 HG21 VAL   298      35.035  34.810  27.833  1.00  0.00           H
ATOM   4414 HG22 VAL   298      36.063  35.036  29.366  1.00  0.00           H
ATOM   4415 HG23 VAL   298      36.494  33.946  28.070  1.00  0.00           H
ATOM   4416  C   VAL   298      33.234  32.853  31.170  1.00  0.00           C
ATOM   4417  O   VAL   298      33.883  32.571  32.180  1.00  0.00           O
ATOM   4418  N   PHE   299      32.067  32.250  30.972  1.00  0.00           N
ATOM   4419  H   PHE   299      31.525  32.431  30.139  1.00  0.00           H
ATOM   4420  CA  PHE   299      31.418  31.410  31.959  1.00  0.00           C
ATOM   4421  HA  PHE   299      32.059  31.062  32.769  1.00  0.00           H
ATOM   4422  CB  PHE   299      30.217  32.191  32.469  1.00  0.00           C
ATOM   4423  HB2 PHE   299      29.334  32.145  31.831  1.00  0.00           H
ATOM   4424  HB3 PHE   299      29.947  31.685  33.396  1.00  0.00           H
ATOM   4425  CG  PHE   299      30.350  33.632  32.935  1.00  0.00           C
ATOM   4426  CD1 PHE   299      29.976  34.670  32.055  1.00  0.00           C
ATOM   4427  HD1 PHE   299      29.856  34.471  31.000  1.00  0.00           H
ATOM   4428  CE1 PHE   299      29.921  35.993  32.587  1.00  0.00           C
ATOM   4429  HE1 PHE   299      29.731  36.789  31.882  1.00  0.00           H
ATOM   4430  CZ  PHE   299      30.362  36.232  33.895  1.00  0.00           C
ATOM   4431  HZ  PHE   299      30.478  37.267  34.183  1.00  0.00           H
ATOM   4432  CE2 PHE   299      30.589  35.174  34.718  1.00  0.00           C
ATOM   4433  HE2 PHE   299      30.949  35.357  35.719  1.00  0.00           H
ATOM   4434  CD2 PHE   299      30.550  33.842  34.311  1.00  0.00           C
ATOM   4435  HD2 PHE   299      30.942  33.022  34.894  1.00  0.00           H
ATOM   4436  C   PHE   299      30.845  30.209  31.230  1.00  0.00           C
ATOM   4437  O   PHE   299      30.057  30.361  30.301  1.00  0.00           O
ATOM   4438  N   TYR   300      31.339  29.013  31.515  1.00  0.00           N
ATOM   4439  H   TYR   300      32.065  28.973  32.216  1.00  0.00           H
ATOM   4440  CA  TYR   300      31.054  27.830  30.750  1.00  0.00           C
ATOM   4441  HA  TYR   300      30.919  28.176  29.725  1.00  0.00           H
ATOM   4442  CB  TYR   300      32.343  26.900  30.728  1.00  0.00           C
ATOM   4443  HB2 TYR   300      32.821  26.804  31.702  1.00  0.00           H
ATOM   4444  HB3 TYR   300      32.046  25.879  30.486  1.00  0.00           H
ATOM   4445  CG  TYR   300      33.364  27.343  29.696  1.00  0.00           C
ATOM   4446  CD1 TYR   300      33.312  26.846  28.371  1.00  0.00           C
ATOM   4447  HD1 TYR   300      32.608  26.050  28.180  1.00  0.00           H
ATOM   4448  CE1 TYR   300      34.021  27.540  27.342  1.00  0.00           C
ATOM   4449  HE1 TYR   300      33.957  27.245  26.305  1.00  0.00           H
ATOM   4450  CZ  TYR   300      34.830  28.601  27.587  1.00  0.00           C
ATOM   4451  OH  TYR   300      35.265  29.403  26.597  1.00  0.00           O
ATOM   4452  HH  TYR   300      35.476  28.917  25.796  1.00  0.00           H
ATOM   4453  CE2 TYR   300      34.929  29.066  28.899  1.00  0.00           C
ATOM   4454  HE2 TYR   300      35.598  29.881  29.135  1.00  0.00           H
ATOM   4455  CD2 TYR   300      34.199  28.456  29.920  1.00  0.00           C
ATOM   4456  HD2 TYR   300      34.467  28.805  30.906  1.00  0.00           H
ATOM   4457  C   TYR   300      29.810  27.140  31.248  1.00  0.00           C
ATOM   4458  O   TYR   300      29.732  26.970  32.432  1.00  0.00           O
ATOM   4459  N   MET   301      29.042  26.578  30.308  1.00  0.00           N
ATOM   4460  H   MET   301      29.463  26.568  29.390  1.00  0.00           H
ATOM   4461  CA  MET   301      27.775  25.830  30.523  1.00  0.00           C
ATOM   4462  HA  MET   301      27.164  26.390  31.231  1.00  0.00           H
ATOM   4463  CB  MET   301      26.977  25.810  29.202  1.00  0.00           C
ATOM   4464  HB2 MET   301      27.400  25.076  28.517  1.00  0.00           H
ATOM   4465  HB3 MET   301      25.968  25.473  29.440  1.00  0.00           H
ATOM   4466  CG  MET   301      26.856  27.025  28.267  1.00  0.00           C
ATOM   4467  HG2 MET   301      27.851  27.467  28.216  1.00  0.00           H
ATOM   4468  HG3 MET   301      26.605  26.598  27.296  1.00  0.00           H
ATOM   4469  SD  MET   301      25.630  28.181  28.853  1.00  0.00           S
ATOM   4470  CE  MET   301      26.407  29.172  30.188  1.00  0.00           C
ATOM   4471  HE1 MET   301      27.456  29.407  30.009  1.00  0.00           H
ATOM   4472  HE2 MET   301      25.817  30.067  30.385  1.00  0.00           H
ATOM   4473  HE3 MET   301      26.436  28.693  31.167  1.00  0.00           H
ATOM   4474  C   MET   301      28.138  24.375  30.977  1.00  0.00           C
ATOM   4475  O   MET   301      28.950  23.786  30.354  1.00  0.00           O
ATOM   4476  N   GLU   302      27.507  23.883  32.106  1.00  0.00           N
ATOM   4477  H   GLU   302      26.976  24.548  32.649  1.00  0.00           H
ATOM   4478  CA  GLU   302      27.687  22.544  32.692  1.00  0.00           C
ATOM   4479  HA  GLU   302      28.715  22.484  33.048  1.00  0.00           H
ATOM   4480  CB  GLU   302      26.734  22.305  33.854  1.00  0.00           C
ATOM   4481  HB2 GLU   302      26.481  23.271  34.293  1.00  0.00           H
ATOM   4482  HB3 GLU   302      25.840  21.815  33.469  1.00  0.00           H
ATOM   4483  CG  GLU   302      27.268  21.445  34.957  1.00  0.00           C
ATOM   4484  HG2 GLU   302      28.349  21.323  34.879  1.00  0.00           H
ATOM   4485  HG3 GLU   302      27.106  21.884  35.942  1.00  0.00           H
ATOM   4486  CD  GLU   302      26.672  19.995  34.924  1.00  0.00           C
ATOM   4487  OE1 GLU   302      26.291  19.547  36.021  1.00  0.00           O
ATOM   4488  OE2 GLU   302      26.711  19.318  33.893  1.00  0.00           O
ATOM   4489  C   GLU   302      27.391  21.492  31.635  1.00  0.00           C
ATOM   4490  O   GLU   302      28.233  20.553  31.524  1.00  0.00           O
ATOM   4491  N   ASP   303      26.370  21.691  30.769  1.00  0.00           N
ATOM   4492  H   ASP   303      25.897  22.574  30.904  1.00  0.00           H
ATOM   4493  CA  ASP   303      26.188  21.044  29.391  1.00  0.00           C
ATOM   4494  HA  ASP   303      27.126  20.568  29.104  1.00  0.00           H
ATOM   4495  CB  ASP   303      25.131  19.917  29.504  1.00  0.00           C
ATOM   4496  HB2 ASP   303      24.826  19.968  30.550  1.00  0.00           H
ATOM   4497  HB3 ASP   303      24.303  20.190  28.850  1.00  0.00           H
ATOM   4498  CG  ASP   303      25.759  18.560  29.101  1.00  0.00           C
ATOM   4499  OD1 ASP   303      26.378  18.539  28.050  1.00  0.00           O
ATOM   4500  OD2 ASP   303      25.633  17.584  29.879  1.00  0.00           O
ATOM   4501  C   ASP   303      25.889  22.006  28.315  1.00  0.00           C
ATOM   4502  O   ASP   303      25.337  23.104  28.518  1.00  0.00           O
ATOM   4503  N   TYR   304      26.488  21.603  27.138  1.00  0.00           N
ATOM   4504  H   TYR   304      26.657  20.629  26.932  1.00  0.00           H
ATOM   4505  CA  TYR   304      26.521  22.448  25.914  1.00  0.00           C
ATOM   4506  HA  TYR   304      26.464  23.497  26.204  1.00  0.00           H
ATOM   4507  CB  TYR   304      27.815  22.100  25.118  1.00  0.00           C
ATOM   4508  HB2 TYR   304      27.714  21.063  24.800  1.00  0.00           H
ATOM   4509  HB3 TYR   304      27.807  22.811  24.292  1.00  0.00           H
ATOM   4510  CG  TYR   304      29.224  22.326  25.776  1.00  0.00           C
ATOM   4511  CD1 TYR   304      30.293  21.463  25.236  1.00  0.00           C
ATOM   4512  HD1 TYR   304      30.070  20.880  24.355  1.00  0.00           H
ATOM   4513  CE1 TYR   304      31.588  21.693  25.671  1.00  0.00           C
ATOM   4514  HE1 TYR   304      32.400  21.117  25.252  1.00  0.00           H
ATOM   4515  CZ  TYR   304      31.905  22.597  26.778  1.00  0.00           C
ATOM   4516  OH  TYR   304      33.199  22.792  27.155  1.00  0.00           O
ATOM   4517  HH  TYR   304      33.267  22.081  27.796  1.00  0.00           H
ATOM   4518  CE2 TYR   304      30.862  23.425  27.305  1.00  0.00           C
ATOM   4519  HE2 TYR   304      31.041  24.335  27.860  1.00  0.00           H
ATOM   4520  CD2 TYR   304      29.476  23.189  26.900  1.00  0.00           C
ATOM   4521  HD2 TYR   304      28.690  23.728  27.407  1.00  0.00           H
ATOM   4522  C   TYR   304      25.270  22.185  25.110  1.00  0.00           C
ATOM   4523  O   TYR   304      24.810  21.032  25.124  1.00  0.00           O
ATOM   4524  N   LEU   305      24.630  23.285  24.564  1.00  0.00           N
ATOM   4525  H   LEU   305      25.273  24.063  24.521  1.00  0.00           H
ATOM   4526  CA  LEU   305      23.341  23.462  23.974  1.00  0.00           C
ATOM   4527  HA  LEU   305      22.852  22.493  24.079  1.00  0.00           H
ATOM   4528  CB  LEU   305      22.482  24.549  24.713  1.00  0.00           C
ATOM   4529  HB2 LEU   305      22.917  25.523  24.485  1.00  0.00           H
ATOM   4530  HB3 LEU   305      21.482  24.350  24.328  1.00  0.00           H
ATOM   4531  CG  LEU   305      22.368  24.403  26.210  1.00  0.00           C
ATOM   4532  HG  LEU   305      22.440  23.364  26.533  1.00  0.00           H
ATOM   4533  CD1 LEU   305      23.363  25.263  27.003  1.00  0.00           C
ATOM   4534 HD11 LEU   305      24.318  24.823  26.717  1.00  0.00           H
ATOM   4535 HD12 LEU   305      23.282  26.330  26.793  1.00  0.00           H
ATOM   4536 HD13 LEU   305      23.132  25.041  28.045  1.00  0.00           H
ATOM   4537  CD2 LEU   305      21.027  24.882  26.714  1.00  0.00           C
ATOM   4538 HD21 LEU   305      20.194  24.669  26.044  1.00  0.00           H
ATOM   4539 HD22 LEU   305      20.846  24.564  27.741  1.00  0.00           H
ATOM   4540 HD23 LEU   305      20.987  25.970  26.770  1.00  0.00           H
ATOM   4541  C   LEU   305      23.483  23.604  22.481  1.00  0.00           C
ATOM   4542  O   LEU   305      24.284  24.459  22.098  1.00  0.00           O
ATOM   4543  N   THR   306      22.753  22.829  21.652  1.00  0.00           N
ATOM   4544  H   THR   306      22.103  22.099  21.903  1.00  0.00           H
ATOM   4545  CA  THR   306      22.664  23.240  20.189  1.00  0.00           C
ATOM   4546  HA  THR   306      23.710  23.388  19.918  1.00  0.00           H
ATOM   4547  CB  THR   306      22.136  22.056  19.343  1.00  0.00           C
ATOM   4548  HB  THR   306      22.136  22.294  18.279  1.00  0.00           H
ATOM   4549  CG2 THR   306      23.139  20.878  19.493  1.00  0.00           C
ATOM   4550 HG21 THR   306      24.151  21.114  19.163  1.00  0.00           H
ATOM   4551 HG22 THR   306      23.204  20.624  20.551  1.00  0.00           H
ATOM   4552 HG23 THR   306      22.760  20.069  18.870  1.00  0.00           H
ATOM   4553  OG1 THR   306      20.840  21.572  19.630  1.00  0.00           O
ATOM   4554  HG1 THR   306      20.286  22.339  19.470  1.00  0.00           H
ATOM   4555  C   THR   306      21.880  24.497  19.937  1.00  0.00           C
ATOM   4556  O   THR   306      21.059  24.901  20.725  1.00  0.00           O
ATOM   4557  N   VAL   307      22.010  25.073  18.752  1.00  0.00           N
ATOM   4558  H   VAL   307      22.876  24.787  18.318  1.00  0.00           H
ATOM   4559  CA  VAL   307      21.158  26.107  18.151  1.00  0.00           C
ATOM   4560  HA  VAL   307      20.246  26.143  18.747  1.00  0.00           H
ATOM   4561  CB  VAL   307      21.837  27.473  18.291  1.00  0.00           C
ATOM   4562  HB  VAL   307      21.397  28.197  17.605  1.00  0.00           H
ATOM   4563  CG1 VAL   307      21.734  28.007  19.735  1.00  0.00           C
ATOM   4564 HG11 VAL   307      20.680  28.061  20.006  1.00  0.00           H
ATOM   4565 HG12 VAL   307      22.139  27.292  20.452  1.00  0.00           H
ATOM   4566 HG13 VAL   307      22.286  28.942  19.829  1.00  0.00           H
ATOM   4567  CG2 VAL   307      23.285  27.355  17.796  1.00  0.00           C
ATOM   4568 HG21 VAL   307      23.841  26.787  18.542  1.00  0.00           H
ATOM   4569 HG22 VAL   307      23.367  26.703  16.926  1.00  0.00           H
ATOM   4570 HG23 VAL   307      23.640  28.368  17.608  1.00  0.00           H
ATOM   4571  C   VAL   307      20.669  25.850  16.717  1.00  0.00           C
ATOM   4572  O   VAL   307      20.944  24.864  16.091  1.00  0.00           O
ATOM   4573  N   LYS   308      19.860  26.747  16.210  1.00  0.00           N
ATOM   4574  H   LYS   308      19.695  27.454  16.913  1.00  0.00           H
ATOM   4575  CA  LYS   308      20.026  27.184  14.814  1.00  0.00           C
ATOM   4576  HA  LYS   308      20.800  26.543  14.392  1.00  0.00           H
ATOM   4577  CB  LYS   308      18.793  26.896  13.932  1.00  0.00           C
ATOM   4578  HB2 LYS   308      18.992  27.277  12.930  1.00  0.00           H
ATOM   4579  HB3 LYS   308      18.536  25.838  13.889  1.00  0.00           H
ATOM   4580  CG  LYS   308      17.547  27.659  14.455  1.00  0.00           C
ATOM   4581  HG2 LYS   308      17.160  27.012  15.242  1.00  0.00           H
ATOM   4582  HG3 LYS   308      17.901  28.669  14.658  1.00  0.00           H
ATOM   4583  CD  LYS   308      16.527  27.720  13.281  1.00  0.00           C
ATOM   4584  HD2 LYS   308      16.988  27.719  12.294  1.00  0.00           H
ATOM   4585  HD3 LYS   308      15.886  26.838  13.316  1.00  0.00           H
ATOM   4586  CE  LYS   308      15.713  28.978  13.504  1.00  0.00           C
ATOM   4587  HE2 LYS   308      15.521  29.114  14.568  1.00  0.00           H
ATOM   4588  HE3 LYS   308      16.359  29.792  13.173  1.00  0.00           H
ATOM   4589  NZ  LYS   308      14.482  28.962  12.795  1.00  0.00           N
ATOM   4590  HZ1 LYS   308      14.172  29.905  12.612  1.00  0.00           H
ATOM   4591  HZ2 LYS   308      14.626  28.558  11.881  1.00  0.00           H
ATOM   4592  HZ3 LYS   308      13.756  28.528  13.346  1.00  0.00           H
ATOM   4593  C   LYS   308      20.390  28.670  14.720  1.00  0.00           C
ATOM   4594  O   LYS   308      20.074  29.320  15.675  1.00  0.00           O
ATOM   4595  N   THR   309      21.017  29.102  13.641  1.00  0.00           N
ATOM   4596  H   THR   309      21.420  28.335  13.122  1.00  0.00           H
ATOM   4597  CA  THR   309      21.111  30.542  13.225  1.00  0.00           C
ATOM   4598  HA  THR   309      21.933  30.966  13.802  1.00  0.00           H
ATOM   4599  CB  THR   309      21.668  30.610  11.735  1.00  0.00           C
ATOM   4600  HB  THR   309      20.983  30.036  11.111  1.00  0.00           H
ATOM   4601  CG2 THR   309      21.575  32.057  11.319  1.00  0.00           C
ATOM   4602 HG21 THR   309      22.181  32.309  10.449  1.00  0.00           H
ATOM   4603 HG22 THR   309      20.542  32.282  11.053  1.00  0.00           H
ATOM   4604 HG23 THR   309      21.913  32.752  12.088  1.00  0.00           H
ATOM   4605  OG1 THR   309      22.935  30.064  11.622  1.00  0.00           O
ATOM   4606  HG1 THR   309      22.712  29.131  11.640  1.00  0.00           H
ATOM   4607  C   THR   309      19.647  31.188  13.413  1.00  0.00           C
ATOM   4608  O   THR   309      18.695  30.652  12.907  1.00  0.00           O
ATOM   4609  N   GLY   310      19.570  32.364  14.093  1.00  0.00           N
ATOM   4610  H   GLY   310      20.393  32.933  14.232  1.00  0.00           H
ATOM   4611  CA  GLY   310      18.347  33.035  14.514  1.00  0.00           C
ATOM   4612  HA2 GLY   310      18.580  34.006  14.952  1.00  0.00           H
ATOM   4613  HA3 GLY   310      17.653  33.184  13.687  1.00  0.00           H
ATOM   4614  C   GLY   310      17.451  32.232  15.574  1.00  0.00           C
ATOM   4615  O   GLY   310      16.261  32.493  15.624  1.00  0.00           O
ATOM   4616  N   GLU   311      18.024  31.287  16.331  1.00  0.00           N
ATOM   4617  H   GLU   311      19.012  31.083  16.283  1.00  0.00           H
ATOM   4618  CA  GLU   311      17.354  30.858  17.540  1.00  0.00           C
ATOM   4619  HA  GLU   311      16.311  30.640  17.312  1.00  0.00           H
ATOM   4620  CB  GLU   311      17.934  29.506  17.952  1.00  0.00           C
ATOM   4621  HB2 GLU   311      18.143  28.792  17.154  1.00  0.00           H
ATOM   4622  HB3 GLU   311      18.955  29.706  18.274  1.00  0.00           H
ATOM   4623  CG  GLU   311      17.225  28.675  19.067  1.00  0.00           C
ATOM   4624  HG2 GLU   311      17.907  27.944  19.501  1.00  0.00           H
ATOM   4625  HG3 GLU   311      17.078  29.424  19.845  1.00  0.00           H
ATOM   4626  CD  GLU   311      15.861  28.153  18.651  1.00  0.00           C
ATOM   4627  OE1 GLU   311      15.703  26.935  18.466  1.00  0.00           O
ATOM   4628  OE2 GLU   311      14.905  28.942  18.732  1.00  0.00           O
ATOM   4629  C   GLU   311      17.448  31.843  18.655  1.00  0.00           C
ATOM   4630  O   GLU   311      18.409  32.573  18.861  1.00  0.00           O
ATOM   4631  N   GLU   312      16.298  32.077  19.261  1.00  0.00           N
ATOM   4632  H   GLU   312      15.554  31.501  18.895  1.00  0.00           H
ATOM   4633  CA  GLU   312      16.179  32.948  20.413  1.00  0.00           C
ATOM   4634  HA  GLU   312      16.850  33.783  20.212  1.00  0.00           H
ATOM   4635  CB  GLU   312      14.748  33.556  20.416  1.00  0.00           C
ATOM   4636  HB2 GLU   312      13.938  32.846  20.251  1.00  0.00           H
ATOM   4637  HB3 GLU   312      14.638  34.040  21.386  1.00  0.00           H
ATOM   4638  CG  GLU   312      14.676  34.751  19.527  1.00  0.00           C
ATOM   4639  HG2 GLU   312      15.459  35.464  19.785  1.00  0.00           H
ATOM   4640  HG3 GLU   312      15.078  34.398  18.577  1.00  0.00           H
ATOM   4641  CD  GLU   312      13.321  35.424  19.355  1.00  0.00           C
ATOM   4642  OE1 GLU   312      13.257  36.648  19.553  1.00  0.00           O
ATOM   4643  OE2 GLU   312      12.400  34.827  18.751  1.00  0.00           O
ATOM   4644  C   GLU   312      16.593  32.416  21.794  1.00  0.00           C
ATOM   4645  O   GLU   312      15.868  31.633  22.426  1.00  0.00           O
ATOM   4646  N   ILE   313      17.718  32.906  22.329  1.00  0.00           N
ATOM   4647  H   ILE   313      18.256  33.590  21.817  1.00  0.00           H
ATOM   4648  CA  ILE   313      18.364  32.373  23.481  1.00  0.00           C
ATOM   4649  HA  ILE   313      17.996  31.365  23.674  1.00  0.00           H
ATOM   4650  CB  ILE   313      19.925  32.279  23.330  1.00  0.00           C
ATOM   4651  HB  ILE   313      20.124  33.259  22.896  1.00  0.00           H
ATOM   4652  CG2 ILE   313      20.683  31.896  24.627  1.00  0.00           C
ATOM   4653 HG21 ILE   313      21.750  32.071  24.491  1.00  0.00           H
ATOM   4654 HG22 ILE   313      20.437  32.562  25.453  1.00  0.00           H
ATOM   4655 HG23 ILE   313      20.350  30.916  24.969  1.00  0.00           H
ATOM   4656  CG1 ILE   313      20.237  31.202  22.335  1.00  0.00           C
ATOM   4657 HG12 ILE   313      20.213  30.212  22.791  1.00  0.00           H
ATOM   4658 HG13 ILE   313      19.673  31.276  21.405  1.00  0.00           H
ATOM   4659  CD1 ILE   313      21.710  31.453  21.817  1.00  0.00           C
ATOM   4660 HD11 ILE   313      22.436  31.581  22.621  1.00  0.00           H
ATOM   4661 HD12 ILE   313      22.120  30.711  21.132  1.00  0.00           H
ATOM   4662 HD13 ILE   313      21.681  32.417  21.310  1.00  0.00           H
ATOM   4663  C   ILE   313      17.959  33.130  24.680  1.00  0.00           C
ATOM   4664  O   ILE   313      18.518  34.243  24.925  1.00  0.00           O
ATOM   4665  N   PHE   314      16.742  32.905  25.167  1.00  0.00           N
ATOM   4666  H   PHE   314      16.214  32.182  24.698  1.00  0.00           H
ATOM   4667  CA  PHE   314      16.257  33.499  26.375  1.00  0.00           C
ATOM   4668  HA  PHE   314      16.346  34.584  26.337  1.00  0.00           H
ATOM   4669  CB  PHE   314      14.733  33.104  26.539  1.00  0.00           C
ATOM   4670  HB2 PHE   314      14.765  32.015  26.498  1.00  0.00           H
ATOM   4671  HB3 PHE   314      14.421  33.508  27.501  1.00  0.00           H
ATOM   4672  CG  PHE   314      13.881  33.631  25.436  1.00  0.00           C
ATOM   4673  CD1 PHE   314      13.213  34.870  25.661  1.00  0.00           C
ATOM   4674  HD1 PHE   314      13.575  35.539  26.428  1.00  0.00           H
ATOM   4675  CE1 PHE   314      12.177  35.219  24.756  1.00  0.00           C
ATOM   4676  HE1 PHE   314      11.483  35.972  25.100  1.00  0.00           H
ATOM   4677  CZ  PHE   314      11.776  34.301  23.803  1.00  0.00           C
ATOM   4678  HZ  PHE   314      11.151  34.590  22.972  1.00  0.00           H
ATOM   4679  CE2 PHE   314      12.632  33.253  23.450  1.00  0.00           C
ATOM   4680  HE2 PHE   314      12.501  32.789  22.483  1.00  0.00           H
ATOM   4681  CD2 PHE   314      13.557  32.767  24.405  1.00  0.00           C
ATOM   4682  HD2 PHE   314      13.908  31.750  24.310  1.00  0.00           H
ATOM   4683  C   PHE   314      17.020  33.068  27.620  1.00  0.00           C
ATOM   4684  O   PHE   314      17.605  31.965  27.636  1.00  0.00           O
ATOM   4685  N   GLY   315      17.004  33.951  28.675  1.00  0.00           N
ATOM   4686  H   GLY   315      16.895  34.933  28.465  1.00  0.00           H
ATOM   4687  CA  GLY   315      17.492  33.584  30.033  1.00  0.00           C
ATOM   4688  HA2 GLY   315      16.907  32.743  30.404  1.00  0.00           H
ATOM   4689  HA3 GLY   315      18.537  33.345  29.835  1.00  0.00           H
ATOM   4690  C   GLY   315      17.471  34.776  31.032  1.00  0.00           C
ATOM   4691  O   GLY   315      16.552  35.623  30.853  1.00  0.00           O
ATOM   4692  N   THR   316      18.251  34.713  32.081  1.00  0.00           N
ATOM   4693  H   THR   316      18.802  33.873  32.185  1.00  0.00           H
ATOM   4694  CA  THR   316      18.188  35.575  33.204  1.00  0.00           C
ATOM   4695  HA  THR   316      17.765  36.540  32.923  1.00  0.00           H
ATOM   4696  CB  THR   316      17.254  35.143  34.399  1.00  0.00           C
ATOM   4697  HB  THR   316      17.614  34.195  34.798  1.00  0.00           H
ATOM   4698  CG2 THR   316      17.160  36.240  35.486  1.00  0.00           C
ATOM   4699 HG21 THR   316      16.854  37.192  35.050  1.00  0.00           H
ATOM   4700 HG22 THR   316      16.327  35.923  36.113  1.00  0.00           H
ATOM   4701 HG23 THR   316      18.104  36.320  36.024  1.00  0.00           H
ATOM   4702  OG1 THR   316      15.959  35.160  33.860  1.00  0.00           O
ATOM   4703  HG1 THR   316      15.824  34.237  33.633  1.00  0.00           H
ATOM   4704  C   THR   316      19.618  35.625  33.689  1.00  0.00           C
ATOM   4705  O   THR   316      20.250  34.604  33.959  1.00  0.00           O
ATOM   4706  N   ILE   317      20.219  36.801  33.892  1.00  0.00           N
ATOM   4707  H   ILE   317      19.915  37.714  33.585  1.00  0.00           H
ATOM   4708  CA  ILE   317      21.215  36.996  34.975  1.00  0.00           C
ATOM   4709  HA  ILE   317      21.727  36.040  35.085  1.00  0.00           H
ATOM   4710  CB  ILE   317      22.261  38.102  34.584  1.00  0.00           C
ATOM   4711  HB  ILE   317      21.729  38.630  33.793  1.00  0.00           H
ATOM   4712  CG2 ILE   317      22.495  39.190  35.603  1.00  0.00           C
ATOM   4713 HG21 ILE   317      23.087  39.911  35.039  1.00  0.00           H
ATOM   4714 HG22 ILE   317      21.578  39.621  36.006  1.00  0.00           H
ATOM   4715 HG23 ILE   317      23.092  38.748  36.400  1.00  0.00           H
ATOM   4716  CG1 ILE   317      23.517  37.413  34.031  1.00  0.00           C
ATOM   4717 HG12 ILE   317      24.201  38.226  33.787  1.00  0.00           H
ATOM   4718 HG13 ILE   317      24.012  36.758  34.748  1.00  0.00           H
ATOM   4719  CD1 ILE   317      23.401  36.708  32.656  1.00  0.00           C
ATOM   4720 HD11 ILE   317      24.356  36.301  32.323  1.00  0.00           H
ATOM   4721 HD12 ILE   317      22.726  35.854  32.711  1.00  0.00           H
ATOM   4722 HD13 ILE   317      22.962  37.464  32.005  1.00  0.00           H
ATOM   4723  C   ILE   317      20.484  37.371  36.302  1.00  0.00           C
ATOM   4724  O   ILE   317      19.592  38.176  36.270  1.00  0.00           O
ATOM   4725  N   GLY   318      21.056  37.021  37.430  1.00  0.00           N
ATOM   4726  H   GLY   318      21.557  36.145  37.416  1.00  0.00           H
ATOM   4727  CA  GLY   318      21.071  37.824  38.663  1.00  0.00           C
ATOM   4728  HA2 GLY   318      20.463  38.728  38.616  1.00  0.00           H
ATOM   4729  HA3 GLY   318      20.739  37.205  39.496  1.00  0.00           H
ATOM   4730  C   GLY   318      22.506  38.167  39.035  1.00  0.00           C
ATOM   4731  O   GLY   318      23.365  37.259  39.019  1.00  0.00           O
ATOM   4732  N   MET   319      22.850  39.410  39.242  1.00  0.00           N
ATOM   4733  H   MET   319      22.088  40.030  39.478  1.00  0.00           H
ATOM   4734  CA  MET   319      24.161  39.818  39.823  1.00  0.00           C
ATOM   4735  HA  MET   319      24.776  38.920  39.884  1.00  0.00           H
ATOM   4736  CB  MET   319      24.965  40.792  38.900  1.00  0.00           C
ATOM   4737  HB2 MET   319      25.025  40.528  37.844  1.00  0.00           H
ATOM   4738  HB3 MET   319      24.390  41.706  38.749  1.00  0.00           H
ATOM   4739  CG  MET   319      26.330  41.152  39.464  1.00  0.00           C
ATOM   4740  HG2 MET   319      26.249  41.406  40.520  1.00  0.00           H
ATOM   4741  HG3 MET   319      26.897  40.223  39.395  1.00  0.00           H
ATOM   4742  SD  MET   319      26.984  42.637  38.583  1.00  0.00           S
ATOM   4743  CE  MET   319      26.599  43.974  39.754  1.00  0.00           C
ATOM   4744  HE1 MET   319      25.553  43.923  40.058  1.00  0.00           H
ATOM   4745  HE2 MET   319      27.252  43.862  40.619  1.00  0.00           H
ATOM   4746  HE3 MET   319      26.752  44.981  39.365  1.00  0.00           H
ATOM   4747  C   MET   319      23.883  40.416  41.257  1.00  0.00           C
ATOM   4748  O   MET   319      23.333  41.505  41.445  1.00  0.00           O
ATOM   4749  N   ARG   320      24.483  39.663  42.216  1.00  0.00           N
ATOM   4750  H   ARG   320      24.864  38.748  42.024  1.00  0.00           H
ATOM   4751  CA  ARG   320      24.770  40.276  43.539  1.00  0.00           C
ATOM   4752  HA  ARG   320      24.236  41.216  43.679  1.00  0.00           H
ATOM   4753  CB  ARG   320      24.388  39.243  44.651  1.00  0.00           C
ATOM   4754  HB2 ARG   320      23.417  38.805  44.422  1.00  0.00           H
ATOM   4755  HB3 ARG   320      25.010  38.356  44.525  1.00  0.00           H
ATOM   4756  CG  ARG   320      24.359  39.592  46.153  1.00  0.00           C
ATOM   4757  HG2 ARG   320      25.154  40.311  46.355  1.00  0.00           H
ATOM   4758  HG3 ARG   320      23.464  40.137  46.453  1.00  0.00           H
ATOM   4759  CD  ARG   320      24.618  38.388  47.135  1.00  0.00           C
ATOM   4760  HD2 ARG   320      24.587  38.804  48.143  1.00  0.00           H
ATOM   4761  HD3 ARG   320      23.724  37.781  46.997  1.00  0.00           H
ATOM   4762  NE  ARG   320      25.820  37.591  46.914  1.00  0.00           N
ATOM   4763  HE  ARG   320      25.782  36.582  46.924  1.00  0.00           H
ATOM   4764  CZ  ARG   320      27.063  38.110  46.907  1.00  0.00           C
ATOM   4765  NH1 ARG   320      27.980  37.324  46.684  1.00  0.00           N
ATOM   4766 HH11 ARG   320      28.925  37.626  46.494  1.00  0.00           H
ATOM   4767 HH12 ARG   320      27.704  36.354  46.645  1.00  0.00           H
ATOM   4768  NH2 ARG   320      27.498  39.265  47.413  1.00  0.00           N
ATOM   4769 HH21 ARG   320      28.501  39.361  47.345  1.00  0.00           H
ATOM   4770 HH22 ARG   320      26.900  39.999  47.764  1.00  0.00           H
ATOM   4771  C   ARG   320      26.269  40.607  43.682  1.00  0.00           C
ATOM   4772  O   ARG   320      27.104  39.760  43.321  1.00  0.00           O
ATOM   4773  N   PRO   321      26.592  41.861  44.074  1.00  0.00           N
ATOM   4774  CD  PRO   321      25.715  43.076  43.838  1.00  0.00           C
ATOM   4775  HD2 PRO   321      24.954  43.020  44.616  1.00  0.00           H
ATOM   4776  HD3 PRO   321      25.273  43.022  42.843  1.00  0.00           H
ATOM   4777  CG  PRO   321      26.594  44.347  44.011  1.00  0.00           C
ATOM   4778  HG2 PRO   321      26.375  44.776  44.989  1.00  0.00           H
ATOM   4779  HG3 PRO   321      26.658  45.019  43.155  1.00  0.00           H
ATOM   4780  CB  PRO   321      28.048  43.795  44.165  1.00  0.00           C
ATOM   4781  HB2 PRO   321      28.563  44.387  44.922  1.00  0.00           H
ATOM   4782  HB3 PRO   321      28.574  43.850  43.211  1.00  0.00           H
ATOM   4783  CA  PRO   321      27.884  42.364  44.592  1.00  0.00           C
ATOM   4784  HA  PRO   321      28.655  41.744  44.135  1.00  0.00           H
ATOM   4785  C   PRO   321      27.891  42.111  46.095  1.00  0.00           C
ATOM   4786  O   PRO   321      26.882  42.151  46.751  1.00  0.00           O
ATOM   4787  N   ASN   322      29.107  42.004  46.587  1.00  0.00           N
ATOM   4788  H   ASN   322      29.800  41.731  45.905  1.00  0.00           H
ATOM   4789  CA  ASN   322      29.581  42.219  48.009  1.00  0.00           C
ATOM   4790  HA  ASN   322      29.448  41.375  48.686  1.00  0.00           H
ATOM   4791  CB  ASN   322      31.113  42.402  47.990  1.00  0.00           C
ATOM   4792  HB2 ASN   322      31.383  42.825  48.958  1.00  0.00           H
ATOM   4793  HB3 ASN   322      31.643  41.471  47.792  1.00  0.00           H
ATOM   4794  CG  ASN   322      31.542  43.545  47.079  1.00  0.00           C
ATOM   4795  OD1 ASN   322      31.632  44.737  47.368  1.00  0.00           O
ATOM   4796  ND2 ASN   322      31.844  43.240  45.867  1.00  0.00           N
ATOM   4797 HD21 ASN   322      32.516  43.890  45.484  1.00  0.00           H
ATOM   4798 HD22 ASN   322      31.729  42.294  45.532  1.00  0.00           H
ATOM   4799  C   ASN   322      28.943  43.443  48.746  1.00  0.00           C
ATOM   4800  O   ASN   322      28.648  44.465  48.059  1.00  0.00           O
ATOM   4801  N   ALA   323      29.061  43.459  50.051  1.00  0.00           N
ATOM   4802  H   ALA   323      29.110  42.583  50.552  1.00  0.00           H
ATOM   4803  CA  ALA   323      28.825  44.650  50.922  1.00  0.00           C
ATOM   4804  HA  ALA   323      28.067  45.273  50.447  1.00  0.00           H
ATOM   4805  CB  ALA   323      28.390  44.073  52.282  1.00  0.00           C
ATOM   4806  HB1 ALA   323      27.487  43.465  52.216  1.00  0.00           H
ATOM   4807  HB2 ALA   323      29.183  43.458  52.708  1.00  0.00           H
ATOM   4808  HB3 ALA   323      28.073  44.855  52.972  1.00  0.00           H
ATOM   4809  C   ALA   323      30.061  45.583  51.183  1.00  0.00           C
ATOM   4810  O   ALA   323      29.886  46.771  51.211  1.00  0.00           O
ATOM   4811  N   LYS   324      31.227  44.962  51.337  1.00  0.00           N
ATOM   4812  H   LYS   324      31.105  43.971  51.485  1.00  0.00           H
ATOM   4813  CA  LYS   324      32.507  45.550  51.785  1.00  0.00           C
ATOM   4814  HA  LYS   324      32.602  46.589  51.467  1.00  0.00           H
ATOM   4815  CB  LYS   324      32.359  45.624  53.357  1.00  0.00           C
ATOM   4816  HB2 LYS   324      31.508  46.287  53.509  1.00  0.00           H
ATOM   4817  HB3 LYS   324      32.200  44.624  53.759  1.00  0.00           H
ATOM   4818  CG  LYS   324      33.618  46.294  54.105  1.00  0.00           C
ATOM   4819  HG2 LYS   324      34.479  45.647  53.936  1.00  0.00           H
ATOM   4820  HG3 LYS   324      33.878  47.271  53.696  1.00  0.00           H
ATOM   4821  CD  LYS   324      33.445  46.456  55.590  1.00  0.00           C
ATOM   4822  HD2 LYS   324      32.695  47.188  55.890  1.00  0.00           H
ATOM   4823  HD3 LYS   324      33.094  45.584  56.140  1.00  0.00           H
ATOM   4824  CE  LYS   324      34.712  47.011  56.262  1.00  0.00           C
ATOM   4825  HE2 LYS   324      35.487  46.258  56.116  1.00  0.00           H
ATOM   4826  HE3 LYS   324      35.087  47.912  55.778  1.00  0.00           H
ATOM   4827  NZ  LYS   324      34.444  47.201  57.715  1.00  0.00           N
ATOM   4828  HZ1 LYS   324      33.935  48.063  57.846  1.00  0.00           H
ATOM   4829  HZ2 LYS   324      33.770  46.491  57.964  1.00  0.00           H
ATOM   4830  HZ3 LYS   324      35.269  47.215  58.297  1.00  0.00           H
ATOM   4831  C   LYS   324      33.655  44.746  51.203  1.00  0.00           C
ATOM   4832  O   LYS   324      34.471  45.379  50.538  1.00  0.00           O
ATOM   4833  N   ASN   325      33.726  43.450  51.267  1.00  0.00           N
ATOM   4834  H   ASN   325      32.900  42.956  51.575  1.00  0.00           H
ATOM   4835  CA  ASN   325      34.738  42.667  50.648  1.00  0.00           C
ATOM   4836  HA  ASN   325      35.679  43.085  51.007  1.00  0.00           H
ATOM   4837  CB  ASN   325      34.700  41.172  51.129  1.00  0.00           C
ATOM   4838  HB2 ASN   325      34.978  41.157  52.183  1.00  0.00           H
ATOM   4839  HB3 ASN   325      33.709  40.754  50.950  1.00  0.00           H
ATOM   4840  CG  ASN   325      35.822  40.350  50.386  1.00  0.00           C
ATOM   4841  OD1 ASN   325      36.759  40.758  49.735  1.00  0.00           O
ATOM   4842  ND2 ASN   325      35.660  39.050  50.396  1.00  0.00           N
ATOM   4843 HD21 ASN   325      34.745  38.658  50.565  1.00  0.00           H
ATOM   4844 HD22 ASN   325      36.425  38.402  50.273  1.00  0.00           H
ATOM   4845  C   ASN   325      34.807  42.845  49.104  1.00  0.00           C
ATOM   4846  O   ASN   325      34.007  42.213  48.421  1.00  0.00           O
ATOM   4847  N   ASN   326      35.618  43.668  48.585  1.00  0.00           N
ATOM   4848  H   ASN   326      36.296  44.147  49.160  1.00  0.00           H
ATOM   4849  CA  ASN   326      35.368  44.345  47.280  1.00  0.00           C
ATOM   4850  HA  ASN   326      34.349  44.690  47.455  1.00  0.00           H
ATOM   4851  CB  ASN   326      36.257  45.626  47.097  1.00  0.00           C
ATOM   4852  HB2 ASN   326      35.820  46.228  46.300  1.00  0.00           H
ATOM   4853  HB3 ASN   326      36.264  46.253  47.988  1.00  0.00           H
ATOM   4854  CG  ASN   326      37.670  45.338  46.668  1.00  0.00           C
ATOM   4855  OD1 ASN   326      38.360  44.411  47.103  1.00  0.00           O
ATOM   4856  ND2 ASN   326      38.134  45.916  45.641  1.00  0.00           N
ATOM   4857 HD21 ASN   326      37.707  46.777  45.331  1.00  0.00           H
ATOM   4858 HD22 ASN   326      39.092  45.674  45.433  1.00  0.00           H
ATOM   4859  C   ASN   326      35.413  43.347  46.085  1.00  0.00           C
ATOM   4860  O   ASN   326      34.803  43.547  45.021  1.00  0.00           O
ATOM   4861  N   ARG   327      36.124  42.266  46.217  1.00  0.00           N
ATOM   4862  H   ARG   327      36.705  42.217  47.042  1.00  0.00           H
ATOM   4863  CA  ARG   327      36.201  41.140  45.311  1.00  0.00           C
ATOM   4864  HA  ARG   327      36.555  41.600  44.388  1.00  0.00           H
ATOM   4865  CB  ARG   327      37.049  39.934  45.849  1.00  0.00           C
ATOM   4866  HB2 ARG   327      36.883  39.674  46.894  1.00  0.00           H
ATOM   4867  HB3 ARG   327      36.703  39.022  45.361  1.00  0.00           H
ATOM   4868  CG  ARG   327      38.513  40.192  45.615  1.00  0.00           C
ATOM   4869  HG2 ARG   327      38.682  40.387  44.556  1.00  0.00           H
ATOM   4870  HG3 ARG   327      38.694  41.140  46.121  1.00  0.00           H
ATOM   4871  CD  ARG   327      39.406  39.153  46.339  1.00  0.00           C
ATOM   4872  HD2 ARG   327      40.395  39.511  46.624  1.00  0.00           H
ATOM   4873  HD3 ARG   327      38.845  38.978  47.257  1.00  0.00           H
ATOM   4874  NE  ARG   327      39.595  37.910  45.578  1.00  0.00           N
ATOM   4875  HE  ARG   327      38.867  37.211  45.546  1.00  0.00           H
ATOM   4876  CZ  ARG   327      40.670  37.345  45.115  1.00  0.00           C
ATOM   4877  NH1 ARG   327      40.737  36.081  44.809  1.00  0.00           N
ATOM   4878 HH11 ARG   327      39.922  35.485  44.848  1.00  0.00           H
ATOM   4879 HH12 ARG   327      41.629  35.649  44.614  1.00  0.00           H
ATOM   4880  NH2 ARG   327      41.779  37.998  45.104  1.00  0.00           N
ATOM   4881 HH21 ARG   327      41.646  38.988  44.951  1.00  0.00           H
ATOM   4882 HH22 ARG   327      42.576  37.623  44.611  1.00  0.00           H
ATOM   4883  C   ARG   327      34.813  40.639  45.030  1.00  0.00           C
ATOM   4884  O   ARG   327      34.452  40.486  43.858  1.00  0.00           O
ATOM   4885  N   ASP   328      34.168  40.235  46.130  1.00  0.00           N
ATOM   4886  H   ASP   328      34.182  40.766  46.989  1.00  0.00           H
ATOM   4887  CA  ASP   328      33.134  39.189  46.019  1.00  0.00           C
ATOM   4888  HA  ASP   328      33.547  38.361  45.442  1.00  0.00           H
ATOM   4889  CB  ASP   328      32.530  38.737  47.428  1.00  0.00           C
ATOM   4890  HB2 ASP   328      33.075  37.947  47.943  1.00  0.00           H
ATOM   4891  HB3 ASP   328      32.627  39.475  48.224  1.00  0.00           H
ATOM   4892  CG  ASP   328      31.113  38.266  47.226  1.00  0.00           C
ATOM   4893  OD1 ASP   328      30.977  37.101  46.864  1.00  0.00           O
ATOM   4894  OD2 ASP   328      30.161  38.945  47.637  1.00  0.00           O
ATOM   4895  C   ASP   328      31.938  39.548  45.058  1.00  0.00           C
ATOM   4896  O   ASP   328      31.406  40.656  45.173  1.00  0.00           O
ATOM   4897  N   LEU   329      31.531  38.649  44.188  1.00  0.00           N
ATOM   4898  H   LEU   329      32.104  37.824  44.292  1.00  0.00           H
ATOM   4899  CA  LEU   329      30.388  38.706  43.337  1.00  0.00           C
ATOM   4900  HA  LEU   329      29.692  39.264  43.964  1.00  0.00           H
ATOM   4901  CB  LEU   329      30.839  39.531  42.177  1.00  0.00           C
ATOM   4902  HB2 LEU   329      30.734  40.501  42.664  1.00  0.00           H
ATOM   4903  HB3 LEU   329      31.910  39.415  42.010  1.00  0.00           H
ATOM   4904  CG  LEU   329      30.048  39.717  40.894  1.00  0.00           C
ATOM   4905  HG  LEU   329      28.969  39.759  41.047  1.00  0.00           H
ATOM   4906  CD1 LEU   329      30.420  41.054  40.245  1.00  0.00           C
ATOM   4907 HD11 LEU   329      29.902  41.295  39.316  1.00  0.00           H
ATOM   4908 HD12 LEU   329      29.998  41.782  40.937  1.00  0.00           H
ATOM   4909 HD13 LEU   329      31.485  41.272  40.164  1.00  0.00           H
ATOM   4910  CD2 LEU   329      30.309  38.598  39.840  1.00  0.00           C
ATOM   4911 HD21 LEU   329      30.101  37.621  40.275  1.00  0.00           H
ATOM   4912 HD22 LEU   329      29.622  38.889  39.045  1.00  0.00           H
ATOM   4913 HD23 LEU   329      31.355  38.603  39.535  1.00  0.00           H
ATOM   4914  C   LEU   329      29.787  37.400  43.048  1.00  0.00           C
ATOM   4915  O   LEU   329      30.449  36.339  43.076  1.00  0.00           O
ATOM   4916  N   ASP   330      28.473  37.409  42.686  1.00  0.00           N
ATOM   4917  H   ASP   330      27.961  38.275  42.780  1.00  0.00           H
ATOM   4918  CA  ASP   330      27.723  36.220  42.246  1.00  0.00           C
ATOM   4919  HA  ASP   330      28.428  35.510  41.812  1.00  0.00           H
ATOM   4920  CB  ASP   330      26.951  35.421  43.393  1.00  0.00           C
ATOM   4921  HB2 ASP   330      26.279  36.037  43.990  1.00  0.00           H
ATOM   4922  HB3 ASP   330      26.209  34.774  42.925  1.00  0.00           H
ATOM   4923  CG  ASP   330      27.864  34.665  44.338  1.00  0.00           C
ATOM   4924  OD1 ASP   330      27.674  34.758  45.551  1.00  0.00           O
ATOM   4925  OD2 ASP   330      28.905  34.066  43.981  1.00  0.00           O
ATOM   4926  C   ASP   330      26.793  36.554  41.024  1.00  0.00           C
ATOM   4927  O   ASP   330      25.859  37.323  41.157  1.00  0.00           O
ATOM   4928  N   PHE   331      27.057  35.945  39.862  1.00  0.00           N
ATOM   4929  H   PHE   331      27.645  35.128  39.780  1.00  0.00           H
ATOM   4930  CA  PHE   331      26.418  36.257  38.592  1.00  0.00           C
ATOM   4931  HA  PHE   331      25.706  37.081  38.546  1.00  0.00           H
ATOM   4932  CB  PHE   331      27.591  36.579  37.584  1.00  0.00           C
ATOM   4933  HB2 PHE   331      28.351  37.112  38.155  1.00  0.00           H
ATOM   4934  HB3 PHE   331      28.080  35.647  37.299  1.00  0.00           H
ATOM   4935  CG  PHE   331      27.319  37.347  36.334  1.00  0.00           C
ATOM   4936  CD1 PHE   331      27.407  38.731  36.235  1.00  0.00           C
ATOM   4937  HD1 PHE   331      27.833  39.300  37.048  1.00  0.00           H
ATOM   4938  CE1 PHE   331      27.290  39.382  34.933  1.00  0.00           C
ATOM   4939  HE1 PHE   331      27.571  40.420  34.833  1.00  0.00           H
ATOM   4940  CZ  PHE   331      26.954  38.598  33.824  1.00  0.00           C
ATOM   4941  HZ  PHE   331      26.847  39.051  32.849  1.00  0.00           H
ATOM   4942  CE2 PHE   331      26.990  37.171  33.905  1.00  0.00           C
ATOM   4943  HE2 PHE   331      26.828  36.572  33.021  1.00  0.00           H
ATOM   4944  CD2 PHE   331      27.118  36.599  35.184  1.00  0.00           C
ATOM   4945  HD2 PHE   331      27.220  35.529  35.292  1.00  0.00           H
ATOM   4946  C   PHE   331      25.718  34.918  38.316  1.00  0.00           C
ATOM   4947  O   PHE   331      26.153  34.075  37.519  1.00  0.00           O
ATOM   4948  N   THR   332      24.493  34.716  38.827  1.00  0.00           N
ATOM   4949  H   THR   332      24.028  35.527  39.211  1.00  0.00           H
ATOM   4950  CA  THR   332      23.661  33.535  38.507  1.00  0.00           C
ATOM   4951  HA  THR   332      24.332  32.679  38.442  1.00  0.00           H
ATOM   4952  CB  THR   332      22.503  33.303  39.536  1.00  0.00           C
ATOM   4953  HB  THR   332      21.738  32.784  38.958  1.00  0.00           H
ATOM   4954  CG2 THR   332      22.909  32.603  40.786  1.00  0.00           C
ATOM   4955 HG21 THR   332      22.760  31.528  40.676  1.00  0.00           H
ATOM   4956 HG22 THR   332      23.866  32.934  41.187  1.00  0.00           H
ATOM   4957 HG23 THR   332      22.077  32.796  41.464  1.00  0.00           H
ATOM   4958  OG1 THR   332      21.957  34.547  39.846  1.00  0.00           O
ATOM   4959  HG1 THR   332      21.640  34.876  39.002  1.00  0.00           H
ATOM   4960  C   THR   332      23.050  33.665  37.142  1.00  0.00           C
ATOM   4961  O   THR   332      22.115  34.416  36.978  1.00  0.00           O
ATOM   4962  N   ILE   333      23.627  32.996  36.129  1.00  0.00           N
ATOM   4963  H   ILE   333      24.476  32.463  36.261  1.00  0.00           H
ATOM   4964  CA  ILE   333      22.928  32.851  34.810  1.00  0.00           C
ATOM   4965  HA  ILE   333      22.507  33.840  34.626  1.00  0.00           H
ATOM   4966  CB  ILE   333      23.953  32.576  33.655  1.00  0.00           C
ATOM   4967  HB  ILE   333      24.448  31.610  33.758  1.00  0.00           H
ATOM   4968  CG2 ILE   333      23.187  32.671  32.283  1.00  0.00           C
ATOM   4969 HG21 ILE   333      22.651  31.724  32.215  1.00  0.00           H
ATOM   4970 HG22 ILE   333      22.623  33.578  32.500  1.00  0.00           H
ATOM   4971 HG23 ILE   333      23.863  32.724  31.430  1.00  0.00           H
ATOM   4972  CG1 ILE   333      25.036  33.704  33.758  1.00  0.00           C
ATOM   4973 HG12 ILE   333      24.694  34.739  33.765  1.00  0.00           H
ATOM   4974 HG13 ILE   333      25.590  33.694  34.697  1.00  0.00           H
ATOM   4975  CD1 ILE   333      26.297  33.621  32.831  1.00  0.00           C
ATOM   4976 HD11 ILE   333      27.059  34.346  33.115  1.00  0.00           H
ATOM   4977 HD12 ILE   333      26.702  32.614  32.927  1.00  0.00           H
ATOM   4978 HD13 ILE   333      26.119  33.770  31.766  1.00  0.00           H
ATOM   4979  C   ILE   333      21.863  31.715  34.979  1.00  0.00           C
ATOM   4980  O   ILE   333      22.186  30.614  35.401  1.00  0.00           O
ATOM   4981  N   ASP   334      20.634  31.865  34.393  1.00  0.00           N
ATOM   4982  H   ASP   334      20.433  32.825  34.153  1.00  0.00           H
ATOM   4983  CA  ASP   334      19.615  30.833  34.120  1.00  0.00           C
ATOM   4984  HA  ASP   334      20.084  29.863  34.283  1.00  0.00           H
ATOM   4985  CB  ASP   334      18.426  31.059  35.029  1.00  0.00           C
ATOM   4986  HB2 ASP   334      18.225  32.123  35.146  1.00  0.00           H
ATOM   4987  HB3 ASP   334      17.557  30.585  34.572  1.00  0.00           H
ATOM   4988  CG  ASP   334      18.682  30.513  36.391  1.00  0.00           C
ATOM   4989  OD1 ASP   334      18.049  29.482  36.803  1.00  0.00           O
ATOM   4990  OD2 ASP   334      19.486  31.073  37.182  1.00  0.00           O
ATOM   4991  C   ASP   334      19.251  30.932  32.658  1.00  0.00           C
ATOM   4992  O   ASP   334      18.598  31.987  32.388  1.00  0.00           O
ATOM   4993  N   LEU   335      19.699  30.087  31.716  1.00  0.00           N
ATOM   4994  H   LEU   335      20.110  29.213  32.011  1.00  0.00           H
ATOM   4995  CA  LEU   335      18.993  30.091  30.375  1.00  0.00           C
ATOM   4996  HA  LEU   335      18.779  31.131  30.130  1.00  0.00           H
ATOM   4997  CB  LEU   335      19.780  29.330  29.296  1.00  0.00           C
ATOM   4998  HB2 LEU   335      20.071  28.345  29.660  1.00  0.00           H
ATOM   4999  HB3 LEU   335      19.136  29.266  28.419  1.00  0.00           H
ATOM   5000  CG  LEU   335      21.055  30.012  29.121  1.00  0.00           C
ATOM   5001  HG  LEU   335      21.706  29.901  29.988  1.00  0.00           H
ATOM   5002  CD1 LEU   335      21.869  29.336  27.966  1.00  0.00           C
ATOM   5003 HD11 LEU   335      21.198  29.184  27.121  1.00  0.00           H
ATOM   5004 HD12 LEU   335      22.734  29.961  27.743  1.00  0.00           H
ATOM   5005 HD13 LEU   335      22.348  28.370  28.125  1.00  0.00           H
ATOM   5006  CD2 LEU   335      20.994  31.552  28.976  1.00  0.00           C
ATOM   5007 HD21 LEU   335      21.859  31.997  28.485  1.00  0.00           H
ATOM   5008 HD22 LEU   335      20.119  31.916  28.437  1.00  0.00           H
ATOM   5009 HD23 LEU   335      20.954  31.956  29.988  1.00  0.00           H
ATOM   5010  C   LEU   335      17.647  29.415  30.609  1.00  0.00           C
ATOM   5011  O   LEU   335      17.573  28.406  31.328  1.00  0.00           O
ATOM   5012  N   ASP   336      16.577  30.062  30.157  1.00  0.00           N
ATOM   5013  H   ASP   336      16.752  30.790  29.479  1.00  0.00           H
ATOM   5014  CA  ASP   336      15.175  29.613  29.956  1.00  0.00           C
ATOM   5015  HA  ASP   336      14.923  28.880  30.722  1.00  0.00           H
ATOM   5016  CB  ASP   336      14.339  30.893  30.214  1.00  0.00           C
ATOM   5017  HB2 ASP   336      14.645  31.295  31.180  1.00  0.00           H
ATOM   5018  HB3 ASP   336      14.578  31.645  29.462  1.00  0.00           H
ATOM   5019  CG  ASP   336      12.758  30.689  30.123  1.00  0.00           C
ATOM   5020  OD1 ASP   336      12.238  30.665  29.005  1.00  0.00           O
ATOM   5021  OD2 ASP   336      12.098  30.567  31.123  1.00  0.00           O
ATOM   5022  C   ASP   336      14.876  28.924  28.624  1.00  0.00           C
ATOM   5023  O   ASP   336      14.102  28.034  28.525  1.00  0.00           O
ATOM   5024  N   PHE   337      15.590  29.350  27.620  1.00  0.00           N
ATOM   5025  H   PHE   337      16.236  30.100  27.822  1.00  0.00           H
ATOM   5026  CA  PHE   337      15.897  28.538  26.390  1.00  0.00           C
ATOM   5027  HA  PHE   337      15.065  28.413  25.698  1.00  0.00           H
ATOM   5028  CB  PHE   337      17.050  29.298  25.615  1.00  0.00           C
ATOM   5029  HB2 PHE   337      16.402  29.906  24.984  1.00  0.00           H
ATOM   5030  HB3 PHE   337      17.558  30.036  26.237  1.00  0.00           H
ATOM   5031  CG  PHE   337      17.957  28.563  24.697  1.00  0.00           C
ATOM   5032  CD1 PHE   337      17.672  28.310  23.365  1.00  0.00           C
ATOM   5033  HD1 PHE   337      16.705  28.625  23.003  1.00  0.00           H
ATOM   5034  CE1 PHE   337      18.575  27.730  22.512  1.00  0.00           C
ATOM   5035  HE1 PHE   337      18.312  27.490  21.492  1.00  0.00           H
ATOM   5036  CZ  PHE   337      19.727  27.208  23.108  1.00  0.00           C
ATOM   5037  HZ  PHE   337      20.463  26.715  22.490  1.00  0.00           H
ATOM   5038  CE2 PHE   337      20.007  27.344  24.450  1.00  0.00           C
ATOM   5039  HE2 PHE   337      20.985  26.990  24.740  1.00  0.00           H
ATOM   5040  CD2 PHE   337      19.176  28.139  25.273  1.00  0.00           C
ATOM   5041  HD2 PHE   337      19.435  28.285  26.311  1.00  0.00           H
ATOM   5042  C   PHE   337      16.390  27.143  26.856  1.00  0.00           C
ATOM   5043  O   PHE   337      17.300  27.052  27.661  1.00  0.00           O
[truncated: 29,145 more chars]
