# Supplementary material for: Naturally occurring cancer-associated mutations disrupt oligomerization and activity of protein arginine methyltransferase 1 (PRMT1)
Source: J Biol Chem. 2021 Oct 22;297(5):101336. doi: 10.1016/j.jbc.2021.101336 (PMC8592882; doi:10.1016/j.jbc.2021.101336)
Supplement: Supplemental data [file mmc2.zip › W197L-2.pdb]

HELIX    1   1 MET     29  LYS     32  1                                   4
HELIX    2   2 TYR     35  ASP     37  1                                   3
HELIX    3   3 PHE     42  MET     48  1                                   7
HELIX    4   4 GLU     52  PHE     63  1                                  12
HELIX    5   5 ARG     66  PHE     69  1                                   4
HELIX    6   6 ILE     83  LYS     90  1                                   8
HELIX    7   7 SER    105  ASN    115  1                                  11
HELIX    8   8 MET    155  TRP    166  1                                  12
HELIX    9   9 TYR    190  TYR    202  1                                  13
HELIX   10  10 MET    206  ILE    214  1                                   9
HELIX   11  11 PRO    224  GLN    226  1                                   3
HELIX   12  12 VAL    244  ASP    246  1                                   3
HELIX   13  13 CYS    342  SER    345  1                                   4
SHEET    1   1 1 VAL    73  VAL    77  0
SHEET    2   2 1 LYS    95  GLU   100  0
SHEET    3   3 1 VAL   121  LYS   125  0
SHEET    4   4 1 ILE   140  SER   143  0
SHEET    5   5 1 LEU   172  PHE   174  0
SHEET    6   6 1 ARG   177  ILE   185  0
SHEET    7   7 1 LEU   218  ASP   220  0
SHEET    8   8 1 CYS   232  ASP   238  0
SHEET    9   9 1 PHE   249  GLN   256  0
SHEET   10  10 1 ALA   265  PHE   274  0
SHEET   11  11 1 THR   281  SER   284  0
SHEET   12  12 1 GLN   296  TYR   300  0
SHEET   13  13 1 GLU   312  PRO   321  0
SHEET   14  14 1 LEU   329  ASP   336  0
SHEET   15  15 1 TYR   350  MET   352  0
CRYST1   71.843   91.842   70.838  90.00  90.00  90.00               1
ATOM      1  N   ALA    26      21.175  39.926  42.459  1.00  0.00           N
ATOM      2  H1  ALA    26      20.426  39.449  42.941  1.00  0.00           H
ATOM      3  H2  ALA    26      20.715  40.485  41.754  1.00  0.00           H
ATOM      4  H3  ALA    26      21.815  40.415  43.068  1.00  0.00           H
ATOM      5  CA  ALA    26      22.036  38.895  41.833  1.00  0.00           C
ATOM      6  HA  ALA    26      22.848  39.466  41.385  1.00  0.00           H
ATOM      7  CB  ALA    26      22.525  37.838  42.780  1.00  0.00           C
ATOM      8  HB1 ALA    26      23.228  38.247  43.506  1.00  0.00           H
ATOM      9  HB2 ALA    26      21.671  37.251  43.121  1.00  0.00           H
ATOM     10  HB3 ALA    26      23.227  37.161  42.293  1.00  0.00           H
ATOM     11  C   ALA    26      21.247  38.230  40.693  1.00  0.00           C
ATOM     12  O   ALA    26      20.038  38.394  40.634  1.00  0.00           O
ATOM     13  N   GLU    27      21.890  37.530  39.740  1.00  0.00           N
ATOM     14  H   GLU    27      22.870  37.518  39.981  1.00  0.00           H
ATOM     15  CA  GLU    27      21.444  36.285  39.165  1.00  0.00           C
ATOM     16  HA  GLU    27      20.413  36.112  39.475  1.00  0.00           H
ATOM     17  CB  GLU    27      21.595  36.354  37.656  1.00  0.00           C
ATOM     18  HB2 GLU    27      21.351  37.353  37.293  1.00  0.00           H
ATOM     19  HB3 GLU    27      22.626  36.051  37.471  1.00  0.00           H
ATOM     20  CG  GLU    27      20.841  35.337  36.740  1.00  0.00           C
ATOM     21  HG2 GLU    27      20.776  35.709  35.718  1.00  0.00           H
ATOM     22  HG3 GLU    27      21.451  34.434  36.770  1.00  0.00           H
ATOM     23  CD  GLU    27      19.412  35.013  37.237  1.00  0.00           C
ATOM     24  OE1 GLU    27      19.224  34.483  38.373  1.00  0.00           O
ATOM     25  OE2 GLU    27      18.550  35.002  36.318  1.00  0.00           O
ATOM     26  C   GLU    27      22.264  35.098  39.715  1.00  0.00           C
ATOM     27  O   GLU    27      23.445  35.289  40.062  1.00  0.00           O
ATOM     28  N   ASP    28      21.798  33.839  39.515  1.00  0.00           N
ATOM     29  H   ASP    28      20.892  33.643  39.115  1.00  0.00           H
ATOM     30  CA  ASP    28      22.598  32.612  39.880  1.00  0.00           C
ATOM     31  HA  ASP    28      23.195  32.970  40.719  1.00  0.00           H
ATOM     32  CB  ASP    28      21.558  31.545  40.415  1.00  0.00           C
ATOM     33  HB2 ASP    28      22.117  30.954  41.140  1.00  0.00           H
ATOM     34  HB3 ASP    28      20.849  32.074  41.051  1.00  0.00           H
ATOM     35  CG  ASP    28      20.968  30.625  39.346  1.00  0.00           C
ATOM     36  OD1 ASP    28      19.738  30.641  39.119  1.00  0.00           O
ATOM     37  OD2 ASP    28      21.675  29.811  38.689  1.00  0.00           O
ATOM     38  C   ASP    28      23.621  32.121  38.853  1.00  0.00           C
ATOM     39  O   ASP    28      23.644  32.593  37.719  1.00  0.00           O
ATOM     40  N   MET    29      24.481  31.274  39.262  1.00  0.00           N
ATOM     41  H   MET    29      24.444  31.060  40.248  1.00  0.00           H
ATOM     42  CA  MET    29      25.586  30.783  38.367  1.00  0.00           C
ATOM     43  HA  MET    29      26.099  31.678  38.016  1.00  0.00           H
ATOM     44  CB  MET    29      26.468  29.920  39.182  1.00  0.00           C
ATOM     45  HB2 MET    29      26.546  30.482  40.112  1.00  0.00           H
ATOM     46  HB3 MET    29      25.984  28.957  39.347  1.00  0.00           H
ATOM     47  CG  MET    29      27.863  29.786  38.543  1.00  0.00           C
ATOM     48  HG2 MET    29      28.235  28.795  38.801  1.00  0.00           H
ATOM     49  HG3 MET    29      27.818  29.895  37.459  1.00  0.00           H
ATOM     50  SD  MET    29      29.041  31.075  39.106  1.00  0.00           S
ATOM     51  CE  MET    29      29.397  30.529  40.801  1.00  0.00           C
ATOM     52  HE1 MET    29      29.103  29.482  40.865  1.00  0.00           H
ATOM     53  HE2 MET    29      30.484  30.576  40.865  1.00  0.00           H
ATOM     54  HE3 MET    29      28.852  31.124  41.534  1.00  0.00           H
ATOM     55  C   MET    29      25.033  30.043  37.097  1.00  0.00           C
ATOM     56  O   MET    29      25.432  30.314  35.979  1.00  0.00           O
ATOM     57  N   THR    30      24.081  29.072  37.251  1.00  0.00           N
ATOM     58  H   THR    30      23.634  28.811  38.118  1.00  0.00           H
ATOM     59  CA  THR    30      23.482  28.315  36.195  1.00  0.00           C
ATOM     60  HA  THR    30      24.266  27.964  35.523  1.00  0.00           H
ATOM     61  CB  THR    30      22.697  27.058  36.699  1.00  0.00           C
ATOM     62  HB  THR    30      22.449  26.417  35.853  1.00  0.00           H
ATOM     63  CG2 THR    30      23.360  26.149  37.684  1.00  0.00           C
ATOM     64 HG21 THR    30      22.837  25.203  37.825  1.00  0.00           H
ATOM     65 HG22 THR    30      24.370  25.807  37.457  1.00  0.00           H
ATOM     66 HG23 THR    30      23.319  26.678  38.637  1.00  0.00           H
ATOM     67  OG1 THR    30      21.410  27.495  37.194  1.00  0.00           O
ATOM     68  HG1 THR    30      21.490  28.205  37.834  1.00  0.00           H
ATOM     69  C   THR    30      22.638  29.167  35.248  1.00  0.00           C
ATOM     70  O   THR    30      22.682  29.071  33.991  1.00  0.00           O
ATOM     71  N   SER    31      22.000  30.182  35.846  1.00  0.00           N
ATOM     72  H   SER    31      21.963  30.195  36.855  1.00  0.00           H
ATOM     73  CA  SER    31      21.384  31.350  35.198  1.00  0.00           C
ATOM     74  HA  SER    31      20.800  30.898  34.397  1.00  0.00           H
ATOM     75  CB  SER    31      20.436  31.943  36.271  1.00  0.00           C
ATOM     76  HB2 SER    31      20.964  32.166  37.198  1.00  0.00           H
ATOM     77  HB3 SER    31      19.939  32.843  35.909  1.00  0.00           H
ATOM     78  OG  SER    31      19.364  31.095  36.639  1.00  0.00           O
ATOM     79  HG  SER    31      19.518  30.798  37.539  1.00  0.00           H
ATOM     80  C   SER    31      22.321  32.402  34.687  1.00  0.00           C
ATOM     81  O   SER    31      21.879  33.403  34.163  1.00  0.00           O
ATOM     82  N   LYS    32      23.647  32.091  34.665  1.00  0.00           N
ATOM     83  H   LYS    32      24.021  31.522  35.412  1.00  0.00           H
ATOM     84  CA  LYS    32      24.653  32.716  33.695  1.00  0.00           C
ATOM     85  HA  LYS    32      24.131  33.587  33.299  1.00  0.00           H
ATOM     86  CB  LYS    32      25.870  33.139  34.619  1.00  0.00           C
ATOM     87  HB2 LYS    32      25.614  32.992  35.668  1.00  0.00           H
ATOM     88  HB3 LYS    32      26.775  32.579  34.381  1.00  0.00           H
ATOM     89  CG  LYS    32      26.147  34.606  34.511  1.00  0.00           C
ATOM     90  HG2 LYS    32      27.159  34.769  34.881  1.00  0.00           H
ATOM     91  HG3 LYS    32      26.189  34.853  33.450  1.00  0.00           H
ATOM     92  CD  LYS    32      25.194  35.700  35.158  1.00  0.00           C
ATOM     93  HD2 LYS    32      25.343  36.657  34.658  1.00  0.00           H
ATOM     94  HD3 LYS    32      24.175  35.317  35.098  1.00  0.00           H
ATOM     95  CE  LYS    32      25.509  35.994  36.648  1.00  0.00           C
ATOM     96  HE2 LYS    32      26.510  36.337  36.911  1.00  0.00           H
ATOM     97  HE3 LYS    32      24.817  36.779  36.953  1.00  0.00           H
ATOM     98  NZ  LYS    32      25.112  34.967  37.644  1.00  0.00           N
ATOM     99  HZ1 LYS    32      24.429  34.300  37.312  1.00  0.00           H
ATOM    100  HZ2 LYS    32      25.949  34.420  37.784  1.00  0.00           H
ATOM    101  HZ3 LYS    32      24.869  35.392  38.527  1.00  0.00           H
ATOM    102  C   LYS    32      25.049  31.883  32.600  1.00  0.00           C
ATOM    103  O   LYS    32      25.333  32.503  31.586  1.00  0.00           O
ATOM    104  N   ASP    33      24.886  30.545  32.681  1.00  0.00           N
ATOM    105  H   ASP    33      24.510  30.213  33.557  1.00  0.00           H
ATOM    106  CA  ASP    33      25.803  29.624  31.970  1.00  0.00           C
ATOM    107  HA  ASP    33      26.857  29.797  32.190  1.00  0.00           H
ATOM    108  CB  ASP    33      25.599  28.259  32.529  1.00  0.00           C
ATOM    109  HB2 ASP    33      25.763  28.214  33.605  1.00  0.00           H
ATOM    110  HB3 ASP    33      24.569  27.908  32.464  1.00  0.00           H
ATOM    111  CG  ASP    33      26.415  27.160  31.881  1.00  0.00           C
ATOM    112  OD1 ASP    33      27.604  27.529  31.783  1.00  0.00           O
ATOM    113  OD2 ASP    33      25.947  26.092  31.417  1.00  0.00           O
ATOM    114  C   ASP    33      25.711  29.634  30.411  1.00  0.00           C
ATOM    115  O   ASP    33      26.528  29.076  29.676  1.00  0.00           O
ATOM    116  N   TYR    34      24.747  30.414  29.861  1.00  0.00           N
ATOM    117  H   TYR    34      24.027  30.831  30.433  1.00  0.00           H
ATOM    118  CA  TYR    34      24.679  30.746  28.425  1.00  0.00           C
ATOM    119  HA  TYR    34      25.662  30.970  28.011  1.00  0.00           H
ATOM    120  CB  TYR    34      24.100  29.453  27.575  1.00  0.00           C
ATOM    121  HB2 TYR    34      23.740  28.772  28.346  1.00  0.00           H
ATOM    122  HB3 TYR    34      23.197  29.698  27.016  1.00  0.00           H
ATOM    123  CG  TYR    34      25.076  28.849  26.574  1.00  0.00           C
ATOM    124  CD1 TYR    34      25.630  27.566  26.718  1.00  0.00           C
ATOM    125  HD1 TYR    34      25.495  26.976  27.613  1.00  0.00           H
ATOM    126  CE1 TYR    34      26.492  27.030  25.725  1.00  0.00           C
ATOM    127  HE1 TYR    34      26.864  26.049  25.980  1.00  0.00           H
ATOM    128  CZ  TYR    34      26.883  27.805  24.639  1.00  0.00           C
ATOM    129  OH  TYR    34      27.751  27.248  23.763  1.00  0.00           O
ATOM    130  HH  TYR    34      28.274  26.528  24.122  1.00  0.00           H
ATOM    131  CE2 TYR    34      26.153  28.945  24.266  1.00  0.00           C
ATOM    132  HE2 TYR    34      26.463  29.486  23.384  1.00  0.00           H
ATOM    133  CD2 TYR    34      25.307  29.494  25.284  1.00  0.00           C
ATOM    134  HD2 TYR    34      24.875  30.452  25.037  1.00  0.00           H
ATOM    135  C   TYR    34      23.850  32.046  28.194  1.00  0.00           C
ATOM    136  O   TYR    34      23.162  32.126  27.190  1.00  0.00           O
ATOM    137  N   TYR    35      23.882  32.975  29.155  1.00  0.00           N
ATOM    138  H   TYR    35      24.313  32.641  30.005  1.00  0.00           H
ATOM    139  CA  TYR    35      23.085  34.156  29.219  1.00  0.00           C
ATOM    140  HA  TYR    35      22.151  33.645  29.453  1.00  0.00           H
ATOM    141  CB  TYR    35      23.436  34.888  30.487  1.00  0.00           C
ATOM    142  HB2 TYR    35      22.472  35.350  30.700  1.00  0.00           H
ATOM    143  HB3 TYR    35      23.561  34.199  31.322  1.00  0.00           H
ATOM    144  CG  TYR    35      24.609  35.837  30.659  1.00  0.00           C
ATOM    145  CD1 TYR    35      24.318  37.099  31.247  1.00  0.00           C
ATOM    146  HD1 TYR    35      23.359  37.206  31.731  1.00  0.00           H
ATOM    147  CE1 TYR    35      25.430  37.935  31.671  1.00  0.00           C
ATOM    148  HE1 TYR    35      25.273  38.949  32.009  1.00  0.00           H
ATOM    149  CZ  TYR    35      26.734  37.575  31.264  1.00  0.00           C
ATOM    150  OH  TYR    35      27.649  38.578  31.548  1.00  0.00           O
ATOM    151  HH  TYR    35      27.339  39.455  31.309  1.00  0.00           H
ATOM    152  CE2 TYR    35      26.990  36.288  30.653  1.00  0.00           C
ATOM    153  HE2 TYR    35      27.987  35.873  30.702  1.00  0.00           H
ATOM    154  CD2 TYR    35      25.859  35.471  30.255  1.00  0.00           C
ATOM    155  HD2 TYR    35      26.091  34.539  29.760  1.00  0.00           H
ATOM    156  C   TYR    35      23.062  35.103  28.017  1.00  0.00           C
ATOM    157  O   TYR    35      22.125  35.875  27.896  1.00  0.00           O
ATOM    158  N   PHE    36      23.950  34.872  27.010  1.00  0.00           N
ATOM    159  H   PHE    36      24.454  33.998  26.951  1.00  0.00           H
ATOM    160  CA  PHE    36      24.278  36.003  26.022  1.00  0.00           C
ATOM    161  HA  PHE    36      24.273  36.895  26.648  1.00  0.00           H
ATOM    162  CB  PHE    36      25.625  35.625  25.515  1.00  0.00           C
ATOM    163  HB2 PHE    36      25.444  35.039  24.614  1.00  0.00           H
ATOM    164  HB3 PHE    36      26.100  36.557  25.208  1.00  0.00           H
ATOM    165  CG  PHE    36      26.621  34.826  26.444  1.00  0.00           C
ATOM    166  CD1 PHE    36      26.909  33.511  26.064  1.00  0.00           C
ATOM    167  HD1 PHE    36      26.274  33.005  25.352  1.00  0.00           H
ATOM    168  CE1 PHE    36      27.994  32.812  26.698  1.00  0.00           C
ATOM    169  HE1 PHE    36      28.138  31.767  26.470  1.00  0.00           H
ATOM    170  CZ  PHE    36      28.733  33.421  27.679  1.00  0.00           C
ATOM    171  HZ  PHE    36      29.653  33.068  28.120  1.00  0.00           H
ATOM    172  CE2 PHE    36      28.514  34.738  28.041  1.00  0.00           C
ATOM    173  HE2 PHE    36      29.148  35.238  28.759  1.00  0.00           H
ATOM    174  CD2 PHE    36      27.475  35.412  27.386  1.00  0.00           C
ATOM    175  HD2 PHE    36      27.384  36.487  27.431  1.00  0.00           H
ATOM    176  C   PHE    36      23.222  36.137  24.860  1.00  0.00           C
ATOM    177  O   PHE    36      23.200  37.204  24.206  1.00  0.00           O
ATOM    178  N   ASP    37      22.282  35.234  24.781  1.00  0.00           N
ATOM    179  H   ASP    37      22.375  34.464  25.428  1.00  0.00           H
ATOM    180  CA  ASP    37      20.997  35.404  24.141  1.00  0.00           C
ATOM    181  HA  ASP    37      21.154  35.640  23.089  1.00  0.00           H
ATOM    182  CB  ASP    37      20.306  34.065  24.239  1.00  0.00           C
ATOM    183  HB2 ASP    37      20.779  33.310  23.611  1.00  0.00           H
ATOM    184  HB3 ASP    37      20.279  33.754  25.283  1.00  0.00           H
ATOM    185  CG  ASP    37      18.870  33.913  23.696  1.00  0.00           C
ATOM    186  OD1 ASP    37      18.765  33.786  22.417  1.00  0.00           O
ATOM    187  OD2 ASP    37      17.849  33.913  24.447  1.00  0.00           O
ATOM    188  C   ASP    37      20.226  36.614  24.605  1.00  0.00           C
ATOM    189  O   ASP    37      19.394  36.958  23.716  1.00  0.00           O
ATOM    190  N   SER    38      20.138  36.866  25.909  1.00  0.00           N
ATOM    191  H   SER    38      20.766  36.432  26.570  1.00  0.00           H
ATOM    192  CA  SER    38      19.386  38.072  26.314  1.00  0.00           C
ATOM    193  HA  SER    38      18.385  37.727  26.051  1.00  0.00           H
ATOM    194  CB  SER    38      19.312  38.155  27.863  1.00  0.00           C
ATOM    195  HB2 SER    38      18.589  38.938  28.090  1.00  0.00           H
ATOM    196  HB3 SER    38      18.917  37.243  28.313  1.00  0.00           H
ATOM    197  OG  SER    38      20.635  38.350  28.332  1.00  0.00           O
ATOM    198  HG  SER    38      21.024  37.481  28.453  1.00  0.00           H
ATOM    199  C   SER    38      19.712  39.436  25.722  1.00  0.00           C
ATOM    200  O   SER    38      18.825  40.215  25.366  1.00  0.00           O
ATOM    201  N   TYR    39      21.007  39.759  25.533  1.00  0.00           N
ATOM    202  H   TYR    39      21.733  39.145  25.872  1.00  0.00           H
ATOM    203  CA  TYR    39      21.543  40.903  24.771  1.00  0.00           C
ATOM    204  HA  TYR    39      20.708  41.591  24.637  1.00  0.00           H
ATOM    205  CB  TYR    39      22.622  41.649  25.616  1.00  0.00           C
ATOM    206  HB2 TYR    39      23.091  42.385  24.963  1.00  0.00           H
ATOM    207  HB3 TYR    39      22.064  42.169  26.394  1.00  0.00           H
ATOM    208  CG  TYR    39      23.685  40.898  26.314  1.00  0.00           C
ATOM    209  CD1 TYR    39      23.556  40.752  27.748  1.00  0.00           C
ATOM    210  HD1 TYR    39      22.786  41.323  28.246  1.00  0.00           H
ATOM    211  CE1 TYR    39      24.352  39.739  28.443  1.00  0.00           C
ATOM    212  HE1 TYR    39      24.524  39.667  29.507  1.00  0.00           H
ATOM    213  CZ  TYR    39      25.343  39.039  27.727  1.00  0.00           C
ATOM    214  OH  TYR    39      26.226  38.361  28.473  1.00  0.00           O
ATOM    215  HH  TYR    39      26.006  38.174  29.388  1.00  0.00           H
ATOM    216  CE2 TYR    39      25.538  39.334  26.359  1.00  0.00           C
ATOM    217  HE2 TYR    39      26.336  38.809  25.855  1.00  0.00           H
ATOM    218  CD2 TYR    39      24.605  40.067  25.617  1.00  0.00           C
ATOM    219  HD2 TYR    39      24.840  40.325  24.595  1.00  0.00           H
ATOM    220  C   TYR    39      22.051  40.589  23.303  1.00  0.00           C
ATOM    221  O   TYR    39      23.011  41.171  22.816  1.00  0.00           O
ATOM    222  N   ALA    40      21.425  39.643  22.644  1.00  0.00           N
ATOM    223  H   ALA    40      20.639  39.177  23.074  1.00  0.00           H
ATOM    224  CA  ALA    40      21.605  39.424  21.219  1.00  0.00           C
ATOM    225  HA  ALA    40      22.666  39.220  21.075  1.00  0.00           H
ATOM    226  CB  ALA    40      20.901  38.141  20.752  1.00  0.00           C
ATOM    227  HB1 ALA    40      21.101  38.068  19.683  1.00  0.00           H
ATOM    228  HB2 ALA    40      21.155  37.201  21.243  1.00  0.00           H
ATOM    229  HB3 ALA    40      19.825  38.284  20.849  1.00  0.00           H
ATOM    230  C   ALA    40      21.129  40.629  20.359  1.00  0.00           C
ATOM    231  O   ALA    40      21.627  40.797  19.269  1.00  0.00           O
ATOM    232  N   HIE    41      20.072  41.309  20.814  1.00  0.00           N
ATOM    233  H   HIE    41      19.624  40.978  21.657  1.00  0.00           H
ATOM    234  CA  HIE    41      19.469  42.433  20.050  1.00  0.00           C
ATOM    235  HA  HIE    41      19.535  42.338  18.966  1.00  0.00           H
ATOM    236  CB  HIE    41      18.012  42.635  20.572  1.00  0.00           C
ATOM    237  HB2 HIE    41      17.566  41.643  20.508  1.00  0.00           H
ATOM    238  HB3 HIE    41      18.089  42.945  21.615  1.00  0.00           H
ATOM    239  CG  HIE    41      17.303  43.583  19.609  1.00  0.00           C
ATOM    240  ND1 HIE    41      17.406  44.976  19.650  1.00  0.00           N
ATOM    241  CE1 HIE    41      16.621  45.325  18.625  1.00  0.00           C
ATOM    242  HE1 HIE    41      16.445  46.331  18.273  1.00  0.00           H
ATOM    243  NE2 HIE    41      15.927  44.376  18.066  1.00  0.00           N
ATOM    244  HE2 HIE    41      15.221  44.490  17.353  1.00  0.00           H
ATOM    245  CD2 HIE    41      16.346  43.212  18.692  1.00  0.00           C
ATOM    246  HD2 HIE    41      16.196  42.170  18.451  1.00  0.00           H
ATOM    247  C   HIE    41      20.236  43.800  20.274  1.00  0.00           C
ATOM    248  O   HIE    41      20.451  44.232  21.411  1.00  0.00           O
ATOM    249  N   PHE    42      20.477  44.491  19.176  1.00  0.00           N
ATOM    250  H   PHE    42      20.222  44.098  18.281  1.00  0.00           H
ATOM    251  CA  PHE    42      21.377  45.594  19.083  1.00  0.00           C
ATOM    252  HA  PHE    42      22.400  45.319  19.341  1.00  0.00           H
ATOM    253  CB  PHE    42      21.404  46.025  17.663  1.00  0.00           C
ATOM    254  HB2 PHE    42      21.310  45.156  17.011  1.00  0.00           H
ATOM    255  HB3 PHE    42      20.573  46.686  17.419  1.00  0.00           H
ATOM    256  CG  PHE    42      22.748  46.615  17.229  1.00  0.00           C
ATOM    257  CD1 PHE    42      23.809  45.751  17.159  1.00  0.00           C
ATOM    258  HD1 PHE    42      23.702  44.691  17.340  1.00  0.00           H
ATOM    259  CE1 PHE    42      25.038  46.233  16.703  1.00  0.00           C
ATOM    260  HE1 PHE    42      25.896  45.700  16.322  1.00  0.00           H
ATOM    261  CZ  PHE    42      25.171  47.644  16.560  1.00  0.00           C
ATOM    262  HZ  PHE    42      26.145  47.975  16.232  1.00  0.00           H
ATOM    263  CE2 PHE    42      24.134  48.489  16.822  1.00  0.00           C
ATOM    264  HE2 PHE    42      24.212  49.489  16.423  1.00  0.00           H
ATOM    265  CD2 PHE    42      22.861  48.008  17.277  1.00  0.00           C
ATOM    266  HD2 PHE    42      22.019  48.685  17.254  1.00  0.00           H
ATOM    267  C   PHE    42      21.033  46.736  20.081  1.00  0.00           C
ATOM    268  O   PHE    42      21.891  47.103  20.878  1.00  0.00           O
ATOM    269  N   GLY    43      19.735  47.146  20.174  1.00  0.00           N
ATOM    270  H   GLY    43      19.000  46.839  19.553  1.00  0.00           H
ATOM    271  CA  GLY    43      19.287  48.149  21.058  1.00  0.00           C
ATOM    272  HA2 GLY    43      20.084  48.892  21.042  1.00  0.00           H
ATOM    273  HA3 GLY    43      18.352  48.632  20.776  1.00  0.00           H
ATOM    274  C   GLY    43      19.121  47.862  22.569  1.00  0.00           C
ATOM    275  O   GLY    43      19.355  48.826  23.298  1.00  0.00           O
ATOM    276  N   ILE    44      19.140  46.594  22.959  1.00  0.00           N
ATOM    277  H   ILE    44      19.080  45.870  22.256  1.00  0.00           H
ATOM    278  CA  ILE    44      19.558  46.178  24.345  1.00  0.00           C
ATOM    279  HA  ILE    44      19.081  46.846  25.062  1.00  0.00           H
ATOM    280  CB  ILE    44      19.243  44.680  24.612  1.00  0.00           C
ATOM    281  HB  ILE    44      19.785  44.133  23.840  1.00  0.00           H
ATOM    282  CG2 ILE    44      19.707  44.189  26.016  1.00  0.00           C
ATOM    283 HG21 ILE    44      19.756  43.100  26.056  1.00  0.00           H
ATOM    284 HG22 ILE    44      20.722  44.546  26.188  1.00  0.00           H
ATOM    285 HG23 ILE    44      19.029  44.627  26.748  1.00  0.00           H
ATOM    286  CG1 ILE    44      17.734  44.386  24.487  1.00  0.00           C
ATOM    287 HG12 ILE    44      17.266  45.071  25.194  1.00  0.00           H
ATOM    288 HG13 ILE    44      17.356  44.798  23.552  1.00  0.00           H
ATOM    289  CD1 ILE    44      17.278  42.967  24.625  1.00  0.00           C
ATOM    290 HD11 ILE    44      17.492  42.591  25.626  1.00  0.00           H
ATOM    291 HD12 ILE    44      16.240  42.668  24.476  1.00  0.00           H
ATOM    292 HD13 ILE    44      17.870  42.392  23.914  1.00  0.00           H
ATOM    293  C   ILE    44      21.079  46.436  24.511  1.00  0.00           C
ATOM    294  O   ILE    44      21.452  47.282  25.267  1.00  0.00           O
ATOM    295  N   HID    45      21.951  45.832  23.665  1.00  0.00           N
ATOM    296  H   HID    45      21.533  45.487  22.813  1.00  0.00           H
ATOM    297  CA  HID    45      23.419  45.809  23.781  1.00  0.00           C
ATOM    298  HA  HID    45      23.760  45.349  24.709  1.00  0.00           H
ATOM    299  CB  HID    45      23.951  45.104  22.478  1.00  0.00           C
ATOM    300  HB2 HID    45      23.134  44.476  22.122  1.00  0.00           H
ATOM    301  HB3 HID    45      24.038  45.746  21.602  1.00  0.00           H
ATOM    302  CG  HID    45      25.198  44.223  22.661  1.00  0.00           C
ATOM    303  ND1 HID    45      25.258  42.827  22.777  1.00  0.00           N
ATOM    304  HD1 HID    45      24.507  42.156  22.709  1.00  0.00           H
ATOM    305  CE1 HID    45      26.430  42.490  23.275  1.00  0.00           C
ATOM    306  HE1 HID    45      26.665  41.516  23.678  1.00  0.00           H
ATOM    307  NE2 HID    45      27.199  43.546  23.484  1.00  0.00           N
ATOM    308  CD2 HID    45      26.422  44.621  23.083  1.00  0.00           C
ATOM    309  HD2 HID    45      26.805  45.602  23.326  1.00  0.00           H
ATOM    310  C   HID    45      24.014  47.179  23.905  1.00  0.00           C
ATOM    311  O   HID    45      24.798  47.475  24.788  1.00  0.00           O
ATOM    312  N   GLU    46      23.651  48.044  22.945  1.00  0.00           N
ATOM    313  H   GLU    46      23.024  47.660  22.252  1.00  0.00           H
ATOM    314  CA  GLU    46      23.883  49.473  22.889  1.00  0.00           C
ATOM    315  HA  GLU    46      24.943  49.523  22.639  1.00  0.00           H
ATOM    316  CB  GLU    46      23.030  50.017  21.722  1.00  0.00           C
ATOM    317  HB2 GLU    46      23.382  49.413  20.886  1.00  0.00           H
ATOM    318  HB3 GLU    46      21.982  49.944  22.012  1.00  0.00           H
ATOM    319  CG  GLU    46      23.381  51.484  21.442  1.00  0.00           C
ATOM    320  HG2 GLU    46      22.616  51.923  20.802  1.00  0.00           H
ATOM    321  HG3 GLU    46      23.265  52.010  22.389  1.00  0.00           H
ATOM    322  CD  GLU    46      24.831  51.716  20.816  1.00  0.00           C
ATOM    323  OE1 GLU    46      25.453  52.635  21.380  1.00  0.00           O
ATOM    324  OE2 GLU    46      25.138  51.268  19.685  1.00  0.00           O
ATOM    325  C   GLU    46      23.637  50.185  24.214  1.00  0.00           C
ATOM    326  O   GLU    46      24.497  50.867  24.713  1.00  0.00           O
ATOM    327  N   GLU    47      22.470  50.094  24.913  1.00  0.00           N
ATOM    328  H   GLU    47      21.696  49.592  24.502  1.00  0.00           H
ATOM    329  CA  GLU    47      22.146  50.605  26.252  1.00  0.00           C
ATOM    330  HA  GLU    47      22.537  51.622  26.263  1.00  0.00           H
ATOM    331  CB  GLU    47      20.541  50.689  26.301  1.00  0.00           C
ATOM    332  HB2 GLU    47      20.237  51.250  25.418  1.00  0.00           H
ATOM    333  HB3 GLU    47      20.096  49.695  26.278  1.00  0.00           H
ATOM    334  CG  GLU    47      20.064  51.416  27.551  1.00  0.00           C
ATOM    335  HG2 GLU    47      20.543  51.193  28.504  1.00  0.00           H
ATOM    336  HG3 GLU    47      20.184  52.459  27.260  1.00  0.00           H
ATOM    337  CD  GLU    47      18.609  51.283  27.882  1.00  0.00           C
ATOM    338  OE1 GLU    47      18.149  50.124  27.886  1.00  0.00           O
ATOM    339  OE2 GLU    47      17.871  52.313  27.812  1.00  0.00           O
ATOM    340  C   GLU    47      22.737  49.803  27.362  1.00  0.00           C
ATOM    341  O   GLU    47      23.277  50.332  28.295  1.00  0.00           O
ATOM    342  N   MET    48      22.892  48.489  27.255  1.00  0.00           N
ATOM    343  H   MET    48      22.741  48.076  26.346  1.00  0.00           H
ATOM    344  CA  MET    48      23.448  47.586  28.315  1.00  0.00           C
ATOM    345  HA  MET    48      23.083  47.976  29.265  1.00  0.00           H
ATOM    346  CB  MET    48      22.844  46.159  28.149  1.00  0.00           C
ATOM    347  HB2 MET    48      21.842  46.217  27.725  1.00  0.00           H
ATOM    348  HB3 MET    48      23.417  45.661  27.367  1.00  0.00           H
ATOM    349  CG  MET    48      22.875  45.339  29.470  1.00  0.00           C
ATOM    350  HG2 MET    48      23.927  45.134  29.672  1.00  0.00           H
ATOM    351  HG3 MET    48      22.514  45.993  30.264  1.00  0.00           H
ATOM    352  SD  MET    48      21.916  43.821  29.383  1.00  0.00           S
ATOM    353  CE  MET    48      20.446  44.712  29.634  1.00  0.00           C
ATOM    354  HE1 MET    48      19.769  44.058  30.184  1.00  0.00           H
ATOM    355  HE2 MET    48      20.608  45.615  30.224  1.00  0.00           H
ATOM    356  HE3 MET    48      20.067  44.939  28.638  1.00  0.00           H
ATOM    357  C   MET    48      24.941  47.544  28.579  1.00  0.00           C
ATOM    358  O   MET    48      25.334  47.531  29.721  1.00  0.00           O
ATOM    359  N   LEU    49      25.693  47.398  27.434  1.00  0.00           N
ATOM    360  H   LEU    49      25.205  47.797  26.645  1.00  0.00           H
ATOM    361  CA  LEU    49      27.092  47.052  27.367  1.00  0.00           C
ATOM    362  HA  LEU    49      27.390  47.063  28.415  1.00  0.00           H
ATOM    363  CB  LEU    49      27.392  45.652  26.840  1.00  0.00           C
ATOM    364  HB2 LEU    49      27.479  45.480  25.767  1.00  0.00           H
ATOM    365  HB3 LEU    49      28.430  45.448  27.103  1.00  0.00           H
ATOM    366  CG  LEU    49      26.547  44.534  27.467  1.00  0.00           C
ATOM    367  HG  LEU    49      25.549  44.893  27.721  1.00  0.00           H
ATOM    368  CD1 LEU    49      26.372  43.284  26.620  1.00  0.00           C
ATOM    369 HD11 LEU    49      25.651  43.594  25.863  1.00  0.00           H
ATOM    370 HD12 LEU    49      27.278  42.792  26.265  1.00  0.00           H
ATOM    371 HD13 LEU    49      25.810  42.583  27.238  1.00  0.00           H
ATOM    372  CD2 LEU    49      27.157  44.073  28.840  1.00  0.00           C
ATOM    373 HD21 LEU    49      28.016  43.418  28.696  1.00  0.00           H
ATOM    374 HD22 LEU    49      27.540  44.916  29.415  1.00  0.00           H
ATOM    375 HD23 LEU    49      26.488  43.393  29.367  1.00  0.00           H
ATOM    376  C   LEU    49      27.983  48.116  26.701  1.00  0.00           C
ATOM    377  O   LEU    49      28.997  48.543  27.248  1.00  0.00           O
ATOM    378  N   LYS    50      27.636  48.659  25.509  1.00  0.00           N
ATOM    379  H   LYS    50      26.859  48.156  25.107  1.00  0.00           H
ATOM    380  CA  LYS    50      28.301  49.773  24.793  1.00  0.00           C
ATOM    381  HA  LYS    50      29.343  49.474  24.677  1.00  0.00           H
ATOM    382  CB  LYS    50      27.573  50.097  23.476  1.00  0.00           C
ATOM    383  HB2 LYS    50      27.396  49.080  23.126  1.00  0.00           H
ATOM    384  HB3 LYS    50      26.678  50.688  23.666  1.00  0.00           H
ATOM    385  CG  LYS    50      28.505  50.774  22.430  1.00  0.00           C
ATOM    386  HG2 LYS    50      29.554  50.478  22.422  1.00  0.00           H
ATOM    387  HG3 LYS    50      28.042  50.593  21.460  1.00  0.00           H
ATOM    388  CD  LYS    50      28.352  52.299  22.523  1.00  0.00           C
ATOM    389  HD2 LYS    50      27.370  52.706  22.762  1.00  0.00           H
ATOM    390  HD3 LYS    50      28.909  52.669  23.384  1.00  0.00           H
ATOM    391  CE  LYS    50      28.920  53.007  21.278  1.00  0.00           C
ATOM    392  HE2 LYS    50      29.618  53.794  21.562  1.00  0.00           H
ATOM    393  HE3 LYS    50      29.463  52.305  20.645  1.00  0.00           H
ATOM    394  NZ  LYS    50      27.849  53.662  20.490  1.00  0.00           N
ATOM    395  HZ1 LYS    50      27.988  53.450  19.512  1.00  0.00           H
ATOM    396  HZ2 LYS    50      26.992  53.228  20.802  1.00  0.00           H
ATOM    397  HZ3 LYS    50      27.982  54.653  20.633  1.00  0.00           H
ATOM    398  C   LYS    50      28.293  50.925  25.737  1.00  0.00           C
ATOM    399  O   LYS    50      27.307  51.103  26.409  1.00  0.00           O
ATOM    400  N   ASP    51      29.313  51.710  25.751  1.00  0.00           N
ATOM    401  H   ASP    51      29.958  51.640  24.976  1.00  0.00           H
ATOM    402  CA  ASP    51      29.395  52.949  26.511  1.00  0.00           C
ATOM    403  HA  ASP    51      28.414  53.419  26.564  1.00  0.00           H
ATOM    404  CB  ASP    51      29.864  52.785  27.969  1.00  0.00           C
ATOM    405  HB2 ASP    51      29.069  52.227  28.465  1.00  0.00           H
ATOM    406  HB3 ASP    51      30.752  52.153  27.997  1.00  0.00           H
ATOM    407  CG  ASP    51      30.247  54.046  28.821  1.00  0.00           C
ATOM    408  OD1 ASP    51      29.337  54.547  29.549  1.00  0.00           O
ATOM    409  OD2 ASP    51      31.416  54.450  28.864  1.00  0.00           O
ATOM    410  C   ASP    51      30.281  53.937  25.756  1.00  0.00           C
ATOM    411  O   ASP    51      31.481  53.810  25.556  1.00  0.00           O
ATOM    412  N   GLU    52      29.725  55.056  25.379  1.00  0.00           N
ATOM    413  H   GLU    52      28.735  55.190  25.534  1.00  0.00           H
ATOM    414  CA  GLU    52      30.439  56.122  24.703  1.00  0.00           C
ATOM    415  HA  GLU    52      30.852  55.706  23.784  1.00  0.00           H
ATOM    416  CB  GLU    52      29.420  57.269  24.281  1.00  0.00           C
ATOM    417  HB2 GLU    52      29.184  57.923  25.120  1.00  0.00           H
ATOM    418  HB3 GLU    52      29.834  57.834  23.445  1.00  0.00           H
ATOM    419  CG  GLU    52      28.075  56.860  23.651  1.00  0.00           C
ATOM    420  HG2 GLU    52      27.634  56.079  24.271  1.00  0.00           H
ATOM    421  HG3 GLU    52      27.390  57.705  23.713  1.00  0.00           H
ATOM    422  CD  GLU    52      28.123  56.254  22.233  1.00  0.00           C
ATOM    423  OE1 GLU    52      29.218  55.920  21.694  1.00  0.00           O
ATOM    424  OE2 GLU    52      27.023  56.049  21.587  1.00  0.00           O
ATOM    425  C   GLU    52      31.695  56.697  25.359  1.00  0.00           C
ATOM    426  O   GLU    52      32.716  56.976  24.667  1.00  0.00           O
ATOM    427  N   VAL    53      31.730  56.739  26.698  1.00  0.00           N
ATOM    428  H   VAL    53      30.842  56.658  27.171  1.00  0.00           H
ATOM    429  CA  VAL    53      33.025  57.146  27.342  1.00  0.00           C
ATOM    430  HA  VAL    53      33.404  57.985  26.758  1.00  0.00           H
ATOM    431  CB  VAL    53      32.772  57.635  28.771  1.00  0.00           C
ATOM    432  HB  VAL    53      32.287  56.817  29.304  1.00  0.00           H
ATOM    433  CG1 VAL    53      34.139  57.912  29.462  1.00  0.00           C
ATOM    434 HG11 VAL    53      33.888  58.100  30.506  1.00  0.00           H
ATOM    435 HG12 VAL    53      34.816  57.074  29.296  1.00  0.00           H
ATOM    436 HG13 VAL    53      34.716  58.731  29.031  1.00  0.00           H
ATOM    437  CG2 VAL    53      31.893  58.905  28.788  1.00  0.00           C
ATOM    438 HG21 VAL    53      31.686  59.170  29.825  1.00  0.00           H
ATOM    439 HG22 VAL    53      32.463  59.686  28.286  1.00  0.00           H
ATOM    440 HG23 VAL    53      30.970  58.605  28.292  1.00  0.00           H
ATOM    441  C   VAL    53      34.152  56.100  27.127  1.00  0.00           C
ATOM    442  O   VAL    53      35.256  56.415  26.698  1.00  0.00           O
ATOM    443  N   ARG    54      33.890  54.835  27.454  1.00  0.00           N
ATOM    444  H   ARG    54      33.004  54.611  27.885  1.00  0.00           H
ATOM    445  CA  ARG    54      34.943  53.811  27.374  1.00  0.00           C
ATOM    446  HA  ARG    54      35.832  54.095  27.937  1.00  0.00           H
ATOM    447  CB  ARG    54      34.279  52.512  28.005  1.00  0.00           C
ATOM    448  HB2 ARG    54      33.863  52.760  28.982  1.00  0.00           H
ATOM    449  HB3 ARG    54      33.530  52.219  27.270  1.00  0.00           H
ATOM    450  CG  ARG    54      35.247  51.311  28.161  1.00  0.00           C
ATOM    451  HG2 ARG    54      35.847  51.112  27.273  1.00  0.00           H
ATOM    452  HG3 ARG    54      35.881  51.503  29.026  1.00  0.00           H
ATOM    453  CD  ARG    54      34.530  49.927  28.394  1.00  0.00           C
ATOM    454  HD2 ARG    54      35.359  49.220  28.434  1.00  0.00           H
ATOM    455  HD3 ARG    54      34.032  50.002  29.361  1.00  0.00           H
ATOM    456  NE  ARG    54      33.556  49.609  27.332  1.00  0.00           N
ATOM    457  HE  ARG    54      33.939  49.296  26.451  1.00  0.00           H
ATOM    458  CZ  ARG    54      32.286  49.209  27.325  1.00  0.00           C
ATOM    459  NH1 ARG    54      31.722  48.825  26.253  1.00  0.00           N
ATOM    460 HH11 ARG    54      32.325  48.380  25.576  1.00  0.00           H
ATOM    461 HH12 ARG    54      30.769  48.491  26.264  1.00  0.00           H
ATOM    462  NH2 ARG    54      31.498  49.385  28.335  1.00  0.00           N
ATOM    463 HH21 ARG    54      31.593  48.964  29.247  1.00  0.00           H
ATOM    464 HH22 ARG    54      30.508  49.483  28.160  1.00  0.00           H
ATOM    465  C   ARG    54      35.231  53.494  25.941  1.00  0.00           C
ATOM    466  O   ARG    54      36.432  53.311  25.680  1.00  0.00           O
ATOM    467  N   THR    55      34.285  53.743  25.031  1.00  0.00           N
ATOM    468  H   THR    55      33.335  53.759  25.374  1.00  0.00           H
ATOM    469  CA  THR    55      34.445  53.466  23.599  1.00  0.00           C
ATOM    470  HA  THR    55      35.136  52.645  23.407  1.00  0.00           H
ATOM    471  CB  THR    55      33.136  52.993  22.978  1.00  0.00           C
ATOM    472  HB  THR    55      33.323  52.792  21.923  1.00  0.00           H
ATOM    473  CG2 THR    55      32.591  51.690  23.606  1.00  0.00           C
ATOM    474 HG21 THR    55      32.481  51.751  24.689  1.00  0.00           H
ATOM    475 HG22 THR    55      31.702  51.450  23.023  1.00  0.00           H
ATOM    476 HG23 THR    55      33.335  50.902  23.493  1.00  0.00           H
ATOM    477  OG1 THR    55      32.145  54.020  23.024  1.00  0.00           O
ATOM    478  HG1 THR    55      32.156  54.343  23.928  1.00  0.00           H
ATOM    479  C   THR    55      35.130  54.602  22.877  1.00  0.00           C
ATOM    480  O   THR    55      36.076  54.392  22.118  1.00  0.00           O
ATOM    481  N   LEU    56      34.939  55.840  23.303  1.00  0.00           N
ATOM    482  H   LEU    56      34.114  55.970  23.870  1.00  0.00           H
ATOM    483  CA  LEU    56      35.833  57.016  22.810  1.00  0.00           C
ATOM    484  HA  LEU    56      35.998  56.862  21.743  1.00  0.00           H
ATOM    485  CB  LEU    56      35.085  58.294  22.813  1.00  0.00           C
ATOM    486  HB2 LEU    56      34.133  58.160  22.298  1.00  0.00           H
ATOM    487  HB3 LEU    56      34.904  58.523  23.863  1.00  0.00           H
ATOM    488  CG  LEU    56      35.738  59.579  22.101  1.00  0.00           C
ATOM    489  HG  LEU    56      36.333  59.139  21.300  1.00  0.00           H
ATOM    490  CD1 LEU    56      34.675  60.444  21.503  1.00  0.00           C
ATOM    491 HD11 LEU    56      33.881  59.827  21.082  1.00  0.00           H
ATOM    492 HD12 LEU    56      34.309  61.109  22.286  1.00  0.00           H
ATOM    493 HD13 LEU    56      35.086  61.103  20.738  1.00  0.00           H
ATOM    494  CD2 LEU    56      36.717  60.550  22.884  1.00  0.00           C
ATOM    495 HD21 LEU    56      36.820  61.552  22.469  1.00  0.00           H
ATOM    496 HD22 LEU    56      36.301  60.782  23.864  1.00  0.00           H
ATOM    497 HD23 LEU    56      37.757  60.223  22.912  1.00  0.00           H
ATOM    498  C   LEU    56      37.215  57.140  23.354  1.00  0.00           C
ATOM    499  O   LEU    56      38.054  57.677  22.638  1.00  0.00           O
ATOM    500  N   THR    57      37.399  56.773  24.641  1.00  0.00           N
ATOM    501  H   THR    57      36.572  56.561  25.181  1.00  0.00           H
ATOM    502  CA  THR    57      38.683  56.487  25.275  1.00  0.00           C
ATOM    503  HA  THR    57      39.271  57.402  25.205  1.00  0.00           H
ATOM    504  CB  THR    57      38.523  56.123  26.786  1.00  0.00           C
ATOM    505  HB  THR    57      37.881  55.260  26.959  1.00  0.00           H
ATOM    506  CG2 THR    57      39.822  55.737  27.518  1.00  0.00           C
ATOM    507 HG21 THR    57      39.570  55.592  28.568  1.00  0.00           H
ATOM    508 HG22 THR    57      40.298  54.808  27.203  1.00  0.00           H
ATOM    509 HG23 THR    57      40.564  56.534  27.536  1.00  0.00           H
ATOM    510  OG1 THR    57      38.033  57.290  27.499  1.00  0.00           O
ATOM    511  HG1 THR    57      37.136  57.269  27.157  1.00  0.00           H
ATOM    512  C   THR    57      39.470  55.356  24.597  1.00  0.00           C
ATOM    513  O   THR    57      40.611  55.586  24.152  1.00  0.00           O
ATOM    514  N   TYR    58      38.822  54.231  24.257  1.00  0.00           N
ATOM    515  H   TYR    58      38.028  54.138  24.874  1.00  0.00           H
ATOM    516  CA  TYR    58      39.484  53.179  23.468  1.00  0.00           C
ATOM    517  HA  TYR    58      40.487  53.142  23.893  1.00  0.00           H
ATOM    518  CB  TYR    58      38.777  51.857  23.566  1.00  0.00           C
ATOM    519  HB2 TYR    58      37.692  51.930  23.489  1.00  0.00           H
ATOM    520  HB3 TYR    58      38.808  51.258  22.656  1.00  0.00           H
ATOM    521  CG  TYR    58      39.117  50.922  24.673  1.00  0.00           C
ATOM    522  CD1 TYR    58      39.712  49.723  24.381  1.00  0.00           C
ATOM    523  HD1 TYR    58      39.857  49.361  23.374  1.00  0.00           H
ATOM    524  CE1 TYR    58      40.056  48.876  25.464  1.00  0.00           C
ATOM    525  HE1 TYR    58      40.640  48.016  25.172  1.00  0.00           H
ATOM    526  CZ  TYR    58      39.777  49.183  26.819  1.00  0.00           C
ATOM    527  OH  TYR    58      40.024  48.223  27.784  1.00  0.00           O
ATOM    528  HH  TYR    58      40.441  47.489  27.327  1.00  0.00           H
ATOM    529  CE2 TYR    58      39.101  50.391  27.142  1.00  0.00           C
ATOM    530  HE2 TYR    58      38.906  50.687  28.162  1.00  0.00           H
ATOM    531  CD2 TYR    58      38.774  51.232  26.033  1.00  0.00           C
ATOM    532  HD2 TYR    58      38.209  52.107  26.320  1.00  0.00           H
ATOM    533  C   TYR    58      39.819  53.679  22.085  1.00  0.00           C
ATOM    534  O   TYR    58      40.950  53.415  21.646  1.00  0.00           O
ATOM    535  N   ARG    59      38.935  54.440  21.391  1.00  0.00           N
ATOM    536  H   ARG    59      38.119  54.676  21.937  1.00  0.00           H
ATOM    537  CA  ARG    59      39.207  55.185  20.147  1.00  0.00           C
ATOM    538  HA  ARG    59      39.559  54.656  19.261  1.00  0.00           H
ATOM    539  CB  ARG    59      37.864  55.826  19.664  1.00  0.00           C
ATOM    540  HB2 ARG    59      37.041  55.228  20.055  1.00  0.00           H
ATOM    541  HB3 ARG    59      37.745  56.768  20.198  1.00  0.00           H
ATOM    542  CG  ARG    59      37.871  56.116  18.117  1.00  0.00           C
ATOM    543  HG2 ARG    59      38.677  56.778  17.799  1.00  0.00           H
ATOM    544  HG3 ARG    59      37.933  55.185  17.553  1.00  0.00           H
ATOM    545  CD  ARG    59      36.600  57.017  17.655  1.00  0.00           C
ATOM    546  HD2 ARG    59      36.453  57.038  16.575  1.00  0.00           H
ATOM    547  HD3 ARG    59      35.639  56.679  18.044  1.00  0.00           H
ATOM    548  NE  ARG    59      36.789  58.418  18.018  1.00  0.00           N
ATOM    549  HE  ARG    59      37.729  58.778  18.105  1.00  0.00           H
ATOM    550  CZ  ARG    59      35.770  59.294  17.962  1.00  0.00           C
ATOM    551  NH1 ARG    59      35.979  60.539  17.919  1.00  0.00           N
ATOM    552 HH11 ARG    59      36.806  60.966  18.311  1.00  0.00           H
ATOM    553 HH12 ARG    59      35.490  61.060  17.205  1.00  0.00           H
ATOM    554  NH2 ARG    59      34.519  59.022  17.674  1.00  0.00           N
ATOM    555 HH21 ARG    59      33.892  59.753  17.979  1.00  0.00           H
ATOM    556 HH22 ARG    59      34.213  58.068  17.550  1.00  0.00           H
ATOM    557  C   ARG    59      40.364  56.142  20.280  1.00  0.00           C
ATOM    558  O   ARG    59      41.378  55.886  19.587  1.00  0.00           O
ATOM    559  N   ASN    60      40.358  57.082  21.234  1.00  0.00           N
ATOM    560  H   ASN    60      39.666  57.041  21.968  1.00  0.00           H
ATOM    561  CA  ASN    60      41.480  58.064  21.456  1.00  0.00           C
ATOM    562  HA  ASN    60      41.504  58.651  20.538  1.00  0.00           H
ATOM    563  CB  ASN    60      41.175  58.994  22.628  1.00  0.00           C
ATOM    564  HB2 ASN    60      40.665  58.483  23.444  1.00  0.00           H
ATOM    565  HB3 ASN    60      42.122  59.240  23.107  1.00  0.00           H
ATOM    566  CG  ASN    60      40.359  60.224  22.164  1.00  0.00           C
ATOM    567  OD1 ASN    60      39.704  60.253  21.128  1.00  0.00           O
ATOM    568  ND2 ASN    60      40.439  61.298  22.920  1.00  0.00           N
ATOM    569 HD21 ASN    60      39.950  62.124  22.606  1.00  0.00           H
ATOM    570 HD22 ASN    60      41.012  61.314  23.752  1.00  0.00           H
ATOM    571  C   ASN    60      42.916  57.438  21.567  1.00  0.00           C
ATOM    572  O   ASN    60      43.801  57.885  20.833  1.00  0.00           O
ATOM    573  N   SER    61      43.036  56.377  22.376  1.00  0.00           N
ATOM    574  H   SER    61      42.175  56.090  22.820  1.00  0.00           H
ATOM    575  CA  SER    61      44.216  55.493  22.316  1.00  0.00           C
ATOM    576  HA  SER    61      45.104  55.901  22.798  1.00  0.00           H
ATOM    577  CB  SER    61      43.943  54.264  23.245  1.00  0.00           C
ATOM    578  HB2 SER    61      42.957  53.888  22.969  1.00  0.00           H
ATOM    579  HB3 SER    61      44.787  53.645  22.943  1.00  0.00           H
ATOM    580  OG  SER    61      44.013  54.521  24.556  1.00  0.00           O
ATOM    581  HG  SER    61      43.897  53.687  25.016  1.00  0.00           H
ATOM    582  C   SER    61      44.605  54.924  20.964  1.00  0.00           C
ATOM    583  O   SER    61      45.753  54.844  20.581  1.00  0.00           O
ATOM    584  N   MET    62      43.631  54.432  20.146  1.00  0.00           N
ATOM    585  H   MET    62      42.736  54.326  20.601  1.00  0.00           H
ATOM    586  CA  MET    62      43.936  53.911  18.822  1.00  0.00           C
ATOM    587  HA  MET    62      44.747  53.198  18.972  1.00  0.00           H
ATOM    588  CB  MET    62      42.765  53.202  18.162  1.00  0.00           C
ATOM    589  HB2 MET    62      41.849  53.663  18.531  1.00  0.00           H
ATOM    590  HB3 MET    62      42.835  53.316  17.080  1.00  0.00           H
ATOM    591  CG  MET    62      42.773  51.681  18.269  1.00  0.00           C
ATOM    592  HG2 MET    62      43.525  51.367  17.546  1.00  0.00           H
ATOM    593  HG3 MET    62      43.041  51.469  19.304  1.00  0.00           H
ATOM    594  SD  MET    62      41.348  50.695  17.836  1.00  0.00           S
ATOM    595  CE  MET    62      40.181  51.288  19.118  1.00  0.00           C
ATOM    596  HE1 MET    62      40.779  51.568  19.985  1.00  0.00           H
ATOM    597  HE2 MET    62      39.536  52.112  18.811  1.00  0.00           H
ATOM    598  HE3 MET    62      39.442  50.536  19.397  1.00  0.00           H
ATOM    599  C   MET    62      44.507  54.949  17.889  1.00  0.00           C
ATOM    600  O   MET    62      45.519  54.826  17.245  1.00  0.00           O
ATOM    601  N   PHE    63      43.842  56.106  17.822  1.00  0.00           N
ATOM    602  H   PHE    63      43.127  56.363  18.486  1.00  0.00           H
ATOM    603  CA  PHE    63      44.235  57.108  16.764  1.00  0.00           C
ATOM    604  HA  PHE    63      44.513  56.654  15.813  1.00  0.00           H
ATOM    605  CB  PHE    63      42.959  57.940  16.462  1.00  0.00           C
ATOM    606  HB2 PHE    63      42.649  58.365  17.417  1.00  0.00           H
ATOM    607  HB3 PHE    63      43.258  58.791  15.850  1.00  0.00           H
ATOM    608  CG  PHE    63      41.730  57.307  15.833  1.00  0.00           C
ATOM    609  CD1 PHE    63      41.684  55.905  15.571  1.00  0.00           C
ATOM    610  HD1 PHE    63      42.253  55.293  16.255  1.00  0.00           H
ATOM    611  CE1 PHE    63      40.667  55.256  14.916  1.00  0.00           C
ATOM    612  HE1 PHE    63      40.654  54.187  14.758  1.00  0.00           H
ATOM    613  CZ  PHE    63      39.618  56.046  14.421  1.00  0.00           C
ATOM    614  HZ  PHE    63      38.768  55.544  13.981  1.00  0.00           H
ATOM    615  CE2 PHE    63      39.579  57.449  14.627  1.00  0.00           C
ATOM    616  HE2 PHE    63      38.784  58.047  14.207  1.00  0.00           H
ATOM    617  CD2 PHE    63      40.665  58.069  15.357  1.00  0.00           C
ATOM    618  HD2 PHE    63      40.636  59.122  15.595  1.00  0.00           H
ATOM    619  C   PHE    63      45.330  58.163  17.148  1.00  0.00           C
ATOM    620  O   PHE    63      46.122  58.686  16.336  1.00  0.00           O
ATOM    621  N   HIE    64      45.739  58.041  18.420  1.00  0.00           N
ATOM    622  H   HIE    64      44.994  57.679  18.998  1.00  0.00           H
ATOM    623  CA  HIE    64      47.098  58.346  18.968  1.00  0.00           C
ATOM    624  HA  HIE    64      47.326  59.368  18.665  1.00  0.00           H
ATOM    625  CB  HIE    64      46.978  58.336  20.545  1.00  0.00           C
ATOM    626  HB2 HIE    64      46.514  57.391  20.830  1.00  0.00           H
ATOM    627  HB3 HIE    64      48.007  58.448  20.885  1.00  0.00           H
ATOM    628  CG  HIE    64      46.264  59.493  21.241  1.00  0.00           C
ATOM    629  ND1 HIE    64      45.996  60.635  20.659  1.00  0.00           N
ATOM    630  CE1 HIE    64      45.150  61.225  21.462  1.00  0.00           C
ATOM    631  HE1 HIE    64      44.612  62.109  21.151  1.00  0.00           H
ATOM    632  NE2 HIE    64      45.045  60.628  22.680  1.00  0.00           N
ATOM    633  HE2 HIE    64      44.643  61.027  23.516  1.00  0.00           H
ATOM    634  CD2 HIE    64      45.760  59.461  22.498  1.00  0.00           C
ATOM    635  HD2 HIE    64      45.697  58.612  23.162  1.00  0.00           H
ATOM    636  C   HIE    64      48.280  57.406  18.550  1.00  0.00           C
ATOM    637  O   HIE    64      49.381  57.675  18.959  1.00  0.00           O
ATOM    638  N   ASN    65      47.926  56.290  17.906  1.00  0.00           N
ATOM    639  H   ASN    65      46.945  56.057  17.843  1.00  0.00           H
ATOM    640  CA  ASN    65      48.779  55.075  17.690  1.00  0.00           C
ATOM    641  HA  ASN    65      49.817  55.390  17.584  1.00  0.00           H
ATOM    642  CB  ASN    65      48.668  54.117  18.854  1.00  0.00           C
ATOM    643  HB2 ASN    65      47.632  53.804  18.984  1.00  0.00           H
ATOM    644  HB3 ASN    65      49.308  53.303  18.514  1.00  0.00           H
ATOM    645  CG  ASN    65      49.281  54.716  20.130  1.00  0.00           C
ATOM    646  OD1 ASN    65      50.482  54.515  20.364  1.00  0.00           O
ATOM    647  ND2 ASN    65      48.428  55.401  20.924  1.00  0.00           N
ATOM    648 HD21 ASN    65      47.432  55.431  20.758  1.00  0.00           H
ATOM    649 HD22 ASN    65      48.660  55.375  21.906  1.00  0.00           H
ATOM    650  C   ASN    65      48.422  54.359  16.403  1.00  0.00           C
ATOM    651  O   ASN    65      48.624  53.163  16.233  1.00  0.00           O
ATOM    652  N   ARG    66      48.082  55.097  15.312  1.00  0.00           N
ATOM    653  H   ARG    66      47.770  56.023  15.568  1.00  0.00           H
ATOM    654  CA  ARG    66      47.633  54.575  14.033  1.00  0.00           C
ATOM    655  HA  ARG    66      46.807  53.905  14.268  1.00  0.00           H
ATOM    656  CB  ARG    66      47.127  55.624  13.062  1.00  0.00           C
ATOM    657  HB2 ARG    66      47.934  56.332  12.876  1.00  0.00           H
ATOM    658  HB3 ARG    66      46.920  55.103  12.126  1.00  0.00           H
ATOM    659  CG  ARG    66      45.906  56.273  13.526  1.00  0.00           C
ATOM    660  HG2 ARG    66      45.252  55.480  13.889  1.00  0.00           H
ATOM    661  HG3 ARG    66      46.132  56.943  14.355  1.00  0.00           H
ATOM    662  CD  ARG    66      45.193  57.136  12.469  1.00  0.00           C
ATOM    663  HD2 ARG    66      45.886  57.792  11.942  1.00  0.00           H
ATOM    664  HD3 ARG    66      44.841  56.341  11.811  1.00  0.00           H
ATOM    665  NE  ARG    66      44.071  57.917  12.912  1.00  0.00           N
ATOM    666  HE  ARG    66      44.218  58.680  13.558  1.00  0.00           H
ATOM    667  CZ  ARG    66      42.854  57.885  12.330  1.00  0.00           C
ATOM    668  NH1 ARG    66      42.506  57.050  11.368  1.00  0.00           N
ATOM    669 HH11 ARG    66      43.170  56.400  10.974  1.00  0.00           H
ATOM    670 HH12 ARG    66      41.530  56.888  11.166  1.00  0.00           H
ATOM    671  NH2 ARG    66      42.088  58.810  12.661  1.00  0.00           N
ATOM    672 HH21 ARG    66      41.175  58.891  12.236  1.00  0.00           H
ATOM    673 HH22 ARG    66      42.388  59.573  13.251  1.00  0.00           H
ATOM    674  C   ARG    66      48.781  53.706  13.474  1.00  0.00           C
ATOM    675  O   ARG    66      48.499  52.702  12.822  1.00  0.00           O
ATOM    676  N   HIE    67      50.038  54.061  13.644  1.00  0.00           N
ATOM    677  H   HIE    67      50.206  54.992  13.997  1.00  0.00           H
ATOM    678  CA  HIE    67      51.242  53.329  13.301  1.00  0.00           C
ATOM    679  HA  HIE    67      51.344  53.075  12.246  1.00  0.00           H
ATOM    680  CB  HIE    67      52.453  54.255  13.407  1.00  0.00           C
ATOM    681  HB2 HIE    67      53.342  53.681  13.145  1.00  0.00           H
ATOM    682  HB3 HIE    67      52.305  55.059  12.686  1.00  0.00           H
ATOM    683  CG  HIE    67      52.670  54.790  14.869  1.00  0.00           C
ATOM    684  ND1 HIE    67      51.722  55.514  15.623  1.00  0.00           N
ATOM    685  CE1 HIE    67      52.416  55.837  16.756  1.00  0.00           C
ATOM    686  HE1 HIE    67      51.913  56.266  17.609  1.00  0.00           H
ATOM    687  NE2 HIE    67      53.640  55.314  16.808  1.00  0.00           N
ATOM    688  HE2 HIE    67      54.013  55.089  17.720  1.00  0.00           H
ATOM    689  CD2 HIE    67      53.792  54.611  15.644  1.00  0.00           C
ATOM    690  HD2 HIE    67      54.739  54.214  15.311  1.00  0.00           H
ATOM    691  C   HIE    67      51.505  52.063  14.035  1.00  0.00           C
ATOM    692  O   HIE    67      52.372  51.318  13.618  1.00  0.00           O
ATOM    693  N   LEU    68      50.957  51.748  15.192  1.00  0.00           N
ATOM    694  H   LEU    68      50.296  52.439  15.516  1.00  0.00           H
ATOM    695  CA  LEU    68      50.856  50.406  15.774  1.00  0.00           C
ATOM    696  HA  LEU    68      51.858  49.997  15.641  1.00  0.00           H
ATOM    697  CB  LEU    68      50.477  50.556  17.224  1.00  0.00           C
ATOM    698  HB2 LEU    68      49.575  51.165  17.290  1.00  0.00           H
ATOM    699  HB3 LEU    68      50.031  49.615  17.545  1.00  0.00           H
ATOM    700  CG  LEU    68      51.522  51.256  18.033  1.00  0.00           C
ATOM    701  HG  LEU    68      51.378  52.314  17.813  1.00  0.00           H
ATOM    702  CD1 LEU    68      51.177  51.117  19.510  1.00  0.00           C
ATOM    703 HD11 LEU    68      51.824  51.794  20.068  1.00  0.00           H
ATOM    704 HD12 LEU    68      50.128  51.322  19.726  1.00  0.00           H
ATOM    705 HD13 LEU    68      51.249  50.058  19.758  1.00  0.00           H
ATOM    706  CD2 LEU    68      52.987  50.730  17.978  1.00  0.00           C
ATOM    707 HD21 LEU    68      53.037  49.726  18.401  1.00  0.00           H
ATOM    708 HD22 LEU    68      53.273  50.751  16.926  1.00  0.00           H
ATOM    709 HD23 LEU    68      53.525  51.409  18.640  1.00  0.00           H
ATOM    710  C   LEU    68      49.902  49.563  14.887  1.00  0.00           C
ATOM    711  O   LEU    68      50.405  48.799  14.051  1.00  0.00           O
ATOM    712  N   PHE    69      48.676  49.977  14.823  1.00  0.00           N
ATOM    713  H   PHE    69      48.482  50.766  15.421  1.00  0.00           H
ATOM    714  CA  PHE    69      47.502  49.348  14.108  1.00  0.00           C
ATOM    715  HA  PHE    69      47.429  48.312  14.442  1.00  0.00           H
ATOM    716  CB  PHE    69      46.243  50.195  14.386  1.00  0.00           C
ATOM    717  HB2 PHE    69      46.379  51.265  14.232  1.00  0.00           H
ATOM    718  HB3 PHE    69      45.468  49.747  13.764  1.00  0.00           H
ATOM    719  CG  PHE    69      45.703  49.958  15.804  1.00  0.00           C
ATOM    720  CD1 PHE    69      46.337  50.438  16.924  1.00  0.00           C
ATOM    721  HD1 PHE    69      47.191  51.072  16.740  1.00  0.00           H
ATOM    722  CE1 PHE    69      46.047  49.924  18.198  1.00  0.00           C
ATOM    723  HE1 PHE    69      46.617  50.357  19.007  1.00  0.00           H
ATOM    724  CZ  PHE    69      45.023  48.973  18.404  1.00  0.00           C
ATOM    725  HZ  PHE    69      44.777  48.587  19.382  1.00  0.00           H
ATOM    726  CE2 PHE    69      44.238  48.590  17.308  1.00  0.00           C
ATOM    727  HE2 PHE    69      43.457  47.855  17.435  1.00  0.00           H
ATOM    728  CD2 PHE    69      44.626  49.084  16.014  1.00  0.00           C
ATOM    729  HD2 PHE    69      44.145  48.794  15.092  1.00  0.00           H
ATOM    730  C   PHE    69      47.706  49.175  12.584  1.00  0.00           C
ATOM    731  O   PHE    69      47.102  48.327  12.011  1.00  0.00           O
ATOM    732  N   LYS    70      48.615  49.974  11.967  1.00  0.00           N
ATOM    733  H   LYS    70      49.182  50.545  12.578  1.00  0.00           H
ATOM    734  CA  LYS    70      49.022  49.976  10.606  1.00  0.00           C
ATOM    735  HA  LYS    70      48.230  50.434  10.013  1.00  0.00           H
ATOM    736  CB  LYS    70      50.316  50.824  10.566  1.00  0.00           C
ATOM    737  HB2 LYS    70      50.078  51.797  10.996  1.00  0.00           H
ATOM    738  HB3 LYS    70      51.074  50.332  11.176  1.00  0.00           H
ATOM    739  CG  LYS    70      50.718  51.139   9.161  1.00  0.00           C
ATOM    740  HG2 LYS    70      50.813  50.193   8.629  1.00  0.00           H
ATOM    741  HG3 LYS    70      50.069  51.823   8.613  1.00  0.00           H
ATOM    742  CD  LYS    70      52.144  51.828   9.314  1.00  0.00           C
ATOM    743  HD2 LYS    70      52.064  52.591  10.088  1.00  0.00           H
ATOM    744  HD3 LYS    70      52.849  51.034   9.559  1.00  0.00           H
ATOM    745  CE  LYS    70      52.397  52.475   7.933  1.00  0.00           C
ATOM    746  HE2 LYS    70      51.964  51.803   7.192  1.00  0.00           H
ATOM    747  HE3 LYS    70      51.776  53.362   7.811  1.00  0.00           H
ATOM    748  NZ  LYS    70      53.856  52.627   7.627  1.00  0.00           N
ATOM    749  HZ1 LYS    70      54.043  52.656   6.634  1.00  0.00           H
ATOM    750  HZ2 LYS    70      54.339  53.390   8.077  1.00  0.00           H
ATOM    751  HZ3 LYS    70      54.319  51.773   7.903  1.00  0.00           H
ATOM    752  C   LYS    70      49.320  48.501  10.104  1.00  0.00           C
ATOM    753  O   LYS    70      50.380  47.844  10.379  1.00  0.00           O
ATOM    754  N   ASP    71      48.437  48.114   9.223  1.00  0.00           N
ATOM    755  H   ASP    71      47.741  48.759   8.877  1.00  0.00           H
ATOM    756  CA  ASP    71      48.530  46.818   8.439  1.00  0.00           C
ATOM    757  HA  ASP    71      47.591  46.822   7.886  1.00  0.00           H
ATOM    758  CB  ASP    71      49.681  46.731   7.446  1.00  0.00           C
ATOM    759  HB2 ASP    71      49.834  47.771   7.156  1.00  0.00           H
ATOM    760  HB3 ASP    71      50.587  46.400   7.954  1.00  0.00           H
ATOM    761  CG  ASP    71      49.559  45.835   6.217  1.00  0.00           C
ATOM    762  OD1 ASP    71      50.491  45.108   5.766  1.00  0.00           O
ATOM    763  OD2 ASP    71      48.581  46.008   5.461  1.00  0.00           O
ATOM    764  C   ASP    71      48.491  45.572   9.371  1.00  0.00           C
ATOM    765  O   ASP    71      49.112  44.484   9.092  1.00  0.00           O
ATOM    766  N   LYS    72      47.799  45.581  10.455  1.00  0.00           N
ATOM    767  H   LYS    72      47.625  46.507  10.820  1.00  0.00           H
ATOM    768  CA  LYS    72      47.994  44.539  11.511  1.00  0.00           C
ATOM    769  HA  LYS    72      48.859  43.892  11.361  1.00  0.00           H
ATOM    770  CB  LYS    72      48.209  45.297  12.894  1.00  0.00           C
ATOM    771  HB2 LYS    72      47.305  45.860  13.127  1.00  0.00           H
ATOM    772  HB3 LYS    72      48.063  44.531  13.656  1.00  0.00           H
ATOM    773  CG  LYS    72      49.555  46.050  13.160  1.00  0.00           C
ATOM    774  HG2 LYS    72      49.384  46.967  12.597  1.00  0.00           H
ATOM    775  HG3 LYS    72      49.630  46.385  14.195  1.00  0.00           H
ATOM    776  CD  LYS    72      50.807  45.224  12.684  1.00  0.00           C
ATOM    777  HD2 LYS    72      50.816  44.276  13.221  1.00  0.00           H
ATOM    778  HD3 LYS    72      50.797  44.927  11.635  1.00  0.00           H
ATOM    779  CE  LYS    72      52.104  45.929  13.072  1.00  0.00           C
ATOM    780  HE2 LYS    72      52.134  45.980  14.160  1.00  0.00           H
ATOM    781  HE3 LYS    72      52.988  45.337  12.838  1.00  0.00           H
ATOM    782  NZ  LYS    72      52.218  47.254  12.560  1.00  0.00           N
ATOM    783  HZ1 LYS    72      51.518  47.734  13.107  1.00  0.00           H
ATOM    784  HZ2 LYS    72      53.159  47.561  12.760  1.00  0.00           H
ATOM    785  HZ3 LYS    72      52.019  47.301  11.571  1.00  0.00           H
ATOM    786  C   LYS    72      46.719  43.636  11.611  1.00  0.00           C
ATOM    787  O   LYS    72      45.656  44.007  11.153  1.00  0.00           O
ATOM    788  N   VAL    73      46.948  42.444  12.100  1.00  0.00           N
ATOM    789  H   VAL    73      47.920  42.168  12.093  1.00  0.00           H
ATOM    790  CA  VAL    73      45.980  41.366  12.406  1.00  0.00           C
ATOM    791  HA  VAL    73      45.204  41.568  11.668  1.00  0.00           H
ATOM    792  CB  VAL    73      46.672  40.002  12.236  1.00  0.00           C
ATOM    793  HB  VAL    73      47.475  39.954  12.972  1.00  0.00           H
ATOM    794  CG1 VAL    73      45.617  38.877  12.534  1.00  0.00           C
ATOM    795 HG11 VAL    73      44.781  38.983  11.843  1.00  0.00           H
ATOM    796 HG12 VAL    73      46.107  38.004  12.104  1.00  0.00           H
ATOM    797 HG13 VAL    73      45.314  38.725  13.570  1.00  0.00           H
ATOM    798  CG2 VAL    73      47.334  39.876  10.836  1.00  0.00           C
ATOM    799 HG21 VAL    73      46.665  40.184  10.033  1.00  0.00           H
ATOM    800 HG22 VAL    73      48.225  40.505  10.837  1.00  0.00           H
ATOM    801 HG23 VAL    73      47.574  38.819  10.718  1.00  0.00           H
ATOM    802  C   VAL    73      45.321  41.495  13.847  1.00  0.00           C
ATOM    803  O   VAL    73      45.999  41.181  14.880  1.00  0.00           O
ATOM    804  N   VAL    74      44.037  41.795  13.995  1.00  0.00           N
ATOM    805  H   VAL    74      43.553  42.164  13.189  1.00  0.00           H
ATOM    806  CA  VAL    74      43.412  42.258  15.242  1.00  0.00           C
ATOM    807  HA  VAL    74      44.224  42.176  15.965  1.00  0.00           H
ATOM    808  CB  VAL    74      43.048  43.699  15.179  1.00  0.00           C
ATOM    809  HB  VAL    74      42.270  43.825  14.426  1.00  0.00           H
ATOM    810  CG1 VAL    74      42.304  44.146  16.414  1.00  0.00           C
ATOM    811 HG11 VAL    74      42.313  45.236  16.409  1.00  0.00           H
ATOM    812 HG12 VAL    74      41.289  43.752  16.455  1.00  0.00           H
ATOM    813 HG13 VAL    74      42.810  43.817  17.321  1.00  0.00           H
ATOM    814  CG2 VAL    74      44.166  44.619  14.730  1.00  0.00           C
ATOM    815 HG21 VAL    74      45.054  44.253  15.246  1.00  0.00           H
ATOM    816 HG22 VAL    74      44.329  44.418  13.671  1.00  0.00           H
ATOM    817 HG23 VAL    74      43.982  45.686  14.850  1.00  0.00           H
ATOM    818  C   VAL    74      42.253  41.405  15.650  1.00  0.00           C
ATOM    819  O   VAL    74      41.256  41.218  14.992  1.00  0.00           O
ATOM    820  N   LEU    75      42.518  40.805  16.792  1.00  0.00           N
ATOM    821  H   LEU    75      43.375  40.911  17.317  1.00  0.00           H
ATOM    822  CA  LEU    75      41.531  40.008  17.545  1.00  0.00           C
ATOM    823  HA  LEU    75      40.792  39.548  16.889  1.00  0.00           H
ATOM    824  CB  LEU    75      42.166  38.880  18.397  1.00  0.00           C
ATOM    825  HB2 LEU    75      43.058  38.561  17.857  1.00  0.00           H
ATOM    826  HB3 LEU    75      42.636  39.185  19.332  1.00  0.00           H
ATOM    827  CG  LEU    75      41.193  37.666  18.590  1.00  0.00           C
ATOM    828  HG  LEU    75      40.264  38.150  18.893  1.00  0.00           H
ATOM    829  CD1 LEU    75      41.077  36.777  17.324  1.00  0.00           C
ATOM    830 HD11 LEU    75      40.103  37.018  16.898  1.00  0.00           H
ATOM    831 HD12 LEU    75      41.814  37.111  16.594  1.00  0.00           H
ATOM    832 HD13 LEU    75      41.202  35.700  17.434  1.00  0.00           H
ATOM    833  CD2 LEU    75      41.768  36.757  19.679  1.00  0.00           C
ATOM    834 HD21 LEU    75      42.633  36.220  19.290  1.00  0.00           H
ATOM    835 HD22 LEU    75      42.124  37.403  20.482  1.00  0.00           H
ATOM    836 HD23 LEU    75      41.047  36.014  20.017  1.00  0.00           H
ATOM    837  C   LEU    75      40.776  40.972  18.477  1.00  0.00           C
ATOM    838  O   LEU    75      41.454  41.822  19.082  1.00  0.00           O
ATOM    839  N   ASP    76      39.470  40.966  18.529  1.00  0.00           N
ATOM    840  H   ASP    76      39.110  40.105  18.143  1.00  0.00           H
ATOM    841  CA  ASP    76      38.597  41.773  19.426  1.00  0.00           C
ATOM    842  HA  ASP    76      39.156  42.282  20.211  1.00  0.00           H
ATOM    843  CB  ASP    76      37.912  42.858  18.612  1.00  0.00           C
ATOM    844  HB2 ASP    76      38.643  43.538  18.175  1.00  0.00           H
ATOM    845  HB3 ASP    76      37.332  42.286  17.888  1.00  0.00           H
ATOM    846  CG  ASP    76      36.872  43.787  19.389  1.00  0.00           C
ATOM    847  OD1 ASP    76      35.757  43.981  18.844  1.00  0.00           O
ATOM    848  OD2 ASP    76      37.040  44.079  20.592  1.00  0.00           O
ATOM    849  C   ASP    76      37.593  40.804  20.119  1.00  0.00           C
ATOM    850  O   ASP    76      36.588  40.320  19.602  1.00  0.00           O
ATOM    851  N   VAL    77      37.932  40.605  21.369  1.00  0.00           N
ATOM    852  H   VAL    77      38.667  41.153  21.793  1.00  0.00           H
ATOM    853  CA  VAL    77      37.348  39.517  22.182  1.00  0.00           C
ATOM    854  HA  VAL    77      37.001  38.768  21.470  1.00  0.00           H
ATOM    855  CB  VAL    77      38.525  38.881  22.997  1.00  0.00           C
ATOM    856  HB  VAL    77      39.042  39.678  23.532  1.00  0.00           H
ATOM    857  CG1 VAL    77      37.962  37.833  23.984  1.00  0.00           C
ATOM    858 HG11 VAL    77      37.420  37.041  23.469  1.00  0.00           H
ATOM    859 HG12 VAL    77      38.774  37.316  24.496  1.00  0.00           H
ATOM    860 HG13 VAL    77      37.125  38.122  24.620  1.00  0.00           H
ATOM    861  CG2 VAL    77      39.400  38.030  21.974  1.00  0.00           C
ATOM    862 HG21 VAL    77      40.343  37.787  22.466  1.00  0.00           H
ATOM    863 HG22 VAL    77      38.926  37.095  21.675  1.00  0.00           H
ATOM    864 HG23 VAL    77      39.697  38.696  21.165  1.00  0.00           H
ATOM    865  C   VAL    77      36.250  39.965  23.118  1.00  0.00           C
ATOM    866  O   VAL    77      36.393  40.946  23.826  1.00  0.00           O
ATOM    867  N   GLY    78      35.010  39.415  22.928  1.00  0.00           N
ATOM    868  H   GLY    78      34.850  38.933  22.056  1.00  0.00           H
ATOM    869  CA  GLY    78      33.761  40.004  23.513  1.00  0.00           C
ATOM    870  HA2 GLY    78      33.027  39.219  23.331  1.00  0.00           H
ATOM    871  HA3 GLY    78      33.871  40.242  24.571  1.00  0.00           H
ATOM    872  C   GLY    78      33.427  41.338  22.773  1.00  0.00           C
ATOM    873  O   GLY    78      33.253  42.443  23.393  1.00  0.00           O
ATOM    874  N   SER    79      33.361  41.206  21.479  1.00  0.00           N
ATOM    875  H   SER    79      33.529  40.344  20.980  1.00  0.00           H
ATOM    876  CA  SER    79      33.138  42.297  20.552  1.00  0.00           C
ATOM    877  HA  SER    79      33.863  43.094  20.715  1.00  0.00           H
ATOM    878  CB  SER    79      33.439  41.696  19.133  1.00  0.00           C
ATOM    879  HB2 SER    79      34.340  41.082  19.141  1.00  0.00           H
ATOM    880  HB3 SER    79      32.611  41.040  18.865  1.00  0.00           H
ATOM    881  OG  SER    79      33.561  42.727  18.148  1.00  0.00           O
ATOM    882  HG  SER    79      34.370  43.219  18.310  1.00  0.00           H
ATOM    883  C   SER    79      31.787  42.991  20.549  1.00  0.00           C
ATOM    884  O   SER    79      31.647  44.146  20.245  1.00  0.00           O
ATOM    885  N   GLY    80      30.789  42.310  21.074  1.00  0.00           N
ATOM    886  H   GLY    80      31.013  41.420  21.497  1.00  0.00           H
ATOM    887  CA  GLY    80      29.379  42.766  20.951  1.00  0.00           C
ATOM    888  HA2 GLY    80      28.685  41.964  21.204  1.00  0.00           H
ATOM    889  HA3 GLY    80      29.148  43.478  21.743  1.00  0.00           H
ATOM    890  C   GLY    80      29.025  43.540  19.613  1.00  0.00           C
ATOM    891  O   GLY    80      28.952  43.011  18.513  1.00  0.00           O
ATOM    892  N   THR    81      28.680  44.844  19.767  1.00  0.00           N
ATOM    893  H   THR    81      28.786  45.220  20.699  1.00  0.00           H
ATOM    894  CA  THR    81      28.163  45.719  18.740  1.00  0.00           C
ATOM    895  HA  THR    81      27.375  45.202  18.191  1.00  0.00           H
ATOM    896  CB  THR    81      27.536  46.995  19.317  1.00  0.00           C
ATOM    897  HB  THR    81      27.096  47.534  18.478  1.00  0.00           H
ATOM    898  CG2 THR    81      26.436  46.611  20.350  1.00  0.00           C
ATOM    899 HG21 THR    81      26.149  45.580  20.142  1.00  0.00           H
ATOM    900 HG22 THR    81      26.694  46.825  21.387  1.00  0.00           H
ATOM    901 HG23 THR    81      25.582  47.280  20.240  1.00  0.00           H
ATOM    902  OG1 THR    81      28.516  47.800  19.903  1.00  0.00           O
ATOM    903  HG1 THR    81      28.858  47.233  20.597  1.00  0.00           H
ATOM    904  C   THR    81      29.089  46.158  17.560  1.00  0.00           C
ATOM    905  O   THR    81      28.866  47.065  16.791  1.00  0.00           O
ATOM    906  N   GLY    82      30.209  45.437  17.472  1.00  0.00           N
ATOM    907  H   GLY    82      30.407  44.670  18.098  1.00  0.00           H
ATOM    908  CA  GLY    82      31.233  45.729  16.472  1.00  0.00           C
ATOM    909  HA2 GLY    82      31.927  44.907  16.293  1.00  0.00           H
ATOM    910  HA3 GLY    82      30.629  45.801  15.568  1.00  0.00           H
ATOM    911  C   GLY    82      32.074  46.976  16.710  1.00  0.00           C
ATOM    912  O   GLY    82      32.968  47.303  15.897  1.00  0.00           O
ATOM    913  N   ILE    83      31.654  47.798  17.700  1.00  0.00           N
ATOM    914  H   ILE    83      30.708  47.618  18.005  1.00  0.00           H
ATOM    915  CA  ILE    83      32.271  49.147  17.846  1.00  0.00           C
ATOM    916  HA  ILE    83      31.872  49.719  17.008  1.00  0.00           H
ATOM    917  CB  ILE    83      31.610  49.762  19.084  1.00  0.00           C
ATOM    918  HB  ILE    83      30.532  49.608  19.130  1.00  0.00           H
ATOM    919  CG2 ILE    83      31.882  49.106  20.441  1.00  0.00           C
ATOM    920 HG21 ILE    83      31.624  48.077  20.188  1.00  0.00           H
ATOM    921 HG22 ILE    83      32.914  49.209  20.777  1.00  0.00           H
ATOM    922 HG23 ILE    83      31.225  49.458  21.236  1.00  0.00           H
ATOM    923  CG1 ILE    83      31.851  51.323  19.022  1.00  0.00           C
ATOM    924 HG12 ILE    83      31.800  51.693  20.046  1.00  0.00           H
ATOM    925 HG13 ILE    83      32.851  51.603  18.688  1.00  0.00           H
ATOM    926  CD1 ILE    83      30.693  51.952  18.199  1.00  0.00           C
ATOM    927 HD11 ILE    83      30.634  51.486  17.215  1.00  0.00           H
ATOM    928 HD12 ILE    83      29.782  51.879  18.792  1.00  0.00           H
ATOM    929 HD13 ILE    83      30.883  53.024  18.149  1.00  0.00           H
ATOM    930  C   ILE    83      33.765  49.280  17.777  1.00  0.00           C
ATOM    931  O   ILE    83      34.305  50.029  16.950  1.00  0.00           O
ATOM    932  N   LEU    84      34.529  48.568  18.572  1.00  0.00           N
ATOM    933  H   LEU    84      34.015  47.958  19.191  1.00  0.00           H
ATOM    934  CA  LEU    84      36.029  48.474  18.390  1.00  0.00           C
ATOM    935  HA  LEU    84      36.394  49.495  18.276  1.00  0.00           H
ATOM    936  CB  LEU    84      36.654  47.795  19.700  1.00  0.00           C
ATOM    937  HB2 LEU    84      36.591  46.707  19.685  1.00  0.00           H
ATOM    938  HB3 LEU    84      37.695  48.110  19.633  1.00  0.00           H
ATOM    939  CG  LEU    84      36.183  48.269  21.151  1.00  0.00           C
ATOM    940  HG  LEU    84      35.258  47.739  21.380  1.00  0.00           H
ATOM    941  CD1 LEU    84      37.082  47.964  22.369  1.00  0.00           C
ATOM    942 HD11 LEU    84      36.558  48.365  23.237  1.00  0.00           H
ATOM    943 HD12 LEU    84      37.148  46.895  22.571  1.00  0.00           H
ATOM    944 HD13 LEU    84      38.130  48.235  22.249  1.00  0.00           H
ATOM    945  CD2 LEU    84      36.110  49.824  21.269  1.00  0.00           C
ATOM    946 HD21 LEU    84      37.078  50.283  21.473  1.00  0.00           H
ATOM    947 HD22 LEU    84      35.766  50.286  20.344  1.00  0.00           H
ATOM    948 HD23 LEU    84      35.410  49.942  22.096  1.00  0.00           H
ATOM    949  C   LEU    84      36.518  47.738  17.168  1.00  0.00           C
ATOM    950  O   LEU    84      37.432  48.286  16.574  1.00  0.00           O
ATOM    951  N   CYS    85      35.885  46.630  16.743  1.00  0.00           N
ATOM    952  H   CYS    85      35.335  46.052  17.362  1.00  0.00           H
ATOM    953  CA  CYS    85      36.133  46.092  15.358  1.00  0.00           C
ATOM    954  HA  CYS    85      37.116  45.622  15.342  1.00  0.00           H
ATOM    955  CB  CYS    85      34.892  45.085  15.039  1.00  0.00           C
ATOM    956  HB2 CYS    85      34.140  45.075  15.828  1.00  0.00           H
ATOM    957  HB3 CYS    85      34.447  45.221  14.053  1.00  0.00           H
ATOM    958  SG  CYS    85      35.655  43.407  15.110  1.00  0.00           S
ATOM    959  HG  CYS    85      35.795  43.417  16.438  1.00  0.00           H
ATOM    960  C   CYS    85      36.178  47.158  14.186  1.00  0.00           C
ATOM    961  O   CYS    85      37.211  47.461  13.593  1.00  0.00           O
ATOM    962  N   MET    86      35.094  47.935  14.089  1.00  0.00           N
ATOM    963  H   MET    86      34.336  47.750  14.732  1.00  0.00           H
ATOM    964  CA  MET    86      35.029  49.171  13.232  1.00  0.00           C
ATOM    965  HA  MET    86      35.192  48.811  12.216  1.00  0.00           H
ATOM    966  CB  MET    86      33.703  49.892  13.337  1.00  0.00           C
ATOM    967  HB2 MET    86      33.294  50.079  14.330  1.00  0.00           H
ATOM    968  HB3 MET    86      33.762  50.793  12.726  1.00  0.00           H
ATOM    969  CG  MET    86      32.654  48.871  12.724  1.00  0.00           C
ATOM    970  HG2 MET    86      33.078  48.341  11.870  1.00  0.00           H
ATOM    971  HG3 MET    86      32.486  48.168  13.540  1.00  0.00           H
ATOM    972  SD  MET    86      31.006  49.528  12.269  1.00  0.00           S
ATOM    973  CE  MET    86      30.198  49.745  13.911  1.00  0.00           C
ATOM    974  HE1 MET    86      29.935  48.757  14.287  1.00  0.00           H
ATOM    975  HE2 MET    86      30.872  50.203  14.635  1.00  0.00           H
ATOM    976  HE3 MET    86      29.256  50.279  13.785  1.00  0.00           H
ATOM    977  C   MET    86      36.238  50.147  13.408  1.00  0.00           C
ATOM    978  O   MET    86      36.964  50.462  12.487  1.00  0.00           O
ATOM    979  N   PHE    87      36.414  50.652  14.632  1.00  0.00           N
ATOM    980  H   PHE    87      35.850  50.354  15.415  1.00  0.00           H
ATOM    981  CA  PHE    87      37.528  51.622  15.022  1.00  0.00           C
ATOM    982  HA  PHE    87      37.392  52.482  14.367  1.00  0.00           H
ATOM    983  CB  PHE    87      37.447  51.963  16.522  1.00  0.00           C
ATOM    984  HB2 PHE    87      37.625  51.096  17.158  1.00  0.00           H
ATOM    985  HB3 PHE    87      38.269  52.624  16.794  1.00  0.00           H
ATOM    986  CG  PHE    87      36.186  52.760  17.010  1.00  0.00           C
ATOM    987  CD1 PHE    87      35.079  53.263  16.223  1.00  0.00           C
ATOM    988  HD1 PHE    87      35.128  53.183  15.147  1.00  0.00           H
ATOM    989  CE1 PHE    87      33.979  53.985  16.835  1.00  0.00           C
ATOM    990  HE1 PHE    87      33.125  54.342  16.279  1.00  0.00           H
ATOM    991  CZ  PHE    87      34.034  54.247  18.256  1.00  0.00           C
ATOM    992  HZ  PHE    87      33.202  54.715  18.761  1.00  0.00           H
ATOM    993  CE2 PHE    87      35.057  53.570  19.004  1.00  0.00           C
ATOM    994  HE2 PHE    87      34.906  53.499  20.071  1.00  0.00           H
ATOM    995  CD2 PHE    87      36.161  52.970  18.405  1.00  0.00           C
ATOM    996  HD2 PHE    87      36.992  52.570  18.967  1.00  0.00           H
ATOM    997  C   PHE    87      38.888  51.044  14.630  1.00  0.00           C
ATOM    998  O   PHE    87      39.615  51.820  13.954  1.00  0.00           O
ATOM    999  N   ALA    88      39.191  49.790  14.813  1.00  0.00           N
ATOM   1000  H   ALA    88      38.569  49.140  15.273  1.00  0.00           H
ATOM   1001  CA  ALA    88      40.445  49.211  14.400  1.00  0.00           C
ATOM   1002  HA  ALA    88      41.238  49.778  14.888  1.00  0.00           H
ATOM   1003  CB  ALA    88      40.560  47.850  14.916  1.00  0.00           C
ATOM   1004  HB1 ALA    88      39.570  47.431  15.098  1.00  0.00           H
ATOM   1005  HB2 ALA    88      41.171  47.144  14.354  1.00  0.00           H
ATOM   1006  HB3 ALA    88      41.021  47.858  15.903  1.00  0.00           H
ATOM   1007  C   ALA    88      40.746  49.201  12.914  1.00  0.00           C
ATOM   1008  O   ALA    88      41.850  49.640  12.522  1.00  0.00           O
ATOM   1009  N   ALA    89      39.783  48.784  12.112  1.00  0.00           N
ATOM   1010  H   ALA    89      38.946  48.382  12.510  1.00  0.00           H
ATOM   1011  CA  ALA    89      39.781  48.885  10.655  1.00  0.00           C
ATOM   1012  HA  ALA    89      40.632  48.337  10.252  1.00  0.00           H
ATOM   1013  CB  ALA    89      38.505  48.271  10.093  1.00  0.00           C
ATOM   1014  HB1 ALA    89      37.581  48.635  10.543  1.00  0.00           H
ATOM   1015  HB2 ALA    89      38.410  48.446   9.021  1.00  0.00           H
ATOM   1016  HB3 ALA    89      38.600  47.197  10.249  1.00  0.00           H
ATOM   1017  C   ALA    89      40.051  50.323  10.120  1.00  0.00           C
ATOM   1018  O   ALA    89      40.745  50.472   9.184  1.00  0.00           O
ATOM   1019  N   LYS    90      39.408  51.307  10.817  1.00  0.00           N
ATOM   1020  H   LYS    90      38.959  50.901  11.626  1.00  0.00           H
ATOM   1021  CA  LYS    90      39.503  52.728  10.478  1.00  0.00           C
ATOM   1022  HA  LYS    90      39.538  52.939   9.409  1.00  0.00           H
ATOM   1023  CB  LYS    90      38.286  53.485  11.104  1.00  0.00           C
ATOM   1024  HB2 LYS    90      38.136  53.244  12.156  1.00  0.00           H
ATOM   1025  HB3 LYS    90      38.574  54.535  11.151  1.00  0.00           H
ATOM   1026  CG  LYS    90      37.066  53.503  10.221  1.00  0.00           C
ATOM   1027  HG2 LYS    90      37.331  54.281   9.504  1.00  0.00           H
ATOM   1028  HG3 LYS    90      36.861  52.520   9.795  1.00  0.00           H
ATOM   1029  CD  LYS    90      35.740  53.925  10.842  1.00  0.00           C
ATOM   1030  HD2 LYS    90      35.318  53.081  11.388  1.00  0.00           H
ATOM   1031  HD3 LYS    90      35.903  54.697  11.594  1.00  0.00           H
ATOM   1032  CE  LYS    90      34.793  54.394   9.748  1.00  0.00           C
ATOM   1033  HE2 LYS    90      35.368  54.627   8.852  1.00  0.00           H
ATOM   1034  HE3 LYS    90      34.157  53.523   9.589  1.00  0.00           H
ATOM   1035  NZ  LYS    90      34.113  55.629  10.273  1.00  0.00           N
ATOM   1036  HZ1 LYS    90      33.638  55.560  11.161  1.00  0.00           H
ATOM   1037  HZ2 LYS    90      34.778  56.380  10.389  1.00  0.00           H
ATOM   1038  HZ3 LYS    90      33.474  55.977   9.572  1.00  0.00           H
ATOM   1039  C   LYS    90      40.848  53.286  10.986  1.00  0.00           C
ATOM   1040  O   LYS    90      41.550  53.974  10.292  1.00  0.00           O
ATOM   1041  N   ALA    91      41.342  52.836  12.147  1.00  0.00           N
ATOM   1042  H   ALA    91      40.696  52.268  12.677  1.00  0.00           H
ATOM   1043  CA  ALA    91      42.790  52.868  12.530  1.00  0.00           C
ATOM   1044  HA  ALA    91      43.104  53.900  12.373  1.00  0.00           H
ATOM   1045  CB  ALA    91      42.972  52.488  13.999  1.00  0.00           C
ATOM   1046  HB1 ALA    91      42.572  51.478  14.084  1.00  0.00           H
ATOM   1047  HB2 ALA    91      43.988  52.528  14.393  1.00  0.00           H
ATOM   1048  HB3 ALA    91      42.318  53.077  14.642  1.00  0.00           H
ATOM   1049  C   ALA    91      43.749  52.084  11.637  1.00  0.00           C
ATOM   1050  O   ALA    91      44.966  52.036  11.944  1.00  0.00           O
ATOM   1051  N   GLY    92      43.268  51.606  10.514  1.00  0.00           N
ATOM   1052  H   GLY    92      42.261  51.522  10.514  1.00  0.00           H
ATOM   1053  CA  GLY    92      44.127  51.026   9.399  1.00  0.00           C
ATOM   1054  HA2 GLY    92      43.540  50.878   8.493  1.00  0.00           H
ATOM   1055  HA3 GLY    92      44.908  51.765   9.220  1.00  0.00           H
ATOM   1056  C   GLY    92      44.802  49.651   9.761  1.00  0.00           C
ATOM   1057  O   GLY    92      45.785  49.182   9.231  1.00  0.00           O
ATOM   1058  N   ALA    93      44.049  48.814  10.494  1.00  0.00           N
ATOM   1059  H   ALA    93      43.398  49.229  11.145  1.00  0.00           H
ATOM   1060  CA  ALA    93      44.231  47.424  10.590  1.00  0.00           C
ATOM   1061  HA  ALA    93      45.231  47.151  10.927  1.00  0.00           H
ATOM   1062  CB  ALA    93      43.273  46.906  11.640  1.00  0.00           C
ATOM   1063  HB1 ALA    93      42.202  47.001  11.459  1.00  0.00           H
ATOM   1064  HB2 ALA    93      43.410  45.827  11.712  1.00  0.00           H
ATOM   1065  HB3 ALA    93      43.488  47.342  12.616  1.00  0.00           H
ATOM   1066  C   ALA    93      43.865  46.721   9.274  1.00  0.00           C
ATOM   1067  O   ALA    93      42.841  47.047   8.670  1.00  0.00           O
ATOM   1068  N   ARG    94      44.646  45.598   9.044  1.00  0.00           N
ATOM   1069  H   ARG    94      45.251  45.287   9.791  1.00  0.00           H
ATOM   1070  CA  ARG    94      44.614  44.890   7.793  1.00  0.00           C
ATOM   1071  HA  ARG    94      44.404  45.537   6.941  1.00  0.00           H
ATOM   1072  CB  ARG    94      46.048  44.242   7.540  1.00  0.00           C
ATOM   1073  HB2 ARG    94      46.774  44.962   7.161  1.00  0.00           H
ATOM   1074  HB3 ARG    94      46.381  43.749   8.453  1.00  0.00           H
ATOM   1075  CG  ARG    94      46.084  43.110   6.499  1.00  0.00           C
ATOM   1076  HG2 ARG    94      45.752  42.198   6.996  1.00  0.00           H
ATOM   1077  HG3 ARG    94      45.534  43.395   5.602  1.00  0.00           H
ATOM   1078  CD  ARG    94      47.568  42.762   6.208  1.00  0.00           C
ATOM   1079  HD2 ARG    94      47.484  41.984   5.449  1.00  0.00           H
ATOM   1080  HD3 ARG    94      48.113  43.595   5.763  1.00  0.00           H
ATOM   1081  NE  ARG    94      48.254  42.253   7.364  1.00  0.00           N
ATOM   1082  HE  ARG    94      48.735  42.896   7.976  1.00  0.00           H
ATOM   1083  CZ  ARG    94      48.684  41.035   7.505  1.00  0.00           C
ATOM   1084  NH1 ARG    94      49.552  40.893   8.377  1.00  0.00           N
ATOM   1085 HH11 ARG    94      50.020  41.706   8.753  1.00  0.00           H
ATOM   1086 HH12 ARG    94      49.894  39.990   8.674  1.00  0.00           H
ATOM   1087  NH2 ARG    94      48.281  39.968   6.863  1.00  0.00           N
ATOM   1088 HH21 ARG    94      48.556  39.032   7.125  1.00  0.00           H
ATOM   1089 HH22 ARG    94      47.777  40.090   5.996  1.00  0.00           H
ATOM   1090  C   ARG    94      43.519  43.806   7.851  1.00  0.00           C
ATOM   1091  O   ARG    94      42.667  43.691   6.960  1.00  0.00           O
ATOM   1092  N   LYS    95      43.459  42.979   8.925  1.00  0.00           N
ATOM   1093  H   LYS    95      44.076  43.223   9.686  1.00  0.00           H
ATOM   1094  CA  LYS    95      42.221  42.252   9.188  1.00  0.00           C
ATOM   1095  HA  LYS    95      41.363  42.733   8.719  1.00  0.00           H
ATOM   1096  CB  LYS    95      42.316  40.841   8.670  1.00  0.00           C
ATOM   1097  HB2 LYS    95      42.612  40.938   7.626  1.00  0.00           H
ATOM   1098  HB3 LYS    95      43.034  40.305   9.291  1.00  0.00           H
ATOM   1099  CG  LYS    95      40.973  40.130   8.590  1.00  0.00           C
ATOM   1100  HG2 LYS    95      41.135  39.066   8.422  1.00  0.00           H
ATOM   1101  HG3 LYS    95      40.330  40.381   9.434  1.00  0.00           H
ATOM   1102  CD  LYS    95      40.267  40.569   7.366  1.00  0.00           C
ATOM   1103  HD2 LYS    95      40.224  41.658   7.390  1.00  0.00           H
ATOM   1104  HD3 LYS    95      40.710  39.982   6.561  1.00  0.00           H
ATOM   1105  CE  LYS    95      38.780  39.985   7.492  1.00  0.00           C
ATOM   1106  HE2 LYS    95      38.881  38.949   7.816  1.00  0.00           H
ATOM   1107  HE3 LYS    95      38.126  40.436   8.239  1.00  0.00           H
ATOM   1108  NZ  LYS    95      38.182  39.975   6.153  1.00  0.00           N
ATOM   1109  HZ1 LYS    95      38.431  40.742   5.545  1.00  0.00           H
ATOM   1110  HZ2 LYS    95      38.582  39.167   5.697  1.00  0.00           H
ATOM   1111  HZ3 LYS    95      37.188  39.804   6.104  1.00  0.00           H
ATOM   1112  C   LYS    95      41.893  42.419  10.652  1.00  0.00           C
ATOM   1113  O   LYS    95      42.769  42.465  11.494  1.00  0.00           O
ATOM   1114  N   VAL    96      40.529  42.413  10.948  1.00  0.00           N
ATOM   1115  H   VAL    96      39.925  42.258  10.153  1.00  0.00           H
ATOM   1116  CA  VAL    96      39.968  42.581  12.268  1.00  0.00           C
ATOM   1117  HA  VAL    96      40.744  42.555  13.032  1.00  0.00           H
ATOM   1118  CB  VAL    96      39.324  44.020  12.416  1.00  0.00           C
ATOM   1119  HB  VAL    96      38.395  43.971  11.848  1.00  0.00           H
ATOM   1120  CG1 VAL    96      39.135  44.192  13.962  1.00  0.00           C
ATOM   1121 HG11 VAL    96      38.873  45.237  14.129  1.00  0.00           H
ATOM   1122 HG12 VAL    96      38.444  43.501  14.445  1.00  0.00           H
ATOM   1123 HG13 VAL    96      40.119  44.026  14.401  1.00  0.00           H
ATOM   1124  CG2 VAL    96      40.276  45.127  12.001  1.00  0.00           C
ATOM   1125 HG21 VAL    96      39.885  46.085  12.342  1.00  0.00           H
ATOM   1126 HG22 VAL    96      41.249  44.956  12.462  1.00  0.00           H
ATOM   1127 HG23 VAL    96      40.401  45.093  10.919  1.00  0.00           H
ATOM   1128  C   VAL    96      38.856  41.469  12.465  1.00  0.00           C
ATOM   1129  O   VAL    96      38.091  41.132  11.563  1.00  0.00           O
ATOM   1130  N   ILE    97      39.187  40.652  13.450  1.00  0.00           N
ATOM   1131  H   ILE    97      39.871  41.034  14.087  1.00  0.00           H
ATOM   1132  CA  ILE    97      38.714  39.307  13.731  1.00  0.00           C
ATOM   1133  HA  ILE    97      37.909  38.979  13.072  1.00  0.00           H
ATOM   1134  CB  ILE    97      39.818  38.263  13.609  1.00  0.00           C
ATOM   1135  HB  ILE    97      40.397  38.471  14.509  1.00  0.00           H
ATOM   1136  CG2 ILE    97      39.087  36.956  13.556  1.00  0.00           C
ATOM   1137 HG21 ILE    97      39.598  36.038  13.266  1.00  0.00           H
ATOM   1138 HG22 ILE    97      38.707  36.750  14.556  1.00  0.00           H
ATOM   1139 HG23 ILE    97      38.200  36.938  12.923  1.00  0.00           H
ATOM   1140  CG1 ILE    97      40.720  38.327  12.318  1.00  0.00           C
ATOM   1141 HG12 ILE    97      40.037  38.358  11.469  1.00  0.00           H
ATOM   1142 HG13 ILE    97      41.293  39.255  12.337  1.00  0.00           H
ATOM   1143  CD1 ILE    97      41.730  37.255  12.079  1.00  0.00           C
ATOM   1144 HD11 ILE    97      42.482  37.203  12.866  1.00  0.00           H
ATOM   1145 HD12 ILE    97      41.275  36.266  12.130  1.00  0.00           H
ATOM   1146 HD13 ILE    97      42.367  37.423  11.212  1.00  0.00           H
ATOM   1147  C   ILE    97      38.077  39.368  15.152  1.00  0.00           C
ATOM   1148  O   ILE    97      38.683  39.112  16.213  1.00  0.00           O
ATOM   1149  N   GLY    98      36.859  39.767  15.191  1.00  0.00           N
ATOM   1150  H   GLY    98      36.427  40.120  14.349  1.00  0.00           H
ATOM   1151  CA  GLY    98      36.001  39.687  16.434  1.00  0.00           C
ATOM   1152  HA2 GLY    98      36.473  40.154  17.298  1.00  0.00           H
ATOM   1153  HA3 GLY    98      35.080  40.226  16.210  1.00  0.00           H
ATOM   1154  C   GLY    98      35.683  38.239  16.746  1.00  0.00           C
ATOM   1155  O   GLY    98      35.443  37.406  15.822  1.00  0.00           O
ATOM   1156  N   ILE    99      35.577  37.876  18.053  1.00  0.00           N
ATOM   1157  H   ILE    99      35.630  38.633  18.719  1.00  0.00           H
ATOM   1158  CA  ILE    99      35.277  36.549  18.569  1.00  0.00           C
ATOM   1159  HA  ILE    99      34.849  35.902  17.802  1.00  0.00           H
ATOM   1160  CB  ILE    99      36.535  35.865  19.009  1.00  0.00           C
ATOM   1161  HB  ILE    99      36.950  36.585  19.715  1.00  0.00           H
ATOM   1162  CG2 ILE    99      36.231  34.513  19.733  1.00  0.00           C
ATOM   1163 HG21 ILE    99      37.142  34.265  20.277  1.00  0.00           H
ATOM   1164 HG22 ILE    99      35.325  34.507  20.340  1.00  0.00           H
ATOM   1165 HG23 ILE    99      35.969  33.673  19.089  1.00  0.00           H
ATOM   1166  CG1 ILE    99      37.728  35.861  18.092  1.00  0.00           C
ATOM   1167 HG12 ILE    99      37.872  36.725  17.443  1.00  0.00           H
ATOM   1168 HG13 ILE    99      38.651  35.794  18.668  1.00  0.00           H
ATOM   1169  CD1 ILE    99      37.738  34.619  17.180  1.00  0.00           C
ATOM   1170 HD11 ILE    99      38.400  34.796  16.332  1.00  0.00           H
ATOM   1171 HD12 ILE    99      38.154  33.714  17.623  1.00  0.00           H
ATOM   1172 HD13 ILE    99      36.781  34.463  16.682  1.00  0.00           H
ATOM   1173  C   ILE    99      34.295  36.828  19.708  1.00  0.00           C
ATOM   1174  O   ILE    99      34.619  37.346  20.729  1.00  0.00           O
ATOM   1175  N   GLU   100      33.138  36.204  19.537  1.00  0.00           N
ATOM   1176  H   GLU   100      33.009  35.513  18.811  1.00  0.00           H
ATOM   1177  CA  GLU   100      32.009  36.612  20.422  1.00  0.00           C
ATOM   1178  HA  GLU   100      32.464  36.931  21.360  1.00  0.00           H
ATOM   1179  CB  GLU   100      31.583  38.033  19.756  1.00  0.00           C
ATOM   1180  HB2 GLU   100      32.317  38.793  20.023  1.00  0.00           H
ATOM   1181  HB3 GLU   100      31.603  37.745  18.705  1.00  0.00           H
ATOM   1182  CG  GLU   100      30.269  38.525  20.153  1.00  0.00           C
ATOM   1183  HG2 GLU   100      29.943  39.323  19.486  1.00  0.00           H
ATOM   1184  HG3 GLU   100      29.522  37.755  19.958  1.00  0.00           H
ATOM   1185  CD  GLU   100      30.189  38.744  21.644  1.00  0.00           C
ATOM   1186  OE1 GLU   100      30.883  39.695  22.120  1.00  0.00           O
ATOM   1187  OE2 GLU   100      29.406  38.128  22.318  1.00  0.00           O
ATOM   1188  C   GLU   100      30.896  35.623  20.712  1.00  0.00           C
ATOM   1189  O   GLU   100      30.352  35.102  19.736  1.00  0.00           O
ATOM   1190  N   CYS   101      30.646  35.157  21.912  1.00  0.00           N
ATOM   1191  H   CYS   101      31.131  35.487  22.734  1.00  0.00           H
ATOM   1192  CA  CYS   101      29.610  34.116  22.241  1.00  0.00           C
ATOM   1193  HA  CYS   101      29.695  33.225  21.619  1.00  0.00           H
ATOM   1194  CB  CYS   101      29.652  33.621  23.646  1.00  0.00           C
ATOM   1195  HB2 CYS   101      30.649  33.637  24.085  1.00  0.00           H
ATOM   1196  HB3 CYS   101      29.030  34.299  24.230  1.00  0.00           H
ATOM   1197  SG  CYS   101      28.952  31.941  23.470  1.00  0.00           S
ATOM   1198  HG  CYS   101      27.712  32.371  23.221  1.00  0.00           H
ATOM   1199  C   CYS   101      28.166  34.566  21.888  1.00  0.00           C
ATOM   1200  O   CYS   101      27.353  33.752  21.450  1.00  0.00           O
ATOM   1201  N   SER   102      27.788  35.848  21.869  1.00  0.00           N
ATOM   1202  H   SER   102      28.373  36.615  22.167  1.00  0.00           H
ATOM   1203  CA  SER   102      26.417  36.353  21.594  1.00  0.00           C
ATOM   1204  HA  SER   102      25.733  35.631  22.040  1.00  0.00           H
ATOM   1205  CB  SER   102      26.108  37.665  22.330  1.00  0.00           C
ATOM   1206  HB2 SER   102      26.202  37.582  23.413  1.00  0.00           H
ATOM   1207  HB3 SER   102      26.801  38.416  21.950  1.00  0.00           H
ATOM   1208  OG  SER   102      24.770  38.130  21.948  1.00  0.00           O
ATOM   1209  HG  SER   102      24.170  37.709  22.567  1.00  0.00           H
ATOM   1210  C   SER   102      25.954  36.332  20.069  1.00  0.00           C
ATOM   1211  O   SER   102      26.684  36.861  19.250  1.00  0.00           O
ATOM   1212  N   SER   103      24.775  35.944  19.773  1.00  0.00           N
ATOM   1213  H   SER   103      24.275  35.399  20.461  1.00  0.00           H
ATOM   1214  CA  SER   103      24.188  36.040  18.464  1.00  0.00           C
ATOM   1215  HA  SER   103      24.923  35.770  17.706  1.00  0.00           H
ATOM   1216  CB  SER   103      23.001  35.133  18.351  1.00  0.00           C
ATOM   1217  HB2 SER   103      22.284  35.510  19.080  1.00  0.00           H
ATOM   1218  HB3 SER   103      22.581  35.076  17.346  1.00  0.00           H
ATOM   1219  OG  SER   103      23.259  33.767  18.763  1.00  0.00           O
ATOM   1220  HG  SER   103      22.551  33.176  18.498  1.00  0.00           H
ATOM   1221  C   SER   103      23.840  37.534  18.082  1.00  0.00           C
ATOM   1222  O   SER   103      23.088  37.685  17.140  1.00  0.00           O
ATOM   1223  N   ILE   104      24.294  38.643  18.813  1.00  0.00           N
ATOM   1224  H   ILE   104      24.722  38.460  19.709  1.00  0.00           H
ATOM   1225  CA  ILE   104      24.658  39.963  18.271  1.00  0.00           C
ATOM   1226  HA  ILE   104      23.785  40.539  17.961  1.00  0.00           H
ATOM   1227  CB  ILE   104      25.312  40.786  19.440  1.00  0.00           C
ATOM   1228  HB  ILE   104      24.760  40.486  20.331  1.00  0.00           H
ATOM   1229  CG2 ILE   104      26.759  40.338  19.689  1.00  0.00           C
ATOM   1230 HG21 ILE   104      26.707  39.254  19.791  1.00  0.00           H
ATOM   1231 HG22 ILE   104      27.436  40.789  18.964  1.00  0.00           H
ATOM   1232 HG23 ILE   104      27.201  40.581  20.656  1.00  0.00           H
ATOM   1233  CG1 ILE   104      25.390  42.326  19.222  1.00  0.00           C
ATOM   1234 HG12 ILE   104      26.017  42.888  19.913  1.00  0.00           H
ATOM   1235 HG13 ILE   104      25.558  42.583  18.176  1.00  0.00           H
ATOM   1236  CD1 ILE   104      24.046  42.947  19.499  1.00  0.00           C
ATOM   1237 HD11 ILE   104      23.711  42.652  20.494  1.00  0.00           H
ATOM   1238 HD12 ILE   104      24.175  44.020  19.643  1.00  0.00           H
ATOM   1239 HD13 ILE   104      23.330  42.713  18.711  1.00  0.00           H
ATOM   1240  C   ILE   104      25.501  39.891  17.031  1.00  0.00           C
ATOM   1241  O   ILE   104      25.399  40.806  16.224  1.00  0.00           O
ATOM   1242  N   SER   105      26.275  38.808  16.886  1.00  0.00           N
ATOM   1243  H   SER   105      26.376  38.350  17.780  1.00  0.00           H
ATOM   1244  CA  SER   105      27.321  38.631  15.868  1.00  0.00           C
ATOM   1245  HA  SER   105      27.950  39.520  15.914  1.00  0.00           H
ATOM   1246  CB  SER   105      28.131  37.357  16.019  1.00  0.00           C
ATOM   1247  HB2 SER   105      27.430  36.561  16.270  1.00  0.00           H
ATOM   1248  HB3 SER   105      28.629  37.083  15.089  1.00  0.00           H
ATOM   1249  OG  SER   105      29.177  37.409  16.977  1.00  0.00           O
ATOM   1250  HG  SER   105      28.828  37.203  17.848  1.00  0.00           H
ATOM   1251  C   SER   105      26.830  38.809  14.420  1.00  0.00           C
ATOM   1252  O   SER   105      27.585  39.412  13.693  1.00  0.00           O
ATOM   1253  N   ASP   106      25.554  38.380  14.163  1.00  0.00           N
ATOM   1254  H   ASP   106      25.177  37.735  14.844  1.00  0.00           H
ATOM   1255  CA  ASP   106      24.829  38.611  12.938  1.00  0.00           C
ATOM   1256  HA  ASP   106      25.376  38.213  12.083  1.00  0.00           H
ATOM   1257  CB  ASP   106      23.514  37.902  13.220  1.00  0.00           C
ATOM   1258  HB2 ASP   106      23.686  36.826  13.246  1.00  0.00           H
ATOM   1259  HB3 ASP   106      23.045  38.192  14.160  1.00  0.00           H
ATOM   1260  CG  ASP   106      22.509  38.230  12.123  1.00  0.00           C
ATOM   1261  OD1 ASP   106      21.322  38.406  12.460  1.00  0.00           O
ATOM   1262  OD2 ASP   106      22.725  38.079  10.961  1.00  0.00           O
ATOM   1263  C   ASP   106      24.545  40.093  12.759  1.00  0.00           C
ATOM   1264  O   ASP   106      25.062  40.739  11.779  1.00  0.00           O
ATOM   1265  N   TYR   107      23.974  40.781  13.769  1.00  0.00           N
ATOM   1266  H   TYR   107      24.094  40.410  14.701  1.00  0.00           H
ATOM   1267  CA  TYR   107      23.664  42.200  13.774  1.00  0.00           C
ATOM   1268  HA  TYR   107      23.055  42.423  12.899  1.00  0.00           H
ATOM   1269  CB  TYR   107      22.902  42.568  15.055  1.00  0.00           C
ATOM   1270  HB2 TYR   107      22.640  41.648  15.576  1.00  0.00           H
ATOM   1271  HB3 TYR   107      23.586  43.041  15.760  1.00  0.00           H
ATOM   1272  CG  TYR   107      21.567  43.306  14.861  1.00  0.00           C
ATOM   1273  CD1 TYR   107      21.690  44.602  14.474  1.00  0.00           C
ATOM   1274  HD1 TYR   107      22.653  45.000  14.190  1.00  0.00           H
ATOM   1275  CE1 TYR   107      20.548  45.477  14.352  1.00  0.00           C
ATOM   1276  HE1 TYR   107      20.572  46.523  14.085  1.00  0.00           H
ATOM   1277  CZ  TYR   107      19.331  44.978  14.793  1.00  0.00           C
ATOM   1278  OH  TYR   107      18.343  45.848  14.989  1.00  0.00           O
ATOM   1279  HH  TYR   107      17.740  45.982  14.254  1.00  0.00           H
ATOM   1280  CE2 TYR   107      19.221  43.620  15.246  1.00  0.00           C
ATOM   1281  HE2 TYR   107      18.258  43.246  15.561  1.00  0.00           H
ATOM   1282  CD2 TYR   107      20.363  42.829  15.372  1.00  0.00           C
ATOM   1283  HD2 TYR   107      20.259  41.860  15.839  1.00  0.00           H
ATOM   1284  C   TYR   107      24.863  43.072  13.576  1.00  0.00           C
ATOM   1285  O   TYR   107      24.950  43.863  12.676  1.00  0.00           O
ATOM   1286  N   ALA   108      25.924  42.860  14.265  1.00  0.00           N
ATOM   1287  H   ALA   108      25.838  42.142  14.970  1.00  0.00           H
ATOM   1288  CA  ALA   108      27.228  43.511  14.213  1.00  0.00           C
ATOM   1289  HA  ALA   108      27.072  44.569  14.424  1.00  0.00           H
ATOM   1290  CB  ALA   108      28.097  42.858  15.299  1.00  0.00           C
ATOM   1291  HB1 ALA   108      27.855  43.262  16.282  1.00  0.00           H
ATOM   1292  HB2 ALA   108      28.128  41.769  15.270  1.00  0.00           H
ATOM   1293  HB3 ALA   108      29.147  43.108  15.148  1.00  0.00           H
ATOM   1294  C   ALA   108      27.865  43.427  12.789  1.00  0.00           C
ATOM   1295  O   ALA   108      28.405  44.389  12.309  1.00  0.00           O
ATOM   1296  N   VAL   109      27.834  42.238  12.144  1.00  0.00           N
ATOM   1297  H   VAL   109      27.376  41.450  12.580  1.00  0.00           H
ATOM   1298  CA  VAL   109      28.305  42.076  10.764  1.00  0.00           C
ATOM   1299  HA  VAL   109      29.327  42.448  10.837  1.00  0.00           H
ATOM   1300  CB  VAL   109      28.441  40.564  10.326  1.00  0.00           C
ATOM   1301  HB  VAL   109      27.552  39.966  10.528  1.00  0.00           H
ATOM   1302  CG1 VAL   109      28.600  40.246   8.839  1.00  0.00           C
ATOM   1303 HG11 VAL   109      28.597  39.158   8.780  1.00  0.00           H
ATOM   1304 HG12 VAL   109      27.603  40.345   8.411  1.00  0.00           H
ATOM   1305 HG13 VAL   109      29.454  40.735   8.369  1.00  0.00           H
ATOM   1306  CG2 VAL   109      29.625  39.916  11.040  1.00  0.00           C
ATOM   1307 HG21 VAL   109      29.322  39.563  12.025  1.00  0.00           H
ATOM   1308 HG22 VAL   109      29.961  39.081  10.425  1.00  0.00           H
ATOM   1309 HG23 VAL   109      30.334  40.730  11.193  1.00  0.00           H
ATOM   1310  C   VAL   109      27.447  42.758   9.715  1.00  0.00           C
ATOM   1311  O   VAL   109      27.942  43.266   8.696  1.00  0.00           O
ATOM   1312  N   LYS   110      26.122  42.823   9.916  1.00  0.00           N
ATOM   1313  H   LYS   110      25.807  42.482  10.813  1.00  0.00           H
ATOM   1314  CA  LYS   110      25.240  43.496   8.953  1.00  0.00           C
ATOM   1315  HA  LYS   110      25.461  43.278   7.908  1.00  0.00           H
ATOM   1316  CB  LYS   110      23.815  43.015   9.143  1.00  0.00           C
ATOM   1317  HB2 LYS   110      23.476  43.172  10.167  1.00  0.00           H
ATOM   1318  HB3 LYS   110      23.203  43.658   8.509  1.00  0.00           H
ATOM   1319  CG  LYS   110      23.585  41.500   8.769  1.00  0.00           C
ATOM   1320  HG2 LYS   110      23.856  41.253   7.743  1.00  0.00           H
ATOM   1321  HG3 LYS   110      24.160  40.790   9.364  1.00  0.00           H
ATOM   1322  CD  LYS   110      22.079  41.167   8.955  1.00  0.00           C
ATOM   1323  HD2 LYS   110      21.489  41.974   8.520  1.00  0.00           H
ATOM   1324  HD3 LYS   110      21.783  40.253   8.440  1.00  0.00           H
ATOM   1325  CE  LYS   110      21.783  40.922  10.395  1.00  0.00           C
ATOM   1326  HE2 LYS   110      22.569  40.245  10.729  1.00  0.00           H
ATOM   1327  HE3 LYS   110      21.861  41.830  10.992  1.00  0.00           H
ATOM   1328  NZ  LYS   110      20.430  40.267  10.511  1.00  0.00           N
ATOM   1329  HZ1 LYS   110      19.975  40.841  11.207  1.00  0.00           H
ATOM   1330  HZ2 LYS   110      19.834  40.155   9.704  1.00  0.00           H
ATOM   1331  HZ3 LYS   110      20.697  39.379  10.913  1.00  0.00           H
ATOM   1332  C   LYS   110      25.244  45.051   9.122  1.00  0.00           C
ATOM   1333  O   LYS   110      25.047  45.769   8.151  1.00  0.00           O
ATOM   1334  N   ILE   111      25.704  45.513  10.279  1.00  0.00           N
ATOM   1335  H   ILE   111      25.575  44.906  11.077  1.00  0.00           H
ATOM   1336  CA  ILE   111      26.132  46.961  10.659  1.00  0.00           C
ATOM   1337  HA  ILE   111      25.364  47.662  10.333  1.00  0.00           H
ATOM   1338  CB  ILE   111      26.273  47.265  12.178  1.00  0.00           C
ATOM   1339  HB  ILE   111      26.878  46.486  12.643  1.00  0.00           H
ATOM   1340  CG2 ILE   111      27.101  48.522  12.513  1.00  0.00           C
ATOM   1341 HG21 ILE   111      28.049  48.437  11.980  1.00  0.00           H
ATOM   1342 HG22 ILE   111      26.674  49.518  12.396  1.00  0.00           H
ATOM   1343 HG23 ILE   111      27.429  48.416  13.546  1.00  0.00           H
ATOM   1344  CG1 ILE   111      24.901  47.229  12.872  1.00  0.00           C
ATOM   1345 HG12 ILE   111      24.409  46.257  12.822  1.00  0.00           H
ATOM   1346 HG13 ILE   111      24.987  47.503  13.923  1.00  0.00           H
ATOM   1347  CD1 ILE   111      23.843  48.218  12.227  1.00  0.00           C
ATOM   1348 HD11 ILE   111      22.956  48.276  12.858  1.00  0.00           H
ATOM   1349 HD12 ILE   111      24.242  49.226  12.345  1.00  0.00           H
ATOM   1350 HD13 ILE   111      23.628  47.825  11.234  1.00  0.00           H
ATOM   1351  C   ILE   111      27.412  47.363   9.829  1.00  0.00           C
ATOM   1352  O   ILE   111      27.342  48.342   9.139  1.00  0.00           O
ATOM   1353  N   VAL   112      28.388  46.449   9.921  1.00  0.00           N
ATOM   1354  H   VAL   112      28.243  45.704  10.588  1.00  0.00           H
ATOM   1355  CA  VAL   112      29.691  46.494   9.288  1.00  0.00           C
ATOM   1356  HA  VAL   112      30.095  47.466   9.571  1.00  0.00           H
ATOM   1357  CB  VAL   112      30.622  45.417   9.653  1.00  0.00           C
ATOM   1358  HB  VAL   112      30.046  44.505   9.810  1.00  0.00           H
ATOM   1359  CG1 VAL   112      31.781  44.953   8.733  1.00  0.00           C
ATOM   1360 HG11 VAL   112      32.284  44.071   9.128  1.00  0.00           H
ATOM   1361 HG12 VAL   112      31.373  44.728   7.748  1.00  0.00           H
ATOM   1362 HG13 VAL   112      32.380  45.838   8.519  1.00  0.00           H
ATOM   1363  CG2 VAL   112      31.322  45.880  10.952  1.00  0.00           C
ATOM   1364 HG21 VAL   112      31.926  46.730  10.634  1.00  0.00           H
ATOM   1365 HG22 VAL   112      30.624  46.155  11.744  1.00  0.00           H
ATOM   1366 HG23 VAL   112      32.037  45.107  11.234  1.00  0.00           H
ATOM   1367  C   VAL   112      29.350  46.531   7.748  1.00  0.00           C
ATOM   1368  O   VAL   112      29.783  47.392   6.990  1.00  0.00           O
ATOM   1369  N   LYS   113      28.501  45.651   7.286  1.00  0.00           N
ATOM   1370  H   LYS   113      28.244  44.883   7.889  1.00  0.00           H
ATOM   1371  CA  LYS   113      28.169  45.628   5.801  1.00  0.00           C
ATOM   1372  HA  LYS   113      29.142  45.579   5.312  1.00  0.00           H
ATOM   1373  CB  LYS   113      27.307  44.480   5.318  1.00  0.00           C
ATOM   1374  HB2 LYS   113      26.486  44.280   6.007  1.00  0.00           H
ATOM   1375  HB3 LYS   113      26.826  44.739   4.375  1.00  0.00           H
ATOM   1376  CG  LYS   113      28.272  43.294   5.083  1.00  0.00           C
ATOM   1377  HG2 LYS   113      29.010  43.415   4.289  1.00  0.00           H
ATOM   1378  HG3 LYS   113      28.804  43.039   6.000  1.00  0.00           H
ATOM   1379  CD  LYS   113      27.367  42.098   4.661  1.00  0.00           C
ATOM   1380  HD2 LYS   113      26.331  42.311   4.922  1.00  0.00           H
ATOM   1381  HD3 LYS   113      27.550  41.948   3.597  1.00  0.00           H
ATOM   1382  CE  LYS   113      27.897  40.842   5.366  1.00  0.00           C
ATOM   1383  HE2 LYS   113      27.967  40.979   6.445  1.00  0.00           H
ATOM   1384  HE3 LYS   113      27.162  40.036   5.361  1.00  0.00           H
ATOM   1385  NZ  LYS   113      29.191  40.439   4.726  1.00  0.00           N
ATOM   1386  HZ1 LYS   113      29.205  40.187   3.748  1.00  0.00           H
ATOM   1387  HZ2 LYS   113      29.935  41.123   4.740  1.00  0.00           H
ATOM   1388  HZ3 LYS   113      29.586  39.635   5.192  1.00  0.00           H
ATOM   1389  C   LYS   113      27.504  46.985   5.521  1.00  0.00           C
ATOM   1390  O   LYS   113      28.089  47.622   4.665  1.00  0.00           O
ATOM   1391  N   ALA   114      26.608  47.545   6.289  1.00  0.00           N
ATOM   1392  H   ALA   114      26.061  46.821   6.733  1.00  0.00           H
ATOM   1393  CA  ALA   114      26.034  48.867   5.976  1.00  0.00           C
ATOM   1394  HA  ALA   114      25.791  48.937   4.915  1.00  0.00           H
ATOM   1395  CB  ALA   114      24.701  48.946   6.717  1.00  0.00           C
ATOM   1396  HB1 ALA   114      24.762  48.915   7.804  1.00  0.00           H
ATOM   1397  HB2 ALA   114      24.120  49.824   6.436  1.00  0.00           H
ATOM   1398  HB3 ALA   114      24.006  48.144   6.469  1.00  0.00           H
ATOM   1399  C   ALA   114      26.924  50.141   6.218  1.00  0.00           C
ATOM   1400  O   ALA   114      26.578  51.190   5.681  1.00  0.00           O
ATOM   1401  N   ASN   115      27.944  49.976   7.079  1.00  0.00           N
ATOM   1402  H   ASN   115      27.929  49.089   7.561  1.00  0.00           H
ATOM   1403  CA  ASN   115      29.103  50.893   7.163  1.00  0.00           C
ATOM   1404  HA  ASN   115      28.718  51.913   7.154  1.00  0.00           H
ATOM   1405  CB  ASN   115      29.825  50.659   8.564  1.00  0.00           C
ATOM   1406  HB2 ASN   115      29.170  50.094   9.228  1.00  0.00           H
ATOM   1407  HB3 ASN   115      30.742  50.092   8.406  1.00  0.00           H
ATOM   1408  CG  ASN   115      30.250  51.984   9.162  1.00  0.00           C
ATOM   1409  OD1 ASN   115      31.220  52.566   8.768  1.00  0.00           O
ATOM   1410  ND2 ASN   115      29.668  52.537  10.171  1.00  0.00           N
ATOM   1411 HD21 ASN   115      28.884  52.031  10.558  1.00  0.00           H
ATOM   1412 HD22 ASN   115      29.700  53.539  10.287  1.00  0.00           H
ATOM   1413  C   ASN   115      30.151  50.804   6.006  1.00  0.00           C
ATOM   1414  O   ASN   115      30.839  51.819   5.768  1.00  0.00           O
ATOM   1415  N   LYS   116      30.087  49.777   5.107  1.00  0.00           N
ATOM   1416  H   LYS   116      29.606  48.934   5.389  1.00  0.00           H
ATOM   1417  CA  LYS   116      31.031  49.648   3.958  1.00  0.00           C
ATOM   1418  HA  LYS   116      30.762  48.769   3.373  1.00  0.00           H
ATOM   1419  CB  LYS   116      30.929  50.768   2.913  1.00  0.00           C
ATOM   1420  HB2 LYS   116      31.018  51.715   3.447  1.00  0.00           H
ATOM   1421  HB3 LYS   116      31.832  50.696   2.306  1.00  0.00           H
ATOM   1422  CG  LYS   116      29.778  50.763   1.935  1.00  0.00           C
ATOM   1423  HG2 LYS   116      30.008  51.347   1.044  1.00  0.00           H
ATOM   1424  HG3 LYS   116      29.713  49.719   1.630  1.00  0.00           H
ATOM   1425  CD  LYS   116      28.435  51.075   2.581  1.00  0.00           C
ATOM   1426  HD2 LYS   116      28.177  50.367   3.369  1.00  0.00           H
ATOM   1427  HD3 LYS   116      28.491  52.029   3.106  1.00  0.00           H
ATOM   1428  CE  LYS   116      27.330  51.242   1.476  1.00  0.00           C
ATOM   1429  HE2 LYS   116      27.449  52.288   1.194  1.00  0.00           H
ATOM   1430  HE3 LYS   116      27.455  50.534   0.657  1.00  0.00           H
ATOM   1431  NZ  LYS   116      25.967  51.012   1.915  1.00  0.00           N
ATOM   1432  HZ1 LYS   116      25.463  51.865   2.107  1.00  0.00           H
ATOM   1433  HZ2 LYS   116      25.398  50.442   1.305  1.00  0.00           H
ATOM   1434  HZ3 LYS   116      26.002  50.459   2.760  1.00  0.00           H
ATOM   1435  C   LYS   116      32.494  49.444   4.470  1.00  0.00           C
ATOM   1436  O   LYS   116      33.457  50.041   3.934  1.00  0.00           O
ATOM   1437  N   LEU   117      32.600  48.377   5.350  1.00  0.00           N
ATOM   1438  H   LEU   117      31.726  47.900   5.517  1.00  0.00           H
ATOM   1439  CA  LEU   117      33.934  47.875   5.948  1.00  0.00           C
ATOM   1440  HA  LEU   117      34.760  48.281   5.364  1.00  0.00           H
ATOM   1441  CB  LEU   117      34.192  48.332   7.415  1.00  0.00           C
ATOM   1442  HB2 LEU   117      33.452  47.884   8.078  1.00  0.00           H
ATOM   1443  HB3 LEU   117      35.077  47.821   7.793  1.00  0.00           H
ATOM   1444  CG  LEU   117      34.295  49.837   7.740  1.00  0.00           C
ATOM   1445  HG  LEU   117      33.426  50.360   7.341  1.00  0.00           H
ATOM   1446  CD1 LEU   117      34.341  50.086   9.231  1.00  0.00           C
ATOM   1447 HD11 LEU   117      34.262  51.172   9.288  1.00  0.00           H
ATOM   1448 HD12 LEU   117      33.500  49.638   9.761  1.00  0.00           H
ATOM   1449 HD13 LEU   117      35.250  49.804   9.762  1.00  0.00           H
ATOM   1450  CD2 LEU   117      35.494  50.359   7.138  1.00  0.00           C
ATOM   1451 HD21 LEU   117      36.290  49.666   7.411  1.00  0.00           H
ATOM   1452 HD22 LEU   117      35.465  50.378   6.048  1.00  0.00           H
ATOM   1453 HD23 LEU   117      35.743  51.361   7.487  1.00  0.00           H
ATOM   1454  C   LEU   117      34.054  46.285   5.855  1.00  0.00           C
ATOM   1455  O   LEU   117      34.702  45.686   6.661  1.00  0.00           O
ATOM   1456  N   ASP   118      33.479  45.650   4.836  1.00  0.00           N
ATOM   1457  H   ASP   118      33.227  46.261   4.072  1.00  0.00           H
ATOM   1458  CA  ASP   118      33.332  44.235   4.758  1.00  0.00           C
ATOM   1459  HA  ASP   118      32.832  43.878   5.658  1.00  0.00           H
ATOM   1460  CB  ASP   118      32.194  44.051   3.725  1.00  0.00           C
ATOM   1461  HB2 ASP   118      31.311  44.571   4.098  1.00  0.00           H
ATOM   1462  HB3 ASP   118      32.491  44.410   2.739  1.00  0.00           H
ATOM   1463  CG  ASP   118      31.803  42.650   3.598  1.00  0.00           C
ATOM   1464  OD1 ASP   118      31.882  42.065   2.489  1.00  0.00           O
ATOM   1465  OD2 ASP   118      31.368  42.069   4.626  1.00  0.00           O
ATOM   1466  C   ASP   118      34.652  43.452   4.403  1.00  0.00           C
ATOM   1467  O   ASP   118      34.902  42.297   4.806  1.00  0.00           O
ATOM   1468  N   HIE   119      35.429  44.149   3.620  1.00  0.00           N
ATOM   1469  H   HIE   119      34.990  44.927   3.150  1.00  0.00           H
ATOM   1470  CA  HIE   119      36.807  43.840   3.378  1.00  0.00           C
ATOM   1471  HA  HIE   119      36.852  42.829   2.973  1.00  0.00           H
ATOM   1472  CB  HIE   119      37.486  44.825   2.450  1.00  0.00           C
ATOM   1473  HB2 HIE   119      38.571  44.884   2.544  1.00  0.00           H
ATOM   1474  HB3 HIE   119      37.190  44.498   1.453  1.00  0.00           H
ATOM   1475  CG  HIE   119      37.196  46.300   2.679  1.00  0.00           C
ATOM   1476  ND1 HIE   119      36.629  46.931   3.789  1.00  0.00           N
ATOM   1477  CE1 HIE   119      36.548  48.187   3.557  1.00  0.00           C
ATOM   1478  HE1 HIE   119      36.172  48.977   4.190  1.00  0.00           H
ATOM   1479  NE2 HIE   119      37.110  48.413   2.352  1.00  0.00           N
ATOM   1480  HE2 HIE   119      37.090  49.363   2.010  1.00  0.00           H
ATOM   1481  CD2 HIE   119      37.405  47.251   1.730  1.00  0.00           C
ATOM   1482  HD2 HIE   119      37.971  47.140   0.817  1.00  0.00           H
ATOM   1483  C   HIE   119      37.646  43.806   4.672  1.00  0.00           C
ATOM   1484  O   HIE   119      38.371  42.842   4.820  1.00  0.00           O
ATOM   1485  N   VAL   120      37.605  44.765   5.603  1.00  0.00           N
ATOM   1486  H   VAL   120      37.170  45.656   5.407  1.00  0.00           H
ATOM   1487  CA  VAL   120      38.503  44.778   6.794  1.00  0.00           C
ATOM   1488  HA  VAL   120      39.454  44.318   6.527  1.00  0.00           H
ATOM   1489  CB  VAL   120      38.792  46.251   7.266  1.00  0.00           C
ATOM   1490  HB  VAL   120      38.126  46.621   8.046  1.00  0.00           H
ATOM   1491  CG1 VAL   120      40.181  46.199   7.889  1.00  0.00           C
ATOM   1492 HG11 VAL   120      40.409  47.193   8.273  1.00  0.00           H
ATOM   1493 HG12 VAL   120      40.252  45.531   8.748  1.00  0.00           H
ATOM   1494 HG13 VAL   120      40.960  45.838   7.217  1.00  0.00           H
ATOM   1495  CG2 VAL   120      38.864  47.234   6.195  1.00  0.00           C
ATOM   1496 HG21 VAL   120      39.210  48.173   6.628  1.00  0.00           H
ATOM   1497 HG22 VAL   120      39.342  46.731   5.355  1.00  0.00           H
ATOM   1498 HG23 VAL   120      37.838  47.481   5.920  1.00  0.00           H
ATOM   1499  C   VAL   120      38.014  43.949   7.958  1.00  0.00           C
ATOM   1500  O   VAL   120      38.839  43.228   8.616  1.00  0.00           O
ATOM   1501  N   VAL   121      36.746  44.115   8.278  1.00  0.00           N
ATOM   1502  H   VAL   121      36.203  44.557   7.550  1.00  0.00           H
ATOM   1503  CA  VAL   121      36.192  43.623   9.610  1.00  0.00           C
ATOM   1504  HA  VAL   121      37.084  43.320  10.158  1.00  0.00           H
ATOM   1505  CB  VAL   121      35.413  44.836  10.237  1.00  0.00           C
ATOM   1506  HB  VAL   121      34.640  45.053   9.500  1.00  0.00           H
ATOM   1507  CG1 VAL   121      34.841  44.577  11.615  1.00  0.00           C
ATOM   1508 HG11 VAL   121      34.312  43.627  11.689  1.00  0.00           H
ATOM   1509 HG12 VAL   121      35.638  44.470  12.351  1.00  0.00           H
ATOM   1510 HG13 VAL   121      34.319  45.440  12.029  1.00  0.00           H
ATOM   1511  CG2 VAL   121      36.183  46.102  10.388  1.00  0.00           C
ATOM   1512 HG21 VAL   121      37.178  45.769  10.685  1.00  0.00           H
ATOM   1513 HG22 VAL   121      36.386  46.537   9.409  1.00  0.00           H
ATOM   1514 HG23 VAL   121      35.837  46.847  11.105  1.00  0.00           H
ATOM   1515  C   VAL   121      35.321  42.346   9.471  1.00  0.00           C
ATOM   1516  O   VAL   121      34.404  42.265   8.661  1.00  0.00           O
ATOM   1517  N   THR   122      35.494  41.387  10.383  1.00  0.00           N
ATOM   1518  H   THR   122      36.330  41.515  10.935  1.00  0.00           H
ATOM   1519  CA  THR   122      34.615  40.195  10.558  1.00  0.00           C
ATOM   1520  HA  THR   122      33.649  40.450  10.124  1.00  0.00           H
ATOM   1521  CB  THR   122      35.059  38.912   9.818  1.00  0.00           C
ATOM   1522  HB  THR   122      35.049  38.953   8.728  1.00  0.00           H
ATOM   1523  CG2 THR   122      36.602  38.628  10.022  1.00  0.00           C
ATOM   1524 HG21 THR   122      37.171  39.436   9.563  1.00  0.00           H
ATOM   1525 HG22 THR   122      36.733  38.440  11.088  1.00  0.00           H
ATOM   1526 HG23 THR   122      36.829  37.745   9.426  1.00  0.00           H
ATOM   1527  OG1 THR   122      34.331  37.810  10.179  1.00  0.00           O
ATOM   1528  HG1 THR   122      34.384  37.307   9.362  1.00  0.00           H
ATOM   1529  C   THR   122      34.418  39.954  12.082  1.00  0.00           C
ATOM   1530  O   THR   122      35.279  40.265  12.883  1.00  0.00           O
ATOM   1531  N   ILE   123      33.221  39.556  12.543  1.00  0.00           N
ATOM   1532  H   ILE   123      32.522  39.603  11.815  1.00  0.00           H
ATOM   1533  CA  ILE   123      32.885  39.069  13.951  1.00  0.00           C
ATOM   1534  HA  ILE   123      33.777  39.001  14.575  1.00  0.00           H
ATOM   1535  CB  ILE   123      31.912  40.051  14.674  1.00  0.00           C
ATOM   1536  HB  ILE   123      30.956  40.118  14.153  1.00  0.00           H
ATOM   1537  CG2 ILE   123      31.664  39.411  16.021  1.00  0.00           C
ATOM   1538 HG21 ILE   123      32.394  39.623  16.802  1.00  0.00           H
ATOM   1539 HG22 ILE   123      30.710  39.811  16.361  1.00  0.00           H
ATOM   1540 HG23 ILE   123      31.454  38.343  15.963  1.00  0.00           H
ATOM   1541  CG1 ILE   123      32.490  41.470  14.867  1.00  0.00           C
ATOM   1542 HG12 ILE   123      32.323  41.888  15.860  1.00  0.00           H
ATOM   1543 HG13 ILE   123      33.556  41.522  14.643  1.00  0.00           H
ATOM   1544  CD1 ILE   123      31.731  42.564  14.136  1.00  0.00           C
ATOM   1545 HD11 ILE   123      30.658  42.376  14.182  1.00  0.00           H
ATOM   1546 HD12 ILE   123      31.977  43.545  14.543  1.00  0.00           H
ATOM   1547 HD13 ILE   123      32.036  42.594  13.090  1.00  0.00           H
ATOM   1548  C   ILE   123      32.309  37.634  13.832  1.00  0.00           C
ATOM   1549  O   ILE   123      31.313  37.418  13.205  1.00  0.00           O
ATOM   1550  N   ILE   124      32.921  36.595  14.455  1.00  0.00           N
ATOM   1551  H   ILE   124      33.691  36.827  15.067  1.00  0.00           H
ATOM   1552  CA  ILE   124      32.518  35.208  14.500  1.00  0.00           C
ATOM   1553  HA  ILE   124      31.917  34.909  13.641  1.00  0.00           H
ATOM   1554  CB  ILE   124      33.723  34.329  14.527  1.00  0.00           C
ATOM   1555  HB  ILE   124      34.336  34.672  15.360  1.00  0.00           H
ATOM   1556  CG2 ILE   124      33.372  32.827  14.737  1.00  0.00           C
ATOM   1557 HG21 ILE   124      32.733  32.527  13.907  1.00  0.00           H
ATOM   1558 HG22 ILE   124      34.197  32.122  14.635  1.00  0.00           H
ATOM   1559 HG23 ILE   124      32.883  32.701  15.702  1.00  0.00           H
ATOM   1560  CG1 ILE   124      34.652  34.555  13.258  1.00  0.00           C
ATOM   1561 HG12 ILE   124      35.127  35.534  13.308  1.00  0.00           H
ATOM   1562 HG13 ILE   124      35.413  33.777  13.322  1.00  0.00           H
ATOM   1563  CD1 ILE   124      33.990  34.589  11.831  1.00  0.00           C
ATOM   1564 HD11 ILE   124      33.670  35.596  11.564  1.00  0.00           H
ATOM   1565 HD12 ILE   124      34.858  34.360  11.212  1.00  0.00           H
ATOM   1566 HD13 ILE   124      33.205  33.837  11.755  1.00  0.00           H
ATOM   1567  C   ILE   124      31.754  34.956  15.795  1.00  0.00           C
ATOM   1568  O   ILE   124      32.359  35.167  16.869  1.00  0.00           O
ATOM   1569  N   LYS   125      30.555  34.422  15.693  1.00  0.00           N
ATOM   1570  H   LYS   125      30.075  34.617  14.826  1.00  0.00           H
ATOM   1571  CA  LYS   125      29.801  33.963  16.828  1.00  0.00           C
ATOM   1572  HA  LYS   125      29.793  34.747  17.586  1.00  0.00           H
ATOM   1573  CB  LYS   125      28.274  33.756  16.527  1.00  0.00           C
ATOM   1574  HB2 LYS   125      27.896  34.437  15.765  1.00  0.00           H
ATOM   1575  HB3 LYS   125      28.225  32.751  16.109  1.00  0.00           H
ATOM   1576  CG  LYS   125      27.415  33.821  17.805  1.00  0.00           C
ATOM   1577  HG2 LYS   125      28.147  33.903  18.608  1.00  0.00           H
ATOM   1578  HG3 LYS   125      26.744  34.680  17.813  1.00  0.00           H
ATOM   1579  CD  LYS   125      26.507  32.509  17.939  1.00  0.00           C
ATOM   1580  HD2 LYS   125      25.732  32.691  18.684  1.00  0.00           H
ATOM   1581  HD3 LYS   125      26.030  32.308  16.980  1.00  0.00           H
ATOM   1582  CE  LYS   125      27.428  31.368  18.441  1.00  0.00           C
ATOM   1583  HE2 LYS   125      28.216  31.146  17.721  1.00  0.00           H
ATOM   1584  HE3 LYS   125      27.745  31.793  19.393  1.00  0.00           H
ATOM   1585  NZ  LYS   125      26.646  30.171  18.831  1.00  0.00           N
ATOM   1586  HZ1 LYS   125      27.251  29.371  18.950  1.00  0.00           H
ATOM   1587  HZ2 LYS   125      26.285  30.399  19.746  1.00  0.00           H
ATOM   1588  HZ3 LYS   125      26.049  29.879  18.070  1.00  0.00           H
ATOM   1589  C   LYS   125      30.426  32.729  17.454  1.00  0.00           C
ATOM   1590  O   LYS   125      30.360  31.654  16.925  1.00  0.00           O
ATOM   1591  N   GLY   126      31.137  32.852  18.603  1.00  0.00           N
ATOM   1592  H   GLY   126      31.271  33.735  19.074  1.00  0.00           H
ATOM   1593  CA  GLY   126      31.566  31.660  19.430  1.00  0.00           C
ATOM   1594  HA2 GLY   126      30.746  31.513  20.133  1.00  0.00           H
ATOM   1595  HA3 GLY   126      31.643  30.756  18.827  1.00  0.00           H
ATOM   1596  C   GLY   126      32.838  31.868  20.187  1.00  0.00           C
ATOM   1597  O   GLY   126      33.244  32.949  20.296  1.00  0.00           O
ATOM   1598  N   LYS   127      33.205  30.845  21.032  1.00  0.00           N
ATOM   1599  H   LYS   127      32.711  29.984  20.841  1.00  0.00           H
ATOM   1600  CA  LYS   127      33.960  30.938  22.274  1.00  0.00           C
ATOM   1601  HA  LYS   127      34.016  32.005  22.487  1.00  0.00           H
ATOM   1602  CB  LYS   127      33.376  29.940  23.291  1.00  0.00           C
ATOM   1603  HB2 LYS   127      33.203  28.927  22.928  1.00  0.00           H
ATOM   1604  HB3 LYS   127      34.072  29.931  24.130  1.00  0.00           H
ATOM   1605  CG  LYS   127      32.007  30.516  23.710  1.00  0.00           C
ATOM   1606  HG2 LYS   127      31.991  31.590  23.895  1.00  0.00           H
ATOM   1607  HG3 LYS   127      31.285  30.177  22.968  1.00  0.00           H
ATOM   1608  CD  LYS   127      31.371  29.974  25.029  1.00  0.00           C
ATOM   1609  HD2 LYS   127      30.304  30.192  25.068  1.00  0.00           H
ATOM   1610  HD3 LYS   127      31.413  28.885  25.033  1.00  0.00           H
ATOM   1611  CE  LYS   127      32.054  30.468  26.292  1.00  0.00           C
ATOM   1612  HE2 LYS   127      32.934  29.855  26.483  1.00  0.00           H
ATOM   1613  HE3 LYS   127      32.529  31.430  26.096  1.00  0.00           H
ATOM   1614  NZ  LYS   127      31.127  30.339  27.389  1.00  0.00           N
ATOM   1615  HZ1 LYS   127      30.967  29.343  27.426  1.00  0.00           H
ATOM   1616  HZ2 LYS   127      31.601  30.626  28.234  1.00  0.00           H
ATOM   1617  HZ3 LYS   127      30.282  30.889  27.440  1.00  0.00           H
ATOM   1618  C   LYS   127      35.497  30.575  22.044  1.00  0.00           C
ATOM   1619  O   LYS   127      35.826  29.729  21.168  1.00  0.00           O
ATOM   1620  N   VAL   128      36.296  31.109  22.930  1.00  0.00           N
ATOM   1621  H   VAL   128      35.931  31.328  23.846  1.00  0.00           H
ATOM   1622  CA  VAL   128      37.763  31.118  22.759  1.00  0.00           C
ATOM   1623  HA  VAL   128      37.930  31.485  21.747  1.00  0.00           H
ATOM   1624  CB  VAL   128      38.414  32.108  23.776  1.00  0.00           C
ATOM   1625  HB  VAL   128      38.390  31.638  24.760  1.00  0.00           H
ATOM   1626  CG1 VAL   128      39.899  32.296  23.501  1.00  0.00           C
ATOM   1627 HG11 VAL   128      40.332  33.112  24.080  1.00  0.00           H
ATOM   1628 HG12 VAL   128      40.504  31.393  23.581  1.00  0.00           H
ATOM   1629 HG13 VAL   128      40.058  32.605  22.468  1.00  0.00           H
ATOM   1630  CG2 VAL   128      37.654  33.472  23.695  1.00  0.00           C
ATOM   1631 HG21 VAL   128      37.613  33.913  22.698  1.00  0.00           H
ATOM   1632 HG22 VAL   128      36.611  33.401  24.002  1.00  0.00           H
ATOM   1633 HG23 VAL   128      38.273  34.096  24.340  1.00  0.00           H
ATOM   1634  C   VAL   128      38.382  29.680  22.757  1.00  0.00           C
ATOM   1635  O   VAL   128      39.150  29.445  21.855  1.00  0.00           O
ATOM   1636  N   GLU   129      37.765  28.803  23.557  1.00  0.00           N
ATOM   1637  H   GLU   129      37.145  29.174  24.262  1.00  0.00           H
ATOM   1638  CA  GLU   129      38.239  27.396  23.798  1.00  0.00           C
ATOM   1639  HA  GLU   129      39.324  27.479  23.725  1.00  0.00           H
ATOM   1640  CB  GLU   129      37.769  26.964  25.237  1.00  0.00           C
ATOM   1641  HB2 GLU   129      38.362  26.087  25.498  1.00  0.00           H
ATOM   1642  HB3 GLU   129      38.185  27.683  25.942  1.00  0.00           H
ATOM   1643  CG  GLU   129      36.290  26.601  25.419  1.00  0.00           C
ATOM   1644  HG2 GLU   129      35.688  26.981  24.593  1.00  0.00           H
ATOM   1645  HG3 GLU   129      36.212  25.516  25.493  1.00  0.00           H
ATOM   1646  CD  GLU   129      35.852  27.237  26.796  1.00  0.00           C
ATOM   1647  OE1 GLU   129      34.983  28.102  26.818  1.00  0.00           O
ATOM   1648  OE2 GLU   129      36.283  26.780  27.876  1.00  0.00           O
ATOM   1649  C   GLU   129      37.770  26.382  22.756  1.00  0.00           C
ATOM   1650  O   GLU   129      37.981  25.116  22.934  1.00  0.00           O
ATOM   1651  N   GLU   130      36.853  26.842  21.982  1.00  0.00           N
ATOM   1652  H   GLU   130      36.757  27.845  21.908  1.00  0.00           H
ATOM   1653  CA  GLU   130      36.117  26.009  21.015  1.00  0.00           C
ATOM   1654  HA  GLU   130      36.489  24.991  21.131  1.00  0.00           H
ATOM   1655  CB  GLU   130      34.678  25.928  21.490  1.00  0.00           C
ATOM   1656  HB2 GLU   130      34.635  25.846  22.576  1.00  0.00           H
ATOM   1657  HB3 GLU   130      34.189  26.838  21.141  1.00  0.00           H
ATOM   1658  CG  GLU   130      33.892  24.720  20.783  1.00  0.00           C
ATOM   1659  HG2 GLU   130      32.922  25.052  20.414  1.00  0.00           H
ATOM   1660  HG3 GLU   130      34.420  24.420  19.877  1.00  0.00           H
ATOM   1661  CD  GLU   130      33.699  23.406  21.622  1.00  0.00           C
ATOM   1662  OE1 GLU   130      34.224  22.318  21.268  1.00  0.00           O
ATOM   1663  OE2 GLU   130      32.945  23.489  22.652  1.00  0.00           O
ATOM   1664  C   GLU   130      36.375  26.382  19.499  1.00  0.00           C
ATOM   1665  O   GLU   130      36.552  25.526  18.663  1.00  0.00           O
ATOM   1666  N   VAL   131      36.489  27.692  19.167  1.00  0.00           N
ATOM   1667  H   VAL   131      36.366  28.428  19.848  1.00  0.00           H
ATOM   1668  CA  VAL   131      36.755  27.957  17.709  1.00  0.00           C
ATOM   1669  HA  VAL   131      36.257  27.244  17.052  1.00  0.00           H
ATOM   1670  CB  VAL   131      36.153  29.304  17.337  1.00  0.00           C
ATOM   1671  HB  VAL   131      35.179  29.373  17.821  1.00  0.00           H
ATOM   1672  CG1 VAL   131      37.095  30.424  17.911  1.00  0.00           C
ATOM   1673 HG11 VAL   131      36.409  31.179  18.296  1.00  0.00           H
ATOM   1674 HG12 VAL   131      37.613  30.194  18.842  1.00  0.00           H
ATOM   1675 HG13 VAL   131      37.784  30.965  17.264  1.00  0.00           H
ATOM   1676  CG2 VAL   131      35.881  29.535  15.852  1.00  0.00           C
ATOM   1677 HG21 VAL   131      35.019  30.197  15.769  1.00  0.00           H
ATOM   1678 HG22 VAL   131      36.837  29.929  15.510  1.00  0.00           H
ATOM   1679 HG23 VAL   131      35.690  28.594  15.334  1.00  0.00           H
ATOM   1680  C   VAL   131      38.217  27.902  17.342  1.00  0.00           C
ATOM   1681  O   VAL   131      39.107  28.109  18.194  1.00  0.00           O
ATOM   1682  N   GLU   132      38.513  27.450  16.092  1.00  0.00           N
ATOM   1683  H   GLU   132      37.791  27.001  15.547  1.00  0.00           H
ATOM   1684  CA  GLU   132      39.873  27.446  15.466  1.00  0.00           C
ATOM   1685  HA  GLU   132      40.621  27.958  16.073  1.00  0.00           H
ATOM   1686  CB  GLU   132      40.388  25.967  15.302  1.00  0.00           C
ATOM   1687  HB2 GLU   132      39.575  25.418  14.826  1.00  0.00           H
ATOM   1688  HB3 GLU   132      41.220  25.907  14.600  1.00  0.00           H
ATOM   1689  CG  GLU   132      40.742  25.300  16.679  1.00  0.00           C
ATOM   1690  HG2 GLU   132      40.092  25.590  17.504  1.00  0.00           H
ATOM   1691  HG3 GLU   132      40.713  24.216  16.564  1.00  0.00           H
ATOM   1692  CD  GLU   132      42.130  25.612  17.217  1.00  0.00           C
ATOM   1693  OE1 GLU   132      42.541  26.788  17.138  1.00  0.00           O
ATOM   1694  OE2 GLU   132      42.879  24.690  17.635  1.00  0.00           O
ATOM   1695  C   GLU   132      39.801  28.235  14.155  1.00  0.00           C
ATOM   1696  O   GLU   132      38.809  28.026  13.422  1.00  0.00           O
ATOM   1697  N   LEU   133      40.813  29.064  13.871  1.00  0.00           N
ATOM   1698  H   LEU   133      41.659  28.969  14.414  1.00  0.00           H
ATOM   1699  CA  LEU   133      40.638  30.203  12.888  1.00  0.00           C
ATOM   1700  HA  LEU   133      39.569  30.360  12.744  1.00  0.00           H
ATOM   1701  CB  LEU   133      41.166  31.541  13.410  1.00  0.00           C
ATOM   1702  HB2 LEU   133      42.206  31.433  13.718  1.00  0.00           H
ATOM   1703  HB3 LEU   133      41.114  32.355  12.687  1.00  0.00           H
ATOM   1704  CG  LEU   133      40.477  31.980  14.719  1.00  0.00           C
ATOM   1705  HG  LEU   133      40.429  31.127  15.396  1.00  0.00           H
ATOM   1706  CD1 LEU   133      41.189  33.210  15.336  1.00  0.00           C
ATOM   1707 HD11 LEU   133      42.216  32.972  15.612  1.00  0.00           H
ATOM   1708 HD12 LEU   133      41.136  34.040  14.632  1.00  0.00           H
ATOM   1709 HD13 LEU   133      40.602  33.560  16.185  1.00  0.00           H
ATOM   1710  CD2 LEU   133      39.041  32.359  14.410  1.00  0.00           C
ATOM   1711 HD21 LEU   133      38.667  32.954  15.243  1.00  0.00           H
ATOM   1712 HD22 LEU   133      39.010  32.889  13.458  1.00  0.00           H
ATOM   1713 HD23 LEU   133      38.484  31.432  14.276  1.00  0.00           H
ATOM   1714  C   LEU   133      41.309  29.739  11.581  1.00  0.00           C
ATOM   1715  O   LEU   133      42.063  28.744  11.574  1.00  0.00           O
ATOM   1716  N   PRO   134      41.122  30.519  10.518  1.00  0.00           N
ATOM   1717  CD  PRO   134      39.885  31.263  10.217  1.00  0.00           C
ATOM   1718  HD2 PRO   134      39.626  31.753  11.156  1.00  0.00           H
ATOM   1719  HD3 PRO   134      39.142  30.504   9.972  1.00  0.00           H
ATOM   1720  CG  PRO   134      40.205  32.265   9.156  1.00  0.00           C
ATOM   1721  HG2 PRO   134      40.699  33.149   9.558  1.00  0.00           H
ATOM   1722  HG3 PRO   134      39.430  32.647   8.491  1.00  0.00           H
ATOM   1723  CB  PRO   134      41.277  31.595   8.356  1.00  0.00           C
ATOM   1724  HB2 PRO   134      42.000  32.331   8.005  1.00  0.00           H
ATOM   1725  HB3 PRO   134      40.813  31.095   7.505  1.00  0.00           H
ATOM   1726  CA  PRO   134      41.969  30.586   9.279  1.00  0.00           C
ATOM   1727  HA  PRO   134      41.899  29.593   8.835  1.00  0.00           H
ATOM   1728  C   PRO   134      43.441  30.910   9.581  1.00  0.00           C
ATOM   1729  O   PRO   134      44.375  30.163   9.285  1.00  0.00           O
ATOM   1730  N   VAL   135      43.721  32.035  10.326  1.00  0.00           N
ATOM   1731  H   VAL   135      43.011  32.364  10.964  1.00  0.00           H
ATOM   1732  CA  VAL   135      45.056  32.391  10.842  1.00  0.00           C
ATOM   1733  HA  VAL   135      45.718  32.090  10.031  1.00  0.00           H
ATOM   1734  CB  VAL   135      45.225  33.890  11.196  1.00  0.00           C
ATOM   1735  HB  VAL   135      46.211  34.099  11.609  1.00  0.00           H
ATOM   1736  CG1 VAL   135      45.175  34.726   9.893  1.00  0.00           C
ATOM   1737 HG11 VAL   135      45.655  34.207   9.063  1.00  0.00           H
ATOM   1738 HG12 VAL   135      44.133  35.007   9.742  1.00  0.00           H
ATOM   1739 HG13 VAL   135      45.656  35.665  10.166  1.00  0.00           H
ATOM   1740  CG2 VAL   135      44.129  34.386  12.140  1.00  0.00           C
ATOM   1741 HG21 VAL   135      44.275  35.441  12.374  1.00  0.00           H
ATOM   1742 HG22 VAL   135      43.181  34.192  11.639  1.00  0.00           H
ATOM   1743 HG23 VAL   135      44.098  33.778  13.044  1.00  0.00           H
ATOM   1744  C   VAL   135      45.500  31.488  11.940  1.00  0.00           C
ATOM   1745  O   VAL   135      44.767  31.308  12.891  1.00  0.00           O
ATOM   1746  N   GLU   136      46.845  31.294  11.973  1.00  0.00           N
ATOM   1747  H   GLU   136      47.428  31.749  11.285  1.00  0.00           H
ATOM   1748  CA  GLU   136      47.525  30.728  13.162  1.00  0.00           C
ATOM   1749  HA  GLU   136      46.924  29.979  13.676  1.00  0.00           H
ATOM   1750  CB  GLU   136      48.885  30.076  12.794  1.00  0.00           C
ATOM   1751  HB2 GLU   136      49.479  30.703  12.129  1.00  0.00           H
ATOM   1752  HB3 GLU   136      49.422  30.170  13.738  1.00  0.00           H
ATOM   1753  CG  GLU   136      48.780  28.572  12.268  1.00  0.00           C
ATOM   1754  HG2 GLU   136      48.647  27.903  13.118  1.00  0.00           H
ATOM   1755  HG3 GLU   136      47.895  28.352  11.672  1.00  0.00           H
ATOM   1756  CD  GLU   136      49.909  28.005  11.361  1.00  0.00           C
ATOM   1757  OE1 GLU   136      50.621  27.089  11.768  1.00  0.00           O
ATOM   1758  OE2 GLU   136      50.191  28.732  10.384  1.00  0.00           O
ATOM   1759  C   GLU   136      47.728  31.837  14.300  1.00  0.00           C
ATOM   1760  O   GLU   136      47.054  31.771  15.281  1.00  0.00           O
ATOM   1761  N   LYS   137      48.649  32.815  14.108  1.00  0.00           N
ATOM   1762  H   LYS   137      49.285  32.726  13.329  1.00  0.00           H
ATOM   1763  CA  LYS   137      48.936  33.816  15.130  1.00  0.00           C
ATOM   1764  HA  LYS   137      48.451  33.566  16.074  1.00  0.00           H
ATOM   1765  CB  LYS   137      50.457  33.824  15.378  1.00  0.00           C
ATOM   1766  HB2 LYS   137      51.008  33.475  14.505  1.00  0.00           H
ATOM   1767  HB3 LYS   137      50.809  34.851  15.473  1.00  0.00           H
ATOM   1768  CG  LYS   137      51.006  32.801  16.493  1.00  0.00           C
ATOM   1769  HG2 LYS   137      52.094  32.861  16.475  1.00  0.00           H
ATOM   1770  HG3 LYS   137      50.807  33.245  17.469  1.00  0.00           H
ATOM   1771  CD  LYS   137      50.492  31.307  16.473  1.00  0.00           C
ATOM   1772  HD2 LYS   137      49.404  31.248  16.465  1.00  0.00           H
ATOM   1773  HD3 LYS   137      50.701  30.855  15.504  1.00  0.00           H
ATOM   1774  CE  LYS   137      51.117  30.474  17.626  1.00  0.00           C
ATOM   1775  HE2 LYS   137      51.228  29.457  17.251  1.00  0.00           H
ATOM   1776  HE3 LYS   137      52.123  30.745  17.947  1.00  0.00           H
ATOM   1777  NZ  LYS   137      50.282  30.457  18.867  1.00  0.00           N
ATOM   1778  HZ1 LYS   137      50.424  29.614  19.405  1.00  0.00           H
ATOM   1779  HZ2 LYS   137      50.608  31.110  19.565  1.00  0.00           H
ATOM   1780  HZ3 LYS   137      49.277  30.352  18.879  1.00  0.00           H
ATOM   1781  C   LYS   137      48.385  35.142  14.693  1.00  0.00           C
ATOM   1782  O   LYS   137      48.251  35.384  13.491  1.00  0.00           O
ATOM   1783  N   VAL   138      48.183  36.053  15.632  1.00  0.00           N
ATOM   1784  H   VAL   138      48.428  35.741  16.560  1.00  0.00           H
ATOM   1785  CA  VAL   138      47.699  37.392  15.572  1.00  0.00           C
ATOM   1786  HA  VAL   138      47.719  37.736  14.538  1.00  0.00           H
ATOM   1787  CB  VAL   138      46.284  37.520  16.140  1.00  0.00           C
ATOM   1788  HB  VAL   138      45.964  38.499  15.783  1.00  0.00           H
ATOM   1789  CG1 VAL   138      45.350  36.568  15.438  1.00  0.00           C
ATOM   1790 HG11 VAL   138      45.609  35.534  15.669  1.00  0.00           H
ATOM   1791 HG12 VAL   138      44.310  36.842  15.616  1.00  0.00           H
ATOM   1792 HG13 VAL   138      45.532  36.603  14.364  1.00  0.00           H
ATOM   1793  CG2 VAL   138      46.128  37.606  17.712  1.00  0.00           C
ATOM   1794 HG21 VAL   138      45.741  36.729  18.230  1.00  0.00           H
ATOM   1795 HG22 VAL   138      47.127  37.716  18.133  1.00  0.00           H
ATOM   1796 HG23 VAL   138      45.487  38.425  18.040  1.00  0.00           H
ATOM   1797  C   VAL   138      48.660  38.414  16.193  1.00  0.00           C
ATOM   1798  O   VAL   138      49.642  38.169  16.916  1.00  0.00           O
ATOM   1799  N   ASP   139      48.412  39.620  15.746  1.00  0.00           N
ATOM   1800  H   ASP   139      47.487  39.886  15.439  1.00  0.00           H
ATOM   1801  CA  ASP   139      49.276  40.798  16.011  1.00  0.00           C
ATOM   1802  HA  ASP   139      50.270  40.373  16.146  1.00  0.00           H
ATOM   1803  CB  ASP   139      49.320  41.763  14.768  1.00  0.00           C
ATOM   1804  HB2 ASP   139      48.290  41.939  14.456  1.00  0.00           H
ATOM   1805  HB3 ASP   139      49.693  42.682  15.221  1.00  0.00           H
ATOM   1806  CG  ASP   139      50.016  41.218  13.514  1.00  0.00           C
ATOM   1807  OD1 ASP   139      49.742  41.731  12.349  1.00  0.00           O
ATOM   1808  OD2 ASP   139      51.037  40.494  13.583  1.00  0.00           O
ATOM   1809  C   ASP   139      48.936  41.546  17.364  1.00  0.00           C
ATOM   1810  O   ASP   139      49.720  41.957  18.194  1.00  0.00           O
ATOM   1811  N   ILE   140      47.650  41.674  17.455  1.00  0.00           N
ATOM   1812  H   ILE   140      47.111  41.012  16.916  1.00  0.00           H
ATOM   1813  CA  ILE   140      46.914  42.543  18.453  1.00  0.00           C
ATOM   1814  HA  ILE   140      47.600  42.846  19.244  1.00  0.00           H
ATOM   1815  CB  ILE   140      46.522  43.910  17.851  1.00  0.00           C
ATOM   1816  HB  ILE   140      45.816  43.630  17.070  1.00  0.00           H
ATOM   1817  CG2 ILE   140      45.743  44.937  18.804  1.00  0.00           C
ATOM   1818 HG21 ILE   140      44.944  44.377  19.292  1.00  0.00           H
ATOM   1819 HG22 ILE   140      46.403  45.389  19.543  1.00  0.00           H
ATOM   1820 HG23 ILE   140      45.426  45.770  18.176  1.00  0.00           H
ATOM   1821  CG1 ILE   140      47.607  44.684  17.136  1.00  0.00           C
ATOM   1822 HG12 ILE   140      48.529  44.784  17.708  1.00  0.00           H
ATOM   1823 HG13 ILE   140      47.899  44.019  16.323  1.00  0.00           H
ATOM   1824  CD1 ILE   140      47.326  46.079  16.664  1.00  0.00           C
ATOM   1825 HD11 ILE   140      46.295  46.242  16.348  1.00  0.00           H
ATOM   1826 HD12 ILE   140      47.436  46.802  17.472  1.00  0.00           H
ATOM   1827 HD13 ILE   140      47.921  46.360  15.795  1.00  0.00           H
ATOM   1828  C   ILE   140      45.752  41.917  19.121  1.00  0.00           C
ATOM   1829  O   ILE   140      44.874  41.374  18.365  1.00  0.00           O
ATOM   1830  N   ILE   141      45.590  41.949  20.475  1.00  0.00           N
ATOM   1831  H   ILE   141      46.262  42.430  21.055  1.00  0.00           H
ATOM   1832  CA  ILE   141      44.306  41.603  21.148  1.00  0.00           C
ATOM   1833  HA  ILE   141      43.564  41.272  20.422  1.00  0.00           H
ATOM   1834  CB  ILE   141      44.415  40.356  22.144  1.00  0.00           C
ATOM   1835  HB  ILE   141      45.150  40.628  22.901  1.00  0.00           H
ATOM   1836  CG2 ILE   141      43.086  40.079  22.831  1.00  0.00           C
ATOM   1837 HG21 ILE   141      42.447  39.482  22.180  1.00  0.00           H
ATOM   1838 HG22 ILE   141      43.253  39.457  23.710  1.00  0.00           H
ATOM   1839 HG23 ILE   141      42.630  41.031  23.102  1.00  0.00           H
ATOM   1840  CG1 ILE   141      44.897  39.065  21.401  1.00  0.00           C
ATOM   1841 HG12 ILE   141      44.064  38.892  20.720  1.00  0.00           H
ATOM   1842 HG13 ILE   141      45.798  39.389  20.881  1.00  0.00           H
ATOM   1843  CD1 ILE   141      45.033  37.837  22.275  1.00  0.00           C
ATOM   1844 HD11 ILE   141      45.868  38.067  22.937  1.00  0.00           H
ATOM   1845 HD12 ILE   141      44.108  37.646  22.819  1.00  0.00           H
ATOM   1846 HD13 ILE   141      45.324  36.981  21.667  1.00  0.00           H
ATOM   1847  C   ILE   141      43.688  42.806  21.843  1.00  0.00           C
ATOM   1848  O   ILE   141      44.340  43.348  22.814  1.00  0.00           O
ATOM   1849  N   ILE   142      42.653  43.305  21.201  1.00  0.00           N
ATOM   1850  H   ILE   142      42.304  42.932  20.330  1.00  0.00           H
ATOM   1851  CA  ILE   142      41.711  44.235  21.772  1.00  0.00           C
ATOM   1852  HA  ILE   142      42.350  45.038  22.141  1.00  0.00           H
ATOM   1853  CB  ILE   142      40.704  44.891  20.790  1.00  0.00           C
ATOM   1854  HB  ILE   142      40.088  44.128  20.314  1.00  0.00           H
ATOM   1855  CG2 ILE   142      39.780  45.891  21.483  1.00  0.00           C
ATOM   1856 HG21 ILE   142      40.379  46.625  22.021  1.00  0.00           H
ATOM   1857 HG22 ILE   142      39.096  46.305  20.743  1.00  0.00           H
ATOM   1858 HG23 ILE   142      39.128  45.412  22.213  1.00  0.00           H
ATOM   1859  CG1 ILE   142      41.477  45.633  19.584  1.00  0.00           C
ATOM   1860 HG12 ILE   142      42.020  46.461  20.040  1.00  0.00           H
ATOM   1861 HG13 ILE   142      42.101  44.899  19.074  1.00  0.00           H
ATOM   1862  CD1 ILE   142      40.716  46.369  18.495  1.00  0.00           C
ATOM   1863 HD11 ILE   142      41.450  46.861  17.857  1.00  0.00           H
ATOM   1864 HD12 ILE   142      40.164  45.644  17.897  1.00  0.00           H
ATOM   1865 HD13 ILE   142      40.144  47.226  18.853  1.00  0.00           H
ATOM   1866  C   ILE   142      40.963  43.614  22.965  1.00  0.00           C
ATOM   1867  O   ILE   142      40.432  42.519  22.817  1.00  0.00           O
ATOM   1868  N   SER   143      41.078  44.193  24.139  1.00  0.00           N
ATOM   1869  H   SER   143      41.434  45.137  24.182  1.00  0.00           H
ATOM   1870  CA  SER   143      41.021  43.563  25.461  1.00  0.00           C
ATOM   1871  HA  SER   143      40.543  42.584  25.434  1.00  0.00           H
ATOM   1872  CB  SER   143      42.381  43.325  26.072  1.00  0.00           C
ATOM   1873  HB2 SER   143      42.759  44.306  26.360  1.00  0.00           H
ATOM   1874  HB3 SER   143      42.305  43.024  27.117  1.00  0.00           H
ATOM   1875  OG  SER   143      43.167  42.536  25.298  1.00  0.00           O
ATOM   1876  HG  SER   143      43.528  43.160  24.664  1.00  0.00           H
ATOM   1877  C   SER   143      40.135  44.614  26.202  1.00  0.00           C
ATOM   1878  O   SER   143      40.583  45.708  26.556  1.00  0.00           O
ATOM   1879  N   GLU   144      38.845  44.271  26.303  1.00  0.00           N
ATOM   1880  H   GLU   144      38.553  43.419  25.847  1.00  0.00           H
ATOM   1881  CA  GLU   144      37.822  45.042  26.972  1.00  0.00           C
ATOM   1882  HA  GLU   144      38.216  45.975  27.375  1.00  0.00           H
ATOM   1883  CB  GLU   144      36.772  45.457  25.985  1.00  0.00           C
ATOM   1884  HB2 GLU   144      37.296  45.664  25.051  1.00  0.00           H
ATOM   1885  HB3 GLU   144      36.194  44.571  25.721  1.00  0.00           H
ATOM   1886  CG  GLU   144      35.965  46.717  26.297  1.00  0.00           C
ATOM   1887  HG2 GLU   144      36.014  46.924  27.366  1.00  0.00           H
ATOM   1888  HG3 GLU   144      36.482  47.553  25.825  1.00  0.00           H
ATOM   1889  CD  GLU   144      34.474  46.729  25.812  1.00  0.00           C
ATOM   1890  OE1 GLU   144      34.018  47.651  25.114  1.00  0.00           O
ATOM   1891  OE2 GLU   144      33.808  45.823  26.261  1.00  0.00           O
ATOM   1892  C   GLU   144      37.329  44.337  28.249  1.00  0.00           C
ATOM   1893  O   GLU   144      36.212  44.560  28.546  1.00  0.00           O
ATOM   1894  N   TRP   145      38.135  43.404  28.893  1.00  0.00           N
ATOM   1895  H   TRP   145      39.089  43.716  29.003  1.00  0.00           H
ATOM   1896  CA  TRP   145      37.682  42.360  29.811  1.00  0.00           C
ATOM   1897  HA  TRP   145      36.862  41.796  29.367  1.00  0.00           H
ATOM   1898  CB  TRP   145      38.807  41.323  29.886  1.00  0.00           C
ATOM   1899  HB2 TRP   145      38.535  40.583  30.638  1.00  0.00           H
ATOM   1900  HB3 TRP   145      38.793  40.815  28.922  1.00  0.00           H
ATOM   1901  CG  TRP   145      40.108  41.916  30.212  1.00  0.00           C
ATOM   1902  CD1 TRP   145      40.986  42.324  29.347  1.00  0.00           C
ATOM   1903  HD1 TRP   145      40.697  42.490  28.320  1.00  0.00           H
ATOM   1904  NE1 TRP   145      42.156  42.681  29.944  1.00  0.00           N
ATOM   1905  HE1 TRP   145      43.049  42.870  29.512  1.00  0.00           H
ATOM   1906  CE2 TRP   145      41.993  42.666  31.322  1.00  0.00           C
ATOM   1907  CZ2 TRP   145      42.862  42.919  32.392  1.00  0.00           C
ATOM   1908  HZ2 TRP   145      43.780  43.452  32.193  1.00  0.00           H
ATOM   1909  CH2 TRP   145      42.309  42.933  33.728  1.00  0.00           C
ATOM   1910  HH2 TRP   145      42.857  43.393  34.536  1.00  0.00           H
ATOM   1911  CZ3 TRP   145      41.069  42.358  33.942  1.00  0.00           C
ATOM   1912  HZ3 TRP   145      40.578  42.323  34.903  1.00  0.00           H
ATOM   1913  CE3 TRP   145      40.225  41.963  32.878  1.00  0.00           C
ATOM   1914  HE3 TRP   145      39.220  41.618  33.070  1.00  0.00           H
ATOM   1915  CD2 TRP   145      40.695  42.144  31.584  1.00  0.00           C
ATOM   1916  C   TRP   145      37.137  42.884  31.133  1.00  0.00           C
ATOM   1917  O   TRP   145      36.675  42.166  31.985  1.00  0.00           O
ATOM   1918  N   MET   146      37.437  44.203  31.341  1.00  0.00           N
ATOM   1919  H   MET   146      37.979  44.701  30.650  1.00  0.00           H
ATOM   1920  CA  MET   146      37.371  44.756  32.729  1.00  0.00           C
ATOM   1921  HA  MET   146      37.922  44.104  33.407  1.00  0.00           H
ATOM   1922  CB  MET   146      38.110  46.068  32.668  1.00  0.00           C
ATOM   1923  HB2 MET   146      37.572  46.694  31.956  1.00  0.00           H
ATOM   1924  HB3 MET   146      38.179  46.580  33.628  1.00  0.00           H
ATOM   1925  CG  MET   146      39.523  45.970  32.183  1.00  0.00           C
ATOM   1926  HG2 MET   146      40.113  46.757  32.652  1.00  0.00           H
ATOM   1927  HG3 MET   146      39.955  45.025  32.512  1.00  0.00           H
ATOM   1928  SD  MET   146      39.760  46.007  30.366  1.00  0.00           S
ATOM   1929  CE  MET   146      41.461  45.810  30.167  1.00  0.00           C
ATOM   1930  HE1 MET   146      41.998  46.745  30.007  1.00  0.00           H
ATOM   1931  HE2 MET   146      41.828  45.344  31.081  1.00  0.00           H
ATOM   1932  HE3 MET   146      41.681  45.214  29.282  1.00  0.00           H
ATOM   1933  C   MET   146      35.911  45.047  33.192  1.00  0.00           C
ATOM   1934  O   MET   146      34.960  45.164  32.426  1.00  0.00           O
ATOM   1935  N   GLY   147      35.694  45.043  34.502  1.00  0.00           N
ATOM   1936  H   GLY   147      36.454  44.694  35.067  1.00  0.00           H
ATOM   1937  CA  GLY   147      34.382  45.117  35.159  1.00  0.00           C
ATOM   1938  HA2 GLY   147      33.487  45.154  34.537  1.00  0.00           H
ATOM   1939  HA3 GLY   147      34.333  44.254  35.822  1.00  0.00           H
ATOM   1940  C   GLY   147      34.239  46.305  36.033  1.00  0.00           C
ATOM   1941  O   GLY   147      35.098  47.110  36.304  1.00  0.00           O
ATOM   1942  N   TYR   148      33.129  46.201  36.774  1.00  0.00           N
ATOM   1943  H   TYR   148      32.286  46.076  36.232  1.00  0.00           H
ATOM   1944  CA  TYR   148      32.984  46.568  38.179  1.00  0.00           C
ATOM   1945  HA  TYR   148      33.014  47.656  38.245  1.00  0.00           H
ATOM   1946  CB  TYR   148      31.665  46.139  38.670  1.00  0.00           C
ATOM   1947  HB2 TYR   148      31.790  45.059  38.741  1.00  0.00           H
ATOM   1948  HB3 TYR   148      31.422  46.390  39.702  1.00  0.00           H
ATOM   1949  CG  TYR   148      30.404  46.452  37.860  1.00  0.00           C
ATOM   1950  CD1 TYR   148      29.408  45.517  37.882  1.00  0.00           C
ATOM   1951  HD1 TYR   148      29.373  44.648  38.522  1.00  0.00           H
ATOM   1952  CE1 TYR   148      28.158  45.745  37.253  1.00  0.00           C
ATOM   1953  HE1 TYR   148      27.619  44.817  37.131  1.00  0.00           H
ATOM   1954  CZ  TYR   148      28.081  46.825  36.335  1.00  0.00           C
ATOM   1955  OH  TYR   148      27.186  46.737  35.333  1.00  0.00           O
ATOM   1956  HH  TYR   148      27.268  47.498  34.754  1.00  0.00           H
ATOM   1957  CE2 TYR   148      29.099  47.792  36.262  1.00  0.00           C
ATOM   1958  HE2 TYR   148      28.936  48.698  35.697  1.00  0.00           H
ATOM   1959  CD2 TYR   148      30.221  47.622  37.048  1.00  0.00           C
ATOM   1960  HD2 TYR   148      30.914  48.450  37.066  1.00  0.00           H
ATOM   1961  C   TYR   148      34.107  45.996  38.981  1.00  0.00           C
ATOM   1962  O   TYR   148      34.463  44.814  38.774  1.00  0.00           O
ATOM   1963  N   CYS   149      34.674  46.752  39.945  1.00  0.00           N
ATOM   1964  H   CYS   149      34.272  47.679  39.959  1.00  0.00           H
ATOM   1965  CA  CYS   149      35.695  46.342  40.922  1.00  0.00           C
ATOM   1966  HA  CYS   149      35.967  47.197  41.541  1.00  0.00           H
ATOM   1967  CB  CYS   149      35.042  45.234  41.818  1.00  0.00           C
ATOM   1968  HB2 CYS   149      33.965  45.160  41.671  1.00  0.00           H
ATOM   1969  HB3 CYS   149      35.510  44.316  41.462  1.00  0.00           H
ATOM   1970  SG  CYS   149      35.682  45.437  43.395  1.00  0.00           S
ATOM   1971  HG  CYS   149      36.903  45.327  42.865  1.00  0.00           H
ATOM   1972  C   CYS   149      37.047  45.871  40.283  1.00  0.00           C
ATOM   1973  O   CYS   149      37.722  44.899  40.733  1.00  0.00           O
ATOM   1974  N   LEU   150      37.226  46.337  39.020  1.00  0.00           N
ATOM   1975  H   LEU   150      36.563  47.047  38.742  1.00  0.00           H
ATOM   1976  CA  LEU   150      38.035  45.764  38.031  1.00  0.00           C
ATOM   1977  HA  LEU   150      37.903  46.366  37.132  1.00  0.00           H
ATOM   1978  CB  LEU   150      39.584  45.818  38.425  1.00  0.00           C
ATOM   1979  HB2 LEU   150      39.948  46.803  38.715  1.00  0.00           H
ATOM   1980  HB3 LEU   150      39.664  45.129  39.266  1.00  0.00           H
ATOM   1981  CG  LEU   150      40.577  45.238  37.296  1.00  0.00           C
ATOM   1982  HG  LEU   150      40.385  44.165  37.313  1.00  0.00           H
ATOM   1983  CD1 LEU   150      40.316  45.654  35.830  1.00  0.00           C
ATOM   1984 HD11 LEU   150      39.510  45.066  35.391  1.00  0.00           H
ATOM   1985 HD12 LEU   150      40.096  46.721  35.792  1.00  0.00           H
ATOM   1986 HD13 LEU   150      41.188  45.293  35.287  1.00  0.00           H
ATOM   1987  CD2 LEU   150      41.988  45.678  37.784  1.00  0.00           C
ATOM   1988 HD21 LEU   150      42.109  46.761  37.795  1.00  0.00           H
ATOM   1989 HD22 LEU   150      42.142  45.280  38.787  1.00  0.00           H
ATOM   1990 HD23 LEU   150      42.737  45.160  37.185  1.00  0.00           H
ATOM   1991  C   LEU   150      37.598  44.321  37.629  1.00  0.00           C
ATOM   1992  O   LEU   150      37.432  44.148  36.494  1.00  0.00           O
ATOM   1993  N   PHE   151      37.503  43.332  38.505  1.00  0.00           N
ATOM   1994  H   PHE   151      37.684  43.553  39.474  1.00  0.00           H
ATOM   1995  CA  PHE   151      37.402  41.957  38.119  1.00  0.00           C
ATOM   1996  HA  PHE   151      37.894  41.866  37.151  1.00  0.00           H
ATOM   1997  CB  PHE   151      38.137  41.149  39.182  1.00  0.00           C
ATOM   1998  HB2 PHE   151      37.715  41.211  40.185  1.00  0.00           H
ATOM   1999  HB3 PHE   151      38.068  40.089  38.936  1.00  0.00           H
ATOM   2000  CG  PHE   151      39.631  41.494  39.198  1.00  0.00           C
ATOM   2001  CD1 PHE   151      40.466  41.103  38.108  1.00  0.00           C
ATOM   2002  HD1 PHE   151      40.039  40.605  37.251  1.00  0.00           H
ATOM   2003  CE1 PHE   151      41.836  41.298  38.152  1.00  0.00           C
ATOM   2004  HE1 PHE   151      42.377  41.044  37.252  1.00  0.00           H
ATOM   2005  CZ  PHE   151      42.455  41.613  39.355  1.00  0.00           C
ATOM   2006  HZ  PHE   151      43.523  41.471  39.429  1.00  0.00           H
ATOM   2007  CE2 PHE   151      41.638  41.962  40.464  1.00  0.00           C
ATOM   2008  HE2 PHE   151      42.128  41.979  41.425  1.00  0.00           H
ATOM   2009  CD2 PHE   151      40.238  42.020  40.357  1.00  0.00           C
ATOM   2010  HD2 PHE   151      39.704  42.135  41.288  1.00  0.00           H
ATOM   2011  C   PHE   151      35.997  41.292  37.939  1.00  0.00           C
ATOM   2012  O   PHE   151      36.137  40.242  37.277  1.00  0.00           O
ATOM   2013  N   TYR   152      34.832  41.894  38.208  1.00  0.00           N
ATOM   2014  H   TYR   152      34.983  42.799  38.631  1.00  0.00           H
ATOM   2015  CA  TYR   152      33.520  41.161  38.326  1.00  0.00           C
ATOM   2016  HA  TYR   152      33.502  40.511  39.201  1.00  0.00           H
ATOM   2017  CB  TYR   152      32.375  42.148  38.529  1.00  0.00           C
ATOM   2018  HB2 TYR   152      32.420  42.496  39.561  1.00  0.00           H
ATOM   2019  HB3 TYR   152      32.557  43.000  37.874  1.00  0.00           H
ATOM   2020  CG  TYR   152      30.947  41.631  38.244  1.00  0.00           C
ATOM   2021  CD1 TYR   152      30.445  40.463  38.855  1.00  0.00           C
ATOM   2022  HD1 TYR   152      31.018  40.075  39.684  1.00  0.00           H
ATOM   2023  CE1 TYR   152      29.124  40.078  38.629  1.00  0.00           C
ATOM   2024  HE1 TYR   152      28.754  39.187  39.115  1.00  0.00           H
ATOM   2025  CZ  TYR   152      28.344  40.810  37.713  1.00  0.00           C
ATOM   2026  OH  TYR   152      26.995  40.645  37.975  1.00  0.00           O
ATOM   2027  HH  TYR   152      26.675  39.774  38.222  1.00  0.00           H
ATOM   2028  CE2 TYR   152      28.883  41.942  37.034  1.00  0.00           C
ATOM   2029  HE2 TYR   152      28.225  42.511  36.393  1.00  0.00           H
ATOM   2030  CD2 TYR   152      30.124  42.373  37.353  1.00  0.00           C
ATOM   2031  HD2 TYR   152      30.486  43.283  36.897  1.00  0.00           H
ATOM   2032  C   TYR   152      33.147  40.179  37.218  1.00  0.00           C
ATOM   2033  O   TYR   152      32.751  39.073  37.417  1.00  0.00           O
ATOM   2034  N   GLU   153      33.294  40.673  35.991  1.00  0.00           N
ATOM   2035  H   GLU   153      33.471  41.664  35.913  1.00  0.00           H
ATOM   2036  CA  GLU   153      32.763  39.954  34.809  1.00  0.00           C
ATOM   2037  HA  GLU   153      31.709  39.729  34.971  1.00  0.00           H
ATOM   2038  CB  GLU   153      32.831  40.774  33.549  1.00  0.00           C
ATOM   2039  HB2 GLU   153      33.863  41.060  33.345  1.00  0.00           H
ATOM   2040  HB3 GLU   153      32.457  40.255  32.667  1.00  0.00           H
ATOM   2041  CG  GLU   153      32.079  42.081  33.621  1.00  0.00           C
ATOM   2042  HG2 GLU   153      32.404  42.658  34.487  1.00  0.00           H
ATOM   2043  HG3 GLU   153      32.499  42.599  32.759  1.00  0.00           H
ATOM   2044  CD  GLU   153      30.559  42.042  33.435  1.00  0.00           C
ATOM   2045  OE1 GLU   153      29.983  43.114  33.611  1.00  0.00           O
ATOM   2046  OE2 GLU   153      30.077  41.308  32.555  1.00  0.00           O
ATOM   2047  C   GLU   153      33.570  38.682  34.492  1.00  0.00           C
ATOM   2048  O   GLU   153      32.881  37.840  33.848  1.00  0.00           O
ATOM   2049  N   SER   154      34.777  38.478  35.097  1.00  0.00           N
ATOM   2050  H   SER   154      35.163  39.248  35.624  1.00  0.00           H
ATOM   2051  CA  SER   154      35.519  37.205  35.030  1.00  0.00           C
ATOM   2052  HA  SER   154      36.429  37.342  35.615  1.00  0.00           H
ATOM   2053  CB  SER   154      34.685  36.054  35.623  1.00  0.00           C
ATOM   2054  HB2 SER   154      33.736  35.969  35.094  1.00  0.00           H
ATOM   2055  HB3 SER   154      35.171  35.079  35.590  1.00  0.00           H
ATOM   2056  OG  SER   154      34.462  36.404  37.004  1.00  0.00           O
ATOM   2057  HG  SER   154      34.140  37.306  37.070  1.00  0.00           H
ATOM   2058  C   SER   154      36.076  36.955  33.646  1.00  0.00           C
ATOM   2059  O   SER   154      36.736  36.011  33.392  1.00  0.00           O
ATOM   2060  N   MET   155      35.712  37.708  32.601  1.00  0.00           N
ATOM   2061  H   MET   155      34.850  38.228  32.672  1.00  0.00           H
ATOM   2062  CA  MET   155      36.252  37.551  31.193  1.00  0.00           C
ATOM   2063  HA  MET   155      35.902  36.612  30.765  1.00  0.00           H
ATOM   2064  CB  MET   155      35.551  38.668  30.339  1.00  0.00           C
ATOM   2065  HB2 MET   155      35.462  39.489  31.051  1.00  0.00           H
ATOM   2066  HB3 MET   155      36.164  38.831  29.453  1.00  0.00           H
ATOM   2067  CG  MET   155      34.127  38.258  29.886  1.00  0.00           C
ATOM   2068  HG2 MET   155      34.188  37.246  29.485  1.00  0.00           H
ATOM   2069  HG3 MET   155      33.543  38.173  30.802  1.00  0.00           H
ATOM   2070  SD  MET   155      33.287  39.426  28.850  1.00  0.00           S
ATOM   2071  CE  MET   155      33.421  40.943  29.851  1.00  0.00           C
ATOM   2072  HE1 MET   155      34.453  41.023  30.194  1.00  0.00           H
ATOM   2073  HE2 MET   155      33.312  41.828  29.225  1.00  0.00           H
ATOM   2074  HE3 MET   155      32.659  41.015  30.627  1.00  0.00           H
ATOM   2075  C   MET   155      37.807  37.657  31.127  1.00  0.00           C
ATOM   2076  O   MET   155      38.316  37.291  30.111  1.00  0.00           O
ATOM   2077  N   LEU   156      38.517  38.218  32.179  1.00  0.00           N
ATOM   2078  H   LEU   156      37.967  38.758  32.832  1.00  0.00           H
ATOM   2079  CA  LEU   156      39.932  37.949  32.374  1.00  0.00           C
ATOM   2080  HA  LEU   156      40.345  38.662  31.660  1.00  0.00           H
ATOM   2081  CB  LEU   156      40.263  38.336  33.808  1.00  0.00           C
ATOM   2082  HB2 LEU   156      39.841  39.322  34.000  1.00  0.00           H
ATOM   2083  HB3 LEU   156      39.821  37.625  34.507  1.00  0.00           H
ATOM   2084  CG  LEU   156      41.827  38.320  33.986  1.00  0.00           C
ATOM   2085  HG  LEU   156      42.298  37.337  33.998  1.00  0.00           H
ATOM   2086  CD1 LEU   156      42.604  39.098  32.895  1.00  0.00           C
ATOM   2087 HD11 LEU   156      43.557  39.444  33.294  1.00  0.00           H
ATOM   2088 HD12 LEU   156      43.009  38.467  32.104  1.00  0.00           H
ATOM   2089 HD13 LEU   156      41.984  39.928  32.556  1.00  0.00           H
ATOM   2090  CD2 LEU   156      42.130  38.962  35.372  1.00  0.00           C
ATOM   2091 HD21 LEU   156      41.629  39.927  35.447  1.00  0.00           H
ATOM   2092 HD22 LEU   156      41.676  38.329  36.135  1.00  0.00           H
ATOM   2093 HD23 LEU   156      43.202  39.160  35.387  1.00  0.00           H
ATOM   2094  C   LEU   156      40.337  36.480  31.916  1.00  0.00           C
ATOM   2095  O   LEU   156      41.196  36.298  31.070  1.00  0.00           O
ATOM   2096  N   ASN   157      39.601  35.474  32.436  1.00  0.00           N
ATOM   2097  H   ASN   157      38.778  35.743  32.956  1.00  0.00           H
ATOM   2098  CA  ASN   157      39.883  34.038  32.073  1.00  0.00           C
ATOM   2099  HA  ASN   157      40.929  33.807  32.277  1.00  0.00           H
ATOM   2100  CB  ASN   157      38.879  33.156  33.001  1.00  0.00           C
ATOM   2101  HB2 ASN   157      39.445  32.303  33.376  1.00  0.00           H
ATOM   2102  HB3 ASN   157      38.647  33.810  33.842  1.00  0.00           H
ATOM   2103  CG  ASN   157      37.513  32.607  32.312  1.00  0.00           C
ATOM   2104  OD1 ASN   157      37.271  31.991  31.306  1.00  0.00           O
ATOM   2105  ND2 ASN   157      36.457  32.651  33.083  1.00  0.00           N
ATOM   2106 HD21 ASN   157      35.543  32.755  32.667  1.00  0.00           H
ATOM   2107 HD22 ASN   157      36.530  33.192  33.933  1.00  0.00           H
ATOM   2108  C   ASN   157      39.673  33.753  30.528  1.00  0.00           C
ATOM   2109  O   ASN   157      40.597  33.141  29.978  1.00  0.00           O
ATOM   2110  N   THR   158      38.807  34.510  29.895  1.00  0.00           N
ATOM   2111  H   THR   158      38.438  35.255  30.468  1.00  0.00           H
ATOM   2112  CA  THR   158      38.495  34.425  28.488  1.00  0.00           C
ATOM   2113  HA  THR   158      38.547  33.347  28.339  1.00  0.00           H
ATOM   2114  CB  THR   158      37.115  35.109  28.173  1.00  0.00           C
ATOM   2115  HB  THR   158      37.084  36.131  28.551  1.00  0.00           H
ATOM   2116  CG2 THR   158      36.765  34.892  26.720  1.00  0.00           C
ATOM   2117 HG21 THR   158      36.844  33.834  26.473  1.00  0.00           H
ATOM   2118 HG22 THR   158      35.726  35.172  26.544  1.00  0.00           H
ATOM   2119 HG23 THR   158      37.392  35.588  26.163  1.00  0.00           H
ATOM   2120  OG1 THR   158      36.176  34.478  28.994  1.00  0.00           O
ATOM   2121  HG1 THR   158      36.238  33.545  28.779  1.00  0.00           H
ATOM   2122  C   THR   158      39.633  35.102  27.667  1.00  0.00           C
ATOM   2123  O   THR   158      40.228  34.445  26.777  1.00  0.00           O
ATOM   2124  N   VAL   159      40.019  36.359  27.964  1.00  0.00           N
ATOM   2125  H   VAL   159      39.651  36.790  28.801  1.00  0.00           H
ATOM   2126  CA  VAL   159      41.234  37.011  27.302  1.00  0.00           C
ATOM   2127  HA  VAL   159      41.169  37.028  26.214  1.00  0.00           H
ATOM   2128  CB  VAL   159      41.422  38.515  27.672  1.00  0.00           C
ATOM   2129  HB  VAL   159      41.392  38.672  28.750  1.00  0.00           H
ATOM   2130  CG1 VAL   159      42.684  39.248  27.119  1.00  0.00           C
ATOM   2131 HG11 VAL   159      42.681  39.314  26.031  1.00  0.00           H
ATOM   2132 HG12 VAL   159      42.627  40.291  27.430  1.00  0.00           H
ATOM   2133 HG13 VAL   159      43.550  38.739  27.541  1.00  0.00           H
ATOM   2134  CG2 VAL   159      40.236  39.162  26.910  1.00  0.00           C
ATOM   2135 HG21 VAL   159      40.289  40.214  27.187  1.00  0.00           H
ATOM   2136 HG22 VAL   159      40.372  39.079  25.832  1.00  0.00           H
ATOM   2137 HG23 VAL   159      39.210  38.927  27.197  1.00  0.00           H
ATOM   2138  C   VAL   159      42.551  36.233  27.439  1.00  0.00           C
ATOM   2139  O   VAL   159      43.240  36.145  26.413  1.00  0.00           O
ATOM   2140  N   LEU   160      42.902  35.719  28.616  1.00  0.00           N
ATOM   2141  H   LEU   160      42.325  35.950  29.412  1.00  0.00           H
ATOM   2142  CA  LEU   160      44.030  34.906  28.875  1.00  0.00           C
ATOM   2143  HA  LEU   160      44.990  35.417  28.810  1.00  0.00           H
ATOM   2144  CB  LEU   160      43.823  34.436  30.338  1.00  0.00           C
ATOM   2145  HB2 LEU   160      42.772  34.177  30.470  1.00  0.00           H
ATOM   2146  HB3 LEU   160      44.412  33.527  30.455  1.00  0.00           H
ATOM   2147  CG  LEU   160      44.307  35.363  31.571  1.00  0.00           C
ATOM   2148  HG  LEU   160      43.834  36.333  31.421  1.00  0.00           H
ATOM   2149  CD1 LEU   160      43.763  34.841  32.856  1.00  0.00           C
ATOM   2150 HD11 LEU   160      43.857  33.755  32.862  1.00  0.00           H
ATOM   2151 HD12 LEU   160      44.399  35.219  33.657  1.00  0.00           H
ATOM   2152 HD13 LEU   160      42.741  35.149  33.074  1.00  0.00           H
ATOM   2153  CD2 LEU   160      45.838  35.577  31.689  1.00  0.00           C
ATOM   2154 HD21 LEU   160      46.003  36.187  32.577  1.00  0.00           H
ATOM   2155 HD22 LEU   160      46.266  34.579  31.782  1.00  0.00           H
ATOM   2156 HD23 LEU   160      46.128  36.141  30.803  1.00  0.00           H
ATOM   2157  C   LEU   160      44.192  33.757  27.887  1.00  0.00           C
ATOM   2158  O   LEU   160      45.292  33.519  27.353  1.00  0.00           O
ATOM   2159  N   HIE   161      43.147  33.011  27.641  1.00  0.00           N
ATOM   2160  H   HIE   161      42.265  33.406  27.931  1.00  0.00           H
ATOM   2161  CA  HIE   161      43.174  31.952  26.668  1.00  0.00           C
ATOM   2162  HA  HIE   161      44.057  31.385  26.961  1.00  0.00           H
ATOM   2163  CB  HIE   161      41.845  31.188  26.708  1.00  0.00           C
ATOM   2164  HB2 HIE   161      41.611  30.862  27.722  1.00  0.00           H
ATOM   2165  HB3 HIE   161      41.000  31.801  26.396  1.00  0.00           H
ATOM   2166  CG  HIE   161      41.869  29.957  25.791  1.00  0.00           C
ATOM   2167  ND1 HIE   161      40.858  28.961  25.927  1.00  0.00           N
ATOM   2168  CE1 HIE   161      41.399  27.965  25.249  1.00  0.00           C
ATOM   2169  HE1 HIE   161      40.985  26.985  25.062  1.00  0.00           H
ATOM   2170  NE2 HIE   161      42.647  28.205  24.754  1.00  0.00           N
ATOM   2171  HE2 HIE   161      43.182  27.544  24.210  1.00  0.00           H
ATOM   2172  CD2 HIE   161      43.034  29.425  25.238  1.00  0.00           C
ATOM   2173  HD2 HIE   161      43.997  29.906  25.331  1.00  0.00           H
ATOM   2174  C   HIE   161      43.440  32.474  25.259  1.00  0.00           C
ATOM   2175  O   HIE   161      44.365  32.069  24.505  1.00  0.00           O
ATOM   2176  N   ALA   162      42.706  33.539  24.915  1.00  0.00           N
ATOM   2177  H   ALA   162      42.154  34.052  25.588  1.00  0.00           H
ATOM   2178  CA  ALA   162      42.972  34.168  23.637  1.00  0.00           C
ATOM   2179  HA  ALA   162      42.917  33.380  22.886  1.00  0.00           H
ATOM   2180  CB  ALA   162      41.923  35.294  23.388  1.00  0.00           C
ATOM   2181  HB1 ALA   162      40.907  34.957  23.187  1.00  0.00           H
ATOM   2182  HB2 ALA   162      42.017  36.105  24.110  1.00  0.00           H
ATOM   2183  HB3 ALA   162      42.195  35.642  22.391  1.00  0.00           H
ATOM   2184  C   ALA   162      44.410  34.683  23.480  1.00  0.00           C
ATOM   2185  O   ALA   162      44.976  34.585  22.367  1.00  0.00           O
ATOM   2186  N   ARG   163      44.999  35.339  24.480  1.00  0.00           N
ATOM   2187  H   ARG   163      44.435  35.578  25.283  1.00  0.00           H
ATOM   2188  CA  ARG   163      46.435  35.538  24.469  1.00  0.00           C
ATOM   2189  HA  ARG   163      46.660  36.212  23.642  1.00  0.00           H
ATOM   2190  CB  ARG   163      46.950  36.242  25.742  1.00  0.00           C
ATOM   2191  HB2 ARG   163      46.583  37.269  25.724  1.00  0.00           H
ATOM   2192  HB3 ARG   163      46.547  35.680  26.584  1.00  0.00           H
ATOM   2193  CG  ARG   163      48.417  36.294  26.072  1.00  0.00           C
ATOM   2194  HG2 ARG   163      48.878  35.312  25.969  1.00  0.00           H
ATOM   2195  HG3 ARG   163      48.938  37.024  25.452  1.00  0.00           H
ATOM   2196  CD  ARG   163      48.630  36.659  27.547  1.00  0.00           C
ATOM   2197  HD2 ARG   163      49.549  37.238  27.639  1.00  0.00           H
ATOM   2198  HD3 ARG   163      47.843  37.329  27.893  1.00  0.00           H
ATOM   2199  NE  ARG   163      48.584  35.463  28.385  1.00  0.00           N
ATOM   2200  HE  ARG   163      48.748  34.656  27.800  1.00  0.00           H
ATOM   2201  CZ  ARG   163      48.790  35.364  29.707  1.00  0.00           C
ATOM   2202  NH1 ARG   163      48.956  36.350  30.504  1.00  0.00           N
ATOM   2203 HH11 ARG   163      48.822  37.289  30.156  1.00  0.00           H
ATOM   2204 HH12 ARG   163      48.925  36.118  31.487  1.00  0.00           H
ATOM   2205  NH2 ARG   163      48.657  34.117  30.132  1.00  0.00           N
ATOM   2206 HH21 ARG   163      48.829  33.445  29.398  1.00  0.00           H
ATOM   2207 HH22 ARG   163      49.098  33.935  31.022  1.00  0.00           H
ATOM   2208  C   ARG   163      47.225  34.328  24.094  1.00  0.00           C
ATOM   2209  O   ARG   163      48.139  34.488  23.287  1.00  0.00           O
ATOM   2210  N   ASP   164      47.112  33.216  24.841  1.00  0.00           N
ATOM   2211  H   ASP   164      46.211  33.210  25.298  1.00  0.00           H
ATOM   2212  CA  ASP   164      47.993  31.994  24.812  1.00  0.00           C
ATOM   2213  HA  ASP   164      49.041  32.294  24.840  1.00  0.00           H
ATOM   2214  CB  ASP   164      47.671  31.227  26.054  1.00  0.00           C
ATOM   2215  HB2 ASP   164      46.592  31.243  26.207  1.00  0.00           H
ATOM   2216  HB3 ASP   164      47.915  30.180  25.873  1.00  0.00           H
ATOM   2217  CG  ASP   164      48.534  31.675  27.198  1.00  0.00           C
ATOM   2218  OD1 ASP   164      48.616  32.850  27.585  1.00  0.00           O
ATOM   2219  OD2 ASP   164      49.102  30.768  27.841  1.00  0.00           O
ATOM   2220  C   ASP   164      47.732  31.271  23.545  1.00  0.00           C
ATOM   2221  O   ASP   164      48.530  30.404  23.138  1.00  0.00           O
ATOM   2222  N   LYS   165      46.584  31.397  22.894  1.00  0.00           N
ATOM   2223  H   LYS   165      45.847  31.978  23.267  1.00  0.00           H
ATOM   2224  CA  LYS   165      46.222  30.614  21.630  1.00  0.00           C
ATOM   2225  HA  LYS   165      46.666  29.620  21.677  1.00  0.00           H
ATOM   2226  CB  LYS   165      44.749  30.389  21.673  1.00  0.00           C
ATOM   2227  HB2 LYS   165      44.491  30.110  22.694  1.00  0.00           H
ATOM   2228  HB3 LYS   165      44.200  31.291  21.404  1.00  0.00           H
ATOM   2229  CG  LYS   165      44.141  29.499  20.657  1.00  0.00           C
ATOM   2230  HG2 LYS   165      44.287  29.898  19.653  1.00  0.00           H
ATOM   2231  HG3 LYS   165      44.653  28.539  20.719  1.00  0.00           H
ATOM   2232  CD  LYS   165      42.633  29.447  20.971  1.00  0.00           C
ATOM   2233  HD2 LYS   165      42.402  29.783  21.982  1.00  0.00           H
ATOM   2234  HD3 LYS   165      42.155  30.140  20.280  1.00  0.00           H
ATOM   2235  CE  LYS   165      42.217  28.037  20.604  1.00  0.00           C
ATOM   2236  HE2 LYS   165      42.831  27.804  19.735  1.00  0.00           H
ATOM   2237  HE3 LYS   165      42.746  27.385  21.298  1.00  0.00           H
ATOM   2238  NZ  LYS   165      40.830  27.642  20.476  1.00  0.00           N
ATOM   2239  HZ1 LYS   165      40.670  26.658  20.638  1.00  0.00           H
ATOM   2240  HZ2 LYS   165      40.298  28.191  21.137  1.00  0.00           H
ATOM   2241  HZ3 LYS   165      40.393  27.832  19.585  1.00  0.00           H
ATOM   2242  C   LYS   165      46.813  31.245  20.359  1.00  0.00           C
ATOM   2243  O   LYS   165      47.459  30.674  19.551  1.00  0.00           O
ATOM   2244  N   TRP   166      46.447  32.526  20.127  1.00  0.00           N
ATOM   2245  H   TRP   166      45.826  32.956  20.798  1.00  0.00           H
ATOM   2246  CA  TRP   166      46.620  33.286  18.900  1.00  0.00           C
ATOM   2247  HA  TRP   166      46.970  32.607  18.122  1.00  0.00           H
ATOM   2248  CB  TRP   166      45.200  33.732  18.399  1.00  0.00           C
ATOM   2249  HB2 TRP   166      44.927  34.609  18.985  1.00  0.00           H
ATOM   2250  HB3 TRP   166      45.278  34.064  17.364  1.00  0.00           H
ATOM   2251  CG  TRP   166      44.177  32.737  18.345  1.00  0.00           C
ATOM   2252  CD1 TRP   166      44.274  31.677  17.448  1.00  0.00           C
ATOM   2253  HD1 TRP   166      44.940  31.551  16.607  1.00  0.00           H
ATOM   2254  NE1 TRP   166      42.999  31.140  17.384  1.00  0.00           N
ATOM   2255  HE1 TRP   166      42.823  30.216  17.015  1.00  0.00           H
ATOM   2256  CE2 TRP   166      42.069  31.769  18.245  1.00  0.00           C
ATOM   2257  CZ2 TRP   166      40.787  31.404  18.590  1.00  0.00           C
ATOM   2258  HZ2 TRP   166      40.497  30.392  18.347  1.00  0.00           H
ATOM   2259  CH2 TRP   166      40.044  32.262  19.467  1.00  0.00           C
ATOM   2260  HH2 TRP   166      39.005  32.050  19.673  1.00  0.00           H
ATOM   2261  CZ3 TRP   166      40.779  33.297  20.087  1.00  0.00           C
ATOM   2262  HZ3 TRP   166      40.196  33.953  20.715  1.00  0.00           H
ATOM   2263  CE3 TRP   166      42.155  33.557  19.840  1.00  0.00           C
ATOM   2264  HE3 TRP   166      42.739  34.313  20.343  1.00  0.00           H
ATOM   2265  CD2 TRP   166      42.790  32.845  18.822  1.00  0.00           C
ATOM   2266  C   TRP   166      47.669  34.425  19.022  1.00  0.00           C
ATOM   2267  O   TRP   166      48.390  34.616  18.090  1.00  0.00           O
ATOM   2268  N   LEU   167      47.934  35.079  20.217  1.00  0.00           N
ATOM   2269  H   LEU   167      47.469  34.848  21.083  1.00  0.00           H
ATOM   2270  CA  LEU   167      48.817  36.280  20.205  1.00  0.00           C
ATOM   2271  HA  LEU   167      48.546  36.856  19.320  1.00  0.00           H
ATOM   2272  CB  LEU   167      48.531  37.119  21.422  1.00  0.00           C
ATOM   2273  HB2 LEU   167      47.444  37.133  21.352  1.00  0.00           H
ATOM   2274  HB3 LEU   167      48.804  36.547  22.308  1.00  0.00           H
ATOM   2275  CG  LEU   167      49.253  38.489  21.525  1.00  0.00           C
ATOM   2276  HG  LEU   167      50.301  38.256  21.716  1.00  0.00           H
ATOM   2277  CD1 LEU   167      49.119  39.344  20.309  1.00  0.00           C
ATOM   2278 HD11 LEU   167      49.255  40.407  20.507  1.00  0.00           H
ATOM   2279 HD12 LEU   167      49.929  39.043  19.644  1.00  0.00           H
ATOM   2280 HD13 LEU   167      48.226  39.053  19.755  1.00  0.00           H
ATOM   2281  CD2 LEU   167      48.725  39.236  22.715  1.00  0.00           C
ATOM   2282 HD21 LEU   167      47.641  39.152  22.628  1.00  0.00           H
ATOM   2283 HD22 LEU   167      49.241  38.868  23.602  1.00  0.00           H
ATOM   2284 HD23 LEU   167      49.004  40.287  22.646  1.00  0.00           H
ATOM   2285  C   LEU   167      50.351  36.028  20.143  1.00  0.00           C
ATOM   2286  O   LEU   167      50.784  35.243  20.864  1.00  0.00           O
ATOM   2287  N   ALA   168      50.889  36.502  19.052  1.00  0.00           N
ATOM   2288  H   ALA   168      50.340  37.135  18.488  1.00  0.00           H
ATOM   2289  CA  ALA   168      52.377  36.431  18.775  1.00  0.00           C
ATOM   2290  HA  ALA   168      52.571  35.366  18.654  1.00  0.00           H
ATOM   2291  CB  ALA   168      52.693  37.175  17.476  1.00  0.00           C
ATOM   2292  HB1 ALA   168      51.984  36.954  16.679  1.00  0.00           H
ATOM   2293  HB2 ALA   168      52.635  38.244  17.683  1.00  0.00           H
ATOM   2294  HB3 ALA   168      53.662  36.767  17.188  1.00  0.00           H
ATOM   2295  C   ALA   168      53.296  36.892  19.916  1.00  0.00           C
ATOM   2296  O   ALA   168      52.867  37.700  20.783  1.00  0.00           O
ATOM   2297  N   PRO   169      54.345  36.131  20.245  1.00  0.00           N
ATOM   2298  CD  PRO   169      55.048  35.278  19.302  1.00  0.00           C
ATOM   2299  HD2 PRO   169      55.605  35.915  18.615  1.00  0.00           H
ATOM   2300  HD3 PRO   169      54.336  34.667  18.747  1.00  0.00           H
ATOM   2301  CG  PRO   169      56.058  34.403  20.051  1.00  0.00           C
ATOM   2302  HG2 PRO   169      57.057  34.427  19.616  1.00  0.00           H
ATOM   2303  HG3 PRO   169      55.761  33.354  20.058  1.00  0.00           H
ATOM   2304  CB  PRO   169      56.076  34.979  21.474  1.00  0.00           C
ATOM   2305  HB2 PRO   169      57.065  35.387  21.678  1.00  0.00           H
ATOM   2306  HB3 PRO   169      55.863  34.199  22.205  1.00  0.00           H
ATOM   2307  CA  PRO   169      54.950  35.958  21.587  1.00  0.00           C
ATOM   2308  HA  PRO   169      54.179  35.557  22.244  1.00  0.00           H
ATOM   2309  C   PRO   169      55.438  37.168  22.319  1.00  0.00           C
ATOM   2310  O   PRO   169      55.181  37.338  23.510  1.00  0.00           O
ATOM   2311  N   ASP   170      55.835  38.138  21.531  1.00  0.00           N
ATOM   2312  H   ASP   170      56.332  37.884  20.689  1.00  0.00           H
ATOM   2313  CA  ASP   170      55.906  39.550  21.843  1.00  0.00           C
ATOM   2314  HA  ASP   170      56.126  39.503  22.910  1.00  0.00           H
ATOM   2315  CB  ASP   170      57.202  40.218  21.279  1.00  0.00           C
ATOM   2316  HB2 ASP   170      58.025  39.640  21.700  1.00  0.00           H
ATOM   2317  HB3 ASP   170      57.144  40.160  20.192  1.00  0.00           H
ATOM   2318  CG  ASP   170      57.364  41.673  21.777  1.00  0.00           C
ATOM   2319  OD1 ASP   170      57.733  41.892  22.956  1.00  0.00           O
ATOM   2320  OD2 ASP   170      57.209  42.578  21.005  1.00  0.00           O
ATOM   2321  C   ASP   170      54.709  40.487  21.678  1.00  0.00           C
ATOM   2322  O   ASP   170      54.552  41.461  22.439  1.00  0.00           O
ATOM   2323  N   GLY   171      53.834  40.250  20.711  1.00  0.00           N
ATOM   2324  H   GLY   171      53.729  39.293  20.404  1.00  0.00           H
ATOM   2325  CA  GLY   171      52.737  41.139  20.254  1.00  0.00           C
ATOM   2326  HA2 GLY   171      53.160  42.065  19.865  1.00  0.00           H
ATOM   2327  HA3 GLY   171      52.206  40.663  19.430  1.00  0.00           H
ATOM   2328  C   GLY   171      51.677  41.703  21.280  1.00  0.00           C
ATOM   2329  O   GLY   171      51.738  41.337  22.434  1.00  0.00           O
ATOM   2330  N   LEU   172      50.866  42.709  20.878  1.00  0.00           N
ATOM   2331  H   LEU   172      50.615  42.676  19.900  1.00  0.00           H
ATOM   2332  CA  LEU   172      50.334  43.821  21.509  1.00  0.00           C
ATOM   2333  HA  LEU   172      51.015  44.069  22.323  1.00  0.00           H
ATOM   2334  CB  LEU   172      50.301  45.071  20.549  1.00  0.00           C
ATOM   2335  HB2 LEU   172      51.361  45.183  20.318  1.00  0.00           H
ATOM   2336  HB3 LEU   172      49.786  44.836  19.617  1.00  0.00           H
ATOM   2337  CG  LEU   172      49.642  46.249  21.222  1.00  0.00           C
ATOM   2338  HG  LEU   172      48.665  46.045  21.659  1.00  0.00           H
ATOM   2339  CD1 LEU   172      50.495  46.854  22.375  1.00  0.00           C
ATOM   2340 HD11 LEU   172      50.274  46.129  23.159  1.00  0.00           H
ATOM   2341 HD12 LEU   172      51.529  46.927  22.039  1.00  0.00           H
ATOM   2342 HD13 LEU   172      50.154  47.854  22.642  1.00  0.00           H
ATOM   2343  CD2 LEU   172      49.481  47.305  20.147  1.00  0.00           C
ATOM   2344 HD21 LEU   172      50.535  47.483  19.934  1.00  0.00           H
ATOM   2345 HD22 LEU   172      49.041  47.027  19.189  1.00  0.00           H
ATOM   2346 HD23 LEU   172      49.014  48.178  20.601  1.00  0.00           H
ATOM   2347  C   LEU   172      49.042  43.395  22.219  1.00  0.00           C
ATOM   2348  O   LEU   172      48.097  42.909  21.592  1.00  0.00           O
ATOM   2349  N   ILE   173      49.045  43.558  23.560  1.00  0.00           N
ATOM   2350  H   ILE   173      49.905  43.864  23.993  1.00  0.00           H
ATOM   2351  CA  ILE   173      47.831  43.623  24.476  1.00  0.00           C
ATOM   2352  HA  ILE   173      47.053  43.112  23.909  1.00  0.00           H
ATOM   2353  CB  ILE   173      48.024  42.783  25.729  1.00  0.00           C
ATOM   2354  HB  ILE   173      48.773  43.311  26.320  1.00  0.00           H
ATOM   2355  CG2 ILE   173      46.683  42.712  26.564  1.00  0.00           C
ATOM   2356 HG21 ILE   173      45.830  42.466  25.931  1.00  0.00           H
ATOM   2357 HG22 ILE   173      46.605  41.977  27.365  1.00  0.00           H
ATOM   2358 HG23 ILE   173      46.631  43.696  27.031  1.00  0.00           H
ATOM   2359  CG1 ILE   173      48.577  41.348  25.463  1.00  0.00           C
ATOM   2360 HG12 ILE   173      47.745  40.875  24.941  1.00  0.00           H
ATOM   2361 HG13 ILE   173      49.406  41.424  24.759  1.00  0.00           H
ATOM   2362  CD1 ILE   173      49.004  40.535  26.726  1.00  0.00           C
ATOM   2363 HD11 ILE   173      48.169  40.041  27.223  1.00  0.00           H
ATOM   2364 HD12 ILE   173      49.697  39.774  26.368  1.00  0.00           H
ATOM   2365 HD13 ILE   173      49.553  41.316  27.252  1.00  0.00           H
ATOM   2366  C   ILE   173      47.410  45.137  24.681  1.00  0.00           C
ATOM   2367  O   ILE   173      48.327  45.992  24.688  1.00  0.00           O
ATOM   2368  N   PHE   174      46.095  45.424  24.757  1.00  0.00           N
ATOM   2369  H   PHE   174      45.430  44.667  24.686  1.00  0.00           H
ATOM   2370  CA  PHE   174      45.621  46.793  24.487  1.00  0.00           C
ATOM   2371  HA  PHE   174      46.313  47.581  24.783  1.00  0.00           H
ATOM   2372  CB  PHE   174      45.359  46.998  22.963  1.00  0.00           C
ATOM   2373  HB2 PHE   174      46.255  46.724  22.405  1.00  0.00           H
ATOM   2374  HB3 PHE   174      44.650  46.189  22.792  1.00  0.00           H
ATOM   2375  CG  PHE   174      44.690  48.227  22.623  1.00  0.00           C
ATOM   2376  CD1 PHE   174      43.362  48.267  22.183  1.00  0.00           C
ATOM   2377  HD1 PHE   174      42.781  47.361  22.101  1.00  0.00           H
ATOM   2378  CE1 PHE   174      42.778  49.449  21.806  1.00  0.00           C
ATOM   2379  HE1 PHE   174      41.778  49.529  21.405  1.00  0.00           H
ATOM   2380  CZ  PHE   174      43.400  50.672  21.989  1.00  0.00           C
ATOM   2381  HZ  PHE   174      43.030  51.622  21.632  1.00  0.00           H
ATOM   2382  CE2 PHE   174      44.759  50.670  22.251  1.00  0.00           C
ATOM   2383  HE2 PHE   174      45.263  51.624  22.294  1.00  0.00           H
ATOM   2384  CD2 PHE   174      45.413  49.467  22.641  1.00  0.00           C
ATOM   2385  HD2 PHE   174      46.469  49.406  22.859  1.00  0.00           H
ATOM   2386  C   PHE   174      44.332  47.024  25.371  1.00  0.00           C
ATOM   2387  O   PHE   174      43.297  46.361  25.089  1.00  0.00           O
ATOM   2388  N   PRO   175      44.393  47.915  26.388  1.00  0.00           N
ATOM   2389  CD  PRO   175      43.138  48.248  27.097  1.00  0.00           C
ATOM   2390  HD2 PRO   175      42.783  47.266  27.410  1.00  0.00           H
ATOM   2391  HD3 PRO   175      42.452  48.874  26.527  1.00  0.00           H
ATOM   2392  CG  PRO   175      43.622  48.753  28.433  1.00  0.00           C
ATOM   2393  HG2 PRO   175      43.572  47.907  29.118  1.00  0.00           H
ATOM   2394  HG3 PRO   175      42.997  49.594  28.733  1.00  0.00           H
ATOM   2395  CB  PRO   175      45.121  49.014  28.384  1.00  0.00           C
ATOM   2396  HB2 PRO   175      45.597  48.838  29.349  1.00  0.00           H
ATOM   2397  HB3 PRO   175      45.170  50.088  28.204  1.00  0.00           H
ATOM   2398  CA  PRO   175      45.564  48.195  27.200  1.00  0.00           C
ATOM   2399  HA  PRO   175      46.449  48.600  26.709  1.00  0.00           H
ATOM   2400  C   PRO   175      46.133  46.935  27.760  1.00  0.00           C
ATOM   2401  O   PRO   175      45.387  45.984  28.028  1.00  0.00           O
ATOM   2402  N   ASP   176      47.390  46.967  28.192  1.00  0.00           N
ATOM   2403  H   ASP   176      48.021  47.727  27.983  1.00  0.00           H
ATOM   2404  CA  ASP   176      48.147  45.919  28.788  1.00  0.00           C
ATOM   2405  HA  ASP   176      47.692  45.025  28.361  1.00  0.00           H
ATOM   2406  CB  ASP   176      49.641  45.987  28.451  1.00  0.00           C
ATOM   2407  HB2 ASP   176      50.219  45.190  28.919  1.00  0.00           H
ATOM   2408  HB3 ASP   176      49.842  45.998  27.380  1.00  0.00           H
ATOM   2409  CG  ASP   176      50.256  47.292  28.773  1.00  0.00           C
ATOM   2410  OD1 ASP   176      51.239  47.395  29.571  1.00  0.00           O
ATOM   2411  OD2 ASP   176      49.832  48.249  28.023  1.00  0.00           O
ATOM   2412  C   ASP   176      47.794  45.754  30.289  1.00  0.00           C
ATOM   2413  O   ASP   176      47.499  44.624  30.711  1.00  0.00           O
ATOM   2414  N   ARG   177      47.899  46.833  30.994  1.00  0.00           N
ATOM   2415  H   ARG   177      47.788  47.746  30.578  1.00  0.00           H
ATOM   2416  CA  ARG   177      48.030  46.807  32.541  1.00  0.00           C
ATOM   2417  HA  ARG   177      47.956  45.789  32.923  1.00  0.00           H
ATOM   2418  CB  ARG   177      49.312  47.532  32.866  1.00  0.00           C
ATOM   2419  HB2 ARG   177      49.305  48.482  32.332  1.00  0.00           H
ATOM   2420  HB3 ARG   177      49.211  47.707  33.937  1.00  0.00           H
ATOM   2421  CG  ARG   177      50.599  46.725  32.628  1.00  0.00           C
ATOM   2422  HG2 ARG   177      50.530  45.787  33.179  1.00  0.00           H
ATOM   2423  HG3 ARG   177      50.734  46.460  31.580  1.00  0.00           H
ATOM   2424  CD  ARG   177      51.933  47.428  33.116  1.00  0.00           C
ATOM   2425  HD2 ARG   177      52.701  46.656  33.169  1.00  0.00           H
ATOM   2426  HD3 ARG   177      52.262  48.047  32.282  1.00  0.00           H
ATOM   2427  NE  ARG   177      51.740  48.125  34.345  1.00  0.00           N
ATOM   2428  HE  ARG   177      51.834  47.651  35.232  1.00  0.00           H
ATOM   2429  CZ  ARG   177      51.333  49.378  34.529  1.00  0.00           C
ATOM   2430  NH1 ARG   177      51.227  50.149  33.551  1.00  0.00           N
ATOM   2431 HH11 ARG   177      50.912  51.060  33.853  1.00  0.00           H
ATOM   2432 HH12 ARG   177      51.205  49.819  32.597  1.00  0.00           H
ATOM   2433  NH2 ARG   177      51.251  49.834  35.726  1.00  0.00           N
ATOM   2434 HH21 ARG   177      51.510  49.150  36.423  1.00  0.00           H
ATOM   2435 HH22 ARG   177      50.641  50.566  36.061  1.00  0.00           H
ATOM   2436  C   ARG   177      46.769  47.460  33.069  1.00  0.00           C
ATOM   2437  O   ARG   177      46.073  48.288  32.455  1.00  0.00           O
ATOM   2438  N   ALA   178      46.464  46.982  34.257  1.00  0.00           N
ATOM   2439  H   ALA   178      47.214  46.514  34.746  1.00  0.00           H
ATOM   2440  CA  ALA   178      45.439  47.624  35.021  1.00  0.00           C
ATOM   2441  HA  ALA   178      45.360  48.653  34.669  1.00  0.00           H
ATOM   2442  CB  ALA   178      43.999  47.020  34.806  1.00  0.00           C
ATOM   2443  HB1 ALA   178      43.889  46.218  35.536  1.00  0.00           H
ATOM   2444  HB2 ALA   178      43.236  47.789  34.926  1.00  0.00           H
ATOM   2445  HB3 ALA   178      43.930  46.662  33.779  1.00  0.00           H
ATOM   2446  C   ALA   178      45.913  47.778  36.491  1.00  0.00           C
ATOM   2447  O   ALA   178      46.552  46.943  37.046  1.00  0.00           O
ATOM   2448  N   THR   179      45.696  48.937  37.150  1.00  0.00           N
ATOM   2449  H   THR   179      45.145  49.684  36.752  1.00  0.00           H
ATOM   2450  CA  THR   179      45.896  49.136  38.530  1.00  0.00           C
ATOM   2451  HA  THR   179      46.357  48.286  39.032  1.00  0.00           H
ATOM   2452  CB  THR   179      46.823  50.289  38.830  1.00  0.00           C
ATOM   2453  HB  THR   179      46.611  50.823  39.757  1.00  0.00           H
ATOM   2454  CG2 THR   179      48.365  49.847  38.660  1.00  0.00           C
ATOM   2455 HG21 THR   179      49.101  50.618  38.883  1.00  0.00           H
ATOM   2456 HG22 THR   179      48.602  49.086  39.403  1.00  0.00           H
ATOM   2457 HG23 THR   179      48.541  49.379  37.691  1.00  0.00           H
ATOM   2458  OG1 THR   179      46.737  51.298  37.874  1.00  0.00           O
ATOM   2459  HG1 THR   179      47.455  51.225  37.242  1.00  0.00           H
ATOM   2460  C   THR   179      44.598  49.372  39.296  1.00  0.00           C
ATOM   2461  O   THR   179      43.685  49.972  38.700  1.00  0.00           O
ATOM   2462  N   LEU   180      44.540  48.882  40.494  1.00  0.00           N
ATOM   2463  H   LEU   180      45.396  48.428  40.780  1.00  0.00           H
ATOM   2464  CA  LEU   180      43.288  48.684  41.349  1.00  0.00           C
ATOM   2465  HA  LEU   180      42.522  49.305  40.886  1.00  0.00           H
ATOM   2466  CB  LEU   180      42.811  47.204  41.406  1.00  0.00           C
ATOM   2467  HB2 LEU   180      42.533  46.783  40.439  1.00  0.00           H
ATOM   2468  HB3 LEU   180      43.740  46.719  41.704  1.00  0.00           H
ATOM   2469  CG  LEU   180      41.685  46.679  42.406  1.00  0.00           C
ATOM   2470  HG  LEU   180      41.777  47.122  43.398  1.00  0.00           H
ATOM   2471  CD1 LEU   180      40.345  47.111  41.827  1.00  0.00           C
ATOM   2472 HD11 LEU   180      39.546  46.863  42.526  1.00  0.00           H
ATOM   2473 HD12 LEU   180      40.304  48.162  41.542  1.00  0.00           H
ATOM   2474 HD13 LEU   180      40.228  46.545  40.902  1.00  0.00           H
ATOM   2475  CD2 LEU   180      41.643  45.149  42.484  1.00  0.00           C
ATOM   2476 HD21 LEU   180      41.619  44.768  41.463  1.00  0.00           H
ATOM   2477 HD22 LEU   180      42.584  44.747  42.860  1.00  0.00           H
ATOM   2478 HD23 LEU   180      40.821  44.834  43.128  1.00  0.00           H
ATOM   2479  C   LEU   180      43.736  49.262  42.732  1.00  0.00           C
ATOM   2480  O   LEU   180      44.816  49.111  43.318  1.00  0.00           O
ATOM   2481  N   TYR   181      42.709  49.819  43.381  1.00  0.00           N
ATOM   2482  H   TYR   181      41.877  49.804  42.810  1.00  0.00           H
ATOM   2483  CA  TYR   181      42.860  50.711  44.534  1.00  0.00           C
ATOM   2484  HA  TYR   181      43.742  50.395  45.091  1.00  0.00           H
ATOM   2485  CB  TYR   181      43.013  52.129  44.033  1.00  0.00           C
ATOM   2486  HB2 TYR   181      42.076  52.557  43.674  1.00  0.00           H
ATOM   2487  HB3 TYR   181      43.118  52.772  44.907  1.00  0.00           H
ATOM   2488  CG  TYR   181      44.058  52.390  42.891  1.00  0.00           C
ATOM   2489  CD1 TYR   181      43.540  52.480  41.602  1.00  0.00           C
ATOM   2490  HD1 TYR   181      42.503  52.294  41.364  1.00  0.00           H
ATOM   2491  CE1 TYR   181      44.487  52.576  40.561  1.00  0.00           C
ATOM   2492  HE1 TYR   181      44.126  52.555  39.544  1.00  0.00           H
ATOM   2493  CZ  TYR   181      45.801  52.994  40.787  1.00  0.00           C
ATOM   2494  OH  TYR   181      46.554  53.489  39.824  1.00  0.00           O
ATOM   2495  HH  TYR   181      46.777  52.764  39.235  1.00  0.00           H
ATOM   2496  CE2 TYR   181      46.133  53.353  42.133  1.00  0.00           C
ATOM   2497  HE2 TYR   181      47.167  53.552  42.371  1.00  0.00           H
ATOM   2498  CD2 TYR   181      45.307  52.971  43.209  1.00  0.00           C
ATOM   2499  HD2 TYR   181      45.652  53.202  44.206  1.00  0.00           H
ATOM   2500  C   TYR   181      41.729  50.481  45.506  1.00  0.00           C
ATOM   2501  O   TYR   181      40.623  50.165  45.157  1.00  0.00           O
ATOM   2502  N   VAL   182      41.934  50.925  46.753  1.00  0.00           N
ATOM   2503  H   VAL   182      42.889  51.074  47.046  1.00  0.00           H
ATOM   2504  CA  VAL   182      40.843  51.063  47.796  1.00  0.00           C
ATOM   2505  HA  VAL   182      39.897  51.115  47.257  1.00  0.00           H
ATOM   2506  CB  VAL   182      40.833  49.807  48.667  1.00  0.00           C
ATOM   2507  HB  VAL   182      41.060  48.928  48.064  1.00  0.00           H
ATOM   2508  CG1 VAL   182      42.009  49.689  49.668  1.00  0.00           C
ATOM   2509 HG11 VAL   182      42.096  50.650  50.175  1.00  0.00           H
ATOM   2510 HG12 VAL   182      41.690  48.957  50.410  1.00  0.00           H
ATOM   2511 HG13 VAL   182      42.901  49.356  49.136  1.00  0.00           H
ATOM   2512  CG2 VAL   182      39.571  49.590  49.484  1.00  0.00           C
ATOM   2513 HG21 VAL   182      39.292  50.516  49.985  1.00  0.00           H
ATOM   2514 HG22 VAL   182      38.655  49.293  48.974  1.00  0.00           H
ATOM   2515 HG23 VAL   182      39.679  48.919  50.336  1.00  0.00           H
ATOM   2516  C   VAL   182      40.912  52.323  48.645  1.00  0.00           C
ATOM   2517  O   VAL   182      42.018  52.730  48.969  1.00  0.00           O
ATOM   2518  N   THR   183      39.765  52.844  49.086  1.00  0.00           N
ATOM   2519  H   THR   183      38.939  52.606  48.555  1.00  0.00           H
ATOM   2520  CA  THR   183      39.757  53.986  50.035  1.00  0.00           C
ATOM   2521  HA  THR   183      40.699  54.039  50.581  1.00  0.00           H
ATOM   2522  CB  THR   183      39.475  55.313  49.416  1.00  0.00           C
ATOM   2523  HB  THR   183      38.399  55.394  49.263  1.00  0.00           H
ATOM   2524  CG2 THR   183      39.845  56.453  50.285  1.00  0.00           C
ATOM   2525 HG21 THR   183      40.930  56.491  50.389  1.00  0.00           H
ATOM   2526 HG22 THR   183      39.510  57.345  49.755  1.00  0.00           H
ATOM   2527 HG23 THR   183      39.325  56.397  51.241  1.00  0.00           H
ATOM   2528  OG1 THR   183      40.129  55.400  48.112  1.00  0.00           O
ATOM   2529  HG1 THR   183      40.014  54.538  47.707  1.00  0.00           H
ATOM   2530  C   THR   183      38.607  53.712  51.053  1.00  0.00           C
ATOM   2531  O   THR   183      37.423  53.644  50.633  1.00  0.00           O
ATOM   2532  N   ALA   184      38.829  53.994  52.338  1.00  0.00           N
ATOM   2533  H   ALA   184      39.792  54.211  52.556  1.00  0.00           H
ATOM   2534  CA  ALA   184      37.718  54.135  53.215  1.00  0.00           C
ATOM   2535  HA  ALA   184      37.047  53.278  53.180  1.00  0.00           H
ATOM   2536  CB  ALA   184      38.319  54.035  54.597  1.00  0.00           C
ATOM   2537  HB1 ALA   184      39.404  54.109  54.524  1.00  0.00           H
ATOM   2538  HB2 ALA   184      37.867  54.844  55.171  1.00  0.00           H
ATOM   2539  HB3 ALA   184      38.203  53.025  54.991  1.00  0.00           H
ATOM   2540  C   ALA   184      36.942  55.486  53.120  1.00  0.00           C
ATOM   2541  O   ALA   184      37.525  56.555  52.980  1.00  0.00           O
ATOM   2542  N   ILE   185      35.620  55.374  53.061  1.00  0.00           N
ATOM   2543  H   ILE   185      35.139  54.505  53.243  1.00  0.00           H
ATOM   2544  CA  ILE   185      34.789  56.554  52.700  1.00  0.00           C
ATOM   2545  HA  ILE   185      35.498  57.379  52.627  1.00  0.00           H
ATOM   2546  CB  ILE   185      34.222  56.514  51.257  1.00  0.00           C
ATOM   2547  HB  ILE   185      33.646  57.431  51.135  1.00  0.00           H
ATOM   2548  CG2 ILE   185      35.380  56.608  50.226  1.00  0.00           C
ATOM   2549 HG21 ILE   185      34.936  56.951  49.291  1.00  0.00           H
ATOM   2550 HG22 ILE   185      36.165  57.312  50.504  1.00  0.00           H
ATOM   2551 HG23 ILE   185      35.879  55.642  50.152  1.00  0.00           H
ATOM   2552  CG1 ILE   185      33.219  55.399  51.086  1.00  0.00           C
ATOM   2553 HG12 ILE   185      33.728  54.439  51.004  1.00  0.00           H
ATOM   2554 HG13 ILE   185      32.673  55.248  52.017  1.00  0.00           H
ATOM   2555  CD1 ILE   185      32.206  55.772  50.052  1.00  0.00           C
ATOM   2556 HD11 ILE   185      31.671  56.689  50.301  1.00  0.00           H
ATOM   2557 HD12 ILE   185      32.545  55.771  49.016  1.00  0.00           H
ATOM   2558 HD13 ILE   185      31.478  54.961  50.048  1.00  0.00           H
ATOM   2559  C   ILE   185      33.677  56.762  53.680  1.00  0.00           C
ATOM   2560  O   ILE   185      33.106  55.868  54.251  1.00  0.00           O
ATOM   2561  N   GLU   186      33.186  57.991  53.790  1.00  0.00           N
ATOM   2562  H   GLU   186      33.646  58.682  53.214  1.00  0.00           H
ATOM   2563  CA  GLU   186      31.844  58.308  54.306  1.00  0.00           C
ATOM   2564  HA  GLU   186      31.476  57.498  54.937  1.00  0.00           H
ATOM   2565  CB  GLU   186      31.916  59.664  55.071  1.00  0.00           C
ATOM   2566  HB2 GLU   186      30.945  59.664  55.565  1.00  0.00           H
ATOM   2567  HB3 GLU   186      32.804  59.715  55.700  1.00  0.00           H
ATOM   2568  CG  GLU   186      32.109  60.901  54.138  1.00  0.00           C
ATOM   2569  HG2 GLU   186      32.938  60.761  53.444  1.00  0.00           H
ATOM   2570  HG3 GLU   186      31.263  60.999  53.459  1.00  0.00           H
ATOM   2571  CD  GLU   186      32.320  62.234  54.858  1.00  0.00           C
ATOM   2572  OE1 GLU   186      33.221  63.034  54.412  1.00  0.00           O
ATOM   2573  OE2 GLU   186      31.433  62.593  55.642  1.00  0.00           O
ATOM   2574  C   GLU   186      30.830  58.387  53.121  1.00  0.00           C
ATOM   2575  O   GLU   186      31.267  58.760  52.022  1.00  0.00           O
ATOM   2576  N   ASP   187      29.510  58.274  53.363  1.00  0.00           N
ATOM   2577  H   ASP   187      29.311  57.960  54.302  1.00  0.00           H
ATOM   2578  CA  ASP   187      28.557  58.140  52.251  1.00  0.00           C
ATOM   2579  HA  ASP   187      29.139  57.632  51.482  1.00  0.00           H
ATOM   2580  CB  ASP   187      27.483  57.073  52.682  1.00  0.00           C
ATOM   2581  HB2 ASP   187      27.962  56.130  52.944  1.00  0.00           H
ATOM   2582  HB3 ASP   187      26.995  57.492  53.562  1.00  0.00           H
ATOM   2583  CG  ASP   187      26.539  56.758  51.559  1.00  0.00           C
ATOM   2584  OD1 ASP   187      25.395  57.379  51.636  1.00  0.00           O
ATOM   2585  OD2 ASP   187      26.982  56.214  50.513  1.00  0.00           O
ATOM   2586  C   ASP   187      27.968  59.474  51.696  1.00  0.00           C
ATOM   2587  O   ASP   187      27.669  60.434  52.513  1.00  0.00           O
ATOM   2588  N   ARG   188      27.692  59.527  50.350  1.00  0.00           N
ATOM   2589  H   ARG   188      27.828  58.675  49.825  1.00  0.00           H
ATOM   2590  CA  ARG   188      26.991  60.729  49.786  1.00  0.00           C
ATOM   2591  HA  ARG   188      27.273  61.631  50.329  1.00  0.00           H
ATOM   2592  CB  ARG   188      27.406  61.098  48.328  1.00  0.00           C
ATOM   2593  HB2 ARG   188      26.809  61.956  48.019  1.00  0.00           H
ATOM   2594  HB3 ARG   188      28.463  61.350  48.246  1.00  0.00           H
ATOM   2595  CG  ARG   188      27.208  59.883  47.382  1.00  0.00           C
ATOM   2596  HG2 ARG   188      27.914  59.089  47.627  1.00  0.00           H
ATOM   2597  HG3 ARG   188      26.142  59.658  47.423  1.00  0.00           H
ATOM   2598  CD  ARG   188      27.462  60.209  45.862  1.00  0.00           C
ATOM   2599  HD2 ARG   188      27.230  61.255  45.663  1.00  0.00           H
ATOM   2600  HD3 ARG   188      28.503  60.055  45.580  1.00  0.00           H
ATOM   2601  NE  ARG   188      26.587  59.326  45.143  1.00  0.00           N
ATOM   2602  HE  ARG   188      26.720  58.327  45.204  1.00  0.00           H
ATOM   2603  CZ  ARG   188      25.587  59.637  44.330  1.00  0.00           C
ATOM   2604  NH1 ARG   188      25.006  60.799  44.232  1.00  0.00           N
ATOM   2605 HH11 ARG   188      25.067  61.417  45.028  1.00  0.00           H
ATOM   2606 HH12 ARG   188      24.196  60.913  43.639  1.00  0.00           H
ATOM   2607  NH2 ARG   188      24.965  58.770  43.564  1.00  0.00           N
ATOM   2608 HH21 ARG   188      25.375  57.852  43.468  1.00  0.00           H
ATOM   2609 HH22 ARG   188      24.352  59.001  42.795  1.00  0.00           H
ATOM   2610  C   ARG   188      25.442  60.730  49.856  1.00  0.00           C
ATOM   2611  O   ARG   188      24.757  61.754  49.939  1.00  0.00           O
ATOM   2612  N   GLN   189      24.849  59.552  49.691  1.00  0.00           N
ATOM   2613  H   GLN   189      25.374  58.819  50.146  1.00  0.00           H
ATOM   2614  CA  GLN   189      23.463  59.344  49.332  1.00  0.00           C
ATOM   2615  HA  GLN   189      22.872  60.139  49.787  1.00  0.00           H
ATOM   2616  CB  GLN   189      23.231  59.546  47.795  1.00  0.00           C
ATOM   2617  HB2 GLN   189      23.413  60.611  47.658  1.00  0.00           H
ATOM   2618  HB3 GLN   189      24.036  59.044  47.258  1.00  0.00           H
ATOM   2619  CG  GLN   189      21.895  59.085  47.197  1.00  0.00           C
ATOM   2620  HG2 GLN   189      21.726  58.033  47.425  1.00  0.00           H
ATOM   2621  HG3 GLN   189      21.087  59.589  47.728  1.00  0.00           H
ATOM   2622  CD  GLN   189      21.762  59.435  45.735  1.00  0.00           C
ATOM   2623  OE1 GLN   189      21.578  58.594  44.899  1.00  0.00           O
ATOM   2624  NE2 GLN   189      21.838  60.702  45.418  1.00  0.00           N
ATOM   2625 HE21 GLN   189      21.629  61.339  46.173  1.00  0.00           H
ATOM   2626 HE22 GLN   189      21.923  60.955  44.444  1.00  0.00           H
ATOM   2627  C   GLN   189      22.954  57.955  49.816  1.00  0.00           C
ATOM   2628  O   GLN   189      21.997  57.900  50.546  1.00  0.00           O
ATOM   2629  N   TYR   190      23.502  56.831  49.498  1.00  0.00           N
ATOM   2630  H   TYR   190      24.375  56.926  48.999  1.00  0.00           H
ATOM   2631  CA  TYR   190      22.991  55.427  49.592  1.00  0.00           C
ATOM   2632  HA  TYR   190      22.117  55.418  48.941  1.00  0.00           H
ATOM   2633  CB  TYR   190      24.009  54.463  48.982  1.00  0.00           C
ATOM   2634  HB2 TYR   190      24.077  54.858  47.969  1.00  0.00           H
ATOM   2635  HB3 TYR   190      24.874  54.732  49.588  1.00  0.00           H
ATOM   2636  CG  TYR   190      23.547  53.006  48.947  1.00  0.00           C
ATOM   2637  CD1 TYR   190      22.667  52.425  47.902  1.00  0.00           C
ATOM   2638  HD1 TYR   190      22.268  53.046  47.114  1.00  0.00           H
ATOM   2639  CE1 TYR   190      22.292  51.075  47.991  1.00  0.00           C
ATOM   2640  HE1 TYR   190      21.770  50.551  47.203  1.00  0.00           H
ATOM   2641  CZ  TYR   190      23.041  50.180  48.793  1.00  0.00           C
ATOM   2642  OH  TYR   190      22.879  48.835  48.545  1.00  0.00           O
ATOM   2643  HH  TYR   190      23.582  48.368  49.004  1.00  0.00           H
ATOM   2644  CE2 TYR   190      23.832  50.709  49.787  1.00  0.00           C
ATOM   2645  HE2 TYR   190      24.277  49.999  50.470  1.00  0.00           H
ATOM   2646  CD2 TYR   190      23.900  52.124  49.983  1.00  0.00           C
ATOM   2647  HD2 TYR   190      24.209  52.428  50.972  1.00  0.00           H
ATOM   2648  C   TYR   190      22.521  55.013  50.983  1.00  0.00           C
ATOM   2649  O   TYR   190      21.562  54.218  51.122  1.00  0.00           O
ATOM   2650  N   LYS   191      23.216  55.543  51.994  1.00  0.00           N
ATOM   2651  H   LYS   191      24.015  56.135  51.818  1.00  0.00           H
ATOM   2652  CA  LYS   191      22.898  55.364  53.415  1.00  0.00           C
ATOM   2653  HA  LYS   191      22.717  54.311  53.631  1.00  0.00           H
ATOM   2654  CB  LYS   191      24.113  55.906  54.209  1.00  0.00           C
ATOM   2655  HB2 LYS   191      25.042  55.365  54.026  1.00  0.00           H
ATOM   2656  HB3 LYS   191      24.295  56.932  53.886  1.00  0.00           H
ATOM   2657  CG  LYS   191      23.973  56.054  55.761  1.00  0.00           C
ATOM   2658  HG2 LYS   191      23.343  55.291  56.218  1.00  0.00           H
ATOM   2659  HG3 LYS   191      24.909  55.774  56.244  1.00  0.00           H
ATOM   2660  CD  LYS   191      23.622  57.571  56.231  1.00  0.00           C
ATOM   2661  HD2 LYS   191      22.756  57.852  55.632  1.00  0.00           H
ATOM   2662  HD3 LYS   191      23.316  57.496  57.275  1.00  0.00           H
ATOM   2663  CE  LYS   191      24.715  58.564  56.064  1.00  0.00           C
ATOM   2664  HE2 LYS   191      25.422  58.444  56.885  1.00  0.00           H
ATOM   2665  HE3 LYS   191      25.373  58.312  55.232  1.00  0.00           H
ATOM   2666  NZ  LYS   191      24.275  59.976  55.969  1.00  0.00           N
ATOM   2667  HZ1 LYS   191      24.850  60.563  55.381  1.00  0.00           H
ATOM   2668  HZ2 LYS   191      23.287  60.036  55.770  1.00  0.00           H
ATOM   2669  HZ3 LYS   191      24.358  60.332  56.911  1.00  0.00           H
ATOM   2670  C   LYS   191      21.470  56.003  53.792  1.00  0.00           C
ATOM   2671  O   LYS   191      20.690  55.341  54.405  1.00  0.00           O
ATOM   2672  N   ASP   192      21.269  57.311  53.572  1.00  0.00           N
ATOM   2673  H   ASP   192      22.107  57.833  53.357  1.00  0.00           H
ATOM   2674  CA  ASP   192      20.070  58.067  53.556  1.00  0.00           C
ATOM   2675  HA  ASP   192      19.471  58.065  54.467  1.00  0.00           H
ATOM   2676  CB  ASP   192      20.351  59.585  53.268  1.00  0.00           C
ATOM   2677  HB2 ASP   192      21.338  59.850  53.649  1.00  0.00           H
ATOM   2678  HB3 ASP   192      20.473  59.750  52.198  1.00  0.00           H
ATOM   2679  CG  ASP   192      19.341  60.584  53.899  1.00  0.00           C
ATOM   2680  OD1 ASP   192      18.302  60.163  54.324  1.00  0.00           O
ATOM   2681  OD2 ASP   192      19.704  61.746  54.218  1.00  0.00           O
ATOM   2682  C   ASP   192      19.084  57.298  52.633  1.00  0.00           C
ATOM   2683  O   ASP   192      17.916  57.085  52.997  1.00  0.00           O
ATOM   2684  N   TYR   193      19.419  56.902  51.358  1.00  0.00           N
ATOM   2685  H   TYR   193      20.362  57.168  51.114  1.00  0.00           H
ATOM   2686  CA  TYR   193      18.407  56.590  50.320  1.00  0.00           C
ATOM   2687  HA  TYR   193      17.570  57.285  50.382  1.00  0.00           H
ATOM   2688  CB  TYR   193      19.246  56.665  49.002  1.00  0.00           C
ATOM   2689  HB2 TYR   193      19.827  57.583  49.096  1.00  0.00           H
ATOM   2690  HB3 TYR   193      19.980  55.866  48.897  1.00  0.00           H
ATOM   2691  CG  TYR   193      18.544  56.810  47.659  1.00  0.00           C
ATOM   2692  CD1 TYR   193      17.407  57.600  47.431  1.00  0.00           C
ATOM   2693  HD1 TYR   193      16.899  58.109  48.237  1.00  0.00           H
ATOM   2694  CE1 TYR   193      16.670  57.475  46.207  1.00  0.00           C
ATOM   2695  HE1 TYR   193      15.724  57.990  46.128  1.00  0.00           H
ATOM   2696  CZ  TYR   193      17.207  56.789  45.168  1.00  0.00           C
ATOM   2697  OH  TYR   193      16.521  56.808  43.985  1.00  0.00           O
ATOM   2698  HH  TYR   193      16.131  57.673  43.841  1.00  0.00           H
ATOM   2699  CE2 TYR   193      18.483  56.179  45.280  1.00  0.00           C
ATOM   2700  HE2 TYR   193      18.789  55.574  44.439  1.00  0.00           H
ATOM   2701  CD2 TYR   193      19.032  56.056  46.523  1.00  0.00           C
ATOM   2702  HD2 TYR   193      19.979  55.557  46.668  1.00  0.00           H
ATOM   2703  C   TYR   193      17.833  55.238  50.435  1.00  0.00           C
ATOM   2704  O   TYR   193      16.811  54.939  49.846  1.00  0.00           O
ATOM   2705  N   LYS   194      18.504  54.243  51.018  1.00  0.00           N
ATOM   2706  H   LYS   194      19.451  54.478  51.280  1.00  0.00           H
ATOM   2707  CA  LYS   194      18.143  52.793  50.943  1.00  0.00           C
ATOM   2708  HA  LYS   194      17.072  52.598  50.888  1.00  0.00           H
ATOM   2709  CB  LYS   194      18.717  52.136  49.638  1.00  0.00           C
ATOM   2710  HB2 LYS   194      19.784  52.352  49.573  1.00  0.00           H
ATOM   2711  HB3 LYS   194      18.665  51.057  49.785  1.00  0.00           H
ATOM   2712  CG  LYS   194      17.837  52.400  48.384  1.00  0.00           C
ATOM   2713  HG2 LYS   194      16.965  51.756  48.500  1.00  0.00           H
ATOM   2714  HG3 LYS   194      17.628  53.456  48.213  1.00  0.00           H
ATOM   2715  CD  LYS   194      18.599  51.834  47.126  1.00  0.00           C
ATOM   2716  HD2 LYS   194      19.509  52.394  46.912  1.00  0.00           H
ATOM   2717  HD3 LYS   194      18.871  50.808  47.371  1.00  0.00           H
ATOM   2718  CE  LYS   194      17.551  51.840  46.055  1.00  0.00           C
ATOM   2719  HE2 LYS   194      16.620  52.365  46.270  1.00  0.00           H
ATOM   2720  HE3 LYS   194      17.939  52.250  45.122  1.00  0.00           H
ATOM   2721  NZ  LYS   194      16.970  50.459  45.771  1.00  0.00           N
ATOM   2722  HZ1 LYS   194      16.577  50.446  44.841  1.00  0.00           H
ATOM   2723  HZ2 LYS   194      17.588  49.660  45.763  1.00  0.00           H
ATOM   2724  HZ3 LYS   194      16.177  50.330  46.384  1.00  0.00           H
ATOM   2725  C   LYS   194      18.627  52.041  52.147  1.00  0.00           C
ATOM   2726  O   LYS   194      17.976  51.114  52.527  1.00  0.00           O
ATOM   2727  N   ILE   195      19.870  52.266  52.598  1.00  0.00           N
ATOM   2728  H   ILE   195      20.463  52.869  52.045  1.00  0.00           H
ATOM   2729  CA  ILE   195      20.503  51.703  53.869  1.00  0.00           C
ATOM   2730  HA  ILE   195      21.368  52.323  54.105  1.00  0.00           H
ATOM   2731  CB  ILE   195      20.964  50.225  53.600  1.00  0.00           C
ATOM   2732  HB  ILE   195      20.049  49.635  53.549  1.00  0.00           H
ATOM   2733  CG2 ILE   195      21.702  50.164  52.171  1.00  0.00           C
ATOM   2734 HG21 ILE   195      20.941  49.975  51.414  1.00  0.00           H
ATOM   2735 HG22 ILE   195      22.220  51.088  51.917  1.00  0.00           H
ATOM   2736 HG23 ILE   195      22.384  49.316  52.228  1.00  0.00           H
ATOM   2737  CG1 ILE   195      21.844  49.736  54.792  1.00  0.00           C
ATOM   2738 HG12 ILE   195      22.887  49.923  54.532  1.00  0.00           H
ATOM   2739 HG13 ILE   195      21.619  50.321  55.684  1.00  0.00           H
ATOM   2740  CD1 ILE   195      21.545  48.276  55.202  1.00  0.00           C
ATOM   2741 HD11 ILE   195      20.676  48.329  55.859  1.00  0.00           H
ATOM   2742 HD12 ILE   195      21.352  47.615  54.357  1.00  0.00           H
ATOM   2743 HD13 ILE   195      22.408  47.889  55.744  1.00  0.00           H
ATOM   2744  C   ILE   195      19.523  51.685  55.073  1.00  0.00           C
ATOM   2745  O   ILE   195      18.899  50.740  55.432  1.00  0.00           O
ATOM   2746  N   HIE   196      18.961  52.870  55.355  1.00  0.00           N
ATOM   2747  H   HIE   196      19.544  53.669  55.151  1.00  0.00           H
ATOM   2748  CA  HIE   196      17.723  53.120  55.996  1.00  0.00           C
ATOM   2749  HA  HIE   196      17.861  52.897  57.054  1.00  0.00           H
ATOM   2750  CB  HIE   196      17.414  54.605  56.064  1.00  0.00           C
ATOM   2751  HB2 HIE   196      18.179  55.080  56.677  1.00  0.00           H
ATOM   2752  HB3 HIE   196      17.511  54.970  55.041  1.00  0.00           H
ATOM   2753  CG  HIE   196      16.064  54.962  56.566  1.00  0.00           C
ATOM   2754  ND1 HIE   196      14.852  55.177  55.820  1.00  0.00           N
ATOM   2755  CE1 HIE   196      13.992  55.472  56.799  1.00  0.00           C
ATOM   2756  HE1 HIE   196      13.011  55.883  56.613  1.00  0.00           H
ATOM   2757  NE2 HIE   196      14.575  55.647  58.023  1.00  0.00           N
ATOM   2758  HE2 HIE   196      14.192  56.262  58.726  1.00  0.00           H
ATOM   2759  CD2 HIE   196      15.880  55.293  57.832  1.00  0.00           C
ATOM   2760  HD2 HIE   196      16.652  55.335  58.586  1.00  0.00           H
ATOM   2761  C   HIE   196      16.513  52.329  55.614  1.00  0.00           C
ATOM   2762  O   HIE   196      15.804  51.892  56.549  1.00  0.00           O
ATOM   2763  N   LEU   197      16.079  52.323  54.365  1.00  0.00           N
ATOM   2764  H   LEU   197      16.743  52.485  53.621  1.00  0.00           H
ATOM   2765  CA  LEU   197      14.860  51.598  53.941  1.00  0.00           C
ATOM   2766  HA  LEU   197      14.091  52.034  54.579  1.00  0.00           H
ATOM   2767  CB  LEU   197      14.680  51.712  52.417  1.00  0.00           C
ATOM   2768  HB2 LEU   197      14.703  52.761  52.120  1.00  0.00           H
ATOM   2769  HB3 LEU   197      15.456  51.168  51.879  1.00  0.00           H
ATOM   2770  CG  LEU   197      13.368  51.092  51.967  1.00  0.00           C
ATOM   2771  HG  LEU   197      13.229  50.136  52.472  1.00  0.00           H
ATOM   2772  CD1 LEU   197      12.266  52.016  52.439  1.00  0.00           C
ATOM   2773 HD11 LEU   197      12.213  52.037  53.527  1.00  0.00           H
ATOM   2774 HD12 LEU   197      12.404  53.062  52.166  1.00  0.00           H
ATOM   2775 HD13 LEU   197      11.297  51.721  52.036  1.00  0.00           H
ATOM   2776  CD2 LEU   197      13.305  50.884  50.451  1.00  0.00           C
ATOM   2777 HD21 LEU   197      13.471  51.881  50.041  1.00  0.00           H
ATOM   2778 HD22 LEU   197      14.080  50.250  50.021  1.00  0.00           H
ATOM   2779 HD23 LEU   197      12.367  50.370  50.242  1.00  0.00           H
ATOM   2780  C   LEU   197      14.924  50.152  54.437  1.00  0.00           C
ATOM   2781  O   LEU   197      14.029  49.778  55.191  1.00  0.00           O
ATOM   2782  N   TRP   198      16.029  49.397  54.215  1.00  0.00           N
ATOM   2783  H   TRP   198      16.816  49.928  53.870  1.00  0.00           H
ATOM   2784  CA  TRP   198      16.186  48.004  54.436  1.00  0.00           C
ATOM   2785  HA  TRP   198      15.232  47.517  54.232  1.00  0.00           H
ATOM   2786  CB  TRP   198      17.176  47.313  53.454  1.00  0.00           C
ATOM   2787  HB2 TRP   198      18.179  47.712  53.610  1.00  0.00           H
ATOM   2788  HB3 TRP   198      17.219  46.238  53.630  1.00  0.00           H
ATOM   2789  CG  TRP   198      16.764  47.450  52.028  1.00  0.00           C
ATOM   2790  CD1 TRP   198      17.391  48.181  51.091  1.00  0.00           C
ATOM   2791  HD1 TRP   198      18.253  48.807  51.266  1.00  0.00           H
ATOM   2792  NE1 TRP   198      16.920  47.688  49.748  1.00  0.00           N
ATOM   2793  HE1 TRP   198      17.356  47.951  48.876  1.00  0.00           H
ATOM   2794  CE2 TRP   198      15.812  46.813  49.943  1.00  0.00           C
ATOM   2795  CZ2 TRP   198      14.875  46.230  49.038  1.00  0.00           C
ATOM   2796  HZ2 TRP   198      14.919  46.491  47.991  1.00  0.00           H
ATOM   2797  CH2 TRP   198      13.755  45.522  49.535  1.00  0.00           C
ATOM   2798  HH2 TRP   198      12.876  45.190  49.003  1.00  0.00           H
ATOM   2799  CZ3 TRP   198      13.646  45.279  50.889  1.00  0.00           C
ATOM   2800  HZ3 TRP   198      12.954  44.566  51.312  1.00  0.00           H
ATOM   2801  CE3 TRP   198      14.551  45.944  51.723  1.00  0.00           C
ATOM   2802  HE3 TRP   198      14.497  45.703  52.774  1.00  0.00           H
ATOM   2803  CD2 TRP   198      15.615  46.770  51.325  1.00  0.00           C
ATOM   2804  C   TRP   198      16.437  47.731  55.874  1.00  0.00           C
ATOM   2805  O   TRP   198      15.934  46.785  56.426  1.00  0.00           O
ATOM   2806  N   GLU   199      16.979  48.628  56.674  1.00  0.00           N
ATOM   2807  H   GLU   199      17.384  49.450  56.250  1.00  0.00           H
ATOM   2808  CA  GLU   199      16.924  48.640  58.121  1.00  0.00           C
ATOM   2809  HA  GLU   199      17.241  47.687  58.545  1.00  0.00           H
ATOM   2810  CB  GLU   199      17.842  49.772  58.668  1.00  0.00           C
ATOM   2811  HB2 GLU   199      17.745  50.680  58.074  1.00  0.00           H
ATOM   2812  HB3 GLU   199      17.654  49.923  59.731  1.00  0.00           H
ATOM   2813  CG  GLU   199      19.328  49.349  58.580  1.00  0.00           C
ATOM   2814  HG2 GLU   199      19.394  48.354  59.019  1.00  0.00           H
ATOM   2815  HG3 GLU   199      19.495  49.212  57.511  1.00  0.00           H
ATOM   2816  CD  GLU   199      20.326  50.337  59.281  1.00  0.00           C
ATOM   2817  OE1 GLU   199      20.542  51.414  58.645  1.00  0.00           O
ATOM   2818  OE2 GLU   199      20.692  50.206  60.495  1.00  0.00           O
ATOM   2819  C   GLU   199      15.551  48.898  58.729  1.00  0.00           C
ATOM   2820  O   GLU   199      15.241  48.431  59.843  1.00  0.00           O
ATOM   2821  N   ASN   200      14.698  49.630  58.019  1.00  0.00           N
ATOM   2822  H   ASN   200      14.888  49.886  57.060  1.00  0.00           H
ATOM   2823  CA  ASN   200      13.341  49.706  58.570  1.00  0.00           C
ATOM   2824  HA  ASN   200      13.440  49.682  59.655  1.00  0.00           H
ATOM   2825  CB  ASN   200      12.762  51.109  58.097  1.00  0.00           C
ATOM   2826  HB2 ASN   200      12.994  51.325  57.054  1.00  0.00           H
ATOM   2827  HB3 ASN   200      11.676  51.020  58.107  1.00  0.00           H
ATOM   2828  CG  ASN   200      13.183  52.256  58.888  1.00  0.00           C
ATOM   2829  OD1 ASN   200      12.487  52.718  59.748  1.00  0.00           O
ATOM   2830  ND2 ASN   200      14.340  52.784  58.608  1.00  0.00           N
ATOM   2831 HD21 ASN   200      14.689  53.530  59.193  1.00  0.00           H
ATOM   2832 HD22 ASN   200      14.885  52.401  57.849  1.00  0.00           H
ATOM   2833  C   ASN   200      12.571  48.485  58.191  1.00  0.00           C
ATOM   2834  O   ASN   200      11.773  48.033  59.037  1.00  0.00           O
ATOM   2835  N   VAL   201      12.720  47.889  57.032  1.00  0.00           N
ATOM   2836  H   VAL   201      13.172  48.404  56.290  1.00  0.00           H
ATOM   2837  CA  VAL   201      12.113  46.645  56.593  1.00  0.00           C
ATOM   2838  HA  VAL   201      11.078  46.986  56.567  1.00  0.00           H
ATOM   2839  CB  VAL   201      12.399  46.252  55.129  1.00  0.00           C
ATOM   2840  HB  VAL   201      13.462  46.442  54.980  1.00  0.00           H
ATOM   2841  CG1 VAL   201      12.045  44.857  54.639  1.00  0.00           C
ATOM   2842 HG11 VAL   201      12.097  44.891  53.551  1.00  0.00           H
ATOM   2843 HG12 VAL   201      12.798  44.135  54.955  1.00  0.00           H
ATOM   2844 HG13 VAL   201      11.120  44.455  55.053  1.00  0.00           H
ATOM   2845  CG2 VAL   201      11.672  47.236  54.264  1.00  0.00           C
ATOM   2846 HG21 VAL   201      12.240  47.205  53.334  1.00  0.00           H
ATOM   2847 HG22 VAL   201      10.654  46.906  54.056  1.00  0.00           H
ATOM   2848 HG23 VAL   201      11.553  48.219  54.721  1.00  0.00           H
ATOM   2849  C   VAL   201      12.271  45.430  57.532  1.00  0.00           C
ATOM   2850  O   VAL   201      11.237  44.883  57.951  1.00  0.00           O
ATOM   2851  N   TYR   202      13.503  45.124  57.906  1.00  0.00           N
ATOM   2852  H   TYR   202      14.134  45.879  57.676  1.00  0.00           H
ATOM   2853  CA  TYR   202      13.917  44.025  58.794  1.00  0.00           C
ATOM   2854  HA  TYR   202      13.033  43.391  58.723  1.00  0.00           H
ATOM   2855  CB  TYR   202      15.134  43.206  58.281  1.00  0.00           C
ATOM   2856  HB2 TYR   202      16.014  43.848  58.227  1.00  0.00           H
ATOM   2857  HB3 TYR   202      15.310  42.424  59.019  1.00  0.00           H
ATOM   2858  CG  TYR   202      15.030  42.666  56.867  1.00  0.00           C
ATOM   2859  CD1 TYR   202      15.385  43.460  55.769  1.00  0.00           C
ATOM   2860  HD1 TYR   202      16.004  44.345  55.775  1.00  0.00           H
ATOM   2861  CE1 TYR   202      14.915  43.099  54.477  1.00  0.00           C
ATOM   2862  HE1 TYR   202      15.476  43.537  53.665  1.00  0.00           H
ATOM   2863  CZ  TYR   202      14.173  41.956  54.260  1.00  0.00           C
ATOM   2864  OH  TYR   202      14.096  41.524  52.921  1.00  0.00           O
ATOM   2865  HH  TYR   202      14.337  40.597  52.849  1.00  0.00           H
ATOM   2866  CE2 TYR   202      13.852  41.123  55.381  1.00  0.00           C
ATOM   2867  HE2 TYR   202      13.365  40.173  55.217  1.00  0.00           H
ATOM   2868  CD2 TYR   202      14.179  41.540  56.658  1.00  0.00           C
ATOM   2869  HD2 TYR   202      13.961  40.945  57.532  1.00  0.00           H
ATOM   2870  C   TYR   202      14.125  44.347  60.290  1.00  0.00           C
ATOM   2871  O   TYR   202      14.144  43.389  61.110  1.00  0.00           O
ATOM   2872  N   GLY   203      14.300  45.605  60.645  1.00  0.00           N
ATOM   2873  H   GLY   203      14.101  46.291  59.931  1.00  0.00           H
ATOM   2874  CA  GLY   203      14.115  46.186  61.964  1.00  0.00           C
ATOM   2875  HA2 GLY   203      14.199  47.258  61.783  1.00  0.00           H
ATOM   2876  HA3 GLY   203      13.131  45.981  62.385  1.00  0.00           H
ATOM   2877  C   GLY   203      15.243  45.863  62.925  1.00  0.00           C
ATOM   2878  O   GLY   203      16.029  46.756  63.346  1.00  0.00           O
ATOM   2879  N   PHE   204      15.171  44.618  63.482  1.00  0.00           N
ATOM   2880  H   PHE   204      14.426  44.047  63.108  1.00  0.00           H
ATOM   2881  CA  PHE   204      16.002  43.912  64.421  1.00  0.00           C
ATOM   2882  HA  PHE   204      16.730  44.638  64.782  1.00  0.00           H
ATOM   2883  CB  PHE   204      15.199  43.267  65.657  1.00  0.00           C
ATOM   2884  HB2 PHE   204      15.902  43.384  66.482  1.00  0.00           H
ATOM   2885  HB3 PHE   204      14.221  43.709  65.849  1.00  0.00           H
ATOM   2886  CG  PHE   204      14.865  41.781  65.444  1.00  0.00           C
ATOM   2887  CD1 PHE   204      15.837  40.765  65.864  1.00  0.00           C
ATOM   2888  HD1 PHE   204      16.766  41.025  66.349  1.00  0.00           H
ATOM   2889  CE1 PHE   204      15.640  39.404  65.554  1.00  0.00           C
ATOM   2890  HE1 PHE   204      16.390  38.697  65.876  1.00  0.00           H
ATOM   2891  CZ  PHE   204      14.426  39.081  64.923  1.00  0.00           C
ATOM   2892  HZ  PHE   204      14.264  38.073  64.573  1.00  0.00           H
ATOM   2893  CE2 PHE   204      13.450  40.001  64.591  1.00  0.00           C
ATOM   2894  HE2 PHE   204      12.525  39.659  64.149  1.00  0.00           H
ATOM   2895  CD2 PHE   204      13.616  41.349  64.952  1.00  0.00           C
ATOM   2896  HD2 PHE   204      12.810  42.065  64.893  1.00  0.00           H
ATOM   2897  C   PHE   204      16.908  42.903  63.672  1.00  0.00           C
ATOM   2898  O   PHE   204      18.036  42.618  64.062  1.00  0.00           O
ATOM   2899  N   ASP   205      16.325  42.165  62.699  1.00  0.00           N
ATOM   2900  H   ASP   205      15.425  42.435  62.330  1.00  0.00           H
ATOM   2901  CA  ASP   205      17.024  41.035  62.125  1.00  0.00           C
ATOM   2902  HA  ASP   205      17.448  40.423  62.922  1.00  0.00           H
ATOM   2903  CB  ASP   205      16.017  40.110  61.375  1.00  0.00           C
ATOM   2904  HB2 ASP   205      15.182  39.829  62.015  1.00  0.00           H
ATOM   2905  HB3 ASP   205      15.641  40.618  60.487  1.00  0.00           H
ATOM   2906  CG  ASP   205      16.600  38.782  60.855  1.00  0.00           C
ATOM   2907  OD1 ASP   205      15.818  38.172  60.111  1.00  0.00           O
ATOM   2908  OD2 ASP   205      17.753  38.408  61.061  1.00  0.00           O
ATOM   2909  C   ASP   205      18.178  41.372  61.183  1.00  0.00           C
ATOM   2910  O   ASP   205      17.973  41.716  60.025  1.00  0.00           O
ATOM   2911  N   MET   206      19.356  41.366  61.774  1.00  0.00           N
ATOM   2912  H   MET   206      19.363  41.230  62.775  1.00  0.00           H
ATOM   2913  CA  MET   206      20.468  41.988  61.117  1.00  0.00           C
ATOM   2914  HA  MET   206      20.190  42.901  60.590  1.00  0.00           H
ATOM   2915  CB  MET   206      21.409  42.480  62.204  1.00  0.00           C
ATOM   2916  HB2 MET   206      20.849  42.985  62.991  1.00  0.00           H
ATOM   2917  HB3 MET   206      21.945  41.592  62.539  1.00  0.00           H
ATOM   2918  CG  MET   206      22.517  43.475  61.818  1.00  0.00           C
ATOM   2919  HG2 MET   206      23.296  43.580  62.573  1.00  0.00           H
ATOM   2920  HG3 MET   206      22.994  43.006  60.957  1.00  0.00           H
ATOM   2921  SD  MET   206      22.006  45.137  61.451  1.00  0.00           S
ATOM   2922  CE  MET   206      22.918  45.344  59.791  1.00  0.00           C
ATOM   2923  HE1 MET   206      22.813  46.350  59.385  1.00  0.00           H
ATOM   2924  HE2 MET   206      23.988  45.152  59.872  1.00  0.00           H
ATOM   2925  HE3 MET   206      22.491  44.656  59.062  1.00  0.00           H
ATOM   2926  C   MET   206      21.070  40.999  60.107  1.00  0.00           C
ATOM   2927  O   MET   206      21.460  41.300  59.014  1.00  0.00           O
ATOM   2928  N   SER   207      20.832  39.709  60.310  1.00  0.00           N
ATOM   2929  H   SER   207      20.402  39.462  61.189  1.00  0.00           H
ATOM   2930  CA  SER   207      21.149  38.629  59.392  1.00  0.00           C
ATOM   2931  HA  SER   207      22.198  38.569  59.102  1.00  0.00           H
ATOM   2932  CB  SER   207      20.767  37.309  60.113  1.00  0.00           C
ATOM   2933  HB2 SER   207      20.087  36.737  59.481  1.00  0.00           H
ATOM   2934  HB3 SER   207      21.668  36.734  60.324  1.00  0.00           H
ATOM   2935  OG  SER   207      20.038  37.449  61.347  1.00  0.00           O
ATOM   2936  HG  SER   207      19.190  37.780  61.041  1.00  0.00           H
ATOM   2937  C   SER   207      20.452  38.868  58.043  1.00  0.00           C
ATOM   2938  O   SER   207      21.057  38.672  57.052  1.00  0.00           O
ATOM   2939  N   CYS   208      19.189  39.302  58.082  1.00  0.00           N
ATOM   2940  H   CYS   208      18.728  39.518  58.955  1.00  0.00           H
ATOM   2941  CA  CYS   208      18.447  39.705  56.878  1.00  0.00           C
ATOM   2942  HA  CYS   208      18.644  38.863  56.214  1.00  0.00           H
ATOM   2943  CB  CYS   208      16.966  39.766  57.216  1.00  0.00           C
ATOM   2944  HB2 CYS   208      16.912  39.755  58.305  1.00  0.00           H
ATOM   2945  HB3 CYS   208      16.604  40.766  56.974  1.00  0.00           H
ATOM   2946  SG  CYS   208      15.907  38.498  56.492  1.00  0.00           S
ATOM   2947  HG  CYS   208      15.530  37.954  57.653  1.00  0.00           H
ATOM   2948  C   CYS   208      18.956  40.957  56.165  1.00  0.00           C
ATOM   2949  O   CYS   208      19.334  40.886  55.025  1.00  0.00           O
ATOM   2950  N   ILE   209      19.188  42.080  56.958  1.00  0.00           N
ATOM   2951  H   ILE   209      18.940  42.064  57.937  1.00  0.00           H
ATOM   2952  CA  ILE   209      19.882  43.279  56.481  1.00  0.00           C
ATOM   2953  HA  ILE   209      19.209  43.699  55.733  1.00  0.00           H
ATOM   2954  CB  ILE   209      20.003  44.361  57.560  1.00  0.00           C
ATOM   2955  HB  ILE   209      20.482  44.037  58.485  1.00  0.00           H
ATOM   2956  CG2 ILE   209      20.732  45.552  57.139  1.00  0.00           C
ATOM   2957 HG21 ILE   209      20.473  45.801  56.110  1.00  0.00           H
ATOM   2958 HG22 ILE   209      20.541  46.438  57.745  1.00  0.00           H
ATOM   2959 HG23 ILE   209      21.816  45.482  57.227  1.00  0.00           H
ATOM   2960  CG1 ILE   209      18.591  44.857  57.932  1.00  0.00           C
ATOM   2961 HG12 ILE   209      18.218  45.591  57.218  1.00  0.00           H
ATOM   2962 HG13 ILE   209      17.858  44.070  57.754  1.00  0.00           H
ATOM   2963  CD1 ILE   209      18.558  45.450  59.312  1.00  0.00           C
ATOM   2964 HD11 ILE   209      19.212  44.841  59.936  1.00  0.00           H
ATOM   2965 HD12 ILE   209      18.966  46.449  59.469  1.00  0.00           H
ATOM   2966 HD13 ILE   209      17.549  45.507  59.720  1.00  0.00           H
ATOM   2967  C   ILE   209      21.249  43.076  55.713  1.00  0.00           C
ATOM   2968  O   ILE   209      21.606  43.502  54.619  1.00  0.00           O
ATOM   2969  N   LYS   210      21.982  42.156  56.298  1.00  0.00           N
ATOM   2970  H   LYS   210      21.791  42.076  57.287  1.00  0.00           H
ATOM   2971  CA  LYS   210      23.310  41.837  55.761  1.00  0.00           C
ATOM   2972  HA  LYS   210      23.817  42.786  55.587  1.00  0.00           H
ATOM   2973  CB  LYS   210      23.997  40.978  56.890  1.00  0.00           C
ATOM   2974  HB2 LYS   210      23.280  40.264  57.297  1.00  0.00           H
ATOM   2975  HB3 LYS   210      24.812  40.330  56.569  1.00  0.00           H
ATOM   2976  CG  LYS   210      24.525  41.751  58.052  1.00  0.00           C
ATOM   2977  HG2 LYS   210      25.288  42.472  57.758  1.00  0.00           H
ATOM   2978  HG3 LYS   210      23.811  42.357  58.609  1.00  0.00           H
ATOM   2979  CD  LYS   210      25.176  40.827  59.118  1.00  0.00           C
ATOM   2980  HD2 LYS   210      25.472  41.408  59.991  1.00  0.00           H
ATOM   2981  HD3 LYS   210      24.364  40.261  59.574  1.00  0.00           H
ATOM   2982  CE  LYS   210      26.382  39.964  58.766  1.00  0.00           C
ATOM   2983  HE2 LYS   210      26.099  39.360  57.904  1.00  0.00           H
ATOM   2984  HE3 LYS   210      27.185  40.591  58.377  1.00  0.00           H
ATOM   2985  NZ  LYS   210      26.943  39.148  59.936  1.00  0.00           N
ATOM   2986  HZ1 LYS   210      27.466  39.754  60.553  1.00  0.00           H
ATOM   2987  HZ2 LYS   210      26.174  38.646  60.356  1.00  0.00           H
ATOM   2988  HZ3 LYS   210      27.657  38.505  59.623  1.00  0.00           H
ATOM   2989  C   LYS   210      23.158  41.082  54.426  1.00  0.00           C
ATOM   2990  O   LYS   210      23.821  41.451  53.496  1.00  0.00           O
ATOM   2991  N   ASP   211      22.324  40.066  54.338  1.00  0.00           N
ATOM   2992  H   ASP   211      21.502  40.182  54.914  1.00  0.00           H
ATOM   2993  CA  ASP   211      22.104  39.334  53.122  1.00  0.00           C
ATOM   2994  HA  ASP   211      23.029  38.781  52.958  1.00  0.00           H
ATOM   2995  CB  ASP   211      21.051  38.224  53.392  1.00  0.00           C
ATOM   2996  HB2 ASP   211      21.317  37.731  54.328  1.00  0.00           H
ATOM   2997  HB3 ASP   211      20.102  38.718  53.600  1.00  0.00           H
ATOM   2998  CG  ASP   211      20.821  37.119  52.381  1.00  0.00           C
ATOM   2999  OD1 ASP   211      20.141  37.384  51.391  1.00  0.00           O
ATOM   3000  OD2 ASP   211      21.297  35.955  52.553  1.00  0.00           O
ATOM   3001  C   ASP   211      21.602  40.195  51.982  1.00  0.00           C
ATOM   3002  O   ASP   211      21.949  39.973  50.806  1.00  0.00           O
ATOM   3003  N   VAL   212      20.624  40.984  52.362  1.00  0.00           N
ATOM   3004  H   VAL   212      20.136  40.772  53.221  1.00  0.00           H
ATOM   3005  CA  VAL   212      19.797  41.851  51.351  1.00  0.00           C
ATOM   3006  HA  VAL   212      19.600  41.229  50.478  1.00  0.00           H
ATOM   3007  CB  VAL   212      18.575  42.486  52.038  1.00  0.00           C
ATOM   3008  HB  VAL   212      18.858  43.161  52.846  1.00  0.00           H
ATOM   3009  CG1 VAL   212      17.877  43.359  51.018  1.00  0.00           C
ATOM   3010 HG11 VAL   212      16.892  43.698  51.339  1.00  0.00           H
ATOM   3011 HG12 VAL   212      18.421  44.292  50.876  1.00  0.00           H
ATOM   3012 HG13 VAL   212      17.647  42.706  50.176  1.00  0.00           H
ATOM   3013  CG2 VAL   212      17.711  41.430  52.662  1.00  0.00           C
ATOM   3014 HG21 VAL   212      17.362  41.733  53.649  1.00  0.00           H
ATOM   3015 HG22 VAL   212      16.907  41.213  51.959  1.00  0.00           H
ATOM   3016 HG23 VAL   212      18.037  40.391  52.726  1.00  0.00           H
ATOM   3017  C   VAL   212      20.629  42.988  50.855  1.00  0.00           C
ATOM   3018  O   VAL   212      20.778  43.188  49.672  1.00  0.00           O
ATOM   3019  N   ALA   213      21.349  43.734  51.657  1.00  0.00           N
ATOM   3020  H   ALA   213      21.263  43.551  52.647  1.00  0.00           H
ATOM   3021  CA  ALA   213      21.728  45.104  51.527  1.00  0.00           C
ATOM   3022  HA  ALA   213      21.728  45.368  50.470  1.00  0.00           H
ATOM   3023  CB  ALA   213      20.693  46.005  52.205  1.00  0.00           C
ATOM   3024  HB1 ALA   213      20.998  47.048  52.120  1.00  0.00           H
ATOM   3025  HB2 ALA   213      19.758  46.039  51.645  1.00  0.00           H
ATOM   3026  HB3 ALA   213      20.516  45.728  53.244  1.00  0.00           H
ATOM   3027  C   ALA   213      23.210  45.377  51.946  1.00  0.00           C
ATOM   3028  O   ALA   213      23.781  46.452  51.643  1.00  0.00           O
ATOM   3029  N   ILE   214      24.017  44.370  52.416  1.00  0.00           N
ATOM   3030  H   ILE   214      23.541  43.608  52.878  1.00  0.00           H
ATOM   3031  CA  ILE   214      25.458  44.453  52.556  1.00  0.00           C
ATOM   3032  HA  ILE   214      25.776  45.441  52.224  1.00  0.00           H
ATOM   3033  CB  ILE   214      26.062  44.290  53.971  1.00  0.00           C
ATOM   3034  HB  ILE   214      25.773  43.313  54.356  1.00  0.00           H
ATOM   3035  CG2 ILE   214      27.587  44.472  53.903  1.00  0.00           C
ATOM   3036 HG21 ILE   214      27.889  44.557  54.947  1.00  0.00           H
ATOM   3037 HG22 ILE   214      27.974  43.530  53.514  1.00  0.00           H
ATOM   3038 HG23 ILE   214      27.811  45.329  53.269  1.00  0.00           H
ATOM   3039  CG1 ILE   214      25.302  45.199  54.972  1.00  0.00           C
ATOM   3040 HG12 ILE   214      24.245  44.937  55.022  1.00  0.00           H
ATOM   3041 HG13 ILE   214      25.561  44.840  55.968  1.00  0.00           H
ATOM   3042  CD1 ILE   214      25.399  46.724  54.887  1.00  0.00           C
ATOM   3043 HD11 ILE   214      24.584  47.304  55.319  1.00  0.00           H
ATOM   3044 HD12 ILE   214      26.293  47.085  55.397  1.00  0.00           H
ATOM   3045 HD13 ILE   214      25.433  46.938  53.819  1.00  0.00           H
ATOM   3046  C   ILE   214      26.146  43.455  51.521  1.00  0.00           C
ATOM   3047  O   ILE   214      27.039  43.878  50.807  1.00  0.00           O
ATOM   3048  N   LYS   215      25.691  42.180  51.418  1.00  0.00           N
ATOM   3049  H   LYS   215      24.907  41.989  52.026  1.00  0.00           H
ATOM   3050  CA  LYS   215      26.452  41.022  50.812  1.00  0.00           C
ATOM   3051  HA  LYS   215      27.398  40.962  51.350  1.00  0.00           H
ATOM   3052  CB  LYS   215      25.576  39.767  51.027  1.00  0.00           C
ATOM   3053  HB2 LYS   215      25.723  39.417  52.048  1.00  0.00           H
ATOM   3054  HB3 LYS   215      24.505  39.958  50.961  1.00  0.00           H
ATOM   3055  CG  LYS   215      25.879  38.587  50.076  1.00  0.00           C
ATOM   3056  HG2 LYS   215      25.392  38.759  49.116  1.00  0.00           H
ATOM   3057  HG3 LYS   215      26.957  38.542  49.919  1.00  0.00           H
ATOM   3058  CD  LYS   215      25.454  37.199  50.582  1.00  0.00           C
ATOM   3059  HD2 LYS   215      25.780  36.444  49.867  1.00  0.00           H
ATOM   3060  HD3 LYS   215      25.830  37.009  51.587  1.00  0.00           H
ATOM   3061  CE  LYS   215      23.932  37.084  50.671  1.00  0.00           C
ATOM   3062  HE2 LYS   215      23.641  37.720  51.507  1.00  0.00           H
ATOM   3063  HE3 LYS   215      23.416  37.427  49.774  1.00  0.00           H
ATOM   3064  NZ  LYS   215      23.671  35.653  50.960  1.00  0.00           N
ATOM   3065  HZ1 LYS   215      22.771  35.589  51.413  1.00  0.00           H
ATOM   3066  HZ2 LYS   215      23.678  35.095  50.118  1.00  0.00           H
ATOM   3067  HZ3 LYS   215      24.334  35.297  51.634  1.00  0.00           H
ATOM   3068  C   LYS   215      26.725  41.197  49.322  1.00  0.00           C
ATOM   3069  O   LYS   215      27.753  40.781  48.900  1.00  0.00           O
ATOM   3070  N   GLU   216      25.804  41.833  48.561  1.00  0.00           N
ATOM   3071  H   GLU   216      24.989  42.159  49.061  1.00  0.00           H
ATOM   3072  CA  GLU   216      26.023  42.379  47.226  1.00  0.00           C
ATOM   3073  HA  GLU   216      26.737  41.696  46.765  1.00  0.00           H
ATOM   3074  CB  GLU   216      24.696  42.341  46.407  1.00  0.00           C
ATOM   3075  HB2 GLU   216      24.047  41.555  46.794  1.00  0.00           H
ATOM   3076  HB3 GLU   216      24.154  43.281  46.510  1.00  0.00           H
ATOM   3077  CG  GLU   216      24.864  42.143  44.883  1.00  0.00           C
ATOM   3078  HG2 GLU   216      25.369  42.978  44.397  1.00  0.00           H
ATOM   3079  HG3 GLU   216      25.389  41.212  44.667  1.00  0.00           H
ATOM   3080  CD  GLU   216      23.422  42.063  44.282  1.00  0.00           C
ATOM   3081  OE1 GLU   216      23.017  43.077  43.713  1.00  0.00           O
ATOM   3082  OE2 GLU   216      22.643  41.084  44.472  1.00  0.00           O
ATOM   3083  C   GLU   216      26.586  43.865  47.256  1.00  0.00           C
ATOM   3084  O   GLU   216      25.944  44.815  47.729  1.00  0.00           O
ATOM   3085  N   PRO   217      27.858  44.143  46.752  1.00  0.00           N
ATOM   3086  CD  PRO   217      28.816  43.088  46.420  1.00  0.00           C
ATOM   3087  HD2 PRO   217      28.675  42.896  45.356  1.00  0.00           H
ATOM   3088  HD3 PRO   217      28.730  42.203  47.050  1.00  0.00           H
ATOM   3089  CG  PRO   217      30.234  43.711  46.645  1.00  0.00           C
ATOM   3090  HG2 PRO   217      30.862  43.348  45.831  1.00  0.00           H
ATOM   3091  HG3 PRO   217      30.618  43.353  47.600  1.00  0.00           H
ATOM   3092  CB  PRO   217      29.973  45.222  46.626  1.00  0.00           C
ATOM   3093  HB2 PRO   217      30.369  45.705  45.733  1.00  0.00           H
ATOM   3094  HB3 PRO   217      30.507  45.663  47.468  1.00  0.00           H
ATOM   3095  CA  PRO   217      28.500  45.434  46.696  1.00  0.00           C
ATOM   3096  HA  PRO   217      28.286  45.915  47.651  1.00  0.00           H
ATOM   3097  C   PRO   217      27.976  46.359  45.600  1.00  0.00           C
ATOM   3098  O   PRO   217      27.572  45.912  44.521  1.00  0.00           O
ATOM   3099  N   LEU   218      27.810  47.674  45.907  1.00  0.00           N
ATOM   3100  H   LEU   218      28.341  48.102  46.651  1.00  0.00           H
ATOM   3101  CA  LEU   218      27.080  48.620  45.040  1.00  0.00           C
ATOM   3102  HA  LEU   218      26.185  48.084  44.725  1.00  0.00           H
ATOM   3103  CB  LEU   218      26.749  49.888  45.882  1.00  0.00           C
ATOM   3104  HB2 LEU   218      25.982  49.507  46.556  1.00  0.00           H
ATOM   3105  HB3 LEU   218      27.617  50.254  46.431  1.00  0.00           H
ATOM   3106  CG  LEU   218      26.088  51.091  45.133  1.00  0.00           C
ATOM   3107  HG  LEU   218      26.819  51.478  44.423  1.00  0.00           H
ATOM   3108  CD1 LEU   218      24.710  50.816  44.556  1.00  0.00           C
ATOM   3109 HD11 LEU   218      24.376  51.754  44.110  1.00  0.00           H
ATOM   3110 HD12 LEU   218      24.657  50.101  43.736  1.00  0.00           H
ATOM   3111 HD13 LEU   218      23.907  50.525  45.233  1.00  0.00           H
ATOM   3112  CD2 LEU   218      26.024  52.216  46.117  1.00  0.00           C
ATOM   3113 HD21 LEU   218      25.636  53.104  45.620  1.00  0.00           H
ATOM   3114 HD22 LEU   218      25.350  51.919  46.920  1.00  0.00           H
ATOM   3115 HD23 LEU   218      26.999  52.477  46.530  1.00  0.00           H
ATOM   3116  C   LEU   218      27.979  49.076  43.875  1.00  0.00           C
ATOM   3117  O   LEU   218      29.162  49.330  44.118  1.00  0.00           O
ATOM   3118  N   VAL   219      27.320  49.228  42.715  1.00  0.00           N
ATOM   3119  H   VAL   219      26.321  49.102  42.642  1.00  0.00           H
ATOM   3120  CA  VAL   219      27.982  50.060  41.672  1.00  0.00           C
ATOM   3121  HA  VAL   219      29.031  50.240  41.909  1.00  0.00           H
ATOM   3122  CB  VAL   219      27.776  49.446  40.252  1.00  0.00           C
ATOM   3123  HB  VAL   219      26.704  49.315  40.109  1.00  0.00           H
ATOM   3124  CG1 VAL   219      28.168  50.409  39.093  1.00  0.00           C
ATOM   3125 HG11 VAL   219      29.249  50.544  39.123  1.00  0.00           H
ATOM   3126 HG12 VAL   219      27.913  50.073  38.088  1.00  0.00           H
ATOM   3127 HG13 VAL   219      27.916  51.466  39.176  1.00  0.00           H
ATOM   3128  CG2 VAL   219      28.450  48.104  40.054  1.00  0.00           C
ATOM   3129 HG21 VAL   219      28.019  47.467  39.282  1.00  0.00           H
ATOM   3130 HG22 VAL   219      29.529  48.147  39.906  1.00  0.00           H
ATOM   3131 HG23 VAL   219      28.252  47.608  41.004  1.00  0.00           H
ATOM   3132  C   VAL   219      27.302  51.476  41.669  1.00  0.00           C
ATOM   3133  O   VAL   219      26.128  51.554  41.505  1.00  0.00           O
ATOM   3134  N   ASP   220      27.982  52.534  42.058  1.00  0.00           N
ATOM   3135  H   ASP   220      28.964  52.412  42.257  1.00  0.00           H
ATOM   3136  CA  ASP   220      27.486  53.851  42.025  1.00  0.00           C
ATOM   3137  HA  ASP   220      26.840  53.992  41.158  1.00  0.00           H
ATOM   3138  CB  ASP   220      26.662  54.149  43.305  1.00  0.00           C
ATOM   3139  HB2 ASP   220      25.920  53.357  43.408  1.00  0.00           H
ATOM   3140  HB3 ASP   220      27.314  54.102  44.178  1.00  0.00           H
ATOM   3141  CG  ASP   220      25.842  55.473  43.315  1.00  0.00           C
ATOM   3142  OD1 ASP   220      25.645  56.088  44.382  1.00  0.00           O
ATOM   3143  OD2 ASP   220      25.425  55.959  42.263  1.00  0.00           O
ATOM   3144  C   ASP   220      28.566  54.897  41.837  1.00  0.00           C
ATOM   3145  O   ASP   220      29.748  54.674  42.000  1.00  0.00           O
ATOM   3146  N   VAL   221      28.254  56.123  41.585  1.00  0.00           N
ATOM   3147  H   VAL   221      27.290  56.409  41.674  1.00  0.00           H
ATOM   3148  CA  VAL   221      29.143  57.247  41.810  1.00  0.00           C
ATOM   3149  HA  VAL   221      30.101  56.959  41.376  1.00  0.00           H
ATOM   3150  CB  VAL   221      28.706  58.643  41.225  1.00  0.00           C
ATOM   3151  HB  VAL   221      27.671  58.715  41.558  1.00  0.00           H
ATOM   3152  CG1 VAL   221      29.396  59.907  41.733  1.00  0.00           C
ATOM   3153 HG11 VAL   221      29.465  59.915  42.820  1.00  0.00           H
ATOM   3154 HG12 VAL   221      30.401  59.965  41.313  1.00  0.00           H
ATOM   3155 HG13 VAL   221      28.853  60.815  41.472  1.00  0.00           H
ATOM   3156  CG2 VAL   221      28.837  58.650  39.769  1.00  0.00           C
ATOM   3157 HG21 VAL   221      29.755  58.094  39.580  1.00  0.00           H
ATOM   3158 HG22 VAL   221      27.995  58.142  39.299  1.00  0.00           H
ATOM   3159 HG23 VAL   221      28.863  59.608  39.249  1.00  0.00           H
ATOM   3160  C   VAL   221      29.509  57.403  43.231  1.00  0.00           C
ATOM   3161  O   VAL   221      28.604  57.479  44.031  1.00  0.00           O
ATOM   3162  N   VAL   222      30.804  57.785  43.517  1.00  0.00           N
ATOM   3163  H   VAL   222      31.496  57.503  42.838  1.00  0.00           H
ATOM   3164  CA  VAL   222      31.389  58.407  44.725  1.00  0.00           C
ATOM   3165  HA  VAL   222      30.587  58.603  45.436  1.00  0.00           H
ATOM   3166  CB  VAL   222      32.295  57.396  45.469  1.00  0.00           C
ATOM   3167  HB  VAL   222      32.920  56.890  44.733  1.00  0.00           H
ATOM   3168  CG1 VAL   222      33.365  58.043  46.370  1.00  0.00           C
ATOM   3169 HG11 VAL   222      32.922  58.886  46.900  1.00  0.00           H
ATOM   3170 HG12 VAL   222      33.758  57.323  47.089  1.00  0.00           H
ATOM   3171 HG13 VAL   222      34.089  58.465  45.673  1.00  0.00           H
ATOM   3172  CG2 VAL   222      31.449  56.396  46.176  1.00  0.00           C
ATOM   3173 HG21 VAL   222      30.688  56.960  46.714  1.00  0.00           H
ATOM   3174 HG22 VAL   222      31.023  55.688  45.466  1.00  0.00           H
ATOM   3175 HG23 VAL   222      31.976  55.841  46.952  1.00  0.00           H
ATOM   3176  C   VAL   222      32.015  59.762  44.415  1.00  0.00           C
ATOM   3177  O   VAL   222      33.024  59.924  43.731  1.00  0.00           O
ATOM   3178  N   ASP   223      31.486  60.814  45.031  1.00  0.00           N
ATOM   3179  H   ASP   223      30.833  60.655  45.785  1.00  0.00           H
ATOM   3180  CA  ASP   223      31.885  62.203  44.966  1.00  0.00           C
ATOM   3181  HA  ASP   223      32.012  62.306  43.888  1.00  0.00           H
ATOM   3182  CB  ASP   223      30.854  63.159  45.575  1.00  0.00           C
ATOM   3183  HB2 ASP   223      29.847  62.907  45.244  1.00  0.00           H
ATOM   3184  HB3 ASP   223      30.698  62.991  46.640  1.00  0.00           H
ATOM   3185  CG  ASP   223      31.028  64.628  45.174  1.00  0.00           C
ATOM   3186  OD1 ASP   223      31.592  65.546  45.785  1.00  0.00           O
ATOM   3187  OD2 ASP   223      30.440  64.922  44.096  1.00  0.00           O
ATOM   3188  C   ASP   223      33.275  62.370  45.598  1.00  0.00           C
ATOM   3189  O   ASP   223      33.342  61.846  46.704  1.00  0.00           O
ATOM   3190  N   PRO   224      34.173  63.254  45.126  1.00  0.00           N
ATOM   3191  CD  PRO   224      34.152  63.819  43.785  1.00  0.00           C
ATOM   3192  HD2 PRO   224      33.358  64.543  43.603  1.00  0.00           H
ATOM   3193  HD3 PRO   224      33.906  63.048  43.055  1.00  0.00           H
ATOM   3194  CG  PRO   224      35.491  64.433  43.511  1.00  0.00           C
ATOM   3195  HG2 PRO   224      35.294  65.357  42.968  1.00  0.00           H
ATOM   3196  HG3 PRO   224      36.106  63.738  42.939  1.00  0.00           H
ATOM   3197  CB  PRO   224      36.071  64.667  44.870  1.00  0.00           C
ATOM   3198  HB2 PRO   224      35.794  65.675  45.179  1.00  0.00           H
ATOM   3199  HB3 PRO   224      37.146  64.490  44.887  1.00  0.00           H
ATOM   3200  CA  PRO   224      35.518  63.583  45.701  1.00  0.00           C
ATOM   3201  HA  PRO   224      36.207  62.747  45.584  1.00  0.00           H
ATOM   3202  C   PRO   224      35.466  64.087  47.164  1.00  0.00           C
ATOM   3203  O   PRO   224      36.301  63.693  47.973  1.00  0.00           O
ATOM   3204  N   LYS   225      34.338  64.638  47.577  1.00  0.00           N
ATOM   3205  H   LYS   225      33.706  64.823  46.812  1.00  0.00           H
ATOM   3206  CA  LYS   225      34.045  64.943  48.991  1.00  0.00           C
ATOM   3207  HA  LYS   225      34.602  65.759  49.450  1.00  0.00           H
ATOM   3208  CB  LYS   225      32.574  65.491  48.935  1.00  0.00           C
ATOM   3209  HB2 LYS   225      31.947  65.136  48.117  1.00  0.00           H
ATOM   3210  HB3 LYS   225      32.044  65.254  49.857  1.00  0.00           H
ATOM   3211  CG  LYS   225      32.483  66.994  48.826  1.00  0.00           C
ATOM   3212  HG2 LYS   225      33.212  67.425  49.512  1.00  0.00           H
ATOM   3213  HG3 LYS   225      32.747  67.402  47.851  1.00  0.00           H
ATOM   3214  CD  LYS   225      31.167  67.743  49.176  1.00  0.00           C
ATOM   3215  HD2 LYS   225      30.804  67.538  50.183  1.00  0.00           H
ATOM   3216  HD3 LYS   225      31.434  68.792  49.302  1.00  0.00           H
ATOM   3217  CE  LYS   225      30.020  67.445  48.180  1.00  0.00           C
ATOM   3218  HE2 LYS   225      29.674  66.412  48.196  1.00  0.00           H
ATOM   3219  HE3 LYS   225      29.186  68.067  48.504  1.00  0.00           H
ATOM   3220  NZ  LYS   225      30.373  67.879  46.849  1.00  0.00           N
ATOM   3221  HZ1 LYS   225      30.966  68.697  46.855  1.00  0.00           H
ATOM   3222  HZ2 LYS   225      30.892  67.096  46.478  1.00  0.00           H
ATOM   3223  HZ3 LYS   225      29.549  68.026  46.283  1.00  0.00           H
ATOM   3224  C   LYS   225      34.195  63.749  49.948  1.00  0.00           C
ATOM   3225  O   LYS   225      34.501  63.872  51.142  1.00  0.00           O
ATOM   3226  N   GLN   226      34.118  62.516  49.466  1.00  0.00           N
ATOM   3227  H   GLN   226      33.772  62.420  48.522  1.00  0.00           H
ATOM   3228  CA  GLN   226      33.803  61.427  50.399  1.00  0.00           C
ATOM   3229  HA  GLN   226      33.142  61.812  51.175  1.00  0.00           H
ATOM   3230  CB  GLN   226      33.064  60.304  49.730  1.00  0.00           C
ATOM   3231  HB2 GLN   226      33.640  59.996  48.857  1.00  0.00           H
ATOM   3232  HB3 GLN   226      33.013  59.416  50.360  1.00  0.00           H
ATOM   3233  CG  GLN   226      31.629  60.805  49.396  1.00  0.00           C
ATOM   3234  HG2 GLN   226      31.036  61.151  50.243  1.00  0.00           H
ATOM   3235  HG3 GLN   226      31.855  61.616  48.704  1.00  0.00           H
ATOM   3236  CD  GLN   226      30.773  59.790  48.615  1.00  0.00           C
ATOM   3237  OE1 GLN   226      30.498  59.840  47.410  1.00  0.00           O
ATOM   3238  NE2 GLN   226      30.361  58.773  49.324  1.00  0.00           N
ATOM   3239 HE21 GLN   226      30.047  57.967  48.802  1.00  0.00           H
ATOM   3240 HE22 GLN   226      30.642  58.726  50.293  1.00  0.00           H
ATOM   3241  C   GLN   226      34.986  60.852  51.169  1.00  0.00           C
ATOM   3242  O   GLN   226      34.827  59.906  51.962  1.00  0.00           O
ATOM   3243  N   LEU   227      36.273  61.196  50.858  1.00  0.00           N
ATOM   3244  H   LEU   227      36.408  62.062  50.356  1.00  0.00           H
ATOM   3245  CA  LEU   227      37.447  60.299  50.877  1.00  0.00           C
ATOM   3246  HA  LEU   227      37.297  59.221  50.820  1.00  0.00           H
ATOM   3247  CB  LEU   227      38.391  60.589  49.662  1.00  0.00           C
ATOM   3248  HB2 LEU   227      38.647  61.642  49.786  1.00  0.00           H
ATOM   3249  HB3 LEU   227      39.290  59.977  49.736  1.00  0.00           H
ATOM   3250  CG  LEU   227      37.656  60.325  48.282  1.00  0.00           C
ATOM   3251  HG  LEU   227      36.755  60.934  48.208  1.00  0.00           H
ATOM   3252  CD1 LEU   227      38.580  60.662  47.105  1.00  0.00           C
ATOM   3253 HD11 LEU   227      38.085  60.929  46.171  1.00  0.00           H
ATOM   3254 HD12 LEU   227      39.261  61.502  47.240  1.00  0.00           H
ATOM   3255 HD13 LEU   227      39.285  59.837  47.011  1.00  0.00           H
ATOM   3256  CD2 LEU   227      37.178  58.873  48.115  1.00  0.00           C
ATOM   3257 HD21 LEU   227      37.912  58.076  47.994  1.00  0.00           H
ATOM   3258 HD22 LEU   227      36.574  58.525  48.953  1.00  0.00           H
ATOM   3259 HD23 LEU   227      36.417  58.935  47.337  1.00  0.00           H
ATOM   3260  C   LEU   227      38.206  60.408  52.208  1.00  0.00           C
ATOM   3261  O   LEU   227      39.306  61.057  52.283  1.00  0.00           O
ATOM   3262  N   VAL   228      37.651  59.675  53.151  1.00  0.00           N
ATOM   3263  H   VAL   228      36.768  59.262  52.886  1.00  0.00           H
ATOM   3264  CA  VAL   228      38.143  59.847  54.507  1.00  0.00           C
ATOM   3265  HA  VAL   228      38.130  60.920  54.698  1.00  0.00           H
ATOM   3266  CB  VAL   228      37.180  59.285  55.574  1.00  0.00           C
ATOM   3267  HB  VAL   228      37.152  58.205  55.436  1.00  0.00           H
ATOM   3268  CG1 VAL   228      37.749  59.389  57.034  1.00  0.00           C
ATOM   3269 HG11 VAL   228      36.954  59.347  57.779  1.00  0.00           H
ATOM   3270 HG12 VAL   228      38.428  58.545  57.153  1.00  0.00           H
ATOM   3271 HG13 VAL   228      38.326  60.312  57.067  1.00  0.00           H
ATOM   3272  CG2 VAL   228      35.771  59.980  55.603  1.00  0.00           C
ATOM   3273 HG21 VAL   228      35.126  59.279  56.134  1.00  0.00           H
ATOM   3274 HG22 VAL   228      35.791  60.832  56.283  1.00  0.00           H
ATOM   3275 HG23 VAL   228      35.431  60.269  54.609  1.00  0.00           H
ATOM   3276  C   VAL   228      39.612  59.465  54.649  1.00  0.00           C
ATOM   3277  O   VAL   228      40.427  60.095  55.261  1.00  0.00           O
ATOM   3278  N   THR   229      39.947  58.265  54.139  1.00  0.00           N
ATOM   3279  H   THR   229      39.250  57.719  53.653  1.00  0.00           H
ATOM   3280  CA  THR   229      41.365  57.934  54.098  1.00  0.00           C
ATOM   3281  HA  THR   229      41.956  58.361  54.908  1.00  0.00           H
ATOM   3282  CB  THR   229      41.502  56.461  54.393  1.00  0.00           C
ATOM   3283  HB  THR   229      42.554  56.315  54.637  1.00  0.00           H
ATOM   3284  CG2 THR   229      41.020  56.220  55.854  1.00  0.00           C
ATOM   3285 HG21 THR   229      39.935  56.144  55.918  1.00  0.00           H
ATOM   3286 HG22 THR   229      41.443  55.318  56.297  1.00  0.00           H
ATOM   3287 HG23 THR   229      41.137  57.073  56.524  1.00  0.00           H
ATOM   3288  OG1 THR   229      41.010  55.696  53.371  1.00  0.00           O
ATOM   3289  HG1 THR   229      41.554  55.720  52.580  1.00  0.00           H
ATOM   3290  C   THR   229      42.022  58.254  52.777  1.00  0.00           C
ATOM   3291  O   THR   229      41.409  58.707  51.771  1.00  0.00           O
ATOM   3292  N   ASN   230      43.340  58.116  52.706  1.00  0.00           N
ATOM   3293  H   ASN   230      43.743  57.706  53.536  1.00  0.00           H
ATOM   3294  CA  ASN   230      44.114  57.939  51.485  1.00  0.00           C
ATOM   3295  HA  ASN   230      43.826  58.747  50.813  1.00  0.00           H
ATOM   3296  CB  ASN   230      45.638  58.014  51.856  1.00  0.00           C
ATOM   3297  HB2 ASN   230      45.813  58.545  52.791  1.00  0.00           H
ATOM   3298  HB3 ASN   230      45.866  56.973  52.088  1.00  0.00           H
ATOM   3299  CG  ASN   230      46.553  58.504  50.729  1.00  0.00           C
ATOM   3300  OD1 ASN   230      46.983  59.673  50.554  1.00  0.00           O
ATOM   3301  ND2 ASN   230      46.964  57.561  49.850  1.00  0.00           N
ATOM   3302 HD21 ASN   230      47.818  57.651  49.319  1.00  0.00           H
ATOM   3303 HD22 ASN   230      46.576  56.629  49.883  1.00  0.00           H
ATOM   3304  C   ASN   230      43.652  56.649  50.787  1.00  0.00           C
ATOM   3305  O   ASN   230      43.256  55.728  51.458  1.00  0.00           O
ATOM   3306  N   ALA   231      43.861  56.576  49.461  1.00  0.00           N
ATOM   3307  H   ALA   231      44.133  57.435  49.003  1.00  0.00           H
ATOM   3308  CA  ALA   231      43.950  55.398  48.729  1.00  0.00           C
ATOM   3309  HA  ALA   231      43.038  54.834  48.928  1.00  0.00           H
ATOM   3310  CB  ALA   231      44.105  55.795  47.229  1.00  0.00           C
ATOM   3311  HB1 ALA   231      43.120  55.939  46.786  1.00  0.00           H
ATOM   3312  HB2 ALA   231      44.807  56.605  47.028  1.00  0.00           H
ATOM   3313  HB3 ALA   231      44.461  54.950  46.639  1.00  0.00           H
ATOM   3314  C   ALA   231      45.106  54.431  49.161  1.00  0.00           C
ATOM   3315  O   ALA   231      46.031  54.878  49.787  1.00  0.00           O
ATOM   3316  N   CYS   232      45.089  53.256  48.645  1.00  0.00           N
ATOM   3317  H   CYS   232      44.202  53.054  48.206  1.00  0.00           H
ATOM   3318  CA  CYS   232      46.094  52.210  48.625  1.00  0.00           C
ATOM   3319  HA  CYS   232      47.099  52.609  48.762  1.00  0.00           H
ATOM   3320  CB  CYS   232      45.864  51.309  49.804  1.00  0.00           C
ATOM   3321  HB2 CYS   232      45.961  51.876  50.729  1.00  0.00           H
ATOM   3322  HB3 CYS   232      44.854  50.903  49.750  1.00  0.00           H
ATOM   3323  SG  CYS   232      46.989  49.940  49.885  1.00  0.00           S
ATOM   3324  HG  CYS   232      48.033  50.505  50.499  1.00  0.00           H
ATOM   3325  C   CYS   232      46.013  51.367  47.346  1.00  0.00           C
ATOM   3326  O   CYS   232      44.984  50.763  46.898  1.00  0.00           O
ATOM   3327  N   LEU   233      47.084  51.346  46.537  1.00  0.00           N
ATOM   3328  H   LEU   233      47.992  51.741  46.734  1.00  0.00           H
ATOM   3329  CA  LEU   233      47.147  50.469  45.302  1.00  0.00           C
ATOM   3330  HA  LEU   233      46.343  50.605  44.580  1.00  0.00           H
ATOM   3331  CB  LEU   233      48.502  50.886  44.599  1.00  0.00           C
ATOM   3332  HB2 LEU   233      48.346  51.905  44.242  1.00  0.00           H
ATOM   3333  HB3 LEU   233      49.206  51.048  45.415  1.00  0.00           H
ATOM   3334  CG  LEU   233      49.155  50.035  43.514  1.00  0.00           C
ATOM   3335  HG  LEU   233      49.677  49.253  44.066  1.00  0.00           H
ATOM   3336  CD1 LEU   233      48.173  49.303  42.488  1.00  0.00           C
ATOM   3337 HD11 LEU   233      48.773  48.792  41.736  1.00  0.00           H
ATOM   3338 HD12 LEU   233      47.438  48.709  43.032  1.00  0.00           H
ATOM   3339 HD13 LEU   233      47.597  50.075  41.977  1.00  0.00           H
ATOM   3340  CD2 LEU   233      50.233  50.657  42.691  1.00  0.00           C
ATOM   3341 HD21 LEU   233      49.938  51.587  42.205  1.00  0.00           H
ATOM   3342 HD22 LEU   233      51.001  50.986  43.391  1.00  0.00           H
ATOM   3343 HD23 LEU   233      50.738  50.029  41.958  1.00  0.00           H
ATOM   3344  C   LEU   233      47.253  48.991  45.816  1.00  0.00           C
ATOM   3345  O   LEU   233      48.311  48.457  46.207  1.00  0.00           O
ATOM   3346  N   ILE   234      46.222  48.257  45.548  1.00  0.00           N
ATOM   3347  H   ILE   234      45.414  48.636  45.076  1.00  0.00           H
ATOM   3348  CA  ILE   234      45.982  46.915  46.023  1.00  0.00           C
ATOM   3349  HA  ILE   234      46.729  46.714  46.792  1.00  0.00           H
ATOM   3350  CB  ILE   234      44.680  46.642  46.737  1.00  0.00           C
ATOM   3351  HB  ILE   234      44.393  45.615  46.960  1.00  0.00           H
ATOM   3352  CG2 ILE   234      44.648  47.424  48.057  1.00  0.00           C
ATOM   3353 HG21 ILE   234      43.715  47.262  48.598  1.00  0.00           H
ATOM   3354 HG22 ILE   234      45.363  47.008  48.767  1.00  0.00           H
ATOM   3355 HG23 ILE   234      44.848  48.460  47.786  1.00  0.00           H
ATOM   3356  CG1 ILE   234      43.444  46.979  45.877  1.00  0.00           C
ATOM   3357 HG12 ILE   234      43.360  48.065  45.832  1.00  0.00           H
ATOM   3358 HG13 ILE   234      43.778  46.667  44.888  1.00  0.00           H
ATOM   3359  CD1 ILE   234      42.115  46.412  46.272  1.00  0.00           C
ATOM   3360 HD11 ILE   234      42.162  45.359  45.993  1.00  0.00           H
ATOM   3361 HD12 ILE   234      41.891  46.535  47.331  1.00  0.00           H
ATOM   3362 HD13 ILE   234      41.254  46.801  45.727  1.00  0.00           H
ATOM   3363  C   ILE   234      46.387  45.847  45.025  1.00  0.00           C
ATOM   3364  O   ILE   234      46.762  44.724  45.450  1.00  0.00           O
ATOM   3365  N   LYS   235      46.400  46.147  43.801  1.00  0.00           N
ATOM   3366  H   LYS   235      45.933  47.008  43.551  1.00  0.00           H
ATOM   3367  CA  LYS   235      46.868  45.310  42.728  1.00  0.00           C
ATOM   3368  HA  LYS   235      47.809  44.814  42.964  1.00  0.00           H
ATOM   3369  CB  LYS   235      45.746  44.228  42.485  1.00  0.00           C
ATOM   3370  HB2 LYS   235      45.173  44.030  43.391  1.00  0.00           H
ATOM   3371  HB3 LYS   235      45.054  44.672  41.769  1.00  0.00           H
ATOM   3372  CG  LYS   235      46.133  42.994  41.804  1.00  0.00           C
ATOM   3373  HG2 LYS   235      45.192  42.490  41.585  1.00  0.00           H
ATOM   3374  HG3 LYS   235      46.671  43.171  40.873  1.00  0.00           H
ATOM   3375  CD  LYS   235      47.012  42.084  42.783  1.00  0.00           C
ATOM   3376  HD2 LYS   235      47.126  42.602  43.735  1.00  0.00           H
ATOM   3377  HD3 LYS   235      46.634  41.084  42.997  1.00  0.00           H
ATOM   3378  CE  LYS   235      48.274  41.826  41.920  1.00  0.00           C
ATOM   3379  HE2 LYS   235      47.924  41.324  41.018  1.00  0.00           H
ATOM   3380  HE3 LYS   235      48.735  42.762  41.604  1.00  0.00           H
ATOM   3381  NZ  LYS   235      49.366  40.959  42.565  1.00  0.00           N
ATOM   3382  HZ1 LYS   235      49.948  40.493  41.884  1.00  0.00           H
ATOM   3383  HZ2 LYS   235      49.865  41.449  43.294  1.00  0.00           H
ATOM   3384  HZ3 LYS   235      48.943  40.215  43.102  1.00  0.00           H
ATOM   3385  C   LYS   235      47.131  46.068  41.451  1.00  0.00           C
ATOM   3386  O   LYS   235      46.221  46.579  40.767  1.00  0.00           O
ATOM   3387  N   GLU   236      48.364  46.027  40.985  1.00  0.00           N
ATOM   3388  H   GLU   236      49.166  45.853  41.573  1.00  0.00           H
ATOM   3389  CA  GLU   236      48.653  45.890  39.544  1.00  0.00           C
ATOM   3390  HA  GLU   236      47.904  46.513  39.055  1.00  0.00           H
ATOM   3391  CB  GLU   236      50.083  46.294  39.212  1.00  0.00           C
ATOM   3392  HB2 GLU   236      50.335  47.288  39.581  1.00  0.00           H
ATOM   3393  HB3 GLU   236      50.661  45.576  39.794  1.00  0.00           H
ATOM   3394  CG  GLU   236      50.348  46.253  37.730  1.00  0.00           C
ATOM   3395  HG2 GLU   236      50.316  45.224  37.371  1.00  0.00           H
ATOM   3396  HG3 GLU   236      49.751  46.925  37.113  1.00  0.00           H
ATOM   3397  CD  GLU   236      51.845  46.576  37.585  1.00  0.00           C
ATOM   3398  OE1 GLU   236      52.655  45.812  38.194  1.00  0.00           O
ATOM   3399  OE2 GLU   236      52.202  47.586  36.982  1.00  0.00           O
ATOM   3400  C   GLU   236      48.360  44.432  38.959  1.00  0.00           C
ATOM   3401  O   GLU   236      48.666  43.452  39.657  1.00  0.00           O
ATOM   3402  N   VAL   237      47.897  44.402  37.706  1.00  0.00           N
ATOM   3403  H   VAL   237      47.805  45.303  37.259  1.00  0.00           H
ATOM   3404  CA  VAL   237      47.999  43.250  36.785  1.00  0.00           C
ATOM   3405  HA  VAL   237      48.589  42.399  37.127  1.00  0.00           H
ATOM   3406  CB  VAL   237      46.594  42.814  36.391  1.00  0.00           C
ATOM   3407  HB  VAL   237      46.571  42.332  35.414  1.00  0.00           H
ATOM   3408  CG1 VAL   237      46.180  41.862  37.528  1.00  0.00           C
ATOM   3409 HG11 VAL   237      45.998  42.339  38.491  1.00  0.00           H
ATOM   3410 HG12 VAL   237      45.193  41.446  37.325  1.00  0.00           H
ATOM   3411 HG13 VAL   237      46.902  41.046  37.540  1.00  0.00           H
ATOM   3412  CG2 VAL   237      45.517  43.909  36.329  1.00  0.00           C
ATOM   3413 HG21 VAL   237      45.920  44.777  35.805  1.00  0.00           H
ATOM   3414 HG22 VAL   237      44.652  43.586  35.751  1.00  0.00           H
ATOM   3415 HG23 VAL   237      45.236  44.162  37.351  1.00  0.00           H
ATOM   3416  C   VAL   237      48.578  43.672  35.479  1.00  0.00           C
ATOM   3417  O   VAL   237      48.416  44.845  35.072  1.00  0.00           O
ATOM   3418  N   ASP   238      49.334  42.662  34.961  1.00  0.00           N
ATOM   3419  H   ASP   238      49.523  41.800  35.451  1.00  0.00           H
ATOM   3420  CA  ASP   238      49.933  42.727  33.646  1.00  0.00           C
ATOM   3421  HA  ASP   238      49.666  43.659  33.147  1.00  0.00           H
ATOM   3422  CB  ASP   238      51.376  42.856  33.772  1.00  0.00           C
ATOM   3423  HB2 ASP   238      51.727  43.795  34.200  1.00  0.00           H
ATOM   3424  HB3 ASP   238      51.842  42.028  34.307  1.00  0.00           H
ATOM   3425  CG  ASP   238      52.012  42.807  32.343  1.00  0.00           C
ATOM   3426  OD1 ASP   238      51.395  43.195  31.361  1.00  0.00           O
ATOM   3427  OD2 ASP   238      53.196  42.420  32.283  1.00  0.00           O
ATOM   3428  C   ASP   238      49.395  41.623  32.744  1.00  0.00           C
ATOM   3429  O   ASP   238      49.793  40.459  32.814  1.00  0.00           O
ATOM   3430  N   ILE   239      48.689  42.086  31.673  1.00  0.00           N
ATOM   3431  H   ILE   239      48.409  43.054  31.744  1.00  0.00           H
ATOM   3432  CA  ILE   239      48.174  41.137  30.656  1.00  0.00           C
ATOM   3433  HA  ILE   239      47.831  41.683  29.777  1.00  0.00           H
ATOM   3434  CB  ILE   239      46.931  40.387  31.136  1.00  0.00           C
ATOM   3435  HB  ILE   239      47.213  39.503  31.708  1.00  0.00           H
ATOM   3436  CG2 ILE   239      45.989  41.231  32.047  1.00  0.00           C
ATOM   3437 HG21 ILE   239      46.518  41.199  32.999  1.00  0.00           H
ATOM   3438 HG22 ILE   239      45.820  42.190  31.556  1.00  0.00           H
ATOM   3439 HG23 ILE   239      45.009  40.756  32.096  1.00  0.00           H
ATOM   3440  CG1 ILE   239      46.049  39.997  29.952  1.00  0.00           C
ATOM   3441 HG12 ILE   239      45.451  40.855  29.644  1.00  0.00           H
ATOM   3442 HG13 ILE   239      46.658  39.810  29.067  1.00  0.00           H
ATOM   3443  CD1 ILE   239      45.026  38.875  30.319  1.00  0.00           C
ATOM   3444 HD11 ILE   239      45.264  37.943  29.805  1.00  0.00           H
ATOM   3445 HD12 ILE   239      45.158  38.530  31.345  1.00  0.00           H
ATOM   3446 HD13 ILE   239      44.013  39.211  30.099  1.00  0.00           H
ATOM   3447  C   ILE   239      49.261  40.216  30.037  1.00  0.00           C
ATOM   3448  O   ILE   239      48.899  39.082  29.634  1.00  0.00           O
ATOM   3449  N   TYR   240      50.560  40.636  29.908  1.00  0.00           N
ATOM   3450  H   TYR   240      50.787  41.515  30.352  1.00  0.00           H
ATOM   3451  CA  TYR   240      51.692  39.858  29.435  1.00  0.00           C
ATOM   3452  HA  TYR   240      51.427  39.273  28.554  1.00  0.00           H
ATOM   3453  CB  TYR   240      52.898  40.684  29.046  1.00  0.00           C
ATOM   3454  HB2 TYR   240      53.419  41.259  29.812  1.00  0.00           H
ATOM   3455  HB3 TYR   240      53.579  39.947  28.619  1.00  0.00           H
ATOM   3456  CG  TYR   240      52.590  41.574  27.884  1.00  0.00           C
ATOM   3457  CD1 TYR   240      52.181  42.888  28.068  1.00  0.00           C
ATOM   3458  HD1 TYR   240      51.774  43.118  29.041  1.00  0.00           H
ATOM   3459  CE1 TYR   240      52.109  43.738  27.007  1.00  0.00           C
ATOM   3460  HE1 TYR   240      51.674  44.707  27.203  1.00  0.00           H
ATOM   3461  CZ  TYR   240      52.219  43.218  25.695  1.00  0.00           C
ATOM   3462  OH  TYR   240      51.958  44.089  24.693  1.00  0.00           O
ATOM   3463  HH  TYR   240      52.502  43.994  23.907  1.00  0.00           H
ATOM   3464  CE2 TYR   240      52.717  41.880  25.466  1.00  0.00           C
ATOM   3465  HE2 TYR   240      53.185  41.555  24.548  1.00  0.00           H
ATOM   3466  CD2 TYR   240      52.870  41.057  26.575  1.00  0.00           C
ATOM   3467  HD2 TYR   240      53.318  40.084  26.438  1.00  0.00           H
ATOM   3468  C   TYR   240      52.167  38.826  30.533  1.00  0.00           C
ATOM   3469  O   TYR   240      52.654  37.779  30.133  1.00  0.00           O
ATOM   3470  N   THR   241      51.829  39.004  31.853  1.00  0.00           N
ATOM   3471  H   THR   241      51.228  39.777  32.097  1.00  0.00           H
ATOM   3472  CA  THR   241      52.476  38.315  32.989  1.00  0.00           C
ATOM   3473  HA  THR   241      53.338  37.728  32.671  1.00  0.00           H
ATOM   3474  CB  THR   241      53.117  39.343  33.975  1.00  0.00           C
ATOM   3475  HB  THR   241      52.357  39.942  34.478  1.00  0.00           H
ATOM   3476  CG2 THR   241      53.877  38.538  35.045  1.00  0.00           C
ATOM   3477 HG21 THR   241      53.139  37.947  35.589  1.00  0.00           H
ATOM   3478 HG22 THR   241      54.644  37.965  34.524  1.00  0.00           H
ATOM   3479 HG23 THR   241      54.397  39.240  35.697  1.00  0.00           H
ATOM   3480  OG1 THR   241      54.041  40.276  33.408  1.00  0.00           O
ATOM   3481  HG1 THR   241      53.655  41.045  32.982  1.00  0.00           H
ATOM   3482  C   THR   241      51.480  37.393  33.702  1.00  0.00           C
ATOM   3483  O   THR   241      51.841  36.237  33.936  1.00  0.00           O
ATOM   3484  N   VAL   242      50.300  37.949  34.161  1.00  0.00           N
ATOM   3485  H   VAL   242      50.102  38.864  33.781  1.00  0.00           H
ATOM   3486  CA  VAL   242      49.245  37.286  34.941  1.00  0.00           C
ATOM   3487  HA  VAL   242      49.930  36.887  35.689  1.00  0.00           H
ATOM   3488  CB  VAL   242      48.096  38.111  35.599  1.00  0.00           C
ATOM   3489  HB  VAL   242      48.425  39.150  35.632  1.00  0.00           H
ATOM   3490  CG1 VAL   242      46.715  38.024  34.943  1.00  0.00           C
ATOM   3491 HG11 VAL   242      46.912  38.237  33.892  1.00  0.00           H
ATOM   3492 HG12 VAL   242      46.203  37.091  35.181  1.00  0.00           H
ATOM   3493 HG13 VAL   242      46.080  38.860  35.236  1.00  0.00           H
ATOM   3494  CG2 VAL   242      47.905  37.532  37.020  1.00  0.00           C
ATOM   3495 HG21 VAL   242      47.733  36.458  36.948  1.00  0.00           H
ATOM   3496 HG22 VAL   242      48.847  37.711  37.539  1.00  0.00           H
ATOM   3497 HG23 VAL   242      47.105  38.151  37.426  1.00  0.00           H
ATOM   3498  C   VAL   242      48.831  35.897  34.363  1.00  0.00           C
ATOM   3499  O   VAL   242      48.292  35.864  33.218  1.00  0.00           O
ATOM   3500  N   LYS   243      48.954  34.735  35.050  1.00  0.00           N
ATOM   3501  H   LYS   243      49.546  34.705  35.868  1.00  0.00           H
ATOM   3502  CA  LYS   243      48.366  33.397  34.781  1.00  0.00           C
ATOM   3503  HA  LYS   243      48.446  33.224  33.707  1.00  0.00           H
ATOM   3504  CB  LYS   243      49.166  32.301  35.547  1.00  0.00           C
ATOM   3505  HB2 LYS   243      48.822  32.317  36.581  1.00  0.00           H
ATOM   3506  HB3 LYS   243      48.854  31.370  35.073  1.00  0.00           H
ATOM   3507  CG  LYS   243      50.684  32.318  35.304  1.00  0.00           C
ATOM   3508  HG2 LYS   243      50.819  32.621  34.265  1.00  0.00           H
ATOM   3509  HG3 LYS   243      51.239  33.107  35.810  1.00  0.00           H
ATOM   3510  CD  LYS   243      51.305  30.919  35.546  1.00  0.00           C
ATOM   3511  HD2 LYS   243      50.955  30.183  34.821  1.00  0.00           H
ATOM   3512  HD3 LYS   243      52.392  30.890  35.480  1.00  0.00           H
ATOM   3513  CE  LYS   243      50.961  30.444  36.956  1.00  0.00           C
ATOM   3514  HE2 LYS   243      51.348  31.217  37.619  1.00  0.00           H
ATOM   3515  HE3 LYS   243      49.886  30.604  37.042  1.00  0.00           H
ATOM   3516  NZ  LYS   243      51.535  29.162  37.317  1.00  0.00           N
ATOM   3517  HZ1 LYS   243      51.249  28.536  36.578  1.00  0.00           H
ATOM   3518  HZ2 LYS   243      52.519  29.379  37.247  1.00  0.00           H
ATOM   3519  HZ3 LYS   243      51.153  28.870  38.206  1.00  0.00           H
ATOM   3520  C   LYS   243      46.839  33.283  35.012  1.00  0.00           C
ATOM   3521  O   LYS   243      46.327  33.889  35.948  1.00  0.00           O
ATOM   3522  N   VAL   244      46.280  32.296  34.266  1.00  0.00           N
ATOM   3523  H   VAL   244      46.825  31.696  33.664  1.00  0.00           H
ATOM   3524  CA  VAL   244      44.910  31.814  34.581  1.00  0.00           C
ATOM   3525  HA  VAL   244      44.314  32.647  34.954  1.00  0.00           H
ATOM   3526  CB  VAL   244      44.256  31.088  33.382  1.00  0.00           C
ATOM   3527  HB  VAL   244      44.453  31.671  32.482  1.00  0.00           H
ATOM   3528  CG1 VAL   244      44.846  29.723  33.088  1.00  0.00           C
ATOM   3529 HG11 VAL   244      44.308  29.047  33.754  1.00  0.00           H
ATOM   3530 HG12 VAL   244      44.479  29.595  32.070  1.00  0.00           H
ATOM   3531 HG13 VAL   244      45.920  29.545  33.125  1.00  0.00           H
ATOM   3532  CG2 VAL   244      42.722  31.117  33.370  1.00  0.00           C
ATOM   3533 HG21 VAL   244      42.380  30.972  32.345  1.00  0.00           H
ATOM   3534 HG22 VAL   244      42.370  30.447  34.154  1.00  0.00           H
ATOM   3535 HG23 VAL   244      42.455  32.145  33.610  1.00  0.00           H
ATOM   3536  C   VAL   244      44.874  30.860  35.784  1.00  0.00           C
ATOM   3537  O   VAL   244      43.784  30.684  36.395  1.00  0.00           O
ATOM   3538  N   GLU   245      46.008  30.260  36.221  1.00  0.00           N
ATOM   3539  H   GLU   245      46.737  29.969  35.586  1.00  0.00           H
ATOM   3540  CA  GLU   245      46.044  29.775  37.575  1.00  0.00           C
ATOM   3541  HA  GLU   245      45.213  29.084  37.714  1.00  0.00           H
ATOM   3542  CB  GLU   245      47.356  28.980  37.745  1.00  0.00           C
ATOM   3543  HB2 GLU   245      47.640  28.531  36.793  1.00  0.00           H
ATOM   3544  HB3 GLU   245      48.157  29.692  37.940  1.00  0.00           H
ATOM   3545  CG  GLU   245      47.463  27.940  38.887  1.00  0.00           C
ATOM   3546  HG2 GLU   245      46.788  28.052  39.736  1.00  0.00           H
ATOM   3547  HG3 GLU   245      47.017  27.080  38.387  1.00  0.00           H
ATOM   3548  CD  GLU   245      48.852  27.557  39.326  1.00  0.00           C
ATOM   3549  OE1 GLU   245      49.184  26.317  39.423  1.00  0.00           O
ATOM   3550  OE2 GLU   245      49.649  28.474  39.619  1.00  0.00           O
ATOM   3551  C   GLU   245      46.102  30.886  38.714  1.00  0.00           C
ATOM   3552  O   GLU   245      45.975  30.517  39.889  1.00  0.00           O
ATOM   3553  N   ASP   246      46.487  32.128  38.416  1.00  0.00           N
ATOM   3554  H   ASP   246      46.315  32.362  37.449  1.00  0.00           H
ATOM   3555  CA  ASP   246      46.826  33.180  39.418  1.00  0.00           C
ATOM   3556  HA  ASP   246      47.508  32.778  40.167  1.00  0.00           H
ATOM   3557  CB  ASP   246      47.529  34.478  38.875  1.00  0.00           C
ATOM   3558  HB2 ASP   246      48.160  34.161  38.045  1.00  0.00           H
ATOM   3559  HB3 ASP   246      46.726  35.079  38.450  1.00  0.00           H
ATOM   3560  CG  ASP   246      48.420  35.141  39.966  1.00  0.00           C
ATOM   3561  OD1 ASP   246      48.196  36.314  40.300  1.00  0.00           O
ATOM   3562  OD2 ASP   246      49.338  34.537  40.588  1.00  0.00           O
ATOM   3563  C   ASP   246      45.560  33.634  40.169  1.00  0.00           C
ATOM   3564  O   ASP   246      45.583  34.368  41.148  1.00  0.00           O
ATOM   3565  N   LEU   247      44.312  33.276  39.782  1.00  0.00           N
ATOM   3566  H   LEU   247      44.159  32.377  39.346  1.00  0.00           H
ATOM   3567  CA  LEU   247      43.131  34.162  39.900  1.00  0.00           C
ATOM   3568  HA  LEU   247      43.511  35.167  39.715  1.00  0.00           H
ATOM   3569  CB  LEU   247      42.255  33.997  38.635  1.00  0.00           C
ATOM   3570  HB2 LEU   247      41.786  33.015  38.584  1.00  0.00           H
ATOM   3571  HB3 LEU   247      41.361  34.609  38.758  1.00  0.00           H
ATOM   3572  CG  LEU   247      42.892  34.241  37.207  1.00  0.00           C
ATOM   3573  HG  LEU   247      43.777  33.634  37.015  1.00  0.00           H
ATOM   3574  CD1 LEU   247      41.859  33.748  36.147  1.00  0.00           C
ATOM   3575 HD11 LEU   247      40.992  34.406  36.080  1.00  0.00           H
ATOM   3576 HD12 LEU   247      42.293  33.878  35.156  1.00  0.00           H
ATOM   3577 HD13 LEU   247      41.472  32.756  36.383  1.00  0.00           H
ATOM   3578  CD2 LEU   247      43.213  35.713  36.938  1.00  0.00           C
ATOM   3579 HD21 LEU   247      43.359  35.747  35.858  1.00  0.00           H
ATOM   3580 HD22 LEU   247      42.541  36.499  37.279  1.00  0.00           H
ATOM   3581 HD23 LEU   247      44.200  35.834  37.385  1.00  0.00           H
ATOM   3582  C   LEU   247      42.403  34.230  41.207  1.00  0.00           C
ATOM   3583  O   LEU   247      41.221  34.551  41.220  1.00  0.00           O
ATOM   3584  N   THR   248      43.070  33.755  42.311  1.00  0.00           N
ATOM   3585  H   THR   248      43.906  33.260  42.037  1.00  0.00           H
ATOM   3586  CA  THR   248      42.884  34.308  43.686  1.00  0.00           C
ATOM   3587  HA  THR   248      41.908  34.773  43.822  1.00  0.00           H
ATOM   3588  CB  THR   248      42.864  33.231  44.738  1.00  0.00           C
ATOM   3589  HB  THR   248      43.690  32.519  44.741  1.00  0.00           H
ATOM   3590  CG2 THR   248      42.730  33.633  46.177  1.00  0.00           C
ATOM   3591 HG21 THR   248      43.584  34.274  46.398  1.00  0.00           H
ATOM   3592 HG22 THR   248      41.824  34.236  46.237  1.00  0.00           H
ATOM   3593 HG23 THR   248      42.735  32.793  46.871  1.00  0.00           H
ATOM   3594  OG1 THR   248      41.762  32.363  44.530  1.00  0.00           O
ATOM   3595  HG1 THR   248      41.911  31.938  43.682  1.00  0.00           H
ATOM   3596  C   THR   248      43.948  35.266  43.925  1.00  0.00           C
ATOM   3597  O   THR   248      45.146  34.939  43.906  1.00  0.00           O
ATOM   3598  N   PHE   249      43.512  36.553  44.185  1.00  0.00           N
ATOM   3599  H   PHE   249      42.560  36.856  44.040  1.00  0.00           H
ATOM   3600  CA  PHE   249      44.418  37.587  44.661  1.00  0.00           C
ATOM   3601  HA  PHE   249      45.436  37.211  44.557  1.00  0.00           H
ATOM   3602  CB  PHE   249      44.233  38.872  43.842  1.00  0.00           C
ATOM   3603  HB2 PHE   249      43.386  39.500  44.117  1.00  0.00           H
ATOM   3604  HB3 PHE   249      45.114  39.443  44.137  1.00  0.00           H
ATOM   3605  CG  PHE   249      44.087  38.680  42.344  1.00  0.00           C
ATOM   3606  CD1 PHE   249      42.862  38.736  41.741  1.00  0.00           C
ATOM   3607  HD1 PHE   249      41.971  38.954  42.312  1.00  0.00           H
ATOM   3608  CE1 PHE   249      42.747  38.508  40.363  1.00  0.00           C
ATOM   3609  HE1 PHE   249      41.841  38.769  39.836  1.00  0.00           H
ATOM   3610  CZ  PHE   249      43.877  38.161  39.613  1.00  0.00           C
ATOM   3611  HZ  PHE   249      43.766  37.975  38.555  1.00  0.00           H
ATOM   3612  CE2 PHE   249      45.095  38.012  40.253  1.00  0.00           C
ATOM   3613  HE2 PHE   249      45.985  38.105  39.648  1.00  0.00           H
ATOM   3614  CD2 PHE   249      45.250  38.375  41.620  1.00  0.00           C
ATOM   3615  HD2 PHE   249      46.254  38.397  42.018  1.00  0.00           H
ATOM   3616  C   PHE   249      44.163  37.918  46.162  1.00  0.00           C
ATOM   3617  O   PHE   249      43.056  37.945  46.651  1.00  0.00           O
ATOM   3618  N   THR   250      45.209  38.190  46.889  1.00  0.00           N
ATOM   3619  H   THR   250      46.149  38.141  46.521  1.00  0.00           H
ATOM   3620  CA  THR   250      45.120  38.613  48.273  1.00  0.00           C
ATOM   3621  HA  THR   250      44.124  38.955  48.555  1.00  0.00           H
ATOM   3622  CB  THR   250      45.520  37.429  49.298  1.00  0.00           C
ATOM   3623  HB  THR   250      46.606  37.331  49.280  1.00  0.00           H
ATOM   3624  CG2 THR   250      45.022  37.740  50.685  1.00  0.00           C
ATOM   3625 HG21 THR   250      45.447  37.037  51.401  1.00  0.00           H
ATOM   3626 HG22 THR   250      45.232  38.784  50.917  1.00  0.00           H
ATOM   3627 HG23 THR   250      43.947  37.564  50.687  1.00  0.00           H
ATOM   3628  OG1 THR   250      44.960  36.270  48.866  1.00  0.00           O
ATOM   3629  HG1 THR   250      45.376  36.064  48.026  1.00  0.00           H
ATOM   3630  C   THR   250      46.051  39.800  48.554  1.00  0.00           C
ATOM   3631  O   THR   250      47.249  39.739  48.328  1.00  0.00           O
ATOM   3632  N   SER   251      45.400  40.859  49.000  1.00  0.00           N
ATOM   3633  H   SER   251      44.443  40.772  49.311  1.00  0.00           H
ATOM   3634  CA  SER   251      46.018  42.193  48.959  1.00  0.00           C
ATOM   3635  HA  SER   251      47.094  42.068  48.839  1.00  0.00           H
ATOM   3636  CB  SER   251      45.556  43.096  47.865  1.00  0.00           C
ATOM   3637  HB2 SER   251      44.468  43.147  47.847  1.00  0.00           H
ATOM   3638  HB3 SER   251      46.008  44.087  47.912  1.00  0.00           H
ATOM   3639  OG  SER   251      45.994  42.567  46.641  1.00  0.00           O
ATOM   3640  HG  SER   251      46.475  43.262  46.186  1.00  0.00           H
ATOM   3641  C   SER   251      45.911  42.930  50.331  1.00  0.00           C
ATOM   3642  O   SER   251      44.794  43.158  50.797  1.00  0.00           O
ATOM   3643  N   PRO   252      47.029  42.941  51.160  1.00  0.00           N
ATOM   3644  CD  PRO   252      48.290  42.206  50.940  1.00  0.00           C
ATOM   3645  HD2 PRO   252      48.882  42.857  50.297  1.00  0.00           H
ATOM   3646  HD3 PRO   252      48.262  41.184  50.560  1.00  0.00           H
ATOM   3647  CG  PRO   252      49.030  42.281  52.166  1.00  0.00           C
ATOM   3648  HG2 PRO   252      50.091  42.465  51.998  1.00  0.00           H
ATOM   3649  HG3 PRO   252      48.856  41.330  52.670  1.00  0.00           H
ATOM   3650  CB  PRO   252      48.384  43.462  52.957  1.00  0.00           C
ATOM   3651  HB2 PRO   252      49.124  44.251  52.818  1.00  0.00           H
ATOM   3652  HB3 PRO   252      48.193  43.332  54.022  1.00  0.00           H
ATOM   3653  CA  PRO   252      47.101  43.735  52.381  1.00  0.00           C
ATOM   3654  HA  PRO   252      46.340  43.305  53.033  1.00  0.00           H
ATOM   3655  C   PRO   252      46.960  45.221  52.053  1.00  0.00           C
ATOM   3656  O   PRO   252      47.602  45.597  51.091  1.00  0.00           O
ATOM   3657  N   PHE   253      46.319  46.110  52.767  1.00  0.00           N
ATOM   3658  H   PHE   253      45.750  45.736  53.513  1.00  0.00           H
ATOM   3659  CA  PHE   253      46.129  47.552  52.501  1.00  0.00           C
ATOM   3660  HA  PHE   253      46.837  47.842  51.725  1.00  0.00           H
ATOM   3661  CB  PHE   253      44.652  47.795  52.011  1.00  0.00           C
ATOM   3662  HB2 PHE   253      44.411  48.844  51.837  1.00  0.00           H
ATOM   3663  HB3 PHE   253      44.642  47.351  51.016  1.00  0.00           H
ATOM   3664  CG  PHE   253      43.481  47.413  52.922  1.00  0.00           C
ATOM   3665  CD1 PHE   253      43.187  48.226  54.024  1.00  0.00           C
ATOM   3666  HD1 PHE   253      43.898  48.960  54.375  1.00  0.00           H
ATOM   3667  CE1 PHE   253      42.004  48.113  54.718  1.00  0.00           C
ATOM   3668  HE1 PHE   253      41.909  48.610  55.672  1.00  0.00           H
ATOM   3669  CZ  PHE   253      40.991  47.345  54.213  1.00  0.00           C
ATOM   3670  HZ  PHE   253      40.131  47.225  54.855  1.00  0.00           H
ATOM   3671  CE2 PHE   253      41.223  46.628  53.027  1.00  0.00           C
ATOM   3672  HE2 PHE   253      40.426  45.921  52.853  1.00  0.00           H
ATOM   3673  CD2 PHE   253      42.416  46.726  52.394  1.00  0.00           C
ATOM   3674  HD2 PHE   253      42.545  46.346  51.391  1.00  0.00           H
ATOM   3675  C   PHE   253      46.433  48.397  53.699  1.00  0.00           C
ATOM   3676  O   PHE   253      46.658  47.775  54.753  1.00  0.00           O
ATOM   3677  N   CYS   254      46.467  49.700  53.628  1.00  0.00           N
ATOM   3678  H   CYS   254      46.441  50.261  52.789  1.00  0.00           H
ATOM   3679  CA  CYS   254      46.915  50.523  54.718  1.00  0.00           C
ATOM   3680  HA  CYS   254      46.474  50.256  55.678  1.00  0.00           H
ATOM   3681  CB  CYS   254      48.464  50.512  54.895  1.00  0.00           C
ATOM   3682  HB2 CYS   254      48.935  49.529  54.904  1.00  0.00           H
ATOM   3683  HB3 CYS   254      48.847  50.897  53.950  1.00  0.00           H
ATOM   3684  SG  CYS   254      49.169  51.577  56.106  1.00  0.00           S
ATOM   3685  HG  CYS   254      49.311  52.531  55.181  1.00  0.00           H
ATOM   3686  C   CYS   254      46.437  51.918  54.534  1.00  0.00           C
ATOM   3687  O   CYS   254      47.053  52.660  53.803  1.00  0.00           O
ATOM   3688  N   LEU   255      45.340  52.284  55.185  1.00  0.00           N
ATOM   3689  H   LEU   255      44.760  51.562  55.588  1.00  0.00           H
ATOM   3690  CA  LEU   255      44.532  53.457  54.773  1.00  0.00           C
ATOM   3691  HA  LEU   255      44.897  53.767  53.794  1.00  0.00           H
ATOM   3692  CB  LEU   255      43.030  53.112  54.568  1.00  0.00           C
ATOM   3693  HB2 LEU   255      42.449  53.207  55.485  1.00  0.00           H
ATOM   3694  HB3 LEU   255      42.598  53.845  53.885  1.00  0.00           H
ATOM   3695  CG  LEU   255      42.686  51.727  53.888  1.00  0.00           C
ATOM   3696  HG  LEU   255      43.073  50.920  54.510  1.00  0.00           H
ATOM   3697  CD1 LEU   255      41.137  51.508  53.926  1.00  0.00           C
ATOM   3698 HD11 LEU   255      40.728  52.354  53.375  1.00  0.00           H
ATOM   3699 HD12 LEU   255      40.853  50.602  53.391  1.00  0.00           H
ATOM   3700 HD13 LEU   255      40.723  51.580  54.932  1.00  0.00           H
ATOM   3701  CD2 LEU   255      43.153  51.614  52.498  1.00  0.00           C
ATOM   3702 HD21 LEU   255      42.739  50.673  52.136  1.00  0.00           H
ATOM   3703 HD22 LEU   255      42.859  52.421  51.827  1.00  0.00           H
ATOM   3704 HD23 LEU   255      44.219  51.404  52.412  1.00  0.00           H
ATOM   3705  C   LEU   255      44.738  54.616  55.803  1.00  0.00           C
ATOM   3706  O   LEU   255      44.106  54.710  56.842  1.00  0.00           O
ATOM   3707  N   GLN   256      45.756  55.457  55.530  1.00  0.00           N
ATOM   3708  H   GLN   256      46.179  55.317  54.624  1.00  0.00           H
ATOM   3709  CA  GLN   256      46.132  56.605  56.363  1.00  0.00           C
ATOM   3710  HA  GLN   256      46.407  56.245  57.354  1.00  0.00           H
ATOM   3711  CB  GLN   256      47.302  57.442  55.787  1.00  0.00           C
ATOM   3712  HB2 GLN   256      46.905  57.869  54.867  1.00  0.00           H
ATOM   3713  HB3 GLN   256      47.466  58.280  56.464  1.00  0.00           H
ATOM   3714  CG  GLN   256      48.640  56.701  55.632  1.00  0.00           C
ATOM   3715  HG2 GLN   256      49.042  56.565  56.636  1.00  0.00           H
ATOM   3716  HG3 GLN   256      48.517  55.674  55.289  1.00  0.00           H
ATOM   3717  CD  GLN   256      49.464  57.453  54.656  1.00  0.00           C
ATOM   3718  OE1 GLN   256      50.091  58.467  55.077  1.00  0.00           O
ATOM   3719  NE2 GLN   256      49.420  57.182  53.342  1.00  0.00           N
ATOM   3720 HE21 GLN   256      49.954  57.642  52.619  1.00  0.00           H
ATOM   3721 HE22 GLN   256      48.944  56.333  53.072  1.00  0.00           H
ATOM   3722  C   GLN   256      44.963  57.578  56.571  1.00  0.00           C
ATOM   3723  O   GLN   256      44.296  57.922  55.615  1.00  0.00           O
ATOM   3724  N   VAL   257      44.715  58.051  57.784  1.00  0.00           N
ATOM   3725  H   VAL   257      45.281  57.711  58.548  1.00  0.00           H
ATOM   3726  CA  VAL   257      43.491  58.765  58.187  1.00  0.00           C
ATOM   3727  HA  VAL   257      42.623  58.629  57.543  1.00  0.00           H
ATOM   3728  CB  VAL   257      42.995  58.162  59.582  1.00  0.00           C
ATOM   3729  HB  VAL   257      43.733  58.361  60.359  1.00  0.00           H
ATOM   3730  CG1 VAL   257      41.690  58.881  59.868  1.00  0.00           C
ATOM   3731 HG11 VAL   257      41.257  58.601  60.828  1.00  0.00           H
ATOM   3732 HG12 VAL   257      41.872  59.950  59.975  1.00  0.00           H
ATOM   3733 HG13 VAL   257      40.971  58.760  59.058  1.00  0.00           H
ATOM   3734  CG2 VAL   257      42.781  56.697  59.418  1.00  0.00           C
ATOM   3735 HG21 VAL   257      42.448  56.440  58.412  1.00  0.00           H
ATOM   3736 HG22 VAL   257      43.652  56.059  59.572  1.00  0.00           H
ATOM   3737 HG23 VAL   257      41.999  56.279  60.051  1.00  0.00           H
ATOM   3738  C   VAL   257      43.769  60.316  58.211  1.00  0.00           C
ATOM   3739  O   VAL   257      44.236  60.786  59.236  1.00  0.00           O
ATOM   3740  N   LYS   258      43.144  61.161  57.318  1.00  0.00           N
ATOM   3741  H   LYS   258      42.732  60.737  56.499  1.00  0.00           H
ATOM   3742  CA  LYS   258      43.448  62.541  57.196  1.00  0.00           C
ATOM   3743  HA  LYS   258      44.530  62.498  57.076  1.00  0.00           H
ATOM   3744  CB  LYS   258      42.835  63.091  55.901  1.00  0.00           C
ATOM   3745  HB2 LYS   258      41.752  62.998  55.978  1.00  0.00           H
ATOM   3746  HB3 LYS   258      43.209  64.115  55.890  1.00  0.00           H
ATOM   3747  CG  LYS   258      43.458  62.403  54.689  1.00  0.00           C
ATOM   3748  HG2 LYS   258      44.458  62.818  54.567  1.00  0.00           H
ATOM   3749  HG3 LYS   258      43.579  61.335  54.870  1.00  0.00           H
ATOM   3750  CD  LYS   258      42.802  62.644  53.356  1.00  0.00           C
ATOM   3751  HD2 LYS   258      41.753  62.427  53.557  1.00  0.00           H
ATOM   3752  HD3 LYS   258      43.083  63.657  53.065  1.00  0.00           H
ATOM   3753  CE  LYS   258      43.059  61.818  52.152  1.00  0.00           C
ATOM   3754  HE2 LYS   258      43.850  62.352  51.626  1.00  0.00           H
ATOM   3755  HE3 LYS   258      43.380  60.848  52.532  1.00  0.00           H
ATOM   3756  NZ  LYS   258      41.898  61.657  51.213  1.00  0.00           N
ATOM   3757  HZ1 LYS   258      41.552  62.446  50.686  1.00  0.00           H
ATOM   3758  HZ2 LYS   258      42.147  61.020  50.470  1.00  0.00           H
ATOM   3759  HZ3 LYS   258      41.113  61.289  51.731  1.00  0.00           H
ATOM   3760  C   LYS   258      42.924  63.346  58.424  1.00  0.00           C
ATOM   3761  O   LYS   258      43.571  64.351  58.788  1.00  0.00           O
ATOM   3762  N   ARG   259      41.696  62.920  58.893  1.00  0.00           N
ATOM   3763  H   ARG   259      41.460  61.971  58.640  1.00  0.00           H
ATOM   3764  CA  ARG   259      40.686  63.684  59.697  1.00  0.00           C
ATOM   3765  HA  ARG   259      41.356  64.264  60.332  1.00  0.00           H
ATOM   3766  CB  ARG   259      39.844  64.495  58.700  1.00  0.00           C
ATOM   3767  HB2 ARG   259      39.278  65.183  59.327  1.00  0.00           H
ATOM   3768  HB3 ARG   259      40.385  65.243  58.122  1.00  0.00           H
ATOM   3769  CG  ARG   259      38.904  63.718  57.750  1.00  0.00           C
ATOM   3770  HG2 ARG   259      39.607  63.165  57.127  1.00  0.00           H
ATOM   3771  HG3 ARG   259      38.287  63.014  58.308  1.00  0.00           H
ATOM   3772  CD  ARG   259      38.113  64.584  56.821  1.00  0.00           C
ATOM   3773  HD2 ARG   259      37.227  64.849  57.398  1.00  0.00           H
ATOM   3774  HD3 ARG   259      38.684  65.467  56.535  1.00  0.00           H
ATOM   3775  NE  ARG   259      37.680  63.935  55.556  1.00  0.00           N
ATOM   3776  HE  ARG   259      38.407  64.007  54.858  1.00  0.00           H
ATOM   3777  CZ  ARG   259      36.487  63.851  55.046  1.00  0.00           C
ATOM   3778  NH1 ARG   259      36.314  63.598  53.788  1.00  0.00           N
ATOM   3779 HH11 ARG   259      35.350  63.654  53.492  1.00  0.00           H
ATOM   3780 HH12 ARG   259      37.105  63.702  53.169  1.00  0.00           H
ATOM   3781  NH2 ARG   259      35.391  63.971  55.744  1.00  0.00           N
ATOM   3782 HH21 ARG   259      35.466  63.952  56.751  1.00  0.00           H
ATOM   3783 HH22 ARG   259      34.559  63.572  55.331  1.00  0.00           H
ATOM   3784  C   ARG   259      39.854  62.718  60.485  1.00  0.00           C
ATOM   3785  O   ARG   259      39.377  61.658  60.043  1.00  0.00           O
ATOM   3786  N   ASN   260      39.663  62.898  61.778  1.00  0.00           N
ATOM   3787  H   ASN   260      40.316  63.467  62.298  1.00  0.00           H
ATOM   3788  CA  ASN   260      38.509  62.421  62.568  1.00  0.00           C
ATOM   3789  HA  ASN   260      38.585  61.377  62.874  1.00  0.00           H
ATOM   3790  CB  ASN   260      38.466  63.173  63.918  1.00  0.00           C
ATOM   3791  HB2 ASN   260      37.970  64.129  63.750  1.00  0.00           H
ATOM   3792  HB3 ASN   260      38.023  62.492  64.644  1.00  0.00           H
ATOM   3793  CG  ASN   260      39.849  63.461  64.468  1.00  0.00           C
ATOM   3794  OD1 ASN   260      40.676  62.585  64.677  1.00  0.00           O
ATOM   3795  ND2 ASN   260      40.237  64.717  64.470  1.00  0.00           N
ATOM   3796 HD21 ASN   260      39.734  65.387  63.906  1.00  0.00           H
ATOM   3797 HD22 ASN   260      41.148  65.003  64.799  1.00  0.00           H
ATOM   3798  C   ASN   260      37.075  62.584  61.868  1.00  0.00           C
ATOM   3799  O   ASN   260      36.544  63.673  61.689  1.00  0.00           O
ATOM   3800  N   ASP   261      36.374  61.470  61.625  1.00  0.00           N
ATOM   3801  H   ASP   261      36.821  60.564  61.621  1.00  0.00           H
ATOM   3802  CA  ASP   261      35.032  61.464  61.028  1.00  0.00           C
ATOM   3803  HA  ASP   261      34.419  62.179  61.577  1.00  0.00           H
ATOM   3804  CB  ASP   261      35.262  61.822  59.507  1.00  0.00           C
ATOM   3805  HB2 ASP   261      36.203  62.318  59.266  1.00  0.00           H
ATOM   3806  HB3 ASP   261      35.241  60.897  58.931  1.00  0.00           H
ATOM   3807  CG  ASP   261      34.084  62.748  59.077  1.00  0.00           C
ATOM   3808  OD1 ASP   261      34.406  63.850  58.538  1.00  0.00           O
ATOM   3809  OD2 ASP   261      32.925  62.669  59.538  1.00  0.00           O
ATOM   3810  C   ASP   261      34.478  60.055  61.193  1.00  0.00           C
ATOM   3811  O   ASP   261      35.137  59.164  61.738  1.00  0.00           O
ATOM   3812  N   TYR   262      33.303  59.766  60.612  1.00  0.00           N
ATOM   3813  H   TYR   262      32.805  60.562  60.240  1.00  0.00           H
ATOM   3814  CA  TYR   262      32.738  58.424  60.397  1.00  0.00           C
ATOM   3815  HA  TYR   262      33.245  57.774  61.109  1.00  0.00           H
ATOM   3816  CB  TYR   262      31.228  58.396  60.801  1.00  0.00           C
ATOM   3817  HB2 TYR   262      30.860  59.407  60.626  1.00  0.00           H
ATOM   3818  HB3 TYR   262      30.650  57.800  60.095  1.00  0.00           H
ATOM   3819  CG  TYR   262      31.140  57.890  62.224  1.00  0.00           C
ATOM   3820  CD1 TYR   262      31.275  56.521  62.565  1.00  0.00           C
ATOM   3821  HD1 TYR   262      31.485  55.855  61.742  1.00  0.00           H
ATOM   3822  CE1 TYR   262      31.037  56.014  63.894  1.00  0.00           C
ATOM   3823  HE1 TYR   262      30.986  54.953  64.088  1.00  0.00           H
ATOM   3824  CZ  TYR   262      31.005  56.923  64.960  1.00  0.00           C
ATOM   3825  OH  TYR   262      30.743  56.579  66.242  1.00  0.00           O
ATOM   3826  HH  TYR   262      30.835  55.637  66.406  1.00  0.00           H
ATOM   3827  CE2 TYR   262      31.153  58.320  64.571  1.00  0.00           C
ATOM   3828  HE2 TYR   262      31.131  58.978  65.427  1.00  0.00           H
ATOM   3829  CD2 TYR   262      31.080  58.822  63.236  1.00  0.00           C
ATOM   3830  HD2 TYR   262      31.144  59.889  63.083  1.00  0.00           H
ATOM   3831  C   TYR   262      32.848  57.810  59.007  1.00  0.00           C
ATOM   3832  O   TYR   262      32.982  58.517  58.000  1.00  0.00           O
ATOM   3833  N   VAL   263      32.920  56.493  58.943  1.00  0.00           N
ATOM   3834  H   VAL   263      32.862  55.981  59.812  1.00  0.00           H
ATOM   3835  CA  VAL   263      33.234  55.784  57.750  1.00  0.00           C
ATOM   3836  HA  VAL   263      33.306  56.440  56.883  1.00  0.00           H
ATOM   3837  CB  VAL   263      34.677  55.170  57.963  1.00  0.00           C
ATOM   3838  HB  VAL   263      34.485  54.375  58.684  1.00  0.00           H
ATOM   3839  CG1 VAL   263      35.335  54.830  56.599  1.00  0.00           C
ATOM   3840 HG11 VAL   263      35.400  55.734  55.993  1.00  0.00           H
ATOM   3841 HG12 VAL   263      36.331  54.422  56.768  1.00  0.00           H
ATOM   3842 HG13 VAL   263      34.783  54.001  56.156  1.00  0.00           H
ATOM   3843  CG2 VAL   263      35.639  56.233  58.555  1.00  0.00           C
ATOM   3844 HG21 VAL   263      36.658  55.886  58.381  1.00  0.00           H
ATOM   3845 HG22 VAL   263      35.423  57.155  58.017  1.00  0.00           H
ATOM   3846 HG23 VAL   263      35.410  56.353  59.614  1.00  0.00           H
ATOM   3847  C   VAL   263      32.123  54.729  57.550  1.00  0.00           C
ATOM   3848  O   VAL   263      31.762  53.995  58.471  1.00  0.00           O
ATOM   3849  N   HIE   264      31.647  54.743  56.332  1.00  0.00           N
ATOM   3850  H   HIE   264      32.104  55.296  55.621  1.00  0.00           H
ATOM   3851  CA  HIE   264      30.361  54.188  56.026  1.00  0.00           C
ATOM   3852  HA  HIE   264      29.840  53.618  56.795  1.00  0.00           H
ATOM   3853  CB  HIE   264      29.338  55.173  55.341  1.00  0.00           C
ATOM   3854  HB2 HIE   264      29.895  55.665  54.543  1.00  0.00           H
ATOM   3855  HB3 HIE   264      28.504  54.612  54.920  1.00  0.00           H
ATOM   3856  CG  HIE   264      28.895  56.203  56.391  1.00  0.00           C
ATOM   3857  ND1 HIE   264      28.406  57.441  56.068  1.00  0.00           N
ATOM   3858  CE1 HIE   264      28.097  57.957  57.296  1.00  0.00           C
ATOM   3859  HE1 HIE   264      27.596  58.912  57.354  1.00  0.00           H
ATOM   3860  NE2 HIE   264      28.577  57.225  58.316  1.00  0.00           N
ATOM   3861  HE2 HIE   264      28.184  57.374  59.235  1.00  0.00           H
ATOM   3862  CD2 HIE   264      29.096  56.100  57.774  1.00  0.00           C
ATOM   3863  HD2 HIE   264      29.517  55.229  58.255  1.00  0.00           H
ATOM   3864  C   HIE   264      30.451  53.010  55.050  1.00  0.00           C
ATOM   3865  O   HIE   264      29.672  52.073  55.136  1.00  0.00           O
ATOM   3866  N   ALA   265      31.526  52.999  54.232  1.00  0.00           N
ATOM   3867  H   ALA   265      32.353  53.517  54.492  1.00  0.00           H
ATOM   3868  CA  ALA   265      31.944  51.977  53.280  1.00  0.00           C
ATOM   3869  HA  ALA   265      31.706  51.004  53.710  1.00  0.00           H
ATOM   3870  CB  ALA   265      31.163  52.106  52.009  1.00  0.00           C
ATOM   3871  HB1 ALA   265      31.731  51.829  51.121  1.00  0.00           H
ATOM   3872  HB2 ALA   265      30.439  51.294  52.079  1.00  0.00           H
ATOM   3873  HB3 ALA   265      30.560  53.009  51.910  1.00  0.00           H
ATOM   3874  C   ALA   265      33.464  52.052  53.010  1.00  0.00           C
ATOM   3875  O   ALA   265      34.089  52.983  53.435  1.00  0.00           O
ATOM   3876  N   LEU   266      33.930  51.144  52.121  1.00  0.00           N
ATOM   3877  H   LEU   266      33.338  50.423  51.735  1.00  0.00           H
ATOM   3878  CA  LEU   266      35.082  51.414  51.291  1.00  0.00           C
ATOM   3879  HA  LEU   266      35.524  52.359  51.608  1.00  0.00           H
ATOM   3880  CB  LEU   266      36.009  50.199  51.547  1.00  0.00           C
ATOM   3881  HB2 LEU   266      35.463  49.343  51.150  1.00  0.00           H
ATOM   3882  HB3 LEU   266      36.903  50.267  50.928  1.00  0.00           H
ATOM   3883  CG  LEU   266      36.438  50.017  53.087  1.00  0.00           C
ATOM   3884  HG  LEU   266      36.155  50.984  53.503  1.00  0.00           H
ATOM   3885  CD1 LEU   266      35.726  48.743  53.604  1.00  0.00           C
ATOM   3886 HD11 LEU   266      36.145  47.906  53.045  1.00  0.00           H
ATOM   3887 HD12 LEU   266      35.916  48.618  54.669  1.00  0.00           H
ATOM   3888 HD13 LEU   266      34.647  48.822  53.471  1.00  0.00           H
ATOM   3889  CD2 LEU   266      37.973  49.950  53.246  1.00  0.00           C
ATOM   3890 HD21 LEU   266      38.336  50.969  53.109  1.00  0.00           H
ATOM   3891 HD22 LEU   266      38.382  49.507  54.154  1.00  0.00           H
ATOM   3892 HD23 LEU   266      38.476  49.372  52.472  1.00  0.00           H
ATOM   3893  C   LEU   266      34.696  51.468  49.885  1.00  0.00           C
ATOM   3894  O   LEU   266      33.944  50.636  49.364  1.00  0.00           O
ATOM   3895  N   VAL   267      35.400  52.431  49.239  1.00  0.00           N
ATOM   3896  H   VAL   267      36.144  52.900  49.735  1.00  0.00           H
ATOM   3897  CA  VAL   267      35.435  52.580  47.846  1.00  0.00           C
ATOM   3898  HA  VAL   267      34.507  52.169  47.449  1.00  0.00           H
ATOM   3899  CB  VAL   267      35.415  54.020  47.296  1.00  0.00           C
ATOM   3900  HB  VAL   267      34.808  54.638  47.958  1.00  0.00           H
ATOM   3901  CG1 VAL   267      36.685  54.715  47.139  1.00  0.00           C
ATOM   3902 HG11 VAL   267      37.168  54.398  46.215  1.00  0.00           H
ATOM   3903 HG12 VAL   267      36.421  55.766  47.023  1.00  0.00           H
ATOM   3904 HG13 VAL   267      37.439  54.486  47.891  1.00  0.00           H
ATOM   3905  CG2 VAL   267      34.817  54.090  45.899  1.00  0.00           C
ATOM   3906 HG21 VAL   267      34.438  55.082  45.653  1.00  0.00           H
ATOM   3907 HG22 VAL   267      35.500  53.696  45.147  1.00  0.00           H
ATOM   3908 HG23 VAL   267      33.941  53.445  45.830  1.00  0.00           H
ATOM   3909  C   VAL   267      36.516  51.619  47.241  1.00  0.00           C
ATOM   3910  O   VAL   267      37.615  51.614  47.724  1.00  0.00           O
ATOM   3911  N   ALA   268      36.232  51.021  46.125  1.00  0.00           N
ATOM   3912  H   ALA   268      35.286  51.121  45.785  1.00  0.00           H
ATOM   3913  CA  ALA   268      37.273  50.553  45.213  1.00  0.00           C
ATOM   3914  HA  ALA   268      38.249  50.953  45.489  1.00  0.00           H
ATOM   3915  CB  ALA   268      37.238  49.029  45.301  1.00  0.00           C
ATOM   3916  HB1 ALA   268      37.796  48.583  44.477  1.00  0.00           H
ATOM   3917  HB2 ALA   268      37.614  48.708  46.272  1.00  0.00           H
ATOM   3918  HB3 ALA   268      36.216  48.662  45.207  1.00  0.00           H
ATOM   3919  C   ALA   268      37.099  50.999  43.728  1.00  0.00           C
ATOM   3920  O   ALA   268      36.004  51.148  43.213  1.00  0.00           O
ATOM   3921  N   TYR   269      38.166  51.236  43.087  1.00  0.00           N
ATOM   3922  H   TYR   269      39.008  50.838  43.479  1.00  0.00           H
ATOM   3923  CA  TYR   269      38.361  51.773  41.711  1.00  0.00           C
ATOM   3924  HA  TYR   269      37.527  51.356  41.146  1.00  0.00           H
ATOM   3925  CB  TYR   269      38.304  53.308  41.774  1.00  0.00           C
ATOM   3926  HB2 TYR   269      38.288  53.608  40.726  1.00  0.00           H
ATOM   3927  HB3 TYR   269      37.473  53.716  42.350  1.00  0.00           H
ATOM   3928  CG  TYR   269      39.516  54.046  42.372  1.00  0.00           C
ATOM   3929  CD1 TYR   269      39.372  54.449  43.700  1.00  0.00           C
ATOM   3930  HD1 TYR   269      38.525  54.119  44.282  1.00  0.00           H
ATOM   3931  CE1 TYR   269      40.492  55.088  44.318  1.00  0.00           C
ATOM   3932  HE1 TYR   269      40.502  55.338  45.368  1.00  0.00           H
ATOM   3933  CZ  TYR   269      41.576  55.449  43.520  1.00  0.00           C
ATOM   3934  OH  TYR   269      42.753  55.951  44.075  1.00  0.00           O
ATOM   3935  HH  TYR   269      42.666  56.904  43.998  1.00  0.00           H
ATOM   3936  CE2 TYR   269      41.628  55.166  42.149  1.00  0.00           C
ATOM   3937  HE2 TYR   269      42.603  55.174  41.685  1.00  0.00           H
ATOM   3938  CD2 TYR   269      40.574  54.422  41.561  1.00  0.00           C
ATOM   3939  HD2 TYR   269      40.706  54.129  40.530  1.00  0.00           H
ATOM   3940  C   TYR   269      39.639  51.359  41.005  1.00  0.00           C
ATOM   3941  O   TYR   269      40.589  50.762  41.601  1.00  0.00           O
ATOM   3942  N   PHE   270      39.731  51.594  39.717  1.00  0.00           N
ATOM   3943  H   PHE   270      39.022  52.120  39.228  1.00  0.00           H
ATOM   3944  CA  PHE   270      40.902  51.118  38.926  1.00  0.00           C
ATOM   3945  HA  PHE   270      41.729  51.176  39.634  1.00  0.00           H
ATOM   3946  CB  PHE   270      40.555  49.600  38.430  1.00  0.00           C
ATOM   3947  HB2 PHE   270      41.394  49.222  37.845  1.00  0.00           H
ATOM   3948  HB3 PHE   270      40.358  49.056  39.354  1.00  0.00           H
ATOM   3949  CG  PHE   270      39.420  49.506  37.426  1.00  0.00           C
ATOM   3950  CD1 PHE   270      39.650  49.652  36.026  1.00  0.00           C
ATOM   3951  HD1 PHE   270      40.665  49.549  35.670  1.00  0.00           H
ATOM   3952  CE1 PHE   270      38.469  49.585  35.160  1.00  0.00           C
ATOM   3953  HE1 PHE   270      38.588  49.638  34.088  1.00  0.00           H
ATOM   3954  CZ  PHE   270      37.229  49.498  35.683  1.00  0.00           C
ATOM   3955  HZ  PHE   270      36.387  49.506  35.007  1.00  0.00           H
ATOM   3956  CE2 PHE   270      37.004  49.357  37.037  1.00  0.00           C
ATOM   3957  HE2 PHE   270      36.046  49.263  37.528  1.00  0.00           H
ATOM   3958  CD2 PHE   270      38.079  49.426  37.912  1.00  0.00           C
ATOM   3959  HD2 PHE   270      37.903  49.235  38.960  1.00  0.00           H
ATOM   3960  C   PHE   270      41.139  52.121  37.719  1.00  0.00           C
ATOM   3961  O   PHE   270      40.198  52.812  37.338  1.00  0.00           O
ATOM   3962  N   ASN   271      42.432  52.207  37.376  1.00  0.00           N
ATOM   3963  H   ASN   271      43.074  51.703  37.971  1.00  0.00           H
ATOM   3964  CA  ASN   271      43.103  52.616  36.109  1.00  0.00           C
ATOM   3965  HA  ASN   271      42.528  53.434  35.675  1.00  0.00           H
ATOM   3966  CB  ASN   271      44.391  53.280  36.509  1.00  0.00           C
ATOM   3967  HB2 ASN   271      44.170  53.711  37.485  1.00  0.00           H
ATOM   3968  HB3 ASN   271      45.221  52.575  36.475  1.00  0.00           H
ATOM   3969  CG  ASN   271      44.696  54.473  35.534  1.00  0.00           C
ATOM   3970  OD1 ASN   271      44.541  55.574  35.982  1.00  0.00           O
ATOM   3971  ND2 ASN   271      45.545  54.332  34.587  1.00  0.00           N
ATOM   3972 HD21 ASN   271      45.314  53.700  33.833  1.00  0.00           H
ATOM   3973 HD22 ASN   271      46.100  55.175  34.541  1.00  0.00           H
ATOM   3974  C   ASN   271      43.281  51.412  35.095  1.00  0.00           C
ATOM   3975  O   ASN   271      43.430  50.258  35.534  1.00  0.00           O
ATOM   3976  N   ILE   272      42.976  51.691  33.836  1.00  0.00           N
ATOM   3977  H   ILE   272      42.855  52.648  33.539  1.00  0.00           H
ATOM   3978  CA  ILE   272      43.602  50.895  32.766  1.00  0.00           C
ATOM   3979  HA  ILE   272      44.033  50.021  33.254  1.00  0.00           H
ATOM   3980  CB  ILE   272      42.568  50.449  31.732  1.00  0.00           C
ATOM   3981  HB  ILE   272      43.023  49.724  31.057  1.00  0.00           H
ATOM   3982  CG2 ILE   272      41.328  49.704  32.445  1.00  0.00           C
ATOM   3983 HG21 ILE   272      41.696  48.877  33.051  1.00  0.00           H
ATOM   3984 HG22 ILE   272      40.746  50.384  33.066  1.00  0.00           H
ATOM   3985 HG23 ILE   272      40.674  49.298  31.672  1.00  0.00           H
ATOM   3986  CG1 ILE   272      42.032  51.712  30.935  1.00  0.00           C
ATOM   3987 HG12 ILE   272      41.868  52.509  31.661  1.00  0.00           H
ATOM   3988 HG13 ILE   272      42.865  52.086  30.340  1.00  0.00           H
ATOM   3989  CD1 ILE   272      40.815  51.654  30.035  1.00  0.00           C
ATOM   3990 HD11 ILE   272      39.877  51.408  30.534  1.00  0.00           H
ATOM   3991 HD12 ILE   272      40.783  52.521  29.376  1.00  0.00           H
ATOM   3992 HD13 ILE   272      40.918  50.790  29.378  1.00  0.00           H
ATOM   3993  C   ILE   272      44.750  51.730  32.308  1.00  0.00           C
ATOM   3994  O   ILE   272      44.675  52.972  32.248  1.00  0.00           O
ATOM   3995  N   GLU   273      45.878  51.142  32.050  1.00  0.00           N
ATOM   3996  H   GLU   273      45.853  50.142  32.192  1.00  0.00           H
ATOM   3997  CA  GLU   273      47.098  51.751  31.725  1.00  0.00           C
ATOM   3998  HA  GLU   273      47.013  52.837  31.684  1.00  0.00           H
ATOM   3999  CB  GLU   273      48.043  51.403  32.834  1.00  0.00           C
ATOM   4000  HB2 GLU   273      47.955  50.346  33.087  1.00  0.00           H
ATOM   4001  HB3 GLU   273      49.046  51.572  32.442  1.00  0.00           H
ATOM   4002  CG  GLU   273      47.786  52.160  34.181  1.00  0.00           C
ATOM   4003  HG2 GLU   273      47.578  53.204  33.948  1.00  0.00           H
ATOM   4004  HG3 GLU   273      46.906  51.682  34.610  1.00  0.00           H
ATOM   4005  CD  GLU   273      49.003  52.054  35.126  1.00  0.00           C
ATOM   4006  OE1 GLU   273      50.068  52.538  34.659  1.00  0.00           O
ATOM   4007  OE2 GLU   273      48.969  51.392  36.208  1.00  0.00           O
ATOM   4008  C   GLU   273      47.567  51.128  30.367  1.00  0.00           C
ATOM   4009  O   GLU   273      47.878  49.904  30.451  1.00  0.00           O
ATOM   4010  N   PHE   274      47.516  51.845  29.242  1.00  0.00           N
ATOM   4011  H   PHE   274      47.487  52.842  29.401  1.00  0.00           H
ATOM   4012  CA  PHE   274      48.001  51.365  27.998  1.00  0.00           C
ATOM   4013  HA  PHE   274      47.936  50.285  27.869  1.00  0.00           H
ATOM   4014  CB  PHE   274      47.282  52.050  26.819  1.00  0.00           C
ATOM   4015  HB2 PHE   274      47.589  53.092  26.733  1.00  0.00           H
ATOM   4016  HB3 PHE   274      47.624  51.630  25.873  1.00  0.00           H
ATOM   4017  CG  PHE   274      45.692  52.124  26.774  1.00  0.00           C
ATOM   4018  CD1 PHE   274      44.986  53.014  27.558  1.00  0.00           C
ATOM   4019  HD1 PHE   274      45.499  53.644  28.269  1.00  0.00           H
ATOM   4020  CE1 PHE   274      43.677  53.394  27.334  1.00  0.00           C
ATOM   4021  HE1 PHE   274      43.328  54.286  27.832  1.00  0.00           H
ATOM   4022  CZ  PHE   274      42.899  52.675  26.391  1.00  0.00           C
ATOM   4023  HZ  PHE   274      41.856  52.888  26.208  1.00  0.00           H
ATOM   4024  CE2 PHE   274      43.598  51.783  25.557  1.00  0.00           C
ATOM   4025  HE2 PHE   274      43.142  51.286  24.714  1.00  0.00           H
ATOM   4026  CD2 PHE   274      44.998  51.556  25.627  1.00  0.00           C
ATOM   4027  HD2 PHE   274      45.460  50.910  24.895  1.00  0.00           H
ATOM   4028  C   PHE   274      49.531  51.613  27.897  1.00  0.00           C
ATOM   4029  O   PHE   274      50.013  52.272  26.983  1.00  0.00           O
ATOM   4030  N   THR   275      50.324  51.079  28.821  1.00  0.00           N
ATOM   4031  H   THR   275      49.930  50.310  29.345  1.00  0.00           H
ATOM   4032  CA  THR   275      51.728  51.353  28.861  1.00  0.00           C
ATOM   4033  HA  THR   275      51.932  52.423  28.886  1.00  0.00           H
ATOM   4034  CB  THR   275      52.336  50.660  30.163  1.00  0.00           C
ATOM   4035  HB  THR   275      53.258  50.095  30.026  1.00  0.00           H
ATOM   4036  CG2 THR   275      52.664  51.692  31.186  1.00  0.00           C
ATOM   4037 HG21 THR   275      53.303  52.460  30.751  1.00  0.00           H
ATOM   4038 HG22 THR   275      51.783  52.136  31.648  1.00  0.00           H
ATOM   4039 HG23 THR   275      53.084  51.177  32.050  1.00  0.00           H
ATOM   4040  OG1 THR   275      51.440  49.793  30.804  1.00  0.00           O
ATOM   4041  HG1 THR   275      51.472  49.094  30.147  1.00  0.00           H
ATOM   4042  C   THR   275      52.540  50.837  27.660  1.00  0.00           C
ATOM   4043  O   THR   275      53.458  51.522  27.219  1.00  0.00           O
ATOM   4044  N   ARG   276      52.252  49.613  27.062  1.00  0.00           N
ATOM   4045  H   ARG   276      51.441  49.187  27.486  1.00  0.00           H
ATOM   4046  CA  ARG   276      52.850  49.140  25.820  1.00  0.00           C
ATOM   4047  HA  ARG   276      53.915  49.231  26.035  1.00  0.00           H
ATOM   4048  CB  ARG   276      52.530  47.603  25.521  1.00  0.00           C
ATOM   4049  HB2 ARG   276      51.830  47.249  26.278  1.00  0.00           H
ATOM   4050  HB3 ARG   276      52.051  47.570  24.542  1.00  0.00           H
ATOM   4051  CG  ARG   276      53.775  46.649  25.628  1.00  0.00           C
ATOM   4052  HG2 ARG   276      54.269  46.810  26.586  1.00  0.00           H
ATOM   4053  HG3 ARG   276      53.425  45.618  25.589  1.00  0.00           H
ATOM   4054  CD  ARG   276      54.927  46.894  24.597  1.00  0.00           C
ATOM   4055  HD2 ARG   276      54.512  46.561  23.645  1.00  0.00           H
ATOM   4056  HD3 ARG   276      55.136  47.960  24.510  1.00  0.00           H
ATOM   4057  NE  ARG   276      56.110  46.168  24.995  1.00  0.00           N
ATOM   4058  HE  ARG   276      56.550  46.453  25.859  1.00  0.00           H
ATOM   4059  CZ  ARG   276      56.726  45.141  24.416  1.00  0.00           C
ATOM   4060  NH1 ARG   276      57.915  44.869  24.748  1.00  0.00           N
ATOM   4061 HH11 ARG   276      58.520  44.476  24.040  1.00  0.00           H
ATOM   4062 HH12 ARG   276      58.341  45.642  25.240  1.00  0.00           H
ATOM   4063  NH2 ARG   276      56.303  44.512  23.361  1.00  0.00           N
ATOM   4064 HH21 ARG   276      56.757  43.624  23.196  1.00  0.00           H
ATOM   4065 HH22 ARG   276      55.330  44.637  23.120  1.00  0.00           H
ATOM   4066  C   ARG   276      52.583  50.052  24.595  1.00  0.00           C
ATOM   4067  O   ARG   276      53.121  49.727  23.525  1.00  0.00           O
ATOM   4068  N   CYS   277      51.691  51.063  24.627  1.00  0.00           N
ATOM   4069  H   CYS   277      51.075  51.085  25.427  1.00  0.00           H
ATOM   4070  CA  CYS   277      51.477  51.942  23.466  1.00  0.00           C
ATOM   4071  HA  CYS   277      51.412  51.248  22.628  1.00  0.00           H
ATOM   4072  CB  CYS   277      50.156  52.759  23.528  1.00  0.00           C
ATOM   4073  HB2 CYS   277      49.940  53.267  24.468  1.00  0.00           H
ATOM   4074  HB3 CYS   277      50.146  53.524  22.752  1.00  0.00           H
ATOM   4075  SG  CYS   277      48.639  51.630  23.378  1.00  0.00           S
ATOM   4076  HG  CYS   277      48.650  51.018  24.565  1.00  0.00           H
ATOM   4077  C   CYS   277      52.693  52.829  23.127  1.00  0.00           C
ATOM   4078  O   CYS   277      53.768  52.721  23.748  1.00  0.00           O
ATOM   4079  N   HIE   278      52.768  53.355  21.923  1.00  0.00           N
ATOM   4080  H   HIE   278      51.942  53.484  21.356  1.00  0.00           H
ATOM   4081  CA  HIE   278      53.892  54.224  21.546  1.00  0.00           C
ATOM   4082  HA  HIE   278      54.824  53.873  21.988  1.00  0.00           H
ATOM   4083  CB  HIE   278      54.103  54.238  20.064  1.00  0.00           C
ATOM   4084  HB2 HIE   278      54.281  53.197  19.796  1.00  0.00           H
ATOM   4085  HB3 HIE   278      53.162  54.388  19.534  1.00  0.00           H
ATOM   4086  CG  HIE   278      55.125  55.225  19.515  1.00  0.00           C
ATOM   4087  ND1 HIE   278      54.864  56.568  19.382  1.00  0.00           N
ATOM   4088  CE1 HIE   278      55.837  57.063  18.579  1.00  0.00           C
ATOM   4089  HE1 HIE   278      55.833  58.040  18.119  1.00  0.00           H
ATOM   4090  NE2 HIE   278      56.846  56.110  18.468  1.00  0.00           N
ATOM   4091  HE2 HIE   278      57.513  56.223  17.718  1.00  0.00           H
ATOM   4092  CD2 HIE   278      56.322  54.932  19.017  1.00  0.00           C
ATOM   4093  HD2 HIE   278      56.652  53.950  18.713  1.00  0.00           H
ATOM   4094  C   HIE   278      53.743  55.620  22.198  1.00  0.00           C
ATOM   4095  O   HIE   278      54.674  56.170  22.736  1.00  0.00           O
ATOM   4096  N   LYS   279      52.498  56.126  22.156  1.00  0.00           N
ATOM   4097  H   LYS   279      51.818  55.919  21.439  1.00  0.00           H
ATOM   4098  CA  LYS   279      52.027  57.025  23.196  1.00  0.00           C
ATOM   4099  HA  LYS   279      52.903  57.559  23.565  1.00  0.00           H
ATOM   4100  CB  LYS   279      51.177  58.123  22.486  1.00  0.00           C
ATOM   4101  HB2 LYS   279      51.536  58.529  21.540  1.00  0.00           H
ATOM   4102  HB3 LYS   279      50.279  57.603  22.155  1.00  0.00           H
ATOM   4103  CG  LYS   279      50.844  59.314  23.395  1.00  0.00           C
ATOM   4104  HG2 LYS   279      50.555  58.901  24.362  1.00  0.00           H
ATOM   4105  HG3 LYS   279      51.697  59.978  23.539  1.00  0.00           H
ATOM   4106  CD  LYS   279      49.714  60.185  22.791  1.00  0.00           C
ATOM   4107  HD2 LYS   279      49.848  60.311  21.716  1.00  0.00           H
ATOM   4108  HD3 LYS   279      48.778  59.780  23.174  1.00  0.00           H
ATOM   4109  CE  LYS   279      50.000  61.551  23.492  1.00  0.00           C
ATOM   4110  HE2 LYS   279      49.955  61.354  24.563  1.00  0.00           H
ATOM   4111  HE3 LYS   279      51.026  61.816  23.237  1.00  0.00           H
ATOM   4112  NZ  LYS   279      49.072  62.649  23.086  1.00  0.00           N
ATOM   4113  HZ1 LYS   279      48.100  62.444  23.266  1.00  0.00           H
ATOM   4114  HZ2 LYS   279      49.304  63.463  23.638  1.00  0.00           H
ATOM   4115  HZ3 LYS   279      49.088  62.920  22.113  1.00  0.00           H
ATOM   4116  C   LYS   279      51.475  56.340  24.401  1.00  0.00           C
ATOM   4117  O   LYS   279      50.486  55.638  24.422  1.00  0.00           O
ATOM   4118  N   ARG   280      52.181  56.469  25.565  1.00  0.00           N
ATOM   4119  H   ARG   280      52.875  57.197  25.480  1.00  0.00           H
ATOM   4120  CA  ARG   280      51.917  55.888  26.839  1.00  0.00           C
ATOM   4121  HA  ARG   280      51.527  54.920  26.524  1.00  0.00           H
ATOM   4122  CB  ARG   280      53.085  55.570  27.779  1.00  0.00           C
ATOM   4123  HB2 ARG   280      53.558  56.441  28.232  1.00  0.00           H
ATOM   4124  HB3 ARG   280      52.661  54.882  28.511  1.00  0.00           H
ATOM   4125  CG  ARG   280      54.091  54.777  26.967  1.00  0.00           C
ATOM   4126  HG2 ARG   280      53.635  53.897  26.513  1.00  0.00           H
ATOM   4127  HG3 ARG   280      54.556  55.393  26.197  1.00  0.00           H
ATOM   4128  CD  ARG   280      55.286  54.452  27.821  1.00  0.00           C
ATOM   4129  HD2 ARG   280      55.741  55.427  27.998  1.00  0.00           H
ATOM   4130  HD3 ARG   280      54.937  53.907  28.697  1.00  0.00           H
ATOM   4131  NE  ARG   280      56.355  53.651  27.003  1.00  0.00           N
ATOM   4132  HE  ARG   280      56.049  52.791  26.570  1.00  0.00           H
ATOM   4133  CZ  ARG   280      57.604  54.015  26.722  1.00  0.00           C
ATOM   4134  NH1 ARG   280      58.178  54.979  27.403  1.00  0.00           N
ATOM   4135 HH11 ARG   280      59.158  55.126  27.206  1.00  0.00           H
ATOM   4136 HH12 ARG   280      57.724  55.340  28.230  1.00  0.00           H
ATOM   4137  NH2 ARG   280      58.261  53.553  25.710  1.00  0.00           N
ATOM   4138 HH21 ARG   280      58.998  54.147  25.358  1.00  0.00           H
ATOM   4139 HH22 ARG   280      57.939  52.811  25.105  1.00  0.00           H
ATOM   4140  C   ARG   280      50.699  56.611  27.419  1.00  0.00           C
ATOM   4141  O   ARG   280      50.864  57.738  27.826  1.00  0.00           O
ATOM   4142  N   THR   281      49.536  55.927  27.372  1.00  0.00           N
ATOM   4143  H   THR   281      49.516  55.062  26.851  1.00  0.00           H
ATOM   4144  CA  THR   281      48.307  56.630  27.911  1.00  0.00           C
ATOM   4145  HA  THR   281      48.679  57.528  28.403  1.00  0.00           H
ATOM   4146  CB  THR   281      47.333  57.224  26.854  1.00  0.00           C
ATOM   4147  HB  THR   281      46.544  57.813  27.322  1.00  0.00           H
ATOM   4148  CG2 THR   281      48.063  58.151  25.950  1.00  0.00           C
ATOM   4149 HG21 THR   281      47.501  58.380  25.045  1.00  0.00           H
ATOM   4150 HG22 THR   281      48.307  59.092  26.442  1.00  0.00           H
ATOM   4151 HG23 THR   281      49.008  57.726  25.612  1.00  0.00           H
ATOM   4152  OG1 THR   281      46.690  56.213  26.114  1.00  0.00           O
ATOM   4153  HG1 THR   281      45.873  56.608  25.798  1.00  0.00           H
ATOM   4154  C   THR   281      47.562  55.781  28.924  1.00  0.00           C
ATOM   4155  O   THR   281      47.792  54.604  29.080  1.00  0.00           O
ATOM   4156  N   GLY   282      46.551  56.329  29.614  1.00  0.00           N
ATOM   4157  H   GLY   282      46.347  57.303  29.441  1.00  0.00           H
ATOM   4158  CA  GLY   282      45.682  55.722  30.603  1.00  0.00           C
ATOM   4159  HA2 GLY   282      45.333  54.817  30.106  1.00  0.00           H
ATOM   4160  HA3 GLY   282      46.139  55.452  31.554  1.00  0.00           H
ATOM   4161  C   GLY   282      44.511  56.577  31.022  1.00  0.00           C
ATOM   4162  O   GLY   282      44.240  57.629  30.467  1.00  0.00           O
ATOM   4163  N   PHE   283      43.587  55.913  31.803  1.00  0.00           N
ATOM   4164  H   PHE   283      43.714  54.966  32.130  1.00  0.00           H
ATOM   4165  CA  PHE   283      42.241  56.384  32.170  1.00  0.00           C
ATOM   4166  HA  PHE   283      42.146  57.433  32.452  1.00  0.00           H
ATOM   4167  CB  PHE   283      41.345  55.942  31.004  1.00  0.00           C
ATOM   4168  HB2 PHE   283      41.675  56.611  30.209  1.00  0.00           H
ATOM   4169  HB3 PHE   283      41.489  54.925  30.639  1.00  0.00           H
ATOM   4170  CG  PHE   283      39.825  56.101  31.161  1.00  0.00           C
ATOM   4171  CD1 PHE   283      39.291  57.423  31.066  1.00  0.00           C
ATOM   4172  HD1 PHE   283      39.848  58.348  31.057  1.00  0.00           H
ATOM   4173  CE1 PHE   283      37.887  57.517  31.209  1.00  0.00           C
ATOM   4174  HE1 PHE   283      37.416  58.483  31.101  1.00  0.00           H
ATOM   4175  CZ  PHE   283      37.017  56.381  31.346  1.00  0.00           C
ATOM   4176  HZ  PHE   283      35.974  56.548  31.571  1.00  0.00           H
ATOM   4177  CE2 PHE   283      37.624  55.141  31.404  1.00  0.00           C
ATOM   4178  HE2 PHE   283      36.920  54.323  31.412  1.00  0.00           H
ATOM   4179  CD2 PHE   283      39.001  54.971  31.450  1.00  0.00           C
ATOM   4180  HD2 PHE   283      39.397  53.967  31.500  1.00  0.00           H
ATOM   4181  C   PHE   283      41.868  55.673  33.417  1.00  0.00           C
ATOM   4182  O   PHE   283      42.319  54.486  33.512  1.00  0.00           O
ATOM   4183  N   SER   284      41.006  56.216  34.279  1.00  0.00           N
ATOM   4184  H   SER   284      40.751  57.190  34.188  1.00  0.00           H
ATOM   4185  CA  SER   284      40.477  55.566  35.467  1.00  0.00           C
ATOM   4186  HA  SER   284      40.738  54.509  35.522  1.00  0.00           H
ATOM   4187  CB  SER   284      41.317  56.269  36.585  1.00  0.00           C
ATOM   4188  HB2 SER   284      42.341  56.436  36.251  1.00  0.00           H
ATOM   4189  HB3 SER   284      40.958  57.250  36.896  1.00  0.00           H
ATOM   4190  OG  SER   284      41.304  55.523  37.774  1.00  0.00           O
ATOM   4191  HG  SER   284      42.063  55.819  38.283  1.00  0.00           H
ATOM   4192  C   SER   284      39.063  55.770  35.854  1.00  0.00           C
ATOM   4193  O   SER   284      38.348  56.658  35.377  1.00  0.00           O
ATOM   4194  N   THR   285      38.565  54.918  36.736  1.00  0.00           N
ATOM   4195  H   THR   285      39.214  54.237  37.102  1.00  0.00           H
ATOM   4196  CA  THR   285      37.199  54.862  37.348  1.00  0.00           C
ATOM   4197  HA  THR   285      36.456  55.479  36.842  1.00  0.00           H
ATOM   4198  CB  THR   285      36.730  53.429  37.300  1.00  0.00           C
ATOM   4199  HB  THR   285      35.676  53.328  37.556  1.00  0.00           H
ATOM   4200  CG2 THR   285      36.814  52.882  35.748  1.00  0.00           C
ATOM   4201 HG21 THR   285      36.169  52.026  35.547  1.00  0.00           H
ATOM   4202 HG22 THR   285      36.600  53.713  35.075  1.00  0.00           H
ATOM   4203 HG23 THR   285      37.844  52.535  35.664  1.00  0.00           H
ATOM   4204  OG1 THR   285      37.501  52.599  38.154  1.00  0.00           O
ATOM   4205  HG1 THR   285      38.092  52.202  37.510  1.00  0.00           H
ATOM   4206  C   THR   285      37.254  55.447  38.759  1.00  0.00           C
ATOM   4207  O   THR   285      36.450  55.142  39.617  1.00  0.00           O
ATOM   4208  N   SER   286      38.279  56.339  38.971  1.00  0.00           N
ATOM   4209  H   SER   286      38.996  56.333  38.259  1.00  0.00           H
ATOM   4210  CA  SER   286      38.610  56.988  40.273  1.00  0.00           C
ATOM   4211  HA  SER   286      38.919  56.207  40.967  1.00  0.00           H
ATOM   4212  CB  SER   286      39.883  57.762  40.058  1.00  0.00           C
ATOM   4213  HB2 SER   286      40.698  57.187  39.619  1.00  0.00           H
ATOM   4214  HB3 SER   286      39.566  58.571  39.399  1.00  0.00           H
ATOM   4215  OG  SER   286      40.235  58.353  41.258  1.00  0.00           O
ATOM   4216  HG  SER   286      41.193  58.366  41.315  1.00  0.00           H
ATOM   4217  C   SER   286      37.423  57.849  40.757  1.00  0.00           C
ATOM   4218  O   SER   286      36.748  58.484  39.903  1.00  0.00           O
ATOM   4219  N   PRO   287      37.297  58.069  42.088  1.00  0.00           N
ATOM   4220  CD  PRO   287      37.476  57.094  43.150  1.00  0.00           C
ATOM   4221  HD2 PRO   287      38.517  56.855  43.370  1.00  0.00           H
ATOM   4222  HD3 PRO   287      36.850  56.211  43.022  1.00  0.00           H
ATOM   4223  CG  PRO   287      36.930  57.771  44.488  1.00  0.00           C
ATOM   4224  HG2 PRO   287      37.685  57.607  45.257  1.00  0.00           H
ATOM   4225  HG3 PRO   287      35.927  57.425  44.737  1.00  0.00           H
ATOM   4226  CB  PRO   287      36.816  59.239  44.076  1.00  0.00           C
ATOM   4227  HB2 PRO   287      37.645  59.800  44.508  1.00  0.00           H
ATOM   4228  HB3 PRO   287      35.887  59.534  44.563  1.00  0.00           H
ATOM   4229  CA  PRO   287      36.599  59.236  42.639  1.00  0.00           C
ATOM   4230  HA  PRO   287      35.573  58.908  42.468  1.00  0.00           H
ATOM   4231  C   PRO   287      36.986  60.553  41.914  1.00  0.00           C
ATOM   4232  O   PRO   287      36.032  61.265  41.654  1.00  0.00           O
ATOM   4233  N   GLU   288      38.238  60.692  41.386  1.00  0.00           N
ATOM   4234  H   GLU   288      38.782  59.849  41.497  1.00  0.00           H
ATOM   4235  CA  GLU   288      38.735  61.744  40.414  1.00  0.00           C
ATOM   4236  HA  GLU   288      38.771  62.720  40.899  1.00  0.00           H
ATOM   4237  CB  GLU   288      40.179  61.321  39.898  1.00  0.00           C
ATOM   4238  HB2 GLU   288      40.727  60.815  40.694  1.00  0.00           H
ATOM   4239  HB3 GLU   288      40.199  60.735  38.979  1.00  0.00           H
ATOM   4240  CG  GLU   288      41.048  62.487  39.491  1.00  0.00           C
ATOM   4241  HG2 GLU   288      41.041  62.618  38.409  1.00  0.00           H
ATOM   4242  HG3 GLU   288      40.594  63.356  39.967  1.00  0.00           H
ATOM   4243  CD  GLU   288      42.522  62.257  39.905  1.00  0.00           C
ATOM   4244  OE1 GLU   288      43.072  61.082  39.977  1.00  0.00           O
ATOM   4245  OE2 GLU   288      43.211  63.294  40.055  1.00  0.00           O
ATOM   4246  C   GLU   288      37.853  61.944  39.189  1.00  0.00           C
ATOM   4247  O   GLU   288      38.163  62.839  38.358  1.00  0.00           O
ATOM   4248  N   SER   289      37.074  60.947  38.741  1.00  0.00           N
ATOM   4249  H   SER   289      37.015  60.121  39.319  1.00  0.00           H
ATOM   4250  CA  SER   289      36.501  60.784  37.400  1.00  0.00           C
ATOM   4251  HA  SER   289      36.105  61.762  37.123  1.00  0.00           H
ATOM   4252  CB  SER   289      37.644  60.432  36.409  1.00  0.00           C
ATOM   4253  HB2 SER   289      38.371  59.750  36.850  1.00  0.00           H
ATOM   4254  HB3 SER   289      37.290  60.037  35.457  1.00  0.00           H
ATOM   4255  OG  SER   289      38.222  61.723  36.121  1.00  0.00           O
ATOM   4256  HG  SER   289      38.524  62.094  36.954  1.00  0.00           H
ATOM   4257  C   SER   289      35.459  59.587  37.385  1.00  0.00           C
ATOM   4258  O   SER   289      35.762  58.394  37.241  1.00  0.00           O
ATOM   4259  N   PRO   290      34.135  59.869  37.481  1.00  0.00           N
ATOM   4260  CD  PRO   290      33.430  61.156  37.399  1.00  0.00           C
ATOM   4261  HD2 PRO   290      33.563  61.543  36.388  1.00  0.00           H
ATOM   4262  HD3 PRO   290      33.846  61.861  38.118  1.00  0.00           H
ATOM   4263  CG  PRO   290      31.903  60.980  37.611  1.00  0.00           C
ATOM   4264  HG2 PRO   290      31.433  60.919  36.629  1.00  0.00           H
ATOM   4265  HG3 PRO   290      31.371  61.672  38.263  1.00  0.00           H
ATOM   4266  CB  PRO   290      31.896  59.533  38.096  1.00  0.00           C
ATOM   4267  HB2 PRO   290      30.961  58.987  37.972  1.00  0.00           H
ATOM   4268  HB3 PRO   290      32.199  59.430  39.138  1.00  0.00           H
ATOM   4269  CA  PRO   290      33.057  58.891  37.385  1.00  0.00           C
ATOM   4270  HA  PRO   290      33.210  57.920  37.857  1.00  0.00           H
ATOM   4271  C   PRO   290      32.501  58.493  35.992  1.00  0.00           C
ATOM   4272  O   PRO   290      31.598  57.613  35.873  1.00  0.00           O
ATOM   4273  N   TYR   291      32.934  59.134  34.963  1.00  0.00           N
ATOM   4274  H   TYR   291      33.734  59.737  35.090  1.00  0.00           H
ATOM   4275  CA  TYR   291      32.221  59.306  33.713  1.00  0.00           C
ATOM   4276  HA  TYR   291      31.394  59.890  34.116  1.00  0.00           H
ATOM   4277  CB  TYR   291      33.000  60.201  32.684  1.00  0.00           C
ATOM   4278  HB2 TYR   291      33.808  59.699  32.151  1.00  0.00           H
ATOM   4279  HB3 TYR   291      32.252  60.484  31.943  1.00  0.00           H
ATOM   4280  CG  TYR   291      33.599  61.391  33.272  1.00  0.00           C
ATOM   4281  CD1 TYR   291      34.931  61.618  33.280  1.00  0.00           C
ATOM   4282  HD1 TYR   291      35.597  61.064  32.636  1.00  0.00           H
ATOM   4283  CE1 TYR   291      35.501  62.582  34.163  1.00  0.00           C
ATOM   4284  HE1 TYR   291      36.555  62.813  34.125  1.00  0.00           H
ATOM   4285  CZ  TYR   291      34.680  63.352  35.002  1.00  0.00           C
ATOM   4286  OH  TYR   291      35.102  64.135  35.983  1.00  0.00           O
ATOM   4287  HH  TYR   291      36.020  63.899  36.138  1.00  0.00           H
ATOM   4288  CE2 TYR   291      33.304  63.400  34.711  1.00  0.00           C
ATOM   4289  HE2 TYR   291      32.711  64.222  35.083  1.00  0.00           H
ATOM   4290  CD2 TYR   291      32.751  62.424  33.824  1.00  0.00           C
ATOM   4291  HD2 TYR   291      31.696  62.309  33.627  1.00  0.00           H
ATOM   4292  C   TYR   291      31.618  58.009  32.996  1.00  0.00           C
ATOM   4293  O   TYR   291      30.415  57.961  32.803  1.00  0.00           O
ATOM   4294  N   THR   292      32.432  56.937  32.927  1.00  0.00           N
ATOM   4295  H   THR   292      33.229  56.869  33.544  1.00  0.00           H
ATOM   4296  CA  THR   292      32.013  55.664  32.279  1.00  0.00           C
ATOM   4297  HA  THR   292      31.439  55.905  31.384  1.00  0.00           H
ATOM   4298  CB  THR   292      33.156  54.748  31.850  1.00  0.00           C
ATOM   4299  HB  THR   292      33.831  55.332  31.224  1.00  0.00           H
ATOM   4300  CG2 THR   292      33.947  53.902  32.811  1.00  0.00           C
ATOM   4301 HG21 THR   292      34.537  53.145  32.293  1.00  0.00           H
ATOM   4302 HG22 THR   292      34.584  54.639  33.299  1.00  0.00           H
ATOM   4303 HG23 THR   292      33.280  53.285  33.412  1.00  0.00           H
ATOM   4304  OG1 THR   292      32.597  53.708  31.110  1.00  0.00           O
ATOM   4305  HG1 THR   292      32.144  54.025  30.325  1.00  0.00           H
ATOM   4306  C   THR   292      31.099  54.855  33.202  1.00  0.00           C
ATOM   4307  O   THR   292      31.256  54.804  34.477  1.00  0.00           O
ATOM   4308  N   HID   293      30.172  54.091  32.589  1.00  0.00           N
ATOM   4309  H   HID   293      30.009  54.202  31.598  1.00  0.00           H
ATOM   4310  CA  HID   293      29.146  53.450  33.329  1.00  0.00           C
ATOM   4311  HA  HID   293      28.869  54.221  34.048  1.00  0.00           H
ATOM   4312  CB  HID   293      27.958  53.026  32.339  1.00  0.00           C
ATOM   4313  HB2 HID   293      27.068  52.913  32.958  1.00  0.00           H
ATOM   4314  HB3 HID   293      27.820  53.869  31.661  1.00  0.00           H
ATOM   4315  CG  HID   293      28.075  51.729  31.524  1.00  0.00           C
ATOM   4316  ND1 HID   293      27.077  51.203  30.723  1.00  0.00           N
ATOM   4317  HD1 HID   293      26.267  51.718  30.409  1.00  0.00           H
ATOM   4318  CE1 HID   293      27.648  50.338  29.918  1.00  0.00           C
ATOM   4319  HE1 HID   293      27.176  49.775  29.127  1.00  0.00           H
ATOM   4320  NE2 HID   293      28.869  50.089  30.228  1.00  0.00           N
ATOM   4321  CD2 HID   293      29.261  51.115  31.096  1.00  0.00           C
ATOM   4322  HD2 HID   293      30.275  51.436  31.285  1.00  0.00           H
ATOM   4323  C   HID   293      29.734  52.241  34.061  1.00  0.00           C
ATOM   4324  O   HID   293      28.923  51.637  34.772  1.00  0.00           O
ATOM   4325  N   TRP   294      31.059  51.850  34.039  1.00  0.00           N
ATOM   4326  H   TRP   294      31.692  52.487  33.577  1.00  0.00           H
ATOM   4327  CA  TRP   294      31.542  51.047  35.199  1.00  0.00           C
ATOM   4328  HA  TRP   294      30.889  50.186  35.060  1.00  0.00           H
ATOM   4329  CB  TRP   294      32.996  50.455  34.972  1.00  0.00           C
ATOM   4330  HB2 TRP   294      33.765  51.228  34.948  1.00  0.00           H
ATOM   4331  HB3 TRP   294      33.074  49.940  35.929  1.00  0.00           H
ATOM   4332  CG  TRP   294      33.335  49.598  33.831  1.00  0.00           C
ATOM   4333  CD1 TRP   294      32.766  48.394  33.525  1.00  0.00           C
ATOM   4334  HD1 TRP   294      31.920  47.978  34.052  1.00  0.00           H
ATOM   4335  NE1 TRP   294      33.480  47.844  32.474  1.00  0.00           N
ATOM   4336  HE1 TRP   294      33.079  47.247  31.766  1.00  0.00           H
ATOM   4337  CE2 TRP   294      34.566  48.612  32.143  1.00  0.00           C
ATOM   4338  CZ2 TRP   294      35.486  48.392  31.091  1.00  0.00           C
ATOM   4339  HZ2 TRP   294      35.579  47.442  30.587  1.00  0.00           H
ATOM   4340  CH2 TRP   294      36.526  49.351  30.942  1.00  0.00           C
ATOM   4341  HH2 TRP   294      37.356  49.165  30.277  1.00  0.00           H
ATOM   4342  CZ3 TRP   294      36.607  50.487  31.813  1.00  0.00           C
ATOM   4343  HZ3 TRP   294      37.421  51.189  31.713  1.00  0.00           H
ATOM   4344  CE3 TRP   294      35.528  50.767  32.692  1.00  0.00           C
ATOM   4345  HE3 TRP   294      35.530  51.665  33.291  1.00  0.00           H
ATOM   4346  CD2 TRP   294      34.466  49.808  32.852  1.00  0.00           C
ATOM   4347  C   TRP   294      31.282  51.784  36.511  1.00  0.00           C
ATOM   4348  O   TRP   294      30.918  51.161  37.471  1.00  0.00           O
ATOM   4349  N   LYS   295      31.574  53.105  36.553  1.00  0.00           N
ATOM   4350  H   LYS   295      32.069  53.521  35.777  1.00  0.00           H
ATOM   4351  CA  LYS   295      31.588  53.907  37.759  1.00  0.00           C
ATOM   4352  HA  LYS   295      31.999  54.894  37.548  1.00  0.00           H
ATOM   4353  CB  LYS   295      30.144  54.143  38.384  1.00  0.00           C
ATOM   4354  HB2 LYS   295      29.726  53.201  38.740  1.00  0.00           H
ATOM   4355  HB3 LYS   295      30.067  54.855  39.206  1.00  0.00           H
ATOM   4356  CG  LYS   295      29.135  54.657  37.340  1.00  0.00           C
ATOM   4357  HG2 LYS   295      29.497  55.582  36.890  1.00  0.00           H
ATOM   4358  HG3 LYS   295      29.092  53.979  36.487  1.00  0.00           H
ATOM   4359  CD  LYS   295      27.659  54.902  37.963  1.00  0.00           C
ATOM   4360  HD2 LYS   295      27.407  54.096  38.652  1.00  0.00           H
ATOM   4361  HD3 LYS   295      27.560  55.880  38.435  1.00  0.00           H
ATOM   4362  CE  LYS   295      26.708  54.814  36.799  1.00  0.00           C
ATOM   4363  HE2 LYS   295      26.906  55.656  36.135  1.00  0.00           H
ATOM   4364  HE3 LYS   295      26.975  53.907  36.256  1.00  0.00           H
ATOM   4365  NZ  LYS   295      25.268  54.770  37.215  1.00  0.00           N
ATOM   4366  HZ1 LYS   295      24.637  54.485  36.480  1.00  0.00           H
ATOM   4367  HZ2 LYS   295      25.224  54.085  37.956  1.00  0.00           H
ATOM   4368  HZ3 LYS   295      24.964  55.695  37.481  1.00  0.00           H
ATOM   4369  C   LYS   295      32.519  53.443  38.874  1.00  0.00           C
ATOM   4370  O   LYS   295      33.588  52.861  38.572  1.00  0.00           O
ATOM   4371  N   GLN   296      32.240  53.734  40.182  1.00  0.00           N
ATOM   4372  H   GLN   296      31.316  54.041  40.450  1.00  0.00           H
ATOM   4373  CA  GLN   296      33.014  53.249  41.387  1.00  0.00           C
ATOM   4374  HA  GLN   296      34.025  52.951  41.111  1.00  0.00           H
ATOM   4375  CB  GLN   296      33.104  54.311  42.461  1.00  0.00           C
ATOM   4376  HB2 GLN   296      32.206  54.813  42.820  1.00  0.00           H
ATOM   4377  HB3 GLN   296      33.636  53.905  43.322  1.00  0.00           H
ATOM   4378  CG  GLN   296      34.048  55.460  42.134  1.00  0.00           C
ATOM   4379  HG2 GLN   296      34.388  56.063  42.976  1.00  0.00           H
ATOM   4380  HG3 GLN   296      34.954  54.979  41.765  1.00  0.00           H
ATOM   4381  CD  GLN   296      33.502  56.530  41.171  1.00  0.00           C
ATOM   4382  OE1 GLN   296      32.467  57.086  41.351  1.00  0.00           O
ATOM   4383  NE2 GLN   296      34.092  56.790  40.039  1.00  0.00           N
ATOM   4384 HE21 GLN   296      33.760  57.547  39.458  1.00  0.00           H
ATOM   4385 HE22 GLN   296      35.028  56.438  39.896  1.00  0.00           H
ATOM   4386  C   GLN   296      32.218  52.042  41.961  1.00  0.00           C
ATOM   4387  O   GLN   296      31.060  51.832  41.728  1.00  0.00           O
ATOM   4388  N   THR   297      32.917  51.138  42.679  1.00  0.00           N
ATOM   4389  H   THR   297      33.884  51.380  42.842  1.00  0.00           H
ATOM   4390  CA  THR   297      32.336  50.082  43.502  1.00  0.00           C
ATOM   4391  HA  THR   297      31.311  49.894  43.182  1.00  0.00           H
ATOM   4392  CB  THR   297      33.112  48.738  43.307  1.00  0.00           C
ATOM   4393  HB  THR   297      34.158  48.831  43.601  1.00  0.00           H
ATOM   4394  CG2 THR   297      32.487  47.515  44.002  1.00  0.00           C
ATOM   4395 HG21 THR   297      32.677  47.583  45.073  1.00  0.00           H
ATOM   4396 HG22 THR   297      31.419  47.407  43.815  1.00  0.00           H
ATOM   4397 HG23 THR   297      32.910  46.618  43.551  1.00  0.00           H
ATOM   4398  OG1 THR   297      33.143  48.493  41.939  1.00  0.00           O
ATOM   4399  HG1 THR   297      33.073  49.363  41.541  1.00  0.00           H
ATOM   4400  C   THR   297      32.387  50.396  44.979  1.00  0.00           C
ATOM   4401  O   THR   297      33.458  50.834  45.447  1.00  0.00           O
ATOM   4402  N   VAL   298      31.372  50.011  45.735  1.00  0.00           N
ATOM   4403  H   VAL   298      30.535  49.800  45.210  1.00  0.00           H
ATOM   4404  CA  VAL   298      31.206  50.517  47.082  1.00  0.00           C
ATOM   4405  HA  VAL   298      32.212  50.805  47.386  1.00  0.00           H
ATOM   4406  CB  VAL   298      30.175  51.660  47.214  1.00  0.00           C
ATOM   4407  HB  VAL   298      29.167  51.254  47.299  1.00  0.00           H
ATOM   4408  CG1 VAL   298      30.631  52.489  48.451  1.00  0.00           C
ATOM   4409 HG11 VAL   298      31.701  52.696  48.419  1.00  0.00           H
ATOM   4410 HG12 VAL   298      30.045  53.406  48.390  1.00  0.00           H
ATOM   4411 HG13 VAL   298      30.307  52.059  49.399  1.00  0.00           H
ATOM   4412  CG2 VAL   298      29.965  52.558  45.950  1.00  0.00           C
ATOM   4413 HG21 VAL   298      29.586  51.890  45.177  1.00  0.00           H
ATOM   4414 HG22 VAL   298      29.190  53.280  46.205  1.00  0.00           H
ATOM   4415 HG23 VAL   298      30.892  53.002  45.587  1.00  0.00           H
ATOM   4416  C   VAL   298      30.730  49.385  47.995  1.00  0.00           C
ATOM   4417  O   VAL   298      29.822  48.666  47.640  1.00  0.00           O
ATOM   4418  N   PHE   299      31.593  49.062  48.988  1.00  0.00           N
ATOM   4419  H   PHE   299      32.447  49.583  49.130  1.00  0.00           H
ATOM   4420  CA  PHE   299      31.386  47.858  49.858  1.00  0.00           C
ATOM   4421  HA  PHE   299      30.656  47.214  49.368  1.00  0.00           H
ATOM   4422  CB  PHE   299      32.716  47.093  49.970  1.00  0.00           C
ATOM   4423  HB2 PHE   299      33.451  47.871  50.175  1.00  0.00           H
ATOM   4424  HB3 PHE   299      32.720  46.427  50.833  1.00  0.00           H
ATOM   4425  CG  PHE   299      33.162  46.395  48.722  1.00  0.00           C
ATOM   4426  CD1 PHE   299      32.970  44.954  48.655  1.00  0.00           C
ATOM   4427  HD1 PHE   299      32.490  44.401  49.449  1.00  0.00           H
ATOM   4428  CE1 PHE   299      33.159  44.391  47.407  1.00  0.00           C
ATOM   4429  HE1 PHE   299      32.875  43.355  47.305  1.00  0.00           H
ATOM   4430  CZ  PHE   299      33.859  45.077  46.379  1.00  0.00           C
ATOM   4431  HZ  PHE   299      33.821  44.570  45.426  1.00  0.00           H
ATOM   4432  CE2 PHE   299      34.204  46.401  46.483  1.00  0.00           C
ATOM   4433  HE2 PHE   299      34.729  46.879  45.669  1.00  0.00           H
ATOM   4434  CD2 PHE   299      33.877  47.058  47.701  1.00  0.00           C
ATOM   4435  HD2 PHE   299      34.068  48.117  47.784  1.00  0.00           H
ATOM   4436  C   PHE   299      31.046  48.304  51.255  1.00  0.00           C
ATOM   4437  O   PHE   299      31.888  49.039  51.847  1.00  0.00           O
ATOM   4438  N   TYR   300      29.862  47.894  51.834  1.00  0.00           N
ATOM   4439  H   TYR   300      29.366  47.236  51.250  1.00  0.00           H
ATOM   4440  CA  TYR   300      29.280  48.653  52.994  1.00  0.00           C
ATOM   4441  HA  TYR   300      29.716  49.649  53.067  1.00  0.00           H
ATOM   4442  CB  TYR   300      27.770  48.736  52.949  1.00  0.00           C
ATOM   4443  HB2 TYR   300      27.347  47.891  52.404  1.00  0.00           H
ATOM   4444  HB3 TYR   300      27.374  48.684  53.964  1.00  0.00           H
ATOM   4445  CG  TYR   300      27.572  50.012  52.237  1.00  0.00           C
ATOM   4446  CD1 TYR   300      27.472  51.264  52.886  1.00  0.00           C
ATOM   4447  HD1 TYR   300      27.387  51.419  53.951  1.00  0.00           H
ATOM   4448  CE1 TYR   300      27.424  52.437  52.142  1.00  0.00           C
ATOM   4449  HE1 TYR   300      27.192  53.387  52.601  1.00  0.00           H
ATOM   4450  CZ  TYR   300      27.385  52.350  50.761  1.00  0.00           C
ATOM   4451  OH  TYR   300      27.267  53.499  50.066  1.00  0.00           O
ATOM   4452  HH  TYR   300      27.151  54.260  50.639  1.00  0.00           H
ATOM   4453  CE2 TYR   300      27.389  51.129  50.077  1.00  0.00           C
ATOM   4454  HE2 TYR   300      27.377  51.000  49.005  1.00  0.00           H
ATOM   4455  CD2 TYR   300      27.489  49.979  50.865  1.00  0.00           C
ATOM   4456  HD2 TYR   300      27.478  49.079  50.269  1.00  0.00           H
ATOM   4457  C   TYR   300      29.731  48.038  54.330  1.00  0.00           C
ATOM   4458  O   TYR   300      29.698  46.783  54.397  1.00  0.00           O
ATOM   4459  N   MET   301      30.331  48.875  55.202  1.00  0.00           N
ATOM   4460  H   MET   301      30.471  49.816  54.864  1.00  0.00           H
ATOM   4461  CA  MET   301      30.486  48.486  56.621  1.00  0.00           C
ATOM   4462  HA  MET   301      31.169  47.642  56.726  1.00  0.00           H
ATOM   4463  CB  MET   301      31.313  49.567  57.395  1.00  0.00           C
ATOM   4464  HB2 MET   301      30.840  50.549  57.371  1.00  0.00           H
ATOM   4465  HB3 MET   301      31.308  49.235  58.433  1.00  0.00           H
ATOM   4466  CG  MET   301      32.814  49.722  56.907  1.00  0.00           C
ATOM   4467  HG2 MET   301      33.488  49.001  57.369  1.00  0.00           H
ATOM   4468  HG3 MET   301      32.810  49.634  55.820  1.00  0.00           H
ATOM   4469  SD  MET   301      33.425  51.354  57.099  1.00  0.00           S
ATOM   4470  CE  MET   301      35.178  51.044  56.522  1.00  0.00           C
ATOM   4471  HE1 MET   301      35.252  51.179  55.442  1.00  0.00           H
ATOM   4472  HE2 MET   301      35.876  51.733  56.998  1.00  0.00           H
ATOM   4473  HE3 MET   301      35.522  50.041  56.775  1.00  0.00           H
ATOM   4474  C   MET   301      29.112  48.131  57.263  1.00  0.00           C
ATOM   4475  O   MET   301      28.275  49.003  57.397  1.00  0.00           O
ATOM   4476  N   GLU   302      28.908  46.895  57.664  1.00  0.00           N
ATOM   4477  H   GLU   302      29.774  46.462  57.951  1.00  0.00           H
ATOM   4478  CA  GLU   302      27.648  46.274  58.191  1.00  0.00           C
ATOM   4479  HA  GLU   302      26.870  46.561  57.483  1.00  0.00           H
ATOM   4480  CB  GLU   302      27.844  44.779  58.255  1.00  0.00           C
ATOM   4481  HB2 GLU   302      26.947  44.268  57.903  1.00  0.00           H
ATOM   4482  HB3 GLU   302      28.622  44.498  57.545  1.00  0.00           H
ATOM   4483  CG  GLU   302      28.211  44.258  59.669  1.00  0.00           C
ATOM   4484  HG2 GLU   302      28.924  44.967  60.090  1.00  0.00           H
ATOM   4485  HG3 GLU   302      27.362  44.329  60.348  1.00  0.00           H
ATOM   4486  CD  GLU   302      28.697  42.823  59.790  1.00  0.00           C
ATOM   4487  OE1 GLU   302      28.837  42.135  58.721  1.00  0.00           O
ATOM   4488  OE2 GLU   302      28.448  42.185  60.854  1.00  0.00           O
ATOM   4489  C   GLU   302      27.146  46.966  59.517  1.00  0.00           C
ATOM   4490  O   GLU   302      26.012  46.873  59.899  1.00  0.00           O
ATOM   4491  N   ASP   303      28.054  47.773  60.160  1.00  0.00           N
ATOM   4492  H   ASP   303      29.020  47.789  59.868  1.00  0.00           H
ATOM   4493  CA  ASP   303      27.839  48.805  61.125  1.00  0.00           C
ATOM   4494  HA  ASP   303      26.920  49.329  60.860  1.00  0.00           H
ATOM   4495  CB  ASP   303      27.815  48.214  62.561  1.00  0.00           C
ATOM   4496  HB2 ASP   303      27.252  47.281  62.595  1.00  0.00           H
ATOM   4497  HB3 ASP   303      28.861  48.134  62.858  1.00  0.00           H
ATOM   4498  CG  ASP   303      27.120  49.077  63.562  1.00  0.00           C
ATOM   4499  OD1 ASP   303      25.860  49.199  63.593  1.00  0.00           O
ATOM   4500  OD2 ASP   303      27.871  49.748  64.315  1.00  0.00           O
ATOM   4501  C   ASP   303      28.966  49.876  61.044  1.00  0.00           C
ATOM   4502  O   ASP   303      30.119  49.491  60.893  1.00  0.00           O
ATOM   4503  N   TYR   304      28.669  51.203  61.144  1.00  0.00           N
ATOM   4504  H   TYR   304      27.717  51.500  61.298  1.00  0.00           H
ATOM   4505  CA  TYR   304      29.636  52.271  60.630  1.00  0.00           C
ATOM   4506  HA  TYR   304      30.154  51.906  59.743  1.00  0.00           H
ATOM   4507  CB  TYR   304      28.814  53.459  60.324  1.00  0.00           C
ATOM   4508  HB2 TYR   304      28.343  53.712  61.274  1.00  0.00           H
ATOM   4509  HB3 TYR   304      29.427  54.284  59.961  1.00  0.00           H
ATOM   4510  CG  TYR   304      27.833  53.222  59.225  1.00  0.00           C
ATOM   4511  CD1 TYR   304      28.077  52.432  58.097  1.00  0.00           C
ATOM   4512  HD1 TYR   304      29.070  52.067  57.877  1.00  0.00           H
ATOM   4513  CE1 TYR   304      27.199  52.275  57.068  1.00  0.00           C
ATOM   4514  HE1 TYR   304      27.446  51.652  56.221  1.00  0.00           H
ATOM   4515  CZ  TYR   304      25.948  52.922  57.164  1.00  0.00           C
ATOM   4516  OH  TYR   304      25.092  52.714  56.137  1.00  0.00           O
ATOM   4517  HH  TYR   304      24.202  52.856  56.467  1.00  0.00           H
ATOM   4518  CE2 TYR   304      25.680  53.809  58.190  1.00  0.00           C
ATOM   4519  HE2 TYR   304      24.702  54.268  58.165  1.00  0.00           H
ATOM   4520  CD2 TYR   304      26.610  53.973  59.240  1.00  0.00           C
ATOM   4521  HD2 TYR   304      26.203  54.271  60.194  1.00  0.00           H
ATOM   4522  C   TYR   304      30.720  52.548  61.652  1.00  0.00           C
ATOM   4523  O   TYR   304      30.494  52.617  62.850  1.00  0.00           O
ATOM   4524  N   LEU   305      31.898  52.979  61.174  1.00  0.00           N
ATOM   4525  H   LEU   305      31.992  53.144  60.182  1.00  0.00           H
ATOM   4526  CA  LEU   305      33.213  52.825  61.922  1.00  0.00           C
ATOM   4527  HA  LEU   305      33.103  52.213  62.818  1.00  0.00           H
ATOM   4528  CB  LEU   305      34.155  52.068  61.018  1.00  0.00           C
ATOM   4529  HB2 LEU   305      33.683  51.096  60.875  1.00  0.00           H
ATOM   4530  HB3 LEU   305      34.204  52.635  60.089  1.00  0.00           H
ATOM   4531  CG  LEU   305      35.702  51.997  61.442  1.00  0.00           C
ATOM   4532  HG  LEU   305      36.186  52.962  61.596  1.00  0.00           H
ATOM   4533  CD1 LEU   305      35.756  51.062  62.662  1.00  0.00           C
ATOM   4534 HD11 LEU   305      36.839  50.974  62.757  1.00  0.00           H
ATOM   4535 HD12 LEU   305      35.567  51.686  63.536  1.00  0.00           H
ATOM   4536 HD13 LEU   305      35.203  50.129  62.564  1.00  0.00           H
ATOM   4537  CD2 LEU   305      36.474  51.446  60.261  1.00  0.00           C
ATOM   4538 HD21 LEU   305      36.057  50.536  59.830  1.00  0.00           H
ATOM   4539 HD22 LEU   305      36.598  52.236  59.520  1.00  0.00           H
ATOM   4540 HD23 LEU   305      37.488  51.165  60.546  1.00  0.00           H
ATOM   4541  C   LEU   305      33.650  54.237  62.295  1.00  0.00           C
ATOM   4542  O   LEU   305      33.801  55.178  61.384  1.00  0.00           O
ATOM   4543  N   THR   306      34.168  54.333  63.509  1.00  0.00           N
ATOM   4544  H   THR   306      34.151  53.524  64.113  1.00  0.00           H
ATOM   4545  CA  THR   306      34.998  55.421  64.079  1.00  0.00           C
ATOM   4546  HA  THR   306      34.499  56.372  63.892  1.00  0.00           H
ATOM   4547  CB  THR   306      35.012  55.346  65.644  1.00  0.00           C
ATOM   4548  HB  THR   306      35.419  54.370  65.909  1.00  0.00           H
ATOM   4549  CG2 THR   306      35.902  56.372  66.366  1.00  0.00           C
ATOM   4550 HG21 THR   306      35.791  56.099  67.416  1.00  0.00           H
ATOM   4551 HG22 THR   306      36.954  56.333  66.082  1.00  0.00           H
ATOM   4552 HG23 THR   306      35.425  57.331  66.168  1.00  0.00           H
ATOM   4553  OG1 THR   306      33.687  55.391  66.105  1.00  0.00           O
ATOM   4554  HG1 THR   306      33.376  54.510  65.886  1.00  0.00           H
ATOM   4555  C   THR   306      36.374  55.447  63.551  1.00  0.00           C
ATOM   4556  O   THR   306      37.059  54.462  63.809  1.00  0.00           O
ATOM   4557  N   VAL   307      36.914  56.573  63.111  1.00  0.00           N
ATOM   4558  H   VAL   307      36.257  57.286  62.829  1.00  0.00           H
ATOM   4559  CA  VAL   307      38.385  56.801  62.893  1.00  0.00           C
ATOM   4560  HA  VAL   307      38.934  56.004  63.394  1.00  0.00           H
ATOM   4561  CB  VAL   307      38.749  56.680  61.399  1.00  0.00           C
ATOM   4562  HB  VAL   307      39.837  56.701  61.350  1.00  0.00           H
ATOM   4563  CG1 VAL   307      38.151  55.341  60.977  1.00  0.00           C
ATOM   4564 HG11 VAL   307      38.416  55.145  59.938  1.00  0.00           H
ATOM   4565 HG12 VAL   307      38.496  54.553  61.647  1.00  0.00           H
ATOM   4566 HG13 VAL   307      37.062  55.309  60.936  1.00  0.00           H
ATOM   4567  CG2 VAL   307      38.107  57.833  60.635  1.00  0.00           C
ATOM   4568 HG21 VAL   307      38.063  57.506  59.596  1.00  0.00           H
ATOM   4569 HG22 VAL   307      37.197  58.230  61.086  1.00  0.00           H
ATOM   4570 HG23 VAL   307      38.759  58.706  60.608  1.00  0.00           H
ATOM   4571  C   VAL   307      39.028  58.114  63.447  1.00  0.00           C
ATOM   4572  O   VAL   307      38.279  59.060  63.740  1.00  0.00           O
ATOM   4573  N   LYS   308      40.348  58.237  63.475  1.00  0.00           N
ATOM   4574  H   LYS   308      40.882  57.499  63.040  1.00  0.00           H
ATOM   4575  CA  LYS   308      41.108  59.304  64.133  1.00  0.00           C
ATOM   4576  HA  LYS   308      40.508  60.204  64.271  1.00  0.00           H
ATOM   4577  CB  LYS   308      41.312  58.842  65.532  1.00  0.00           C
ATOM   4578  HB2 LYS   308      41.872  57.921  65.691  1.00  0.00           H
ATOM   4579  HB3 LYS   308      41.842  59.650  66.037  1.00  0.00           H
ATOM   4580  CG  LYS   308      39.923  58.510  66.300  1.00  0.00           C
ATOM   4581  HG2 LYS   308      39.336  59.428  66.349  1.00  0.00           H
ATOM   4582  HG3 LYS   308      39.365  57.683  65.861  1.00  0.00           H
ATOM   4583  CD  LYS   308      40.274  58.115  67.810  1.00  0.00           C
ATOM   4584  HD2 LYS   308      40.835  57.184  67.890  1.00  0.00           H
ATOM   4585  HD3 LYS   308      40.869  58.876  68.315  1.00  0.00           H
ATOM   4586  CE  LYS   308      38.905  57.893  68.503  1.00  0.00           C
ATOM   4587  HE2 LYS   308      38.171  58.537  68.019  1.00  0.00           H
ATOM   4588  HE3 LYS   308      38.689  56.826  68.441  1.00  0.00           H
ATOM   4589  NZ  LYS   308      39.107  58.359  69.910  1.00  0.00           N
ATOM   4590  HZ1 LYS   308      39.970  57.939  70.224  1.00  0.00           H
ATOM   4591  HZ2 LYS   308      39.179  59.366  69.893  1.00  0.00           H
ATOM   4592  HZ3 LYS   308      38.390  58.212  70.605  1.00  0.00           H
ATOM   4593  C   LYS   308      42.437  59.757  63.431  1.00  0.00           C
ATOM   4594  O   LYS   308      43.136  58.905  62.916  1.00  0.00           O
ATOM   4595  N   THR   309      42.546  61.074  63.199  1.00  0.00           N
ATOM   4596  H   THR   309      41.730  61.606  63.468  1.00  0.00           H
ATOM   4597  CA  THR   309      43.605  61.753  62.437  1.00  0.00           C
ATOM   4598  HA  THR   309      43.399  61.659  61.371  1.00  0.00           H
ATOM   4599  CB  THR   309      43.714  63.305  62.902  1.00  0.00           C
ATOM   4600  HB  THR   309      43.572  63.336  63.982  1.00  0.00           H
ATOM   4601  CG2 THR   309      44.964  64.116  62.555  1.00  0.00           C
ATOM   4602 HG21 THR   309      44.819  64.647  61.615  1.00  0.00           H
ATOM   4603 HG22 THR   309      45.138  64.922  63.269  1.00  0.00           H
ATOM   4604 HG23 THR   309      45.838  63.466  62.511  1.00  0.00           H
ATOM   4605  OG1 THR   309      42.585  63.951  62.400  1.00  0.00           O
ATOM   4606  HG1 THR   309      42.527  64.748  62.931  1.00  0.00           H
ATOM   4607  C   THR   309      44.963  61.103  62.722  1.00  0.00           C
ATOM   4608  O   THR   309      45.523  61.127  63.817  1.00  0.00           O
ATOM   4609  N   GLY   310      45.586  60.658  61.635  1.00  0.00           N
ATOM   4610  H   GLY   310      44.908  60.530  60.897  1.00  0.00           H
ATOM   4611  CA  GLY   310      46.947  60.308  61.381  1.00  0.00           C
ATOM   4612  HA2 GLY   310      47.217  60.227  60.328  1.00  0.00           H
ATOM   4613  HA3 GLY   310      47.586  61.021  61.903  1.00  0.00           H
ATOM   4614  C   GLY   310      47.303  58.949  62.003  1.00  0.00           C
ATOM   4615  O   GLY   310      48.478  58.563  61.978  1.00  0.00           O
ATOM   4616  N   GLU   311      46.375  58.120  62.371  1.00  0.00           N
ATOM   4617  H   GLU   311      45.508  58.619  62.512  1.00  0.00           H
ATOM   4618  CA  GLU   311      46.410  56.637  62.282  1.00  0.00           C
ATOM   4619  HA  GLU   311      47.380  56.337  62.679  1.00  0.00           H
ATOM   4620  CB  GLU   311      45.214  56.089  63.092  1.00  0.00           C
ATOM   4621  HB2 GLU   311      44.225  56.331  62.704  1.00  0.00           H
ATOM   4622  HB3 GLU   311      45.159  55.005  62.990  1.00  0.00           H
ATOM   4623  CG  GLU   311      45.348  56.447  64.560  1.00  0.00           C
ATOM   4624  HG2 GLU   311      45.425  57.534  64.571  1.00  0.00           H
ATOM   4625  HG3 GLU   311      44.468  56.133  65.120  1.00  0.00           H
ATOM   4626  CD  GLU   311      46.437  55.799  65.317  1.00  0.00           C
ATOM   4627  OE1 GLU   311      46.706  56.367  66.398  1.00  0.00           O
ATOM   4628  OE2 GLU   311      47.170  54.857  64.951  1.00  0.00           O
ATOM   4629  C   GLU   311      46.404  56.098  60.893  1.00  0.00           C
ATOM   4630  O   GLU   311      46.269  56.845  59.913  1.00  0.00           O
ATOM   4631  N   GLU   312      46.307  54.754  60.795  1.00  0.00           N
ATOM   4632  H   GLU   312      46.324  54.219  61.651  1.00  0.00           H
ATOM   4633  CA  GLU   312      45.755  54.129  59.579  1.00  0.00           C
ATOM   4634  HA  GLU   312      45.272  54.833  58.901  1.00  0.00           H
ATOM   4635  CB  GLU   312      46.872  53.502  58.723  1.00  0.00           C
ATOM   4636  HB2 GLU   312      46.422  53.157  57.793  1.00  0.00           H
ATOM   4637  HB3 GLU   312      47.524  54.239  58.255  1.00  0.00           H
ATOM   4638  CG  GLU   312      47.703  52.370  59.376  1.00  0.00           C
ATOM   4639  HG2 GLU   312      47.119  51.639  59.935  1.00  0.00           H
ATOM   4640  HG3 GLU   312      48.152  51.862  58.523  1.00  0.00           H
ATOM   4641  CD  GLU   312      48.714  53.029  60.338  1.00  0.00           C
ATOM   4642  OE1 GLU   312      48.561  52.943  61.572  1.00  0.00           O
ATOM   4643  OE2 GLU   312      49.706  53.587  59.827  1.00  0.00           O
ATOM   4644  C   GLU   312      44.709  53.044  59.966  1.00  0.00           C
ATOM   4645  O   GLU   312      44.742  52.424  61.082  1.00  0.00           O
ATOM   4646  N   ILE   313      43.832  52.685  59.062  1.00  0.00           N
ATOM   4647  H   ILE   313      43.630  53.328  58.310  1.00  0.00           H
ATOM   4648  CA  ILE   313      43.055  51.463  59.083  1.00  0.00           C
ATOM   4649  HA  ILE   313      42.853  51.066  60.078  1.00  0.00           H
ATOM   4650  CB  ILE   313      41.702  51.802  58.362  1.00  0.00           C
ATOM   4651  HB  ILE   313      41.857  52.106  57.327  1.00  0.00           H
ATOM   4652  CG2 ILE   313      40.645  50.622  58.307  1.00  0.00           C
ATOM   4653 HG21 ILE   313      39.623  50.769  57.956  1.00  0.00           H
ATOM   4654 HG22 ILE   313      41.072  49.766  57.785  1.00  0.00           H
ATOM   4655 HG23 ILE   313      40.500  50.287  59.334  1.00  0.00           H
ATOM   4656  CG1 ILE   313      41.127  53.090  59.045  1.00  0.00           C
ATOM   4657 HG12 ILE   313      40.922  52.935  60.104  1.00  0.00           H
ATOM   4658 HG13 ILE   313      41.814  53.931  58.957  1.00  0.00           H
ATOM   4659  CD1 ILE   313      39.872  53.454  58.334  1.00  0.00           C
ATOM   4660 HD11 ILE   313      39.024  53.203  58.970  1.00  0.00           H
ATOM   4661 HD12 ILE   313      39.889  54.543  58.295  1.00  0.00           H
ATOM   4662 HD13 ILE   313      39.778  53.030  57.334  1.00  0.00           H
ATOM   4663  C   ILE   313      43.881  50.483  58.159  1.00  0.00           C
ATOM   4664  O   ILE   313      43.822  50.584  56.924  1.00  0.00           O
ATOM   4665  N   PHE   314      44.605  49.618  58.857  1.00  0.00           N
ATOM   4666  H   PHE   314      44.486  49.634  59.859  1.00  0.00           H
ATOM   4667  CA  PHE   314      44.975  48.428  58.157  1.00  0.00           C
ATOM   4668  HA  PHE   314      45.588  48.682  57.293  1.00  0.00           H
ATOM   4669  CB  PHE   314      45.802  47.579  59.120  1.00  0.00           C
ATOM   4670  HB2 PHE   314      45.293  47.646  60.082  1.00  0.00           H
ATOM   4671  HB3 PHE   314      45.787  46.533  58.816  1.00  0.00           H
ATOM   4672  CG  PHE   314      47.228  47.977  59.172  1.00  0.00           C
ATOM   4673  CD1 PHE   314      48.106  47.753  58.153  1.00  0.00           C
ATOM   4674  HD1 PHE   314      47.788  47.183  57.293  1.00  0.00           H
ATOM   4675  CE1 PHE   314      49.380  48.441  58.071  1.00  0.00           C
ATOM   4676  HE1 PHE   314      50.095  48.225  57.291  1.00  0.00           H
ATOM   4677  CZ  PHE   314      49.829  49.116  59.234  1.00  0.00           C
ATOM   4678  HZ  PHE   314      50.754  49.656  59.377  1.00  0.00           H
ATOM   4679  CE2 PHE   314      48.895  49.308  60.241  1.00  0.00           C
ATOM   4680  HE2 PHE   314      49.152  50.065  60.966  1.00  0.00           H
ATOM   4681  CD2 PHE   314      47.626  48.725  60.240  1.00  0.00           C
ATOM   4682  HD2 PHE   314      47.067  48.805  61.161  1.00  0.00           H
ATOM   4683  C   PHE   314      43.786  47.623  57.543  1.00  0.00           C
ATOM   4684  O   PHE   314      42.654  47.594  58.153  1.00  0.00           O
ATOM   4685  N   GLY   315      44.062  46.676  56.618  1.00  0.00           N
ATOM   4686  H   GLY   315      44.903  46.732  56.061  1.00  0.00           H
ATOM   4687  CA  GLY   315      43.214  45.488  56.292  1.00  0.00           C
ATOM   4688  HA2 GLY   315      43.101  44.901  57.203  1.00  0.00           H
ATOM   4689  HA3 GLY   315      42.199  45.671  55.939  1.00  0.00           H
ATOM   4690  C   GLY   315      43.923  44.612  55.319  1.00  0.00           C
ATOM   4691  O   GLY   315      45.121  44.789  54.917  1.00  0.00           O
ATOM   4692  N   THR   316      43.241  43.472  55.039  1.00  0.00           N
ATOM   4693  H   THR   316      42.317  43.381  55.436  1.00  0.00           H
ATOM   4694  CA  THR   316      43.494  42.533  53.931  1.00  0.00           C
ATOM   4695  HA  THR   316      44.197  43.019  53.253  1.00  0.00           H
ATOM   4696  CB  THR   316      43.992  41.156  54.294  1.00  0.00           C
ATOM   4697  HB  THR   316      43.097  40.581  54.530  1.00  0.00           H
ATOM   4698  CG2 THR   316      44.883  40.438  53.293  1.00  0.00           C
ATOM   4699 HG21 THR   316      45.306  39.582  53.820  1.00  0.00           H
ATOM   4700 HG22 THR   316      44.121  40.192  52.554  1.00  0.00           H
ATOM   4701 HG23 THR   316      45.617  41.147  52.909  1.00  0.00           H
ATOM   4702  OG1 THR   316      44.649  41.238  55.450  1.00  0.00           O
ATOM   4703  HG1 THR   316      44.104  41.523  56.187  1.00  0.00           H
ATOM   4704  C   THR   316      42.253  42.363  53.065  1.00  0.00           C
ATOM   4705  O   THR   316      41.330  41.639  53.478  1.00  0.00           O
ATOM   4706  N   ILE   317      42.267  42.793  51.810  1.00  0.00           N
ATOM   4707  H   ILE   317      43.142  43.168  51.473  1.00  0.00           H
ATOM   4708  CA  ILE   317      41.269  42.386  50.847  1.00  0.00           C
ATOM   4709  HA  ILE   317      40.310  42.287  51.355  1.00  0.00           H
ATOM   4710  CB  ILE   317      41.075  43.508  49.717  1.00  0.00           C
ATOM   4711  HB  ILE   317      42.054  43.987  49.704  1.00  0.00           H
ATOM   4712  CG2 ILE   317      40.878  43.106  48.248  1.00  0.00           C
ATOM   4713 HG21 ILE   317      40.801  44.012  47.648  1.00  0.00           H
ATOM   4714 HG22 ILE   317      41.749  42.598  47.834  1.00  0.00           H
ATOM   4715 HG23 ILE   317      39.939  42.569  48.117  1.00  0.00           H
ATOM   4716  CG1 ILE   317      40.110  44.590  50.231  1.00  0.00           C
ATOM   4717 HG12 ILE   317      39.089  44.295  49.988  1.00  0.00           H
ATOM   4718 HG13 ILE   317      40.264  44.708  51.304  1.00  0.00           H
ATOM   4719  CD1 ILE   317      40.322  45.945  49.639  1.00  0.00           C
ATOM   4720 HD11 ILE   317      39.652  46.602  50.193  1.00  0.00           H
ATOM   4721 HD12 ILE   317      41.338  46.319  49.770  1.00  0.00           H
ATOM   4722 HD13 ILE   317      39.964  45.789  48.622  1.00  0.00           H
ATOM   4723  C   ILE   317      41.625  41.087  50.286  1.00  0.00           C
ATOM   4724  O   ILE   317      42.792  40.954  49.805  1.00  0.00           O
ATOM   4725  N   GLY   318      40.771  40.065  50.272  1.00  0.00           N
ATOM   4726  H   GLY   318      39.858  40.234  50.671  1.00  0.00           H
ATOM   4727  CA  GLY   318      40.912  39.058  49.218  1.00  0.00           C
ATOM   4728  HA2 GLY   318      41.921  39.133  48.814  1.00  0.00           H
ATOM   4729  HA3 GLY   318      40.961  38.070  49.677  1.00  0.00           H
ATOM   4730  C   GLY   318      39.841  39.108  48.096  1.00  0.00           C
ATOM   4731  O   GLY   318      38.619  39.440  48.457  1.00  0.00           O
ATOM   4732  N   MET   319      40.220  38.731  46.874  1.00  0.00           N
ATOM   4733  H   MET   319      41.209  38.628  46.696  1.00  0.00           H
ATOM   4734  CA  MET   319      39.328  39.071  45.760  1.00  0.00           C
ATOM   4735  HA  MET   319      38.281  38.976  46.048  1.00  0.00           H
ATOM   4736  CB  MET   319      39.616  40.517  45.393  1.00  0.00           C
ATOM   4737  HB2 MET   319      38.971  40.866  44.586  1.00  0.00           H
ATOM   4738  HB3 MET   319      39.369  41.158  46.239  1.00  0.00           H
ATOM   4739  CG  MET   319      41.054  40.765  44.737  1.00  0.00           C
ATOM   4740  HG2 MET   319      41.811  40.176  45.254  1.00  0.00           H
ATOM   4741  HG3 MET   319      41.066  40.633  43.655  1.00  0.00           H
ATOM   4742  SD  MET   319      41.493  42.497  44.914  1.00  0.00           S
ATOM   4743  CE  MET   319      43.329  42.317  45.120  1.00  0.00           C
ATOM   4744  HE1 MET   319      43.593  41.662  45.951  1.00  0.00           H
ATOM   4745  HE2 MET   319      43.794  41.974  44.196  1.00  0.00           H
ATOM   4746  HE3 MET   319      43.705  43.284  45.456  1.00  0.00           H
ATOM   4747  C   MET   319      39.601  38.034  44.663  1.00  0.00           C
ATOM   4748  O   MET   319      40.739  37.932  44.246  1.00  0.00           O
ATOM   4749  N   ARG   320      38.543  37.350  44.354  1.00  0.00           N
ATOM   4750  H   ARG   320      37.645  37.755  44.576  1.00  0.00           H
ATOM   4751  CA  ARG   320      38.545  36.102  43.441  1.00  0.00           C
ATOM   4752  HA  ARG   320      39.533  36.129  42.981  1.00  0.00           H
ATOM   4753  CB  ARG   320      38.574  34.765  44.101  1.00  0.00           C
ATOM   4754  HB2 ARG   320      37.600  34.276  44.131  1.00  0.00           H
ATOM   4755  HB3 ARG   320      39.253  34.176  43.484  1.00  0.00           H
ATOM   4756  CG  ARG   320      39.216  34.660  45.502  1.00  0.00           C
ATOM   4757  HG2 ARG   320      39.648  33.674  45.670  1.00  0.00           H
ATOM   4758  HG3 ARG   320      40.047  35.363  45.457  1.00  0.00           H
ATOM   4759  CD  ARG   320      38.301  35.006  46.648  1.00  0.00           C
ATOM   4760  HD2 ARG   320      37.722  35.914  46.477  1.00  0.00           H
ATOM   4761  HD3 ARG   320      37.534  34.232  46.670  1.00  0.00           H
ATOM   4762  NE  ARG   320      39.114  35.368  47.841  1.00  0.00           N
ATOM   4763  HE  ARG   320      40.120  35.296  47.785  1.00  0.00           H
ATOM   4764  CZ  ARG   320      38.673  35.734  49.047  1.00  0.00           C
ATOM   4765  NH1 ARG   320      39.490  35.839  50.089  1.00  0.00           N
ATOM   4766 HH11 ARG   320      39.062  35.954  50.996  1.00  0.00           H
ATOM   4767 HH12 ARG   320      40.477  35.678  49.945  1.00  0.00           H
ATOM   4768  NH2 ARG   320      37.502  36.316  49.161  1.00  0.00           N
ATOM   4769 HH21 ARG   320      36.652  36.051  48.684  1.00  0.00           H
ATOM   4770 HH22 ARG   320      37.351  36.968  49.918  1.00  0.00           H
ATOM   4771  C   ARG   320      37.498  36.153  42.288  1.00  0.00           C
ATOM   4772  O   ARG   320      36.396  35.684  42.466  1.00  0.00           O
ATOM   4773  N   PRO   321      37.894  36.460  41.063  1.00  0.00           N
ATOM   4774  CD  PRO   321      39.049  37.286  40.800  1.00  0.00           C
ATOM   4775  HD2 PRO   321      39.944  37.063  41.380  1.00  0.00           H
ATOM   4776  HD3 PRO   321      38.707  38.280  41.090  1.00  0.00           H
ATOM   4777  CG  PRO   321      39.207  37.292  39.277  1.00  0.00           C
ATOM   4778  HG2 PRO   321      39.830  36.461  38.944  1.00  0.00           H
ATOM   4779  HG3 PRO   321      39.711  38.144  38.821  1.00  0.00           H
ATOM   4780  CB  PRO   321      37.772  37.144  38.794  1.00  0.00           C
ATOM   4781  HB2 PRO   321      37.799  36.726  37.787  1.00  0.00           H
ATOM   4782  HB3 PRO   321      37.220  38.083  38.835  1.00  0.00           H
ATOM   4783  CA  PRO   321      37.158  36.159  39.839  1.00  0.00           C
ATOM   4784  HA  PRO   321      36.126  36.504  39.910  1.00  0.00           H
ATOM   4785  C   PRO   321      37.306  34.811  39.333  1.00  0.00           C
ATOM   4786  O   PRO   321      38.319  34.173  39.560  1.00  0.00           O
ATOM   4787  N   ASN   322      36.223  34.308  38.736  1.00  0.00           N
ATOM   4788  H   ASN   322      35.437  34.902  38.513  1.00  0.00           H
ATOM   4789  CA  ASN   322      36.190  32.937  38.230  1.00  0.00           C
ATOM   4790  HA  ASN   322      36.386  32.193  39.002  1.00  0.00           H
ATOM   4791  CB  ASN   322      34.572  32.742  38.074  1.00  0.00           C
ATOM   4792  HB2 ASN   322      34.141  33.127  38.998  1.00  0.00           H
ATOM   4793  HB3 ASN   322      34.069  33.153  37.199  1.00  0.00           H
ATOM   4794  CG  ASN   322      34.431  31.200  38.128  1.00  0.00           C
ATOM   4795  OD1 ASN   322      34.775  30.435  37.225  1.00  0.00           O
ATOM   4796  ND2 ASN   322      33.913  30.698  39.248  1.00  0.00           N
ATOM   4797 HD21 ASN   322      33.863  29.690  39.209  1.00  0.00           H
ATOM   4798 HD22 ASN   322      33.359  31.286  39.855  1.00  0.00           H
ATOM   4799  C   ASN   322      37.090  32.677  37.080  1.00  0.00           C
ATOM   4800  O   ASN   322      37.018  33.267  36.007  1.00  0.00           O
ATOM   4801  N   ALA   323      37.711  31.460  37.101  1.00  0.00           N
ATOM   4802  H   ALA   323      37.689  30.854  37.909  1.00  0.00           H
ATOM   4803  CA  ALA   323      38.564  30.907  36.011  1.00  0.00           C
ATOM   4804  HA  ALA   323      39.299  31.585  35.577  1.00  0.00           H
ATOM   4805  CB  ALA   323      39.478  29.942  36.818  1.00  0.00           C
ATOM   4806  HB1 ALA   323      40.178  30.525  37.416  1.00  0.00           H
ATOM   4807  HB2 ALA   323      39.008  29.190  37.452  1.00  0.00           H
ATOM   4808  HB3 ALA   323      40.075  29.288  36.182  1.00  0.00           H
ATOM   4809  C   ALA   323      37.809  30.104  34.912  1.00  0.00           C
ATOM   4810  O   ALA   323      38.364  29.460  34.078  1.00  0.00           O
ATOM   4811  N   LYS   324      36.447  29.966  34.969  1.00  0.00           N
ATOM   4812  H   LYS   324      35.907  30.490  35.642  1.00  0.00           H
ATOM   4813  CA  LYS   324      35.570  29.208  34.041  1.00  0.00           C
ATOM   4814  HA  LYS   324      36.116  28.881  33.157  1.00  0.00           H
ATOM   4815  CB  LYS   324      35.013  27.983  34.819  1.00  0.00           C
ATOM   4816  HB2 LYS   324      34.500  28.264  35.738  1.00  0.00           H
ATOM   4817  HB3 LYS   324      34.392  27.396  34.142  1.00  0.00           H
ATOM   4818  CG  LYS   324      36.019  26.979  35.306  1.00  0.00           C
ATOM   4819  HG2 LYS   324      36.596  27.477  36.086  1.00  0.00           H
ATOM   4820  HG3 LYS   324      35.460  26.233  35.871  1.00  0.00           H
ATOM   4821  CD  LYS   324      37.014  26.436  34.198  1.00  0.00           C
ATOM   4822  HD2 LYS   324      37.627  27.131  33.623  1.00  0.00           H
ATOM   4823  HD3 LYS   324      37.702  26.064  34.957  1.00  0.00           H
ATOM   4824  CE  LYS   324      36.360  25.311  33.367  1.00  0.00           C
ATOM   4825  HE2 LYS   324      35.655  24.769  33.998  1.00  0.00           H
ATOM   4826  HE3 LYS   324      35.752  25.795  32.603  1.00  0.00           H
ATOM   4827  NZ  LYS   324      37.320  24.329  32.834  1.00  0.00           N
ATOM   4828  HZ1 LYS   324      37.775  23.826  33.583  1.00  0.00           H
ATOM   4829  HZ2 LYS   324      36.850  23.694  32.204  1.00  0.00           H
ATOM   4830  HZ3 LYS   324      38.036  24.777  32.280  1.00  0.00           H
ATOM   4831  C   LYS   324      34.436  30.130  33.558  1.00  0.00           C
ATOM   4832  O   LYS   324      34.194  30.215  32.376  1.00  0.00           O
ATOM   4833  N   ASN   325      33.646  30.572  34.506  1.00  0.00           N
ATOM   4834  H   ASN   325      33.837  30.273  35.452  1.00  0.00           H
ATOM   4835  CA  ASN   325      32.356  31.181  34.259  1.00  0.00           C
ATOM   4836  HA  ASN   325      31.995  30.756  33.323  1.00  0.00           H
ATOM   4837  CB  ASN   325      31.390  30.812  35.379  1.00  0.00           C
ATOM   4838  HB2 ASN   325      31.825  31.060  36.347  1.00  0.00           H
ATOM   4839  HB3 ASN   325      30.443  31.343  35.279  1.00  0.00           H
ATOM   4840  CG  ASN   325      31.173  29.312  35.454  1.00  0.00           C
ATOM   4841  OD1 ASN   325      30.737  28.903  36.482  1.00  0.00           O
ATOM   4842  ND2 ASN   325      31.307  28.460  34.510  1.00  0.00           N
ATOM   4843 HD21 ASN   325      31.505  27.518  34.814  1.00  0.00           H
ATOM   4844 HD22 ASN   325      30.929  28.719  33.610  1.00  0.00           H
ATOM   4845  C   ASN   325      32.567  32.681  34.132  1.00  0.00           C
ATOM   4846  O   ASN   325      33.631  33.194  34.410  1.00  0.00           O
ATOM   4847  N   ASN   326      31.454  33.280  33.717  1.00  0.00           N
ATOM   4848  H   ASN   326      30.644  32.695  33.572  1.00  0.00           H
ATOM   4849  CA  ASN   326      31.153  34.703  33.773  1.00  0.00           C
ATOM   4850  HA  ASN   326      32.074  35.271  33.643  1.00  0.00           H
ATOM   4851  CB  ASN   326      30.209  35.185  32.633  1.00  0.00           C
ATOM   4852  HB2 ASN   326      29.247  34.719  32.848  1.00  0.00           H
ATOM   4853  HB3 ASN   326      30.089  36.268  32.681  1.00  0.00           H
ATOM   4854  CG  ASN   326      30.852  34.798  31.291  1.00  0.00           C
ATOM   4855  OD1 ASN   326      30.716  33.771  30.705  1.00  0.00           O
ATOM   4856  ND2 ASN   326      31.745  35.615  30.844  1.00  0.00           N
ATOM   4857 HD21 ASN   326      31.579  36.548  31.195  1.00  0.00           H
ATOM   4858 HD22 ASN   326      32.082  35.486  29.901  1.00  0.00           H
ATOM   4859  C   ASN   326      30.473  35.114  35.128  1.00  0.00           C
ATOM   4860  O   ASN   326      29.487  34.481  35.495  1.00  0.00           O
ATOM   4861  N   ARG   327      30.621  36.388  35.523  1.00  0.00           N
ATOM   4862  H   ARG   327      31.495  36.775  35.198  1.00  0.00           H
ATOM   4863  CA  ARG   327      29.871  37.148  36.554  1.00  0.00           C
ATOM   4864  HA  ARG   327      30.430  38.056  36.781  1.00  0.00           H
ATOM   4865  CB  ARG   327      28.469  37.629  36.021  1.00  0.00           C
ATOM   4866  HB2 ARG   327      27.936  36.746  35.668  1.00  0.00           H
ATOM   4867  HB3 ARG   327      27.832  38.052  36.798  1.00  0.00           H
ATOM   4868  CG  ARG   327      28.666  38.707  34.983  1.00  0.00           C
ATOM   4869  HG2 ARG   327      29.493  39.387  35.186  1.00  0.00           H
ATOM   4870  HG3 ARG   327      28.989  38.233  34.057  1.00  0.00           H
ATOM   4871  CD  ARG   327      27.380  39.483  34.753  1.00  0.00           C
ATOM   4872  HD2 ARG   327      26.591  38.872  34.314  1.00  0.00           H
ATOM   4873  HD3 ARG   327      27.124  39.899  35.728  1.00  0.00           H
ATOM   4874  NE  ARG   327      27.587  40.644  33.878  1.00  0.00           N
ATOM   4875  HE  ARG   327      28.340  40.708  33.208  1.00  0.00           H
ATOM   4876  CZ  ARG   327      26.986  41.796  34.032  1.00  0.00           C
ATOM   4877  NH1 ARG   327      27.349  42.867  33.382  1.00  0.00           N
ATOM   4878 HH11 ARG   327      28.299  43.176  33.231  1.00  0.00           H
ATOM   4879 HH12 ARG   327      26.675  43.612  33.488  1.00  0.00           H
ATOM   4880  NH2 ARG   327      25.965  41.941  34.875  1.00  0.00           N
ATOM   4881 HH21 ARG   327      25.382  41.134  35.044  1.00  0.00           H
ATOM   4882 HH22 ARG   327      25.680  42.842  35.231  1.00  0.00           H
ATOM   4883  C   ARG   327      29.816  36.344  37.861  1.00  0.00           C
ATOM   4884  O   ARG   327      28.709  35.997  38.328  1.00  0.00           O
ATOM   4885  N   ASP   328      31.017  36.215  38.450  1.00  0.00           N
ATOM   4886  H   ASP   328      31.820  36.416  37.871  1.00  0.00           H
ATOM   4887  CA  ASP   328      31.207  35.748  39.822  1.00  0.00           C
ATOM   4888  HA  ASP   328      30.371  36.101  40.426  1.00  0.00           H
ATOM   4889  CB  ASP   328      31.144  34.184  39.676  1.00  0.00           C
ATOM   4890  HB2 ASP   328      30.145  33.883  39.363  1.00  0.00           H
ATOM   4891  HB3 ASP   328      31.683  33.943  38.759  1.00  0.00           H
ATOM   4892  CG  ASP   328      31.686  33.480  40.895  1.00  0.00           C
ATOM   4893  OD1 ASP   328      30.950  33.582  41.896  1.00  0.00           O
ATOM   4894  OD2 ASP   328      32.722  32.742  40.892  1.00  0.00           O
ATOM   4895  C   ASP   328      32.494  36.254  40.481  1.00  0.00           C
ATOM   4896  O   ASP   328      33.559  35.759  40.227  1.00  0.00           O
ATOM   4897  N   LEU   329      32.384  37.260  41.287  1.00  0.00           N
ATOM   4898  H   LEU   329      31.423  37.457  41.529  1.00  0.00           H
ATOM   4899  CA  LEU   329      33.518  37.838  42.038  1.00  0.00           C
ATOM   4900  HA  LEU   329      34.423  37.261  41.849  1.00  0.00           H
ATOM   4901  CB  LEU   329      33.856  39.189  41.480  1.00  0.00           C
ATOM   4902  HB2 LEU   329      34.389  39.069  40.538  1.00  0.00           H
ATOM   4903  HB3 LEU   329      32.936  39.763  41.364  1.00  0.00           H
ATOM   4904  CG  LEU   329      34.660  39.961  42.551  1.00  0.00           C
ATOM   4905  HG  LEU   329      34.256  40.046  43.559  1.00  0.00           H
ATOM   4906  CD1 LEU   329      36.094  39.471  42.783  1.00  0.00           C
ATOM   4907 HD11 LEU   329      36.489  39.828  43.735  1.00  0.00           H
ATOM   4908 HD12 LEU   329      36.124  38.382  42.780  1.00  0.00           H
ATOM   4909 HD13 LEU   329      36.669  39.823  41.927  1.00  0.00           H
ATOM   4910  CD2 LEU   329      34.700  41.400  42.076  1.00  0.00           C
ATOM   4911 HD21 LEU   329      35.355  41.969  42.736  1.00  0.00           H
ATOM   4912 HD22 LEU   329      35.215  41.415  41.116  1.00  0.00           H
ATOM   4913 HD23 LEU   329      33.698  41.825  42.008  1.00  0.00           H
ATOM   4914  C   LEU   329      33.129  37.723  43.491  1.00  0.00           C
ATOM   4915  O   LEU   329      32.219  38.302  44.030  1.00  0.00           O
ATOM   4916  N   ASP   330      33.764  36.691  44.077  1.00  0.00           N
ATOM   4917  H   ASP   330      34.499  36.316  43.495  1.00  0.00           H
ATOM   4918  CA  ASP   330      34.068  36.579  45.511  1.00  0.00           C
ATOM   4919  HA  ASP   330      33.156  36.543  46.108  1.00  0.00           H
ATOM   4920  CB  ASP   330      34.868  35.246  45.694  1.00  0.00           C
ATOM   4921  HB2 ASP   330      34.418  34.582  44.956  1.00  0.00           H
ATOM   4922  HB3 ASP   330      35.930  35.352  45.472  1.00  0.00           H
ATOM   4923  CG  ASP   330      34.728  34.538  46.968  1.00  0.00           C
ATOM   4924  OD1 ASP   330      34.114  33.420  47.027  1.00  0.00           O
ATOM   4925  OD2 ASP   330      35.144  35.126  48.034  1.00  0.00           O
ATOM   4926  C   ASP   330      34.910  37.801  45.969  1.00  0.00           C
ATOM   4927  O   ASP   330      36.027  37.924  45.556  1.00  0.00           O
ATOM   4928  N   PHE   331      34.434  38.437  47.048  1.00  0.00           N
ATOM   4929  H   PHE   331      33.435  38.351  47.166  1.00  0.00           H
ATOM   4930  CA  PHE   331      35.144  39.296  48.063  1.00  0.00           C
ATOM   4931  HA  PHE   331      36.209  39.263  47.835  1.00  0.00           H
ATOM   4932  CB  PHE   331      34.772  40.809  47.929  1.00  0.00           C
ATOM   4933  HB2 PHE   331      33.805  40.986  47.459  1.00  0.00           H
ATOM   4934  HB3 PHE   331      34.548  41.206  48.919  1.00  0.00           H
ATOM   4935  CG  PHE   331      35.891  41.604  47.366  1.00  0.00           C
ATOM   4936  CD1 PHE   331      36.810  42.347  48.180  1.00  0.00           C
ATOM   4937  HD1 PHE   331      36.772  42.265  49.257  1.00  0.00           H
ATOM   4938  CE1 PHE   331      37.586  43.328  47.478  1.00  0.00           C
ATOM   4939  HE1 PHE   331      37.962  44.065  48.172  1.00  0.00           H
ATOM   4940  CZ  PHE   331      37.656  43.432  46.088  1.00  0.00           C
ATOM   4941  HZ  PHE   331      38.394  44.061  45.614  1.00  0.00           H
ATOM   4942  CE2 PHE   331      36.909  42.428  45.381  1.00  0.00           C
ATOM   4943  HE2 PHE   331      37.010  42.418  44.306  1.00  0.00           H
ATOM   4944  CD2 PHE   331      36.083  41.538  45.985  1.00  0.00           C
ATOM   4945  HD2 PHE   331      35.505  40.822  45.419  1.00  0.00           H
ATOM   4946  C   PHE   331      35.063  38.955  49.551  1.00  0.00           C
ATOM   4947  O   PHE   331      34.049  38.550  50.110  1.00  0.00           O
ATOM   4948  N   THR   332      36.117  39.349  50.238  1.00  0.00           N
ATOM   4949  H   THR   332      36.832  39.809  49.693  1.00  0.00           H
ATOM   4950  CA  THR   332      36.217  39.506  51.715  1.00  0.00           C
ATOM   4951  HA  THR   332      35.229  39.821  52.049  1.00  0.00           H
ATOM   4952  CB  THR   332      36.677  38.186  52.385  1.00  0.00           C
ATOM   4953  HB  THR   332      36.940  38.517  53.389  1.00  0.00           H
ATOM   4954  CG2 THR   332      35.614  37.122  52.477  1.00  0.00           C
ATOM   4955 HG21 THR   332      35.518  36.700  51.476  1.00  0.00           H
ATOM   4956 HG22 THR   332      36.074  36.340  53.082  1.00  0.00           H
ATOM   4957 HG23 THR   332      34.678  37.454  52.925  1.00  0.00           H
ATOM   4958  OG1 THR   332      37.773  37.673  51.696  1.00  0.00           O
ATOM   4959  HG1 THR   332      38.489  38.296  51.843  1.00  0.00           H
ATOM   4960  C   THR   332      37.236  40.655  51.974  1.00  0.00           C
ATOM   4961  O   THR   332      38.284  40.737  51.327  1.00  0.00           O
ATOM   4962  N   ILE   333      36.770  41.548  52.818  1.00  0.00           N
ATOM   4963  H   ILE   333      35.984  41.280  53.394  1.00  0.00           H
ATOM   4964  CA  ILE   333      37.555  42.610  53.515  1.00  0.00           C
ATOM   4965  HA  ILE   333      38.495  42.566  52.965  1.00  0.00           H
ATOM   4966  CB  ILE   333      36.944  43.981  53.310  1.00  0.00           C
ATOM   4967  HB  ILE   333      35.954  43.872  53.755  1.00  0.00           H
ATOM   4968  CG2 ILE   333      37.671  45.139  54.122  1.00  0.00           C
ATOM   4969 HG21 ILE   333      37.222  46.114  53.928  1.00  0.00           H
ATOM   4970 HG22 ILE   333      37.570  45.031  55.202  1.00  0.00           H
ATOM   4971 HG23 ILE   333      38.738  45.036  53.928  1.00  0.00           H
ATOM   4972  CG1 ILE   333      36.716  44.380  51.833  1.00  0.00           C
ATOM   4973 HG12 ILE   333      37.476  45.125  51.595  1.00  0.00           H
ATOM   4974 HG13 ILE   333      36.608  43.586  51.095  1.00  0.00           H
ATOM   4975  CD1 ILE   333      35.372  45.190  51.664  1.00  0.00           C
ATOM   4976 HD11 ILE   333      35.593  46.242  51.843  1.00  0.00           H
ATOM   4977 HD12 ILE   333      34.943  45.200  50.662  1.00  0.00           H
ATOM   4978 HD13 ILE   333      34.619  44.697  52.278  1.00  0.00           H
ATOM   4979  C   ILE   333      37.582  42.265  54.987  1.00  0.00           C
ATOM   4980  O   ILE   333      36.527  42.109  55.594  1.00  0.00           O
ATOM   4981  N   ASP   334      38.709  41.837  55.474  1.00  0.00           N
ATOM   4982  H   ASP   334      39.564  41.650  54.970  1.00  0.00           H
ATOM   4983  CA  ASP   334      39.108  42.092  56.918  1.00  0.00           C
ATOM   4984  HA  ASP   334      38.235  42.174  57.565  1.00  0.00           H
ATOM   4985  CB  ASP   334      40.019  40.924  57.372  1.00  0.00           C
ATOM   4986  HB2 ASP   334      39.566  39.963  57.130  1.00  0.00           H
ATOM   4987  HB3 ASP   334      40.933  40.987  56.781  1.00  0.00           H
ATOM   4988  CG  ASP   334      40.478  40.943  58.812  1.00  0.00           C
ATOM   4989  OD1 ASP   334      41.551  40.308  59.073  1.00  0.00           O
ATOM   4990  OD2 ASP   334      39.713  41.527  59.597  1.00  0.00           O
ATOM   4991  C   ASP   334      39.902  43.384  57.075  1.00  0.00           C
ATOM   4992  O   ASP   334      40.836  43.578  56.335  1.00  0.00           O
ATOM   4993  N   LEU   335      39.513  44.274  58.019  1.00  0.00           N
ATOM   4994  H   LEU   335      38.678  44.044  58.538  1.00  0.00           H
ATOM   4995  CA  LEU   335      40.217  45.521  58.382  1.00  0.00           C
ATOM   4996  HA  LEU   335      41.250  45.488  58.038  1.00  0.00           H
ATOM   4997  CB  LEU   335      39.501  46.654  57.652  1.00  0.00           C
ATOM   4998  HB2 LEU   335      39.983  47.604  57.420  1.00  0.00           H
ATOM   4999  HB3 LEU   335      39.407  46.246  56.645  1.00  0.00           H
ATOM   5000  CG  LEU   335      38.107  46.935  58.236  1.00  0.00           C
ATOM   5001  HG  LEU   335      37.579  46.032  58.541  1.00  0.00           H
ATOM   5002  CD1 LEU   335      38.021  48.097  59.275  1.00  0.00           C
ATOM   5003 HD11 LEU   335      38.281  49.034  58.782  1.00  0.00           H
ATOM   5004 HD12 LEU   335      37.023  48.188  59.704  1.00  0.00           H
ATOM   5005 HD13 LEU   335      38.707  47.969  60.113  1.00  0.00           H
ATOM   5006  CD2 LEU   335      37.236  47.421  57.017  1.00  0.00           C
ATOM   5007 HD21 LEU   335      37.850  48.075  56.398  1.00  0.00           H
ATOM   5008 HD22 LEU   335      36.829  46.596  56.433  1.00  0.00           H
ATOM   5009 HD23 LEU   335      36.318  47.937  57.299  1.00  0.00           H
ATOM   5010  C   LEU   335      40.241  45.622  59.940  1.00  0.00           C
ATOM   5011  O   LEU   335      39.741  44.725  60.583  1.00  0.00           O
ATOM   5012  N   ASP   336      40.982  46.610  60.490  1.00  0.00           N
ATOM   5013  H   ASP   336      41.407  47.327  59.920  1.00  0.00           H
ATOM   5014  CA  ASP   336      41.407  46.725  61.883  1.00  0.00           C
ATOM   5015  HA  ASP   336      40.569  46.490  62.539  1.00  0.00           H
ATOM   5016  CB  ASP   336      42.555  45.732  62.199  1.00  0.00           C
ATOM   5017  HB2 ASP   336      42.293  44.863  61.595  1.00  0.00           H
ATOM   5018  HB3 ASP   336      43.507  46.070  61.791  1.00  0.00           H
ATOM   5019  CG  ASP   336      42.847  45.490  63.685  1.00  0.00           C
ATOM   5020  OD1 ASP   336      42.125  46.100  64.520  1.00  0.00           O
ATOM   5021  OD2 ASP   336      43.444  44.412  63.991  1.00  0.00           O
ATOM   5022  C   ASP   336      41.940  48.172  62.262  1.00  0.00           C
ATOM   5023  O   ASP   336      42.703  48.827  61.536  1.00  0.00           O
ATOM   5024  N   PHE   337      41.482  48.602  63.408  1.00  0.00           N
ATOM   5025  H   PHE   337      40.598  48.144  63.576  1.00  0.00           H
ATOM   5026  CA  PHE   337      41.721  49.919  64.002  1.00  0.00           C
ATOM   5027  HA  PHE   337      42.760  50.184  63.806  1.00  0.00           H
ATOM   5028  CB  PHE   337      40.733  50.998  63.483  1.00  0.00           C
ATOM   5029  HB2 PHE   337      40.702  50.834  62.405  1.00  0.00           H
ATOM   5030  HB3 PHE   337      39.749  50.829  63.918  1.00  0.00           H
ATOM   5031  CG  PHE   337      41.223  52.393  63.746  1.00  0.00           C
ATOM   5032  CD1 PHE   337      40.859  53.150  64.900  1.00  0.00           C
ATOM   5033  HD1 PHE   337      40.338  52.678  65.720  1.00  0.00           H
ATOM   5034  CE1 PHE   337      41.177  54.539  64.864  1.00  0.00           C
ATOM   5035  HE1 PHE   337      40.874  55.086  65.745  1.00  0.00           H
ATOM   5036  CZ  PHE   337      41.932  55.061  63.829  1.00  0.00           C
ATOM   5037  HZ  PHE   337      42.098  56.126  63.756  1.00  0.00           H
ATOM   5038  CE2 PHE   337      42.307  54.282  62.726  1.00  0.00           C
ATOM   5039  HE2 PHE   337      42.933  54.640  61.922  1.00  0.00           H
ATOM   5040  CD2 PHE   337      41.905  53.020  62.662  1.00  0.00           C
ATOM   5041  HD2 PHE   337      42.237  52.481  61.787  1.00  0.00           H
[truncated: 29,303 more chars]
