# Supplementary material for: Naturally occurring cancer-associated mutations disrupt oligomerization and activity of protein arginine methyltransferase 1 (PRMT1)
Source: J Biol Chem. 2021 Oct 22;297(5):101336. doi: 10.1016/j.jbc.2021.101336 (PMC8592882; doi:10.1016/j.jbc.2021.101336)
Supplement: Supplemental data [file mmc2.zip › W197L-3.pdb]

HELIX    1   1 MET     29  ASP     33  1                                   5
HELIX    2   2 TYR     35  ALA     40  1                                   6
HELIX    3   3 PHE     42  LEU     49  1                                   8
HELIX    4   4 GLU     52  PHE     69  1                                  18
HELIX    5   5 ILE     83  GLY     92  1                                  10
HELIX    6   6 SER    105  ALA    114  1                                  10
HELIX    7   7 LEU    156  TRP    166  1                                  11
HELIX    8   8 LYS    191  TYR    193  1                                   3
HELIX    9   9 HIE    196  ASP    205  1                                  10
HELIX   10  10 PRO    224  GLN    226  1                                   3
HELIX   11  11 GLY    339  CYS    342  1                                   4
SHEET    1   1 1 VAL    73  VAL    77  0
SHEET    2   2 1 LYS    95  ILE    99  0
SHEET    3   3 1 VAL   121  ILE   124  0
SHEET    4   4 1 ILE   140  ILE   142  0
SHEET    5   5 1 LEU   172  PHE   174  0
SHEET    6   6 1 ARG   177  ILE   185  0
SHEET    7   7 1 LEU   218  ASP   220  0
SHEET    8   8 1 ALA   231  ASP   238  0
SHEET    9   9 1 PHE   249  GLN   256  0
SHEET   10  10 1 ALA   265  ALA   268  0
SHEET   11  11 1 PHE   270  PHE   274  0
SHEET   12  12 1 THR   281  SER   284  0
SHEET   13  13 1 GLN   296  TYR   300  0
SHEET   14  14 1 GLU   312  ARG   320  0
SHEET   15  15 1 LEU   329  LEU   335  0
SHEET   16  16 1 THR   348  MET   352  0
CRYST1   71.843   91.842   70.838  90.00  90.00  90.00               1
ATOM      1  N   ALA    26      37.170  31.100  29.035  1.00  0.00           N
ATOM      2  H1  ALA    26      37.935  31.760  29.025  1.00  0.00           H
ATOM      3  H2  ALA    26      37.545  30.501  29.756  1.00  0.00           H
ATOM      4  H3  ALA    26      36.295  31.535  29.287  1.00  0.00           H
ATOM      5  CA  ALA    26      37.107  30.256  27.828  1.00  0.00           C
ATOM      6  HA  ALA    26      38.078  29.829  27.578  1.00  0.00           H
ATOM      7  CB  ALA    26      36.138  29.053  28.041  1.00  0.00           C
ATOM      8  HB1 ALA    26      35.217  29.506  28.408  1.00  0.00           H
ATOM      9  HB2 ALA    26      35.834  28.642  27.078  1.00  0.00           H
ATOM     10  HB3 ALA    26      36.577  28.344  28.743  1.00  0.00           H
ATOM     11  C   ALA    26      36.628  31.083  26.625  1.00  0.00           C
ATOM     12  O   ALA    26      36.064  32.196  26.691  1.00  0.00           O
ATOM     13  N   GLU    27      36.875  30.488  25.449  1.00  0.00           N
ATOM     14  H   GLU    27      37.402  29.626  25.418  1.00  0.00           H
ATOM     15  CA  GLU    27      36.240  30.883  24.179  1.00  0.00           C
ATOM     16  HA  GLU    27      35.729  31.814  24.425  1.00  0.00           H
ATOM     17  CB  GLU    27      37.263  31.144  23.037  1.00  0.00           C
ATOM     18  HB2 GLU    27      37.797  30.196  22.973  1.00  0.00           H
ATOM     19  HB3 GLU    27      36.694  31.305  22.121  1.00  0.00           H
ATOM     20  CG  GLU    27      38.181  32.331  23.335  1.00  0.00           C
ATOM     21  HG2 GLU    27      37.659  33.202  23.733  1.00  0.00           H
ATOM     22  HG3 GLU    27      38.791  32.082  24.203  1.00  0.00           H
ATOM     23  CD  GLU    27      38.978  32.763  22.149  1.00  0.00           C
ATOM     24  OE1 GLU    27      38.360  33.392  21.271  1.00  0.00           O
ATOM     25  OE2 GLU    27      40.127  32.329  22.000  1.00  0.00           O
ATOM     26  C   GLU    27      35.145  29.864  23.770  1.00  0.00           C
ATOM     27  O   GLU    27      34.093  30.200  23.351  1.00  0.00           O
ATOM     28  N   ASP    28      35.390  28.598  24.080  1.00  0.00           N
ATOM     29  H   ASP    28      36.346  28.405  24.340  1.00  0.00           H
ATOM     30  CA  ASP    28      34.462  27.516  23.777  1.00  0.00           C
ATOM     31  HA  ASP    28      34.352  27.471  22.694  1.00  0.00           H
ATOM     32  CB  ASP    28      35.027  26.155  24.256  1.00  0.00           C
ATOM     33  HB2 ASP    28      35.891  25.866  23.657  1.00  0.00           H
ATOM     34  HB3 ASP    28      35.431  26.395  25.239  1.00  0.00           H
ATOM     35  CG  ASP    28      33.992  24.996  24.133  1.00  0.00           C
ATOM     36  OD1 ASP    28      33.283  24.910  23.122  1.00  0.00           O
ATOM     37  OD2 ASP    28      33.779  24.199  25.048  1.00  0.00           O
ATOM     38  C   ASP    28      33.015  27.730  24.300  1.00  0.00           C
ATOM     39  O   ASP    28      32.770  27.926  25.474  1.00  0.00           O
ATOM     40  N   MET    29      32.055  27.646  23.353  1.00  0.00           N
ATOM     41  H   MET    29      32.377  28.001  22.464  1.00  0.00           H
ATOM     42  CA  MET    29      30.640  27.801  23.598  1.00  0.00           C
ATOM     43  HA  MET    29      30.374  28.805  23.930  1.00  0.00           H
ATOM     44  CB  MET    29      29.987  27.398  22.238  1.00  0.00           C
ATOM     45  HB2 MET    29      30.139  28.297  21.641  1.00  0.00           H
ATOM     46  HB3 MET    29      30.512  26.531  21.839  1.00  0.00           H
ATOM     47  CG  MET    29      28.408  27.064  22.184  1.00  0.00           C
ATOM     48  HG2 MET    29      28.173  26.347  22.971  1.00  0.00           H
ATOM     49  HG3 MET    29      27.897  28.009  22.364  1.00  0.00           H
ATOM     50  SD  MET    29      27.874  26.596  20.563  1.00  0.00           S
ATOM     51  CE  MET    29      28.266  24.865  20.456  1.00  0.00           C
ATOM     52  HE1 MET    29      27.622  24.380  19.723  1.00  0.00           H
ATOM     53  HE2 MET    29      29.294  24.757  20.110  1.00  0.00           H
ATOM     54  HE3 MET    29      28.138  24.334  21.399  1.00  0.00           H
ATOM     55  C   MET    29      30.141  26.886  24.778  1.00  0.00           C
ATOM     56  O   MET    29      29.449  27.273  25.708  1.00  0.00           O
ATOM     57  N   THR    30      30.413  25.563  24.707  1.00  0.00           N
ATOM     58  H   THR    30      30.977  25.146  23.980  1.00  0.00           H
ATOM     59  CA  THR    30      30.030  24.516  25.713  1.00  0.00           C
ATOM     60  HA  THR    30      28.957  24.589  25.889  1.00  0.00           H
ATOM     61  CB  THR    30      30.335  23.118  25.146  1.00  0.00           C
ATOM     62  HB  THR    30      31.411  22.985  25.038  1.00  0.00           H
ATOM     63  CG2 THR    30      29.713  21.927  25.905  1.00  0.00           C
ATOM     64 HG21 THR    30      30.138  20.964  25.623  1.00  0.00           H
ATOM     65 HG22 THR    30      29.921  21.970  26.974  1.00  0.00           H
ATOM     66 HG23 THR    30      28.642  21.921  25.703  1.00  0.00           H
ATOM     67  OG1 THR    30      30.001  22.973  23.806  1.00  0.00           O
ATOM     68  HG1 THR    30      29.104  23.299  23.706  1.00  0.00           H
ATOM     69  C   THR    30      30.688  24.725  27.103  1.00  0.00           C
ATOM     70  O   THR    30      29.953  24.982  28.056  1.00  0.00           O
ATOM     71  N   SER    31      31.962  24.988  27.112  1.00  0.00           N
ATOM     72  H   SER    31      32.570  24.775  26.334  1.00  0.00           H
ATOM     73  CA  SER    31      32.768  25.445  28.296  1.00  0.00           C
ATOM     74  HA  SER    31      32.738  24.572  28.947  1.00  0.00           H
ATOM     75  CB  SER    31      34.188  25.651  27.845  1.00  0.00           C
ATOM     76  HB2 SER    31      34.520  24.696  27.436  1.00  0.00           H
ATOM     77  HB3 SER    31      34.341  26.356  27.027  1.00  0.00           H
ATOM     78  OG  SER    31      34.958  25.935  29.019  1.00  0.00           O
ATOM     79  HG  SER    31      35.867  26.099  28.758  1.00  0.00           H
ATOM     80  C   SER    31      32.152  26.653  29.031  1.00  0.00           C
ATOM     81  O   SER    31      32.079  26.621  30.259  1.00  0.00           O
ATOM     82  N   LYS    32      31.966  27.755  28.306  1.00  0.00           N
ATOM     83  H   LYS    32      32.174  27.700  27.319  1.00  0.00           H
ATOM     84  CA  LYS    32      31.153  28.864  28.762  1.00  0.00           C
ATOM     85  HA  LYS    32      31.645  29.491  29.504  1.00  0.00           H
ATOM     86  CB  LYS    32      30.903  29.821  27.565  1.00  0.00           C
ATOM     87  HB2 LYS    32      30.521  29.352  26.659  1.00  0.00           H
ATOM     88  HB3 LYS    32      30.239  30.625  27.884  1.00  0.00           H
ATOM     89  CG  LYS    32      32.201  30.614  27.209  1.00  0.00           C
ATOM     90  HG2 LYS    32      32.684  31.130  28.038  1.00  0.00           H
ATOM     91  HG3 LYS    32      32.791  29.870  26.674  1.00  0.00           H
ATOM     92  CD  LYS    32      31.951  31.538  25.983  1.00  0.00           C
ATOM     93  HD2 LYS    32      32.837  32.074  25.643  1.00  0.00           H
ATOM     94  HD3 LYS    32      31.545  30.955  25.156  1.00  0.00           H
ATOM     95  CE  LYS    32      30.974  32.653  26.345  1.00  0.00           C
ATOM     96  HE2 LYS    32      29.938  32.331  26.243  1.00  0.00           H
ATOM     97  HE3 LYS    32      31.088  32.971  27.382  1.00  0.00           H
ATOM     98  NZ  LYS    32      31.186  33.889  25.484  1.00  0.00           N
ATOM     99  HZ1 LYS    32      31.123  33.685  24.497  1.00  0.00           H
ATOM    100  HZ2 LYS    32      30.420  34.508  25.712  1.00  0.00           H
ATOM    101  HZ3 LYS    32      32.076  34.352  25.601  1.00  0.00           H
ATOM    102  C   LYS    32      29.738  28.632  29.321  1.00  0.00           C
ATOM    103  O   LYS    32      29.208  29.581  29.952  1.00  0.00           O
ATOM    104  N   ASP    33      29.083  27.542  29.015  1.00  0.00           N
ATOM    105  H   ASP    33      29.588  26.984  28.341  1.00  0.00           H
ATOM    106  CA  ASP    33      27.846  27.021  29.622  1.00  0.00           C
ATOM    107  HA  ASP    33      27.493  27.960  30.047  1.00  0.00           H
ATOM    108  CB  ASP    33      26.937  26.618  28.494  1.00  0.00           C
ATOM    109  HB2 ASP    33      26.737  27.496  27.879  1.00  0.00           H
ATOM    110  HB3 ASP    33      27.418  25.857  27.880  1.00  0.00           H
ATOM    111  CG  ASP    33      25.682  25.992  28.959  1.00  0.00           C
ATOM    112  OD1 ASP    33      24.677  26.709  28.836  1.00  0.00           O
ATOM    113  OD2 ASP    33      25.659  24.786  29.304  1.00  0.00           O
ATOM    114  C   ASP    33      28.055  26.017  30.797  1.00  0.00           C
ATOM    115  O   ASP    33      27.382  26.005  31.850  1.00  0.00           O
ATOM    116  N   TYR    34      29.160  25.320  30.839  1.00  0.00           N
ATOM    117  H   TYR    34      29.813  25.388  30.072  1.00  0.00           H
ATOM    118  CA  TYR    34      29.417  24.390  32.015  1.00  0.00           C
ATOM    119  HA  TYR    34      28.572  24.261  32.691  1.00  0.00           H
ATOM    120  CB  TYR    34      29.798  22.984  31.334  1.00  0.00           C
ATOM    121  HB2 TYR    34      28.954  22.604  30.759  1.00  0.00           H
ATOM    122  HB3 TYR    34      30.661  23.137  30.686  1.00  0.00           H
ATOM    123  CG  TYR    34      30.080  21.956  32.383  1.00  0.00           C
ATOM    124  CD1 TYR    34      29.066  21.648  33.359  1.00  0.00           C
ATOM    125  HD1 TYR    34      28.111  22.151  33.398  1.00  0.00           H
ATOM    126  CE1 TYR    34      29.240  20.476  34.197  1.00  0.00           C
ATOM    127  HE1 TYR    34      28.697  20.227  35.096  1.00  0.00           H
ATOM    128  CZ  TYR    34      30.408  19.700  34.018  1.00  0.00           C
ATOM    129  OH  TYR    34      30.564  18.470  34.666  1.00  0.00           O
ATOM    130  HH  TYR    34      30.056  17.776  34.241  1.00  0.00           H
ATOM    131  CE2 TYR    34      31.435  20.085  33.132  1.00  0.00           C
ATOM    132  HE2 TYR    34      32.296  19.434  33.095  1.00  0.00           H
ATOM    133  CD2 TYR    34      31.303  21.270  32.393  1.00  0.00           C
ATOM    134  HD2 TYR    34      32.089  21.588  31.725  1.00  0.00           H
ATOM    135  C   TYR    34      30.524  25.038  32.925  1.00  0.00           C
ATOM    136  O   TYR    34      31.347  24.352  33.547  1.00  0.00           O
ATOM    137  N   TYR    35      30.497  26.377  33.075  1.00  0.00           N
ATOM    138  H   TYR    35      29.871  26.890  32.472  1.00  0.00           H
ATOM    139  CA  TYR    35      31.508  27.257  33.689  1.00  0.00           C
ATOM    140  HA  TYR    35      32.463  27.033  33.213  1.00  0.00           H
ATOM    141  CB  TYR    35      31.129  28.676  33.405  1.00  0.00           C
ATOM    142  HB2 TYR    35      31.996  29.299  33.625  1.00  0.00           H
ATOM    143  HB3 TYR    35      30.985  28.710  32.325  1.00  0.00           H
ATOM    144  CG  TYR    35      29.905  29.204  34.112  1.00  0.00           C
ATOM    145  CD1 TYR    35      28.606  28.680  33.849  1.00  0.00           C
ATOM    146  HD1 TYR    35      28.511  27.902  33.106  1.00  0.00           H
ATOM    147  CE1 TYR    35      27.525  29.128  34.585  1.00  0.00           C
ATOM    148  HE1 TYR    35      26.616  28.595  34.350  1.00  0.00           H
ATOM    149  CZ  TYR    35      27.630  30.253  35.483  1.00  0.00           C
ATOM    150  OH  TYR    35      26.614  30.755  36.140  1.00  0.00           O
ATOM    151  HH  TYR    35      25.847  30.215  35.932  1.00  0.00           H
ATOM    152  CE2 TYR    35      28.944  30.614  35.921  1.00  0.00           C
ATOM    153  HE2 TYR    35      29.043  31.435  36.616  1.00  0.00           H
ATOM    154  CD2 TYR    35      30.040  30.011  35.261  1.00  0.00           C
ATOM    155  HD2 TYR    35      31.044  30.200  35.611  1.00  0.00           H
ATOM    156  C   TYR    35      31.624  27.030  35.223  1.00  0.00           C
ATOM    157  O   TYR    35      32.728  27.137  35.719  1.00  0.00           O
ATOM    158  N   PHE    36      30.596  26.528  35.880  1.00  0.00           N
ATOM    159  H   PHE    36      29.781  26.352  35.310  1.00  0.00           H
ATOM    160  CA  PHE    36      30.703  25.978  37.302  1.00  0.00           C
ATOM    161  HA  PHE    36      31.215  26.771  37.847  1.00  0.00           H
ATOM    162  CB  PHE    36      29.270  25.894  37.866  1.00  0.00           C
ATOM    163  HB2 PHE    36      29.367  25.408  38.837  1.00  0.00           H
ATOM    164  HB3 PHE    36      28.877  26.900  38.010  1.00  0.00           H
ATOM    165  CG  PHE    36      28.351  25.096  36.947  1.00  0.00           C
ATOM    166  CD1 PHE    36      28.205  23.673  37.027  1.00  0.00           C
ATOM    167  HD1 PHE    36      28.871  23.089  37.645  1.00  0.00           H
ATOM    168  CE1 PHE    36      27.240  23.025  36.259  1.00  0.00           C
ATOM    169  HE1 PHE    36      27.135  21.951  36.287  1.00  0.00           H
ATOM    170  CZ  PHE    36      26.561  23.806  35.319  1.00  0.00           C
ATOM    171  HZ  PHE    36      25.957  23.301  34.580  1.00  0.00           H
ATOM    172  CE2 PHE    36      26.731  25.226  35.245  1.00  0.00           C
ATOM    173  HE2 PHE    36      26.070  25.677  34.519  1.00  0.00           H
ATOM    174  CD2 PHE    36      27.682  25.916  36.010  1.00  0.00           C
ATOM    175  HD2 PHE    36      27.814  26.987  36.042  1.00  0.00           H
ATOM    176  C   PHE    36      31.499  24.667  37.403  1.00  0.00           C
ATOM    177  O   PHE    36      31.807  24.281  38.499  1.00  0.00           O
ATOM    178  N   ASP    37      31.800  23.996  36.299  1.00  0.00           N
ATOM    179  H   ASP    37      31.402  24.389  35.458  1.00  0.00           H
ATOM    180  CA  ASP    37      32.990  23.145  36.310  1.00  0.00           C
ATOM    181  HA  ASP    37      33.262  22.847  37.323  1.00  0.00           H
ATOM    182  CB  ASP    37      32.533  21.870  35.635  1.00  0.00           C
ATOM    183  HB2 ASP    37      31.548  21.575  35.995  1.00  0.00           H
ATOM    184  HB3 ASP    37      32.509  22.065  34.563  1.00  0.00           H
ATOM    185  CG  ASP    37      33.579  20.794  35.819  1.00  0.00           C
ATOM    186  OD1 ASP    37      34.427  20.682  34.911  1.00  0.00           O
ATOM    187  OD2 ASP    37      33.490  20.113  36.924  1.00  0.00           O
ATOM    188  C   ASP    37      34.304  23.741  35.587  1.00  0.00           C
ATOM    189  O   ASP    37      35.376  23.580  36.082  1.00  0.00           O
ATOM    190  N   SER    38      34.238  24.499  34.516  1.00  0.00           N
ATOM    191  H   SER    38      33.386  24.566  33.978  1.00  0.00           H
ATOM    192  CA  SER    38      35.467  25.072  33.851  1.00  0.00           C
ATOM    193  HA  SER    38      36.043  24.204  33.531  1.00  0.00           H
ATOM    194  CB  SER    38      35.115  25.759  32.538  1.00  0.00           C
ATOM    195  HB2 SER    38      34.309  26.480  32.678  1.00  0.00           H
ATOM    196  HB3 SER    38      36.060  26.236  32.282  1.00  0.00           H
ATOM    197  OG  SER    38      34.759  24.871  31.507  1.00  0.00           O
ATOM    198  HG  SER    38      34.721  25.402  30.708  1.00  0.00           H
ATOM    199  C   SER    38      36.249  25.986  34.773  1.00  0.00           C
ATOM    200  O   SER    38      37.473  25.888  34.938  1.00  0.00           O
ATOM    201  N   TYR    39      35.537  26.693  35.629  1.00  0.00           N
ATOM    202  H   TYR    39      34.545  26.556  35.495  1.00  0.00           H
ATOM    203  CA  TYR    39      35.863  27.761  36.597  1.00  0.00           C
ATOM    204  HA  TYR    39      36.925  27.897  36.393  1.00  0.00           H
ATOM    205  CB  TYR    39      35.171  29.124  36.370  1.00  0.00           C
ATOM    206  HB2 TYR    39      34.116  29.075  36.642  1.00  0.00           H
ATOM    207  HB3 TYR    39      35.622  29.873  37.021  1.00  0.00           H
ATOM    208  CG  TYR    39      35.184  29.717  34.919  1.00  0.00           C
ATOM    209  CD1 TYR    39      36.293  29.450  34.015  1.00  0.00           C
ATOM    210  HD1 TYR    39      37.214  28.931  34.232  1.00  0.00           H
ATOM    211  CE1 TYR    39      36.195  29.937  32.722  1.00  0.00           C
ATOM    212  HE1 TYR    39      36.967  29.640  32.027  1.00  0.00           H
ATOM    213  CZ  TYR    39      35.119  30.696  32.316  1.00  0.00           C
ATOM    214  OH  TYR    39      35.142  31.413  31.155  1.00  0.00           O
ATOM    215  HH  TYR    39      34.342  31.943  31.150  1.00  0.00           H
ATOM    216  CE2 TYR    39      34.049  30.971  33.197  1.00  0.00           C
ATOM    217  HE2 TYR    39      33.203  31.601  32.963  1.00  0.00           H
ATOM    218  CD2 TYR    39      34.158  30.594  34.553  1.00  0.00           C
ATOM    219  HD2 TYR    39      33.397  30.790  35.293  1.00  0.00           H
ATOM    220  C   TYR    39      35.898  27.322  37.998  1.00  0.00           C
ATOM    221  O   TYR    39      35.854  28.077  38.967  1.00  0.00           O
ATOM    222  N   ALA    40      36.048  25.990  38.299  1.00  0.00           N
ATOM    223  H   ALA    40      35.874  25.327  37.558  1.00  0.00           H
ATOM    224  CA  ALA    40      36.285  25.366  39.646  1.00  0.00           C
ATOM    225  HA  ALA    40      35.802  25.948  40.432  1.00  0.00           H
ATOM    226  CB  ALA    40      35.500  24.109  39.556  1.00  0.00           C
ATOM    227  HB1 ALA    40      34.480  24.322  39.234  1.00  0.00           H
ATOM    228  HB2 ALA    40      36.112  23.370  39.039  1.00  0.00           H
ATOM    229  HB3 ALA    40      35.206  23.796  40.558  1.00  0.00           H
ATOM    230  C   ALA    40      37.675  25.266  40.147  1.00  0.00           C
ATOM    231  O   ALA    40      37.914  25.238  41.377  1.00  0.00           O
ATOM    232  N   HIE    41      38.676  25.105  39.285  1.00  0.00           N
ATOM    233  H   HIE    41      38.533  25.197  38.289  1.00  0.00           H
ATOM    234  CA  HIE    41      40.034  24.840  39.764  1.00  0.00           C
ATOM    235  HA  HIE    41      40.031  24.029  40.493  1.00  0.00           H
ATOM    236  CB  HIE    41      40.853  24.297  38.544  1.00  0.00           C
ATOM    237  HB2 HIE    41      40.364  23.474  38.023  1.00  0.00           H
ATOM    238  HB3 HIE    41      40.846  25.094  37.799  1.00  0.00           H
ATOM    239  CG  HIE    41      42.246  23.956  38.888  1.00  0.00           C
ATOM    240  ND1 HIE    41      43.254  24.858  38.625  1.00  0.00           N
ATOM    241  CE1 HIE    41      44.451  24.403  39.118  1.00  0.00           C
ATOM    242  HE1 HIE    41      45.299  25.018  39.379  1.00  0.00           H
ATOM    243  NE2 HIE    41      44.162  23.238  39.695  1.00  0.00           N
ATOM    244  HE2 HIE    41      44.656  22.949  40.527  1.00  0.00           H
ATOM    245  CD2 HIE    41      42.806  22.907  39.507  1.00  0.00           C
ATOM    246  HD2 HIE    41      42.343  21.998  39.860  1.00  0.00           H
ATOM    247  C   HIE    41      40.636  26.116  40.462  1.00  0.00           C
ATOM    248  O   HIE    41      40.725  27.138  39.857  1.00  0.00           O
ATOM    249  N   PHE    42      40.984  26.020  41.728  1.00  0.00           N
ATOM    250  H   PHE    42      40.566  25.293  42.290  1.00  0.00           H
ATOM    251  CA  PHE    42      41.584  27.088  42.528  1.00  0.00           C
ATOM    252  HA  PHE    42      40.862  27.905  42.527  1.00  0.00           H
ATOM    253  CB  PHE    42      41.865  26.716  43.953  1.00  0.00           C
ATOM    254  HB2 PHE    42      41.044  26.046  44.209  1.00  0.00           H
ATOM    255  HB3 PHE    42      42.787  26.134  43.933  1.00  0.00           H
ATOM    256  CG  PHE    42      41.912  27.769  45.041  1.00  0.00           C
ATOM    257  CD1 PHE    42      40.748  28.193  45.641  1.00  0.00           C
ATOM    258  HD1 PHE    42      39.834  27.654  45.437  1.00  0.00           H
ATOM    259  CE1 PHE    42      40.810  28.910  46.860  1.00  0.00           C
ATOM    260  HE1 PHE    42      39.955  28.864  47.519  1.00  0.00           H
ATOM    261  CZ  PHE    42      42.076  29.453  47.243  1.00  0.00           C
ATOM    262  HZ  PHE    42      42.172  29.898  48.222  1.00  0.00           H
ATOM    263  CE2 PHE    42      43.215  29.156  46.544  1.00  0.00           C
ATOM    264  HE2 PHE    42      44.193  29.341  46.964  1.00  0.00           H
ATOM    265  CD2 PHE    42      43.124  28.298  45.419  1.00  0.00           C
ATOM    266  HD2 PHE    42      44.010  28.169  44.816  1.00  0.00           H
ATOM    267  C   PHE    42      42.785  27.793  41.918  1.00  0.00           C
ATOM    268  O   PHE    42      42.778  29.021  41.784  1.00  0.00           O
ATOM    269  N   GLY    43      43.733  27.083  41.298  1.00  0.00           N
ATOM    270  H   GLY    43      43.538  26.092  41.272  1.00  0.00           H
ATOM    271  CA  GLY    43      44.860  27.624  40.565  1.00  0.00           C
ATOM    272  HA2 GLY    43      45.278  28.369  41.242  1.00  0.00           H
ATOM    273  HA3 GLY    43      45.519  26.870  40.135  1.00  0.00           H
ATOM    274  C   GLY    43      44.428  28.360  39.258  1.00  0.00           C
ATOM    275  O   GLY    43      44.991  29.414  38.922  1.00  0.00           O
ATOM    276  N   ILE    44      43.377  27.935  38.525  1.00  0.00           N
ATOM    277  H   ILE    44      43.047  26.989  38.656  1.00  0.00           H
ATOM    278  CA  ILE    44      42.744  28.845  37.515  1.00  0.00           C
ATOM    279  HA  ILE    44      43.488  29.046  36.744  1.00  0.00           H
ATOM    280  CB  ILE    44      41.626  28.074  36.713  1.00  0.00           C
ATOM    281  HB  ILE    44      41.054  27.505  37.446  1.00  0.00           H
ATOM    282  CG2 ILE    44      40.581  29.074  36.173  1.00  0.00           C
ATOM    283 HG21 ILE    44      40.040  28.630  35.337  1.00  0.00           H
ATOM    284 HG22 ILE    44      39.757  29.208  36.874  1.00  0.00           H
ATOM    285 HG23 ILE    44      40.998  30.032  35.863  1.00  0.00           H
ATOM    286  CG1 ILE    44      42.438  27.264  35.669  1.00  0.00           C
ATOM    287 HG12 ILE    44      42.780  27.943  34.888  1.00  0.00           H
ATOM    288 HG13 ILE    44      43.278  26.763  36.151  1.00  0.00           H
ATOM    289  CD1 ILE    44      41.592  26.324  34.974  1.00  0.00           C
ATOM    290 HD11 ILE    44      40.644  26.686  34.577  1.00  0.00           H
ATOM    291 HD12 ILE    44      42.229  26.018  34.145  1.00  0.00           H
ATOM    292 HD13 ILE    44      41.362  25.418  35.535  1.00  0.00           H
ATOM    293  C   ILE    44      42.179  30.132  38.208  1.00  0.00           C
ATOM    294  O   ILE    44      42.512  31.297  37.866  1.00  0.00           O
ATOM    295  N   HID    45      41.454  29.931  39.320  1.00  0.00           N
ATOM    296  H   HID    45      41.574  29.106  39.891  1.00  0.00           H
ATOM    297  CA  HID    45      40.543  30.999  39.781  1.00  0.00           C
ATOM    298  HA  HID    45      39.964  31.456  38.979  1.00  0.00           H
ATOM    299  CB  HID    45      39.637  30.402  40.924  1.00  0.00           C
ATOM    300  HB2 HID    45      39.729  29.318  40.860  1.00  0.00           H
ATOM    301  HB3 HID    45      40.065  30.688  41.884  1.00  0.00           H
ATOM    302  CG  HID    45      38.197  30.947  40.877  1.00  0.00           C
ATOM    303  ND1 HID    45      37.002  30.254  40.577  1.00  0.00           N
ATOM    304  HD1 HID    45      36.949  29.295  40.265  1.00  0.00           H
ATOM    305  CE1 HID    45      35.983  31.002  40.822  1.00  0.00           C
ATOM    306  HE1 HID    45      34.975  30.721  40.554  1.00  0.00           H
ATOM    307  NE2 HID    45      36.397  32.324  40.960  1.00  0.00           N
ATOM    308  CD2 HID    45      37.798  32.291  41.162  1.00  0.00           C
ATOM    309  HD2 HID    45      38.479  33.054  41.509  1.00  0.00           H
ATOM    310  C   HID    45      41.395  32.145  40.419  1.00  0.00           C
ATOM    311  O   HID    45      40.952  33.285  40.222  1.00  0.00           O
ATOM    312  N   GLU    46      42.441  31.876  41.187  1.00  0.00           N
ATOM    313  H   GLU    46      42.710  30.935  41.438  1.00  0.00           H
ATOM    314  CA  GLU    46      43.338  32.961  41.780  1.00  0.00           C
ATOM    315  HA  GLU    46      42.831  33.623  42.481  1.00  0.00           H
ATOM    316  CB  GLU    46      44.459  32.179  42.514  1.00  0.00           C
ATOM    317  HB2 GLU    46      44.782  31.355  41.878  1.00  0.00           H
ATOM    318  HB3 GLU    46      45.326  32.804  42.730  1.00  0.00           H
ATOM    319  CG  GLU    46      44.165  31.384  43.801  1.00  0.00           C
ATOM    320  HG2 GLU    46      43.142  31.012  43.767  1.00  0.00           H
ATOM    321  HG3 GLU    46      44.918  30.599  43.875  1.00  0.00           H
ATOM    322  CD  GLU    46      44.344  32.242  45.046  1.00  0.00           C
ATOM    323  OE1 GLU    46      45.142  31.895  45.955  1.00  0.00           O
ATOM    324  OE2 GLU    46      43.566  33.225  45.193  1.00  0.00           O
ATOM    325  C   GLU    46      43.984  33.854  40.744  1.00  0.00           C
ATOM    326  O   GLU    46      44.398  34.957  41.114  1.00  0.00           O
ATOM    327  N   GLU    47      44.099  33.486  39.511  1.00  0.00           N
ATOM    328  H   GLU    47      43.773  32.574  39.222  1.00  0.00           H
ATOM    329  CA  GLU    47      44.821  34.293  38.538  1.00  0.00           C
ATOM    330  HA  GLU    47      45.134  35.273  38.900  1.00  0.00           H
ATOM    331  CB  GLU    47      46.074  33.430  38.016  1.00  0.00           C
ATOM    332  HB2 GLU    47      45.634  32.450  37.835  1.00  0.00           H
ATOM    333  HB3 GLU    47      46.497  33.739  37.060  1.00  0.00           H
ATOM    334  CG  GLU    47      47.196  33.314  39.134  1.00  0.00           C
ATOM    335  HG2 GLU    47      47.554  34.271  39.517  1.00  0.00           H
ATOM    336  HG3 GLU    47      46.843  32.830  40.044  1.00  0.00           H
ATOM    337  CD  GLU    47      48.472  32.581  38.663  1.00  0.00           C
ATOM    338  OE1 GLU    47      48.431  31.860  37.619  1.00  0.00           O
ATOM    339  OE2 GLU    47      49.507  32.731  39.400  1.00  0.00           O
ATOM    340  C   GLU    47      43.863  34.773  37.381  1.00  0.00           C
ATOM    341  O   GLU    47      43.915  35.907  37.005  1.00  0.00           O
ATOM    342  N   MET    48      43.141  33.813  36.773  1.00  0.00           N
ATOM    343  H   MET    48      43.157  32.885  37.170  1.00  0.00           H
ATOM    344  CA  MET    48      42.406  34.036  35.521  1.00  0.00           C
ATOM    345  HA  MET    48      42.972  34.656  34.825  1.00  0.00           H
ATOM    346  CB  MET    48      42.170  32.717  34.845  1.00  0.00           C
ATOM    347  HB2 MET    48      42.967  31.994  35.021  1.00  0.00           H
ATOM    348  HB3 MET    48      41.354  32.282  35.421  1.00  0.00           H
ATOM    349  CG  MET    48      41.883  32.652  33.331  1.00  0.00           C
ATOM    350  HG2 MET    48      42.374  33.545  32.943  1.00  0.00           H
ATOM    351  HG3 MET    48      42.385  31.830  32.821  1.00  0.00           H
ATOM    352  SD  MET    48      40.071  32.795  32.905  1.00  0.00           S
ATOM    353  CE  MET    48      39.558  31.080  33.016  1.00  0.00           C
ATOM    354  HE1 MET    48      40.449  30.457  33.091  1.00  0.00           H
ATOM    355  HE2 MET    48      38.855  30.896  33.829  1.00  0.00           H
ATOM    356  HE3 MET    48      38.961  30.845  32.135  1.00  0.00           H
ATOM    357  C   MET    48      41.060  34.762  35.798  1.00  0.00           C
ATOM    358  O   MET    48      40.710  35.484  34.845  1.00  0.00           O
ATOM    359  N   LEU    49      40.443  34.582  36.929  1.00  0.00           N
ATOM    360  H   LEU    49      41.061  34.136  37.592  1.00  0.00           H
ATOM    361  CA  LEU    49      39.168  35.152  37.349  1.00  0.00           C
ATOM    362  HA  LEU    49      38.708  35.647  36.494  1.00  0.00           H
ATOM    363  CB  LEU    49      38.324  33.972  37.799  1.00  0.00           C
ATOM    364  HB2 LEU    49      38.765  33.317  38.550  1.00  0.00           H
ATOM    365  HB3 LEU    49      37.497  34.385  38.376  1.00  0.00           H
ATOM    366  CG  LEU    49      37.612  33.165  36.690  1.00  0.00           C
ATOM    367  HG  LEU    49      37.988  33.441  35.705  1.00  0.00           H
ATOM    368  CD1 LEU    49      38.059  31.730  36.859  1.00  0.00           C
ATOM    369 HD11 LEU    49      37.898  31.297  37.847  1.00  0.00           H
ATOM    370 HD12 LEU    49      37.548  31.102  36.129  1.00  0.00           H
ATOM    371 HD13 LEU    49      39.096  31.651  36.535  1.00  0.00           H
ATOM    372  CD2 LEU    49      36.130  33.071  36.730  1.00  0.00           C
ATOM    373 HD21 LEU    49      35.815  32.615  37.669  1.00  0.00           H
ATOM    374 HD22 LEU    49      35.622  34.030  36.631  1.00  0.00           H
ATOM    375 HD23 LEU    49      35.773  32.488  35.880  1.00  0.00           H
ATOM    376  C   LEU    49      39.416  36.220  38.436  1.00  0.00           C
ATOM    377  O   LEU    49      39.430  37.441  38.177  1.00  0.00           O
ATOM    378  N   LYS    50      39.851  35.863  39.676  1.00  0.00           N
ATOM    379  H   LYS    50      40.177  34.915  39.803  1.00  0.00           H
ATOM    380  CA  LYS    50      40.464  36.801  40.703  1.00  0.00           C
ATOM    381  HA  LYS    50      39.696  37.409  41.182  1.00  0.00           H
ATOM    382  CB  LYS    50      41.010  35.898  41.789  1.00  0.00           C
ATOM    383  HB2 LYS    50      40.153  35.318  42.132  1.00  0.00           H
ATOM    384  HB3 LYS    50      41.832  35.357  41.321  1.00  0.00           H
ATOM    385  CG  LYS    50      41.591  36.848  42.944  1.00  0.00           C
ATOM    386  HG2 LYS    50      42.569  37.305  42.788  1.00  0.00           H
ATOM    387  HG3 LYS    50      41.032  37.780  43.019  1.00  0.00           H
ATOM    388  CD  LYS    50      41.517  36.070  44.259  1.00  0.00           C
ATOM    389  HD2 LYS    50      40.489  36.208  44.593  1.00  0.00           H
ATOM    390  HD3 LYS    50      41.577  34.998  44.069  1.00  0.00           H
ATOM    391  CE  LYS    50      42.671  36.572  45.178  1.00  0.00           C
ATOM    392  HE2 LYS    50      42.869  37.639  45.081  1.00  0.00           H
ATOM    393  HE3 LYS    50      42.370  36.388  46.209  1.00  0.00           H
ATOM    394  NZ  LYS    50      43.971  35.971  44.847  1.00  0.00           N
ATOM    395  HZ1 LYS    50      44.646  36.478  45.403  1.00  0.00           H
ATOM    396  HZ2 LYS    50      43.993  34.997  45.110  1.00  0.00           H
ATOM    397  HZ3 LYS    50      44.146  35.941  43.853  1.00  0.00           H
ATOM    398  C   LYS    50      41.532  37.751  40.086  1.00  0.00           C
ATOM    399  O   LYS    50      42.534  37.293  39.589  1.00  0.00           O
ATOM    400  N   ASP    51      41.320  39.055  40.195  1.00  0.00           N
ATOM    401  H   ASP    51      40.464  39.415  40.593  1.00  0.00           H
ATOM    402  CA  ASP    51      42.378  40.051  39.939  1.00  0.00           C
ATOM    403  HA  ASP    51      43.320  39.633  39.584  1.00  0.00           H
ATOM    404  CB  ASP    51      41.858  41.039  38.915  1.00  0.00           C
ATOM    405  HB2 ASP    51      41.258  40.561  38.140  1.00  0.00           H
ATOM    406  HB3 ASP    51      41.118  41.687  39.383  1.00  0.00           H
ATOM    407  CG  ASP    51      42.765  42.113  38.481  1.00  0.00           C
ATOM    408  OD1 ASP    51      43.698  42.355  39.242  1.00  0.00           O
ATOM    409  OD2 ASP    51      42.594  42.644  37.375  1.00  0.00           O
ATOM    410  C   ASP    51      42.599  40.676  41.317  1.00  0.00           C
ATOM    411  O   ASP    51      41.661  41.129  41.987  1.00  0.00           O
ATOM    412  N   GLU    52      43.821  40.481  41.733  1.00  0.00           N
ATOM    413  H   GLU    52      44.489  40.064  41.102  1.00  0.00           H
ATOM    414  CA  GLU    52      44.198  40.612  43.139  1.00  0.00           C
ATOM    415  HA  GLU    52      43.442  40.163  43.783  1.00  0.00           H
ATOM    416  CB  GLU    52      45.447  39.735  43.387  1.00  0.00           C
ATOM    417  HB2 GLU    52      45.300  38.869  42.741  1.00  0.00           H
ATOM    418  HB3 GLU    52      46.376  40.204  43.064  1.00  0.00           H
ATOM    419  CG  GLU    52      45.513  39.288  44.881  1.00  0.00           C
ATOM    420  HG2 GLU    52      45.757  40.127  45.533  1.00  0.00           H
ATOM    421  HG3 GLU    52      44.601  38.858  45.297  1.00  0.00           H
ATOM    422  CD  GLU    52      46.640  38.238  45.078  1.00  0.00           C
ATOM    423  OE1 GLU    52      46.374  37.156  45.659  1.00  0.00           O
ATOM    424  OE2 GLU    52      47.779  38.610  44.813  1.00  0.00           O
ATOM    425  C   GLU    52      44.407  42.054  43.598  1.00  0.00           C
ATOM    426  O   GLU    52      44.469  42.277  44.869  1.00  0.00           O
ATOM    427  N   VAL    53      44.224  42.960  42.691  1.00  0.00           N
ATOM    428  H   VAL    53      44.272  42.720  41.711  1.00  0.00           H
ATOM    429  CA  VAL    53      44.086  44.358  43.031  1.00  0.00           C
ATOM    430  HA  VAL    53      44.642  44.496  43.958  1.00  0.00           H
ATOM    431  CB  VAL    53      44.777  45.350  42.160  1.00  0.00           C
ATOM    432  HB  VAL    53      45.795  45.007  41.978  1.00  0.00           H
ATOM    433  CG1 VAL    53      44.082  45.410  40.792  1.00  0.00           C
ATOM    434 HG11 VAL    53      43.285  46.151  40.847  1.00  0.00           H
ATOM    435 HG12 VAL    53      44.823  45.685  40.042  1.00  0.00           H
ATOM    436 HG13 VAL    53      43.575  44.460  40.623  1.00  0.00           H
ATOM    437  CG2 VAL    53      44.771  46.808  42.656  1.00  0.00           C
ATOM    438 HG21 VAL    53      45.609  46.806  43.352  1.00  0.00           H
ATOM    439 HG22 VAL    53      45.093  47.497  41.875  1.00  0.00           H
ATOM    440 HG23 VAL    53      43.802  47.170  42.998  1.00  0.00           H
ATOM    441  C   VAL    53      42.634  44.778  43.371  1.00  0.00           C
ATOM    442  O   VAL    53      42.376  45.489  44.361  1.00  0.00           O
ATOM    443  N   ARG    54      41.599  44.187  42.693  1.00  0.00           N
ATOM    444  H   ARG    54      41.875  43.423  42.092  1.00  0.00           H
ATOM    445  CA  ARG    54      40.177  44.248  43.130  1.00  0.00           C
ATOM    446  HA  ARG    54      39.905  45.304  43.132  1.00  0.00           H
ATOM    447  CB  ARG    54      39.275  43.428  42.089  1.00  0.00           C
ATOM    448  HB2 ARG    54      39.471  43.804  41.084  1.00  0.00           H
ATOM    449  HB3 ARG    54      39.471  42.357  42.045  1.00  0.00           H
ATOM    450  CG  ARG    54      37.798  43.708  42.386  1.00  0.00           C
ATOM    451  HG2 ARG    54      37.601  43.425  43.420  1.00  0.00           H
ATOM    452  HG3 ARG    54      37.673  44.790  42.350  1.00  0.00           H
ATOM    453  CD  ARG    54      36.798  43.184  41.324  1.00  0.00           C
ATOM    454  HD2 ARG    54      35.803  43.412  41.707  1.00  0.00           H
ATOM    455  HD3 ARG    54      36.900  43.782  40.418  1.00  0.00           H
ATOM    456  NE  ARG    54      36.902  41.746  41.069  1.00  0.00           N
ATOM    457  HE  ARG    54      37.041  41.145  41.869  1.00  0.00           H
ATOM    458  CZ  ARG    54      37.031  41.140  39.909  1.00  0.00           C
ATOM    459  NH1 ARG    54      37.355  39.905  39.864  1.00  0.00           N
ATOM    460 HH11 ARG    54      37.584  39.599  38.929  1.00  0.00           H
ATOM    461 HH12 ARG    54      38.055  39.741  40.574  1.00  0.00           H
ATOM    462  NH2 ARG    54      36.853  41.770  38.756  1.00  0.00           N
ATOM    463 HH21 ARG    54      36.891  41.249  37.891  1.00  0.00           H
ATOM    464 HH22 ARG    54      36.743  42.774  38.776  1.00  0.00           H
ATOM    465  C   ARG    54      40.058  43.636  44.577  1.00  0.00           C
ATOM    466  O   ARG    54      39.532  44.332  45.495  1.00  0.00           O
ATOM    467  N   THR    55      40.725  42.490  44.802  1.00  0.00           N
ATOM    468  H   THR    55      41.289  42.091  44.064  1.00  0.00           H
ATOM    469  CA  THR    55      40.878  41.879  46.113  1.00  0.00           C
ATOM    470  HA  THR    55      39.868  41.689  46.475  1.00  0.00           H
ATOM    471  CB  THR    55      41.703  40.600  46.079  1.00  0.00           C
ATOM    472  HB  THR    55      42.780  40.750  46.005  1.00  0.00           H
ATOM    473  CG2 THR    55      41.460  39.747  47.338  1.00  0.00           C
ATOM    474 HG21 THR    55      42.061  38.845  47.223  1.00  0.00           H
ATOM    475 HG22 THR    55      41.742  40.249  48.264  1.00  0.00           H
ATOM    476 HG23 THR    55      40.414  39.460  47.231  1.00  0.00           H
ATOM    477  OG1 THR    55      41.386  39.747  45.035  1.00  0.00           O
ATOM    478  HG1 THR    55      40.462  39.578  44.837  1.00  0.00           H
ATOM    479  C   THR    55      41.526  42.672  47.230  1.00  0.00           C
ATOM    480  O   THR    55      40.900  43.040  48.266  1.00  0.00           O
ATOM    481  N   LEU    56      42.681  43.344  46.960  1.00  0.00           N
ATOM    482  H   LEU    56      42.988  43.252  46.002  1.00  0.00           H
ATOM    483  CA  LEU    56      43.454  44.240  47.810  1.00  0.00           C
ATOM    484  HA  LEU    56      43.765  43.839  48.775  1.00  0.00           H
ATOM    485  CB  LEU    56      44.791  44.565  47.116  1.00  0.00           C
ATOM    486  HB2 LEU    56      45.481  43.745  46.918  1.00  0.00           H
ATOM    487  HB3 LEU    56      44.486  44.690  46.077  1.00  0.00           H
ATOM    488  CG  LEU    56      45.595  45.749  47.624  1.00  0.00           C
ATOM    489  HG  LEU    56      45.104  46.103  48.530  1.00  0.00           H
ATOM    490  CD1 LEU    56      47.012  45.385  47.857  1.00  0.00           C
ATOM    491 HD11 LEU    56      47.738  46.184  48.007  1.00  0.00           H
ATOM    492 HD12 LEU    56      47.066  44.709  48.710  1.00  0.00           H
ATOM    493 HD13 LEU    56      47.315  44.876  46.942  1.00  0.00           H
ATOM    494  CD2 LEU    56      45.621  46.830  46.533  1.00  0.00           C
ATOM    495 HD21 LEU    56      46.042  46.425  45.613  1.00  0.00           H
ATOM    496 HD22 LEU    56      44.586  47.035  46.263  1.00  0.00           H
ATOM    497 HD23 LEU    56      46.088  47.768  46.833  1.00  0.00           H
ATOM    498  C   LEU    56      42.725  45.485  48.136  1.00  0.00           C
ATOM    499  O   LEU    56      42.731  45.808  49.347  1.00  0.00           O
ATOM    500  N   THR    57      41.958  46.094  47.249  1.00  0.00           N
ATOM    501  H   THR    57      42.065  45.960  46.254  1.00  0.00           H
ATOM    502  CA  THR    57      41.269  47.361  47.614  1.00  0.00           C
ATOM    503  HA  THR    57      42.018  47.972  48.119  1.00  0.00           H
ATOM    504  CB  THR    57      40.925  48.214  46.386  1.00  0.00           C
ATOM    505  HB  THR    57      40.350  49.097  46.665  1.00  0.00           H
ATOM    506  CG2 THR    57      42.129  48.779  45.664  1.00  0.00           C
ATOM    507 HG21 THR    57      42.716  49.461  46.278  1.00  0.00           H
ATOM    508 HG22 THR    57      42.830  47.952  45.548  1.00  0.00           H
ATOM    509 HG23 THR    57      41.763  49.260  44.757  1.00  0.00           H
ATOM    510  OG1 THR    57      40.293  47.430  45.376  1.00  0.00           O
ATOM    511  HG1 THR    57      41.013  46.890  45.043  1.00  0.00           H
ATOM    512  C   THR    57      39.981  47.213  48.448  1.00  0.00           C
ATOM    513  O   THR    57      39.702  48.019  49.351  1.00  0.00           O
ATOM    514  N   TYR    58      39.358  46.042  48.332  1.00  0.00           N
ATOM    515  H   TYR    58      39.511  45.615  47.430  1.00  0.00           H
ATOM    516  CA  TYR    58      38.113  45.706  49.051  1.00  0.00           C
ATOM    517  HA  TYR    58      37.508  46.611  49.107  1.00  0.00           H
ATOM    518  CB  TYR    58      37.261  44.662  48.344  1.00  0.00           C
ATOM    519  HB2 TYR    58      37.922  43.846  48.051  1.00  0.00           H
ATOM    520  HB3 TYR    58      36.625  44.292  49.149  1.00  0.00           H
ATOM    521  CG  TYR    58      36.385  45.056  47.215  1.00  0.00           C
ATOM    522  CD1 TYR    58      35.169  44.419  47.068  1.00  0.00           C
ATOM    523  HD1 TYR    58      34.819  43.885  47.939  1.00  0.00           H
ATOM    524  CE1 TYR    58      34.457  44.494  45.884  1.00  0.00           C
ATOM    525  HE1 TYR    58      33.451  44.134  45.731  1.00  0.00           H
ATOM    526  CZ  TYR    58      34.926  45.303  44.774  1.00  0.00           C
ATOM    527  OH  TYR    58      34.350  45.558  43.598  1.00  0.00           O
ATOM    528  HH  TYR    58      33.429  45.559  43.870  1.00  0.00           H
ATOM    529  CE2 TYR    58      36.162  45.972  44.981  1.00  0.00           C
ATOM    530  HE2 TYR    58      36.554  46.513  44.132  1.00  0.00           H
ATOM    531  CD2 TYR    58      36.944  45.815  46.185  1.00  0.00           C
ATOM    532  HD2 TYR    58      37.980  46.121  46.166  1.00  0.00           H
ATOM    533  C   TYR    58      38.524  45.214  50.461  1.00  0.00           C
ATOM    534  O   TYR    58      37.986  45.730  51.427  1.00  0.00           O
ATOM    535  N   ARG    59      39.616  44.427  50.587  1.00  0.00           N
ATOM    536  H   ARG    59      39.864  43.856  49.792  1.00  0.00           H
ATOM    537  CA  ARG    59      40.312  44.164  51.850  1.00  0.00           C
ATOM    538  HA  ARG    59      39.455  43.836  52.437  1.00  0.00           H
ATOM    539  CB  ARG    59      41.477  43.141  51.707  1.00  0.00           C
ATOM    540  HB2 ARG    59      41.998  43.367  50.776  1.00  0.00           H
ATOM    541  HB3 ARG    59      42.155  43.341  52.536  1.00  0.00           H
ATOM    542  CG  ARG    59      40.918  41.713  51.879  1.00  0.00           C
ATOM    543  HG2 ARG    59      40.399  41.516  52.817  1.00  0.00           H
ATOM    544  HG3 ARG    59      40.208  41.456  51.093  1.00  0.00           H
ATOM    545  CD  ARG    59      41.994  40.666  51.798  1.00  0.00           C
ATOM    546  HD2 ARG    59      41.597  39.804  52.334  1.00  0.00           H
ATOM    547  HD3 ARG    59      42.038  40.269  50.784  1.00  0.00           H
ATOM    548  NE  ARG    59      43.276  40.944  52.370  1.00  0.00           N
ATOM    549  HE  ARG    59      43.502  41.891  52.637  1.00  0.00           H
ATOM    550  CZ  ARG    59      44.259  40.146  52.766  1.00  0.00           C
ATOM    551  NH1 ARG    59      45.131  40.492  53.613  1.00  0.00           N
ATOM    552 HH11 ARG    59      45.988  39.960  53.645  1.00  0.00           H
ATOM    553 HH12 ARG    59      45.210  41.499  53.600  1.00  0.00           H
ATOM    554  NH2 ARG    59      44.397  38.974  52.303  1.00  0.00           N
ATOM    555 HH21 ARG    59      43.900  38.820  51.437  1.00  0.00           H
ATOM    556 HH22 ARG    59      45.227  38.404  52.385  1.00  0.00           H
ATOM    557  C   ARG    59      40.830  45.356  52.629  1.00  0.00           C
ATOM    558  O   ARG    59      40.320  45.561  53.725  1.00  0.00           O
ATOM    559  N   ASN    60      41.571  46.264  52.022  1.00  0.00           N
ATOM    560  H   ASN    60      41.868  45.938  51.114  1.00  0.00           H
ATOM    561  CA  ASN    60      41.914  47.545  52.558  1.00  0.00           C
ATOM    562  HA  ASN    60      42.615  47.388  53.378  1.00  0.00           H
ATOM    563  CB  ASN    60      42.659  48.262  51.446  1.00  0.00           C
ATOM    564  HB2 ASN    60      43.448  47.608  51.076  1.00  0.00           H
ATOM    565  HB3 ASN    60      41.983  48.556  50.642  1.00  0.00           H
ATOM    566  CG  ASN    60      43.317  49.519  51.830  1.00  0.00           C
ATOM    567  OD1 ASN    60      42.700  50.594  51.903  1.00  0.00           O
ATOM    568  ND2 ASN    60      44.551  49.375  52.304  1.00  0.00           N
ATOM    569 HD21 ASN    60      44.900  50.119  52.891  1.00  0.00           H
ATOM    570 HD22 ASN    60      45.127  48.791  51.715  1.00  0.00           H
ATOM    571  C   ASN    60      40.777  48.459  53.014  1.00  0.00           C
ATOM    572  O   ASN    60      40.647  48.646  54.215  1.00  0.00           O
ATOM    573  N   SER    61      39.649  48.629  52.235  1.00  0.00           N
ATOM    574  H   SER    61      39.650  48.207  51.317  1.00  0.00           H
ATOM    575  CA  SER    61      38.443  49.291  52.699  1.00  0.00           C
ATOM    576  HA  SER    61      38.756  50.309  52.926  1.00  0.00           H
ATOM    577  CB  SER    61      37.467  49.366  51.526  1.00  0.00           C
ATOM    578  HB2 SER    61      38.005  49.842  50.706  1.00  0.00           H
ATOM    579  HB3 SER    61      36.997  48.422  51.252  1.00  0.00           H
ATOM    580  OG  SER    61      36.387  50.267  51.837  1.00  0.00           O
ATOM    581  HG  SER    61      36.032  50.640  51.026  1.00  0.00           H
ATOM    582  C   SER    61      37.743  48.669  53.863  1.00  0.00           C
ATOM    583  O   SER    61      37.231  49.345  54.763  1.00  0.00           O
ATOM    584  N   MET    62      37.768  47.366  53.972  1.00  0.00           N
ATOM    585  H   MET    62      38.432  46.885  53.382  1.00  0.00           H
ATOM    586  CA  MET    62      37.324  46.646  55.148  1.00  0.00           C
ATOM    587  HA  MET    62      36.291  46.968  55.280  1.00  0.00           H
ATOM    588  CB  MET    62      37.325  45.160  54.803  1.00  0.00           C
ATOM    589  HB2 MET    62      37.919  44.848  53.944  1.00  0.00           H
ATOM    590  HB3 MET    62      37.679  44.600  55.668  1.00  0.00           H
ATOM    591  CG  MET    62      35.943  44.603  54.425  1.00  0.00           C
ATOM    592  HG2 MET    62      35.180  45.002  55.092  1.00  0.00           H
ATOM    593  HG3 MET    62      35.649  44.906  53.420  1.00  0.00           H
ATOM    594  SD  MET    62      35.932  42.827  54.427  1.00  0.00           S
ATOM    595  CE  MET    62      36.606  42.529  52.796  1.00  0.00           C
ATOM    596  HE1 MET    62      36.323  41.535  52.449  1.00  0.00           H
ATOM    597  HE2 MET    62      36.381  43.367  52.137  1.00  0.00           H
ATOM    598  HE3 MET    62      37.695  42.567  52.787  1.00  0.00           H
ATOM    599  C   MET    62      38.143  46.840  56.478  1.00  0.00           C
ATOM    600  O   MET    62      37.517  47.014  57.502  1.00  0.00           O
ATOM    601  N   PHE    63      39.445  47.015  56.374  1.00  0.00           N
ATOM    602  H   PHE    63      39.876  46.957  55.463  1.00  0.00           H
ATOM    603  CA  PHE    63      40.347  47.311  57.535  1.00  0.00           C
ATOM    604  HA  PHE    63      40.079  46.617  58.332  1.00  0.00           H
ATOM    605  CB  PHE    63      41.749  46.961  57.063  1.00  0.00           C
ATOM    606  HB2 PHE    63      41.708  45.880  56.923  1.00  0.00           H
ATOM    607  HB3 PHE    63      41.901  47.480  56.117  1.00  0.00           H
ATOM    608  CG  PHE    63      42.905  47.314  57.874  1.00  0.00           C
ATOM    609  CD1 PHE    63      43.692  48.456  57.561  1.00  0.00           C
ATOM    610  HD1 PHE    63      43.384  49.095  56.746  1.00  0.00           H
ATOM    611  CE1 PHE    63      45.009  48.741  58.119  1.00  0.00           C
ATOM    612  HE1 PHE    63      45.618  49.543  57.730  1.00  0.00           H
ATOM    613  CZ  PHE    63      45.497  47.918  59.144  1.00  0.00           C
ATOM    614  HZ  PHE    63      46.333  48.253  59.739  1.00  0.00           H
ATOM    615  CE2 PHE    63      44.735  46.786  59.523  1.00  0.00           C
ATOM    616  HE2 PHE    63      45.028  46.207  60.387  1.00  0.00           H
ATOM    617  CD2 PHE    63      43.521  46.464  58.797  1.00  0.00           C
ATOM    618  HD2 PHE    63      43.214  45.430  58.844  1.00  0.00           H
ATOM    619  C   PHE    63      40.123  48.722  58.032  1.00  0.00           C
ATOM    620  O   PHE    63      40.158  48.970  59.218  1.00  0.00           O
ATOM    621  N   HIE    64      39.503  49.582  57.155  1.00  0.00           N
ATOM    622  H   HIE    64      39.376  49.258  56.207  1.00  0.00           H
ATOM    623  CA  HIE    64      39.001  50.918  57.526  1.00  0.00           C
ATOM    624  HA  HIE    64      39.623  51.271  58.348  1.00  0.00           H
ATOM    625  CB  HIE    64      39.115  51.858  56.281  1.00  0.00           C
ATOM    626  HB2 HIE    64      38.550  51.381  55.481  1.00  0.00           H
ATOM    627  HB3 HIE    64      38.628  52.788  56.575  1.00  0.00           H
ATOM    628  CG  HIE    64      40.490  52.082  55.788  1.00  0.00           C
ATOM    629  ND1 HIE    64      41.291  53.061  56.293  1.00  0.00           N
ATOM    630  CE1 HIE    64      42.357  53.176  55.507  1.00  0.00           C
ATOM    631  HE1 HIE    64      43.291  53.713  55.587  1.00  0.00           H
ATOM    632  NE2 HIE    64      42.164  52.474  54.403  1.00  0.00           N
ATOM    633  HE2 HIE    64      42.461  52.756  53.480  1.00  0.00           H
ATOM    634  CD2 HIE    64      41.006  51.687  54.577  1.00  0.00           C
ATOM    635  HD2 HIE    64      40.647  50.913  53.915  1.00  0.00           H
ATOM    636  C   HIE    64      37.560  50.940  58.099  1.00  0.00           C
ATOM    637  O   HIE    64      37.022  51.965  58.540  1.00  0.00           O
ATOM    638  N   ASN    65      36.813  49.812  58.082  1.00  0.00           N
ATOM    639  H   ASN    65      37.199  49.146  57.428  1.00  0.00           H
ATOM    640  CA  ASN    65      35.387  49.809  58.344  1.00  0.00           C
ATOM    641  HA  ASN    65      35.106  50.682  58.932  1.00  0.00           H
ATOM    642  CB  ASN    65      34.662  49.814  56.947  1.00  0.00           C
ATOM    643  HB2 ASN    65      35.245  49.153  56.305  1.00  0.00           H
ATOM    644  HB3 ASN    65      33.640  49.438  56.980  1.00  0.00           H
ATOM    645  CG  ASN    65      34.560  51.144  56.374  1.00  0.00           C
ATOM    646  OD1 ASN    65      33.825  51.986  56.821  1.00  0.00           O
ATOM    647  ND2 ASN    65      35.125  51.448  55.232  1.00  0.00           N
ATOM    648 HD21 ASN    65      35.858  50.852  54.875  1.00  0.00           H
ATOM    649 HD22 ASN    65      34.908  52.316  54.764  1.00  0.00           H
ATOM    650  C   ASN    65      35.090  48.622  59.275  1.00  0.00           C
ATOM    651  O   ASN    65      33.915  48.265  59.252  1.00  0.00           O
ATOM    652  N   ARG    66      35.994  48.171  60.150  1.00  0.00           N
ATOM    653  H   ARG    66      36.948  48.502  60.126  1.00  0.00           H
ATOM    654  CA  ARG    66      35.754  47.059  61.042  1.00  0.00           C
ATOM    655  HA  ARG    66      35.403  46.178  60.505  1.00  0.00           H
ATOM    656  CB  ARG    66      37.118  46.794  61.849  1.00  0.00           C
ATOM    657  HB2 ARG    66      37.496  47.760  62.182  1.00  0.00           H
ATOM    658  HB3 ARG    66      37.058  46.179  62.746  1.00  0.00           H
ATOM    659  CG  ARG    66      38.282  46.307  60.961  1.00  0.00           C
ATOM    660  HG2 ARG    66      38.048  45.427  60.362  1.00  0.00           H
ATOM    661  HG3 ARG    66      38.517  47.067  60.216  1.00  0.00           H
ATOM    662  CD  ARG    66      39.575  46.126  61.818  1.00  0.00           C
ATOM    663  HD2 ARG    66      40.430  45.806  61.224  1.00  0.00           H
ATOM    664  HD3 ARG    66      40.009  47.031  62.244  1.00  0.00           H
ATOM    665  NE  ARG    66      39.385  45.191  62.977  1.00  0.00           N
ATOM    666  HE  ARG    66      38.860  45.554  63.760  1.00  0.00           H
ATOM    667  CZ  ARG    66      39.302  43.853  62.858  1.00  0.00           C
ATOM    668  NH1 ARG    66      38.533  43.137  63.676  1.00  0.00           N
ATOM    669 HH11 ARG    66      37.834  43.657  64.188  1.00  0.00           H
ATOM    670 HH12 ARG    66      38.531  42.138  63.530  1.00  0.00           H
ATOM    671  NH2 ARG    66      39.931  43.203  61.945  1.00  0.00           N
ATOM    672 HH21 ARG    66      40.270  42.259  62.061  1.00  0.00           H
ATOM    673 HH22 ARG    66      40.374  43.751  61.221  1.00  0.00           H
ATOM    674  C   ARG    66      34.580  47.383  62.052  1.00  0.00           C
ATOM    675  O   ARG    66      33.685  46.517  62.216  1.00  0.00           O
ATOM    676  N   HIE    67      34.422  48.605  62.453  1.00  0.00           N
ATOM    677  H   HIE    67      35.039  49.305  62.066  1.00  0.00           H
ATOM    678  CA  HIE    67      33.211  48.962  63.255  1.00  0.00           C
ATOM    679  HA  HIE    67      33.199  48.261  64.089  1.00  0.00           H
ATOM    680  CB  HIE    67      33.331  50.442  63.794  1.00  0.00           C
ATOM    681  HB2 HIE    67      32.726  50.679  64.669  1.00  0.00           H
ATOM    682  HB3 HIE    67      34.330  50.527  64.221  1.00  0.00           H
ATOM    683  CG  HIE    67      33.146  51.478  62.725  1.00  0.00           C
ATOM    684  ND1 HIE    67      33.904  51.498  61.583  1.00  0.00           N
ATOM    685  CE1 HIE    67      33.937  52.736  61.013  1.00  0.00           C
ATOM    686  HE1 HIE    67      34.509  53.006  60.138  1.00  0.00           H
ATOM    687  NE2 HIE    67      33.098  53.467  61.813  1.00  0.00           N
ATOM    688  HE2 HIE    67      33.227  54.463  61.919  1.00  0.00           H
ATOM    689  CD2 HIE    67      32.597  52.675  62.805  1.00  0.00           C
ATOM    690  HD2 HIE    67      31.945  53.047  63.581  1.00  0.00           H
ATOM    691  C   HIE    67      31.892  48.811  62.482  1.00  0.00           C
ATOM    692  O   HIE    67      30.987  48.233  63.061  1.00  0.00           O
ATOM    693  N   LEU    68      31.842  49.235  61.211  1.00  0.00           N
ATOM    694  H   LEU    68      32.672  49.658  60.821  1.00  0.00           H
ATOM    695  CA  LEU    68      30.755  48.974  60.281  1.00  0.00           C
ATOM    696  HA  LEU    68      29.910  49.442  60.787  1.00  0.00           H
ATOM    697  CB  LEU    68      31.001  49.632  58.906  1.00  0.00           C
ATOM    698  HB2 LEU    68      31.260  50.652  59.192  1.00  0.00           H
ATOM    699  HB3 LEU    68      31.911  49.221  58.468  1.00  0.00           H
ATOM    700  CG  LEU    68      29.909  49.504  57.903  1.00  0.00           C
ATOM    701  HG  LEU    68      29.755  48.448  57.682  1.00  0.00           H
ATOM    702  CD1 LEU    68      28.578  50.167  58.331  1.00  0.00           C
ATOM    703 HD11 LEU    68      28.632  51.232  58.559  1.00  0.00           H
ATOM    704 HD12 LEU    68      27.826  50.057  57.549  1.00  0.00           H
ATOM    705 HD13 LEU    68      28.115  49.590  59.132  1.00  0.00           H
ATOM    706  CD2 LEU    68      30.328  50.396  56.776  1.00  0.00           C
ATOM    707 HD21 LEU    68      30.386  51.439  57.086  1.00  0.00           H
ATOM    708 HD22 LEU    68      31.295  50.069  56.393  1.00  0.00           H
ATOM    709 HD23 LEU    68      29.711  50.300  55.883  1.00  0.00           H
ATOM    710  C   LEU    68      30.291  47.587  60.159  1.00  0.00           C
ATOM    711  O   LEU    68      29.078  47.290  60.333  1.00  0.00           O
ATOM    712  N   PHE    69      31.233  46.657  60.170  1.00  0.00           N
ATOM    713  H   PHE    69      32.209  46.914  60.158  1.00  0.00           H
ATOM    714  CA  PHE    69      30.928  45.193  59.897  1.00  0.00           C
ATOM    715  HA  PHE    69      30.025  45.138  59.288  1.00  0.00           H
ATOM    716  CB  PHE    69      32.102  44.699  59.075  1.00  0.00           C
ATOM    717  HB2 PHE    69      33.106  45.000  59.373  1.00  0.00           H
ATOM    718  HB3 PHE    69      32.067  43.627  59.267  1.00  0.00           H
ATOM    719  CG  PHE    69      31.953  44.909  57.534  1.00  0.00           C
ATOM    720  CD1 PHE    69      32.020  46.257  57.038  1.00  0.00           C
ATOM    721  HD1 PHE    69      32.115  47.165  57.615  1.00  0.00           H
ATOM    722  CE1 PHE    69      32.071  46.421  55.638  1.00  0.00           C
ATOM    723  HE1 PHE    69      31.919  47.416  55.247  1.00  0.00           H
ATOM    724  CZ  PHE    69      32.159  45.307  54.778  1.00  0.00           C
ATOM    725  HZ  PHE    69      32.207  45.480  53.713  1.00  0.00           H
ATOM    726  CE2 PHE    69      32.170  43.983  55.233  1.00  0.00           C
ATOM    727  HE2 PHE    69      32.173  43.185  54.505  1.00  0.00           H
ATOM    728  CD2 PHE    69      32.020  43.797  56.624  1.00  0.00           C
ATOM    729  HD2 PHE    69      31.815  42.856  57.112  1.00  0.00           H
ATOM    730  C   PHE    69      30.594  44.416  61.169  1.00  0.00           C
ATOM    731  O   PHE    69      30.043  43.284  61.090  1.00  0.00           O
ATOM    732  N   LYS    70      31.020  44.897  62.330  1.00  0.00           N
ATOM    733  H   LYS    70      31.475  45.799  62.358  1.00  0.00           H
ATOM    734  CA  LYS    70      30.890  44.180  63.650  1.00  0.00           C
ATOM    735  HA  LYS    70      31.536  43.312  63.522  1.00  0.00           H
ATOM    736  CB  LYS    70      31.405  45.065  64.857  1.00  0.00           C
ATOM    737  HB2 LYS    70      32.384  45.450  64.573  1.00  0.00           H
ATOM    738  HB3 LYS    70      30.696  45.828  65.176  1.00  0.00           H
ATOM    739  CG  LYS    70      31.591  44.202  66.038  1.00  0.00           C
ATOM    740  HG2 LYS    70      30.770  43.559  66.355  1.00  0.00           H
ATOM    741  HG3 LYS    70      32.284  43.374  65.887  1.00  0.00           H
ATOM    742  CD  LYS    70      31.975  44.983  67.279  1.00  0.00           C
ATOM    743  HD2 LYS    70      32.944  45.472  67.180  1.00  0.00           H
ATOM    744  HD3 LYS    70      31.276  45.817  67.343  1.00  0.00           H
ATOM    745  CE  LYS    70      31.771  44.064  68.556  1.00  0.00           C
ATOM    746  HE2 LYS    70      31.804  43.013  68.269  1.00  0.00           H
ATOM    747  HE3 LYS    70      32.672  44.092  69.170  1.00  0.00           H
ATOM    748  NZ  LYS    70      30.601  44.531  69.372  1.00  0.00           N
ATOM    749  HZ1 LYS    70      30.756  45.404  69.856  1.00  0.00           H
ATOM    750  HZ2 LYS    70      29.817  44.686  68.755  1.00  0.00           H
ATOM    751  HZ3 LYS    70      30.441  43.923  70.162  1.00  0.00           H
ATOM    752  C   LYS    70      29.407  43.746  63.848  1.00  0.00           C
ATOM    753  O   LYS    70      28.545  44.647  63.951  1.00  0.00           O
ATOM    754  N   ASP    71      29.137  42.431  63.994  1.00  0.00           N
ATOM    755  H   ASP    71      29.881  41.786  63.766  1.00  0.00           H
ATOM    756  CA  ASP    71      27.810  41.963  64.343  1.00  0.00           C
ATOM    757  HA  ASP    71      28.055  40.906  64.238  1.00  0.00           H
ATOM    758  CB  ASP    71      27.416  42.238  65.781  1.00  0.00           C
ATOM    759  HB2 ASP    71      28.336  42.357  66.354  1.00  0.00           H
ATOM    760  HB3 ASP    71      26.821  43.143  65.904  1.00  0.00           H
ATOM    761  CG  ASP    71      26.767  41.048  66.533  1.00  0.00           C
ATOM    762  OD1 ASP    71      27.312  39.962  66.262  1.00  0.00           O
ATOM    763  OD2 ASP    71      25.709  41.136  67.209  1.00  0.00           O
ATOM    764  C   ASP    71      26.748  42.261  63.276  1.00  0.00           C
ATOM    765  O   ASP    71      25.573  42.041  63.473  1.00  0.00           O
ATOM    766  N   LYS    72      27.251  42.485  62.045  1.00  0.00           N
ATOM    767  H   LYS    72      28.233  42.660  61.888  1.00  0.00           H
ATOM    768  CA  LYS    72      26.412  42.518  60.855  1.00  0.00           C
ATOM    769  HA  LYS    72      25.373  42.614  61.169  1.00  0.00           H
ATOM    770  CB  LYS    72      26.850  43.757  59.973  1.00  0.00           C
ATOM    771  HB2 LYS    72      27.909  43.973  60.114  1.00  0.00           H
ATOM    772  HB3 LYS    72      26.741  43.589  58.902  1.00  0.00           H
ATOM    773  CG  LYS    72      25.968  44.977  60.344  1.00  0.00           C
ATOM    774  HG2 LYS    72      26.320  45.740  59.650  1.00  0.00           H
ATOM    775  HG3 LYS    72      24.915  44.740  60.190  1.00  0.00           H
ATOM    776  CD  LYS    72      26.045  45.423  61.774  1.00  0.00           C
ATOM    777  HD2 LYS    72      25.471  44.792  62.452  1.00  0.00           H
ATOM    778  HD3 LYS    72      27.029  45.307  62.229  1.00  0.00           H
ATOM    779  CE  LYS    72      25.475  46.862  61.998  1.00  0.00           C
ATOM    780  HE2 LYS    72      24.527  46.879  61.460  1.00  0.00           H
ATOM    781  HE3 LYS    72      25.351  46.991  63.073  1.00  0.00           H
ATOM    782  NZ  LYS    72      26.421  47.869  61.536  1.00  0.00           N
ATOM    783  HZ1 LYS    72      26.005  48.726  61.199  1.00  0.00           H
ATOM    784  HZ2 LYS    72      27.051  48.045  62.306  1.00  0.00           H
ATOM    785  HZ3 LYS    72      26.919  47.491  60.743  1.00  0.00           H
ATOM    786  C   LYS    72      26.425  41.211  60.085  1.00  0.00           C
ATOM    787  O   LYS    72      27.139  40.275  60.417  1.00  0.00           O
ATOM    788  N   VAL    73      25.558  41.019  59.069  1.00  0.00           N
ATOM    789  H   VAL    73      24.855  41.743  59.105  1.00  0.00           H
ATOM    790  CA  VAL    73      25.497  39.818  58.237  1.00  0.00           C
ATOM    791  HA  VAL    73      26.262  39.087  58.501  1.00  0.00           H
ATOM    792  CB  VAL    73      24.157  39.110  58.226  1.00  0.00           C
ATOM    793  HB  VAL    73      23.367  39.781  57.887  1.00  0.00           H
ATOM    794  CG1 VAL    73      24.223  37.895  57.225  1.00  0.00           C
ATOM    795 HG11 VAL    73      24.926  37.096  57.464  1.00  0.00           H
ATOM    796 HG12 VAL    73      23.221  37.478  57.125  1.00  0.00           H
ATOM    797 HG13 VAL    73      24.384  38.219  56.197  1.00  0.00           H
ATOM    798  CG2 VAL    73      23.823  38.449  59.623  1.00  0.00           C
ATOM    799 HG21 VAL    73      24.122  39.131  60.419  1.00  0.00           H
ATOM    800 HG22 VAL    73      22.743  38.299  59.620  1.00  0.00           H
ATOM    801 HG23 VAL    73      24.434  37.557  59.764  1.00  0.00           H
ATOM    802  C   VAL    73      25.959  40.223  56.777  1.00  0.00           C
ATOM    803  O   VAL    73      25.250  40.997  56.110  1.00  0.00           O
ATOM    804  N   VAL    74      26.918  39.578  56.077  1.00  0.00           N
ATOM    805  H   VAL    74      27.279  38.761  56.548  1.00  0.00           H
ATOM    806  CA  VAL    74      27.400  39.945  54.736  1.00  0.00           C
ATOM    807  HA  VAL    74      26.968  40.900  54.438  1.00  0.00           H
ATOM    808  CB  VAL    74      28.977  40.116  54.756  1.00  0.00           C
ATOM    809  HB  VAL    74      29.459  39.237  55.183  1.00  0.00           H
ATOM    810  CG1 VAL    74      29.631  40.269  53.365  1.00  0.00           C
ATOM    811 HG11 VAL    74      29.072  40.918  52.691  1.00  0.00           H
ATOM    812 HG12 VAL    74      30.682  40.558  53.358  1.00  0.00           H
ATOM    813 HG13 VAL    74      29.578  39.293  52.883  1.00  0.00           H
ATOM    814  CG2 VAL    74      29.430  41.243  55.665  1.00  0.00           C
ATOM    815 HG21 VAL    74      30.443  41.085  56.036  1.00  0.00           H
ATOM    816 HG22 VAL    74      29.474  42.166  55.086  1.00  0.00           H
ATOM    817 HG23 VAL    74      28.666  41.421  56.422  1.00  0.00           H
ATOM    818  C   VAL    74      27.110  38.885  53.787  1.00  0.00           C
ATOM    819  O   VAL    74      27.383  37.744  54.087  1.00  0.00           O
ATOM    820  N   LEU    75      26.523  39.205  52.609  1.00  0.00           N
ATOM    821  H   LEU    75      26.227  40.152  52.420  1.00  0.00           H
ATOM    822  CA  LEU    75      26.563  38.455  51.391  1.00  0.00           C
ATOM    823  HA  LEU    75      26.597  37.419  51.730  1.00  0.00           H
ATOM    824  CB  LEU    75      25.238  38.858  50.642  1.00  0.00           C
ATOM    825  HB2 LEU    75      24.512  38.625  51.421  1.00  0.00           H
ATOM    826  HB3 LEU    75      25.216  39.932  50.460  1.00  0.00           H
ATOM    827  CG  LEU    75      24.949  37.892  49.437  1.00  0.00           C
ATOM    828  HG  LEU    75      25.882  37.711  48.903  1.00  0.00           H
ATOM    829  CD1 LEU    75      24.386  36.541  49.862  1.00  0.00           C
ATOM    830 HD11 LEU    75      23.490  36.598  50.481  1.00  0.00           H
ATOM    831 HD12 LEU    75      24.299  35.892  48.990  1.00  0.00           H
ATOM    832 HD13 LEU    75      25.153  36.049  50.460  1.00  0.00           H
ATOM    833  CD2 LEU    75      23.931  38.497  48.470  1.00  0.00           C
ATOM    834 HD21 LEU    75      24.284  39.380  47.938  1.00  0.00           H
ATOM    835 HD22 LEU    75      23.688  37.762  47.702  1.00  0.00           H
ATOM    836 HD23 LEU    75      23.052  38.665  49.092  1.00  0.00           H
ATOM    837  C   LEU    75      27.843  38.777  50.528  1.00  0.00           C
ATOM    838  O   LEU    75      28.296  39.937  50.392  1.00  0.00           O
ATOM    839  N   ASP    76      28.369  37.742  49.884  1.00  0.00           N
ATOM    840  H   ASP    76      28.157  36.785  50.127  1.00  0.00           H
ATOM    841  CA  ASP    76      29.217  37.917  48.698  1.00  0.00           C
ATOM    842  HA  ASP    76      29.265  38.967  48.412  1.00  0.00           H
ATOM    843  CB  ASP    76      30.751  37.702  49.141  1.00  0.00           C
ATOM    844  HB2 ASP    76      30.949  38.208  50.086  1.00  0.00           H
ATOM    845  HB3 ASP    76      30.833  36.633  49.333  1.00  0.00           H
ATOM    846  CG  ASP    76      31.808  38.060  48.116  1.00  0.00           C
ATOM    847  OD1 ASP    76      32.991  38.070  48.545  1.00  0.00           O
ATOM    848  OD2 ASP    76      31.570  38.514  46.934  1.00  0.00           O
ATOM    849  C   ASP    76      28.724  37.142  47.449  1.00  0.00           C
ATOM    850  O   ASP    76      28.629  35.930  47.567  1.00  0.00           O
ATOM    851  N   VAL    77      28.512  37.911  46.397  1.00  0.00           N
ATOM    852  H   VAL    77      28.711  38.900  46.434  1.00  0.00           H
ATOM    853  CA  VAL    77      28.068  37.395  45.143  1.00  0.00           C
ATOM    854  HA  VAL    77      27.360  36.577  45.276  1.00  0.00           H
ATOM    855  CB  VAL    77      27.278  38.583  44.433  1.00  0.00           C
ATOM    856  HB  VAL    77      28.002  39.390  44.315  1.00  0.00           H
ATOM    857  CG1 VAL    77      26.699  38.223  43.050  1.00  0.00           C
ATOM    858 HG11 VAL    77      26.149  39.042  42.586  1.00  0.00           H
ATOM    859 HG12 VAL    77      27.477  37.964  42.332  1.00  0.00           H
ATOM    860 HG13 VAL    77      25.974  37.414  43.135  1.00  0.00           H
ATOM    861  CG2 VAL    77      26.149  39.291  45.244  1.00  0.00           C
ATOM    862 HG21 VAL    77      25.976  40.264  44.783  1.00  0.00           H
ATOM    863 HG22 VAL    77      25.206  38.760  45.116  1.00  0.00           H
ATOM    864 HG23 VAL    77      26.516  39.427  46.261  1.00  0.00           H
ATOM    865  C   VAL    77      29.139  36.843  44.177  1.00  0.00           C
ATOM    866  O   VAL    77      29.994  37.609  43.733  1.00  0.00           O
ATOM    867  N   GLY    78      29.081  35.561  43.896  1.00  0.00           N
ATOM    868  H   GLY    78      28.310  35.001  44.230  1.00  0.00           H
ATOM    869  CA  GLY    78      30.109  34.825  43.136  1.00  0.00           C
ATOM    870  HA2 GLY    78      29.769  33.796  43.025  1.00  0.00           H
ATOM    871  HA3 GLY    78      30.236  35.343  42.186  1.00  0.00           H
ATOM    872  C   GLY    78      31.400  34.785  43.881  1.00  0.00           C
ATOM    873  O   GLY    78      32.381  35.184  43.280  1.00  0.00           O
ATOM    874  N   SER    79      31.520  34.225  45.099  1.00  0.00           N
ATOM    875  H   SER    79      30.638  33.888  45.458  1.00  0.00           H
ATOM    876  CA  SER    79      32.617  34.533  46.009  1.00  0.00           C
ATOM    877  HA  SER    79      32.687  35.613  46.140  1.00  0.00           H
ATOM    878  CB  SER    79      32.168  34.110  47.423  1.00  0.00           C
ATOM    879  HB2 SER    79      33.049  34.090  48.064  1.00  0.00           H
ATOM    880  HB3 SER    79      31.447  34.856  47.760  1.00  0.00           H
ATOM    881  OG  SER    79      31.598  32.800  47.359  1.00  0.00           O
ATOM    882  HG  SER    79      32.257  32.104  47.417  1.00  0.00           H
ATOM    883  C   SER    79      33.959  33.873  45.497  1.00  0.00           C
ATOM    884  O   SER    79      34.999  34.250  45.991  1.00  0.00           O
ATOM    885  N   GLY    80      33.917  32.975  44.557  1.00  0.00           N
ATOM    886  H   GLY    80      33.035  32.961  44.064  1.00  0.00           H
ATOM    887  CA  GLY    80      35.214  32.356  44.050  1.00  0.00           C
ATOM    888  HA2 GLY    80      34.857  31.581  43.371  1.00  0.00           H
ATOM    889  HA3 GLY    80      35.791  33.095  43.493  1.00  0.00           H
ATOM    890  C   GLY    80      36.128  31.781  45.190  1.00  0.00           C
ATOM    891  O   GLY    80      35.781  30.808  45.930  1.00  0.00           O
ATOM    892  N   THR    81      37.346  32.265  45.273  1.00  0.00           N
ATOM    893  H   THR    81      37.466  33.059  44.659  1.00  0.00           H
ATOM    894  CA  THR    81      38.422  31.908  46.193  1.00  0.00           C
ATOM    895  HA  THR    81      38.644  30.845  46.281  1.00  0.00           H
ATOM    896  CB  THR    81      39.691  32.746  45.933  1.00  0.00           C
ATOM    897  HB  THR    81      40.296  32.496  46.805  1.00  0.00           H
ATOM    898  CG2 THR    81      40.331  32.199  44.710  1.00  0.00           C
ATOM    899 HG21 THR    81      41.319  32.657  44.648  1.00  0.00           H
ATOM    900 HG22 THR    81      40.239  31.115  44.780  1.00  0.00           H
ATOM    901 HG23 THR    81      39.701  32.482  43.867  1.00  0.00           H
ATOM    902  OG1 THR    81      39.376  34.083  45.831  1.00  0.00           O
ATOM    903  HG1 THR    81      39.287  34.368  44.919  1.00  0.00           H
ATOM    904  C   THR    81      38.068  32.056  47.673  1.00  0.00           C
ATOM    905  O   THR    81      38.703  31.403  48.496  1.00  0.00           O
ATOM    906  N   GLY    82      37.054  32.891  48.017  1.00  0.00           N
ATOM    907  H   GLY    82      36.603  33.384  47.259  1.00  0.00           H
ATOM    908  CA  GLY    82      36.650  33.142  49.457  1.00  0.00           C
ATOM    909  HA2 GLY    82      35.602  33.439  49.507  1.00  0.00           H
ATOM    910  HA3 GLY    82      36.877  32.249  50.039  1.00  0.00           H
ATOM    911  C   GLY    82      37.231  34.307  50.229  1.00  0.00           C
ATOM    912  O   GLY    82      36.808  34.547  51.357  1.00  0.00           O
ATOM    913  N   ILE    83      38.417  34.857  49.832  1.00  0.00           N
ATOM    914  H   ILE    83      38.684  34.641  48.883  1.00  0.00           H
ATOM    915  CA  ILE    83      39.221  35.689  50.678  1.00  0.00           C
ATOM    916  HA  ILE    83      39.237  35.105  51.598  1.00  0.00           H
ATOM    917  CB  ILE    83      40.643  35.700  50.048  1.00  0.00           C
ATOM    918  HB  ILE    83      40.997  34.673  49.970  1.00  0.00           H
ATOM    919  CG2 ILE    83      40.683  36.249  48.609  1.00  0.00           C
ATOM    920 HG21 ILE    83      41.520  36.913  48.392  1.00  0.00           H
ATOM    921 HG22 ILE    83      40.666  35.461  47.856  1.00  0.00           H
ATOM    922 HG23 ILE    83      39.925  37.001  48.392  1.00  0.00           H
ATOM    923  CG1 ILE    83      41.582  36.263  51.129  1.00  0.00           C
ATOM    924 HG12 ILE    83      42.568  36.447  50.702  1.00  0.00           H
ATOM    925 HG13 ILE    83      41.120  37.247  51.207  1.00  0.00           H
ATOM    926  CD1 ILE    83      41.913  35.506  52.446  1.00  0.00           C
ATOM    927 HD11 ILE    83      42.870  35.865  52.825  1.00  0.00           H
ATOM    928 HD12 ILE    83      41.245  35.653  53.295  1.00  0.00           H
ATOM    929 HD13 ILE    83      41.926  34.441  52.213  1.00  0.00           H
ATOM    930  C   ILE    83      38.588  37.080  51.055  1.00  0.00           C
ATOM    931  O   ILE    83      38.861  37.437  52.187  1.00  0.00           O
ATOM    932  N   LEU    84      37.712  37.720  50.271  1.00  0.00           N
ATOM    933  H   LEU    84      37.331  37.167  49.516  1.00  0.00           H
ATOM    934  CA  LEU    84      36.787  38.728  50.855  1.00  0.00           C
ATOM    935  HA  LEU    84      37.458  39.421  51.362  1.00  0.00           H
ATOM    936  CB  LEU    84      36.020  39.557  49.785  1.00  0.00           C
ATOM    937  HB2 LEU    84      35.287  38.905  49.309  1.00  0.00           H
ATOM    938  HB3 LEU    84      35.392  40.255  50.338  1.00  0.00           H
ATOM    939  CG  LEU    84      36.769  40.375  48.699  1.00  0.00           C
ATOM    940  HG  LEU    84      37.188  39.768  47.896  1.00  0.00           H
ATOM    941  CD1 LEU    84      35.852  41.324  47.921  1.00  0.00           C
ATOM    942 HD11 LEU    84      35.405  41.998  48.652  1.00  0.00           H
ATOM    943 HD12 LEU    84      36.492  41.857  47.219  1.00  0.00           H
ATOM    944 HD13 LEU    84      35.171  40.731  47.311  1.00  0.00           H
ATOM    945  CD2 LEU    84      37.978  41.148  49.205  1.00  0.00           C
ATOM    946 HD21 LEU    84      37.711  41.794  50.041  1.00  0.00           H
ATOM    947 HD22 LEU    84      38.698  40.404  49.547  1.00  0.00           H
ATOM    948 HD23 LEU    84      38.539  41.749  48.489  1.00  0.00           H
ATOM    949  C   LEU    84      35.828  38.202  51.991  1.00  0.00           C
ATOM    950  O   LEU    84      35.960  38.713  53.100  1.00  0.00           O
ATOM    951  N   CYS    85      35.163  37.054  51.823  1.00  0.00           N
ATOM    952  H   CYS    85      35.196  36.528  50.961  1.00  0.00           H
ATOM    953  CA  CYS    85      34.315  36.404  52.795  1.00  0.00           C
ATOM    954  HA  CYS    85      33.443  37.018  53.023  1.00  0.00           H
ATOM    955  CB  CYS    85      33.702  35.070  52.218  1.00  0.00           C
ATOM    956  HB2 CYS    85      34.431  34.373  51.803  1.00  0.00           H
ATOM    957  HB3 CYS    85      33.040  34.607  52.949  1.00  0.00           H
ATOM    958  SG  CYS    85      32.457  35.440  51.013  1.00  0.00           S
ATOM    959  HG  CYS    85      33.058  36.212  50.103  1.00  0.00           H
ATOM    960  C   CYS    85      34.943  36.079  54.088  1.00  0.00           C
ATOM    961  O   CYS    85      34.432  36.497  55.133  1.00  0.00           O
ATOM    962  N   MET    86      36.184  35.570  54.056  1.00  0.00           N
ATOM    963  H   MET    86      36.544  35.248  53.169  1.00  0.00           H
ATOM    964  CA  MET    86      37.044  35.298  55.209  1.00  0.00           C
ATOM    965  HA  MET    86      36.414  34.767  55.923  1.00  0.00           H
ATOM    966  CB  MET    86      38.297  34.486  54.819  1.00  0.00           C
ATOM    967  HB2 MET    86      38.943  34.935  54.065  1.00  0.00           H
ATOM    968  HB3 MET    86      38.935  34.277  55.678  1.00  0.00           H
ATOM    969  CG  MET    86      37.888  33.014  54.621  1.00  0.00           C
ATOM    970  HG2 MET    86      37.383  32.682  55.528  1.00  0.00           H
ATOM    971  HG3 MET    86      37.158  32.918  53.818  1.00  0.00           H
ATOM    972  SD  MET    86      39.257  31.921  54.434  1.00  0.00           S
ATOM    973  CE  MET    86      39.879  32.155  52.716  1.00  0.00           C
ATOM    974  HE1 MET    86      39.966  33.219  52.494  1.00  0.00           H
ATOM    975  HE2 MET    86      40.838  31.643  52.652  1.00  0.00           H
ATOM    976  HE3 MET    86      39.192  31.726  51.987  1.00  0.00           H
ATOM    977  C   MET    86      37.611  36.531  55.853  1.00  0.00           C
ATOM    978  O   MET    86      37.697  36.550  57.081  1.00  0.00           O
ATOM    979  N   PHE    87      37.829  37.629  55.115  1.00  0.00           N
ATOM    980  H   PHE    87      37.995  37.597  54.119  1.00  0.00           H
ATOM    981  CA  PHE    87      38.149  38.844  55.808  1.00  0.00           C
ATOM    982  HA  PHE    87      38.906  38.754  56.587  1.00  0.00           H
ATOM    983  CB  PHE    87      38.798  39.810  54.866  1.00  0.00           C
ATOM    984  HB2 PHE    87      39.464  39.283  54.183  1.00  0.00           H
ATOM    985  HB3 PHE    87      38.017  40.456  54.464  1.00  0.00           H
ATOM    986  CG  PHE    87      39.772  40.673  55.493  1.00  0.00           C
ATOM    987  CD1 PHE    87      41.117  40.245  55.594  1.00  0.00           C
ATOM    988  HD1 PHE    87      41.306  39.193  55.441  1.00  0.00           H
ATOM    989  CE1 PHE    87      42.129  41.139  55.875  1.00  0.00           C
ATOM    990  HE1 PHE    87      43.169  40.861  55.965  1.00  0.00           H
ATOM    991  CZ  PHE    87      41.856  42.538  55.956  1.00  0.00           C
ATOM    992  HZ  PHE    87      42.667  43.202  56.218  1.00  0.00           H
ATOM    993  CE2 PHE    87      40.588  42.992  55.630  1.00  0.00           C
ATOM    994  HE2 PHE    87      40.359  44.047  55.656  1.00  0.00           H
ATOM    995  CD2 PHE    87      39.540  42.049  55.567  1.00  0.00           C
ATOM    996  HD2 PHE    87      38.586  42.528  55.406  1.00  0.00           H
ATOM    997  C   PHE    87      36.923  39.539  56.480  1.00  0.00           C
ATOM    998  O   PHE    87      37.104  40.243  57.468  1.00  0.00           O
ATOM    999  N   ALA    88      35.828  39.525  55.762  1.00  0.00           N
ATOM   1000  H   ALA    88      35.815  38.895  54.973  1.00  0.00           H
ATOM   1001  CA  ALA    88      34.603  40.166  56.203  1.00  0.00           C
ATOM   1002  HA  ALA    88      34.871  41.206  56.384  1.00  0.00           H
ATOM   1003  CB  ALA    88      33.538  40.096  55.101  1.00  0.00           C
ATOM   1004  HB1 ALA    88      32.765  40.802  55.405  1.00  0.00           H
ATOM   1005  HB2 ALA    88      33.872  40.393  54.107  1.00  0.00           H
ATOM   1006  HB3 ALA    88      33.217  39.055  55.070  1.00  0.00           H
ATOM   1007  C   ALA    88      34.098  39.646  57.574  1.00  0.00           C
ATOM   1008  O   ALA    88      33.750  40.437  58.496  1.00  0.00           O
ATOM   1009  N   ALA    89      34.080  38.318  57.662  1.00  0.00           N
ATOM   1010  H   ALA    89      34.285  37.886  56.771  1.00  0.00           H
ATOM   1011  CA  ALA    89      34.128  37.603  58.921  1.00  0.00           C
ATOM   1012  HA  ALA    89      33.103  37.562  59.288  1.00  0.00           H
ATOM   1013  CB  ALA    89      34.483  36.076  58.781  1.00  0.00           C
ATOM   1014  HB1 ALA    89      35.499  35.908  58.424  1.00  0.00           H
ATOM   1015  HB2 ALA    89      34.471  35.636  59.779  1.00  0.00           H
ATOM   1016  HB3 ALA    89      33.697  35.582  58.209  1.00  0.00           H
ATOM   1017  C   ALA    89      34.955  38.236  60.074  1.00  0.00           C
ATOM   1018  O   ALA    89      34.364  38.825  61.014  1.00  0.00           O
ATOM   1019  N   LYS    90      36.287  38.316  59.897  1.00  0.00           N
ATOM   1020  H   LYS    90      36.645  37.707  59.176  1.00  0.00           H
ATOM   1021  CA  LYS    90      37.205  38.991  60.836  1.00  0.00           C
ATOM   1022  HA  LYS    90      37.023  38.487  61.785  1.00  0.00           H
ATOM   1023  CB  LYS    90      38.579  38.528  60.350  1.00  0.00           C
ATOM   1024  HB2 LYS    90      38.688  38.661  59.274  1.00  0.00           H
ATOM   1025  HB3 LYS    90      39.331  39.236  60.701  1.00  0.00           H
ATOM   1026  CG  LYS    90      39.113  37.074  60.718  1.00  0.00           C
ATOM   1027  HG2 LYS    90      38.536  36.287  60.234  1.00  0.00           H
ATOM   1028  HG3 LYS    90      40.130  36.920  60.358  1.00  0.00           H
ATOM   1029  CD  LYS    90      38.986  36.632  62.146  1.00  0.00           C
ATOM   1030  HD2 LYS    90      39.050  37.528  62.763  1.00  0.00           H
ATOM   1031  HD3 LYS    90      38.023  36.141  62.286  1.00  0.00           H
ATOM   1032  CE  LYS    90      40.156  35.686  62.544  1.00  0.00           C
ATOM   1033  HE2 LYS    90      40.149  34.841  61.856  1.00  0.00           H
ATOM   1034  HE3 LYS    90      41.104  36.221  62.492  1.00  0.00           H
ATOM   1035  NZ  LYS    90      40.065  35.208  63.972  1.00  0.00           N
ATOM   1036  HZ1 LYS    90      39.744  35.887  64.647  1.00  0.00           H
ATOM   1037  HZ2 LYS    90      39.444  34.413  64.032  1.00  0.00           H
ATOM   1038  HZ3 LYS    90      40.966  34.919  64.326  1.00  0.00           H
ATOM   1039  C   LYS    90      37.122  40.498  61.035  1.00  0.00           C
ATOM   1040  O   LYS    90      37.411  40.864  62.161  1.00  0.00           O
ATOM   1041  N   ALA    91      36.549  41.295  60.153  1.00  0.00           N
ATOM   1042  H   ALA    91      36.222  40.900  59.283  1.00  0.00           H
ATOM   1043  CA  ALA    91      36.312  42.711  60.389  1.00  0.00           C
ATOM   1044  HA  ALA    91      37.276  43.061  60.758  1.00  0.00           H
ATOM   1045  CB  ALA    91      35.860  43.278  59.014  1.00  0.00           C
ATOM   1046  HB1 ALA    91      35.563  44.319  59.136  1.00  0.00           H
ATOM   1047  HB2 ALA    91      36.748  43.089  58.411  1.00  0.00           H
ATOM   1048  HB3 ALA    91      34.968  42.745  58.685  1.00  0.00           H
ATOM   1049  C   ALA    91      35.253  42.762  61.457  1.00  0.00           C
ATOM   1050  O   ALA    91      35.221  43.703  62.293  1.00  0.00           O
ATOM   1051  N   GLY    92      34.185  41.969  61.367  1.00  0.00           N
ATOM   1052  H   GLY    92      34.071  41.489  60.487  1.00  0.00           H
ATOM   1053  CA  GLY    92      33.500  41.421  62.542  1.00  0.00           C
ATOM   1054  HA2 GLY    92      34.215  40.729  62.986  1.00  0.00           H
ATOM   1055  HA3 GLY    92      33.331  42.252  63.227  1.00  0.00           H
ATOM   1056  C   GLY    92      32.139  40.755  62.236  1.00  0.00           C
ATOM   1057  O   GLY    92      31.285  40.652  63.147  1.00  0.00           O
ATOM   1058  N   ALA    93      31.808  40.242  61.064  1.00  0.00           N
ATOM   1059  H   ALA    93      32.487  40.006  60.354  1.00  0.00           H
ATOM   1060  CA  ALA    93      30.449  39.883  60.622  1.00  0.00           C
ATOM   1061  HA  ALA    93      29.725  40.662  60.862  1.00  0.00           H
ATOM   1062  CB  ALA    93      30.565  39.672  59.140  1.00  0.00           C
ATOM   1063  HB1 ALA    93      30.687  40.616  58.609  1.00  0.00           H
ATOM   1064  HB2 ALA    93      31.383  39.034  58.808  1.00  0.00           H
ATOM   1065  HB3 ALA    93      29.711  39.056  58.856  1.00  0.00           H
ATOM   1066  C   ALA    93      30.031  38.620  61.308  1.00  0.00           C
ATOM   1067  O   ALA    93      30.790  37.649  61.488  1.00  0.00           O
ATOM   1068  N   ARG    94      28.795  38.583  62.017  1.00  0.00           N
ATOM   1069  H   ARG    94      28.139  39.320  61.802  1.00  0.00           H
ATOM   1070  CA  ARG    94      28.352  37.441  62.853  1.00  0.00           C
ATOM   1071  HA  ARG    94      29.236  37.203  63.446  1.00  0.00           H
ATOM   1072  CB  ARG    94      27.170  37.703  63.738  1.00  0.00           C
ATOM   1073  HB2 ARG    94      26.707  36.766  64.047  1.00  0.00           H
ATOM   1074  HB3 ARG    94      27.570  38.208  64.617  1.00  0.00           H
ATOM   1075  CG  ARG    94      26.041  38.446  62.987  1.00  0.00           C
ATOM   1076  HG2 ARG    94      26.341  39.474  62.783  1.00  0.00           H
ATOM   1077  HG3 ARG    94      25.992  38.150  61.939  1.00  0.00           H
ATOM   1078  CD  ARG    94      24.608  38.481  63.709  1.00  0.00           C
ATOM   1079  HD2 ARG    94      23.942  39.218  63.261  1.00  0.00           H
ATOM   1080  HD3 ARG    94      24.133  37.518  63.518  1.00  0.00           H
ATOM   1081  NE  ARG    94      24.825  38.883  65.099  1.00  0.00           N
ATOM   1082  HE  ARG    94      25.563  39.563  65.217  1.00  0.00           H
ATOM   1083  CZ  ARG    94      24.350  38.198  66.097  1.00  0.00           C
ATOM   1084  NH1 ARG    94      24.914  38.340  67.228  1.00  0.00           N
ATOM   1085 HH11 ARG    94      24.644  37.896  68.094  1.00  0.00           H
ATOM   1086 HH12 ARG    94      25.223  39.295  67.341  1.00  0.00           H
ATOM   1087  NH2 ARG    94      23.447  37.341  65.985  1.00  0.00           N
ATOM   1088 HH21 ARG    94      23.065  36.886  66.802  1.00  0.00           H
ATOM   1089 HH22 ARG    94      23.111  37.346  65.033  1.00  0.00           H
ATOM   1090  C   ARG    94      28.095  36.227  62.026  1.00  0.00           C
ATOM   1091  O   ARG    94      28.482  35.126  62.347  1.00  0.00           O
ATOM   1092  N   LYS    95      27.710  36.473  60.746  1.00  0.00           N
ATOM   1093  H   LYS    95      27.425  37.419  60.539  1.00  0.00           H
ATOM   1094  CA  LYS    95      27.462  35.506  59.694  1.00  0.00           C
ATOM   1095  HA  LYS    95      28.096  34.647  59.910  1.00  0.00           H
ATOM   1096  CB  LYS    95      25.961  35.096  59.721  1.00  0.00           C
ATOM   1097  HB2 LYS    95      25.672  35.337  60.743  1.00  0.00           H
ATOM   1098  HB3 LYS    95      25.385  35.753  59.069  1.00  0.00           H
ATOM   1099  CG  LYS    95      25.746  33.631  59.424  1.00  0.00           C
ATOM   1100  HG2 LYS    95      24.689  33.362  59.431  1.00  0.00           H
ATOM   1101  HG3 LYS    95      26.068  33.590  58.384  1.00  0.00           H
ATOM   1102  CD  LYS    95      26.455  32.505  60.143  1.00  0.00           C
ATOM   1103  HD2 LYS    95      27.529  32.493  59.959  1.00  0.00           H
ATOM   1104  HD3 LYS    95      26.221  32.520  61.208  1.00  0.00           H
ATOM   1105  CE  LYS    95      25.853  31.226  59.515  1.00  0.00           C
ATOM   1106  HE2 LYS    95      24.768  31.174  59.434  1.00  0.00           H
ATOM   1107  HE3 LYS    95      26.220  31.140  58.492  1.00  0.00           H
ATOM   1108  NZ  LYS    95      26.323  29.966  60.259  1.00  0.00           N
ATOM   1109  HZ1 LYS    95      27.034  29.460  59.750  1.00  0.00           H
ATOM   1110  HZ2 LYS    95      26.469  30.149  61.242  1.00  0.00           H
ATOM   1111  HZ3 LYS    95      25.562  29.303  60.225  1.00  0.00           H
ATOM   1112  C   LYS    95      27.868  36.043  58.367  1.00  0.00           C
ATOM   1113  O   LYS    95      27.534  37.199  58.127  1.00  0.00           O
ATOM   1114  N   VAL    96      28.208  35.079  57.461  1.00  0.00           N
ATOM   1115  H   VAL    96      28.293  34.116  57.754  1.00  0.00           H
ATOM   1116  CA  VAL    96      28.721  35.293  56.098  1.00  0.00           C
ATOM   1117  HA  VAL    96      28.386  36.305  55.867  1.00  0.00           H
ATOM   1118  CB  VAL    96      30.303  35.197  56.003  1.00  0.00           C
ATOM   1119  HB  VAL    96      30.495  34.193  56.382  1.00  0.00           H
ATOM   1120  CG1 VAL    96      30.948  35.174  54.634  1.00  0.00           C
ATOM   1121 HG11 VAL    96      30.798  34.207  54.155  1.00  0.00           H
ATOM   1122 HG12 VAL    96      30.522  35.950  53.998  1.00  0.00           H
ATOM   1123 HG13 VAL    96      32.032  35.238  54.734  1.00  0.00           H
ATOM   1124  CG2 VAL    96      30.898  36.322  56.871  1.00  0.00           C
ATOM   1125 HG21 VAL    96      31.974  36.385  56.712  1.00  0.00           H
ATOM   1126 HG22 VAL    96      30.496  37.311  56.652  1.00  0.00           H
ATOM   1127 HG23 VAL    96      30.632  36.116  57.908  1.00  0.00           H
ATOM   1128  C   VAL    96      28.214  34.239  55.133  1.00  0.00           C
ATOM   1129  O   VAL    96      28.059  33.102  55.533  1.00  0.00           O
ATOM   1130  N   ILE    97      27.756  34.764  54.039  1.00  0.00           N
ATOM   1131  H   ILE    97      27.720  35.771  53.964  1.00  0.00           H
ATOM   1132  CA  ILE    97      27.212  33.858  52.946  1.00  0.00           C
ATOM   1133  HA  ILE    97      27.506  32.870  53.298  1.00  0.00           H
ATOM   1134  CB  ILE    97      25.687  33.858  52.991  1.00  0.00           C
ATOM   1135  HB  ILE    97      25.285  34.813  52.652  1.00  0.00           H
ATOM   1136  CG2 ILE    97      25.188  32.757  52.017  1.00  0.00           C
ATOM   1137 HG21 ILE    97      24.099  32.761  52.069  1.00  0.00           H
ATOM   1138 HG22 ILE    97      25.545  32.934  51.002  1.00  0.00           H
ATOM   1139 HG23 ILE    97      25.647  31.843  52.393  1.00  0.00           H
ATOM   1140  CG1 ILE    97      25.178  33.606  54.421  1.00  0.00           C
ATOM   1141 HG12 ILE    97      24.269  33.005  54.425  1.00  0.00           H
ATOM   1142 HG13 ILE    97      25.782  32.878  54.963  1.00  0.00           H
ATOM   1143  CD1 ILE    97      24.904  34.891  55.297  1.00  0.00           C
ATOM   1144 HD11 ILE    97      24.680  34.666  56.339  1.00  0.00           H
ATOM   1145 HD12 ILE    97      25.730  35.601  55.256  1.00  0.00           H
ATOM   1146 HD13 ILE    97      24.003  35.356  54.897  1.00  0.00           H
ATOM   1147  C   ILE    97      27.731  34.328  51.580  1.00  0.00           C
ATOM   1148  O   ILE    97      27.241  35.321  51.059  1.00  0.00           O
ATOM   1149  N   GLY    98      28.636  33.549  51.042  1.00  0.00           N
ATOM   1150  H   GLY    98      28.841  32.686  51.524  1.00  0.00           H
ATOM   1151  CA  GLY    98      29.171  33.542  49.700  1.00  0.00           C
ATOM   1152  HA2 GLY    98      29.317  34.549  49.310  1.00  0.00           H
ATOM   1153  HA3 GLY    98      30.180  33.131  49.678  1.00  0.00           H
ATOM   1154  C   GLY    98      28.349  32.601  48.811  1.00  0.00           C
ATOM   1155  O   GLY    98      28.139  31.426  49.074  1.00  0.00           O
ATOM   1156  N   ILE    99      27.666  33.166  47.828  1.00  0.00           N
ATOM   1157  H   ILE    99      27.680  34.174  47.769  1.00  0.00           H
ATOM   1158  CA  ILE    99      26.754  32.553  46.877  1.00  0.00           C
ATOM   1159  HA  ILE    99      26.360  31.621  47.283  1.00  0.00           H
ATOM   1160  CB  ILE    99      25.457  33.331  46.808  1.00  0.00           C
ATOM   1161  HB  ILE    99      25.008  33.289  47.800  1.00  0.00           H
ATOM   1162  CG2 ILE    99      25.605  34.859  46.515  1.00  0.00           C
ATOM   1163 HG21 ILE    99      25.869  34.965  45.463  1.00  0.00           H
ATOM   1164 HG22 ILE    99      24.755  35.484  46.786  1.00  0.00           H
ATOM   1165 HG23 ILE    99      26.450  35.191  47.119  1.00  0.00           H
ATOM   1166  CG1 ILE    99      24.417  32.659  45.946  1.00  0.00           C
ATOM   1167 HG12 ILE    99      23.525  33.256  45.757  1.00  0.00           H
ATOM   1168 HG13 ILE    99      24.816  32.561  44.936  1.00  0.00           H
ATOM   1169  CD1 ILE    99      24.034  31.292  46.282  1.00  0.00           C
ATOM   1170 HD11 ILE    99      24.652  30.516  45.829  1.00  0.00           H
ATOM   1171 HD12 ILE    99      23.863  31.186  47.353  1.00  0.00           H
ATOM   1172 HD13 ILE    99      23.080  31.291  45.754  1.00  0.00           H
ATOM   1173  C   ILE    99      27.423  32.306  45.491  1.00  0.00           C
ATOM   1174  O   ILE    99      27.418  33.142  44.598  1.00  0.00           O
ATOM   1175  N   GLU   100      27.777  31.027  45.230  1.00  0.00           N
ATOM   1176  H   GLU   100      27.761  30.347  45.977  1.00  0.00           H
ATOM   1177  CA  GLU   100      28.800  30.673  44.260  1.00  0.00           C
ATOM   1178  HA  GLU   100      28.807  31.377  43.428  1.00  0.00           H
ATOM   1179  CB  GLU   100      30.212  30.650  44.831  1.00  0.00           C
ATOM   1180  HB2 GLU   100      30.342  31.719  44.999  1.00  0.00           H
ATOM   1181  HB3 GLU   100      30.312  29.979  45.684  1.00  0.00           H
ATOM   1182  CG  GLU   100      31.319  30.228  43.847  1.00  0.00           C
ATOM   1183  HG2 GLU   100      32.285  30.285  44.348  1.00  0.00           H
ATOM   1184  HG3 GLU   100      31.219  29.160  43.655  1.00  0.00           H
ATOM   1185  CD  GLU   100      31.334  30.965  42.500  1.00  0.00           C
ATOM   1186  OE1 GLU   100      30.733  30.552  41.459  1.00  0.00           O
ATOM   1187  OE2 GLU   100      31.909  32.045  42.461  1.00  0.00           O
ATOM   1188  C   GLU   100      28.450  29.370  43.523  1.00  0.00           C
ATOM   1189  O   GLU   100      28.661  28.227  44.033  1.00  0.00           O
ATOM   1190  N   CYS   101      27.772  29.558  42.426  1.00  0.00           N
ATOM   1191  H   CYS   101      27.443  30.492  42.228  1.00  0.00           H
ATOM   1192  CA  CYS   101      27.525  28.535  41.414  1.00  0.00           C
ATOM   1193  HA  CYS   101      26.665  27.934  41.708  1.00  0.00           H
ATOM   1194  CB  CYS   101      27.149  29.190  40.107  1.00  0.00           C
ATOM   1195  HB2 CYS   101      26.310  29.869  40.262  1.00  0.00           H
ATOM   1196  HB3 CYS   101      27.932  29.840  39.716  1.00  0.00           H
ATOM   1197  SG  CYS   101      26.595  28.076  38.779  1.00  0.00           S
ATOM   1198  HG  CYS   101      27.178  27.026  39.364  1.00  0.00           H
ATOM   1199  C   CYS   101      28.656  27.498  41.075  1.00  0.00           C
ATOM   1200  O   CYS   101      28.320  26.321  40.975  1.00  0.00           O
ATOM   1201  N   SER   102      29.930  27.889  41.129  1.00  0.00           N
ATOM   1202  H   SER   102      30.028  28.879  41.308  1.00  0.00           H
ATOM   1203  CA  SER   102      31.141  27.063  40.774  1.00  0.00           C
ATOM   1204  HA  SER   102      30.878  26.406  39.944  1.00  0.00           H
ATOM   1205  CB  SER   102      32.347  27.906  40.375  1.00  0.00           C
ATOM   1206  HB2 SER   102      32.012  28.561  39.570  1.00  0.00           H
ATOM   1207  HB3 SER   102      32.543  28.608  41.185  1.00  0.00           H
ATOM   1208  OG  SER   102      33.361  27.039  40.019  1.00  0.00           O
ATOM   1209  HG  SER   102      34.160  27.503  39.759  1.00  0.00           H
ATOM   1210  C   SER   102      31.613  26.199  41.870  1.00  0.00           C
ATOM   1211  O   SER   102      31.610  26.592  43.050  1.00  0.00           O
ATOM   1212  N   SER   103      32.158  24.953  41.481  1.00  0.00           N
ATOM   1213  H   SER   103      32.313  24.869  40.487  1.00  0.00           H
ATOM   1214  CA  SER   103      32.868  23.994  42.451  1.00  0.00           C
ATOM   1215  HA  SER   103      32.172  23.703  43.238  1.00  0.00           H
ATOM   1216  CB  SER   103      33.188  22.701  41.712  1.00  0.00           C
ATOM   1217  HB2 SER   103      33.014  22.846  40.646  1.00  0.00           H
ATOM   1218  HB3 SER   103      34.221  22.437  41.936  1.00  0.00           H
ATOM   1219  OG  SER   103      32.275  21.666  41.982  1.00  0.00           O
ATOM   1220  HG  SER   103      32.526  21.022  41.315  1.00  0.00           H
ATOM   1221  C   SER   103      34.112  24.466  43.208  1.00  0.00           C
ATOM   1222  O   SER   103      34.825  23.750  43.882  1.00  0.00           O
ATOM   1223  N   ILE   104      34.507  25.713  43.042  1.00  0.00           N
ATOM   1224  H   ILE   104      33.900  26.222  42.415  1.00  0.00           H
ATOM   1225  CA  ILE   104      35.441  26.561  43.848  1.00  0.00           C
ATOM   1226  HA  ILE   104      36.262  25.874  44.054  1.00  0.00           H
ATOM   1227  CB  ILE   104      35.716  27.865  43.054  1.00  0.00           C
ATOM   1228  HB  ILE   104      35.856  27.393  42.082  1.00  0.00           H
ATOM   1229  CG2 ILE   104      34.504  28.781  42.956  1.00  0.00           C
ATOM   1230 HG21 ILE   104      34.596  29.461  43.803  1.00  0.00           H
ATOM   1231 HG22 ILE   104      34.582  29.306  42.004  1.00  0.00           H
ATOM   1232 HG23 ILE   104      33.553  28.251  43.000  1.00  0.00           H
ATOM   1233  CG1 ILE   104      37.002  28.627  43.577  1.00  0.00           C
ATOM   1234 HG12 ILE   104      36.941  29.711  43.485  1.00  0.00           H
ATOM   1235 HG13 ILE   104      37.057  28.532  44.661  1.00  0.00           H
ATOM   1236  CD1 ILE   104      38.271  28.084  42.906  1.00  0.00           C
ATOM   1237 HD11 ILE   104      39.109  28.708  43.218  1.00  0.00           H
ATOM   1238 HD12 ILE   104      38.334  27.054  43.258  1.00  0.00           H
ATOM   1239 HD13 ILE   104      38.150  28.037  41.824  1.00  0.00           H
ATOM   1240  C   ILE   104      34.865  26.915  45.240  1.00  0.00           C
ATOM   1241  O   ILE   104      35.567  26.981  46.199  1.00  0.00           O
ATOM   1242  N   SER   105      33.523  26.695  45.397  1.00  0.00           N
ATOM   1243  H   SER   105      32.969  26.431  44.596  1.00  0.00           H
ATOM   1244  CA  SER   105      32.782  26.798  46.623  1.00  0.00           C
ATOM   1245  HA  SER   105      32.926  27.765  47.104  1.00  0.00           H
ATOM   1246  CB  SER   105      31.245  26.632  46.288  1.00  0.00           C
ATOM   1247  HB2 SER   105      30.617  26.543  47.175  1.00  0.00           H
ATOM   1248  HB3 SER   105      31.103  27.603  45.814  1.00  0.00           H
ATOM   1249  OG  SER   105      31.104  25.508  45.423  1.00  0.00           O
ATOM   1250  HG  SER   105      30.977  25.919  44.564  1.00  0.00           H
ATOM   1251  C   SER   105      33.237  25.722  47.626  1.00  0.00           C
ATOM   1252  O   SER   105      33.714  26.059  48.744  1.00  0.00           O
ATOM   1253  N   ASP   106      33.229  24.415  47.220  1.00  0.00           N
ATOM   1254  H   ASP   106      32.773  24.162  46.355  1.00  0.00           H
ATOM   1255  CA  ASP   106      33.785  23.266  47.907  1.00  0.00           C
ATOM   1256  HA  ASP   106      33.207  23.077  48.812  1.00  0.00           H
ATOM   1257  CB  ASP   106      33.422  22.055  47.043  1.00  0.00           C
ATOM   1258  HB2 ASP   106      32.438  21.818  47.445  1.00  0.00           H
ATOM   1259  HB3 ASP   106      33.346  22.245  45.972  1.00  0.00           H
ATOM   1260  CG  ASP   106      34.350  20.800  47.262  1.00  0.00           C
ATOM   1261  OD1 ASP   106      34.477  20.207  48.331  1.00  0.00           O
ATOM   1262  OD2 ASP   106      34.928  20.245  46.266  1.00  0.00           O
ATOM   1263  C   ASP   106      35.278  23.373  48.319  1.00  0.00           C
ATOM   1264  O   ASP   106      35.772  22.833  49.316  1.00  0.00           O
ATOM   1265  N   TYR   107      36.040  24.074  47.543  1.00  0.00           N
ATOM   1266  H   TYR   107      35.610  24.574  46.778  1.00  0.00           H
ATOM   1267  CA  TYR   107      37.408  24.482  47.825  1.00  0.00           C
ATOM   1268  HA  TYR   107      37.880  23.628  48.312  1.00  0.00           H
ATOM   1269  CB  TYR   107      38.279  24.735  46.564  1.00  0.00           C
ATOM   1270  HB2 TYR   107      37.817  24.266  45.695  1.00  0.00           H
ATOM   1271  HB3 TYR   107      38.405  25.815  46.501  1.00  0.00           H
ATOM   1272  CG  TYR   107      39.680  24.156  46.715  1.00  0.00           C
ATOM   1273  CD1 TYR   107      40.045  22.866  46.272  1.00  0.00           C
ATOM   1274  HD1 TYR   107      39.354  22.131  45.887  1.00  0.00           H
ATOM   1275  CE1 TYR   107      41.428  22.402  46.361  1.00  0.00           C
ATOM   1276  HE1 TYR   107      41.681  21.385  46.098  1.00  0.00           H
ATOM   1277  CZ  TYR   107      42.423  23.293  46.836  1.00  0.00           C
ATOM   1278  OH  TYR   107      43.699  22.881  46.919  1.00  0.00           O
ATOM   1279  HH  TYR   107      44.213  23.429  47.516  1.00  0.00           H
ATOM   1280  CE2 TYR   107      41.978  24.539  47.287  1.00  0.00           C
ATOM   1281  HE2 TYR   107      42.725  25.300  47.459  1.00  0.00           H
ATOM   1282  CD2 TYR   107      40.686  24.979  47.279  1.00  0.00           C
ATOM   1283  HD2 TYR   107      40.403  25.925  47.717  1.00  0.00           H
ATOM   1284  C   TYR   107      37.513  25.561  48.843  1.00  0.00           C
ATOM   1285  O   TYR   107      38.218  25.375  49.889  1.00  0.00           O
ATOM   1286  N   ALA   108      36.679  26.589  48.716  1.00  0.00           N
ATOM   1287  H   ALA   108      36.073  26.664  47.912  1.00  0.00           H
ATOM   1288  CA  ALA   108      36.745  27.684  49.693  1.00  0.00           C
ATOM   1289  HA  ALA   108      37.815  27.842  49.826  1.00  0.00           H
ATOM   1290  CB  ALA   108      35.951  28.909  49.177  1.00  0.00           C
ATOM   1291  HB1 ALA   108      35.864  29.750  49.864  1.00  0.00           H
ATOM   1292  HB2 ALA   108      36.429  29.148  48.227  1.00  0.00           H
ATOM   1293  HB3 ALA   108      35.004  28.517  48.803  1.00  0.00           H
ATOM   1294  C   ALA   108      36.248  27.313  51.153  1.00  0.00           C
ATOM   1295  O   ALA   108      36.887  27.629  52.156  1.00  0.00           O
ATOM   1296  N   VAL   109      35.250  26.408  51.241  1.00  0.00           N
ATOM   1297  H   VAL   109      34.853  26.163  50.345  1.00  0.00           H
ATOM   1298  CA  VAL   109      34.824  25.767  52.531  1.00  0.00           C
ATOM   1299  HA  VAL   109      34.602  26.587  53.213  1.00  0.00           H
ATOM   1300  CB  VAL   109      33.445  25.140  52.466  1.00  0.00           C
ATOM   1301  HB  VAL   109      33.305  24.699  53.452  1.00  0.00           H
ATOM   1302  CG1 VAL   109      32.351  26.093  52.042  1.00  0.00           C
ATOM   1303 HG11 VAL   109      32.203  26.806  52.853  1.00  0.00           H
ATOM   1304 HG12 VAL   109      32.726  26.477  51.094  1.00  0.00           H
ATOM   1305 HG13 VAL   109      31.425  25.560  51.827  1.00  0.00           H
ATOM   1306  CG2 VAL   109      33.466  23.932  51.513  1.00  0.00           C
ATOM   1307 HG21 VAL   109      33.738  24.280  50.516  1.00  0.00           H
ATOM   1308 HG22 VAL   109      34.102  23.172  51.967  1.00  0.00           H
ATOM   1309 HG23 VAL   109      32.449  23.540  51.541  1.00  0.00           H
ATOM   1310  C   VAL   109      35.838  24.800  53.196  1.00  0.00           C
ATOM   1311  O   VAL   109      35.800  24.568  54.409  1.00  0.00           O
ATOM   1312  N   LYS   110      36.871  24.362  52.506  1.00  0.00           N
ATOM   1313  H   LYS   110      36.903  24.541  51.513  1.00  0.00           H
ATOM   1314  CA  LYS   110      37.969  23.518  53.139  1.00  0.00           C
ATOM   1315  HA  LYS   110      37.517  22.983  53.974  1.00  0.00           H
ATOM   1316  CB  LYS   110      38.622  22.619  52.101  1.00  0.00           C
ATOM   1317  HB2 LYS   110      37.767  22.139  51.625  1.00  0.00           H
ATOM   1318  HB3 LYS   110      39.185  23.129  51.319  1.00  0.00           H
ATOM   1319  CG  LYS   110      39.471  21.537  52.825  1.00  0.00           C
ATOM   1320  HG2 LYS   110      40.384  21.932  53.269  1.00  0.00           H
ATOM   1321  HG3 LYS   110      38.891  21.234  53.697  1.00  0.00           H
ATOM   1322  CD  LYS   110      39.799  20.318  52.028  1.00  0.00           C
ATOM   1323  HD2 LYS   110      38.924  19.756  51.700  1.00  0.00           H
ATOM   1324  HD3 LYS   110      40.450  20.692  51.238  1.00  0.00           H
ATOM   1325  CE  LYS   110      40.558  19.373  52.935  1.00  0.00           C
ATOM   1326  HE2 LYS   110      40.602  19.761  53.953  1.00  0.00           H
ATOM   1327  HE3 LYS   110      40.049  18.413  53.013  1.00  0.00           H
ATOM   1328  NZ  LYS   110      41.947  19.130  52.425  1.00  0.00           N
ATOM   1329  HZ1 LYS   110      42.537  18.881  53.207  1.00  0.00           H
ATOM   1330  HZ2 LYS   110      41.794  18.389  51.756  1.00  0.00           H
ATOM   1331  HZ3 LYS   110      42.223  19.994  51.981  1.00  0.00           H
ATOM   1332  C   LYS   110      39.114  24.361  53.646  1.00  0.00           C
ATOM   1333  O   LYS   110      39.488  24.336  54.799  1.00  0.00           O
ATOM   1334  N   ILE   111      39.545  25.371  52.830  1.00  0.00           N
ATOM   1335  H   ILE   111      39.013  25.612  52.006  1.00  0.00           H
ATOM   1336  CA  ILE   111      40.336  26.586  53.130  1.00  0.00           C
ATOM   1337  HA  ILE   111      41.341  26.283  53.423  1.00  0.00           H
ATOM   1338  CB  ILE   111      40.430  27.381  51.893  1.00  0.00           C
ATOM   1339  HB  ILE   111      39.416  27.566  51.538  1.00  0.00           H
ATOM   1340  CG2 ILE   111      40.915  28.798  52.228  1.00  0.00           C
ATOM   1341 HG21 ILE   111      40.104  29.437  52.576  1.00  0.00           H
ATOM   1342 HG22 ILE   111      41.733  28.779  52.947  1.00  0.00           H
ATOM   1343 HG23 ILE   111      41.416  29.358  51.438  1.00  0.00           H
ATOM   1344  CG1 ILE   111      41.260  26.870  50.735  1.00  0.00           C
ATOM   1345 HG12 ILE   111      40.910  25.840  50.661  1.00  0.00           H
ATOM   1346 HG13 ILE   111      41.129  27.475  49.837  1.00  0.00           H
ATOM   1347  CD1 ILE   111      42.821  26.830  50.976  1.00  0.00           C
ATOM   1348 HD11 ILE   111      43.261  27.799  51.212  1.00  0.00           H
ATOM   1349 HD12 ILE   111      43.089  26.143  51.777  1.00  0.00           H
ATOM   1350 HD13 ILE   111      43.310  26.458  50.075  1.00  0.00           H
ATOM   1351  C   ILE   111      39.820  27.353  54.347  1.00  0.00           C
ATOM   1352  O   ILE   111      40.478  27.429  55.366  1.00  0.00           O
ATOM   1353  N   VAL   112      38.540  27.734  54.336  1.00  0.00           N
ATOM   1354  H   VAL   112      37.972  27.514  53.531  1.00  0.00           H
ATOM   1355  CA  VAL   112      37.828  28.467  55.353  1.00  0.00           C
ATOM   1356  HA  VAL   112      38.293  29.452  55.398  1.00  0.00           H
ATOM   1357  CB  VAL   112      36.385  28.605  54.854  1.00  0.00           C
ATOM   1358  HB  VAL   112      36.037  27.653  54.454  1.00  0.00           H
ATOM   1359  CG1 VAL   112      35.379  28.815  55.999  1.00  0.00           C
ATOM   1360 HG11 VAL   112      35.099  27.965  56.622  1.00  0.00           H
ATOM   1361 HG12 VAL   112      35.720  29.588  56.688  1.00  0.00           H
ATOM   1362 HG13 VAL   112      34.415  29.216  55.686  1.00  0.00           H
ATOM   1363  CG2 VAL   112      36.047  29.888  53.943  1.00  0.00           C
ATOM   1364 HG21 VAL   112      36.803  30.028  53.170  1.00  0.00           H
ATOM   1365 HG22 VAL   112      35.113  29.723  53.408  1.00  0.00           H
ATOM   1366 HG23 VAL   112      36.057  30.780  54.570  1.00  0.00           H
ATOM   1367  C   VAL   112      37.849  27.743  56.696  1.00  0.00           C
ATOM   1368  O   VAL   112      37.948  28.381  57.730  1.00  0.00           O
ATOM   1369  N   LYS   113      37.860  26.379  56.753  1.00  0.00           N
ATOM   1370  H   LYS   113      37.623  25.840  55.933  1.00  0.00           H
ATOM   1371  CA  LYS   113      38.001  25.633  57.994  1.00  0.00           C
ATOM   1372  HA  LYS   113      37.428  26.164  58.754  1.00  0.00           H
ATOM   1373  CB  LYS   113      37.299  24.236  57.744  1.00  0.00           C
ATOM   1374  HB2 LYS   113      36.286  24.478  57.421  1.00  0.00           H
ATOM   1375  HB3 LYS   113      37.776  23.780  56.876  1.00  0.00           H
ATOM   1376  CG  LYS   113      37.298  23.277  58.916  1.00  0.00           C
ATOM   1377  HG2 LYS   113      38.143  22.599  58.797  1.00  0.00           H
ATOM   1378  HG3 LYS   113      37.321  23.882  59.823  1.00  0.00           H
ATOM   1379  CD  LYS   113      36.053  22.472  58.976  1.00  0.00           C
ATOM   1380  HD2 LYS   113      36.146  21.932  59.918  1.00  0.00           H
ATOM   1381  HD3 LYS   113      35.140  23.068  58.985  1.00  0.00           H
ATOM   1382  CE  LYS   113      35.931  21.461  57.809  1.00  0.00           C
ATOM   1383  HE2 LYS   113      35.350  22.016  57.073  1.00  0.00           H
ATOM   1384  HE3 LYS   113      36.922  21.275  57.395  1.00  0.00           H
ATOM   1385  NZ  LYS   113      35.348  20.185  58.211  1.00  0.00           N
ATOM   1386  HZ1 LYS   113      35.148  19.651  57.377  1.00  0.00           H
ATOM   1387  HZ2 LYS   113      35.982  19.703  58.832  1.00  0.00           H
ATOM   1388  HZ3 LYS   113      34.481  20.320  58.710  1.00  0.00           H
ATOM   1389  C   LYS   113      39.402  25.305  58.534  1.00  0.00           C
ATOM   1390  O   LYS   113      39.703  25.310  59.748  1.00  0.00           O
ATOM   1391  N   ALA   114      40.310  25.073  57.596  1.00  0.00           N
ATOM   1392  H   ALA   114      40.090  24.665  56.699  1.00  0.00           H
ATOM   1393  CA  ALA   114      41.739  25.146  57.835  1.00  0.00           C
ATOM   1394  HA  ALA   114      41.816  24.359  58.585  1.00  0.00           H
ATOM   1395  CB  ALA   114      42.525  24.780  56.598  1.00  0.00           C
ATOM   1396  HB1 ALA   114      41.862  24.141  56.015  1.00  0.00           H
ATOM   1397  HB2 ALA   114      42.775  25.589  55.912  1.00  0.00           H
ATOM   1398  HB3 ALA   114      43.501  24.422  56.926  1.00  0.00           H
ATOM   1399  C   ALA   114      42.048  26.482  58.466  1.00  0.00           C
ATOM   1400  O   ALA   114      42.615  26.625  59.563  1.00  0.00           O
ATOM   1401  N   ASN   115      41.581  27.552  57.901  1.00  0.00           N
ATOM   1402  H   ASN   115      41.005  27.458  57.077  1.00  0.00           H
ATOM   1403  CA  ASN   115      41.687  28.914  58.489  1.00  0.00           C
ATOM   1404  HA  ASN   115      42.687  29.027  58.909  1.00  0.00           H
ATOM   1405  CB  ASN   115      41.464  29.874  57.303  1.00  0.00           C
ATOM   1406  HB2 ASN   115      42.036  29.591  56.420  1.00  0.00           H
ATOM   1407  HB3 ASN   115      40.411  29.935  57.029  1.00  0.00           H
ATOM   1408  CG  ASN   115      41.910  31.269  57.604  1.00  0.00           C
ATOM   1409  OD1 ASN   115      42.808  31.573  58.353  1.00  0.00           O
ATOM   1410  ND2 ASN   115      41.590  32.127  56.651  1.00  0.00           N
ATOM   1411 HD21 ASN   115      41.956  33.040  56.884  1.00  0.00           H
ATOM   1412 HD22 ASN   115      40.925  31.943  55.914  1.00  0.00           H
ATOM   1413  C   ASN   115      40.733  29.199  59.730  1.00  0.00           C
ATOM   1414  O   ASN   115      40.697  30.291  60.388  1.00  0.00           O
ATOM   1415  N   LYS   116      39.900  28.157  60.063  1.00  0.00           N
ATOM   1416  H   LYS   116      39.953  27.365  59.438  1.00  0.00           H
ATOM   1417  CA  LYS   116      39.188  28.121  61.382  1.00  0.00           C
ATOM   1418  HA  LYS   116      38.694  27.150  61.409  1.00  0.00           H
ATOM   1419  CB  LYS   116      40.225  28.119  62.521  1.00  0.00           C
ATOM   1420  HB2 LYS   116      40.923  28.956  62.518  1.00  0.00           H
ATOM   1421  HB3 LYS   116      39.619  28.147  63.427  1.00  0.00           H
ATOM   1422  CG  LYS   116      41.109  26.820  62.708  1.00  0.00           C
ATOM   1423  HG2 LYS   116      40.392  26.021  62.898  1.00  0.00           H
ATOM   1424  HG3 LYS   116      41.680  26.596  61.807  1.00  0.00           H
ATOM   1425  CD  LYS   116      42.073  27.107  63.864  1.00  0.00           C
ATOM   1426  HD2 LYS   116      42.570  28.064  63.705  1.00  0.00           H
ATOM   1427  HD3 LYS   116      41.483  27.186  64.777  1.00  0.00           H
ATOM   1428  CE  LYS   116      43.123  26.129  64.106  1.00  0.00           C
ATOM   1429  HE2 LYS   116      43.627  25.845  63.181  1.00  0.00           H
ATOM   1430  HE3 LYS   116      43.965  26.434  64.727  1.00  0.00           H
ATOM   1431  NZ  LYS   116      42.655  24.765  64.654  1.00  0.00           N
ATOM   1432  HZ1 LYS   116      43.434  24.319  65.117  1.00  0.00           H
ATOM   1433  HZ2 LYS   116      41.963  24.804  65.389  1.00  0.00           H
ATOM   1434  HZ3 LYS   116      42.352  24.076  63.981  1.00  0.00           H
ATOM   1435  C   LYS   116      37.998  29.045  61.530  1.00  0.00           C
ATOM   1436  O   LYS   116      37.938  29.739  62.544  1.00  0.00           O
ATOM   1437  N   LEU   117      37.189  29.142  60.486  1.00  0.00           N
ATOM   1438  H   LEU   117      37.388  28.578  59.671  1.00  0.00           H
ATOM   1439  CA  LEU   117      36.290  30.328  60.279  1.00  0.00           C
ATOM   1440  HA  LEU   117      36.242  30.928  61.188  1.00  0.00           H
ATOM   1441  CB  LEU   117      36.879  31.406  59.307  1.00  0.00           C
ATOM   1442  HB2 LEU   117      37.253  30.872  58.433  1.00  0.00           H
ATOM   1443  HB3 LEU   117      36.080  32.003  58.867  1.00  0.00           H
ATOM   1444  CG  LEU   117      38.025  32.280  59.858  1.00  0.00           C
ATOM   1445  HG  LEU   117      38.601  31.748  60.615  1.00  0.00           H
ATOM   1446  CD1 LEU   117      38.915  32.857  58.669  1.00  0.00           C
ATOM   1447 HD11 LEU   117      39.298  33.873  58.768  1.00  0.00           H
ATOM   1448 HD12 LEU   117      39.739  32.148  58.582  1.00  0.00           H
ATOM   1449 HD13 LEU   117      38.413  32.874  57.702  1.00  0.00           H
ATOM   1450  CD2 LEU   117      37.382  33.458  60.519  1.00  0.00           C
ATOM   1451 HD21 LEU   117      36.887  32.904  61.316  1.00  0.00           H
ATOM   1452 HD22 LEU   117      38.104  34.200  60.859  1.00  0.00           H
ATOM   1453 HD23 LEU   117      36.605  33.945  59.930  1.00  0.00           H
ATOM   1454  C   LEU   117      34.847  29.934  59.767  1.00  0.00           C
ATOM   1455  O   LEU   117      33.992  30.752  59.337  1.00  0.00           O
ATOM   1456  N   ASP   118      34.609  28.598  59.788  1.00  0.00           N
ATOM   1457  H   ASP   118      35.226  28.099  60.413  1.00  0.00           H
ATOM   1458  CA  ASP   118      33.507  27.782  59.206  1.00  0.00           C
ATOM   1459  HA  ASP   118      33.314  28.037  58.164  1.00  0.00           H
ATOM   1460  CB  ASP   118      34.065  26.351  59.111  1.00  0.00           C
ATOM   1461  HB2 ASP   118      33.423  25.536  58.776  1.00  0.00           H
ATOM   1462  HB3 ASP   118      34.869  26.319  58.376  1.00  0.00           H
ATOM   1463  CG  ASP   118      34.653  25.880  60.466  1.00  0.00           C
ATOM   1464  OD1 ASP   118      35.817  26.178  60.797  1.00  0.00           O
ATOM   1465  OD2 ASP   118      33.862  25.217  61.198  1.00  0.00           O
ATOM   1466  C   ASP   118      32.160  27.901  60.066  1.00  0.00           C
ATOM   1467  O   ASP   118      31.135  27.759  59.415  1.00  0.00           O
ATOM   1468  N   HIE   119      32.242  28.407  61.297  1.00  0.00           N
ATOM   1469  H   HIE   119      33.159  28.751  61.546  1.00  0.00           H
ATOM   1470  CA  HIE   119      31.123  28.668  62.232  1.00  0.00           C
ATOM   1471  HA  HIE   119      30.309  27.969  62.039  1.00  0.00           H
ATOM   1472  CB  HIE   119      31.638  28.724  63.657  1.00  0.00           C
ATOM   1473  HB2 HIE   119      30.883  28.748  64.442  1.00  0.00           H
ATOM   1474  HB3 HIE   119      32.132  27.795  63.941  1.00  0.00           H
ATOM   1475  CG  HIE   119      32.813  29.721  63.952  1.00  0.00           C
ATOM   1476  ND1 HIE   119      34.068  29.622  63.411  1.00  0.00           N
ATOM   1477  CE1 HIE   119      34.797  30.572  64.029  1.00  0.00           C
ATOM   1478  HE1 HIE   119      35.790  30.870  63.726  1.00  0.00           H
ATOM   1479  NE2 HIE   119      34.050  31.349  64.867  1.00  0.00           N
ATOM   1480  HE2 HIE   119      34.331  32.126  65.448  1.00  0.00           H
ATOM   1481  CD2 HIE   119      32.776  30.716  64.847  1.00  0.00           C
ATOM   1482  HD2 HIE   119      31.872  31.082  65.310  1.00  0.00           H
ATOM   1483  C   HIE   119      30.443  30.000  61.820  1.00  0.00           C
ATOM   1484  O   HIE   119      29.323  30.288  62.176  1.00  0.00           O
ATOM   1485  N   VAL   120      31.166  30.838  60.973  1.00  0.00           N
ATOM   1486  H   VAL   120      32.148  30.601  60.992  1.00  0.00           H
ATOM   1487  CA  VAL   120      30.773  32.164  60.470  1.00  0.00           C
ATOM   1488  HA  VAL   120      29.844  32.403  60.988  1.00  0.00           H
ATOM   1489  CB  VAL   120      31.839  33.220  60.730  1.00  0.00           C
ATOM   1490  HB  VAL   120      32.811  32.924  60.336  1.00  0.00           H
ATOM   1491  CG1 VAL   120      31.425  34.531  60.057  1.00  0.00           C
ATOM   1492 HG11 VAL   120      32.169  35.320  60.165  1.00  0.00           H
ATOM   1493 HG12 VAL   120      31.476  34.299  58.993  1.00  0.00           H
ATOM   1494 HG13 VAL   120      30.452  34.896  60.385  1.00  0.00           H
ATOM   1495  CG2 VAL   120      32.186  33.463  62.245  1.00  0.00           C
ATOM   1496 HG21 VAL   120      32.982  34.205  62.293  1.00  0.00           H
ATOM   1497 HG22 VAL   120      31.306  33.797  62.796  1.00  0.00           H
ATOM   1498 HG23 VAL   120      32.650  32.569  62.661  1.00  0.00           H
ATOM   1499  C   VAL   120      30.534  32.051  58.973  1.00  0.00           C
ATOM   1500  O   VAL   120      29.638  32.762  58.463  1.00  0.00           O
ATOM   1501  N   VAL   121      31.437  31.448  58.139  1.00  0.00           N
ATOM   1502  H   VAL   121      32.289  31.097  58.552  1.00  0.00           H
ATOM   1503  CA  VAL   121      31.572  31.480  56.705  1.00  0.00           C
ATOM   1504  HA  VAL   121      31.042  32.299  56.218  1.00  0.00           H
ATOM   1505  CB  VAL   121      33.018  31.820  56.244  1.00  0.00           C
ATOM   1506  HB  VAL   121      33.621  30.992  56.617  1.00  0.00           H
ATOM   1507  CG1 VAL   121      33.161  31.959  54.750  1.00  0.00           C
ATOM   1508 HG11 VAL   121      33.287  30.988  54.271  1.00  0.00           H
ATOM   1509 HG12 VAL   121      32.360  32.544  54.299  1.00  0.00           H
ATOM   1510 HG13 VAL   121      34.105  32.481  54.591  1.00  0.00           H
ATOM   1511  CG2 VAL   121      33.523  33.140  56.877  1.00  0.00           C
ATOM   1512 HG21 VAL   121      33.508  33.132  57.967  1.00  0.00           H
ATOM   1513 HG22 VAL   121      34.576  33.203  56.606  1.00  0.00           H
ATOM   1514 HG23 VAL   121      32.976  34.002  56.493  1.00  0.00           H
ATOM   1515  C   VAL   121      31.025  30.261  55.926  1.00  0.00           C
ATOM   1516  O   VAL   121      31.710  29.270  55.585  1.00  0.00           O
ATOM   1517  N   THR   122      29.689  30.346  55.740  1.00  0.00           N
ATOM   1518  H   THR   122      29.176  30.915  56.398  1.00  0.00           H
ATOM   1519  CA  THR   122      28.972  29.615  54.726  1.00  0.00           C
ATOM   1520  HA  THR   122      29.075  28.559  54.973  1.00  0.00           H
ATOM   1521  CB  THR   122      27.515  30.004  54.745  1.00  0.00           C
ATOM   1522  HB  THR   122      27.295  30.762  53.993  1.00  0.00           H
ATOM   1523  CG2 THR   122      26.650  28.808  54.452  1.00  0.00           C
ATOM   1524 HG21 THR   122      26.669  28.572  53.388  1.00  0.00           H
ATOM   1525 HG22 THR   122      27.024  27.956  55.020  1.00  0.00           H
ATOM   1526 HG23 THR   122      25.586  28.927  54.658  1.00  0.00           H
ATOM   1527  OG1 THR   122      27.120  30.563  55.894  1.00  0.00           O
ATOM   1528  HG1 THR   122      27.299  31.504  55.841  1.00  0.00           H
ATOM   1529  C   THR   122      29.495  30.014  53.297  1.00  0.00           C
ATOM   1530  O   THR   122      29.531  31.210  53.021  1.00  0.00           O
ATOM   1531  N   ILE   123      29.739  29.072  52.423  1.00  0.00           N
ATOM   1532  H   ILE   123      29.994  28.195  52.854  1.00  0.00           H
ATOM   1533  CA  ILE   123      29.716  29.286  50.940  1.00  0.00           C
ATOM   1534  HA  ILE   123      29.497  30.343  50.785  1.00  0.00           H
ATOM   1535  CB  ILE   123      31.103  28.863  50.375  1.00  0.00           C
ATOM   1536  HB  ILE   123      31.212  27.780  50.321  1.00  0.00           H
ATOM   1537  CG2 ILE   123      31.301  29.365  48.884  1.00  0.00           C
ATOM   1538 HG21 ILE   123      32.295  29.223  48.460  1.00  0.00           H
ATOM   1539 HG22 ILE   123      30.560  28.835  48.287  1.00  0.00           H
ATOM   1540 HG23 ILE   123      30.872  30.363  48.796  1.00  0.00           H
ATOM   1541  CG1 ILE   123      32.258  29.524  51.204  1.00  0.00           C
ATOM   1542 HG12 ILE   123      32.147  29.156  52.224  1.00  0.00           H
ATOM   1543 HG13 ILE   123      33.241  29.153  50.915  1.00  0.00           H
ATOM   1544  CD1 ILE   123      32.225  31.078  51.262  1.00  0.00           C
ATOM   1545 HD11 ILE   123      33.046  31.491  50.677  1.00  0.00           H
ATOM   1546 HD12 ILE   123      31.216  31.460  51.105  1.00  0.00           H
ATOM   1547 HD13 ILE   123      32.490  31.405  52.268  1.00  0.00           H
ATOM   1548  C   ILE   123      28.605  28.433  50.333  1.00  0.00           C
ATOM   1549  O   ILE   123      28.712  27.177  50.252  1.00  0.00           O
ATOM   1550  N   ILE   124      27.464  28.980  49.949  1.00  0.00           N
ATOM   1551  H   ILE   124      27.490  29.957  49.693  1.00  0.00           H
ATOM   1552  CA  ILE   124      26.337  28.239  49.397  1.00  0.00           C
ATOM   1553  HA  ILE   124      26.199  27.283  49.904  1.00  0.00           H
ATOM   1554  CB  ILE   124      25.030  29.115  49.484  1.00  0.00           C
ATOM   1555  HB  ILE   124      25.159  30.078  48.992  1.00  0.00           H
ATOM   1556  CG2 ILE   124      23.791  28.434  48.714  1.00  0.00           C
ATOM   1557 HG21 ILE   124      22.928  29.100  48.705  1.00  0.00           H
ATOM   1558 HG22 ILE   124      23.867  28.250  47.643  1.00  0.00           H
ATOM   1559 HG23 ILE   124      23.398  27.559  49.232  1.00  0.00           H
ATOM   1560  CG1 ILE   124      24.569  29.294  51.032  1.00  0.00           C
ATOM   1561 HG12 ILE   124      24.512  28.327  51.533  1.00  0.00           H
ATOM   1562 HG13 ILE   124      25.396  29.720  51.599  1.00  0.00           H
ATOM   1563  CD1 ILE   124      23.294  30.063  51.157  1.00  0.00           C
ATOM   1564 HD11 ILE   124      23.318  30.355  52.206  1.00  0.00           H
ATOM   1565 HD12 ILE   124      23.295  30.959  50.536  1.00  0.00           H
ATOM   1566 HD13 ILE   124      22.430  29.402  51.083  1.00  0.00           H
ATOM   1567  C   ILE   124      26.711  27.942  47.918  1.00  0.00           C
ATOM   1568  O   ILE   124      26.713  28.829  47.090  1.00  0.00           O
ATOM   1569  N   LYS   125      26.885  26.708  47.442  1.00  0.00           N
ATOM   1570  H   LYS   125      26.593  26.035  48.136  1.00  0.00           H
ATOM   1571  CA  LYS   125      26.918  26.274  46.014  1.00  0.00           C
ATOM   1572  HA  LYS   125      27.528  27.025  45.511  1.00  0.00           H
ATOM   1573  CB  LYS   125      27.548  24.891  45.980  1.00  0.00           C
ATOM   1574  HB2 LYS   125      28.527  24.980  46.449  1.00  0.00           H
ATOM   1575  HB3 LYS   125      26.846  24.169  46.398  1.00  0.00           H
ATOM   1576  CG  LYS   125      27.868  24.430  44.482  1.00  0.00           C
ATOM   1577  HG2 LYS   125      26.991  24.713  43.900  1.00  0.00           H
ATOM   1578  HG3 LYS   125      28.601  25.091  44.020  1.00  0.00           H
ATOM   1579  CD  LYS   125      28.258  22.927  44.400  1.00  0.00           C
ATOM   1580  HD2 LYS   125      28.022  22.476  45.364  1.00  0.00           H
ATOM   1581  HD3 LYS   125      27.616  22.460  43.652  1.00  0.00           H
ATOM   1582  CE  LYS   125      29.684  22.743  44.078  1.00  0.00           C
ATOM   1583  HE2 LYS   125      29.978  23.356  43.226  1.00  0.00           H
ATOM   1584  HE3 LYS   125      30.311  23.131  44.881  1.00  0.00           H
ATOM   1585  NZ  LYS   125      30.031  21.394  43.701  1.00  0.00           N
ATOM   1586  HZ1 LYS   125      29.235  20.840  43.981  1.00  0.00           H
ATOM   1587  HZ2 LYS   125      30.128  21.274  42.703  1.00  0.00           H
ATOM   1588  HZ3 LYS   125      30.882  21.118  44.170  1.00  0.00           H
ATOM   1589  C   LYS   125      25.600  26.312  45.282  1.00  0.00           C
ATOM   1590  O   LYS   125      24.688  25.490  45.530  1.00  0.00           O
ATOM   1591  N   GLY   126      25.373  27.324  44.431  1.00  0.00           N
ATOM   1592  H   GLY   126      26.112  27.978  44.216  1.00  0.00           H
ATOM   1593  CA  GLY   126      24.056  27.741  43.994  1.00  0.00           C
ATOM   1594  HA2 GLY   126      23.610  26.960  43.377  1.00  0.00           H
ATOM   1595  HA3 GLY   126      23.362  27.811  44.832  1.00  0.00           H
ATOM   1596  C   GLY   126      24.067  29.110  43.343  1.00  0.00           C
ATOM   1597  O   GLY   126      25.036  29.883  43.428  1.00  0.00           O
ATOM   1598  N   LYS   127      22.902  29.387  42.677  1.00  0.00           N
ATOM   1599  H   LYS   127      22.284  28.597  42.558  1.00  0.00           H
ATOM   1600  CA  LYS   127      22.522  30.507  41.839  1.00  0.00           C
ATOM   1601  HA  LYS   127      23.493  30.916  41.560  1.00  0.00           H
ATOM   1602  CB  LYS   127      21.753  30.035  40.576  1.00  0.00           C
ATOM   1603  HB2 LYS   127      22.213  29.094  40.275  1.00  0.00           H
ATOM   1604  HB3 LYS   127      20.733  29.891  40.934  1.00  0.00           H
ATOM   1605  CG  LYS   127      21.639  31.113  39.507  1.00  0.00           C
ATOM   1606  HG2 LYS   127      20.591  31.408  39.566  1.00  0.00           H
ATOM   1607  HG3 LYS   127      22.242  31.994  39.727  1.00  0.00           H
ATOM   1608  CD  LYS   127      22.055  30.484  38.136  1.00  0.00           C
ATOM   1609  HD2 LYS   127      23.104  30.202  38.050  1.00  0.00           H
ATOM   1610  HD3 LYS   127      21.619  29.503  37.944  1.00  0.00           H
ATOM   1611  CE  LYS   127      21.741  31.340  36.971  1.00  0.00           C
ATOM   1612  HE2 LYS   127      22.280  30.903  36.131  1.00  0.00           H
ATOM   1613  HE3 LYS   127      20.677  31.131  36.857  1.00  0.00           H
ATOM   1614  NZ  LYS   127      22.224  32.711  37.020  1.00  0.00           N
ATOM   1615  HZ1 LYS   127      21.646  33.334  36.474  1.00  0.00           H
ATOM   1616  HZ2 LYS   127      22.001  33.083  37.932  1.00  0.00           H
ATOM   1617  HZ3 LYS   127      23.196  32.855  36.786  1.00  0.00           H
ATOM   1618  C   LYS   127      21.857  31.604  42.640  1.00  0.00           C
ATOM   1619  O   LYS   127      20.822  31.314  43.333  1.00  0.00           O
ATOM   1620  N   VAL   128      22.225  32.892  42.504  1.00  0.00           N
ATOM   1621  H   VAL   128      23.174  33.010  42.178  1.00  0.00           H
ATOM   1622  CA  VAL   128      21.529  34.095  43.028  1.00  0.00           C
ATOM   1623  HA  VAL   128      21.692  34.239  44.097  1.00  0.00           H
ATOM   1624  CB  VAL   128      22.181  35.342  42.403  1.00  0.00           C
ATOM   1625  HB  VAL   128      22.353  35.015  41.377  1.00  0.00           H
ATOM   1626  CG1 VAL   128      21.243  36.486  42.439  1.00  0.00           C
ATOM   1627 HG11 VAL   128      21.042  36.610  43.503  1.00  0.00           H
ATOM   1628 HG12 VAL   128      21.779  37.417  42.256  1.00  0.00           H
ATOM   1629 HG13 VAL   128      20.296  36.357  41.914  1.00  0.00           H
ATOM   1630  CG2 VAL   128      23.489  35.711  43.229  1.00  0.00           C
ATOM   1631 HG21 VAL   128      24.271  35.960  42.512  1.00  0.00           H
ATOM   1632 HG22 VAL   128      23.260  36.465  43.983  1.00  0.00           H
ATOM   1633 HG23 VAL   128      23.880  34.806  43.693  1.00  0.00           H
ATOM   1634  C   VAL   128      20.015  33.968  42.812  1.00  0.00           C
ATOM   1635  O   VAL   128      19.344  34.063  43.795  1.00  0.00           O
ATOM   1636  N   GLU   129      19.530  33.770  41.559  1.00  0.00           N
ATOM   1637  H   GLU   129      20.254  33.616  40.871  1.00  0.00           H
ATOM   1638  CA  GLU   129      18.116  33.893  41.118  1.00  0.00           C
ATOM   1639  HA  GLU   129      17.806  34.832  41.576  1.00  0.00           H
ATOM   1640  CB  GLU   129      17.988  34.026  39.564  1.00  0.00           C
ATOM   1641  HB2 GLU   129      18.351  33.130  39.062  1.00  0.00           H
ATOM   1642  HB3 GLU   129      16.959  34.057  39.207  1.00  0.00           H
ATOM   1643  CG  GLU   129      18.705  35.259  38.971  1.00  0.00           C
ATOM   1644  HG2 GLU   129      18.352  35.447  37.958  1.00  0.00           H
ATOM   1645  HG3 GLU   129      18.529  36.208  39.478  1.00  0.00           H
ATOM   1646  CD  GLU   129      20.177  35.144  38.910  1.00  0.00           C
ATOM   1647  OE1 GLU   129      20.789  36.174  38.693  1.00  0.00           O
ATOM   1648  OE2 GLU   129      20.780  34.053  38.994  1.00  0.00           O
ATOM   1649  C   GLU   129      17.315  32.762  41.739  1.00  0.00           C
ATOM   1650  O   GLU   129      16.094  32.932  41.921  1.00  0.00           O
ATOM   1651  N   GLU   130      17.909  31.636  42.039  1.00  0.00           N
ATOM   1652  H   GLU   130      18.865  31.491  41.747  1.00  0.00           H
ATOM   1653  CA  GLU   130      17.280  30.375  42.400  1.00  0.00           C
ATOM   1654  HA  GLU   130      16.296  30.437  41.935  1.00  0.00           H
ATOM   1655  CB  GLU   130      18.054  29.181  41.736  1.00  0.00           C
ATOM   1656  HB2 GLU   130      17.988  29.244  40.650  1.00  0.00           H
ATOM   1657  HB3 GLU   130      19.106  29.140  42.020  1.00  0.00           H
ATOM   1658  CG  GLU   130      17.398  27.809  41.931  1.00  0.00           C
ATOM   1659  HG2 GLU   130      16.826  27.709  42.853  1.00  0.00           H
ATOM   1660  HG3 GLU   130      16.608  27.728  41.184  1.00  0.00           H
ATOM   1661  CD  GLU   130      18.291  26.632  41.823  1.00  0.00           C
ATOM   1662  OE1 GLU   130      18.379  25.761  42.727  1.00  0.00           O
ATOM   1663  OE2 GLU   130      19.138  26.606  40.897  1.00  0.00           O
ATOM   1664  C   GLU   130      17.031  30.156  43.923  1.00  0.00           C
ATOM   1665  O   GLU   130      15.931  29.767  44.275  1.00  0.00           O
ATOM   1666  N   VAL   131      18.103  30.138  44.805  1.00  0.00           N
ATOM   1667  H   VAL   131      18.937  30.623  44.507  1.00  0.00           H
ATOM   1668  CA  VAL   131      18.007  29.622  46.166  1.00  0.00           C
ATOM   1669  HA  VAL   131      17.449  28.701  45.994  1.00  0.00           H
ATOM   1670  CB  VAL   131      19.360  29.350  46.793  1.00  0.00           C
ATOM   1671  HB  VAL   131      19.254  28.692  47.656  1.00  0.00           H
ATOM   1672  CG1 VAL   131      20.194  28.617  45.745  1.00  0.00           C
ATOM   1673 HG11 VAL   131      20.346  29.318  44.925  1.00  0.00           H
ATOM   1674 HG12 VAL   131      21.215  28.415  46.067  1.00  0.00           H
ATOM   1675 HG13 VAL   131      19.751  27.675  45.420  1.00  0.00           H
ATOM   1676  CG2 VAL   131      20.172  30.633  47.178  1.00  0.00           C
ATOM   1677 HG21 VAL   131      20.017  30.884  48.227  1.00  0.00           H
ATOM   1678 HG22 VAL   131      21.209  30.388  46.948  1.00  0.00           H
ATOM   1679 HG23 VAL   131      19.781  31.492  46.633  1.00  0.00           H
ATOM   1680  C   VAL   131      17.193  30.501  47.099  1.00  0.00           C
ATOM   1681  O   VAL   131      17.126  31.712  46.895  1.00  0.00           O
ATOM   1682  N   GLU   132      16.544  29.948  48.078  1.00  0.00           N
ATOM   1683  H   GLU   132      16.545  28.945  48.197  1.00  0.00           H
ATOM   1684  CA  GLU   132      16.250  30.682  49.344  1.00  0.00           C
ATOM   1685  HA  GLU   132      15.993  31.727  49.176  1.00  0.00           H
ATOM   1686  CB  GLU   132      15.015  30.032  50.058  1.00  0.00           C
ATOM   1687  HB2 GLU   132      15.102  28.988  50.358  1.00  0.00           H
ATOM   1688  HB3 GLU   132      14.712  30.519  50.986  1.00  0.00           H
ATOM   1689  CG  GLU   132      13.794  30.210  49.127  1.00  0.00           C
ATOM   1690  HG2 GLU   132      13.774  29.568  48.246  1.00  0.00           H
ATOM   1691  HG3 GLU   132      12.917  29.873  49.679  1.00  0.00           H
ATOM   1692  CD  GLU   132      13.477  31.688  48.702  1.00  0.00           C
ATOM   1693  OE1 GLU   132      13.058  32.457  49.574  1.00  0.00           O
ATOM   1694  OE2 GLU   132      13.547  32.015  47.545  1.00  0.00           O
ATOM   1695  C   GLU   132      17.448  30.757  50.306  1.00  0.00           C
ATOM   1696  O   GLU   132      18.030  29.739  50.694  1.00  0.00           O
ATOM   1697  N   LEU   133      17.653  31.974  50.816  1.00  0.00           N
ATOM   1698  H   LEU   133      16.913  32.660  50.846  1.00  0.00           H
ATOM   1699  CA  LEU   133      18.769  32.234  51.560  1.00  0.00           C
ATOM   1700  HA  LEU   133      19.529  31.610  51.091  1.00  0.00           H
ATOM   1701  CB  LEU   133      19.078  33.725  51.341  1.00  0.00           C
ATOM   1702  HB2 LEU   133      19.584  33.883  50.388  1.00  0.00           H
ATOM   1703  HB3 LEU   133      18.235  34.386  51.540  1.00  0.00           H
ATOM   1704  CG  LEU   133      20.138  34.331  52.411  1.00  0.00           C
ATOM   1705  HG  LEU   133      19.787  34.075  53.411  1.00  0.00           H
ATOM   1706  CD1 LEU   133      21.537  33.719  52.197  1.00  0.00           C
ATOM   1707 HD11 LEU   133      22.236  34.034  52.971  1.00  0.00           H
ATOM   1708 HD12 LEU   133      21.435  32.641  52.327  1.00  0.00           H
ATOM   1709 HD13 LEU   133      21.890  33.982  51.200  1.00  0.00           H
ATOM   1710  CD2 LEU   133      20.317  35.831  52.358  1.00  0.00           C
ATOM   1711 HD21 LEU   133      20.709  36.146  51.391  1.00  0.00           H
ATOM   1712 HD22 LEU   133      19.310  36.236  52.461  1.00  0.00           H
ATOM   1713 HD23 LEU   133      20.924  36.216  53.177  1.00  0.00           H
ATOM   1714  C   LEU   133      18.601  31.858  53.047  1.00  0.00           C
ATOM   1715  O   LEU   133      17.686  32.448  53.690  1.00  0.00           O
ATOM   1716  N   PRO   134      19.403  30.923  53.622  1.00  0.00           N
ATOM   1717  CD  PRO   134      20.221  29.972  52.949  1.00  0.00           C
ATOM   1718  HD2 PRO   134      20.719  30.569  52.184  1.00  0.00           H
ATOM   1719  HD3 PRO   134      19.670  29.263  52.330  1.00  0.00           H
ATOM   1720  CG  PRO   134      21.092  29.313  53.997  1.00  0.00           C
ATOM   1721  HG2 PRO   134      22.134  29.481  53.727  1.00  0.00           H
ATOM   1722  HG3 PRO   134      20.883  28.247  54.091  1.00  0.00           H
ATOM   1723  CB  PRO   134      20.838  30.010  55.364  1.00  0.00           C
ATOM   1724  HB2 PRO   134      21.611  30.775  55.425  1.00  0.00           H
ATOM   1725  HB3 PRO   134      20.968  29.351  56.222  1.00  0.00           H
ATOM   1726  CA  PRO   134      19.373  30.565  55.094  1.00  0.00           C
ATOM   1727  HA  PRO   134      18.660  29.758  55.265  1.00  0.00           H
ATOM   1728  C   PRO   134      18.939  31.684  56.123  1.00  0.00           C
ATOM   1729  O   PRO   134      17.912  31.569  56.796  1.00  0.00           O
ATOM   1730  N   VAL   135      19.768  32.685  56.188  1.00  0.00           N
ATOM   1731  H   VAL   135      20.548  32.791  55.555  1.00  0.00           H
ATOM   1732  CA  VAL   135      19.603  33.775  57.152  1.00  0.00           C
ATOM   1733  HA  VAL   135      19.318  33.259  58.068  1.00  0.00           H
ATOM   1734  CB  VAL   135      20.913  34.623  57.261  1.00  0.00           C
ATOM   1735  HB  VAL   135      20.763  35.472  57.928  1.00  0.00           H
ATOM   1736  CG1 VAL   135      21.888  33.701  57.958  1.00  0.00           C
ATOM   1737 HG11 VAL   135      22.153  32.723  57.556  1.00  0.00           H
ATOM   1738 HG12 VAL   135      22.813  34.247  58.144  1.00  0.00           H
ATOM   1739 HG13 VAL   135      21.549  33.589  58.987  1.00  0.00           H
ATOM   1740  CG2 VAL   135      21.463  35.235  55.932  1.00  0.00           C
ATOM   1741 HG21 VAL   135      20.674  35.811  55.449  1.00  0.00           H
ATOM   1742 HG22 VAL   135      22.258  35.911  56.248  1.00  0.00           H
ATOM   1743 HG23 VAL   135      21.900  34.457  55.306  1.00  0.00           H
ATOM   1744  C   VAL   135      18.411  34.667  56.992  1.00  0.00           C
ATOM   1745  O   VAL   135      18.240  35.627  57.774  1.00  0.00           O
ATOM   1746  N   GLU   136      17.428  34.426  56.077  1.00  0.00           N
ATOM   1747  H   GLU   136      17.403  33.460  55.782  1.00  0.00           H
ATOM   1748  CA  GLU   136      16.382  35.460  55.597  1.00  0.00           C
ATOM   1749  HA  GLU   136      15.681  35.050  54.869  1.00  0.00           H
ATOM   1750  CB  GLU   136      15.328  35.826  56.777  1.00  0.00           C
ATOM   1751  HB2 GLU   136      15.429  35.207  57.668  1.00  0.00           H
ATOM   1752  HB3 GLU   136      15.465  36.874  57.044  1.00  0.00           H
ATOM   1753  CG  GLU   136      13.895  35.582  56.349  1.00  0.00           C
ATOM   1754  HG2 GLU   136      13.924  34.662  55.766  1.00  0.00           H
ATOM   1755  HG3 GLU   136      13.302  35.395  57.245  1.00  0.00           H
ATOM   1756  CD  GLU   136      13.288  36.744  55.614  1.00  0.00           C
ATOM   1757  OE1 GLU   136      12.461  37.456  56.142  1.00  0.00           O
ATOM   1758  OE2 GLU   136      13.437  36.716  54.380  1.00  0.00           O
ATOM   1759  C   GLU   136      16.963  36.678  54.823  1.00  0.00           C
ATOM   1760  O   GLU   136      16.749  36.863  53.591  1.00  0.00           O
ATOM   1761  N   LYS   137      17.812  37.435  55.517  1.00  0.00           N
ATOM   1762  H   LYS   137      18.211  36.955  56.311  1.00  0.00           H
ATOM   1763  CA  LYS   137      18.310  38.718  55.091  1.00  0.00           C
ATOM   1764  HA  LYS   137      18.336  38.688  54.002  1.00  0.00           H
ATOM   1765  CB  LYS   137      17.343  39.816  55.567  1.00  0.00           C
ATOM   1766  HB2 LYS   137      17.428  39.895  56.651  1.00  0.00           H
ATOM   1767  HB3 LYS   137      17.711  40.789  55.241  1.00  0.00           H
ATOM   1768  CG  LYS   137      15.883  39.656  55.152  1.00  0.00           C
ATOM   1769  HG2 LYS   137      15.577  38.624  55.322  1.00  0.00           H
ATOM   1770  HG3 LYS   137      15.318  40.412  55.699  1.00  0.00           H
ATOM   1771  CD  LYS   137      15.728  40.108  53.665  1.00  0.00           C
ATOM   1772  HD2 LYS   137      15.965  41.155  53.479  1.00  0.00           H
ATOM   1773  HD3 LYS   137      16.339  39.503  52.995  1.00  0.00           H
ATOM   1774  CE  LYS   137      14.332  39.931  53.049  1.00  0.00           C
ATOM   1775  HE2 LYS   137      14.121  38.864  53.121  1.00  0.00           H
ATOM   1776  HE3 LYS   137      13.549  40.396  53.648  1.00  0.00           H
ATOM   1777  NZ  LYS   137      14.104  40.268  51.671  1.00  0.00           N
ATOM   1778  HZ1 LYS   137      13.157  39.930  51.572  1.00  0.00           H
ATOM   1779  HZ2 LYS   137      14.165  41.246  51.423  1.00  0.00           H
ATOM   1780  HZ3 LYS   137      14.633  39.743  50.990  1.00  0.00           H
ATOM   1781  C   LYS   137      19.690  39.098  55.580  1.00  0.00           C
ATOM   1782  O   LYS   137      20.218  38.376  56.481  1.00  0.00           O
ATOM   1783  N   VAL   138      20.244  40.133  54.880  1.00  0.00           N
ATOM   1784  H   VAL   138      19.746  40.416  54.048  1.00  0.00           H
ATOM   1785  CA  VAL   138      21.592  40.577  54.814  1.00  0.00           C
ATOM   1786  HA  VAL   138      21.981  40.220  55.768  1.00  0.00           H
ATOM   1787  CB  VAL   138      22.536  39.974  53.639  1.00  0.00           C
ATOM   1788  HB  VAL   138      23.557  40.056  54.010  1.00  0.00           H
ATOM   1789  CG1 VAL   138      22.184  38.476  53.478  1.00  0.00           C
ATOM   1790 HG11 VAL   138      21.238  38.486  52.937  1.00  0.00           H
ATOM   1791 HG12 VAL   138      22.892  37.954  52.835  1.00  0.00           H
ATOM   1792 HG13 VAL   138      22.031  37.989  54.441  1.00  0.00           H
ATOM   1793  CG2 VAL   138      22.453  40.953  52.414  1.00  0.00           C
ATOM   1794 HG21 VAL   138      21.381  41.141  52.342  1.00  0.00           H
ATOM   1795 HG22 VAL   138      22.979  41.898  52.549  1.00  0.00           H
ATOM   1796 HG23 VAL   138      22.823  40.477  51.506  1.00  0.00           H
ATOM   1797  C   VAL   138      21.851  42.098  55.057  1.00  0.00           C
ATOM   1798  O   VAL   138      21.135  42.858  54.486  1.00  0.00           O
ATOM   1799  N   ASP   139      22.796  42.550  55.978  1.00  0.00           N
ATOM   1800  H   ASP   139      23.547  41.924  56.234  1.00  0.00           H
ATOM   1801  CA  ASP   139      23.149  43.924  56.286  1.00  0.00           C
ATOM   1802  HA  ASP   139      22.227  44.505  56.302  1.00  0.00           H
ATOM   1803  CB  ASP   139      23.822  43.985  57.661  1.00  0.00           C
ATOM   1804  HB2 ASP   139      24.717  43.364  57.713  1.00  0.00           H
ATOM   1805  HB3 ASP   139      24.274  44.967  57.796  1.00  0.00           H
ATOM   1806  CG  ASP   139      22.846  43.464  58.655  1.00  0.00           C
ATOM   1807  OD1 ASP   139      23.160  42.473  59.431  1.00  0.00           O
ATOM   1808  OD2 ASP   139      21.798  44.128  58.907  1.00  0.00           O
ATOM   1809  C   ASP   139      24.039  44.487  55.177  1.00  0.00           C
ATOM   1810  O   ASP   139      24.155  45.691  54.991  1.00  0.00           O
ATOM   1811  N   ILE   140      24.750  43.653  54.429  1.00  0.00           N
ATOM   1812  H   ILE   140      24.315  42.749  54.309  1.00  0.00           H
ATOM   1813  CA  ILE   140      25.907  44.056  53.563  1.00  0.00           C
ATOM   1814  HA  ILE   140      25.832  45.110  53.295  1.00  0.00           H
ATOM   1815  CB  ILE   140      27.234  43.936  54.284  1.00  0.00           C
ATOM   1816  HB  ILE   140      27.210  42.866  54.490  1.00  0.00           H
ATOM   1817  CG2 ILE   140      28.523  44.251  53.448  1.00  0.00           C
ATOM   1818 HG21 ILE   140      28.512  45.182  52.880  1.00  0.00           H
ATOM   1819 HG22 ILE   140      29.444  44.300  54.029  1.00  0.00           H
ATOM   1820 HG23 ILE   140      28.676  43.517  52.657  1.00  0.00           H
ATOM   1821  CG1 ILE   140      27.146  44.708  55.619  1.00  0.00           C
ATOM   1822 HG12 ILE   140      26.626  45.659  55.508  1.00  0.00           H
ATOM   1823 HG13 ILE   140      26.549  44.051  56.252  1.00  0.00           H
ATOM   1824  CD1 ILE   140      28.486  44.905  56.253  1.00  0.00           C
ATOM   1825 HD11 ILE   140      29.038  43.967  56.200  1.00  0.00           H
ATOM   1826 HD12 ILE   140      29.048  45.663  55.707  1.00  0.00           H
ATOM   1827 HD13 ILE   140      28.333  45.228  57.283  1.00  0.00           H
ATOM   1828  C   ILE   140      25.874  43.170  52.274  1.00  0.00           C
ATOM   1829  O   ILE   140      25.717  41.911  52.327  1.00  0.00           O
ATOM   1830  N   ILE   141      26.207  43.751  51.087  1.00  0.00           N
ATOM   1831  H   ILE   141      26.268  44.758  51.025  1.00  0.00           H
ATOM   1832  CA  ILE   141      26.362  43.033  49.847  1.00  0.00           C
ATOM   1833  HA  ILE   141      26.504  41.964  50.010  1.00  0.00           H
ATOM   1834  CB  ILE   141      25.023  43.371  49.067  1.00  0.00           C
ATOM   1835  HB  ILE   141      24.168  42.985  49.621  1.00  0.00           H
ATOM   1836  CG2 ILE   141      24.924  44.843  48.682  1.00  0.00           C
ATOM   1837 HG21 ILE   141      25.285  45.456  49.508  1.00  0.00           H
ATOM   1838 HG22 ILE   141      25.534  44.977  47.788  1.00  0.00           H
ATOM   1839 HG23 ILE   141      23.859  45.027  48.541  1.00  0.00           H
ATOM   1840  CG1 ILE   141      24.960  42.496  47.814  1.00  0.00           C
ATOM   1841 HG12 ILE   141      25.939  42.480  47.335  1.00  0.00           H
ATOM   1842 HG13 ILE   141      24.776  41.469  48.129  1.00  0.00           H
ATOM   1843  CD1 ILE   141      23.870  42.741  46.792  1.00  0.00           C
ATOM   1844 HD11 ILE   141      24.041  43.635  46.193  1.00  0.00           H
ATOM   1845 HD12 ILE   141      23.795  41.969  46.026  1.00  0.00           H
ATOM   1846 HD13 ILE   141      22.916  42.739  47.320  1.00  0.00           H
ATOM   1847  C   ILE   141      27.690  43.393  49.227  1.00  0.00           C
ATOM   1848  O   ILE   141      27.845  44.517  48.807  1.00  0.00           O
ATOM   1849  N   ILE   142      28.657  42.559  49.427  1.00  0.00           N
ATOM   1850  H   ILE   142      28.421  41.744  49.975  1.00  0.00           H
ATOM   1851  CA  ILE   142      29.810  42.562  48.573  1.00  0.00           C
ATOM   1852  HA  ILE   142      30.183  43.570  48.759  1.00  0.00           H
ATOM   1853  CB  ILE   142      31.046  41.680  49.038  1.00  0.00           C
ATOM   1854  HB  ILE   142      30.825  40.613  49.015  1.00  0.00           H
ATOM   1855  CG2 ILE   142      32.253  41.879  48.197  1.00  0.00           C
ATOM   1856 HG21 ILE   142      32.749  42.844  48.298  1.00  0.00           H
ATOM   1857 HG22 ILE   142      32.942  41.056  48.388  1.00  0.00           H
ATOM   1858 HG23 ILE   142      31.870  41.645  47.204  1.00  0.00           H
ATOM   1859  CG1 ILE   142      31.367  42.109  50.495  1.00  0.00           C
ATOM   1860 HG12 ILE   142      31.892  43.063  50.549  1.00  0.00           H
ATOM   1861 HG13 ILE   142      30.462  42.158  51.101  1.00  0.00           H
ATOM   1862  CD1 ILE   142      32.335  41.059  51.101  1.00  0.00           C
ATOM   1863 HD11 ILE   142      33.341  41.163  50.697  1.00  0.00           H
ATOM   1864 HD12 ILE   142      32.380  41.152  52.187  1.00  0.00           H
ATOM   1865 HD13 ILE   142      31.938  40.086  50.814  1.00  0.00           H
ATOM   1866  C   ILE   142      29.444  42.465  47.133  1.00  0.00           C
ATOM   1867  O   ILE   142      28.500  41.775  46.782  1.00  0.00           O
ATOM   1868  N   SER   143      30.138  43.277  46.354  1.00  0.00           N
ATOM   1869  H   SER   143      30.593  44.024  46.858  1.00  0.00           H
ATOM   1870  CA  SER   143      29.728  43.631  45.008  1.00  0.00           C
ATOM   1871  HA  SER   143      29.136  42.809  44.606  1.00  0.00           H
ATOM   1872  CB  SER   143      28.852  44.918  44.887  1.00  0.00           C
ATOM   1873  HB2 SER   143      29.435  45.838  44.908  1.00  0.00           H
ATOM   1874  HB3 SER   143      28.468  44.759  43.879  1.00  0.00           H
ATOM   1875  OG  SER   143      27.669  44.904  45.695  1.00  0.00           O
ATOM   1876  HG  SER   143      27.806  44.680  46.619  1.00  0.00           H
ATOM   1877  C   SER   143      31.013  43.766  44.184  1.00  0.00           C
ATOM   1878  O   SER   143      31.571  44.846  43.944  1.00  0.00           O
ATOM   1879  N   GLU   144      31.575  42.562  43.762  1.00  0.00           N
ATOM   1880  H   GLU   144      31.320  41.738  44.289  1.00  0.00           H
ATOM   1881  CA  GLU   144      32.992  42.479  43.206  1.00  0.00           C
ATOM   1882  HA  GLU   144      33.571  43.354  43.500  1.00  0.00           H
ATOM   1883  CB  GLU   144      33.623  41.211  43.752  1.00  0.00           C
ATOM   1884  HB2 GLU   144      33.130  40.916  44.678  1.00  0.00           H
ATOM   1885  HB3 GLU   144      33.633  40.402  43.021  1.00  0.00           H
ATOM   1886  CG  GLU   144      35.082  41.566  44.187  1.00  0.00           C
ATOM   1887  HG2 GLU   144      35.551  42.255  43.483  1.00  0.00           H
ATOM   1888  HG3 GLU   144      35.107  41.982  45.194  1.00  0.00           H
ATOM   1889  CD  GLU   144      35.940  40.356  44.270  1.00  0.00           C
ATOM   1890  OE1 GLU   144      36.091  39.848  45.390  1.00  0.00           O
ATOM   1891  OE2 GLU   144      36.172  39.670  43.208  1.00  0.00           O
ATOM   1892  C   GLU   144      33.007  42.455  41.584  1.00  0.00           C
ATOM   1893  O   GLU   144      33.806  41.842  40.895  1.00  0.00           O
ATOM   1894  N   TRP   145      31.896  43.061  41.056  1.00  0.00           N
ATOM   1895  H   TRP   145      31.349  43.720  41.591  1.00  0.00           H
ATOM   1896  CA  TRP   145      31.629  43.120  39.602  1.00  0.00           C
ATOM   1897  HA  TRP   145      31.788  42.161  39.110  1.00  0.00           H
ATOM   1898  CB  TRP   145      30.169  43.676  39.310  1.00  0.00           C
ATOM   1899  HB2 TRP   145      29.873  43.441  38.287  1.00  0.00           H
ATOM   1900  HB3 TRP   145      29.517  43.105  39.971  1.00  0.00           H
ATOM   1901  CG  TRP   145      29.903  45.062  39.566  1.00  0.00           C
ATOM   1902  CD1 TRP   145      29.777  45.595  40.765  1.00  0.00           C
ATOM   1903  HD1 TRP   145      29.856  45.010  41.670  1.00  0.00           H
ATOM   1904  NE1 TRP   145      29.613  46.995  40.682  1.00  0.00           N
ATOM   1905  HE1 TRP   145      29.749  47.642  41.445  1.00  0.00           H
ATOM   1906  CE2 TRP   145      29.504  47.355  39.390  1.00  0.00           C
ATOM   1907  CZ2 TRP   145      29.146  48.519  38.800  1.00  0.00           C
ATOM   1908  HZ2 TRP   145      28.942  49.371  39.431  1.00  0.00           H
ATOM   1909  CH2 TRP   145      29.347  48.695  37.406  1.00  0.00           C
ATOM   1910  HH2 TRP   145      29.171  49.625  36.885  1.00  0.00           H
ATOM   1911  CZ3 TRP   145      29.680  47.529  36.631  1.00  0.00           C
ATOM   1912  HZ3 TRP   145      29.682  47.553  35.551  1.00  0.00           H
ATOM   1913  CE3 TRP   145      29.932  46.270  37.227  1.00  0.00           C
ATOM   1914  HE3 TRP   145      30.108  45.475  36.518  1.00  0.00           H
ATOM   1915  CD2 TRP   145      29.807  46.151  38.628  1.00  0.00           C
ATOM   1916  C   TRP   145      32.686  44.007  38.842  1.00  0.00           C
ATOM   1917  O   TRP   145      32.788  43.678  37.653  1.00  0.00           O
ATOM   1918  N   MET   146      33.315  45.028  39.380  1.00  0.00           N
ATOM   1919  H   MET   146      33.193  45.123  40.378  1.00  0.00           H
ATOM   1920  CA  MET   146      34.207  46.010  38.655  1.00  0.00           C
ATOM   1921  HA  MET   146      33.633  46.459  37.845  1.00  0.00           H
ATOM   1922  CB  MET   146      34.708  47.259  39.455  1.00  0.00           C
ATOM   1923  HB2 MET   146      35.451  47.020  40.217  1.00  0.00           H
ATOM   1924  HB3 MET   146      35.166  47.956  38.754  1.00  0.00           H
ATOM   1925  CG  MET   146      33.545  48.004  39.990  1.00  0.00           C
ATOM   1926  HG2 MET   146      33.685  49.084  40.004  1.00  0.00           H
ATOM   1927  HG3 MET   146      32.672  47.807  39.368  1.00  0.00           H
ATOM   1928  SD  MET   146      32.829  47.458  41.586  1.00  0.00           S
ATOM   1929  CE  MET   146      32.232  49.075  42.068  1.00  0.00           C
ATOM   1930  HE1 MET   146      33.030  49.797  41.892  1.00  0.00           H
ATOM   1931  HE2 MET   146      31.361  49.492  41.564  1.00  0.00           H
ATOM   1932  HE3 MET   146      32.035  49.133  43.139  1.00  0.00           H
ATOM   1933  C   MET   146      35.332  45.279  37.959  1.00  0.00           C
ATOM   1934  O   MET   146      36.275  44.666  38.512  1.00  0.00           O
ATOM   1935  N   GLY   147      35.144  45.110  36.647  1.00  0.00           N
ATOM   1936  H   GLY   147      34.325  45.536  36.237  1.00  0.00           H
ATOM   1937  CA  GLY   147      35.857  44.275  35.710  1.00  0.00           C
ATOM   1938  HA2 GLY   147      36.683  43.697  36.124  1.00  0.00           H
ATOM   1939  HA3 GLY   147      35.171  43.517  35.334  1.00  0.00           H
ATOM   1940  C   GLY   147      36.550  45.041  34.554  1.00  0.00           C
ATOM   1941  O   GLY   147      36.446  46.290  34.528  1.00  0.00           O
ATOM   1942  N   TYR   148      37.115  44.386  33.491  1.00  0.00           N
ATOM   1943  H   TYR   148      36.965  43.387  33.513  1.00  0.00           H
ATOM   1944  CA  TYR   148      37.685  45.135  32.333  1.00  0.00           C
ATOM   1945  HA  TYR   148      38.425  45.786  32.798  1.00  0.00           H
ATOM   1946  CB  TYR   148      38.324  44.156  31.383  1.00  0.00           C
ATOM   1947  HB2 TYR   148      37.444  43.667  30.966  1.00  0.00           H
ATOM   1948  HB3 TYR   148      38.815  44.673  30.558  1.00  0.00           H
ATOM   1949  CG  TYR   148      39.230  43.035  31.950  1.00  0.00           C
ATOM   1950  CD1 TYR   148      40.235  43.251  32.955  1.00  0.00           C
ATOM   1951  HD1 TYR   148      40.655  44.232  33.117  1.00  0.00           H
ATOM   1952  CE1 TYR   148      40.907  42.162  33.443  1.00  0.00           C
ATOM   1953  HE1 TYR   148      41.729  42.242  34.139  1.00  0.00           H
ATOM   1954  CZ  TYR   148      40.831  40.929  32.703  1.00  0.00           C
ATOM   1955  OH  TYR   148      41.461  39.903  33.254  1.00  0.00           O
ATOM   1956  HH  TYR   148      42.000  40.288  33.949  1.00  0.00           H
ATOM   1957  CE2 TYR   148      39.958  40.797  31.652  1.00  0.00           C
ATOM   1958  HE2 TYR   148      39.759  39.804  31.275  1.00  0.00           H
ATOM   1959  CD2 TYR   148      39.081  41.731  31.517  1.00  0.00           C
ATOM   1960  HD2 TYR   148      38.385  41.443  30.744  1.00  0.00           H
ATOM   1961  C   TYR   148      36.583  46.013  31.657  1.00  0.00           C
ATOM   1962  O   TYR   148      35.432  45.591  31.506  1.00  0.00           O
ATOM   1963  N   CYS   149      36.976  47.203  31.324  1.00  0.00           N
ATOM   1964  H   CYS   149      37.946  47.480  31.366  1.00  0.00           H
ATOM   1965  CA  CYS   149      36.060  48.369  30.985  1.00  0.00           C
ATOM   1966  HA  CYS   149      36.613  49.304  31.069  1.00  0.00           H
ATOM   1967  CB  CYS   149      35.550  48.217  29.476  1.00  0.00           C
ATOM   1968  HB2 CYS   149      36.393  47.862  28.883  1.00  0.00           H
ATOM   1969  HB3 CYS   149      34.620  47.648  29.484  1.00  0.00           H
ATOM   1970  SG  CYS   149      35.094  49.922  29.098  1.00  0.00           S
ATOM   1971  HG  CYS   149      33.825  49.896  29.516  1.00  0.00           H
ATOM   1972  C   CYS   149      34.891  48.554  31.967  1.00  0.00           C
ATOM   1973  O   CYS   149      33.737  48.806  31.507  1.00  0.00           O
ATOM   1974  N   LEU   150      35.076  48.358  33.284  1.00  0.00           N
ATOM   1975  H   LEU   150      35.958  47.921  33.512  1.00  0.00           H
ATOM   1976  CA  LEU   150      33.990  48.104  34.295  1.00  0.00           C
ATOM   1977  HA  LEU   150      34.621  47.868  35.152  1.00  0.00           H
ATOM   1978  CB  LEU   150      33.079  49.363  34.571  1.00  0.00           C
ATOM   1979  HB2 LEU   150      32.942  50.069  33.751  1.00  0.00           H
ATOM   1980  HB3 LEU   150      32.093  49.071  34.933  1.00  0.00           H
ATOM   1981  CG  LEU   150      33.708  50.351  35.595  1.00  0.00           C
ATOM   1982  HG  LEU   150      34.761  50.464  35.339  1.00  0.00           H
ATOM   1983  CD1 LEU   150      32.927  51.606  35.797  1.00  0.00           C
ATOM   1984 HD11 LEU   150      32.253  51.612  36.653  1.00  0.00           H
ATOM   1985 HD12 LEU   150      33.590  52.453  35.972  1.00  0.00           H
ATOM   1986 HD13 LEU   150      32.383  51.715  34.859  1.00  0.00           H
ATOM   1987  CD2 LEU   150      33.620  49.663  36.977  1.00  0.00           C
ATOM   1988 HD21 LEU   150      34.006  50.328  37.750  1.00  0.00           H
ATOM   1989 HD22 LEU   150      32.586  49.403  37.200  1.00  0.00           H
ATOM   1990 HD23 LEU   150      34.177  48.728  37.037  1.00  0.00           H
ATOM   1991  C   LEU   150      33.146  46.849  34.017  1.00  0.00           C
ATOM   1992  O   LEU   150      33.027  46.081  34.974  1.00  0.00           O
ATOM   1993  N   PHE   151      32.523  46.661  32.874  1.00  0.00           N
ATOM   1994  H   PHE   151      32.894  47.212  32.113  1.00  0.00           H
ATOM   1995  CA  PHE   151      31.340  45.821  32.565  1.00  0.00           C
ATOM   1996  HA  PHE   151      30.799  45.683  33.501  1.00  0.00           H
ATOM   1997  CB  PHE   151      30.374  46.524  31.652  1.00  0.00           C
ATOM   1998  HB2 PHE   151      30.846  46.979  30.782  1.00  0.00           H
ATOM   1999  HB3 PHE   151      29.676  45.789  31.251  1.00  0.00           H
ATOM   2000  CG  PHE   151      29.653  47.614  32.323  1.00  0.00           C
ATOM   2001  CD1 PHE   151      30.195  48.896  32.509  1.00  0.00           C
ATOM   2002  HD1 PHE   151      30.990  49.243  31.866  1.00  0.00           H
ATOM   2003  CE1 PHE   151      29.336  49.885  33.075  1.00  0.00           C
ATOM   2004  HE1 PHE   151      29.624  50.898  32.834  1.00  0.00           H
ATOM   2005  CZ  PHE   151      27.979  49.583  33.498  1.00  0.00           C
ATOM   2006  HZ  PHE   151      27.326  50.441  33.544  1.00  0.00           H
ATOM   2007  CE2 PHE   151      27.710  48.249  33.801  1.00  0.00           C
ATOM   2008  HE2 PHE   151      26.824  47.959  34.345  1.00  0.00           H
ATOM   2009  CD2 PHE   151      28.510  47.258  33.128  1.00  0.00           C
ATOM   2010  HD2 PHE   151      28.166  46.235  33.148  1.00  0.00           H
ATOM   2011  C   PHE   151      31.621  44.399  32.046  1.00  0.00           C
ATOM   2012  O   PHE   151      30.657  43.641  32.000  1.00  0.00           O
ATOM   2013  N   TYR   152      32.837  44.036  31.543  1.00  0.00           N
ATOM   2014  H   TYR   152      33.683  44.581  31.637  1.00  0.00           H
ATOM   2015  CA  TYR   152      33.170  42.696  31.081  1.00  0.00           C
ATOM   2016  HA  TYR   152      32.792  42.567  30.067  1.00  0.00           H
ATOM   2017  CB  TYR   152      34.572  42.604  30.941  1.00  0.00           C
ATOM   2018  HB2 TYR   152      34.903  43.298  30.168  1.00  0.00           H
ATOM   2019  HB3 TYR   152      35.070  42.911  31.860  1.00  0.00           H
ATOM   2020  CG  TYR   152      35.150  41.304  30.489  1.00  0.00           C
ATOM   2021  CD1 TYR   152      35.102  40.959  29.099  1.00  0.00           C
ATOM   2022  HD1 TYR   152      34.797  41.602  28.286  1.00  0.00           H
ATOM   2023  CE1 TYR   152      35.732  39.792  28.667  1.00  0.00           C
ATOM   2024  HE1 TYR   152      35.825  39.505  27.630  1.00  0.00           H
ATOM   2025  CZ  TYR   152      36.343  38.957  29.657  1.00  0.00           C
ATOM   2026  OH  TYR   152      37.386  38.022  29.334  1.00  0.00           O
ATOM   2027  HH  TYR   152      37.268  37.754  28.420  1.00  0.00           H
ATOM   2028  CE2 TYR   152      36.375  39.313  31.030  1.00  0.00           C
ATOM   2029  HE2 TYR   152      36.936  38.828  31.815  1.00  0.00           H
ATOM   2030  CD2 TYR   152      35.755  40.454  31.465  1.00  0.00           C
ATOM   2031  HD2 TYR   152      35.814  40.744  32.503  1.00  0.00           H
ATOM   2032  C   TYR   152      32.733  41.538  32.015  1.00  0.00           C
ATOM   2033  O   TYR   152      32.396  40.448  31.508  1.00  0.00           O
ATOM   2034  N   GLU   153      32.649  41.656  33.344  1.00  0.00           N
ATOM   2035  H   GLU   153      32.562  42.566  33.774  1.00  0.00           H
ATOM   2036  CA  GLU   153      32.544  40.505  34.266  1.00  0.00           C
ATOM   2037  HA  GLU   153      33.246  39.810  33.807  1.00  0.00           H
ATOM   2038  CB  GLU   153      33.098  40.908  35.685  1.00  0.00           C
ATOM   2039  HB2 GLU   153      33.925  41.615  35.630  1.00  0.00           H
ATOM   2040  HB3 GLU   153      32.349  41.401  36.305  1.00  0.00           H
ATOM   2041  CG  GLU   153      33.526  39.716  36.423  1.00  0.00           C
ATOM   2042  HG2 GLU   153      33.920  40.095  37.366  1.00  0.00           H
ATOM   2043  HG3 GLU   153      32.692  39.053  36.650  1.00  0.00           H
ATOM   2044  CD  GLU   153      34.597  38.776  35.735  1.00  0.00           C
ATOM   2045  OE1 GLU   153      34.314  37.648  35.321  1.00  0.00           O
ATOM   2046  OE2 GLU   153      35.706  39.262  35.389  1.00  0.00           O
ATOM   2047  C   GLU   153      31.071  40.004  34.311  1.00  0.00           C
ATOM   2048  O   GLU   153      30.852  38.942  34.763  1.00  0.00           O
ATOM   2049  N   SER   154      30.126  40.826  33.716  1.00  0.00           N
ATOM   2050  H   SER   154      30.510  41.699  33.382  1.00  0.00           H
ATOM   2051  CA  SER   154      28.683  40.465  33.556  1.00  0.00           C
ATOM   2052  HA  SER   154      28.215  41.436  33.391  1.00  0.00           H
ATOM   2053  CB  SER   154      28.492  39.568  32.320  1.00  0.00           C
ATOM   2054  HB2 SER   154      27.430  39.321  32.319  1.00  0.00           H
ATOM   2055  HB3 SER   154      28.637  40.092  31.376  1.00  0.00           H
ATOM   2056  OG  SER   154      29.294  38.394  32.450  1.00  0.00           O
ATOM   2057  HG  SER   154      29.852  38.623  33.197  1.00  0.00           H
ATOM   2058  C   SER   154      28.069  39.828  34.850  1.00  0.00           C
ATOM   2059  O   SER   154      27.695  38.675  34.987  1.00  0.00           O
ATOM   2060  N   MET   155      28.158  40.652  35.977  1.00  0.00           N
ATOM   2061  H   MET   155      28.641  41.538  35.936  1.00  0.00           H
ATOM   2062  CA  MET   155      27.589  40.397  37.299  1.00  0.00           C
ATOM   2063  HA  MET   155      26.928  39.530  37.290  1.00  0.00           H
ATOM   2064  CB  MET   155      28.724  40.199  38.330  1.00  0.00           C
ATOM   2065  HB2 MET   155      29.343  41.096  38.359  1.00  0.00           H
ATOM   2066  HB3 MET   155      28.206  39.898  39.240  1.00  0.00           H
ATOM   2067  CG  MET   155      29.788  39.021  37.986  1.00  0.00           C
ATOM   2068  HG2 MET   155      29.284  38.054  37.974  1.00  0.00           H
ATOM   2069  HG3 MET   155      30.056  39.072  36.931  1.00  0.00           H
ATOM   2070  SD  MET   155      31.383  39.006  38.922  1.00  0.00           S
ATOM   2071  CE  MET   155      30.852  38.048  40.458  1.00  0.00           C
ATOM   2072  HE1 MET   155      29.914  38.419  40.871  1.00  0.00           H
ATOM   2073  HE2 MET   155      30.676  36.985  40.292  1.00  0.00           H
ATOM   2074  HE3 MET   155      31.603  38.158  41.239  1.00  0.00           H
ATOM   2075  C   MET   155      26.791  41.599  37.790  1.00  0.00           C
ATOM   2076  O   MET   155      26.113  41.430  38.773  1.00  0.00           O
ATOM   2077  N   LEU   156      26.724  42.792  37.068  1.00  0.00           N
ATOM   2078  H   LEU   156      27.196  42.755  36.176  1.00  0.00           H
ATOM   2079  CA  LEU   156      25.943  44.009  37.430  1.00  0.00           C
ATOM   2080  HA  LEU   156      26.247  44.299  38.436  1.00  0.00           H
ATOM   2081  CB  LEU   156      26.158  45.124  36.462  1.00  0.00           C
ATOM   2082  HB2 LEU   156      27.225  45.322  36.571  1.00  0.00           H
ATOM   2083  HB3 LEU   156      26.106  44.756  35.437  1.00  0.00           H
ATOM   2084  CG  LEU   156      25.356  46.371  36.676  1.00  0.00           C
ATOM   2085  HG  LEU   156      24.607  46.184  37.446  1.00  0.00           H
ATOM   2086  CD1 LEU   156      26.202  47.548  37.122  1.00  0.00           C
ATOM   2087 HD11 LEU   156      26.905  47.882  36.359  1.00  0.00           H
ATOM   2088 HD12 LEU   156      25.548  48.377  37.394  1.00  0.00           H
ATOM   2089 HD13 LEU   156      26.770  47.288  38.015  1.00  0.00           H
ATOM   2090  CD2 LEU   156      24.584  46.721  35.366  1.00  0.00           C
ATOM   2091 HD21 LEU   156      25.012  46.365  34.429  1.00  0.00           H
ATOM   2092 HD22 LEU   156      23.568  46.330  35.435  1.00  0.00           H
ATOM   2093 HD23 LEU   156      24.496  47.807  35.326  1.00  0.00           H
ATOM   2094  C   LEU   156      24.507  43.589  37.729  1.00  0.00           C
ATOM   2095  O   LEU   156      23.986  43.937  38.819  1.00  0.00           O
ATOM   2096  N   ASN   157      23.867  42.886  36.807  1.00  0.00           N
ATOM   2097  H   ASN   157      24.275  42.559  35.943  1.00  0.00           H
ATOM   2098  CA  ASN   157      22.452  42.539  36.889  1.00  0.00           C
ATOM   2099  HA  ASN   157      21.937  43.459  37.168  1.00  0.00           H
ATOM   2100  CB  ASN   157      21.976  42.037  35.507  1.00  0.00           C
ATOM   2101  HB2 ASN   157      22.263  42.615  34.629  1.00  0.00           H
ATOM   2102  HB3 ASN   157      22.208  40.975  35.432  1.00  0.00           H
ATOM   2103  CG  ASN   157      20.468  41.899  35.420  1.00  0.00           C
ATOM   2104  OD1 ASN   157      19.746  42.929  35.164  1.00  0.00           O
ATOM   2105  ND2 ASN   157      19.885  40.760  35.466  1.00  0.00           N
ATOM   2106 HD21 ASN   157      18.883  40.636  35.431  1.00  0.00           H
ATOM   2107 HD22 ASN   157      20.291  40.014  36.013  1.00  0.00           H
ATOM   2108  C   ASN   157      22.126  41.563  38.001  1.00  0.00           C
ATOM   2109  O   ASN   157      21.133  41.662  38.726  1.00  0.00           O
ATOM   2110  N   THR   158      23.159  40.744  38.245  1.00  0.00           N
ATOM   2111  H   THR   158      23.924  40.606  37.600  1.00  0.00           H
ATOM   2112  CA  THR   158      23.171  39.780  39.259  1.00  0.00           C
ATOM   2113  HA  THR   158      22.257  39.198  39.144  1.00  0.00           H
ATOM   2114  CB  THR   158      24.338  38.772  39.009  1.00  0.00           C
ATOM   2115  HB  THR   158      25.267  39.337  39.084  1.00  0.00           H
ATOM   2116  CG2 THR   158      24.273  37.677  40.102  1.00  0.00           C
ATOM   2117 HG21 THR   158      23.302  37.191  40.195  1.00  0.00           H
ATOM   2118 HG22 THR   158      24.939  36.945  39.645  1.00  0.00           H
ATOM   2119 HG23 THR   158      24.643  38.084  41.043  1.00  0.00           H
ATOM   2120  OG1 THR   158      24.210  38.228  37.699  1.00  0.00           O
ATOM   2121  HG1 THR   158      24.049  37.282  37.694  1.00  0.00           H
ATOM   2122  C   THR   158      23.250  40.387  40.645  1.00  0.00           C
ATOM   2123  O   THR   158      22.454  40.001  41.574  1.00  0.00           O
ATOM   2124  N   VAL   159      24.109  41.375  40.862  1.00  0.00           N
ATOM   2125  H   VAL   159      24.639  41.801  40.115  1.00  0.00           H
ATOM   2126  CA  VAL   159      24.224  42.036  42.108  1.00  0.00           C
ATOM   2127  HA  VAL   159      24.324  41.332  42.935  1.00  0.00           H
ATOM   2128  CB  VAL   159      25.451  42.908  42.144  1.00  0.00           C
ATOM   2129  HB  VAL   159      25.609  43.488  41.235  1.00  0.00           H
ATOM   2130  CG1 VAL   159      25.572  43.929  43.294  1.00  0.00           C
ATOM   2131 HG11 VAL   159      26.126  44.839  43.065  1.00  0.00           H
ATOM   2132 HG12 VAL   159      24.616  44.333  43.629  1.00  0.00           H
ATOM   2133 HG13 VAL   159      25.999  43.285  44.063  1.00  0.00           H
ATOM   2134  CG2 VAL   159      26.629  41.932  42.159  1.00  0.00           C
ATOM   2135 HG21 VAL   159      26.867  41.776  43.211  1.00  0.00           H
ATOM   2136 HG22 VAL   159      26.528  41.056  41.519  1.00  0.00           H
ATOM   2137 HG23 VAL   159      27.524  42.440  41.800  1.00  0.00           H
ATOM   2138  C   VAL   159      22.858  42.771  42.320  1.00  0.00           C
ATOM   2139  O   VAL   159      22.317  42.621  43.400  1.00  0.00           O
ATOM   2140  N   LEU   160      22.431  43.666  41.456  1.00  0.00           N
ATOM   2141  H   LEU   160      23.052  43.862  40.684  1.00  0.00           H
ATOM   2142  CA  LEU   160      21.047  44.224  41.527  1.00  0.00           C
ATOM   2143  HA  LEU   160      21.034  44.972  42.320  1.00  0.00           H
ATOM   2144  CB  LEU   160      20.732  44.883  40.180  1.00  0.00           C
ATOM   2145  HB2 LEU   160      21.293  45.790  39.953  1.00  0.00           H
ATOM   2146  HB3 LEU   160      21.166  44.216  39.435  1.00  0.00           H
ATOM   2147  CG  LEU   160      19.215  45.148  39.964  1.00  0.00           C
ATOM   2148  HG  LEU   160      18.560  44.277  39.983  1.00  0.00           H
ATOM   2149  CD1 LEU   160      18.625  46.109  40.950  1.00  0.00           C
ATOM   2150 HD11 LEU   160      17.671  46.399  40.510  1.00  0.00           H
ATOM   2151 HD12 LEU   160      18.504  45.627  41.920  1.00  0.00           H
ATOM   2152 HD13 LEU   160      19.228  47.016  40.973  1.00  0.00           H
ATOM   2153  CD2 LEU   160      18.838  45.717  38.545  1.00  0.00           C
ATOM   2154 HD21 LEU   160      19.577  46.499  38.369  1.00  0.00           H
ATOM   2155 HD22 LEU   160      18.938  44.953  37.774  1.00  0.00           H
ATOM   2156 HD23 LEU   160      17.790  46.013  38.493  1.00  0.00           H
ATOM   2157  C   LEU   160      19.960  43.083  41.978  1.00  0.00           C
ATOM   2158  O   LEU   160      19.148  43.369  42.835  1.00  0.00           O
ATOM   2159  N   HIE   161      19.979  41.864  41.352  1.00  0.00           N
ATOM   2160  H   HIE   161      20.659  41.757  40.613  1.00  0.00           H
ATOM   2161  CA  HIE   161      19.068  40.771  41.692  1.00  0.00           C
ATOM   2162  HA  HIE   161      18.075  41.218  41.665  1.00  0.00           H
ATOM   2163  CB  HIE   161      19.149  39.576  40.719  1.00  0.00           C
ATOM   2164  HB2 HIE   161      19.228  40.028  39.731  1.00  0.00           H
ATOM   2165  HB3 HIE   161      20.016  38.964  40.968  1.00  0.00           H
ATOM   2166  CG  HIE   161      17.957  38.710  40.714  1.00  0.00           C
ATOM   2167  ND1 HIE   161      16.788  39.017  39.968  1.00  0.00           N
ATOM   2168  CE1 HIE   161      15.993  37.972  40.139  1.00  0.00           C
ATOM   2169  HE1 HIE   161      14.914  38.023  40.106  1.00  0.00           H
ATOM   2170  NE2 HIE   161      16.532  37.162  41.041  1.00  0.00           N
ATOM   2171  HE2 HIE   161      15.875  36.708  41.659  1.00  0.00           H
ATOM   2172  CD2 HIE   161      17.748  37.625  41.427  1.00  0.00           C
ATOM   2173  HD2 HIE   161      18.499  37.163  42.051  1.00  0.00           H
ATOM   2174  C   HIE   161      19.199  40.316  43.145  1.00  0.00           C
ATOM   2175  O   HIE   161      18.248  40.328  43.891  1.00  0.00           O
ATOM   2176  N   ALA   162      20.412  40.049  43.671  1.00  0.00           N
ATOM   2177  H   ALA   162      21.235  40.260  43.126  1.00  0.00           H
ATOM   2178  CA  ALA   162      20.637  39.594  45.013  1.00  0.00           C
ATOM   2179  HA  ALA   162      20.126  38.710  45.393  1.00  0.00           H
ATOM   2180  CB  ALA   162      22.159  39.239  44.956  1.00  0.00           C
ATOM   2181  HB1 ALA   162      22.156  38.257  44.483  1.00  0.00           H
ATOM   2182  HB2 ALA   162      22.773  40.026  44.517  1.00  0.00           H
ATOM   2183  HB3 ALA   162      22.621  39.197  45.943  1.00  0.00           H
ATOM   2184  C   ALA   162      20.304  40.758  46.007  1.00  0.00           C
ATOM   2185  O   ALA   162      19.949  40.533  47.121  1.00  0.00           O
ATOM   2186  N   ARG   163      20.446  42.050  45.687  1.00  0.00           N
ATOM   2187  H   ARG   163      20.636  42.346  44.741  1.00  0.00           H
ATOM   2188  CA  ARG   163      20.159  43.243  46.508  1.00  0.00           C
ATOM   2189  HA  ARG   163      20.818  43.097  47.364  1.00  0.00           H
ATOM   2190  CB  ARG   163      20.662  44.358  45.578  1.00  0.00           C
ATOM   2191  HB2 ARG   163      21.674  44.093  45.271  1.00  0.00           H
ATOM   2192  HB3 ARG   163      19.978  44.438  44.733  1.00  0.00           H
ATOM   2193  CG  ARG   163      20.679  45.656  46.282  1.00  0.00           C
ATOM   2194  HG2 ARG   163      19.842  45.779  46.971  1.00  0.00           H
ATOM   2195  HG3 ARG   163      21.475  45.511  47.012  1.00  0.00           H
ATOM   2196  CD  ARG   163      20.750  46.887  45.364  1.00  0.00           C
ATOM   2197  HD2 ARG   163      20.856  47.743  46.030  1.00  0.00           H
ATOM   2198  HD3 ARG   163      21.626  46.849  44.717  1.00  0.00           H
ATOM   2199  NE  ARG   163      19.550  46.945  44.549  1.00  0.00           N
ATOM   2200  HE  ARG   163      18.952  46.152  44.735  1.00  0.00           H
ATOM   2201  CZ  ARG   163      19.005  48.093  44.085  1.00  0.00           C
ATOM   2202  NH1 ARG   163      17.842  48.064  43.591  1.00  0.00           N
ATOM   2203 HH11 ARG   163      17.143  47.359  43.781  1.00  0.00           H
ATOM   2204 HH12 ARG   163      17.659  48.654  42.791  1.00  0.00           H
ATOM   2205  NH2 ARG   163      19.710  49.165  43.724  1.00  0.00           N
ATOM   2206 HH21 ARG   163      20.706  49.056  43.596  1.00  0.00           H
ATOM   2207 HH22 ARG   163      19.257  50.044  43.515  1.00  0.00           H
ATOM   2208  C   ARG   163      18.637  43.256  46.898  1.00  0.00           C
ATOM   2209  O   ARG   163      18.237  43.349  48.077  1.00  0.00           O
ATOM   2210  N   ASP   164      17.841  43.186  45.837  1.00  0.00           N
ATOM   2211  H   ASP   164      18.265  43.056  44.929  1.00  0.00           H
ATOM   2212  CA  ASP   164      16.410  43.234  45.913  1.00  0.00           C
ATOM   2213  HA  ASP   164      16.220  43.849  46.793  1.00  0.00           H
ATOM   2214  CB  ASP   164      15.786  43.759  44.598  1.00  0.00           C
ATOM   2215  HB2 ASP   164      16.160  43.156  43.771  1.00  0.00           H
ATOM   2216  HB3 ASP   164      14.716  43.577  44.705  1.00  0.00           H
ATOM   2217  CG  ASP   164      16.170  45.172  44.219  1.00  0.00           C
ATOM   2218  OD1 ASP   164      15.575  45.610  43.188  1.00  0.00           O
ATOM   2219  OD2 ASP   164      16.861  45.846  44.980  1.00  0.00           O
ATOM   2220  C   ASP   164      15.725  41.909  46.370  1.00  0.00           C
ATOM   2221  O   ASP   164      14.660  41.951  47.039  1.00  0.00           O
ATOM   2222  N   LYS   165      16.331  40.774  46.193  1.00  0.00           N
ATOM   2223  H   LYS   165      17.076  40.787  45.510  1.00  0.00           H
ATOM   2224  CA  LYS   165      16.163  39.590  47.094  1.00  0.00           C
ATOM   2225  HA  LYS   165      15.085  39.430  47.114  1.00  0.00           H
ATOM   2226  CB  LYS   165      16.967  38.363  46.625  1.00  0.00           C
ATOM   2227  HB2 LYS   165      17.915  38.773  46.276  1.00  0.00           H
ATOM   2228  HB3 LYS   165      16.992  37.579  47.382  1.00  0.00           H
ATOM   2229  CG  LYS   165      16.243  37.682  45.430  1.00  0.00           C
ATOM   2230  HG2 LYS   165      15.314  37.301  45.855  1.00  0.00           H
ATOM   2231  HG3 LYS   165      16.124  38.428  44.645  1.00  0.00           H
ATOM   2232  CD  LYS   165      17.225  36.559  44.955  1.00  0.00           C
ATOM   2233  HD2 LYS   165      17.916  37.002  44.237  1.00  0.00           H
ATOM   2234  HD3 LYS   165      17.853  36.219  45.778  1.00  0.00           H
ATOM   2235  CE  LYS   165      16.436  35.303  44.428  1.00  0.00           C
ATOM   2236  HE2 LYS   165      15.398  35.575  44.620  1.00  0.00           H
ATOM   2237  HE3 LYS   165      16.749  35.245  43.385  1.00  0.00           H
ATOM   2238  NZ  LYS   165      16.855  34.103  45.206  1.00  0.00           N
ATOM   2239  HZ1 LYS   165      17.819  33.925  44.965  1.00  0.00           H
ATOM   2240  HZ2 LYS   165      16.844  34.227  46.208  1.00  0.00           H
ATOM   2241  HZ3 LYS   165      16.250  33.363  44.880  1.00  0.00           H
ATOM   2242  C   LYS   165      16.498  39.741  48.580  1.00  0.00           C
ATOM   2243  O   LYS   165      15.657  39.589  49.480  1.00  0.00           O
ATOM   2244  N   TRP   166      17.693  40.141  48.948  1.00  0.00           N
ATOM   2245  H   TRP   166      18.380  40.263  48.219  1.00  0.00           H
ATOM   2246  CA  TRP   166      18.322  39.762  50.201  1.00  0.00           C
ATOM   2247  HA  TRP   166      17.586  39.252  50.823  1.00  0.00           H
ATOM   2248  CB  TRP   166      19.446  38.703  50.019  1.00  0.00           C
ATOM   2249  HB2 TRP   166      20.325  39.081  49.497  1.00  0.00           H
ATOM   2250  HB3 TRP   166      19.867  38.333  50.954  1.00  0.00           H
ATOM   2251  CG  TRP   166      18.996  37.433  49.315  1.00  0.00           C
ATOM   2252  CD1 TRP   166      17.876  36.775  49.652  1.00  0.00           C
ATOM   2253  HD1 TRP   166      17.045  37.100  50.261  1.00  0.00           H
ATOM   2254  NE1 TRP   166      17.800  35.583  49.027  1.00  0.00           N
ATOM   2255  HE1 TRP   166      16.972  35.005  49.006  1.00  0.00           H
ATOM   2256  CE2 TRP   166      18.942  35.310  48.267  1.00  0.00           C
ATOM   2257  CZ2 TRP   166      19.182  34.307  47.295  1.00  0.00           C
ATOM   2258  HZ2 TRP   166      18.463  33.505  47.210  1.00  0.00           H
ATOM   2259  CH2 TRP   166      20.451  34.304  46.714  1.00  0.00           C
ATOM   2260  HH2 TRP   166      20.736  33.448  46.120  1.00  0.00           H
ATOM   2261  CZ3 TRP   166      21.177  35.500  46.689  1.00  0.00           C
ATOM   2262  HZ3 TRP   166      22.064  35.707  46.109  1.00  0.00           H
ATOM   2263  CE3 TRP   166      20.847  36.582  47.544  1.00  0.00           C
ATOM   2264  HE3 TRP   166      21.343  37.539  47.472  1.00  0.00           H
ATOM   2265  CD2 TRP   166      19.708  36.518  48.394  1.00  0.00           C
ATOM   2266  C   TRP   166      18.733  40.880  51.126  1.00  0.00           C
ATOM   2267  O   TRP   166      18.926  40.674  52.301  1.00  0.00           O
ATOM   2268  N   LEU   167      18.840  42.139  50.696  1.00  0.00           N
ATOM   2269  H   LEU   167      18.253  42.425  49.926  1.00  0.00           H
ATOM   2270  CA  LEU   167      19.316  43.267  51.507  1.00  0.00           C
ATOM   2271  HA  LEU   167      20.081  42.900  52.190  1.00  0.00           H
ATOM   2272  CB  LEU   167      20.011  44.333  50.595  1.00  0.00           C
ATOM   2273  HB2 LEU   167      20.509  43.819  49.773  1.00  0.00           H
ATOM   2274  HB3 LEU   167      19.172  44.909  50.203  1.00  0.00           H
ATOM   2275  CG  LEU   167      20.971  45.426  51.162  1.00  0.00           C
ATOM   2276  HG  LEU   167      20.467  46.038  51.911  1.00  0.00           H
ATOM   2277  CD1 LEU   167      22.287  44.882  51.730  1.00  0.00           C
ATOM   2278 HD11 LEU   167      22.578  43.925  51.297  1.00  0.00           H
ATOM   2279 HD12 LEU   167      23.051  45.661  51.731  1.00  0.00           H
ATOM   2280 HD13 LEU   167      22.157  44.771  52.806  1.00  0.00           H
ATOM   2281  CD2 LEU   167      21.344  46.355  50.050  1.00  0.00           C
ATOM   2282 HD21 LEU   167      20.486  46.979  49.801  1.00  0.00           H
ATOM   2283 HD22 LEU   167      22.220  46.939  50.330  1.00  0.00           H
ATOM   2284 HD23 LEU   167      21.578  45.722  49.194  1.00  0.00           H
ATOM   2285  C   LEU   167      18.112  43.792  52.368  1.00  0.00           C
ATOM   2286  O   LEU   167      17.056  44.177  51.737  1.00  0.00           O
ATOM   2287  N   ALA   168      18.233  43.728  53.690  1.00  0.00           N
ATOM   2288  H   ALA   168      19.133  43.332  53.918  1.00  0.00           H
ATOM   2289  CA  ALA   168      17.556  44.617  54.635  1.00  0.00           C
ATOM   2290  HA  ALA   168      16.487  44.407  54.633  1.00  0.00           H
ATOM   2291  CB  ALA   168      18.041  44.399  56.099  1.00  0.00           C
ATOM   2292  HB1 ALA   168      17.236  44.699  56.770  1.00  0.00           H
ATOM   2293  HB2 ALA   168      18.120  43.315  56.183  1.00  0.00           H
ATOM   2294  HB3 ALA   168      18.943  44.952  56.360  1.00  0.00           H
ATOM   2295  C   ALA   168      17.663  46.120  54.130  1.00  0.00           C
ATOM   2296  O   ALA   168      18.729  46.450  53.557  1.00  0.00           O
ATOM   2297  N   PRO   169      16.646  46.952  54.468  1.00  0.00           N
ATOM   2298  CD  PRO   169      15.327  46.565  55.052  1.00  0.00           C
ATOM   2299  HD2 PRO   169      15.352  46.217  56.085  1.00  0.00           H
ATOM   2300  HD3 PRO   169      14.929  45.768  54.424  1.00  0.00           H
ATOM   2301  CG  PRO   169      14.347  47.673  54.812  1.00  0.00           C
ATOM   2302  HG2 PRO   169      13.985  48.141  55.727  1.00  0.00           H
ATOM   2303  HG3 PRO   169      13.487  47.401  54.200  1.00  0.00           H
ATOM   2304  CB  PRO   169      15.205  48.794  54.169  1.00  0.00           C
ATOM   2305  HB2 PRO   169      15.147  49.599  54.902  1.00  0.00           H
ATOM   2306  HB3 PRO   169      14.686  48.948  53.223  1.00  0.00           H
ATOM   2307  CA  PRO   169      16.624  48.316  53.906  1.00  0.00           C
ATOM   2308  HA  PRO   169      16.814  48.141  52.847  1.00  0.00           H
ATOM   2309  C   PRO   169      17.718  49.178  54.522  1.00  0.00           C
ATOM   2310  O   PRO   169      18.027  50.328  54.093  1.00  0.00           O
ATOM   2311  N   ASP   170      18.325  48.739  55.597  1.00  0.00           N
ATOM   2312  H   ASP   170      18.009  47.826  55.892  1.00  0.00           H
ATOM   2313  CA  ASP   170      19.428  49.455  56.203  1.00  0.00           C
ATOM   2314  HA  ASP   170      19.218  50.523  56.255  1.00  0.00           H
ATOM   2315  CB  ASP   170      19.579  49.044  57.728  1.00  0.00           C
ATOM   2316  HB2 ASP   170      20.433  49.570  58.157  1.00  0.00           H
ATOM   2317  HB3 ASP   170      18.710  49.411  58.275  1.00  0.00           H
ATOM   2318  CG  ASP   170      19.500  47.550  58.082  1.00  0.00           C
ATOM   2319  OD1 ASP   170      18.753  47.123  58.971  1.00  0.00           O
ATOM   2320  OD2 ASP   170      20.202  46.857  57.320  1.00  0.00           O
ATOM   2321  C   ASP   170      20.802  49.214  55.552  1.00  0.00           C
ATOM   2322  O   ASP   170      21.837  49.686  55.936  1.00  0.00           O
ATOM   2323  N   GLY   171      20.800  48.461  54.417  1.00  0.00           N
ATOM   2324  H   GLY   171      19.970  47.934  54.189  1.00  0.00           H
ATOM   2325  CA  GLY   171      22.119  47.836  54.123  1.00  0.00           C
ATOM   2326  HA2 GLY   171      22.357  47.105  54.896  1.00  0.00           H
ATOM   2327  HA3 GLY   171      21.936  47.307  53.188  1.00  0.00           H
ATOM   2328  C   GLY   171      23.242  48.684  53.667  1.00  0.00           C
ATOM   2329  O   GLY   171      22.943  49.712  53.099  1.00  0.00           O
ATOM   2330  N   LEU   172      24.383  48.065  53.589  1.00  0.00           N
ATOM   2331  H   LEU   172      24.578  47.242  54.140  1.00  0.00           H
ATOM   2332  CA  LEU   172      25.502  48.568  52.938  1.00  0.00           C
ATOM   2333  HA  LEU   172      25.289  49.615  52.721  1.00  0.00           H
ATOM   2334  CB  LEU   172      26.781  48.466  53.837  1.00  0.00           C
ATOM   2335  HB2 LEU   172      26.685  48.953  54.808  1.00  0.00           H
ATOM   2336  HB3 LEU   172      26.948  47.418  54.083  1.00  0.00           H
ATOM   2337  CG  LEU   172      28.096  49.068  53.207  1.00  0.00           C
ATOM   2338  HG  LEU   172      28.234  48.686  52.195  1.00  0.00           H
ATOM   2339  CD1 LEU   172      27.937  50.599  53.295  1.00  0.00           C
ATOM   2340 HD11 LEU   172      27.831  50.928  54.329  1.00  0.00           H
ATOM   2341 HD12 LEU   172      28.939  50.923  53.014  1.00  0.00           H
ATOM   2342 HD13 LEU   172      27.160  51.019  52.657  1.00  0.00           H
ATOM   2343  CD2 LEU   172      29.329  48.523  53.982  1.00  0.00           C
ATOM   2344 HD21 LEU   172      29.035  48.266  54.999  1.00  0.00           H
ATOM   2345 HD22 LEU   172      29.675  47.526  53.706  1.00  0.00           H
ATOM   2346 HD23 LEU   172      30.185  49.192  53.897  1.00  0.00           H
ATOM   2347  C   LEU   172      25.730  47.852  51.612  1.00  0.00           C
ATOM   2348  O   LEU   172      25.931  46.637  51.608  1.00  0.00           O
ATOM   2349  N   ILE   173      25.691  48.549  50.508  1.00  0.00           N
ATOM   2350  H   ILE   173      25.455  49.530  50.539  1.00  0.00           H
ATOM   2351  CA  ILE   173      26.417  48.122  49.245  1.00  0.00           C
ATOM   2352  HA  ILE   173      26.328  47.036  49.236  1.00  0.00           H
ATOM   2353  CB  ILE   173      25.720  48.530  47.878  1.00  0.00           C
ATOM   2354  HB  ILE   173      25.982  49.581  47.754  1.00  0.00           H
ATOM   2355  CG2 ILE   173      26.203  47.700  46.682  1.00  0.00           C
ATOM   2356 HG21 ILE   173      27.284  47.572  46.732  1.00  0.00           H
ATOM   2357 HG22 ILE   173      25.687  46.742  46.756  1.00  0.00           H
ATOM   2358 HG23 ILE   173      25.946  48.069  45.689  1.00  0.00           H
ATOM   2359  CG1 ILE   173      24.180  48.409  47.922  1.00  0.00           C
ATOM   2360 HG12 ILE   173      23.875  47.373  48.069  1.00  0.00           H
ATOM   2361 HG13 ILE   173      23.802  48.818  48.859  1.00  0.00           H
ATOM   2362  CD1 ILE   173      23.536  49.106  46.720  1.00  0.00           C
ATOM   2363 HD11 ILE   173      24.260  49.814  46.315  1.00  0.00           H
ATOM   2364 HD12 ILE   173      23.298  48.421  45.907  1.00  0.00           H
ATOM   2365 HD13 ILE   173      22.666  49.623  47.123  1.00  0.00           H
ATOM   2366  C   ILE   173      27.908  48.502  49.277  1.00  0.00           C
ATOM   2367  O   ILE   173      28.241  49.668  49.547  1.00  0.00           O
ATOM   2368  N   PHE   174      28.769  47.519  48.850  1.00  0.00           N
ATOM   2369  H   PHE   174      28.353  46.649  48.551  1.00  0.00           H
ATOM   2370  CA  PHE   174      30.192  47.532  49.055  1.00  0.00           C
ATOM   2371  HA  PHE   174      30.646  48.522  49.094  1.00  0.00           H
ATOM   2372  CB  PHE   174      30.464  46.782  50.356  1.00  0.00           C
ATOM   2373  HB2 PHE   174      29.897  47.331  51.108  1.00  0.00           H
ATOM   2374  HB3 PHE   174      30.117  45.750  50.411  1.00  0.00           H
ATOM   2375  CG  PHE   174      31.868  46.919  50.953  1.00  0.00           C
ATOM   2376  CD1 PHE   174      32.851  45.946  50.576  1.00  0.00           C
ATOM   2377  HD1 PHE   174      32.543  45.177  49.883  1.00  0.00           H
ATOM   2378  CE1 PHE   174      34.150  46.006  51.125  1.00  0.00           C
ATOM   2379  HE1 PHE   174      34.962  45.419  50.722  1.00  0.00           H
ATOM   2380  CZ  PHE   174      34.422  47.040  52.130  1.00  0.00           C
ATOM   2381  HZ  PHE   174      35.377  47.305  52.559  1.00  0.00           H
ATOM   2382  CE2 PHE   174      33.380  47.937  52.560  1.00  0.00           C
ATOM   2383  HE2 PHE   174      33.620  48.903  52.980  1.00  0.00           H
ATOM   2384  CD2 PHE   174      32.101  47.775  52.015  1.00  0.00           C
ATOM   2385  HD2 PHE   174      31.391  48.574  52.170  1.00  0.00           H
ATOM   2386  C   PHE   174      30.975  46.938  47.801  1.00  0.00           C
ATOM   2387  O   PHE   174      30.994  45.746  47.646  1.00  0.00           O
ATOM   2388  N   PRO   175      31.707  47.795  47.038  1.00  0.00           N
ATOM   2389  CD  PRO   175      32.513  47.394  45.914  1.00  0.00           C
ATOM   2390  HD2 PRO   175      31.897  47.234  45.029  1.00  0.00           H
ATOM   2391  HD3 PRO   175      33.020  46.472  46.197  1.00  0.00           H
ATOM   2392  CG  PRO   175      33.463  48.488  45.685  1.00  0.00           C
ATOM   2393  HG2 PRO   175      33.935  48.564  44.706  1.00  0.00           H
ATOM   2394  HG3 PRO   175      34.365  48.334  46.277  1.00  0.00           H
ATOM   2395  CB  PRO   175      32.659  49.774  46.088  1.00  0.00           C
ATOM   2396  HB2 PRO   175      32.296  50.242  45.172  1.00  0.00           H
ATOM   2397  HB3 PRO   175      33.337  50.501  46.536  1.00  0.00           H
ATOM   2398  CA  PRO   175      31.436  49.240  46.965  1.00  0.00           C
ATOM   2399  HA  PRO   175      31.459  49.706  47.950  1.00  0.00           H
ATOM   2400  C   PRO   175      30.133  49.722  46.420  1.00  0.00           C
ATOM   2401  O   PRO   175      29.427  48.913  45.810  1.00  0.00           O
ATOM   2402  N   ASP   176      29.753  50.960  46.646  1.00  0.00           N
ATOM   2403  H   ASP   176      30.379  51.666  47.005  1.00  0.00           H
ATOM   2404  CA  ASP   176      28.454  51.434  46.064  1.00  0.00           C
ATOM   2405  HA  ASP   176      27.740  50.634  45.864  1.00  0.00           H
ATOM   2406  CB  ASP   176      27.813  52.396  47.043  1.00  0.00           C
ATOM   2407  HB2 ASP   176      26.940  52.820  46.547  1.00  0.00           H
ATOM   2408  HB3 ASP   176      27.541  51.800  47.914  1.00  0.00           H
ATOM   2409  CG  ASP   176      28.603  53.554  47.478  1.00  0.00           C
ATOM   2410  OD1 ASP   176      28.327  54.666  46.946  1.00  0.00           O
ATOM   2411  OD2 ASP   176      29.236  53.445  48.491  1.00  0.00           O
ATOM   2412  C   ASP   176      28.617  52.081  44.655  1.00  0.00           C
ATOM   2413  O   ASP   176      27.843  51.854  43.769  1.00  0.00           O
ATOM   2414  N   ARG   177      29.486  53.090  44.492  1.00  0.00           N
ATOM   2415  H   ARG   177      30.163  53.226  45.228  1.00  0.00           H
ATOM   2416  CA  ARG   177      29.668  53.691  43.188  1.00  0.00           C
ATOM   2417  HA  ARG   177      28.785  53.577  42.561  1.00  0.00           H
ATOM   2418  CB  ARG   177      29.574  55.193  43.419  1.00  0.00           C
ATOM   2419  HB2 ARG   177      30.121  55.470  44.321  1.00  0.00           H
ATOM   2420  HB3 ARG   177      30.063  55.802  42.659  1.00  0.00           H
ATOM   2421  CG  ARG   177      28.138  55.770  43.676  1.00  0.00           C
ATOM   2422  HG2 ARG   177      27.728  55.738  42.667  1.00  0.00           H
ATOM   2423  HG3 ARG   177      27.673  54.953  44.227  1.00  0.00           H
ATOM   2424  CD  ARG   177      28.038  57.203  44.216  1.00  0.00           C
ATOM   2425  HD2 ARG   177      27.022  57.596  44.171  1.00  0.00           H
ATOM   2426  HD3 ARG   177      28.239  57.243  45.286  1.00  0.00           H
ATOM   2427  NE  ARG   177      28.847  58.154  43.409  1.00  0.00           N
ATOM   2428  HE  ARG   177      28.515  58.252  42.461  1.00  0.00           H
ATOM   2429  CZ  ARG   177      30.121  58.466  43.567  1.00  0.00           C
ATOM   2430  NH1 ARG   177      30.779  58.371  44.706  1.00  0.00           N
ATOM   2431 HH11 ARG   177      31.788  58.378  44.732  1.00  0.00           H
ATOM   2432 HH12 ARG   177      30.399  57.706  45.365  1.00  0.00           H
ATOM   2433  NH2 ARG   177      30.729  59.081  42.574  1.00  0.00           N
ATOM   2434 HH21 ARG   177      31.736  59.004  42.566  1.00  0.00           H
ATOM   2435 HH22 ARG   177      30.238  59.602  41.862  1.00  0.00           H
ATOM   2436  C   ARG   177      30.900  53.330  42.377  1.00  0.00           C
ATOM   2437  O   ARG   177      31.894  52.706  42.894  1.00  0.00           O
ATOM   2438  N   ALA   178      30.769  53.669  41.103  1.00  0.00           N
ATOM   2439  H   ALA   178      29.912  54.151  40.873  1.00  0.00           H
ATOM   2440  CA  ALA   178      31.801  53.636  40.149  1.00  0.00           C
ATOM   2441  HA  ALA   178      32.677  53.948  40.718  1.00  0.00           H
ATOM   2442  CB  ALA   178      32.034  52.182  39.677  1.00  0.00           C
ATOM   2443  HB1 ALA   178      32.843  52.277  38.953  1.00  0.00           H
ATOM   2444  HB2 ALA   178      32.299  51.641  40.585  1.00  0.00           H
ATOM   2445  HB3 ALA   178      31.135  51.732  39.257  1.00  0.00           H
ATOM   2446  C   ALA   178      31.711  54.632  38.936  1.00  0.00           C
ATOM   2447  O   ALA   178      30.565  54.881  38.486  1.00  0.00           O
ATOM   2448  N   THR   179      32.803  55.042  38.298  1.00  0.00           N
ATOM   2449  H   THR   179      33.644  54.873  38.831  1.00  0.00           H
ATOM   2450  CA  THR   179      32.785  56.048  37.165  1.00  0.00           C
ATOM   2451  HA  THR   179      31.829  56.028  36.642  1.00  0.00           H
ATOM   2452  CB  THR   179      33.001  57.453  37.572  1.00  0.00           C
ATOM   2453  HB  THR   179      32.985  57.872  36.566  1.00  0.00           H
ATOM   2454  CG2 THR   179      31.863  58.106  38.333  1.00  0.00           C
ATOM   2455 HG21 THR   179      31.748  59.139  38.007  1.00  0.00           H
ATOM   2456 HG22 THR   179      30.937  57.556  38.166  1.00  0.00           H
ATOM   2457 HG23 THR   179      31.911  57.933  39.409  1.00  0.00           H
ATOM   2458  OG1 THR   179      34.244  57.783  38.097  1.00  0.00           O
ATOM   2459  HG1 THR   179      34.533  58.482  37.505  1.00  0.00           H
ATOM   2460  C   THR   179      33.793  55.655  36.116  1.00  0.00           C
ATOM   2461  O   THR   179      34.940  55.276  36.433  1.00  0.00           O
ATOM   2462  N   LEU   180      33.381  55.648  34.844  1.00  0.00           N
ATOM   2463  H   LEU   180      32.389  55.805  34.737  1.00  0.00           H
ATOM   2464  CA  LEU   180      34.116  55.129  33.700  1.00  0.00           C
ATOM   2465  HA  LEU   180      35.090  54.770  34.033  1.00  0.00           H
ATOM   2466  CB  LEU   180      33.289  54.083  33.031  1.00  0.00           C
ATOM   2467  HB2 LEU   180      33.122  53.287  33.757  1.00  0.00           H
ATOM   2468  HB3 LEU   180      32.355  54.522  32.680  1.00  0.00           H
ATOM   2469  CG  LEU   180      33.991  53.450  31.825  1.00  0.00           C
ATOM   2470  HG  LEU   180      34.162  54.171  31.026  1.00  0.00           H
ATOM   2471  CD1 LEU   180      35.231  52.748  32.173  1.00  0.00           C
ATOM   2472 HD11 LEU   180      35.004  52.077  33.002  1.00  0.00           H
ATOM   2473 HD12 LEU   180      35.512  52.118  31.329  1.00  0.00           H
ATOM   2474 HD13 LEU   180      36.055  53.400  32.464  1.00  0.00           H
ATOM   2475  CD2 LEU   180      33.000  52.425  31.309  1.00  0.00           C
ATOM   2476 HD21 LEU   180      33.420  51.859  30.477  1.00  0.00           H
ATOM   2477 HD22 LEU   180      32.694  51.776  32.130  1.00  0.00           H
ATOM   2478 HD23 LEU   180      32.099  52.926  30.956  1.00  0.00           H
ATOM   2479  C   LEU   180      34.454  56.244  32.695  1.00  0.00           C
ATOM   2480  O   LEU   180      33.624  57.175  32.482  1.00  0.00           O
ATOM   2481  N   TYR   181      35.661  56.239  32.185  1.00  0.00           N
ATOM   2482  H   TYR   181      36.372  55.587  32.485  1.00  0.00           H
ATOM   2483  CA  TYR   181      36.201  57.255  31.360  1.00  0.00           C
ATOM   2484  HA  TYR   181      35.322  57.856  31.127  1.00  0.00           H
ATOM   2485  CB  TYR   181      37.205  58.012  32.201  1.00  0.00           C
ATOM   2486  HB2 TYR   181      38.093  57.435  32.460  1.00  0.00           H
ATOM   2487  HB3 TYR   181      37.484  58.923  31.671  1.00  0.00           H
ATOM   2488  CG  TYR   181      36.686  58.574  33.479  1.00  0.00           C
ATOM   2489  CD1 TYR   181      36.398  59.969  33.574  1.00  0.00           C
ATOM   2490  HD1 TYR   181      36.562  60.505  32.651  1.00  0.00           H
ATOM   2491  CE1 TYR   181      36.092  60.489  34.905  1.00  0.00           C
ATOM   2492  HE1 TYR   181      35.959  61.557  34.987  1.00  0.00           H
ATOM   2493  CZ  TYR   181      35.974  59.593  36.023  1.00  0.00           C
ATOM   2494  OH  TYR   181      35.704  60.125  37.244  1.00  0.00           O
ATOM   2495  HH  TYR   181      35.802  61.080  37.244  1.00  0.00           H
ATOM   2496  CE2 TYR   181      36.321  58.203  35.840  1.00  0.00           C
ATOM   2497  HE2 TYR   181      36.316  57.566  36.713  1.00  0.00           H
ATOM   2498  CD2 TYR   181      36.760  57.682  34.616  1.00  0.00           C
ATOM   2499  HD2 TYR   181      37.067  56.648  34.666  1.00  0.00           H
ATOM   2500  C   TYR   181      36.854  56.819  30.102  1.00  0.00           C
ATOM   2501  O   TYR   181      37.139  55.627  29.872  1.00  0.00           O
ATOM   2502  N   VAL   182      37.175  57.788  29.278  1.00  0.00           N
ATOM   2503  H   VAL   182      37.154  58.754  29.572  1.00  0.00           H
ATOM   2504  CA  VAL   182      37.936  57.561  27.955  1.00  0.00           C
ATOM   2505  HA  VAL   182      38.320  56.541  27.981  1.00  0.00           H
ATOM   2506  CB  VAL   182      36.993  57.652  26.776  1.00  0.00           C
ATOM   2507  HB  VAL   182      36.238  56.881  26.930  1.00  0.00           H
ATOM   2508  CG1 VAL   182      36.177  58.897  26.598  1.00  0.00           C
ATOM   2509 HG11 VAL   182      36.024  59.381  27.563  1.00  0.00           H
ATOM   2510 HG12 VAL   182      36.631  59.575  25.876  1.00  0.00           H
ATOM   2511 HG13 VAL   182      35.206  58.656  26.164  1.00  0.00           H
ATOM   2512  CG2 VAL   182      37.598  57.433  25.428  1.00  0.00           C
ATOM   2513 HG21 VAL   182      36.857  57.497  24.631  1.00  0.00           H
ATOM   2514 HG22 VAL   182      38.444  58.082  25.203  1.00  0.00           H
ATOM   2515 HG23 VAL   182      38.036  56.438  25.344  1.00  0.00           H
ATOM   2516  C   VAL   182      38.983  58.598  27.959  1.00  0.00           C
ATOM   2517  O   VAL   182      38.633  59.742  28.286  1.00  0.00           O
ATOM   2518  N   THR   183      40.220  58.272  27.419  1.00  0.00           N
ATOM   2519  H   THR   183      40.470  57.307  27.257  1.00  0.00           H
ATOM   2520  CA  THR   183      41.270  59.243  27.157  1.00  0.00           C
ATOM   2521  HA  THR   183      40.813  60.209  26.940  1.00  0.00           H
ATOM   2522  CB  THR   183      42.258  59.276  28.375  1.00  0.00           C
ATOM   2523  HB  THR   183      41.711  59.533  29.282  1.00  0.00           H
ATOM   2524  CG2 THR   183      43.095  58.029  28.677  1.00  0.00           C
ATOM   2525 HG21 THR   183      42.577  57.122  28.989  1.00  0.00           H
ATOM   2526 HG22 THR   183      43.616  57.734  27.765  1.00  0.00           H
ATOM   2527 HG23 THR   183      43.868  58.267  29.407  1.00  0.00           H
ATOM   2528  OG1 THR   183      42.996  60.416  28.112  1.00  0.00           O
ATOM   2529  HG1 THR   183      42.377  61.116  27.894  1.00  0.00           H
ATOM   2530  C   THR   183      41.986  58.916  25.794  1.00  0.00           C
ATOM   2531  O   THR   183      41.913  57.790  25.377  1.00  0.00           O
ATOM   2532  N   ALA   184      42.620  59.897  25.134  1.00  0.00           N
ATOM   2533  H   ALA   184      42.470  60.848  25.439  1.00  0.00           H
ATOM   2534  CA  ALA   184      43.236  59.694  23.774  1.00  0.00           C
ATOM   2535  HA  ALA   184      43.039  58.704  23.362  1.00  0.00           H
ATOM   2536  CB  ALA   184      42.544  60.808  22.921  1.00  0.00           C
ATOM   2537  HB1 ALA   184      42.473  61.734  23.493  1.00  0.00           H
ATOM   2538  HB2 ALA   184      42.973  60.966  21.932  1.00  0.00           H
ATOM   2539  HB3 ALA   184      41.533  60.464  22.702  1.00  0.00           H
ATOM   2540  C   ALA   184      44.819  59.851  23.882  1.00  0.00           C
ATOM   2541  O   ALA   184      45.376  60.798  24.341  1.00  0.00           O
ATOM   2542  N   ILE   185      45.466  58.704  23.556  1.00  0.00           N
ATOM   2543  H   ILE   185      44.912  57.971  23.138  1.00  0.00           H
ATOM   2544  CA  ILE   185      46.882  58.468  23.951  1.00  0.00           C
ATOM   2545  HA  ILE   185      47.291  59.286  24.544  1.00  0.00           H
ATOM   2546  CB  ILE   185      47.053  57.179  24.787  1.00  0.00           C
ATOM   2547  HB  ILE   185      47.984  57.343  25.330  1.00  0.00           H
ATOM   2548  CG2 ILE   185      46.173  57.189  26.039  1.00  0.00           C
ATOM   2549 HG21 ILE   185      45.128  56.954  25.839  1.00  0.00           H
ATOM   2550 HG22 ILE   185      46.500  56.400  26.716  1.00  0.00           H
ATOM   2551 HG23 ILE   185      46.253  58.180  26.486  1.00  0.00           H
ATOM   2552  CG1 ILE   185      47.031  55.832  23.979  1.00  0.00           C
ATOM   2553 HG12 ILE   185      45.966  55.630  23.861  1.00  0.00           H
ATOM   2554 HG13 ILE   185      47.281  56.028  22.937  1.00  0.00           H
ATOM   2555  CD1 ILE   185      47.832  54.588  24.423  1.00  0.00           C
ATOM   2556 HD11 ILE   185      48.709  54.545  23.777  1.00  0.00           H
ATOM   2557 HD12 ILE   185      48.349  54.654  25.381  1.00  0.00           H
ATOM   2558 HD13 ILE   185      47.404  53.589  24.342  1.00  0.00           H
ATOM   2559  C   ILE   185      47.912  58.379  22.809  1.00  0.00           C
ATOM   2560  O   ILE   185      47.483  58.175  21.618  1.00  0.00           O
ATOM   2561  N   GLU   186      49.232  58.466  22.990  1.00  0.00           N
ATOM   2562  H   GLU   186      49.598  59.077  23.706  1.00  0.00           H
ATOM   2563  CA  GLU   186      50.315  57.925  22.128  1.00  0.00           C
ATOM   2564  HA  GLU   186      49.996  57.828  21.091  1.00  0.00           H
ATOM   2565  CB  GLU   186      51.478  58.940  22.185  1.00  0.00           C
ATOM   2566  HB2 GLU   186      51.292  59.827  21.579  1.00  0.00           H
ATOM   2567  HB3 GLU   186      51.446  59.387  23.178  1.00  0.00           H
ATOM   2568  CG  GLU   186      52.922  58.586  21.808  1.00  0.00           C
ATOM   2569  HG2 GLU   186      53.263  57.779  22.456  1.00  0.00           H
ATOM   2570  HG3 GLU   186      53.018  58.294  20.762  1.00  0.00           H
ATOM   2571  CD  GLU   186      53.806  59.794  22.132  1.00  0.00           C
ATOM   2572  OE1 GLU   186      54.740  59.636  22.979  1.00  0.00           O
ATOM   2573  OE2 GLU   186      53.635  60.882  21.532  1.00  0.00           O
ATOM   2574  C   GLU   186      50.746  56.485  22.504  1.00  0.00           C
ATOM   2575  O   GLU   186      50.636  56.043  23.586  1.00  0.00           O
ATOM   2576  N   ASP   187      51.525  55.882  21.630  1.00  0.00           N
ATOM   2577  H   ASP   187      51.781  56.332  20.762  1.00  0.00           H
ATOM   2578  CA  ASP   187      52.370  54.732  22.015  1.00  0.00           C
ATOM   2579  HA  ASP   187      52.742  54.906  23.024  1.00  0.00           H
ATOM   2580  CB  ASP   187      51.545  53.503  21.996  1.00  0.00           C
ATOM   2581  HB2 ASP   187      51.001  53.493  22.941  1.00  0.00           H
ATOM   2582  HB3 ASP   187      50.903  53.464  21.116  1.00  0.00           H
ATOM   2583  CG  ASP   187      52.332  52.204  22.069  1.00  0.00           C
ATOM   2584  OD1 ASP   187      53.400  52.320  22.732  1.00  0.00           O
ATOM   2585  OD2 ASP   187      51.769  51.109  21.961  1.00  0.00           O
ATOM   2586  C   ASP   187      53.548  54.629  21.041  1.00  0.00           C
ATOM   2587  O   ASP   187      53.357  54.266  19.875  1.00  0.00           O
ATOM   2588  N   ARG   188      54.817  54.680  21.540  1.00  0.00           N
ATOM   2589  H   ARG   188      54.900  54.443  22.519  1.00  0.00           H
ATOM   2590  CA  ARG   188      56.015  54.489  20.793  1.00  0.00           C
ATOM   2591  HA  ARG   188      55.921  55.124  19.913  1.00  0.00           H
ATOM   2592  CB  ARG   188      57.260  54.776  21.739  1.00  0.00           C
ATOM   2593  HB2 ARG   188      57.209  54.083  22.579  1.00  0.00           H
ATOM   2594  HB3 ARG   188      58.239  54.618  21.284  1.00  0.00           H
ATOM   2595  CG  ARG   188      57.224  56.225  22.349  1.00  0.00           C
ATOM   2596  HG2 ARG   188      56.240  56.453  22.759  1.00  0.00           H
ATOM   2597  HG3 ARG   188      57.907  56.416  23.176  1.00  0.00           H
ATOM   2598  CD  ARG   188      57.581  57.362  21.360  1.00  0.00           C
ATOM   2599  HD2 ARG   188      58.667  57.318  21.280  1.00  0.00           H
ATOM   2600  HD3 ARG   188      57.024  57.166  20.445  1.00  0.00           H
ATOM   2601  NE  ARG   188      57.100  58.704  21.781  1.00  0.00           N
ATOM   2602  HE  ARG   188      56.434  58.806  22.533  1.00  0.00           H
ATOM   2603  CZ  ARG   188      57.453  59.915  21.236  1.00  0.00           C
ATOM   2604  NH1 ARG   188      58.247  59.942  20.198  1.00  0.00           N
ATOM   2605 HH11 ARG   188      58.936  59.208  20.116  1.00  0.00           H
ATOM   2606 HH12 ARG   188      58.693  60.812  19.944  1.00  0.00           H
ATOM   2607  NH2 ARG   188      56.739  60.943  21.567  1.00  0.00           N
ATOM   2608 HH21 ARG   188      56.736  61.688  20.885  1.00  0.00           H
ATOM   2609 HH22 ARG   188      55.938  60.799  22.165  1.00  0.00           H
ATOM   2610  C   ARG   188      56.279  53.083  20.292  1.00  0.00           C
ATOM   2611  O   ARG   188      56.896  52.915  19.218  1.00  0.00           O
ATOM   2612  N   GLN   189      55.863  52.020  20.966  1.00  0.00           N
ATOM   2613  H   GLN   189      55.342  52.225  21.806  1.00  0.00           H
ATOM   2614  CA  GLN   189      56.011  50.629  20.608  1.00  0.00           C
ATOM   2615  HA  GLN   189      56.867  50.426  19.965  1.00  0.00           H
ATOM   2616  CB  GLN   189      56.088  49.831  21.903  1.00  0.00           C
ATOM   2617  HB2 GLN   189      55.144  49.799  22.447  1.00  0.00           H
ATOM   2618  HB3 GLN   189      56.347  48.794  21.691  1.00  0.00           H
ATOM   2619  CG  GLN   189      57.131  50.367  22.861  1.00  0.00           C
ATOM   2620  HG2 GLN   189      56.837  51.396  23.065  1.00  0.00           H
ATOM   2621  HG3 GLN   189      57.045  49.732  23.743  1.00  0.00           H
ATOM   2622  CD  GLN   189      58.500  50.351  22.115  1.00  0.00           C
ATOM   2623  OE1 GLN   189      58.971  49.454  21.435  1.00  0.00           O
ATOM   2624  NE2 GLN   189      59.186  51.456  22.110  1.00  0.00           N
ATOM   2625 HE21 GLN   189      59.877  51.568  21.382  1.00  0.00           H
ATOM   2626 HE22 GLN   189      58.855  52.127  22.788  1.00  0.00           H
ATOM   2627  C   GLN   189      54.856  50.093  19.718  1.00  0.00           C
ATOM   2628  O   GLN   189      54.494  48.880  19.667  1.00  0.00           O
ATOM   2629  N   TYR   190      54.109  51.028  19.113  1.00  0.00           N
ATOM   2630  H   TYR   190      54.391  51.998  19.106  1.00  0.00           H
ATOM   2631  CA  TYR   190      52.980  50.752  18.237  1.00  0.00           C
ATOM   2632  HA  TYR   190      52.804  49.679  18.149  1.00  0.00           H
ATOM   2633  CB  TYR   190      51.670  51.415  18.699  1.00  0.00           C
ATOM   2634  HB2 TYR   190      51.095  50.906  19.472  1.00  0.00           H
ATOM   2635  HB3 TYR   190      51.841  52.431  19.056  1.00  0.00           H
ATOM   2636  CG  TYR   190      50.608  51.608  17.620  1.00  0.00           C
ATOM   2637  CD1 TYR   190      49.640  50.580  17.464  1.00  0.00           C
ATOM   2638  HD1 TYR   190      49.699  49.686  18.067  1.00  0.00           H
ATOM   2639  CE1 TYR   190      48.382  50.803  16.786  1.00  0.00           C
ATOM   2640  HE1 TYR   190      47.656  50.006  16.725  1.00  0.00           H
ATOM   2641  CZ  TYR   190      48.250  52.075  16.125  1.00  0.00           C
ATOM   2642  OH  TYR   190      47.171  52.423  15.421  1.00  0.00           O
ATOM   2643  HH  TYR   190      46.569  51.727  15.149  1.00  0.00           H
ATOM   2644  CE2 TYR   190      49.226  53.098  16.256  1.00  0.00           C
ATOM   2645  HE2 TYR   190      48.910  53.976  15.712  1.00  0.00           H
ATOM   2646  CD2 TYR   190      50.398  52.850  16.967  1.00  0.00           C
ATOM   2647  HD2 TYR   190      51.251  53.512  16.966  1.00  0.00           H
ATOM   2648  C   TYR   190      53.351  51.065  16.746  1.00  0.00           C
ATOM   2649  O   TYR   190      54.234  51.834  16.403  1.00  0.00           O
ATOM   2650  N   LYS   191      52.541  50.501  15.799  1.00  0.00           N
ATOM   2651  H   LYS   191      51.893  49.803  16.135  1.00  0.00           H
ATOM   2652  CA  LYS   191      52.977  50.315  14.430  1.00  0.00           C
ATOM   2653  HA  LYS   191      53.947  49.833  14.553  1.00  0.00           H
ATOM   2654  CB  LYS   191      52.155  49.189  13.752  1.00  0.00           C
ATOM   2655  HB2 LYS   191      52.921  48.612  13.236  1.00  0.00           H
ATOM   2656  HB3 LYS   191      51.775  48.473  14.480  1.00  0.00           H
ATOM   2657  CG  LYS   191      51.181  49.744  12.736  1.00  0.00           C
ATOM   2658  HG2 LYS   191      51.497  50.563  12.090  1.00  0.00           H
ATOM   2659  HG3 LYS   191      50.957  48.909  12.072  1.00  0.00           H
ATOM   2660  CD  LYS   191      49.798  50.124  13.423  1.00  0.00           C
ATOM   2661  HD2 LYS   191      49.489  49.305  14.073  1.00  0.00           H
ATOM   2662  HD3 LYS   191      49.758  50.980  14.097  1.00  0.00           H
ATOM   2663  CE  LYS   191      48.716  50.383  12.412  1.00  0.00           C
ATOM   2664  HE2 LYS   191      48.566  49.589  11.681  1.00  0.00           H
ATOM   2665  HE3 LYS   191      47.762  50.531  12.917  1.00  0.00           H
ATOM   2666  NZ  LYS   191      48.918  51.730  11.831  1.00  0.00           N
ATOM   2667  HZ1 LYS   191      49.179  52.398  12.543  1.00  0.00           H
ATOM   2668  HZ2 LYS   191      49.691  51.910  11.206  1.00  0.00           H
ATOM   2669  HZ3 LYS   191      48.025  51.910  11.394  1.00  0.00           H
ATOM   2670  C   LYS   191      53.321  51.493  13.493  1.00  0.00           C
ATOM   2671  O   LYS   191      54.302  51.326  12.699  1.00  0.00           O
ATOM   2672  N   ASP   192      52.630  52.650  13.626  1.00  0.00           N
ATOM   2673  H   ASP   192      51.808  52.672  14.212  1.00  0.00           H
ATOM   2674  CA  ASP   192      53.015  53.805  12.786  1.00  0.00           C
ATOM   2675  HA  ASP   192      52.974  53.449  11.757  1.00  0.00           H
ATOM   2676  CB  ASP   192      51.912  54.927  12.953  1.00  0.00           C
ATOM   2677  HB2 ASP   192      51.688  55.172  13.991  1.00  0.00           H
ATOM   2678  HB3 ASP   192      52.308  55.829  12.487  1.00  0.00           H
ATOM   2679  CG  ASP   192      50.642  54.492  12.310  1.00  0.00           C
ATOM   2680  OD1 ASP   192      49.844  53.893  13.080  1.00  0.00           O
ATOM   2681  OD2 ASP   192      50.486  54.407  11.076  1.00  0.00           O
ATOM   2682  C   ASP   192      54.464  54.296  13.147  1.00  0.00           C
ATOM   2683  O   ASP   192      54.970  55.090  12.448  1.00  0.00           O
ATOM   2684  N   TYR   193      54.967  54.055  14.363  1.00  0.00           N
ATOM   2685  H   TYR   193      54.469  53.460  15.010  1.00  0.00           H
ATOM   2686  CA  TYR   193      56.475  54.178  14.683  1.00  0.00           C
ATOM   2687  HA  TYR   193      56.844  55.077  14.189  1.00  0.00           H
ATOM   2688  CB  TYR   193      56.788  54.294  16.113  1.00  0.00           C
ATOM   2689  HB2 TYR   193      56.088  53.576  16.541  1.00  0.00           H
ATOM   2690  HB3 TYR   193      57.843  54.117  16.319  1.00  0.00           H
ATOM   2691  CG  TYR   193      56.443  55.638  16.680  1.00  0.00           C
ATOM   2692  CD1 TYR   193      57.352  56.753  16.623  1.00  0.00           C
ATOM   2693  HD1 TYR   193      58.211  56.617  15.983  1.00  0.00           H
ATOM   2694  CE1 TYR   193      57.043  57.965  17.180  1.00  0.00           C
ATOM   2695  HE1 TYR   193      57.735  58.792  17.126  1.00  0.00           H
ATOM   2696  CZ  TYR   193      55.764  58.088  17.869  1.00  0.00           C
ATOM   2697  OH  TYR   193      55.508  59.264  18.456  1.00  0.00           O
ATOM   2698  HH  TYR   193      55.702  60.012  17.886  1.00  0.00           H
ATOM   2699  CE2 TYR   193      54.907  56.959  17.972  1.00  0.00           C
ATOM   2700  HE2 TYR   193      54.107  57.013  18.696  1.00  0.00           H
ATOM   2701  CD2 TYR   193      55.332  55.698  17.540  1.00  0.00           C
ATOM   2702  HD2 TYR   193      54.714  54.821  17.664  1.00  0.00           H
ATOM   2703  C   TYR   193      57.350  52.984  14.251  1.00  0.00           C
ATOM   2704  O   TYR   193      58.492  53.172  13.876  1.00  0.00           O
ATOM   2705  N   LYS   194      56.862  51.768  14.149  1.00  0.00           N
ATOM   2706  H   LYS   194      55.874  51.629  13.992  1.00  0.00           H
ATOM   2707  CA  LYS   194      57.685  50.553  13.894  1.00  0.00           C
ATOM   2708  HA  LYS   194      58.574  50.544  14.525  1.00  0.00           H
ATOM   2709  CB  LYS   194      56.774  49.314  14.005  1.00  0.00           C
ATOM   2710  HB2 LYS   194      55.927  49.456  13.334  1.00  0.00           H
ATOM   2711  HB3 LYS   194      57.340  48.487  13.575  1.00  0.00           H
ATOM   2712  CG  LYS   194      56.352  48.994  15.454  1.00  0.00           C
ATOM   2713  HG2 LYS   194      57.230  48.968  16.100  1.00  0.00           H
ATOM   2714  HG3 LYS   194      55.613  49.667  15.886  1.00  0.00           H
ATOM   2715  CD  LYS   194      55.730  47.484  15.652  1.00  0.00           C
ATOM   2716  HD2 LYS   194      54.764  47.411  15.152  1.00  0.00           H
ATOM   2717  HD3 LYS   194      56.385  46.722  15.230  1.00  0.00           H
ATOM   2718  CE  LYS   194      55.504  47.121  17.135  1.00  0.00           C
ATOM   2719  HE2 LYS   194      56.424  46.804  17.627  1.00  0.00           H
ATOM   2720  HE3 LYS   194      54.999  47.968  17.597  1.00  0.00           H
ATOM   2721  NZ  LYS   194      54.680  45.975  17.227  1.00  0.00           N
ATOM   2722  HZ1 LYS   194      54.324  45.937  18.171  1.00  0.00           H
ATOM   2723  HZ2 LYS   194      53.995  45.987  16.485  1.00  0.00           H
ATOM   2724  HZ3 LYS   194      55.269  45.187  16.998  1.00  0.00           H
ATOM   2725  C   LYS   194      58.143  50.583  12.404  1.00  0.00           C
ATOM   2726  O   LYS   194      59.323  50.304  12.146  1.00  0.00           O
ATOM   2727  N   ILE   195      57.268  50.952  11.521  1.00  0.00           N
ATOM   2728  H   ILE   195      56.328  51.155  11.830  1.00  0.00           H
ATOM   2729  CA  ILE   195      57.455  51.020  10.074  1.00  0.00           C
ATOM   2730  HA  ILE   195      58.523  50.973   9.860  1.00  0.00           H
ATOM   2731  CB  ILE   195      57.034  52.453   9.554  1.00  0.00           C
ATOM   2732  HB  ILE   195      57.136  52.497   8.470  1.00  0.00           H
ATOM   2733  CG2 ILE   195      55.616  52.809  10.080  1.00  0.00           C
ATOM   2734 HG21 ILE   195      55.179  53.422   9.291  1.00  0.00           H
ATOM   2735 HG22 ILE   195      54.997  51.916  10.162  1.00  0.00           H
ATOM   2736 HG23 ILE   195      55.654  53.363  11.018  1.00  0.00           H
ATOM   2737  CG1 ILE   195      58.032  53.421  10.253  1.00  0.00           C
ATOM   2738 HG12 ILE   195      57.679  53.496  11.281  1.00  0.00           H
ATOM   2739 HG13 ILE   195      59.065  53.074  10.231  1.00  0.00           H
ATOM   2740  CD1 ILE   195      57.872  54.793   9.600  1.00  0.00           C
ATOM   2741 HD11 ILE   195      56.904  55.243   9.822  1.00  0.00           H
ATOM   2742 HD12 ILE   195      58.592  55.485  10.037  1.00  0.00           H
ATOM   2743 HD13 ILE   195      58.080  54.735   8.532  1.00  0.00           H
ATOM   2744  C   ILE   195      56.894  49.896   9.272  1.00  0.00           C
ATOM   2745  O   ILE   195      55.905  49.216   9.591  1.00  0.00           O
ATOM   2746  N   HIE   196      57.355  49.903   8.006  1.00  0.00           N
ATOM   2747  H   HIE   196      58.338  50.108   7.903  1.00  0.00           H
ATOM   2748  CA  HIE   196      56.655  49.353   6.817  1.00  0.00           C
ATOM   2749  HA  HIE   196      55.662  49.787   6.932  1.00  0.00           H
ATOM   2750  CB  HIE   196      57.335  49.958   5.528  1.00  0.00           C
ATOM   2751  HB2 HIE   196      57.246  51.037   5.651  1.00  0.00           H
ATOM   2752  HB3 HIE   196      58.337  49.529   5.512  1.00  0.00           H
ATOM   2753  CG  HIE   196      56.658  49.563   4.187  1.00  0.00           C
ATOM   2754  ND1 HIE   196      57.302  49.161   3.014  1.00  0.00           N
ATOM   2755  CE1 HIE   196      56.321  49.082   2.033  1.00  0.00           C
ATOM   2756  HE1 HIE   196      56.574  49.243   0.996  1.00  0.00           H
ATOM   2757  NE2 HIE   196      55.087  49.397   2.556  1.00  0.00           N
ATOM   2758  HE2 HIE   196      54.215  49.182   2.094  1.00  0.00           H
ATOM   2759  CD2 HIE   196      55.289  49.714   3.888  1.00  0.00           C
ATOM   2760  HD2 HIE   196      54.585  50.247   4.509  1.00  0.00           H
ATOM   2761  C   HIE   196      56.334  47.901   6.772  1.00  0.00           C
ATOM   2762  O   HIE   196      55.297  47.430   6.314  1.00  0.00           O
ATOM   2763  N   LEU   197      57.278  47.140   7.336  1.00  0.00           N
ATOM   2764  H   LEU   197      58.121  47.673   7.498  1.00  0.00           H
ATOM   2765  CA  LEU   197      57.236  45.805   7.676  1.00  0.00           C
ATOM   2766  HA  LEU   197      57.031  45.264   6.752  1.00  0.00           H
ATOM   2767  CB  LEU   197      58.582  45.260   8.120  1.00  0.00           C
ATOM   2768  HB2 LEU   197      59.278  45.363   7.287  1.00  0.00           H
ATOM   2769  HB3 LEU   197      58.940  45.835   8.974  1.00  0.00           H
ATOM   2770  CG  LEU   197      58.604  43.714   8.450  1.00  0.00           C
ATOM   2771  HG  LEU   197      57.667  43.545   8.980  1.00  0.00           H
ATOM   2772  CD1 LEU   197      58.650  42.739   7.266  1.00  0.00           C
ATOM   2773 HD11 LEU   197      59.643  42.777   6.819  1.00  0.00           H
ATOM   2774 HD12 LEU   197      58.488  41.731   7.647  1.00  0.00           H
ATOM   2775 HD13 LEU   197      57.899  43.032   6.532  1.00  0.00           H
ATOM   2776  CD2 LEU   197      59.607  43.346   9.511  1.00  0.00           C
ATOM   2777 HD21 LEU   197      59.443  43.727  10.518  1.00  0.00           H
ATOM   2778 HD22 LEU   197      59.592  42.257   9.541  1.00  0.00           H
ATOM   2779 HD23 LEU   197      60.605  43.603   9.155  1.00  0.00           H
ATOM   2780  C   LEU   197      56.104  45.578   8.592  1.00  0.00           C
ATOM   2781  O   LEU   197      55.337  44.647   8.399  1.00  0.00           O
ATOM   2782  N   TRP   198      55.994  46.376   9.675  1.00  0.00           N
ATOM   2783  H   TRP   198      56.731  47.051   9.817  1.00  0.00           H
ATOM   2784  CA  TRP   198      55.125  46.139  10.814  1.00  0.00           C
ATOM   2785  HA  TRP   198      54.984  45.064  10.927  1.00  0.00           H
ATOM   2786  CB  TRP   198      55.740  46.690  12.133  1.00  0.00           C
ATOM   2787  HB2 TRP   198      55.862  47.753  11.925  1.00  0.00           H
ATOM   2788  HB3 TRP   198      55.056  46.492  12.958  1.00  0.00           H
ATOM   2789  CG  TRP   198      57.027  46.063  12.527  1.00  0.00           C
ATOM   2790  CD1 TRP   198      58.192  46.456  12.131  1.00  0.00           C
ATOM   2791  HD1 TRP   198      58.282  47.319  11.489  1.00  0.00           H
ATOM   2792  NE1 TRP   198      59.155  45.636  12.623  1.00  0.00           N
ATOM   2793  HE1 TRP   198      60.141  45.849  12.659  1.00  0.00           H
ATOM   2794  CE2 TRP   198      58.652  44.606  13.297  1.00  0.00           C
ATOM   2795  CZ2 TRP   198      59.176  43.481  13.974  1.00  0.00           C
ATOM   2796  HZ2 TRP   198      60.239  43.290  13.965  1.00  0.00           H
ATOM   2797  CH2 TRP   198      58.328  42.470  14.380  1.00  0.00           C
ATOM   2798  HH2 TRP   198      58.689  41.466  14.552  1.00  0.00           H
ATOM   2799  CZ3 TRP   198      56.986  42.542  14.005  1.00  0.00           C
ATOM   2800  HZ3 TRP   198      56.350  41.669  14.009  1.00  0.00           H
ATOM   2801  CE3 TRP   198      56.441  43.694  13.479  1.00  0.00           C
ATOM   2802  HE3 TRP   198      55.382  43.827  13.312  1.00  0.00           H
ATOM   2803  CD2 TRP   198      57.250  44.833  13.193  1.00  0.00           C
ATOM   2804  C   TRP   198      53.631  46.690  10.562  1.00  0.00           C
ATOM   2805  O   TRP   198      52.750  46.270  11.247  1.00  0.00           O
ATOM   2806  N   GLU   199      53.537  47.665   9.611  1.00  0.00           N
ATOM   2807  H   GLU   199      54.418  47.786   9.133  1.00  0.00           H
ATOM   2808  CA  GLU   199      52.296  47.987   8.874  1.00  0.00           C
ATOM   2809  HA  GLU   199      51.484  48.089   9.593  1.00  0.00           H
ATOM   2810  CB  GLU   199      52.318  49.357   8.168  1.00  0.00           C
ATOM   2811  HB2 GLU   199      53.061  49.355   7.371  1.00  0.00           H
ATOM   2812  HB3 GLU   199      51.332  49.480   7.719  1.00  0.00           H
ATOM   2813  CG  GLU   199      52.601  50.516   9.097  1.00  0.00           C
ATOM   2814  HG2 GLU   199      52.622  50.110  10.109  1.00  0.00           H
ATOM   2815  HG3 GLU   199      53.510  51.003   8.743  1.00  0.00           H
ATOM   2816  CD  GLU   199      51.490  51.604   9.031  1.00  0.00           C
ATOM   2817  OE1 GLU   199      50.351  51.466   9.522  1.00  0.00           O
ATOM   2818  OE2 GLU   199      51.743  52.591   8.357  1.00  0.00           O
ATOM   2819  C   GLU   199      51.730  46.934   7.892  1.00  0.00           C
ATOM   2820  O   GLU   199      50.547  46.573   7.989  1.00  0.00           O
ATOM   2821  N   ASN   200      52.502  46.310   7.017  1.00  0.00           N
ATOM   2822  H   ASN   200      53.486  46.534   7.008  1.00  0.00           H
ATOM   2823  CA  ASN   200      52.049  45.008   6.459  1.00  0.00           C
ATOM   2824  HA  ASN   200      51.191  45.218   5.820  1.00  0.00           H
ATOM   2825  CB  ASN   200      53.108  44.300   5.638  1.00  0.00           C
ATOM   2826  HB2 ASN   200      54.015  44.139   6.220  1.00  0.00           H
ATOM   2827  HB3 ASN   200      52.708  43.314   5.404  1.00  0.00           H
ATOM   2828  CG  ASN   200      53.379  44.996   4.301  1.00  0.00           C
ATOM   2829  OD1 ASN   200      52.964  44.586   3.198  1.00  0.00           O
ATOM   2830  ND2 ASN   200      54.223  45.970   4.252  1.00  0.00           N
ATOM   2831 HD21 ASN   200      54.668  46.386   5.057  1.00  0.00           H
ATOM   2832 HD22 ASN   200      54.370  46.402   3.351  1.00  0.00           H
ATOM   2833  C   ASN   200      51.647  44.024   7.566  1.00  0.00           C
ATOM   2834  O   ASN   200      50.528  43.511   7.504  1.00  0.00           O
ATOM   2835  N   VAL   201      52.402  43.742   8.658  1.00  0.00           N
ATOM   2836  H   VAL   201      53.375  43.923   8.456  1.00  0.00           H
ATOM   2837  CA  VAL   201      51.967  42.784   9.730  1.00  0.00           C
ATOM   2838  HA  VAL   201      51.837  41.806   9.266  1.00  0.00           H
ATOM   2839  CB  VAL   201      53.130  42.533  10.639  1.00  0.00           C
ATOM   2840  HB  VAL   201      53.465  43.461  11.101  1.00  0.00           H
ATOM   2841  CG1 VAL   201      52.654  41.761  11.818  1.00  0.00           C
ATOM   2842 HG11 VAL   201      52.533  40.700  11.603  1.00  0.00           H
ATOM   2843 HG12 VAL   201      53.408  41.826  12.603  1.00  0.00           H
ATOM   2844 HG13 VAL   201      51.812  42.198  12.356  1.00  0.00           H
ATOM   2845  CG2 VAL   201      54.333  41.788  10.007  1.00  0.00           C
ATOM   2846 HG21 VAL   201      53.895  41.009   9.382  1.00  0.00           H
ATOM   2847 HG22 VAL   201      54.713  42.582   9.364  1.00  0.00           H
ATOM   2848 HG23 VAL   201      55.006  41.426  10.784  1.00  0.00           H
ATOM   2849  C   VAL   201      50.615  43.131  10.296  1.00  0.00           C
ATOM   2850  O   VAL   201      49.746  42.234  10.428  1.00  0.00           O
ATOM   2851  N   TYR   202      50.413  44.364  10.835  1.00  0.00           N
ATOM   2852  H   TYR   202      51.197  45.001  10.818  1.00  0.00           H
ATOM   2853  CA  TYR   202      49.113  44.840  11.410  1.00  0.00           C
ATOM   2854  HA  TYR   202      48.655  44.149  12.118  1.00  0.00           H
ATOM   2855  CB  TYR   202      49.463  46.187  12.095  1.00  0.00           C
ATOM   2856  HB2 TYR   202      50.435  46.203  12.588  1.00  0.00           H
ATOM   2857  HB3 TYR   202      49.703  46.883  11.290  1.00  0.00           H
ATOM   2858  CG  TYR   202      48.497  46.772  13.059  1.00  0.00           C
ATOM   2859  CD1 TYR   202      48.873  46.843  14.438  1.00  0.00           C
ATOM   2860  HD1 TYR   202      49.821  46.456  14.781  1.00  0.00           H
ATOM   2861  CE1 TYR   202      47.863  47.289  15.300  1.00  0.00           C
ATOM   2862  HE1 TYR   202      48.077  47.335  16.358  1.00  0.00           H
ATOM   2863  CZ  TYR   202      46.546  47.667  14.945  1.00  0.00           C
ATOM   2864  OH  TYR   202      45.695  48.116  15.904  1.00  0.00           O
ATOM   2865  HH  TYR   202      45.244  48.941  15.709  1.00  0.00           H
ATOM   2866  CE2 TYR   202      46.270  47.686  13.534  1.00  0.00           C
ATOM   2867  HE2 TYR   202      45.302  48.023  13.193  1.00  0.00           H
ATOM   2868  CD2 TYR   202      47.211  47.337  12.646  1.00  0.00           C
ATOM   2869  HD2 TYR   202      46.940  47.349  11.601  1.00  0.00           H
ATOM   2870  C   TYR   202      47.994  44.906  10.338  1.00  0.00           C
ATOM   2871  O   TYR   202      46.866  44.510  10.709  1.00  0.00           O
ATOM   2872  N   GLY   203      48.167  45.428   9.143  1.00  0.00           N
ATOM   2873  H   GLY   203      49.071  45.831   8.941  1.00  0.00           H
ATOM   2874  CA  GLY   203      47.018  45.781   8.352  1.00  0.00           C
ATOM   2875  HA2 GLY   203      46.132  45.965   8.959  1.00  0.00           H
ATOM   2876  HA3 GLY   203      47.223  46.717   7.832  1.00  0.00           H
ATOM   2877  C   GLY   203      46.756  44.871   7.189  1.00  0.00           C
ATOM   2878  O   GLY   203      45.570  44.645   6.851  1.00  0.00           O
ATOM   2879  N   PHE   204      47.843  44.297   6.665  1.00  0.00           N
ATOM   2880  H   PHE   204      48.692  44.724   7.008  1.00  0.00           H
ATOM   2881  CA  PHE   204      47.764  43.518   5.452  1.00  0.00           C
ATOM   2882  HA  PHE   204      46.892  43.797   4.860  1.00  0.00           H
ATOM   2883  CB  PHE   204      49.057  43.622   4.565  1.00  0.00           C
ATOM   2884  HB2 PHE   204      49.347  44.672   4.590  1.00  0.00           H
ATOM   2885  HB3 PHE   204      49.908  43.159   5.064  1.00  0.00           H
ATOM   2886  CG  PHE   204      49.114  43.148   3.084  1.00  0.00           C
ATOM   2887  CD1 PHE   204      50.088  42.143   2.786  1.00  0.00           C
ATOM   2888  HD1 PHE   204      50.731  41.745   3.557  1.00  0.00           H
ATOM   2889  CE1 PHE   204      50.207  41.696   1.477  1.00  0.00           C
ATOM   2890  HE1 PHE   204      51.004  41.056   1.130  1.00  0.00           H
ATOM   2891  CZ  PHE   204      49.620  42.510   0.462  1.00  0.00           C
ATOM   2892  HZ  PHE   204      49.959  42.343  -0.550  1.00  0.00           H
ATOM   2893  CE2 PHE   204      48.668  43.487   0.779  1.00  0.00           C
ATOM   2894  HE2 PHE   204      48.227  43.996  -0.064  1.00  0.00           H
ATOM   2895  CD2 PHE   204      48.369  43.852   2.123  1.00  0.00           C
ATOM   2896  HD2 PHE   204      47.688  44.631   2.431  1.00  0.00           H
ATOM   2897  C   PHE   204      47.444  41.989   5.707  1.00  0.00           C
ATOM   2898  O   PHE   204      46.717  41.432   4.869  1.00  0.00           O
ATOM   2899  N   ASP   205      47.929  41.450   6.803  1.00  0.00           N
ATOM   2900  H   ASP   205      48.224  42.117   7.503  1.00  0.00           H
ATOM   2901  CA  ASP   205      47.793  40.029   7.204  1.00  0.00           C
ATOM   2902  HA  ASP   205      47.719  39.371   6.338  1.00  0.00           H
ATOM   2903  CB  ASP   205      49.036  39.550   8.070  1.00  0.00           C
ATOM   2904  HB2 ASP   205      49.896  39.511   7.402  1.00  0.00           H
ATOM   2905  HB3 ASP   205      49.224  40.309   8.830  1.00  0.00           H
ATOM   2906  CG  ASP   205      48.873  38.112   8.721  1.00  0.00           C
ATOM   2907  OD1 ASP   205      48.980  38.007   9.975  1.00  0.00           O
ATOM   2908  OD2 ASP   205      48.577  37.169   7.952  1.00  0.00           O
ATOM   2909  C   ASP   205      46.545  39.799   8.089  1.00  0.00           C
ATOM   2910  O   ASP   205      45.667  39.118   7.598  1.00  0.00           O
ATOM   2911  N   MET   206      46.360  40.522   9.174  1.00  0.00           N
ATOM   2912  H   MET   206      47.108  41.094   9.540  1.00  0.00           H
ATOM   2913  CA  MET   206      45.214  40.411  10.073  1.00  0.00           C
ATOM   2914  HA  MET   206      45.117  39.327  10.136  1.00  0.00           H
ATOM   2915  CB  MET   206      45.628  40.873  11.494  1.00  0.00           C
ATOM   2916  HB2 MET   206      45.960  41.911  11.465  1.00  0.00           H
ATOM   2917  HB3 MET   206      44.679  40.736  12.013  1.00  0.00           H
ATOM   2918  CG  MET   206      46.713  40.021  12.077  1.00  0.00           C
ATOM   2919  HG2 MET   206      46.335  39.006  11.956  1.00  0.00           H
ATOM   2920  HG3 MET   206      47.649  39.993  11.518  1.00  0.00           H
ATOM   2921  SD  MET   206      47.138  40.311  13.773  1.00  0.00           S
ATOM   2922  CE  MET   206      45.866  39.366  14.577  1.00  0.00           C
ATOM   2923  HE1 MET   206      46.195  38.796  15.446  1.00  0.00           H
ATOM   2924  HE2 MET   206      45.228  40.182  14.916  1.00  0.00           H
ATOM   2925  HE3 MET   206      45.250  38.824  13.860  1.00  0.00           H
ATOM   2926  C   MET   206      43.843  40.910   9.519  1.00  0.00           C
ATOM   2927  O   MET   206      43.722  42.113   9.182  1.00  0.00           O
ATOM   2928  N   SER   207      42.873  40.078   9.344  1.00  0.00           N
ATOM   2929  H   SER   207      43.093  39.097   9.241  1.00  0.00           H
ATOM   2930  CA  SER   207      41.557  40.452   9.018  1.00  0.00           C
ATOM   2931  HA  SER   207      41.419  40.323   7.944  1.00  0.00           H
ATOM   2932  CB  SER   207      40.629  39.543   9.714  1.00  0.00           C
ATOM   2933  HB2 SER   207      40.995  39.482  10.739  1.00  0.00           H
ATOM   2934  HB3 SER   207      39.589  39.864   9.785  1.00  0.00           H
ATOM   2935  OG  SER   207      40.711  38.330   8.954  1.00  0.00           O
ATOM   2936  HG  SER   207      40.238  38.589   8.159  1.00  0.00           H
ATOM   2937  C   SER   207      41.129  41.893   9.308  1.00  0.00           C
ATOM   2938  O   SER   207      41.222  42.239  10.447  1.00  0.00           O
ATOM   2939  N   CYS   208      40.636  42.639   8.275  1.00  0.00           N
ATOM   2940  H   CYS   208      40.872  42.338   7.340  1.00  0.00           H
ATOM   2941  CA  CYS   208      40.044  44.056   8.557  1.00  0.00           C
ATOM   2942  HA  CYS   208      40.812  44.611   9.096  1.00  0.00           H
ATOM   2943  CB  CYS   208      39.905  44.696   7.159  1.00  0.00           C
ATOM   2944  HB2 CYS   208      39.561  45.729   7.108  1.00  0.00           H
ATOM   2945  HB3 CYS   208      40.832  44.658   6.588  1.00  0.00           H
ATOM   2946  SG  CYS   208      38.561  43.817   6.238  1.00  0.00           S
ATOM   2947  HG  CYS   208      38.776  44.209   4.979  1.00  0.00           H
ATOM   2948  C   CYS   208      38.791  43.987   9.458  1.00  0.00           C
ATOM   2949  O   CYS   208      37.969  43.214   9.334  1.00  0.00           O
ATOM   2950  N   ILE   209      38.628  45.096  10.262  1.00  0.00           N
ATOM   2951  H   ILE   209      39.403  45.727  10.405  1.00  0.00           H
ATOM   2952  CA  ILE   209      37.371  45.273  11.025  1.00  0.00           C
ATOM   2953  HA  ILE   209      37.118  44.342  11.533  1.00  0.00           H
ATOM   2954  CB  ILE   209      37.354  46.411  12.133  1.00  0.00           C
ATOM   2955  HB  ILE   209      36.588  46.188  12.875  1.00  0.00           H
ATOM   2956  CG2 ILE   209      38.735  46.488  12.782  1.00  0.00           C
ATOM   2957 HG21 ILE   209      39.448  46.726  11.993  1.00  0.00           H
ATOM   2958 HG22 ILE   209      38.701  47.274  13.536  1.00  0.00           H
ATOM   2959 HG23 ILE   209      39.038  45.568  13.283  1.00  0.00           H
ATOM   2960  CG1 ILE   209      36.916  47.832  11.549  1.00  0.00           C
ATOM   2961 HG12 ILE   209      35.904  47.824  11.146  1.00  0.00           H
ATOM   2962 HG13 ILE   209      36.942  48.598  12.324  1.00  0.00           H
ATOM   2963  CD1 ILE   209      37.992  48.390  10.597  1.00  0.00           C
ATOM   2964 HD11 ILE   209      38.943  48.459  11.124  1.00  0.00           H
ATOM   2965 HD12 ILE   209      38.193  47.700   9.778  1.00  0.00           H
ATOM   2966 HD13 ILE   209      37.620  49.302  10.129  1.00  0.00           H
ATOM   2967  C   ILE   209      36.156  45.508  10.060  1.00  0.00           C
ATOM   2968  O   ILE   209      35.067  45.137  10.401  1.00  0.00           O
ATOM   2969  N   LYS   210      36.421  46.034   8.848  1.00  0.00           N
ATOM   2970  H   LYS   210      37.396  46.144   8.608  1.00  0.00           H
ATOM   2971  CA  LYS   210      35.503  46.306   7.769  1.00  0.00           C
ATOM   2972  HA  LYS   210      34.699  46.941   8.142  1.00  0.00           H
ATOM   2973  CB  LYS   210      36.172  46.939   6.606  1.00  0.00           C
ATOM   2974  HB2 LYS   210      36.927  46.266   6.199  1.00  0.00           H
ATOM   2975  HB3 LYS   210      35.485  47.092   5.774  1.00  0.00           H
ATOM   2976  CG  LYS   210      36.917  48.213   6.916  1.00  0.00           C
ATOM   2977  HG2 LYS   210      37.737  47.912   7.568  1.00  0.00           H
ATOM   2978  HG3 LYS   210      37.330  48.588   5.980  1.00  0.00           H
ATOM   2979  CD  LYS   210      36.152  49.312   7.678  1.00  0.00           C
ATOM   2980  HD2 LYS   210      35.190  49.417   7.176  1.00  0.00           H
ATOM   2981  HD3 LYS   210      36.064  49.143   8.751  1.00  0.00           H
ATOM   2982  CE  LYS   210      36.858  50.578   7.633  1.00  0.00           C
ATOM   2983  HE2 LYS   210      37.916  50.395   7.820  1.00  0.00           H
ATOM   2984  HE3 LYS   210      36.789  50.892   6.592  1.00  0.00           H
ATOM   2985  NZ  LYS   210      36.267  51.691   8.609  1.00  0.00           N
ATOM   2986  HZ1 LYS   210      36.939  52.214   9.151  1.00  0.00           H
ATOM   2987  HZ2 LYS   210      35.759  52.411   8.115  1.00  0.00           H
ATOM   2988  HZ3 LYS   210      35.582  51.249   9.205  1.00  0.00           H
ATOM   2989  C   LYS   210      34.759  45.111   7.234  1.00  0.00           C
ATOM   2990  O   LYS   210      33.508  45.119   7.152  1.00  0.00           O
ATOM   2991  N   ASP   211      35.435  43.993   6.835  1.00  0.00           N
ATOM   2992  H   ASP   211      36.435  44.093   6.734  1.00  0.00           H
ATOM   2993  CA  ASP   211      34.835  42.726   6.481  1.00  0.00           C
ATOM   2994  HA  ASP   211      33.961  42.901   5.854  1.00  0.00           H
ATOM   2995  CB  ASP   211      35.797  41.759   5.786  1.00  0.00           C
ATOM   2996  HB2 ASP   211      36.803  41.892   6.186  1.00  0.00           H
ATOM   2997  HB3 ASP   211      35.441  40.760   6.035  1.00  0.00           H
ATOM   2998  CG  ASP   211      35.722  42.006   4.272  1.00  0.00           C
ATOM   2999  OD1 ASP   211      34.588  41.854   3.742  1.00  0.00           O
ATOM   3000  OD2 ASP   211      36.784  42.219   3.641  1.00  0.00           O
ATOM   3001  C   ASP   211      34.251  41.979   7.634  1.00  0.00           C
ATOM   3002  O   ASP   211      33.099  41.482   7.510  1.00  0.00           O
ATOM   3003  N   VAL   212      35.049  41.665   8.722  1.00  0.00           N
ATOM   3004  H   VAL   212      35.940  42.133   8.808  1.00  0.00           H
ATOM   3005  CA  VAL   212      34.763  40.614   9.778  1.00  0.00           C
ATOM   3006  HA  VAL   212      33.684  40.656   9.925  1.00  0.00           H
ATOM   3007  CB  VAL   212      35.216  39.169   9.278  1.00  0.00           C
ATOM   3008  HB  VAL   212      34.764  39.058   8.292  1.00  0.00           H
ATOM   3009  CG1 VAL   212      36.739  38.989   9.157  1.00  0.00           C
ATOM   3010 HG11 VAL   212      37.212  38.638  10.075  1.00  0.00           H
ATOM   3011 HG12 VAL   212      36.977  38.279   8.365  1.00  0.00           H
ATOM   3012 HG13 VAL   212      37.219  39.960   9.029  1.00  0.00           H
ATOM   3013  CG2 VAL   212      34.671  38.092  10.293  1.00  0.00           C
ATOM   3014 HG21 VAL   212      33.611  38.324  10.389  1.00  0.00           H
ATOM   3015 HG22 VAL   212      34.783  37.104   9.846  1.00  0.00           H
ATOM   3016 HG23 VAL   212      35.228  38.067  11.230  1.00  0.00           H
ATOM   3017  C   VAL   212      35.302  40.942  11.203  1.00  0.00           C
ATOM   3018  O   VAL   212      34.586  40.705  12.191  1.00  0.00           O
ATOM   3019  N   ALA   213      36.573  41.298  11.217  1.00  0.00           N
ATOM   3020  H   ALA   213      37.162  41.413  10.404  1.00  0.00           H
ATOM   3021  CA  ALA   213      37.294  41.097  12.436  1.00  0.00           C
ATOM   3022  HA  ALA   213      37.002  40.245  13.049  1.00  0.00           H
ATOM   3023  CB  ALA   213      38.706  40.737  12.054  1.00  0.00           C
ATOM   3024  HB1 ALA   213      39.060  41.307  11.195  1.00  0.00           H
ATOM   3025  HB2 ALA   213      39.335  41.011  12.900  1.00  0.00           H
ATOM   3026  HB3 ALA   213      38.804  39.675  11.828  1.00  0.00           H
ATOM   3027  C   ALA   213      37.337  42.318  13.337  1.00  0.00           C
ATOM   3028  O   ALA   213      38.305  43.100  13.419  1.00  0.00           O
ATOM   3029  N   ILE   214      36.194  42.517  14.025  1.00  0.00           N
ATOM   3030  H   ILE   214      35.453  41.896  13.731  1.00  0.00           H
ATOM   3031  CA  ILE   214      35.983  43.468  15.155  1.00  0.00           C
ATOM   3032  HA  ILE   214      36.276  44.421  14.716  1.00  0.00           H
ATOM   3033  CB  ILE   214      34.545  43.375  15.632  1.00  0.00           C
ATOM   3034  HB  ILE   214      34.398  44.154  16.379  1.00  0.00           H
ATOM   3035  CG2 ILE   214      33.667  43.924  14.528  1.00  0.00           C
ATOM   3036 HG21 ILE   214      32.655  44.029  14.918  1.00  0.00           H
ATOM   3037 HG22 ILE   214      33.976  44.946  14.312  1.00  0.00           H
ATOM   3038 HG23 ILE   214      33.681  43.378  13.584  1.00  0.00           H
ATOM   3039  CG1 ILE   214      34.115  42.005  16.227  1.00  0.00           C
ATOM   3040 HG12 ILE   214      33.131  41.727  15.849  1.00  0.00           H
ATOM   3041 HG13 ILE   214      34.725  41.167  15.888  1.00  0.00           H
ATOM   3042  CD1 ILE   214      34.155  41.992  17.758  1.00  0.00           C
ATOM   3043 HD11 ILE   214      33.638  41.096  18.102  1.00  0.00           H
ATOM   3044 HD12 ILE   214      35.125  42.070  18.250  1.00  0.00           H
ATOM   3045 HD13 ILE   214      33.609  42.857  18.133  1.00  0.00           H
ATOM   3046  C   ILE   214      37.094  43.244  16.193  1.00  0.00           C
ATOM   3047  O   ILE   214      37.528  42.080  16.384  1.00  0.00           O
ATOM   3048  N   LYS   215      37.656  44.301  16.758  1.00  0.00           N
ATOM   3049  H   LYS   215      37.467  45.123  16.203  1.00  0.00           H
ATOM   3050  CA  LYS   215      38.828  44.219  17.638  1.00  0.00           C
ATOM   3051  HA  LYS   215      39.393  43.411  17.173  1.00  0.00           H
ATOM   3052  CB  LYS   215      39.608  45.538  17.627  1.00  0.00           C
ATOM   3053  HB2 LYS   215      38.886  46.352  17.699  1.00  0.00           H
ATOM   3054  HB3 LYS   215      40.224  45.685  18.514  1.00  0.00           H
ATOM   3055  CG  LYS   215      40.335  45.878  16.350  1.00  0.00           C
ATOM   3056  HG2 LYS   215      39.574  45.895  15.570  1.00  0.00           H
ATOM   3057  HG3 LYS   215      40.680  46.912  16.357  1.00  0.00           H
ATOM   3058  CD  LYS   215      41.546  44.941  16.156  1.00  0.00           C
ATOM   3059  HD2 LYS   215      41.904  44.677  17.151  1.00  0.00           H
ATOM   3060  HD3 LYS   215      41.285  43.937  15.823  1.00  0.00           H
ATOM   3061  CE  LYS   215      42.728  45.572  15.466  1.00  0.00           C
ATOM   3062  HE2 LYS   215      43.049  46.548  15.830  1.00  0.00           H
ATOM   3063  HE3 LYS   215      43.588  44.921  15.625  1.00  0.00           H
ATOM   3064  NZ  LYS   215      42.546  45.756  13.992  1.00  0.00           N
ATOM   3065  HZ1 LYS   215      42.294  46.717  13.813  1.00  0.00           H
ATOM   3066  HZ2 LYS   215      43.401  45.400  13.588  1.00  0.00           H
ATOM   3067  HZ3 LYS   215      41.878  45.087  13.637  1.00  0.00           H
ATOM   3068  C   LYS   215      38.433  43.709  19.033  1.00  0.00           C
ATOM   3069  O   LYS   215      37.305  43.682  19.412  1.00  0.00           O
ATOM   3070  N   GLU   216      39.408  43.613  19.954  1.00  0.00           N
ATOM   3071  H   GLU   216      40.305  43.452  19.518  1.00  0.00           H
ATOM   3072  CA  GLU   216      39.425  43.736  21.427  1.00  0.00           C
ATOM   3073  HA  GLU   216      38.525  44.212  21.816  1.00  0.00           H
ATOM   3074  CB  GLU   216      39.682  42.433  22.024  1.00  0.00           C
ATOM   3075  HB2 GLU   216      40.703  42.163  21.754  1.00  0.00           H
ATOM   3076  HB3 GLU   216      39.684  42.592  23.102  1.00  0.00           H
ATOM   3077  CG  GLU   216      38.700  41.307  21.675  1.00  0.00           C
ATOM   3078  HG2 GLU   216      38.091  41.123  22.560  1.00  0.00           H
ATOM   3079  HG3 GLU   216      38.140  41.551  20.772  1.00  0.00           H
ATOM   3080  CD  GLU   216      39.485  40.077  21.229  1.00  0.00           C
ATOM   3081  OE1 GLU   216      39.416  39.743  20.019  1.00  0.00           O
ATOM   3082  OE2 GLU   216      40.100  39.385  22.029  1.00  0.00           O
ATOM   3083  C   GLU   216      40.447  44.758  21.853  1.00  0.00           C
ATOM   3084  O   GLU   216      41.476  44.889  21.179  1.00  0.00           O
ATOM   3085  N   PRO   217      40.301  45.453  23.023  1.00  0.00           N
ATOM   3086  CD  PRO   217      39.204  45.454  24.001  1.00  0.00           C
ATOM   3087  HD2 PRO   217      38.750  44.470  24.114  1.00  0.00           H
ATOM   3088  HD3 PRO   217      38.454  46.085  23.524  1.00  0.00           H
ATOM   3089  CG  PRO   217      39.602  46.112  25.315  1.00  0.00           C
ATOM   3090  HG2 PRO   217      39.786  45.304  26.023  1.00  0.00           H
ATOM   3091  HG3 PRO   217      38.851  46.818  25.671  1.00  0.00           H
ATOM   3092  CB  PRO   217      40.867  46.884  25.036  1.00  0.00           C
ATOM   3093  HB2 PRO   217      41.504  46.815  25.917  1.00  0.00           H
ATOM   3094  HB3 PRO   217      40.697  47.928  24.773  1.00  0.00           H
ATOM   3095  CA  PRO   217      41.475  46.103  23.794  1.00  0.00           C
ATOM   3096  HA  PRO   217      42.025  46.802  23.163  1.00  0.00           H
ATOM   3097  C   PRO   217      42.618  45.149  24.182  1.00  0.00           C
ATOM   3098  O   PRO   217      42.322  43.991  24.544  1.00  0.00           O
ATOM   3099  N   LEU   218      43.833  45.658  24.203  1.00  0.00           N
ATOM   3100  H   LEU   218      43.895  46.541  23.716  1.00  0.00           H
ATOM   3101  CA  LEU   218      44.928  44.992  24.953  1.00  0.00           C
ATOM   3102  HA  LEU   218      44.802  43.910  24.899  1.00  0.00           H
ATOM   3103  CB  LEU   218      46.187  45.532  24.205  1.00  0.00           C
ATOM   3104  HB2 LEU   218      46.008  45.387  23.140  1.00  0.00           H
ATOM   3105  HB3 LEU   218      46.260  46.589  24.460  1.00  0.00           H
ATOM   3106  CG  LEU   218      47.543  44.858  24.556  1.00  0.00           C
ATOM   3107  HG  LEU   218      47.586  44.904  25.645  1.00  0.00           H
ATOM   3108  CD1 LEU   218      47.654  43.369  24.259  1.00  0.00           C
ATOM   3109 HD11 LEU   218      47.608  43.191  23.185  1.00  0.00           H
ATOM   3110 HD12 LEU   218      48.544  42.878  24.655  1.00  0.00           H
ATOM   3111 HD13 LEU   218      46.739  42.953  24.680  1.00  0.00           H
ATOM   3112  CD2 LEU   218      48.747  45.537  23.924  1.00  0.00           C
ATOM   3113 HD21 LEU   218      48.784  46.617  24.066  1.00  0.00           H
ATOM   3114 HD22 LEU   218      49.615  45.030  24.345  1.00  0.00           H
ATOM   3115 HD23 LEU   218      48.746  45.294  22.861  1.00  0.00           H
ATOM   3116  C   LEU   218      44.812  45.339  26.447  1.00  0.00           C
ATOM   3117  O   LEU   218      44.723  46.497  26.772  1.00  0.00           O
ATOM   3118  N   VAL   219      44.576  44.289  27.240  1.00  0.00           N
ATOM   3119  H   VAL   219      44.332  43.373  26.891  1.00  0.00           H
ATOM   3120  CA  VAL   219      44.555  44.518  28.744  1.00  0.00           C
ATOM   3121  HA  VAL   219      43.936  45.357  29.061  1.00  0.00           H
ATOM   3122  CB  VAL   219      43.942  43.205  29.473  1.00  0.00           C
ATOM   3123  HB  VAL   219      44.613  42.395  29.187  1.00  0.00           H
ATOM   3124  CG1 VAL   219      43.868  43.283  31.004  1.00  0.00           C
ATOM   3125 HG11 VAL   219      43.642  42.329  31.479  1.00  0.00           H
ATOM   3126 HG12 VAL   219      44.842  43.547  31.415  1.00  0.00           H
ATOM   3127 HG13 VAL   219      43.130  43.994  31.377  1.00  0.00           H
ATOM   3128  CG2 VAL   219      42.441  42.958  29.173  1.00  0.00           C
ATOM   3129 HG21 VAL   219      41.725  43.697  29.532  1.00  0.00           H
ATOM   3130 HG22 VAL   219      42.423  42.761  28.101  1.00  0.00           H
ATOM   3131 HG23 VAL   219      41.901  42.064  29.484  1.00  0.00           H
ATOM   3132  C   VAL   219      45.980  44.687  29.206  1.00  0.00           C
ATOM   3133  O   VAL   219      46.813  43.733  29.135  1.00  0.00           O
ATOM   3134  N   ASP   220      46.406  45.977  29.502  1.00  0.00           N
ATOM   3135  H   ASP   220      45.717  46.708  29.607  1.00  0.00           H
ATOM   3136  CA  ASP   220      47.779  46.249  30.047  1.00  0.00           C
ATOM   3137  HA  ASP   220      48.005  45.338  30.601  1.00  0.00           H
ATOM   3138  CB  ASP   220      48.809  46.503  28.842  1.00  0.00           C
ATOM   3139  HB2 ASP   220      48.399  46.003  27.964  1.00  0.00           H
ATOM   3140  HB3 ASP   220      48.742  47.532  28.490  1.00  0.00           H
ATOM   3141  CG  ASP   220      50.265  46.264  28.933  1.00  0.00           C
ATOM   3142  OD1 ASP   220      50.892  45.996  27.862  1.00  0.00           O
ATOM   3143  OD2 ASP   220      50.878  46.397  30.040  1.00  0.00           O
ATOM   3144  C   ASP   220      47.853  47.458  30.870  1.00  0.00           C
ATOM   3145  O   ASP   220      46.889  48.007  31.354  1.00  0.00           O
ATOM   3146  N   VAL   221      49.006  47.803  31.389  1.00  0.00           N
ATOM   3147  H   VAL   221      49.878  47.378  31.110  1.00  0.00           H
ATOM   3148  CA  VAL   221      49.276  49.128  32.108  1.00  0.00           C
ATOM   3149  HA  VAL   221      48.320  49.285  32.609  1.00  0.00           H
ATOM   3150  CB  VAL   221      50.333  48.937  33.276  1.00  0.00           C
ATOM   3151  HB  VAL   221      50.252  49.835  33.888  1.00  0.00           H
ATOM   3152  CG1 VAL   221      50.228  47.742  34.144  1.00  0.00           C
ATOM   3153 HG11 VAL   221      50.476  46.837  33.589  1.00  0.00           H
ATOM   3154 HG12 VAL   221      51.025  47.788  34.886  1.00  0.00           H
ATOM   3155 HG13 VAL   221      49.269  47.813  34.657  1.00  0.00           H
ATOM   3156  CG2 VAL   221      51.839  49.056  32.811  1.00  0.00           C
ATOM   3157 HG21 VAL   221      52.031  48.574  31.853  1.00  0.00           H
ATOM   3158 HG22 VAL   221      51.939  50.125  32.619  1.00  0.00           H
ATOM   3159 HG23 VAL   221      52.497  48.681  33.595  1.00  0.00           H
ATOM   3160  C   VAL   221      49.659  50.205  31.088  1.00  0.00           C
ATOM   3161  O   VAL   221      50.155  49.923  29.992  1.00  0.00           O
ATOM   3162  N   VAL   222      49.371  51.479  31.378  1.00  0.00           N
ATOM   3163  H   VAL   222      48.701  51.598  32.124  1.00  0.00           H
ATOM   3164  CA  VAL   222      49.703  52.639  30.525  1.00  0.00           C
ATOM   3165  HA  VAL   222      50.291  52.259  29.689  1.00  0.00           H
ATOM   3166  CB  VAL   222      48.507  53.374  29.913  1.00  0.00           C
ATOM   3167  HB  VAL   222      47.810  53.478  30.745  1.00  0.00           H
ATOM   3168  CG1 VAL   222      48.637  54.753  29.374  1.00  0.00           C
ATOM   3169 HG11 VAL   222      47.783  55.149  28.825  1.00  0.00           H
ATOM   3170 HG12 VAL   222      48.661  55.453  30.209  1.00  0.00           H
ATOM   3171 HG13 VAL   222      49.446  54.958  28.672  1.00  0.00           H
ATOM   3172  CG2 VAL   222      47.935  52.574  28.673  1.00  0.00           C
ATOM   3173 HG21 VAL   222      47.623  51.597  29.042  1.00  0.00           H
ATOM   3174 HG22 VAL   222      47.034  53.094  28.348  1.00  0.00           H
ATOM   3175 HG23 VAL   222      48.607  52.483  27.819  1.00  0.00           H
ATOM   3176  C   VAL   222      50.676  53.567  31.295  1.00  0.00           C
ATOM   3177  O   VAL   222      50.511  53.678  32.525  1.00  0.00           O
ATOM   3178  N   ASP   223      51.679  54.010  30.694  1.00  0.00           N
ATOM   3179  H   ASP   223      51.817  53.657  29.758  1.00  0.00           H
ATOM   3180  CA  ASP   223      52.729  54.865  31.273  1.00  0.00           C
ATOM   3181  HA  ASP   223      52.901  54.557  32.304  1.00  0.00           H
ATOM   3182  CB  ASP   223      54.119  54.728  30.600  1.00  0.00           C
ATOM   3183  HB2 ASP   223      54.313  53.668  30.440  1.00  0.00           H
ATOM   3184  HB3 ASP   223      54.159  55.304  29.675  1.00  0.00           H
ATOM   3185  CG  ASP   223      55.344  55.269  31.419  1.00  0.00           C
ATOM   3186  OD1 ASP   223      55.147  56.233  32.213  1.00  0.00           O
ATOM   3187  OD2 ASP   223      56.383  54.544  31.357  1.00  0.00           O
ATOM   3188  C   ASP   223      52.100  56.266  31.204  1.00  0.00           C
ATOM   3189  O   ASP   223      51.625  56.710  30.152  1.00  0.00           O
ATOM   3190  N   PRO   224      52.396  57.078  32.194  1.00  0.00           N
ATOM   3191  CD  PRO   224      52.364  56.733  33.645  1.00  0.00           C
ATOM   3192  HD2 PRO   224      52.990  55.856  33.810  1.00  0.00           H
ATOM   3193  HD3 PRO   224      51.326  56.518  33.900  1.00  0.00           H
ATOM   3194  CG  PRO   224      52.853  58.012  34.258  1.00  0.00           C
ATOM   3195  HG2 PRO   224      53.941  58.029  34.198  1.00  0.00           H
ATOM   3196  HG3 PRO   224      52.451  57.944  35.269  1.00  0.00           H
ATOM   3197  CB  PRO   224      52.271  59.113  33.427  1.00  0.00           C
ATOM   3198  HB2 PRO   224      52.959  59.949  33.299  1.00  0.00           H
ATOM   3199  HB3 PRO   224      51.422  59.313  34.079  1.00  0.00           H
ATOM   3200  CA  PRO   224      51.921  58.484  32.065  1.00  0.00           C
ATOM   3201  HA  PRO   224      50.851  58.485  31.856  1.00  0.00           H
ATOM   3202  C   PRO   224      52.630  59.279  30.909  1.00  0.00           C
ATOM   3203  O   PRO   224      52.073  60.179  30.331  1.00  0.00           O
ATOM   3204  N   LYS   225      53.845  58.847  30.489  1.00  0.00           N
ATOM   3205  H   LYS   225      54.097  58.029  31.025  1.00  0.00           H
ATOM   3206  CA  LYS   225      54.617  59.155  29.285  1.00  0.00           C
ATOM   3207  HA  LYS   225      54.983  60.178  29.377  1.00  0.00           H
ATOM   3208  CB  LYS   225      55.881  58.253  29.244  1.00  0.00           C
ATOM   3209  HB2 LYS   225      55.515  57.231  29.341  1.00  0.00           H
ATOM   3210  HB3 LYS   225      56.536  58.478  28.402  1.00  0.00           H
ATOM   3211  CG  LYS   225      56.701  58.813  30.447  1.00  0.00           C
ATOM   3212  HG2 LYS   225      56.748  59.900  30.513  1.00  0.00           H
ATOM   3213  HG3 LYS   225      56.217  58.564  31.391  1.00  0.00           H
ATOM   3214  CD  LYS   225      58.065  58.122  30.521  1.00  0.00           C
ATOM   3215  HD2 LYS   225      58.493  58.337  31.500  1.00  0.00           H
ATOM   3216  HD3 LYS   225      57.757  57.077  30.494  1.00  0.00           H
ATOM   3217  CE  LYS   225      58.975  58.428  29.401  1.00  0.00           C
ATOM   3218  HE2 LYS   225      58.949  57.711  28.580  1.00  0.00           H
ATOM   3219  HE3 LYS   225      58.798  59.445  29.052  1.00  0.00           H
ATOM   3220  NZ  LYS   225      60.379  58.510  29.850  1.00  0.00           N
ATOM   3221  HZ1 LYS   225      61.028  58.859  29.159  1.00  0.00           H
ATOM   3222  HZ2 LYS   225      60.310  59.130  30.645  1.00  0.00           H
ATOM   3223  HZ3 LYS   225      60.727  57.581  30.039  1.00  0.00           H
ATOM   3224  C   LYS   225      53.732  59.104  28.054  1.00  0.00           C
ATOM   3225  O   LYS   225      53.989  59.805  27.042  1.00  0.00           O
ATOM   3226  N   GLN   226      52.688  58.282  28.050  1.00  0.00           N
ATOM   3227  H   GLN   226      52.425  57.691  28.826  1.00  0.00           H
ATOM   3228  CA  GLN   226      51.765  58.178  26.838  1.00  0.00           C
ATOM   3229  HA  GLN   226      52.443  58.279  25.991  1.00  0.00           H
ATOM   3230  CB  GLN   226      51.214  56.717  26.826  1.00  0.00           C
ATOM   3231  HB2 GLN   226      50.804  56.402  27.786  1.00  0.00           H
ATOM   3232  HB3 GLN   226      50.418  56.778  26.084  1.00  0.00           H
ATOM   3233  CG  GLN   226      52.173  55.626  26.358  1.00  0.00           C
ATOM   3234  HG2 GLN   226      52.399  55.940  25.339  1.00  0.00           H
ATOM   3235  HG3 GLN   226      53.069  55.736  26.970  1.00  0.00           H
ATOM   3236  CD  GLN   226      51.641  54.189  26.527  1.00  0.00           C
ATOM   3237  OE1 GLN   226      51.794  53.464  27.535  1.00  0.00           O
ATOM   3238  NE2 GLN   226      51.006  53.550  25.510  1.00  0.00           N
ATOM   3239 HE21 GLN   226      50.751  54.180  24.763  1.00  0.00           H
ATOM   3240 HE22 GLN   226      50.791  52.575  25.663  1.00  0.00           H
ATOM   3241  C   GLN   226      50.645  59.171  26.667  1.00  0.00           C
ATOM   3242  O   GLN   226      50.122  59.315  25.581  1.00  0.00           O
ATOM   3243  N   LEU   227      50.122  59.802  27.716  1.00  0.00           N
ATOM   3244  H   LEU   227      50.644  59.765  28.580  1.00  0.00           H
ATOM   3245  CA  LEU   227      48.871  60.581  27.714  1.00  0.00           C
ATOM   3246  HA  LEU   227      48.008  60.103  27.251  1.00  0.00           H
ATOM   3247  CB  LEU   227      48.469  60.911  29.171  1.00  0.00           C
ATOM   3248  HB2 LEU   227      49.294  61.419  29.669  1.00  0.00           H
ATOM   3249  HB3 LEU   227      47.608  61.570  29.059  1.00  0.00           H
ATOM   3250  CG  LEU   227      47.850  59.702  30.004  1.00  0.00           C
ATOM   3251  HG  LEU   227      48.633  59.182  30.556  1.00  0.00           H
ATOM   3252  CD1 LEU   227      46.926  60.248  31.076  1.00  0.00           C
ATOM   3253 HD11 LEU   227      47.429  61.154  31.413  1.00  0.00           H
ATOM   3254 HD12 LEU   227      45.976  60.521  30.616  1.00  0.00           H
ATOM   3255 HD13 LEU   227      46.841  59.570  31.926  1.00  0.00           H
ATOM   3256  CD2 LEU   227      47.212  58.446  29.383  1.00  0.00           C
ATOM   3257 HD21 LEU   227      47.051  57.756  30.211  1.00  0.00           H
ATOM   3258 HD22 LEU   227      46.262  58.558  28.860  1.00  0.00           H
ATOM   3259 HD23 LEU   227      47.844  57.898  28.683  1.00  0.00           H
ATOM   3260  C   LEU   227      49.011  61.938  26.939  1.00  0.00           C
ATOM   3261  O   LEU   227      49.955  62.684  27.085  1.00  0.00           O
ATOM   3262  N   VAL   228      48.148  62.050  25.957  1.00  0.00           N
ATOM   3263  H   VAL   228      47.386  61.394  25.853  1.00  0.00           H
ATOM   3264  CA  VAL   228      48.099  63.265  25.092  1.00  0.00           C
ATOM   3265  HA  VAL   228      49.038  63.813  25.166  1.00  0.00           H
ATOM   3266  CB  VAL   228      47.930  62.919  23.616  1.00  0.00           C
ATOM   3267  HB  VAL   228      46.913  62.562  23.458  1.00  0.00           H
ATOM   3268  CG1 VAL   228      48.110  64.168  22.636  1.00  0.00           C
ATOM   3269 HG11 VAL   228      47.717  65.071  23.104  1.00  0.00           H
ATOM   3270 HG12 VAL   228      49.151  64.173  22.314  1.00  0.00           H
ATOM   3271 HG13 VAL   228      47.604  63.952  21.695  1.00  0.00           H
ATOM   3272  CG2 VAL   228      48.845  61.719  23.330  1.00  0.00           C
ATOM   3273 HG21 VAL   228      48.341  60.831  23.711  1.00  0.00           H
ATOM   3274 HG22 VAL   228      48.890  61.651  22.243  1.00  0.00           H
ATOM   3275 HG23 VAL   228      49.851  61.850  23.728  1.00  0.00           H
ATOM   3276  C   VAL   228      47.039  64.315  25.520  1.00  0.00           C
ATOM   3277  O   VAL   228      47.180  65.479  25.117  1.00  0.00           O
ATOM   3278  N   THR   229      46.055  63.894  26.274  1.00  0.00           N
ATOM   3279  H   THR   229      46.247  63.018  26.738  1.00  0.00           H
ATOM   3280  CA  THR   229      44.720  64.585  26.487  1.00  0.00           C
ATOM   3281  HA  THR   229      44.769  65.662  26.328  1.00  0.00           H
ATOM   3282  CB  THR   229      43.649  64.134  25.382  1.00  0.00           C
ATOM   3283  HB  THR   229      42.746  64.718  25.555  1.00  0.00           H
ATOM   3284  CG2 THR   229      44.210  64.024  23.941  1.00  0.00           C
ATOM   3285 HG21 THR   229      44.640  63.038  23.764  1.00  0.00           H
ATOM   3286 HG22 THR   229      43.375  64.178  23.258  1.00  0.00           H
ATOM   3287 HG23 THR   229      44.922  64.825  23.744  1.00  0.00           H
ATOM   3288  OG1 THR   229      43.270  62.743  25.727  1.00  0.00           O
ATOM   3289  HG1 THR   229      43.125  62.700  26.675  1.00  0.00           H
ATOM   3290  C   THR   229      44.236  64.391  27.908  1.00  0.00           C
ATOM   3291  O   THR   229      44.861  63.792  28.758  1.00  0.00           O
ATOM   3292  N   ASN   230      43.228  65.105  28.324  1.00  0.00           N
ATOM   3293  H   ASN   230      43.003  65.915  27.765  1.00  0.00           H
ATOM   3294  CA  ASN   230      42.368  64.820  29.419  1.00  0.00           C
ATOM   3295  HA  ASN   230      42.996  64.611  30.286  1.00  0.00           H
ATOM   3296  CB  ASN   230      41.536  65.950  29.826  1.00  0.00           C
ATOM   3297  HB2 ASN   230      41.348  65.757  30.882  1.00  0.00           H
ATOM   3298  HB3 ASN   230      42.153  66.847  29.776  1.00  0.00           H
ATOM   3299  CG  ASN   230      40.222  66.177  29.032  1.00  0.00           C
ATOM   3300  OD1 ASN   230      40.171  66.112  27.777  1.00  0.00           O
ATOM   3301  ND2 ASN   230      39.137  66.489  29.670  1.00  0.00           N
ATOM   3302 HD21 ASN   230      38.531  67.091  29.131  1.00  0.00           H
ATOM   3303 HD22 ASN   230      38.907  66.543  30.652  1.00  0.00           H
ATOM   3304  C   ASN   230      41.601  63.507  29.374  1.00  0.00           C
ATOM   3305  O   ASN   230      41.596  62.905  28.252  1.00  0.00           O
ATOM   3306  N   ALA   231      40.921  63.085  30.444  1.00  0.00           N
ATOM   3307  H   ALA   231      41.321  63.296  31.347  1.00  0.00           H
ATOM   3308  CA  ALA   231      39.914  61.973  30.368  1.00  0.00           C
ATOM   3309  HA  ALA   231      40.005  61.430  29.427  1.00  0.00           H
ATOM   3310  CB  ALA   231      40.190  60.868  31.479  1.00  0.00           C
ATOM   3311  HB1 ALA   231      40.163  61.373  32.445  1.00  0.00           H
ATOM   3312  HB2 ALA   231      39.463  60.062  31.376  1.00  0.00           H
ATOM   3313  HB3 ALA   231      41.227  60.535  31.443  1.00  0.00           H
ATOM   3314  C   ALA   231      38.512  62.635  30.444  1.00  0.00           C
ATOM   3315  O   ALA   231      38.218  63.471  31.295  1.00  0.00           O
ATOM   3316  N   CYS   232      37.605  62.204  29.548  1.00  0.00           N
ATOM   3317  H   CYS   232      37.948  61.603  28.812  1.00  0.00           H
ATOM   3318  CA  CYS   232      36.162  62.581  29.691  1.00  0.00           C
ATOM   3319  HA  CYS   232      36.005  63.473  30.298  1.00  0.00           H
ATOM   3320  CB  CYS   232      35.583  62.762  28.234  1.00  0.00           C
ATOM   3321  HB2 CYS   232      36.400  63.307  27.761  1.00  0.00           H
ATOM   3322  HB3 CYS   232      35.658  61.823  27.685  1.00  0.00           H
ATOM   3323  SG  CYS   232      33.948  63.476  28.005  1.00  0.00           S
ATOM   3324  HG  CYS   232      34.182  64.724  28.420  1.00  0.00           H
ATOM   3325  C   CYS   232      35.468  61.392  30.350  1.00  0.00           C
ATOM   3326  O   CYS   232      35.883  60.302  30.070  1.00  0.00           O
ATOM   3327  N   LEU   233      34.296  61.544  31.084  1.00  0.00           N
ATOM   3328  H   LEU   233      33.906  62.475  31.091  1.00  0.00           H
ATOM   3329  CA  LEU   233      33.428  60.510  31.533  1.00  0.00           C
ATOM   3330  HA  LEU   233      34.058  59.720  31.943  1.00  0.00           H
ATOM   3331  CB  LEU   233      32.456  60.984  32.645  1.00  0.00           C
ATOM   3332  HB2 LEU   233      33.044  61.437  33.444  1.00  0.00           H
ATOM   3333  HB3 LEU   233      31.850  61.742  32.148  1.00  0.00           H
ATOM   3334  CG  LEU   233      31.455  60.017  33.290  1.00  0.00           C
ATOM   3335  HG  LEU   233      31.784  58.992  33.121  1.00  0.00           H
ATOM   3336  CD1 LEU   233      31.529  60.232  34.837  1.00  0.00           C
ATOM   3337 HD11 LEU   233      31.246  61.233  35.164  1.00  0.00           H
ATOM   3338 HD12 LEU   233      30.844  59.535  35.319  1.00  0.00           H
ATOM   3339 HD13 LEU   233      32.478  59.990  35.316  1.00  0.00           H
ATOM   3340  CD2 LEU   233      30.042  60.216  32.883  1.00  0.00           C
ATOM   3341 HD21 LEU   233      29.771  59.929  31.867  1.00  0.00           H
ATOM   3342 HD22 LEU   233      29.309  59.668  33.476  1.00  0.00           H
ATOM   3343 HD23 LEU   233      29.801  61.274  32.986  1.00  0.00           H
ATOM   3344  C   LEU   233      32.565  59.938  30.435  1.00  0.00           C
ATOM   3345  O   LEU   233      31.956  60.602  29.603  1.00  0.00           O
ATOM   3346  N   ILE   234      32.630  58.614  30.229  1.00  0.00           N
ATOM   3347  H   ILE   234      33.028  58.066  30.978  1.00  0.00           H
ATOM   3348  CA  ILE   234      31.500  57.997  29.451  1.00  0.00           C
ATOM   3349  HA  ILE   234      31.179  58.728  28.710  1.00  0.00           H
ATOM   3350  CB  ILE   234      32.022  56.953  28.454  1.00  0.00           C
ATOM   3351  HB  ILE   234      31.180  56.555  27.886  1.00  0.00           H
ATOM   3352  CG2 ILE   234      32.703  57.744  27.319  1.00  0.00           C
ATOM   3353 HG21 ILE   234      33.430  58.435  27.745  1.00  0.00           H
ATOM   3354 HG22 ILE   234      33.243  57.041  26.686  1.00  0.00           H
ATOM   3355 HG23 ILE   234      31.983  58.252  26.676  1.00  0.00           H
ATOM   3356  CG1 ILE   234      32.812  55.895  29.204  1.00  0.00           C
ATOM   3357 HG12 ILE   234      33.705  56.312  29.670  1.00  0.00           H
ATOM   3358 HG13 ILE   234      32.289  55.508  30.079  1.00  0.00           H
ATOM   3359  CD1 ILE   234      33.462  54.814  28.415  1.00  0.00           C
ATOM   3360 HD11 ILE   234      34.132  54.189  29.006  1.00  0.00           H
ATOM   3361 HD12 ILE   234      32.739  54.092  28.036  1.00  0.00           H
ATOM   3362 HD13 ILE   234      33.979  55.267  27.568  1.00  0.00           H
ATOM   3363  C   ILE   234      30.271  57.539  30.270  1.00  0.00           C
ATOM   3364  O   ILE   234      29.179  57.582  29.688  1.00  0.00           O
ATOM   3365  N   LYS   235      30.372  57.143  31.497  1.00  0.00           N
ATOM   3366  H   LYS   235      31.311  57.083  31.864  1.00  0.00           H
ATOM   3367  CA  LYS   235      29.313  56.568  32.365  1.00  0.00           C
ATOM   3368  HA  LYS   235      28.403  57.127  32.147  1.00  0.00           H
ATOM   3369  CB  LYS   235      29.059  55.123  32.004  1.00  0.00           C
ATOM   3370  HB2 LYS   235      29.080  54.943  30.929  1.00  0.00           H
ATOM   3371  HB3 LYS   235      29.831  54.523  32.485  1.00  0.00           H
ATOM   3372  CG  LYS   235      27.716  54.414  32.476  1.00  0.00           C
ATOM   3373  HG2 LYS   235      27.630  53.504  31.883  1.00  0.00           H
ATOM   3374  HG3 LYS   235      27.722  54.060  33.506  1.00  0.00           H
ATOM   3375  CD  LYS   235      26.502  55.206  32.032  1.00  0.00           C
ATOM   3376  HD2 LYS   235      25.626  54.640  32.350  1.00  0.00           H
ATOM   3377  HD3 LYS   235      26.549  56.064  32.703  1.00  0.00           H
ATOM   3378  CE  LYS   235      26.174  55.724  30.665  1.00  0.00           C
ATOM   3379  HE2 LYS   235      27.143  55.871  30.187  1.00  0.00           H
ATOM   3380  HE3 LYS   235      25.813  54.926  30.016  1.00  0.00           H
ATOM   3381  NZ  LYS   235      25.407  56.982  30.656  1.00  0.00           N
ATOM   3382  HZ1 LYS   235      24.449  56.809  30.925  1.00  0.00           H
ATOM   3383  HZ2 LYS   235      25.757  57.649  31.329  1.00  0.00           H
ATOM   3384  HZ3 LYS   235      25.405  57.400  29.736  1.00  0.00           H
ATOM   3385  C   LYS   235      29.603  56.756  33.825  1.00  0.00           C
ATOM   3386  O   LYS   235      30.736  56.574  34.192  1.00  0.00           O
ATOM   3387  N   GLU   236      28.745  57.352  34.620  1.00  0.00           N
ATOM   3388  H   GLU   236      27.952  57.791  34.174  1.00  0.00           H
ATOM   3389  CA  GLU   236      28.514  56.993  36.018  1.00  0.00           C
ATOM   3390  HA  GLU   236      29.444  56.696  36.503  1.00  0.00           H
ATOM   3391  CB  GLU   236      28.127  58.204  36.834  1.00  0.00           C
ATOM   3392  HB2 GLU   236      28.274  57.828  37.847  1.00  0.00           H
ATOM   3393  HB3 GLU   236      28.847  59.020  36.778  1.00  0.00           H
ATOM   3394  CG  GLU   236      26.724  58.793  36.635  1.00  0.00           C
ATOM   3395  HG2 GLU   236      25.937  58.047  36.525  1.00  0.00           H
ATOM   3396  HG3 GLU   236      26.477  59.382  37.519  1.00  0.00           H
ATOM   3397  CD  GLU   236      26.482  59.673  35.383  1.00  0.00           C
ATOM   3398  OE1 GLU   236      26.510  59.089  34.272  1.00  0.00           O
ATOM   3399  OE2 GLU   236      26.673  60.902  35.544  1.00  0.00           O
ATOM   3400  C   GLU   236      27.532  55.849  36.347  1.00  0.00           C
ATOM   3401  O   GLU   236      26.475  55.676  35.754  1.00  0.00           O
ATOM   3402  N   VAL   237      27.808  55.260  37.473  1.00  0.00           N
ATOM   3403  H   VAL   237      28.500  55.647  38.099  1.00  0.00           H
ATOM   3404  CA  VAL   237      26.895  54.162  37.987  1.00  0.00           C
ATOM   3405  HA  VAL   237      25.879  54.308  37.619  1.00  0.00           H
ATOM   3406  CB  VAL   237      27.357  52.695  37.655  1.00  0.00           C
ATOM   3407  HB  VAL   237      28.124  52.256  38.293  1.00  0.00           H
ATOM   3408  CG1 VAL   237      26.123  51.820  37.712  1.00  0.00           C
ATOM   3409 HG11 VAL   237      26.421  50.773  37.748  1.00  0.00           H
ATOM   3410 HG12 VAL   237      25.416  51.976  38.527  1.00  0.00           H
ATOM   3411 HG13 VAL   237      25.545  52.045  36.816  1.00  0.00           H
ATOM   3412  CG2 VAL   237      27.832  52.662  36.150  1.00  0.00           C
ATOM   3413 HG21 VAL   237      27.930  51.600  35.920  1.00  0.00           H
ATOM   3414 HG22 VAL   237      27.126  53.145  35.475  1.00  0.00           H
ATOM   3415 HG23 VAL   237      28.821  53.120  36.110  1.00  0.00           H
ATOM   3416  C   VAL   237      26.859  54.271  39.501  1.00  0.00           C
ATOM   3417  O   VAL   237      27.918  54.465  40.066  1.00  0.00           O
ATOM   3418  N   ASP   238      25.685  54.088  40.035  1.00  0.00           N
ATOM   3419  H   ASP   238      24.940  54.141  39.354  1.00  0.00           H
ATOM   3420  CA  ASP   238      25.461  53.855  41.459  1.00  0.00           C
ATOM   3421  HA  ASP   238      26.478  53.673  41.807  1.00  0.00           H
ATOM   3422  CB  ASP   238      24.891  55.089  42.104  1.00  0.00           C
ATOM   3423  HB2 ASP   238      25.601  55.894  41.916  1.00  0.00           H
ATOM   3424  HB3 ASP   238      23.972  55.272  41.547  1.00  0.00           H
ATOM   3425  CG  ASP   238      24.583  54.978  43.609  1.00  0.00           C
ATOM   3426  OD1 ASP   238      24.785  53.917  44.251  1.00  0.00           O
ATOM   3427  OD2 ASP   238      24.159  55.987  44.292  1.00  0.00           O
ATOM   3428  C   ASP   238      24.721  52.521  41.752  1.00  0.00           C
ATOM   3429  O   ASP   238      23.581  52.294  41.240  1.00  0.00           O
ATOM   3430  N   ILE   239      25.290  51.656  42.516  1.00  0.00           N
ATOM   3431  H   ILE   239      26.260  51.776  42.774  1.00  0.00           H
ATOM   3432  CA  ILE   239      24.783  50.345  42.997  1.00  0.00           C
ATOM   3433  HA  ILE   239      25.344  50.121  43.904  1.00  0.00           H
ATOM   3434  CB  ILE   239      24.882  49.153  41.968  1.00  0.00           C
ATOM   3435  HB  ILE   239      24.020  49.288  41.314  1.00  0.00           H
ATOM   3436  CG2 ILE   239      26.104  49.222  40.918  1.00  0.00           C
ATOM   3437 HG21 ILE   239      27.096  49.038  41.331  1.00  0.00           H
ATOM   3438 HG22 ILE   239      25.915  48.421  40.203  1.00  0.00           H
ATOM   3439 HG23 ILE   239      26.079  50.192  40.421  1.00  0.00           H
ATOM   3440  CG1 ILE   239      24.874  47.829  42.772  1.00  0.00           C
ATOM   3441 HG12 ILE   239      25.858  47.385  42.619  1.00  0.00           H
ATOM   3442 HG13 ILE   239      24.799  47.924  43.855  1.00  0.00           H
ATOM   3443  CD1 ILE   239      23.749  46.846  42.315  1.00  0.00           C
ATOM   3444 HD11 ILE   239      24.119  46.162  41.551  1.00  0.00           H
ATOM   3445 HD12 ILE   239      23.482  46.257  43.192  1.00  0.00           H
ATOM   3446 HD13 ILE   239      22.824  47.414  42.217  1.00  0.00           H
ATOM   3447  C   ILE   239      23.301  50.524  43.464  1.00  0.00           C
ATOM   3448  O   ILE   239      22.404  49.763  43.084  1.00  0.00           O
ATOM   3449  N   TYR   240      23.066  51.508  44.344  1.00  0.00           N
ATOM   3450  H   TYR   240      23.669  52.318  44.334  1.00  0.00           H
ATOM   3451  CA  TYR   240      21.788  51.735  45.028  1.00  0.00           C
ATOM   3452  HA  TYR   240      21.426  50.835  45.524  1.00  0.00           H
ATOM   3453  CB  TYR   240      22.032  52.888  46.070  1.00  0.00           C
ATOM   3454  HB2 TYR   240      22.687  53.699  45.750  1.00  0.00           H
ATOM   3455  HB3 TYR   240      21.057  53.363  46.179  1.00  0.00           H
ATOM   3456  CG  TYR   240      22.694  52.452  47.462  1.00  0.00           C
ATOM   3457  CD1 TYR   240      21.796  52.272  48.581  1.00  0.00           C
ATOM   3458  HD1 TYR   240      20.777  52.620  48.495  1.00  0.00           H
ATOM   3459  CE1 TYR   240      22.290  51.775  49.824  1.00  0.00           C
ATOM   3460  HE1 TYR   240      21.531  51.405  50.496  1.00  0.00           H
ATOM   3461  CZ  TYR   240      23.701  51.752  50.080  1.00  0.00           C
ATOM   3462  OH  TYR   240      24.159  51.266  51.260  1.00  0.00           O
ATOM   3463  HH  TYR   240      23.397  51.142  51.831  1.00  0.00           H
ATOM   3464  CE2 TYR   240      24.547  51.982  48.991  1.00  0.00           C
ATOM   3465  HE2 TYR   240      25.582  51.698  49.108  1.00  0.00           H
ATOM   3466  CD2 TYR   240      24.093  52.169  47.659  1.00  0.00           C
ATOM   3467  HD2 TYR   240      24.776  52.359  46.844  1.00  0.00           H
ATOM   3468  C   TYR   240      20.697  52.082  44.057  1.00  0.00           C
ATOM   3469  O   TYR   240      19.485  51.938  44.388  1.00  0.00           O
ATOM   3470  N   THR   241      20.981  52.694  42.956  1.00  0.00           N
ATOM   3471  H   THR   241      21.904  53.092  42.857  1.00  0.00           H
ATOM   3472  CA  THR   241      20.081  53.128  41.881  1.00  0.00           C
ATOM   3473  HA  THR   241      19.146  52.760  42.303  1.00  0.00           H
ATOM   3474  CB  THR   241      20.012  54.733  41.844  1.00  0.00           C
ATOM   3475  HB  THR   241      19.035  55.008  41.447  1.00  0.00           H
ATOM   3476  CG2 THR   241      20.146  55.547  43.120  1.00  0.00           C
ATOM   3477 HG21 THR   241      19.288  55.492  43.790  1.00  0.00           H
ATOM   3478 HG22 THR   241      21.051  55.373  43.702  1.00  0.00           H
ATOM   3479 HG23 THR   241      20.125  56.588  42.799  1.00  0.00           H
ATOM   3480  OG1 THR   241      21.162  55.108  41.150  1.00  0.00           O
ATOM   3481  HG1 THR   241      21.101  56.006  40.816  1.00  0.00           H
ATOM   3482  C   THR   241      20.162  52.627  40.441  1.00  0.00           C
ATOM   3483  O   THR   241      19.393  53.019  39.633  1.00  0.00           O
ATOM   3484  N   VAL   242      21.142  51.838  40.085  1.00  0.00           N
ATOM   3485  H   VAL   242      21.854  51.564  40.747  1.00  0.00           H
ATOM   3486  CA  VAL   242      21.256  51.205  38.709  1.00  0.00           C
ATOM   3487  HA  VAL   242      21.449  51.982  37.969  1.00  0.00           H
ATOM   3488  CB  VAL   242      22.325  50.180  38.598  1.00  0.00           C
ATOM   3489  HB  VAL   242      23.167  50.604  39.144  1.00  0.00           H
ATOM   3490  CG1 VAL   242      21.997  48.818  39.393  1.00  0.00           C
ATOM   3491 HG11 VAL   242      21.844  49.036  40.449  1.00  0.00           H
ATOM   3492 HG12 VAL   242      21.102  48.315  39.027  1.00  0.00           H
ATOM   3493 HG13 VAL   242      22.827  48.134  39.216  1.00  0.00           H
ATOM   3494  CG2 VAL   242      22.829  49.889  37.105  1.00  0.00           C
ATOM   3495 HG21 VAL   242      22.851  50.792  36.495  1.00  0.00           H
ATOM   3496 HG22 VAL   242      23.840  49.492  37.197  1.00  0.00           H
ATOM   3497 HG23 VAL   242      22.355  49.036  36.620  1.00  0.00           H
ATOM   3498  C   VAL   242      19.935  50.540  38.239  1.00  0.00           C
ATOM   3499  O   VAL   242      19.190  49.783  38.945  1.00  0.00           O
ATOM   3500  N   LYS   243      19.639  50.706  36.939  1.00  0.00           N
ATOM   3501  H   LYS   243      20.217  51.335  36.401  1.00  0.00           H
ATOM   3502  CA  LYS   243      18.435  50.255  36.211  1.00  0.00           C
ATOM   3503  HA  LYS   243      18.102  49.344  36.708  1.00  0.00           H
ATOM   3504  CB  LYS   243      17.230  51.229  36.243  1.00  0.00           C
ATOM   3505  HB2 LYS   243      17.612  52.124  35.752  1.00  0.00           H
ATOM   3506  HB3 LYS   243      16.501  50.805  35.552  1.00  0.00           H
ATOM   3507  CG  LYS   243      16.593  51.587  37.595  1.00  0.00           C
ATOM   3508  HG2 LYS   243      16.375  50.639  38.087  1.00  0.00           H
ATOM   3509  HG3 LYS   243      17.397  52.047  38.169  1.00  0.00           H
ATOM   3510  CD  LYS   243      15.349  52.449  37.641  1.00  0.00           C
ATOM   3511  HD2 LYS   243      15.020  52.295  38.668  1.00  0.00           H
ATOM   3512  HD3 LYS   243      15.560  53.510  37.511  1.00  0.00           H
ATOM   3513  CE  LYS   243      14.339  52.033  36.555  1.00  0.00           C
ATOM   3514  HE2 LYS   243      14.498  52.873  35.879  1.00  0.00           H
ATOM   3515  HE3 LYS   243      14.612  51.056  36.158  1.00  0.00           H
ATOM   3516  NZ  LYS   243      12.963  52.095  37.008  1.00  0.00           N
ATOM   3517  HZ1 LYS   243      12.759  52.918  37.557  1.00  0.00           H
ATOM   3518  HZ2 LYS   243      12.366  51.958  36.206  1.00  0.00           H
ATOM   3519  HZ3 LYS   243      12.737  51.317  37.612  1.00  0.00           H
ATOM   3520  C   LYS   243      18.822  49.840  34.787  1.00  0.00           C
ATOM   3521  O   LYS   243      19.685  50.399  34.186  1.00  0.00           O
ATOM   3522  N   VAL   244      18.113  48.802  34.283  1.00  0.00           N
ATOM   3523  H   VAL   244      17.259  48.523  34.744  1.00  0.00           H
ATOM   3524  CA  VAL   244      18.661  47.824  33.332  1.00  0.00           C
ATOM   3525  HA  VAL   244      19.662  48.143  33.043  1.00  0.00           H
ATOM   3526  CB  VAL   244      18.958  46.558  34.098  1.00  0.00           C
ATOM   3527  HB  VAL   244      19.268  45.784  33.396  1.00  0.00           H
ATOM   3528  CG1 VAL   244      20.098  46.708  35.080  1.00  0.00           C
ATOM   3529 HG11 VAL   244      20.856  47.394  34.704  1.00  0.00           H
ATOM   3530 HG12 VAL   244      19.767  47.077  36.051  1.00  0.00           H
ATOM   3531 HG13 VAL   244      20.594  45.762  35.297  1.00  0.00           H
ATOM   3532  CG2 VAL   244      17.883  45.906  34.891  1.00  0.00           C
ATOM   3533 HG21 VAL   244      17.082  46.472  35.368  1.00  0.00           H
ATOM   3534 HG22 VAL   244      17.301  45.339  34.163  1.00  0.00           H
ATOM   3535 HG23 VAL   244      18.364  45.170  35.534  1.00  0.00           H
ATOM   3536  C   VAL   244      17.903  47.714  32.063  1.00  0.00           C
ATOM   3537  O   VAL   244      18.338  47.025  31.148  1.00  0.00           O
ATOM   3538  N   GLU   245      16.840  48.431  31.924  1.00  0.00           N
ATOM   3539  H   GLU   245      16.493  48.801  32.798  1.00  0.00           H
ATOM   3540  CA  GLU   245      15.908  48.380  30.692  1.00  0.00           C
ATOM   3541  HA  GLU   245      16.000  47.444  30.140  1.00  0.00           H
ATOM   3542  CB  GLU   245      14.347  48.436  31.167  1.00  0.00           C
ATOM   3543  HB2 GLU   245      13.699  48.618  30.310  1.00  0.00           H
ATOM   3544  HB3 GLU   245      14.039  47.417  31.401  1.00  0.00           H
ATOM   3545  CG  GLU   245      13.888  49.274  32.392  1.00  0.00           C
ATOM   3546  HG2 GLU   245      14.160  50.328  32.341  1.00  0.00           H
ATOM   3547  HG3 GLU   245      12.803  49.181  32.434  1.00  0.00           H
ATOM   3548  CD  GLU   245      14.259  48.749  33.751  1.00  0.00           C
ATOM   3549  OE1 GLU   245      13.748  47.776  34.350  1.00  0.00           O
ATOM   3550  OE2 GLU   245      15.346  49.189  34.177  1.00  0.00           O
ATOM   3551  C   GLU   245      16.122  49.643  29.830  1.00  0.00           C
ATOM   3552  O   GLU   245      15.845  50.800  30.201  1.00  0.00           O
ATOM   3553  N   ASP   246      16.552  49.530  28.537  1.00  0.00           N
ATOM   3554  H   ASP   246      16.347  50.267  27.879  1.00  0.00           H
ATOM   3555  CA  ASP   246      17.697  48.663  28.178  1.00  0.00           C
ATOM   3556  HA  ASP   246      17.536  47.658  28.567  1.00  0.00           H
ATOM   3557  CB  ASP   246      17.626  48.637  26.615  1.00  0.00           C
ATOM   3558  HB2 ASP   246      16.619  48.300  26.369  1.00  0.00           H
ATOM   3559  HB3 ASP   246      17.748  49.639  26.202  1.00  0.00           H
ATOM   3560  CG  ASP   246      18.580  47.553  26.048  1.00  0.00           C
ATOM   3561  OD1 ASP   246      19.034  46.563  26.748  1.00  0.00           O
ATOM   3562  OD2 ASP   246      18.882  47.489  24.824  1.00  0.00           O
ATOM   3563  C   ASP   246      18.994  49.258  28.685  1.00  0.00           C
ATOM   3564  O   ASP   246      19.158  50.491  28.704  1.00  0.00           O
ATOM   3565  N   LEU   247      20.025  48.423  28.795  1.00  0.00           N
ATOM   3566  H   LEU   247      19.745  47.463  28.652  1.00  0.00           H
ATOM   3567  CA  LEU   247      21.455  48.673  29.015  1.00  0.00           C
ATOM   3568  HA  LEU   247      21.573  49.480  29.738  1.00  0.00           H
ATOM   3569  CB  LEU   247      22.032  47.463  29.787  1.00  0.00           C
ATOM   3570  HB2 LEU   247      21.224  46.741  29.909  1.00  0.00           H
ATOM   3571  HB3 LEU   247      22.939  47.103  29.301  1.00  0.00           H
ATOM   3572  CG  LEU   247      22.329  47.774  31.258  1.00  0.00           C
ATOM   3573  HG  LEU   247      21.454  48.167  31.776  1.00  0.00           H
ATOM   3574  CD1 LEU   247      22.761  46.470  31.973  1.00  0.00           C
ATOM   3575 HD11 LEU   247      23.749  46.310  31.542  1.00  0.00           H
ATOM   3576 HD12 LEU   247      22.827  46.398  33.059  1.00  0.00           H
ATOM   3577 HD13 LEU   247      22.301  45.567  31.573  1.00  0.00           H
ATOM   3578  CD2 LEU   247      23.434  48.849  31.696  1.00  0.00           C
ATOM   3579 HD21 LEU   247      23.601  48.803  32.772  1.00  0.00           H
ATOM   3580 HD22 LEU   247      24.333  48.755  31.086  1.00  0.00           H
ATOM   3581 HD23 LEU   247      22.986  49.817  31.472  1.00  0.00           H
ATOM   3582  C   LEU   247      22.292  49.098  27.741  1.00  0.00           C
ATOM   3583  O   LEU   247      23.515  49.286  27.920  1.00  0.00           O
ATOM   3584  N   THR   248      21.680  49.208  26.565  1.00  0.00           N
ATOM   3585  H   THR   248      20.675  49.184  26.461  1.00  0.00           H
ATOM   3586  CA  THR   248      22.348  49.709  25.323  1.00  0.00           C
ATOM   3587  HA  THR   248      23.329  49.243  25.238  1.00  0.00           H
ATOM   3588  CB  THR   248      21.640  49.386  23.997  1.00  0.00           C
ATOM   3589  HB  THR   248      20.631  49.797  23.973  1.00  0.00           H
ATOM   3590  CG2 THR   248      22.496  49.741  22.788  1.00  0.00           C
ATOM   3591 HG21 THR   248      22.632  50.813  22.924  1.00  0.00           H
ATOM   3592 HG22 THR   248      23.440  49.209  22.908  1.00  0.00           H
ATOM   3593 HG23 THR   248      21.975  49.551  21.849  1.00  0.00           H
ATOM   3594  OG1 THR   248      21.383  48.021  24.044  1.00  0.00           O
ATOM   3595  HG1 THR   248      20.464  47.857  24.268  1.00  0.00           H
ATOM   3596  C   THR   248      22.447  51.238  25.472  1.00  0.00           C
ATOM   3597  O   THR   248      21.360  51.808  25.636  1.00  0.00           O
ATOM   3598  N   PHE   249      23.592  51.898  25.520  1.00  0.00           N
ATOM   3599  H   PHE   249      24.363  51.306  25.247  1.00  0.00           H
ATOM   3600  CA  PHE   249      23.725  53.430  25.688  1.00  0.00           C
ATOM   3601  HA  PHE   249      22.735  53.862  25.544  1.00  0.00           H
ATOM   3602  CB  PHE   249      24.112  53.744  27.119  1.00  0.00           C
ATOM   3603  HB2 PHE   249      23.922  54.810  27.241  1.00  0.00           H
ATOM   3604  HB3 PHE   249      23.334  53.314  27.750  1.00  0.00           H
ATOM   3605  CG  PHE   249      25.513  53.449  27.464  1.00  0.00           C
ATOM   3606  CD1 PHE   249      25.787  52.266  28.145  1.00  0.00           C
ATOM   3607  HD1 PHE   249      25.010  51.529  28.282  1.00  0.00           H
ATOM   3608  CE1 PHE   249      26.993  52.095  28.831  1.00  0.00           C
ATOM   3609  HE1 PHE   249      27.273  51.169  29.312  1.00  0.00           H
ATOM   3610  CZ  PHE   249      27.966  53.044  28.624  1.00  0.00           C
ATOM   3611  HZ  PHE   249      28.933  52.982  29.102  1.00  0.00           H
ATOM   3612  CE2 PHE   249      27.731  54.184  27.858  1.00  0.00           C
ATOM   3613  HE2 PHE   249      28.495  54.947  27.874  1.00  0.00           H
ATOM   3614  CD2 PHE   249      26.516  54.379  27.186  1.00  0.00           C
ATOM   3615  HD2 PHE   249      26.277  55.336  26.747  1.00  0.00           H
ATOM   3616  C   PHE   249      24.747  54.010  24.661  1.00  0.00           C
ATOM   3617  O   PHE   249      25.451  53.239  24.047  1.00  0.00           O
ATOM   3618  N   THR   250      24.749  55.310  24.422  1.00  0.00           N
ATOM   3619  H   THR   250      24.010  55.887  24.798  1.00  0.00           H
ATOM   3620  CA  THR   250      25.734  56.047  23.489  1.00  0.00           C
ATOM   3621  HA  THR   250      26.675  55.509  23.377  1.00  0.00           H
ATOM   3622  CB  THR   250      25.151  56.271  22.050  1.00  0.00           C
ATOM   3623  HB  THR   250      24.367  57.014  22.199  1.00  0.00           H
ATOM   3624  CG2 THR   250      26.153  56.886  21.071  1.00  0.00           C
ATOM   3625 HG21 THR   250      27.101  56.350  21.061  1.00  0.00           H
ATOM   3626 HG22 THR   250      25.718  56.919  20.072  1.00  0.00           H
ATOM   3627 HG23 THR   250      26.214  57.929  21.382  1.00  0.00           H
ATOM   3628  OG1 THR   250      24.683  55.067  21.478  1.00  0.00           O
ATOM   3629  HG1 THR   250      23.922  54.763  21.979  1.00  0.00           H
ATOM   3630  C   THR   250      26.041  57.333  24.203  1.00  0.00           C
ATOM   3631  O   THR   250      25.203  58.260  24.261  1.00  0.00           O
ATOM   3632  N   SER   251      27.277  57.455  24.562  1.00  0.00           N
ATOM   3633  H   SER   251      28.006  56.863  24.190  1.00  0.00           H
ATOM   3634  CA  SER   251      27.892  58.705  25.158  1.00  0.00           C
ATOM   3635  HA  SER   251      27.208  59.481  25.500  1.00  0.00           H
ATOM   3636  CB  SER   251      28.707  58.264  26.371  1.00  0.00           C
ATOM   3637  HB2 SER   251      29.527  57.584  26.142  1.00  0.00           H
ATOM   3638  HB3 SER   251      29.165  59.228  26.592  1.00  0.00           H
ATOM   3639  OG  SER   251      27.871  57.871  27.403  1.00  0.00           O
ATOM   3640  HG  SER   251      28.316  57.848  28.253  1.00  0.00           H
ATOM   3641  C   SER   251      28.894  59.358  24.191  1.00  0.00           C
ATOM   3642  O   SER   251      30.016  58.872  24.072  1.00  0.00           O
ATOM   3643  N   PRO   252      28.519  60.520  23.696  1.00  0.00           N
ATOM   3644  CD  PRO   252      27.179  61.039  23.467  1.00  0.00           C
ATOM   3645  HD2 PRO   252      26.788  61.533  24.357  1.00  0.00           H
ATOM   3646  HD3 PRO   252      26.480  60.259  23.167  1.00  0.00           H
ATOM   3647  CG  PRO   252      27.347  62.134  22.450  1.00  0.00           C
ATOM   3648  HG2 PRO   252      26.589  62.918  22.449  1.00  0.00           H
ATOM   3649  HG3 PRO   252      27.214  61.599  21.509  1.00  0.00           H
ATOM   3650  CB  PRO   252      28.758  62.697  22.523  1.00  0.00           C
ATOM   3651  HB2 PRO   252      28.818  63.590  23.146  1.00  0.00           H
ATOM   3652  HB3 PRO   252      29.165  62.906  21.534  1.00  0.00           H
ATOM   3653  CA  PRO   252      29.476  61.474  23.166  1.00  0.00           C
ATOM   3654  HA  PRO   252      30.065  60.876  22.471  1.00  0.00           H
ATOM   3655  C   PRO   252      30.503  61.861  24.211  1.00  0.00           C
ATOM   3656  O   PRO   252      30.042  62.009  25.301  1.00  0.00           O
ATOM   3657  N   PHE   253      31.777  61.999  23.844  1.00  0.00           N
ATOM   3658  H   PHE   253      31.895  61.932  22.843  1.00  0.00           H
ATOM   3659  CA  PHE   253      32.886  62.604  24.556  1.00  0.00           C
ATOM   3660  HA  PHE   253      32.447  63.102  25.420  1.00  0.00           H
ATOM   3661  CB  PHE   253      33.868  61.544  25.138  1.00  0.00           C
ATOM   3662  HB2 PHE   253      34.663  62.123  25.608  1.00  0.00           H
ATOM   3663  HB3 PHE   253      33.358  60.912  25.864  1.00  0.00           H
ATOM   3664  CG  PHE   253      34.520  60.887  23.958  1.00  0.00           C
ATOM   3665  CD1 PHE   253      35.600  61.427  23.227  1.00  0.00           C
ATOM   3666  HD1 PHE   253      35.976  62.322  23.701  1.00  0.00           H
ATOM   3667  CE1 PHE   253      36.181  60.816  22.144  1.00  0.00           C
ATOM   3668  HE1 PHE   253      36.877  61.381  21.542  1.00  0.00           H
ATOM   3669  CZ  PHE   253      35.942  59.469  21.936  1.00  0.00           C
ATOM   3670  HZ  PHE   253      36.576  58.952  21.231  1.00  0.00           H
ATOM   3671  CE2 PHE   253      34.925  58.811  22.643  1.00  0.00           C
ATOM   3672  HE2 PHE   253      34.696  57.765  22.500  1.00  0.00           H
ATOM   3673  CD2 PHE   253      34.138  59.601  23.579  1.00  0.00           C
ATOM   3674  HD2 PHE   253      33.319  59.154  24.122  1.00  0.00           H
ATOM   3675  C   PHE   253      33.570  63.683  23.712  1.00  0.00           C
ATOM   3676  O   PHE   253      33.339  63.826  22.502  1.00  0.00           O
ATOM   3677  N   CYS   254      34.193  64.629  24.442  1.00  0.00           N
ATOM   3678  H   CYS   254      34.105  64.519  25.442  1.00  0.00           H
ATOM   3679  CA  CYS   254      35.198  65.582  23.804  1.00  0.00           C
ATOM   3680  HA  CYS   254      35.436  65.221  22.804  1.00  0.00           H
ATOM   3681  CB  CYS   254      34.429  66.896  23.580  1.00  0.00           C
ATOM   3682  HB2 CYS   254      33.582  66.827  22.898  1.00  0.00           H
ATOM   3683  HB3 CYS   254      34.040  67.284  24.522  1.00  0.00           H
ATOM   3684  SG  CYS   254      35.536  68.177  22.875  1.00  0.00           S
ATOM   3685  HG  CYS   254      34.931  69.361  22.994  1.00  0.00           H
ATOM   3686  C   CYS   254      36.433  65.641  24.707  1.00  0.00           C
ATOM   3687  O   CYS   254      36.325  65.625  25.970  1.00  0.00           O
ATOM   3688  N   LEU   255      37.512  65.607  24.031  1.00  0.00           N
ATOM   3689  H   LEU   255      37.408  65.785  23.042  1.00  0.00           H
ATOM   3690  CA  LEU   255      38.816  65.603  24.615  1.00  0.00           C
ATOM   3691  HA  LEU   255      38.858  65.641  25.704  1.00  0.00           H
ATOM   3692  CB  LEU   255      39.485  64.263  24.253  1.00  0.00           C
ATOM   3693  HB2 LEU   255      39.472  64.128  23.172  1.00  0.00           H
ATOM   3694  HB3 LEU   255      40.498  64.183  24.648  1.00  0.00           H
ATOM   3695  CG  LEU   255      38.806  62.948  24.842  1.00  0.00           C
ATOM   3696  HG  LEU   255      37.772  62.904  24.499  1.00  0.00           H
ATOM   3697  CD1 LEU   255      39.585  61.705  24.371  1.00  0.00           C
ATOM   3698 HD11 LEU   255      39.675  61.666  23.285  1.00  0.00           H
ATOM   3699 HD12 LEU   255      40.591  61.680  24.790  1.00  0.00           H
ATOM   3700 HD13 LEU   255      39.133  60.786  24.744  1.00  0.00           H
ATOM   3701  CD2 LEU   255      38.831  62.919  26.348  1.00  0.00           C
ATOM   3702 HD21 LEU   255      39.834  62.836  26.766  1.00  0.00           H
ATOM   3703 HD22 LEU   255      38.442  63.816  26.831  1.00  0.00           H
ATOM   3704 HD23 LEU   255      38.158  62.106  26.621  1.00  0.00           H
ATOM   3705  C   LEU   255      39.744  66.713  24.135  1.00  0.00           C
ATOM   3706  O   LEU   255      40.136  66.842  22.948  1.00  0.00           O
ATOM   3707  N   GLN   256      40.159  67.491  25.163  1.00  0.00           N
ATOM   3708  H   GLN   256      39.857  67.283  26.104  1.00  0.00           H
ATOM   3709  CA  GLN   256      41.156  68.585  25.090  1.00  0.00           C
ATOM   3710  HA  GLN   256      40.915  69.209  24.229  1.00  0.00           H
ATOM   3711  CB  GLN   256      40.997  69.587  26.224  1.00  0.00           C
ATOM   3712  HB2 GLN   256      40.886  69.117  27.201  1.00  0.00           H
ATOM   3713  HB3 GLN   256      41.880  70.222  26.286  1.00  0.00           H
ATOM   3714  CG  GLN   256      39.771  70.415  26.125  1.00  0.00           C
ATOM   3715  HG2 GLN   256      39.931  71.403  26.557  1.00  0.00           H
ATOM   3716  HG3 GLN   256      39.477  70.604  25.093  1.00  0.00           H
ATOM   3717  CD  GLN   256      38.408  69.864  26.777  1.00  0.00           C
ATOM   3718  OE1 GLN   256      38.135  68.677  26.793  1.00  0.00           O
ATOM   3719  NE2 GLN   256      37.520  70.644  27.372  1.00  0.00           N
ATOM   3720 HE21 GLN   256      37.867  71.536  27.695  1.00  0.00           H
ATOM   3721 HE22 GLN   256      36.865  70.039  27.847  1.00  0.00           H
ATOM   3722  C   GLN   256      42.635  68.033  24.894  1.00  0.00           C
ATOM   3723  O   GLN   256      43.116  67.265  25.731  1.00  0.00           O
ATOM   3724  N   VAL   257      43.201  68.330  23.738  1.00  0.00           N
ATOM   3725  H   VAL   257      42.679  68.537  22.898  1.00  0.00           H
ATOM   3726  CA  VAL   257      44.575  67.852  23.471  1.00  0.00           C
ATOM   3727  HA  VAL   257      44.652  66.842  23.872  1.00  0.00           H
ATOM   3728  CB  VAL   257      44.877  67.710  21.922  1.00  0.00           C
ATOM   3729  HB  VAL   257      44.747  68.724  21.542  1.00  0.00           H
ATOM   3730  CG1 VAL   257      46.272  67.149  21.745  1.00  0.00           C
ATOM   3731 HG11 VAL   257      46.349  66.419  20.939  1.00  0.00           H
ATOM   3732 HG12 VAL   257      46.989  67.938  21.518  1.00  0.00           H
ATOM   3733 HG13 VAL   257      46.522  66.635  22.673  1.00  0.00           H
ATOM   3734  CG2 VAL   257      43.923  66.737  21.215  1.00  0.00           C
ATOM   3735 HG21 VAL   257      42.881  67.005  21.388  1.00  0.00           H
ATOM   3736 HG22 VAL   257      44.173  66.795  20.155  1.00  0.00           H
ATOM   3737 HG23 VAL   257      44.068  65.699  21.516  1.00  0.00           H
ATOM   3738  C   VAL   257      45.527  68.787  24.175  1.00  0.00           C
ATOM   3739  O   VAL   257      45.672  69.983  23.973  1.00  0.00           O
ATOM   3740  N   LYS   258      46.248  68.195  25.090  1.00  0.00           N
ATOM   3741  H   LYS   258      46.158  67.189  25.094  1.00  0.00           H
ATOM   3742  CA  LYS   258      47.381  68.874  25.810  1.00  0.00           C
ATOM   3743  HA  LYS   258      47.156  69.938  25.871  1.00  0.00           H
ATOM   3744  CB  LYS   258      47.626  68.169  27.223  1.00  0.00           C
ATOM   3745  HB2 LYS   258      46.687  67.986  27.745  1.00  0.00           H
ATOM   3746  HB3 LYS   258      48.096  67.197  27.073  1.00  0.00           H
ATOM   3747  CG  LYS   258      48.460  69.186  28.036  1.00  0.00           C
ATOM   3748  HG2 LYS   258      49.487  69.014  27.716  1.00  0.00           H
ATOM   3749  HG3 LYS   258      48.134  70.226  28.035  1.00  0.00           H
ATOM   3750  CD  LYS   258      48.496  68.696  29.522  1.00  0.00           C
ATOM   3751  HD2 LYS   258      47.483  68.698  29.924  1.00  0.00           H
ATOM   3752  HD3 LYS   258      48.896  67.684  29.463  1.00  0.00           H
ATOM   3753  CE  LYS   258      49.444  69.300  30.534  1.00  0.00           C
ATOM   3754  HE2 LYS   258      48.807  70.019  31.049  1.00  0.00           H
ATOM   3755  HE3 LYS   258      49.855  68.500  31.150  1.00  0.00           H
ATOM   3756  NZ  LYS   258      50.614  69.990  29.892  1.00  0.00           N
ATOM   3757  HZ1 LYS   258      51.373  70.128  30.544  1.00  0.00           H
ATOM   3758  HZ2 LYS   258      50.925  69.429  29.112  1.00  0.00           H
ATOM   3759  HZ3 LYS   258      50.384  70.866  29.444  1.00  0.00           H
ATOM   3760  C   LYS   258      48.630  68.868  24.948  1.00  0.00           C
ATOM   3761  O   LYS   258      49.005  70.008  24.505  1.00  0.00           O
ATOM   3762  N   ARG   259      49.286  67.773  24.772  1.00  0.00           N
ATOM   3763  H   ARG   259      48.795  66.891  24.796  1.00  0.00           H
ATOM   3764  CA  ARG   259      50.558  67.690  24.021  1.00  0.00           C
ATOM   3765  HA  ARG   259      51.274  68.388  24.455  1.00  0.00           H
ATOM   3766  CB  ARG   259      51.129  66.284  24.326  1.00  0.00           C
ATOM   3767  HB2 ARG   259      50.292  65.590  24.242  1.00  0.00           H
ATOM   3768  HB3 ARG   259      51.882  66.058  23.572  1.00  0.00           H
ATOM   3769  CG  ARG   259      51.724  66.073  25.695  1.00  0.00           C
ATOM   3770  HG2 ARG   259      52.193  66.990  26.051  1.00  0.00           H
ATOM   3771  HG3 ARG   259      50.901  65.769  26.341  1.00  0.00           H
ATOM   3772  CD  ARG   259      52.770  64.876  25.659  1.00  0.00           C
ATOM   3773  HD2 ARG   259      53.546  64.972  24.900  1.00  0.00           H
ATOM   3774  HD3 ARG   259      53.283  64.820  26.619  1.00  0.00           H
ATOM   3775  NE  ARG   259      52.129  63.603  25.262  1.00  0.00           N
ATOM   3776  HE  ARG   259      51.672  63.156  26.044  1.00  0.00           H
ATOM   3777  CZ  ARG   259      52.644  62.768  24.386  1.00  0.00           C
ATOM   3778  NH1 ARG   259      52.899  61.500  24.585  1.00  0.00           N
ATOM   3779 HH11 ARG   259      53.493  61.021  23.923  1.00  0.00           H
ATOM   3780 HH12 ARG   259      53.236  61.220  25.495  1.00  0.00           H
ATOM   3781  NH2 ARG   259      53.075  63.238  23.208  1.00  0.00           N
ATOM   3782 HH21 ARG   259      53.271  62.588  22.459  1.00  0.00           H
ATOM   3783 HH22 ARG   259      52.570  64.029  22.835  1.00  0.00           H
ATOM   3784  C   ARG   259      50.506  67.937  22.483  1.00  0.00           C
ATOM   3785  O   ARG   259      49.374  68.125  21.975  1.00  0.00           O
ATOM   3786  N   ASN   260      51.622  67.850  21.764  1.00  0.00           N
ATOM   3787  H   ASN   260      52.488  67.695  22.260  1.00  0.00           H
ATOM   3788  CA  ASN   260      51.666  67.372  20.364  1.00  0.00           C
ATOM   3789  HA  ASN   260      50.723  67.609  19.871  1.00  0.00           H
ATOM   3790  CB  ASN   260      52.660  68.175  19.574  1.00  0.00           C
ATOM   3791  HB2 ASN   260      53.698  67.859  19.672  1.00  0.00           H
ATOM   3792  HB3 ASN   260      52.487  68.028  18.508  1.00  0.00           H
ATOM   3793  CG  ASN   260      52.425  69.682  19.670  1.00  0.00           C
ATOM   3794  OD1 ASN   260      51.336  70.112  19.504  1.00  0.00           O
ATOM   3795  ND2 ASN   260      53.419  70.402  19.891  1.00  0.00           N
ATOM   3796 HD21 ASN   260      54.337  69.986  19.831  1.00  0.00           H
ATOM   3797 HD22 ASN   260      53.265  71.400  19.931  1.00  0.00           H
ATOM   3798  C   ASN   260      51.868  65.867  20.296  1.00  0.00           C
ATOM   3799  O   ASN   260      52.541  65.311  21.169  1.00  0.00           O
ATOM   3800  N   ASP   261      51.668  65.038  19.240  1.00  0.00           N
ATOM   3801  H   ASP   261      51.538  64.078  19.524  1.00  0.00           H
ATOM   3802  CA  ASP   261      51.818  65.407  17.808  1.00  0.00           C
ATOM   3803  HA  ASP   261      51.217  66.301  17.642  1.00  0.00           H
ATOM   3804  CB  ASP   261      53.324  65.514  17.567  1.00  0.00           C
ATOM   3805  HB2 ASP   261      53.754  66.261  18.233  1.00  0.00           H
ATOM   3806  HB3 ASP   261      53.737  64.540  17.830  1.00  0.00           H
ATOM   3807  CG  ASP   261      53.629  65.911  16.060  1.00  0.00           C
ATOM   3808  OD1 ASP   261      52.815  66.697  15.450  1.00  0.00           O
ATOM   3809  OD2 ASP   261      54.705  65.529  15.569  1.00  0.00           O
ATOM   3810  C   ASP   261      51.058  64.372  16.901  1.00  0.00           C
ATOM   3811  O   ASP   261      50.515  64.743  15.856  1.00  0.00           O
ATOM   3812  N   TYR   262      50.828  63.092  17.373  1.00  0.00           N
ATOM   3813  H   TYR   262      51.388  62.842  18.176  1.00  0.00           H
ATOM   3814  CA  TYR   262      49.776  62.163  16.965  1.00  0.00           C
ATOM   3815  HA  TYR   262      48.988  62.698  16.435  1.00  0.00           H
ATOM   3816  CB  TYR   262      50.350  61.122  15.966  1.00  0.00           C
ATOM   3817  HB2 TYR   262      50.721  60.206  16.425  1.00  0.00           H
ATOM   3818  HB3 TYR   262      49.520  60.795  15.339  1.00  0.00           H
ATOM   3819  CG  TYR   262      51.525  61.712  15.129  1.00  0.00           C
ATOM   3820  CD1 TYR   262      52.872  61.502  15.563  1.00  0.00           C
ATOM   3821  HD1 TYR   262      53.086  60.984  16.487  1.00  0.00           H
ATOM   3822  CE1 TYR   262      53.863  62.264  14.898  1.00  0.00           C
ATOM   3823  HE1 TYR   262      54.876  62.323  15.270  1.00  0.00           H
ATOM   3824  CZ  TYR   262      53.601  63.073  13.790  1.00  0.00           C
ATOM   3825  OH  TYR   262      54.421  64.067  13.358  1.00  0.00           O
ATOM   3826  HH  TYR   262      54.934  64.451  14.073  1.00  0.00           H
ATOM   3827  CE2 TYR   262      52.271  63.100  13.316  1.00  0.00           C
ATOM   3828  HE2 TYR   262      51.916  63.686  12.482  1.00  0.00           H
ATOM   3829  CD2 TYR   262      51.207  62.602  14.063  1.00  0.00           C
ATOM   3830  HD2 TYR   262      50.220  62.493  13.636  1.00  0.00           H
ATOM   3831  C   TYR   262      49.116  61.572  18.190  1.00  0.00           C
ATOM   3832  O   TYR   262      49.553  61.757  19.339  1.00  0.00           O
ATOM   3833  N   VAL   263      48.026  60.871  17.940  1.00  0.00           N
ATOM   3834  H   VAL   263      47.619  60.931  17.017  1.00  0.00           H
ATOM   3835  CA  VAL   263      47.409  59.860  18.894  1.00  0.00           C
ATOM   3836  HA  VAL   263      48.098  59.655  19.713  1.00  0.00           H
ATOM   3837  CB  VAL   263      46.179  60.430  19.501  1.00  0.00           C
ATOM   3838  HB  VAL   263      45.861  59.606  20.140  1.00  0.00           H
ATOM   3839  CG1 VAL   263      46.323  61.593  20.416  1.00  0.00           C
ATOM   3840 HG11 VAL   263      47.139  61.434  21.121  1.00  0.00           H
ATOM   3841 HG12 VAL   263      46.417  62.502  19.822  1.00  0.00           H
ATOM   3842 HG13 VAL   263      45.381  61.723  20.949  1.00  0.00           H
ATOM   3843  CG2 VAL   263      45.059  60.736  18.502  1.00  0.00           C
ATOM   3844 HG21 VAL   263      45.353  61.555  17.845  1.00  0.00           H
ATOM   3845 HG22 VAL   263      44.754  59.847  17.949  1.00  0.00           H
ATOM   3846 HG23 VAL   263      44.180  61.168  18.980  1.00  0.00           H
ATOM   3847  C   VAL   263      47.233  58.543  18.111  1.00  0.00           C
ATOM   3848  O   VAL   263      47.354  58.497  16.871  1.00  0.00           O
ATOM   3849  N   HIE   264      47.267  57.414  18.876  1.00  0.00           N
ATOM   3850  H   HIE   264      47.174  57.622  19.860  1.00  0.00           H
ATOM   3851  CA  HIE   264      47.663  56.026  18.474  1.00  0.00           C
ATOM   3852  HA  HIE   264      47.656  55.905  17.391  1.00  0.00           H
ATOM   3853  CB  HIE   264      49.084  55.743  19.113  1.00  0.00           C
ATOM   3854  HB2 HIE   264      49.072  56.137  20.129  1.00  0.00           H
ATOM   3855  HB3 HIE   264      49.287  54.672  19.124  1.00  0.00           H
ATOM   3856  CG  HIE   264      50.163  56.441  18.410  1.00  0.00           C
ATOM   3857  ND1 HIE   264      50.936  57.502  18.801  1.00  0.00           N
ATOM   3858  CE1 HIE   264      51.685  57.902  17.702  1.00  0.00           C
ATOM   3859  HE1 HIE   264      52.199  58.844  17.576  1.00  0.00           H
ATOM   3860  NE2 HIE   264      51.314  57.139  16.701  1.00  0.00           N
ATOM   3861  HE2 HIE   264      51.786  57.138  15.808  1.00  0.00           H
ATOM   3862  CD2 HIE   264      50.571  56.082  17.140  1.00  0.00           C
ATOM   3863  HD2 HIE   264      50.159  55.274  16.554  1.00  0.00           H
ATOM   3864  C   HIE   264      46.578  55.078  19.091  1.00  0.00           C
ATOM   3865  O   HIE   264      46.377  53.984  18.570  1.00  0.00           O
ATOM   3866  N   ALA   265      45.962  55.438  20.249  1.00  0.00           N
ATOM   3867  H   ALA   265      46.438  56.122  20.819  1.00  0.00           H
ATOM   3868  CA  ALA   265      44.856  54.633  20.866  1.00  0.00           C
ATOM   3869  HA  ALA   265      44.314  54.121  20.071  1.00  0.00           H
ATOM   3870  CB  ALA   265      45.528  53.530  21.772  1.00  0.00           C
ATOM   3871  HB1 ALA   265      44.967  53.388  22.696  1.00  0.00           H
ATOM   3872  HB2 ALA   265      45.668  52.550  21.314  1.00  0.00           H
ATOM   3873  HB3 ALA   265      46.563  53.825  21.939  1.00  0.00           H
ATOM   3874  C   ALA   265      43.885  55.537  21.616  1.00  0.00           C
ATOM   3875  O   ALA   265      44.195  56.552  22.156  1.00  0.00           O
ATOM   3876  N   LEU   266      42.691  55.003  21.869  1.00  0.00           N
ATOM   3877  H   LEU   266      42.523  54.099  21.452  1.00  0.00           H
ATOM   3878  CA  LEU   266      41.834  55.386  23.111  1.00  0.00           C
ATOM   3879  HA  LEU   266      42.255  56.308  23.511  1.00  0.00           H
ATOM   3880  CB  LEU   266      40.402  55.556  22.687  1.00  0.00           C
ATOM   3881  HB2 LEU   266      40.096  54.530  22.482  1.00  0.00           H
ATOM   3882  HB3 LEU   266      39.742  55.804  23.519  1.00  0.00           H
ATOM   3883  CG  LEU   266      40.227  56.491  21.543  1.00  0.00           C
ATOM   3884  HG  LEU   266      40.812  56.268  20.651  1.00  0.00           H
ATOM   3885  CD1 LEU   266      38.787  56.464  21.110  1.00  0.00           C
ATOM   3886 HD11 LEU   266      38.058  56.462  21.921  1.00  0.00           H
ATOM   3887 HD12 LEU   266      38.613  57.212  20.337  1.00  0.00           H
ATOM   3888 HD13 LEU   266      38.672  55.516  20.586  1.00  0.00           H
ATOM   3889  CD2 LEU   266      40.571  57.987  21.862  1.00  0.00           C
ATOM   3890 HD21 LEU   266      40.330  58.689  21.064  1.00  0.00           H
ATOM   3891 HD22 LEU   266      40.089  58.285  22.793  1.00  0.00           H
ATOM   3892 HD23 LEU   266      41.655  58.047  21.953  1.00  0.00           H
ATOM   3893  C   LEU   266      41.954  54.398  24.264  1.00  0.00           C
ATOM   3894  O   LEU   266      42.439  53.260  24.018  1.00  0.00           O
ATOM   3895  N   VAL   267      41.636  54.840  25.521  1.00  0.00           N
ATOM   3896  H   VAL   267      41.561  55.842  25.626  1.00  0.00           H
ATOM   3897  CA  VAL   267      41.955  54.083  26.834  1.00  0.00           C
ATOM   3898  HA  VAL   267      41.947  53.017  26.608  1.00  0.00           H
ATOM   3899  CB  VAL   267      43.355  54.555  27.276  1.00  0.00           C
ATOM   3900  HB  VAL   267      43.484  55.632  27.376  1.00  0.00           H
ATOM   3901  CG1 VAL   267      43.579  53.874  28.646  1.00  0.00           C
ATOM   3902 HG11 VAL   267      44.557  54.110  29.066  1.00  0.00           H
ATOM   3903 HG12 VAL   267      42.829  54.176  29.376  1.00  0.00           H
ATOM   3904 HG13 VAL   267      43.465  52.790  28.680  1.00  0.00           H
ATOM   3905  CG2 VAL   267      44.511  54.163  26.313  1.00  0.00           C
ATOM   3906 HG21 VAL   267      45.501  54.248  26.761  1.00  0.00           H
ATOM   3907 HG22 VAL   267      44.364  53.096  26.140  1.00  0.00           H
ATOM   3908 HG23 VAL   267      44.475  54.568  25.301  1.00  0.00           H
ATOM   3909  C   VAL   267      40.972  54.358  27.894  1.00  0.00           C
ATOM   3910  O   VAL   267      40.766  55.539  28.237  1.00  0.00           O
ATOM   3911  N   ALA   268      40.562  53.321  28.625  1.00  0.00           N
ATOM   3912  H   ALA   268      41.151  52.504  28.541  1.00  0.00           H
ATOM   3913  CA  ALA   268      39.667  53.448  29.746  1.00  0.00           C
ATOM   3914  HA  ALA   268      39.263  54.455  29.647  1.00  0.00           H
ATOM   3915  CB  ALA   268      38.605  52.325  29.863  1.00  0.00           C
ATOM   3916  HB1 ALA   268      38.128  52.421  30.839  1.00  0.00           H
ATOM   3917  HB2 ALA   268      37.838  52.423  29.094  1.00  0.00           H
ATOM   3918  HB3 ALA   268      39.144  51.391  29.708  1.00  0.00           H
ATOM   3919  C   ALA   268      40.485  53.437  31.032  1.00  0.00           C
ATOM   3920  O   ALA   268      41.334  52.633  31.219  1.00  0.00           O
ATOM   3921  N   TYR   269      40.225  54.338  31.949  1.00  0.00           N
ATOM   3922  H   TYR   269      39.455  54.960  31.749  1.00  0.00           H
ATOM   3923  CA  TYR   269      40.324  54.030  33.414  1.00  0.00           C
ATOM   3924  HA  TYR   269      40.508  52.962  33.530  1.00  0.00           H
ATOM   3925  CB  TYR   269      41.451  54.836  34.036  1.00  0.00           C
ATOM   3926  HB2 TYR   269      41.816  54.351  34.941  1.00  0.00           H
ATOM   3927  HB3 TYR   269      42.305  54.829  33.359  1.00  0.00           H
ATOM   3928  CG  TYR   269      41.044  56.250  34.457  1.00  0.00           C
ATOM   3929  CD1 TYR   269      40.498  56.385  35.739  1.00  0.00           C
ATOM   3930  HD1 TYR   269      40.550  55.630  36.510  1.00  0.00           H
ATOM   3931  CE1 TYR   269      39.764  57.614  36.059  1.00  0.00           C
ATOM   3932  HE1 TYR   269      39.225  57.619  36.995  1.00  0.00           H
ATOM   3933  CZ  TYR   269      39.960  58.733  35.234  1.00  0.00           C
ATOM   3934  OH  TYR   269      39.224  59.848  35.408  1.00  0.00           O
ATOM   3935  HH  TYR   269      38.313  59.560  35.498  1.00  0.00           H
ATOM   3936  CE2 TYR   269      40.733  58.633  34.083  1.00  0.00           C
ATOM   3937  HE2 TYR   269      41.015  59.490  33.488  1.00  0.00           H
ATOM   3938  CD2 TYR   269      41.245  57.387  33.637  1.00  0.00           C
ATOM   3939  HD2 TYR   269      41.980  57.404  32.846  1.00  0.00           H
ATOM   3940  C   TYR   269      38.971  54.118  34.099  1.00  0.00           C
ATOM   3941  O   TYR   269      38.016  54.574  33.439  1.00  0.00           O
ATOM   3942  N   PHE   270      38.835  53.818  35.416  1.00  0.00           N
ATOM   3943  H   PHE   270      39.553  53.327  35.929  1.00  0.00           H
ATOM   3944  CA  PHE   270      37.600  53.984  36.195  1.00  0.00           C
ATOM   3945  HA  PHE   270      37.111  54.798  35.660  1.00  0.00           H
ATOM   3946  CB  PHE   270      36.714  52.754  36.098  1.00  0.00           C
ATOM   3947  HB2 PHE   270      36.072  52.754  36.979  1.00  0.00           H
ATOM   3948  HB3 PHE   270      35.900  52.862  35.382  1.00  0.00           H
ATOM   3949  CG  PHE   270      37.303  51.331  35.957  1.00  0.00           C
ATOM   3950  CD1 PHE   270      37.416  50.456  37.071  1.00  0.00           C
ATOM   3951  HD1 PHE   270      37.279  50.872  38.058  1.00  0.00           H
ATOM   3952  CE1 PHE   270      37.858  49.106  36.919  1.00  0.00           C
ATOM   3953  HE1 PHE   270      38.098  48.518  37.792  1.00  0.00           H
ATOM   3954  CZ  PHE   270      38.171  48.623  35.643  1.00  0.00           C
ATOM   3955  HZ  PHE   270      38.753  47.718  35.552  1.00  0.00           H
ATOM   3956  CE2 PHE   270      37.960  49.515  34.567  1.00  0.00           C
ATOM   3957  HE2 PHE   270      37.919  49.111  33.566  1.00  0.00           H
ATOM   3958  CD2 PHE   270      37.465  50.801  34.707  1.00  0.00           C
ATOM   3959  HD2 PHE   270      37.048  51.410  33.918  1.00  0.00           H
ATOM   3960  C   PHE   270      37.947  54.481  37.602  1.00  0.00           C
ATOM   3961  O   PHE   270      38.999  54.172  38.100  1.00  0.00           O
ATOM   3962  N   ASN   271      37.022  55.135  38.257  1.00  0.00           N
ATOM   3963  H   ASN   271      36.115  55.219  37.821  1.00  0.00           H
ATOM   3964  CA  ASN   271      37.034  55.214  39.758  1.00  0.00           C
ATOM   3965  HA  ASN   271      38.029  54.888  40.059  1.00  0.00           H
ATOM   3966  CB  ASN   271      36.716  56.643  40.191  1.00  0.00           C
ATOM   3967  HB2 ASN   271      35.675  56.900  39.993  1.00  0.00           H
ATOM   3968  HB3 ASN   271      36.839  56.742  41.269  1.00  0.00           H
ATOM   3969  CG  ASN   271      37.474  57.733  39.602  1.00  0.00           C
ATOM   3970  OD1 ASN   271      38.644  57.622  39.313  1.00  0.00           O
ATOM   3971  ND2 ASN   271      36.990  58.941  39.507  1.00  0.00           N
ATOM   3972 HD21 ASN   271      37.653  59.684  39.344  1.00  0.00           H
ATOM   3973 HD22 ASN   271      36.035  59.217  39.686  1.00  0.00           H
ATOM   3974  C   ASN   271      36.042  54.123  40.378  1.00  0.00           C
ATOM   3975  O   ASN   271      35.012  53.855  39.793  1.00  0.00           O
ATOM   3976  N   ILE   272      36.361  53.736  41.607  1.00  0.00           N
ATOM   3977  H   ILE   272      37.117  54.186  42.104  1.00  0.00           H
ATOM   3978  CA  ILE   272      35.547  52.812  42.396  1.00  0.00           C
ATOM   3979  HA  ILE   272      34.583  52.595  41.936  1.00  0.00           H
ATOM   3980  CB  ILE   272      36.192  51.398  42.354  1.00  0.00           C
ATOM   3981  HB  ILE   272      37.169  51.443  42.836  1.00  0.00           H
ATOM   3982  CG2 ILE   272      35.491  50.353  43.308  1.00  0.00           C
ATOM   3983 HG21 ILE   272      36.036  50.256  44.247  1.00  0.00           H
ATOM   3984 HG22 ILE   272      34.485  50.700  43.545  1.00  0.00           H
ATOM   3985 HG23 ILE   272      35.399  49.350  42.891  1.00  0.00           H
ATOM   3986  CG1 ILE   272      36.348  50.920  40.870  1.00  0.00           C
ATOM   3987 HG12 ILE   272      35.485  51.017  40.211  1.00  0.00           H
ATOM   3988 HG13 ILE   272      37.075  51.640  40.495  1.00  0.00           H
ATOM   3989  CD1 ILE   272      37.096  49.600  40.851  1.00  0.00           C
ATOM   3990 HD11 ILE   272      37.915  49.684  41.564  1.00  0.00           H
ATOM   3991 HD12 ILE   272      36.462  48.834  41.298  1.00  0.00           H
ATOM   3992 HD13 ILE   272      37.377  49.388  39.819  1.00  0.00           H
ATOM   3993  C   ILE   272      35.464  53.344  43.847  1.00  0.00           C
ATOM   3994  O   ILE   272      36.457  53.790  44.437  1.00  0.00           O
ATOM   3995  N   GLU   273      34.244  53.365  44.413  1.00  0.00           N
ATOM   3996  H   GLU   273      33.420  53.011  43.948  1.00  0.00           H
ATOM   3997  CA  GLU   273      33.994  54.232  45.494  1.00  0.00           C
ATOM   3998  HA  GLU   273      34.873  54.516  46.073  1.00  0.00           H
ATOM   3999  CB  GLU   273      33.487  55.570  44.902  1.00  0.00           C
ATOM   4000  HB2 GLU   273      32.876  55.503  44.002  1.00  0.00           H
ATOM   4001  HB3 GLU   273      32.811  56.046  45.611  1.00  0.00           H
ATOM   4002  CG  GLU   273      34.688  56.541  44.591  1.00  0.00           C
ATOM   4003  HG2 GLU   273      35.253  56.753  45.499  1.00  0.00           H
ATOM   4004  HG3 GLU   273      35.364  55.939  43.983  1.00  0.00           H
ATOM   4005  CD  GLU   273      34.275  57.931  44.004  1.00  0.00           C
ATOM   4006  OE1 GLU   273      33.335  58.005  43.147  1.00  0.00           O
ATOM   4007  OE2 GLU   273      34.786  59.000  44.426  1.00  0.00           O
ATOM   4008  C   GLU   273      32.916  53.592  46.408  1.00  0.00           C
ATOM   4009  O   GLU   273      31.837  53.149  46.019  1.00  0.00           O
ATOM   4010  N   PHE   274      33.295  53.731  47.675  1.00  0.00           N
ATOM   4011  H   PHE   274      34.134  54.286  47.754  1.00  0.00           H
ATOM   4012  CA  PHE   274      32.614  53.329  48.911  1.00  0.00           C
ATOM   4013  HA  PHE   274      31.747  52.727  48.639  1.00  0.00           H
ATOM   4014  CB  PHE   274      33.601  52.455  49.626  1.00  0.00           C
ATOM   4015  HB2 PHE   274      34.414  53.118  49.920  1.00  0.00           H
ATOM   4016  HB3 PHE   274      33.160  52.219  50.594  1.00  0.00           H
ATOM   4017  CG  PHE   274      34.252  51.154  49.031  1.00  0.00           C
ATOM   4018  CD1 PHE   274      35.351  51.295  48.127  1.00  0.00           C
ATOM   4019  HD1 PHE   274      35.603  52.298  47.817  1.00  0.00           H
ATOM   4020  CE1 PHE   274      36.139  50.159  47.677  1.00  0.00           C
ATOM   4021  HE1 PHE   274      36.834  50.272  46.858  1.00  0.00           H
ATOM   4022  CZ  PHE   274      35.873  48.902  48.178  1.00  0.00           C
ATOM   4023  HZ  PHE   274      36.283  47.969  47.819  1.00  0.00           H
ATOM   4024  CE2 PHE   274      34.695  48.727  48.931  1.00  0.00           C
ATOM   4025  HE2 PHE   274      34.660  47.750  49.391  1.00  0.00           H
ATOM   4026  CD2 PHE   274      34.005  49.847  49.488  1.00  0.00           C
ATOM   4027  HD2 PHE   274      33.289  49.657  50.274  1.00  0.00           H
ATOM   4028  C   PHE   274      32.081  54.538  49.775  1.00  0.00           C
ATOM   4029  O   PHE   274      32.566  54.837  50.843  1.00  0.00           O
ATOM   4030  N   THR   275      31.194  55.299  49.118  1.00  0.00           N
ATOM   4031  H   THR   275      30.865  54.936  48.234  1.00  0.00           H
ATOM   4032  CA  THR   275      30.627  56.516  49.658  1.00  0.00           C
ATOM   4033  HA  THR   275      31.539  57.062  49.897  1.00  0.00           H
ATOM   4034  CB  THR   275      29.840  57.237  48.591  1.00  0.00           C
ATOM   4035  HB  THR   275      28.766  57.191  48.771  1.00  0.00           H
ATOM   4036  CG2 THR   275      30.442  58.689  48.424  1.00  0.00           C
ATOM   4037 HG21 THR   275      29.910  59.272  47.673  1.00  0.00           H
ATOM   4038 HG22 THR   275      30.080  59.203  49.315  1.00  0.00           H
ATOM   4039 HG23 THR   275      31.517  58.650  48.251  1.00  0.00           H
ATOM   4040  OG1 THR   275      30.012  56.725  47.214  1.00  0.00           O
ATOM   4041  HG1 THR   275      29.269  56.130  47.090  1.00  0.00           H
ATOM   4042  C   THR   275      29.815  56.370  50.965  1.00  0.00           C
ATOM   4043  O   THR   275      29.953  57.124  51.926  1.00  0.00           O
ATOM   4044  N   ARG   276      28.950  55.423  50.980  1.00  0.00           N
ATOM   4045  H   ARG   276      28.889  54.833  50.163  1.00  0.00           H
ATOM   4046  CA  ARG   276      28.118  55.056  52.153  1.00  0.00           C
ATOM   4047  HA  ARG   276      27.834  55.995  52.629  1.00  0.00           H
ATOM   4048  CB  ARG   276      27.017  54.142  51.725  1.00  0.00           C
ATOM   4049  HB2 ARG   276      27.421  53.432  51.003  1.00  0.00           H
ATOM   4050  HB3 ARG   276      26.669  53.467  52.507  1.00  0.00           H
ATOM   4051  CG  ARG   276      25.821  54.857  51.022  1.00  0.00           C
ATOM   4052  HG2 ARG   276      25.011  54.129  51.060  1.00  0.00           H
ATOM   4053  HG3 ARG   276      25.647  55.700  51.690  1.00  0.00           H
ATOM   4054  CD  ARG   276      26.039  55.271  49.585  1.00  0.00           C
ATOM   4055  HD2 ARG   276      26.743  56.102  49.541  1.00  0.00           H
ATOM   4056  HD3 ARG   276      26.493  54.437  49.049  1.00  0.00           H
ATOM   4057  NE  ARG   276      24.773  55.565  48.925  1.00  0.00           N
ATOM   4058  HE  ARG   276      24.061  56.110  49.389  1.00  0.00           H
ATOM   4059  CZ  ARG   276      24.602  55.538  47.608  1.00  0.00           C
ATOM   4060  NH1 ARG   276      25.507  55.145  46.816  1.00  0.00           N
ATOM   4061 HH11 ARG   276      26.464  55.082  47.131  1.00  0.00           H
ATOM   4062 HH12 ARG   276      25.347  54.836  45.868  1.00  0.00           H
ATOM   4063  NH2 ARG   276      23.571  55.939  47.035  1.00  0.00           N
ATOM   4064 HH21 ARG   276      22.654  56.094  47.431  1.00  0.00           H
ATOM   4065 HH22 ARG   276      23.560  55.854  46.029  1.00  0.00           H
ATOM   4066  C   ARG   276      28.902  54.397  53.251  1.00  0.00           C
ATOM   4067  O   ARG   276      28.280  54.264  54.279  1.00  0.00           O
ATOM   4068  N   CYS   277      30.060  53.857  53.035  1.00  0.00           N
ATOM   4069  H   CYS   277      30.541  53.770  52.151  1.00  0.00           H
ATOM   4070  CA  CYS   277      30.775  53.295  54.154  1.00  0.00           C
ATOM   4071  HA  CYS   277      30.072  52.547  54.519  1.00  0.00           H
ATOM   4072  CB  CYS   277      32.120  52.635  53.724  1.00  0.00           C
ATOM   4073  HB2 CYS   277      32.699  53.226  53.015  1.00  0.00           H
ATOM   4074  HB3 CYS   277      32.715  52.426  54.613  1.00  0.00           H
ATOM   4075  SG  CYS   277      31.738  51.090  52.871  1.00  0.00           S
ATOM   4076  HG  CYS   277      31.584  51.432  51.589  1.00  0.00           H
ATOM   4077  C   CYS   277      31.119  54.347  55.278  1.00  0.00           C
ATOM   4078  O   CYS   277      31.489  55.532  55.043  1.00  0.00           O
ATOM   4079  N   HIE   278      31.318  53.897  56.565  1.00  0.00           N
ATOM   4080  H   HIE   278      31.700  52.980  56.745  1.00  0.00           H
ATOM   4081  CA  HIE   278      31.453  54.838  57.706  1.00  0.00           C
ATOM   4082  HA  HIE   278      30.703  55.614  57.549  1.00  0.00           H
ATOM   4083  CB  HIE   278      30.997  54.083  58.960  1.00  0.00           C
ATOM   4084  HB2 HIE   278      30.946  53.012  58.764  1.00  0.00           H
ATOM   4085  HB3 HIE   278      31.803  54.253  59.673  1.00  0.00           H
ATOM   4086  CG  HIE   278      29.720  54.663  59.560  1.00  0.00           C
ATOM   4087  ND1 HIE   278      28.478  54.431  58.976  1.00  0.00           N
ATOM   4088  CE1 HIE   278      27.643  55.363  59.497  1.00  0.00           C
ATOM   4089  HE1 HIE   278      26.664  55.629  59.127  1.00  0.00           H
ATOM   4090  NE2 HIE   278      28.375  56.094  60.387  1.00  0.00           N
ATOM   4091  HE2 HIE   278      28.035  56.696  61.123  1.00  0.00           H
ATOM   4092  CD2 HIE   278      29.689  55.785  60.324  1.00  0.00           C
ATOM   4093  HD2 HIE   278      30.521  56.359  60.704  1.00  0.00           H
ATOM   4094  C   HIE   278      32.801  55.516  57.790  1.00  0.00           C
ATOM   4095  O   HIE   278      32.927  56.682  58.145  1.00  0.00           O
ATOM   4096  N   LYS   279      33.905  54.899  57.275  1.00  0.00           N
ATOM   4097  H   LYS   279      33.725  53.925  57.079  1.00  0.00           H
ATOM   4098  CA  LYS   279      35.054  55.560  56.692  1.00  0.00           C
ATOM   4099  HA  LYS   279      34.984  56.626  56.906  1.00  0.00           H
ATOM   4100  CB  LYS   279      36.399  54.963  57.163  1.00  0.00           C
ATOM   4101  HB2 LYS   279      36.354  54.769  58.235  1.00  0.00           H
ATOM   4102  HB3 LYS   279      36.449  53.981  56.694  1.00  0.00           H
ATOM   4103  CG  LYS   279      37.460  55.961  56.757  1.00  0.00           C
ATOM   4104  HG2 LYS   279      37.291  56.277  55.728  1.00  0.00           H
ATOM   4105  HG3 LYS   279      37.327  56.796  57.445  1.00  0.00           H
ATOM   4106  CD  LYS   279      38.938  55.575  56.957  1.00  0.00           C
ATOM   4107  HD2 LYS   279      39.103  54.856  57.759  1.00  0.00           H
ATOM   4108  HD3 LYS   279      39.155  54.976  56.073  1.00  0.00           H
ATOM   4109  CE  LYS   279      39.780  56.858  56.986  1.00  0.00           C
ATOM   4110  HE2 LYS   279      40.136  57.010  55.967  1.00  0.00           H
ATOM   4111  HE3 LYS   279      39.175  57.757  57.097  1.00  0.00           H
ATOM   4112  NZ  LYS   279      40.959  56.902  57.924  1.00  0.00           N
ATOM   4113  HZ1 LYS   279      41.355  57.831  57.893  1.00  0.00           H
ATOM   4114  HZ2 LYS   279      40.747  56.618  58.870  1.00  0.00           H
ATOM   4115  HZ3 LYS   279      41.843  56.576  57.559  1.00  0.00           H
ATOM   4116  C   LYS   279      34.846  55.472  55.203  1.00  0.00           C
ATOM   4117  O   LYS   279      34.953  54.385  54.616  1.00  0.00           O
ATOM   4118  N   ARG   280      34.593  56.650  54.560  1.00  0.00           N
ATOM   4119  H   ARG   280      34.644  57.433  55.197  1.00  0.00           H
ATOM   4120  CA  ARG   280      34.617  56.893  53.096  1.00  0.00           C
ATOM   4121  HA  ARG   280      33.769  56.431  52.591  1.00  0.00           H
ATOM   4122  CB  ARG   280      34.316  58.352  52.784  1.00  0.00           C
ATOM   4123  HB2 ARG   280      34.679  58.958  53.614  1.00  0.00           H
ATOM   4124  HB3 ARG   280      34.747  58.662  51.831  1.00  0.00           H
ATOM   4125  CG  ARG   280      32.863  58.605  52.469  1.00  0.00           C
ATOM   4126  HG2 ARG   280      32.567  58.117  51.540  1.00  0.00           H
ATOM   4127  HG3 ARG   280      32.320  58.181  53.313  1.00  0.00           H
ATOM   4128  CD  ARG   280      32.671  60.101  52.321  1.00  0.00           C
ATOM   4129  HD2 ARG   280      33.261  60.489  53.152  1.00  0.00           H
ATOM   4130  HD3 ARG   280      32.970  60.378  51.310  1.00  0.00           H
ATOM   4131  NE  ARG   280      31.263  60.571  52.554  1.00  0.00           N
ATOM   4132  HE  ARG   280      30.740  60.034  53.232  1.00  0.00           H
ATOM   4133  CZ  ARG   280      30.847  61.681  52.014  1.00  0.00           C
ATOM   4134  NH1 ARG   280      29.716  62.205  52.410  1.00  0.00           N
ATOM   4135 HH11 ARG   280      29.399  61.964  53.338  1.00  0.00           H
ATOM   4136 HH12 ARG   280      29.164  62.826  51.836  1.00  0.00           H
ATOM   4137  NH2 ARG   280      31.590  62.434  51.261  1.00  0.00           N
ATOM   4138 HH21 ARG   280      31.292  63.377  51.059  1.00  0.00           H
ATOM   4139 HH22 ARG   280      32.459  62.148  50.834  1.00  0.00           H
ATOM   4140  C   ARG   280      35.896  56.407  52.443  1.00  0.00           C
ATOM   4141  O   ARG   280      36.989  56.952  52.798  1.00  0.00           O
ATOM   4142  N   THR   281      35.785  55.525  51.483  1.00  0.00           N
ATOM   4143  H   THR   281      34.900  55.331  51.038  1.00  0.00           H
ATOM   4144  CA  THR   281      37.008  55.200  50.646  1.00  0.00           C
ATOM   4145  HA  THR   281      37.664  56.061  50.777  1.00  0.00           H
ATOM   4146  CB  THR   281      37.648  53.816  51.122  1.00  0.00           C
ATOM   4147  HB  THR   281      38.363  53.435  50.392  1.00  0.00           H
ATOM   4148  CG2 THR   281      38.304  54.043  52.497  1.00  0.00           C
ATOM   4149 HG21 THR   281      38.899  53.185  52.812  1.00  0.00           H
ATOM   4150 HG22 THR   281      38.945  54.924  52.476  1.00  0.00           H
ATOM   4151 HG23 THR   281      37.573  54.317  53.257  1.00  0.00           H
ATOM   4152  OG1 THR   281      36.664  52.809  51.250  1.00  0.00           O
ATOM   4153  HG1 THR   281      36.545  52.652  52.189  1.00  0.00           H
ATOM   4154  C   THR   281      36.734  55.240  49.184  1.00  0.00           C
ATOM   4155  O   THR   281      35.627  55.221  48.632  1.00  0.00           O
ATOM   4156  N   GLY   282      37.774  55.778  48.467  1.00  0.00           N
ATOM   4157  H   GLY   282      38.586  56.097  48.974  1.00  0.00           H
ATOM   4158  CA  GLY   282      37.742  56.059  46.997  1.00  0.00           C
ATOM   4159  HA2 GLY   282      36.870  55.545  46.592  1.00  0.00           H
ATOM   4160  HA3 GLY   282      37.620  57.098  46.693  1.00  0.00           H
ATOM   4161  C   GLY   282      39.007  55.635  46.325  1.00  0.00           C
ATOM   4162  O   GLY   282      40.057  56.211  46.553  1.00  0.00           O
ATOM   4163  N   PHE   283      38.944  54.694  45.400  1.00  0.00           N
ATOM   4164  H   PHE   283      38.042  54.414  45.044  1.00  0.00           H
ATOM   4165  CA  PHE   283      40.107  54.211  44.663  1.00  0.00           C
ATOM   4166  HA  PHE   283      41.077  54.458  45.095  1.00  0.00           H
ATOM   4167  CB  PHE   283      40.082  52.697  44.876  1.00  0.00           C
ATOM   4168  HB2 PHE   283      39.167  52.288  44.448  1.00  0.00           H
ATOM   4169  HB3 PHE   283      40.912  52.271  44.312  1.00  0.00           H
ATOM   4170  CG  PHE   283      40.156  52.237  46.339  1.00  0.00           C
ATOM   4171  CD1 PHE   283      41.402  51.951  46.941  1.00  0.00           C
ATOM   4172  HD1 PHE   283      42.289  52.181  46.370  1.00  0.00           H
ATOM   4173  CE1 PHE   283      41.467  51.373  48.183  1.00  0.00           C
ATOM   4174  HE1 PHE   283      42.359  50.885  48.547  1.00  0.00           H
ATOM   4175  CZ  PHE   283      40.329  51.378  48.983  1.00  0.00           C
ATOM   4176  HZ  PHE   283      40.238  50.768  49.870  1.00  0.00           H
ATOM   4177  CE2 PHE   283      39.096  51.739  48.509  1.00  0.00           C
ATOM   4178  HE2 PHE   283      38.148  51.561  48.995  1.00  0.00           H
ATOM   4179  CD2 PHE   283      39.007  52.054  47.091  1.00  0.00           C
ATOM   4180  HD2 PHE   283      38.034  52.226  46.655  1.00  0.00           H
ATOM   4181  C   PHE   283      39.931  54.669  43.199  1.00  0.00           C
ATOM   4182  O   PHE   283      38.842  54.714  42.643  1.00  0.00           O
ATOM   4183  N   SER   284      41.067  54.804  42.522  1.00  0.00           N
ATOM   4184  H   SER   284      41.984  54.737  42.940  1.00  0.00           H
ATOM   4185  CA  SER   284      41.138  54.923  41.065  1.00  0.00           C
ATOM   4186  HA  SER   284      40.121  54.803  40.691  1.00  0.00           H
ATOM   4187  CB  SER   284      41.667  56.296  40.580  1.00  0.00           C
ATOM   4188  HB2 SER   284      41.166  57.072  41.159  1.00  0.00           H
ATOM   4189  HB3 SER   284      42.750  56.387  40.660  1.00  0.00           H
ATOM   4190  OG  SER   284      41.205  56.492  39.259  1.00  0.00           O
ATOM   4191  HG  SER   284      40.251  56.411  39.179  1.00  0.00           H
ATOM   4192  C   SER   284      42.029  53.892  40.381  1.00  0.00           C
ATOM   4193  O   SER   284      43.105  53.595  40.886  1.00  0.00           O
ATOM   4194  N   THR   285      41.590  53.423  39.183  1.00  0.00           N
ATOM   4195  H   THR   285      40.673  53.662  38.833  1.00  0.00           H
ATOM   4196  CA  THR   285      42.457  52.596  38.313  1.00  0.00           C
ATOM   4197  HA  THR   285      43.251  52.173  38.929  1.00  0.00           H
ATOM   4198  CB  THR   285      41.523  51.524  37.703  1.00  0.00           C
ATOM   4199  HB  THR   285      42.196  50.692  37.495  1.00  0.00           H
ATOM   4200  CG2 THR   285      40.443  51.052  38.626  1.00  0.00           C
ATOM   4201 HG21 THR   285      40.749  51.070  39.672  1.00  0.00           H
ATOM   4202 HG22 THR   285      39.573  51.658  38.372  1.00  0.00           H
ATOM   4203 HG23 THR   285      40.253  50.065  38.204  1.00  0.00           H
ATOM   4204  OG1 THR   285      40.845  51.962  36.512  1.00  0.00           O
ATOM   4205  HG1 THR   285      40.942  51.258  35.866  1.00  0.00           H
ATOM   4206  C   THR   285      43.257  53.469  37.314  1.00  0.00           C
ATOM   4207  O   THR   285      44.033  52.963  36.490  1.00  0.00           O
ATOM   4208  N   SER   286      43.177  54.771  37.417  1.00  0.00           N
ATOM   4209  H   SER   286      42.837  55.102  38.308  1.00  0.00           H
ATOM   4210  CA  SER   286      43.811  55.712  36.454  1.00  0.00           C
ATOM   4211  HA  SER   286      43.324  55.649  35.481  1.00  0.00           H
ATOM   4212  CB  SER   286      43.609  57.209  36.866  1.00  0.00           C
ATOM   4213  HB2 SER   286      42.539  57.317  37.043  1.00  0.00           H
ATOM   4214  HB3 SER   286      44.200  57.488  37.739  1.00  0.00           H
ATOM   4215  OG  SER   286      44.005  58.109  35.829  1.00  0.00           O
ATOM   4216  HG  SER   286      43.363  58.822  35.802  1.00  0.00           H
ATOM   4217  C   SER   286      45.348  55.575  36.239  1.00  0.00           C
ATOM   4218  O   SER   286      46.074  55.515  37.169  1.00  0.00           O
ATOM   4219  N   PRO   287      45.834  55.531  34.960  1.00  0.00           N
ATOM   4220  CD  PRO   287      45.154  55.437  33.736  1.00  0.00           C
ATOM   4221  HD2 PRO   287      44.324  56.142  33.709  1.00  0.00           H
ATOM   4222  HD3 PRO   287      44.679  54.466  33.596  1.00  0.00           H
ATOM   4223  CG  PRO   287      46.147  55.744  32.666  1.00  0.00           C
ATOM   4224  HG2 PRO   287      46.284  56.822  32.576  1.00  0.00           H
ATOM   4225  HG3 PRO   287      45.875  55.210  31.756  1.00  0.00           H
ATOM   4226  CB  PRO   287      47.390  55.166  33.235  1.00  0.00           C
ATOM   4227  HB2 PRO   287      48.264  55.729  32.907  1.00  0.00           H
ATOM   4228  HB3 PRO   287      47.543  54.116  32.987  1.00  0.00           H
ATOM   4229  CA  PRO   287      47.258  55.332  34.754  1.00  0.00           C
ATOM   4230  HA  PRO   287      47.664  54.450  35.249  1.00  0.00           H
ATOM   4231  C   PRO   287      48.051  56.569  35.230  1.00  0.00           C
ATOM   4232  O   PRO   287      49.233  56.483  35.656  1.00  0.00           O
ATOM   4233  N   GLU   288      47.373  57.706  35.308  1.00  0.00           N
ATOM   4234  H   GLU   288      46.438  57.707  34.925  1.00  0.00           H
ATOM   4235  CA  GLU   288      47.921  59.008  35.812  1.00  0.00           C
ATOM   4236  HA  GLU   288      48.896  59.164  35.350  1.00  0.00           H
ATOM   4237  CB  GLU   288      47.032  60.052  35.211  1.00  0.00           C
ATOM   4238  HB2 GLU   288      46.953  59.995  34.125  1.00  0.00           H
ATOM   4239  HB3 GLU   288      46.042  59.959  35.659  1.00  0.00           H
ATOM   4240  CG  GLU   288      47.463  61.552  35.275  1.00  0.00           C
ATOM   4241  HG2 GLU   288      48.469  61.558  35.695  1.00  0.00           H
ATOM   4242  HG3 GLU   288      47.620  61.927  34.264  1.00  0.00           H
ATOM   4243  CD  GLU   288      46.604  62.486  36.165  1.00  0.00           C
ATOM   4244  OE1 GLU   288      46.369  62.214  37.391  1.00  0.00           O
ATOM   4245  OE2 GLU   288      46.301  63.600  35.684  1.00  0.00           O
ATOM   4246  C   GLU   288      48.024  59.108  37.403  1.00  0.00           C
ATOM   4247  O   GLU   288      48.833  59.941  37.885  1.00  0.00           O
ATOM   4248  N   SER   289      47.468  58.197  38.191  1.00  0.00           N
ATOM   4249  H   SER   289      46.811  57.567  37.753  1.00  0.00           H
ATOM   4250  CA  SER   289      47.845  57.911  39.569  1.00  0.00           C
ATOM   4251  HA  SER   289      48.022  58.885  40.026  1.00  0.00           H
ATOM   4252  CB  SER   289      46.490  57.405  40.249  1.00  0.00           C
ATOM   4253  HB2 SER   289      46.214  56.415  39.885  1.00  0.00           H
ATOM   4254  HB3 SER   289      46.703  57.221  41.302  1.00  0.00           H
ATOM   4255  OG  SER   289      45.475  58.340  40.131  1.00  0.00           O
ATOM   4256  HG  SER   289      45.558  58.766  39.275  1.00  0.00           H
ATOM   4257  C   SER   289      48.944  56.911  39.948  1.00  0.00           C
ATOM   4258  O   SER   289      48.660  55.734  40.076  1.00  0.00           O
ATOM   4259  N   PRO   290      50.094  57.292  40.523  1.00  0.00           N
ATOM   4260  CD  PRO   290      50.514  58.617  40.877  1.00  0.00           C
ATOM   4261  HD2 PRO   290      49.762  59.139  41.469  1.00  0.00           H
ATOM   4262  HD3 PRO   290      50.604  59.253  39.996  1.00  0.00           H
ATOM   4263  CG  PRO   290      51.881  58.482  41.592  1.00  0.00           C
ATOM   4264  HG2 PRO   290      51.726  58.654  42.657  1.00  0.00           H
ATOM   4265  HG3 PRO   290      52.580  59.235  41.228  1.00  0.00           H
ATOM   4266  CB  PRO   290      52.386  57.085  41.319  1.00  0.00           C
ATOM   4267  HB2 PRO   290      52.878  56.686  42.206  1.00  0.00           H
ATOM   4268  HB3 PRO   290      53.033  57.148  40.444  1.00  0.00           H
ATOM   4269  CA  PRO   290      51.158  56.312  40.810  1.00  0.00           C
ATOM   4270  HA  PRO   290      51.409  55.818  39.871  1.00  0.00           H
ATOM   4271  C   PRO   290      50.684  55.307  41.965  1.00  0.00           C
ATOM   4272  O   PRO   290      50.186  55.776  43.016  1.00  0.00           O
ATOM   4273  N   TYR   291      51.153  54.048  41.993  1.00  0.00           N
ATOM   4274  H   TYR   291      51.107  53.565  42.878  1.00  0.00           H
ATOM   4275  CA  TYR   291      51.676  53.173  40.835  1.00  0.00           C
ATOM   4276  HA  TYR   291      51.962  53.834  40.016  1.00  0.00           H
ATOM   4277  CB  TYR   291      52.963  52.444  41.277  1.00  0.00           C
ATOM   4278  HB2 TYR   291      52.663  51.623  41.927  1.00  0.00           H
ATOM   4279  HB3 TYR   291      53.470  51.968  40.438  1.00  0.00           H
ATOM   4280  CG  TYR   291      53.911  53.344  42.019  1.00  0.00           C
ATOM   4281  CD1 TYR   291      53.913  53.334  43.440  1.00  0.00           C
ATOM   4282  HD1 TYR   291      53.758  52.432  44.014  1.00  0.00           H
ATOM   4283  CE1 TYR   291      54.497  54.388  44.170  1.00  0.00           C
ATOM   4284  HE1 TYR   291      54.514  54.397  45.249  1.00  0.00           H
ATOM   4285  CZ  TYR   291      55.255  55.355  43.464  1.00  0.00           C
ATOM   4286  OH  TYR   291      55.907  56.397  44.137  1.00  0.00           O
ATOM   4287  HH  TYR   291      56.444  56.051  44.854  1.00  0.00           H
ATOM   4288  CE2 TYR   291      55.162  55.409  42.128  1.00  0.00           C
ATOM   4289  HE2 TYR   291      55.526  56.294  41.627  1.00  0.00           H
ATOM   4290  CD2 TYR   291      54.542  54.464  41.377  1.00  0.00           C
ATOM   4291  HD2 TYR   291      54.461  54.723  40.331  1.00  0.00           H
ATOM   4292  C   TYR   291      50.578  52.253  40.287  1.00  0.00           C
ATOM   4293  O   TYR   291      49.419  52.316  40.792  1.00  0.00           O
ATOM   4294  N   THR   292      50.778  51.671  39.142  1.00  0.00           N
ATOM   4295  H   THR   292      51.671  51.855  38.708  1.00  0.00           H
ATOM   4296  CA  THR   292      49.801  51.137  38.179  1.00  0.00           C
ATOM   4297  HA  THR   292      48.907  51.672  38.498  1.00  0.00           H
ATOM   4298  CB  THR   292      49.907  51.494  36.734  1.00  0.00           C
ATOM   4299  HB  THR   292      50.891  51.087  36.501  1.00  0.00           H
ATOM   4300  CG2 THR   292      48.790  51.089  35.821  1.00  0.00           C
ATOM   4301 HG21 THR   292      48.933  50.009  35.850  1.00  0.00           H
ATOM   4302 HG22 THR   292      47.746  51.222  36.105  1.00  0.00           H
ATOM   4303 HG23 THR   292      48.852  51.537  34.829  1.00  0.00           H
ATOM   4304  OG1 THR   292      50.103  52.948  36.622  1.00  0.00           O
ATOM   4305  HG1 THR   292      49.337  53.309  37.074  1.00  0.00           H
ATOM   4306  C   THR   292      49.475  49.671  38.621  1.00  0.00           C
ATOM   4307  O   THR   292      49.824  48.721  37.877  1.00  0.00           O
ATOM   4308  N   HID   293      48.804  49.533  39.788  1.00  0.00           N
ATOM   4309  H   HID   293      48.539  50.360  40.304  1.00  0.00           H
ATOM   4310  CA  HID   293      48.365  48.349  40.301  1.00  0.00           C
ATOM   4311  HA  HID   293      49.130  47.573  40.285  1.00  0.00           H
ATOM   4312  CB  HID   293      47.972  48.468  41.757  1.00  0.00           C
ATOM   4313  HB2 HID   293      47.045  49.010  41.948  1.00  0.00           H
ATOM   4314  HB3 HID   293      47.784  47.431  42.037  1.00  0.00           H
ATOM   4315  CG  HID   293      49.096  49.076  42.634  1.00  0.00           C
ATOM   4316  ND1 HID   293      50.418  48.959  42.356  1.00  0.00           N
ATOM   4317  HD1 HID   293      50.893  48.340  41.715  1.00  0.00           H
ATOM   4318  CE1 HID   293      51.094  49.773  43.228  1.00  0.00           C
ATOM   4319  HE1 HID   293      52.121  49.598  43.512  1.00  0.00           H
ATOM   4320  NE2 HID   293      50.245  50.452  44.011  1.00  0.00           N
ATOM   4321  CD2 HID   293      48.995  50.079  43.563  1.00  0.00           C
ATOM   4322  HD2 HID   293      48.051  50.424  43.956  1.00  0.00           H
ATOM   4323  C   HID   293      47.164  47.776  39.604  1.00  0.00           C
ATOM   4324  O   HID   293      47.033  46.568  39.556  1.00  0.00           O
ATOM   4325  N   TRP   294      46.194  48.563  39.158  1.00  0.00           N
ATOM   4326  H   TRP   294      46.231  49.564  39.285  1.00  0.00           H
ATOM   4327  CA  TRP   294      45.254  48.109  38.118  1.00  0.00           C
ATOM   4328  HA  TRP   294      44.886  47.096  38.285  1.00  0.00           H
ATOM   4329  CB  TRP   294      44.093  49.079  38.064  1.00  0.00           C
ATOM   4330  HB2 TRP   294      44.386  50.127  37.991  1.00  0.00           H
ATOM   4331  HB3 TRP   294      43.589  48.873  37.120  1.00  0.00           H
ATOM   4332  CG  TRP   294      43.240  48.956  39.140  1.00  0.00           C
ATOM   4333  CD1 TRP   294      43.269  49.717  40.328  1.00  0.00           C
ATOM   4334  HD1 TRP   294      43.776  50.647  40.534  1.00  0.00           H
ATOM   4335  NE1 TRP   294      42.274  49.320  41.150  1.00  0.00           N
ATOM   4336  HE1 TRP   294      41.903  49.852  41.924  1.00  0.00           H
ATOM   4337  CE2 TRP   294      41.588  48.259  40.588  1.00  0.00           C
ATOM   4338  CZ2 TRP   294      40.531  47.517  41.078  1.00  0.00           C
ATOM   4339  HZ2 TRP   294      40.168  47.757  42.066  1.00  0.00           H
ATOM   4340  CH2 TRP   294      39.858  46.591  40.242  1.00  0.00           C
ATOM   4341  HH2 TRP   294      38.999  46.072  40.643  1.00  0.00           H
ATOM   4342  CZ3 TRP   294      40.446  46.231  39.028  1.00  0.00           C
ATOM   4343  HZ3 TRP   294      40.050  45.420  38.435  1.00  0.00           H
ATOM   4344  CE3 TRP   294      41.588  46.996  38.521  1.00  0.00           C
ATOM   4345  HE3 TRP   294      42.184  46.625  37.701  1.00  0.00           H
ATOM   4346  CD2 TRP   294      42.131  48.043  39.284  1.00  0.00           C
ATOM   4347  C   TRP   294      45.948  48.087  36.703  1.00  0.00           C
ATOM   4348  O   TRP   294      46.682  48.975  36.364  1.00  0.00           O
ATOM   4349  N   LYS   295      45.517  47.160  35.739  1.00  0.00           N
ATOM   4350  H   LYS   295      45.335  46.214  36.041  1.00  0.00           H
ATOM   4351  CA  LYS   295      45.533  47.312  34.226  1.00  0.00           C
ATOM   4352  HA  LYS   295      46.483  47.822  34.067  1.00  0.00           H
ATOM   4353  CB  LYS   295      45.593  45.982  33.484  1.00  0.00           C
ATOM   4354  HB2 LYS   295      44.831  45.268  33.797  1.00  0.00           H
ATOM   4355  HB3 LYS   295      45.543  46.140  32.406  1.00  0.00           H
ATOM   4356  CG  LYS   295      46.967  45.308  33.826  1.00  0.00           C
ATOM   4357  HG2 LYS   295      47.815  45.900  33.481  1.00  0.00           H
ATOM   4358  HG3 LYS   295      47.103  45.287  34.907  1.00  0.00           H
ATOM   4359  CD  LYS   295      46.952  43.905  33.169  1.00  0.00           C
ATOM   4360  HD2 LYS   295      46.192  43.298  33.660  1.00  0.00           H
ATOM   4361  HD3 LYS   295      46.810  44.045  32.097  1.00  0.00           H
ATOM   4362  CE  LYS   295      48.272  43.130  33.561  1.00  0.00           C
ATOM   4363  HE2 LYS   295      49.096  43.813  33.357  1.00  0.00           H
ATOM   4364  HE3 LYS   295      48.174  43.079  34.646  1.00  0.00           H
ATOM   4365  NZ  LYS   295      48.273  41.857  32.818  1.00  0.00           N
ATOM   4366  HZ1 LYS   295      48.841  41.309  33.447  1.00  0.00           H
ATOM   4367  HZ2 LYS   295      47.310  41.551  32.801  1.00  0.00           H
ATOM   4368  HZ3 LYS   295      48.767  41.982  31.946  1.00  0.00           H
ATOM   4369  C   LYS   295      44.354  48.222  33.713  1.00  0.00           C
ATOM   4370  O   LYS   295      43.203  48.107  34.095  1.00  0.00           O
ATOM   4371  N   GLN   296      44.654  48.938  32.705  1.00  0.00           N
ATOM   4372  H   GLN   296      45.648  48.928  32.526  1.00  0.00           H
ATOM   4373  CA  GLN   296      43.767  49.652  31.760  1.00  0.00           C
ATOM   4374  HA  GLN   296      42.853  49.824  32.327  1.00  0.00           H
ATOM   4375  CB  GLN   296      44.430  50.947  31.242  1.00  0.00           C
ATOM   4376  HB2 GLN   296      45.393  50.730  30.780  1.00  0.00           H
ATOM   4377  HB3 GLN   296      43.801  51.452  30.509  1.00  0.00           H
ATOM   4378  CG  GLN   296      44.537  51.953  32.387  1.00  0.00           C
ATOM   4379  HG2 GLN   296      44.737  52.918  31.920  1.00  0.00           H
ATOM   4380  HG3 GLN   296      43.554  51.925  32.858  1.00  0.00           H
ATOM   4381  CD  GLN   296      45.713  51.683  33.352  1.00  0.00           C
ATOM   4382  OE1 GLN   296      46.888  51.647  33.043  1.00  0.00           O
ATOM   4383  NE2 GLN   296      45.470  51.257  34.597  1.00  0.00           N
ATOM   4384 HE21 GLN   296      44.853  51.852  35.131  1.00  0.00           H
ATOM   4385 HE22 GLN   296      46.235  50.905  35.154  1.00  0.00           H
ATOM   4386  C   GLN   296      43.375  48.748  30.561  1.00  0.00           C
ATOM   4387  O   GLN   296      44.080  47.762  30.310  1.00  0.00           O
ATOM   4388  N   THR   297      42.249  49.103  29.823  1.00  0.00           N
ATOM   4389  H   THR   297      41.711  49.903  30.124  1.00  0.00           H
ATOM   4390  CA  THR   297      42.081  48.616  28.487  1.00  0.00           C
ATOM   4391  HA  THR   297      42.852  47.860  28.341  1.00  0.00           H
ATOM   4392  CB  THR   297      40.733  47.989  28.252  1.00  0.00           C
ATOM   4393  HB  THR   297      40.432  48.009  27.205  1.00  0.00           H
ATOM   4394  CG2 THR   297      40.653  46.600  28.796  1.00  0.00           C
ATOM   4395 HG21 THR   297      41.252  45.934  28.175  1.00  0.00           H
ATOM   4396 HG22 THR   297      41.138  46.643  29.771  1.00  0.00           H
ATOM   4397 HG23 THR   297      39.649  46.185  28.886  1.00  0.00           H
ATOM   4398  OG1 THR   297      39.703  48.716  28.957  1.00  0.00           O
ATOM   4399  HG1 THR   297      40.127  48.861  29.805  1.00  0.00           H
ATOM   4400  C   THR   297      42.482  49.596  27.391  1.00  0.00           C
ATOM   4401  O   THR   297      42.109  50.749  27.526  1.00  0.00           O
ATOM   4402  N   VAL   298      43.410  49.171  26.475  1.00  0.00           N
ATOM   4403  H   VAL   298      43.771  48.232  26.568  1.00  0.00           H
ATOM   4404  CA  VAL   298      44.033  50.042  25.453  1.00  0.00           C
ATOM   4405  HA  VAL   298      43.775  51.096  25.556  1.00  0.00           H
ATOM   4406  CB  VAL   298      45.634  49.890  25.544  1.00  0.00           C
ATOM   4407  HB  VAL   298      45.924  48.958  25.059  1.00  0.00           H
ATOM   4408  CG1 VAL   298      46.341  51.083  24.828  1.00  0.00           C
ATOM   4409 HG11 VAL   298      46.193  50.938  23.758  1.00  0.00           H
ATOM   4410 HG12 VAL   298      45.910  52.024  25.171  1.00  0.00           H
ATOM   4411 HG13 VAL   298      47.422  51.070  24.968  1.00  0.00           H
ATOM   4412  CG2 VAL   298      46.050  49.939  27.056  1.00  0.00           C
ATOM   4413 HG21 VAL   298      46.093  48.894  27.362  1.00  0.00           H
ATOM   4414 HG22 VAL   298      47.076  50.295  27.150  1.00  0.00           H
ATOM   4415 HG23 VAL   298      45.356  50.484  27.696  1.00  0.00           H
ATOM   4416  C   VAL   298      43.580  49.699  24.021  1.00  0.00           C
ATOM   4417  O   VAL   298      43.967  48.660  23.532  1.00  0.00           O
ATOM   4418  N   PHE   299      42.716  50.563  23.449  1.00  0.00           N
ATOM   4419  H   PHE   299      42.699  51.497  23.834  1.00  0.00           H
ATOM   4420  CA  PHE   299      41.870  50.321  22.246  1.00  0.00           C
ATOM   4421  HA  PHE   299      41.517  49.318  22.004  1.00  0.00           H
ATOM   4422  CB  PHE   299      40.548  51.124  22.475  1.00  0.00           C
ATOM   4423  HB2 PHE   299      40.834  52.109  22.843  1.00  0.00           H
ATOM   4424  HB3 PHE   299      40.019  51.340  21.547  1.00  0.00           H
ATOM   4425  CG  PHE   299      39.647  50.692  23.628  1.00  0.00           C
ATOM   4426  CD1 PHE   299      39.952  51.161  24.895  1.00  0.00           C
ATOM   4427  HD1 PHE   299      40.776  51.811  25.150  1.00  0.00           H
ATOM   4428  CE1 PHE   299      39.136  50.750  25.983  1.00  0.00           C
ATOM   4429  HE1 PHE   299      39.465  51.122  26.941  1.00  0.00           H
ATOM   4430  CZ  PHE   299      38.043  49.849  25.755  1.00  0.00           C
ATOM   4431  HZ  PHE   299      37.464  49.609  26.635  1.00  0.00           H
ATOM   4432  CE2 PHE   299      37.708  49.450  24.496  1.00  0.00           C
ATOM   4433  HE2 PHE   299      36.864  48.778  24.452  1.00  0.00           H
ATOM   4434  CD2 PHE   299      38.539  49.861  23.426  1.00  0.00           C
ATOM   4435  HD2 PHE   299      38.285  49.537  22.428  1.00  0.00           H
ATOM   4436  C   PHE   299      42.745  50.864  21.059  1.00  0.00           C
ATOM   4437  O   PHE   299      42.699  52.046  20.738  1.00  0.00           O
ATOM   4438  N   TYR   300      43.640  50.030  20.510  1.00  0.00           N
ATOM   4439  H   TYR   300      43.628  49.064  20.804  1.00  0.00           H
ATOM   4440  CA  TYR   300      44.484  50.384  19.416  1.00  0.00           C
ATOM   4441  HA  TYR   300      44.957  51.360  19.528  1.00  0.00           H
ATOM   4442  CB  TYR   300      45.591  49.350  19.204  1.00  0.00           C
ATOM   4443  HB2 TYR   300      45.177  48.342  19.177  1.00  0.00           H
ATOM   4444  HB3 TYR   300      45.885  49.447  18.159  1.00  0.00           H
ATOM   4445  CG  TYR   300      46.736  49.623  20.223  1.00  0.00           C
ATOM   4446  CD1 TYR   300      46.940  48.862  21.363  1.00  0.00           C
ATOM   4447  HD1 TYR   300      46.128  48.228  21.688  1.00  0.00           H
ATOM   4448  CE1 TYR   300      47.921  49.114  22.359  1.00  0.00           C
ATOM   4449  HE1 TYR   300      47.850  48.484  23.233  1.00  0.00           H
ATOM   4450  CZ  TYR   300      48.751  50.274  22.242  1.00  0.00           C
ATOM   4451  OH  TYR   300      49.651  50.552  23.196  1.00  0.00           O
ATOM   4452  HH  TYR   300      50.403  50.858  22.684  1.00  0.00           H
ATOM   4453  CE2 TYR   300      48.580  51.123  21.101  1.00  0.00           C
ATOM   4454  HE2 TYR   300      49.055  52.089  21.188  1.00  0.00           H
ATOM   4455  CD2 TYR   300      47.518  50.790  20.158  1.00  0.00           C
ATOM   4456  HD2 TYR   300      47.473  51.452  19.306  1.00  0.00           H
ATOM   4457  C   TYR   300      43.667  50.598  18.203  1.00  0.00           C
ATOM   4458  O   TYR   300      42.953  49.660  17.756  1.00  0.00           O
ATOM   4459  N   MET   301      43.828  51.789  17.570  1.00  0.00           N
ATOM   4460  H   MET   301      44.495  52.483  17.878  1.00  0.00           H
ATOM   4461  CA  MET   301      43.202  52.111  16.324  1.00  0.00           C
ATOM   4462  HA  MET   301      42.146  51.868  16.447  1.00  0.00           H
ATOM   4463  CB  MET   301      43.529  53.645  16.106  1.00  0.00           C
ATOM   4464  HB2 MET   301      44.588  53.862  16.248  1.00  0.00           H
ATOM   4465  HB3 MET   301      43.222  53.851  15.081  1.00  0.00           H
ATOM   4466  CG  MET   301      42.817  54.486  17.213  1.00  0.00           C
ATOM   4467  HG2 MET   301      41.734  54.463  17.091  1.00  0.00           H
ATOM   4468  HG3 MET   301      43.025  54.032  18.182  1.00  0.00           H
ATOM   4469  SD  MET   301      43.526  56.119  17.373  1.00  0.00           S
ATOM   4470  CE  MET   301      42.363  57.087  18.394  1.00  0.00           C
ATOM   4471  HE1 MET   301      42.707  57.041  19.428  1.00  0.00           H
ATOM   4472  HE2 MET   301      42.394  58.103  18.000  1.00  0.00           H
ATOM   4473  HE3 MET   301      41.417  56.584  18.198  1.00  0.00           H
ATOM   4474  C   MET   301      43.828  51.256  15.175  1.00  0.00           C
ATOM   4475  O   MET   301      44.887  50.704  15.263  1.00  0.00           O
ATOM   4476  N   GLU   302      43.141  51.244  14.023  1.00  0.00           N
ATOM   4477  H   GLU   302      42.354  51.876  13.994  1.00  0.00           H
ATOM   4478  CA  GLU   302      43.601  50.768  12.685  1.00  0.00           C
ATOM   4479  HA  GLU   302      43.890  49.720  12.768  1.00  0.00           H
ATOM   4480  CB  GLU   302      42.407  50.841  11.648  1.00  0.00           C
ATOM   4481  HB2 GLU   302      42.248  51.889  11.396  1.00  0.00           H
ATOM   4482  HB3 GLU   302      42.752  50.368  10.728  1.00  0.00           H
ATOM   4483  CG  GLU   302      41.176  50.048  12.082  1.00  0.00           C
ATOM   4484  HG2 GLU   302      40.557  50.520  12.845  1.00  0.00           H
ATOM   4485  HG3 GLU   302      40.624  49.962  11.146  1.00  0.00           H
ATOM   4486  CD  GLU   302      41.524  48.652  12.615  1.00  0.00           C
ATOM   4487  OE1 GLU   302      42.020  47.790  11.822  1.00  0.00           O
ATOM   4488  OE2 GLU   302      41.440  48.308  13.802  1.00  0.00           O
ATOM   4489  C   GLU   302      44.827  51.559  12.161  1.00  0.00           C
ATOM   4490  O   GLU   302      45.771  51.015  11.510  1.00  0.00           O
ATOM   4491  N   ASP   303      44.814  52.890  12.308  1.00  0.00           N
ATOM   4492  H   ASP   303      44.136  53.219  12.981  1.00  0.00           H
ATOM   4493  CA  ASP   303      45.900  53.864  12.056  1.00  0.00           C
ATOM   4494  HA  ASP   303      46.839  53.363  12.290  1.00  0.00           H
ATOM   4495  CB  ASP   303      45.763  54.357  10.576  1.00  0.00           C
ATOM   4496  HB2 ASP   303      45.093  53.766   9.952  1.00  0.00           H
ATOM   4497  HB3 ASP   303      45.295  55.336  10.469  1.00  0.00           H
ATOM   4498  CG  ASP   303      47.109  54.278   9.880  1.00  0.00           C
ATOM   4499  OD1 ASP   303      47.639  53.128   9.885  1.00  0.00           O
ATOM   4500  OD2 ASP   303      47.558  55.242   9.163  1.00  0.00           O
ATOM   4501  C   ASP   303      45.885  55.002  13.095  1.00  0.00           C
ATOM   4502  O   ASP   303      44.914  55.132  13.771  1.00  0.00           O
ATOM   4503  N   TYR   304      47.032  55.624  13.208  1.00  0.00           N
ATOM   4504  H   TYR   304      47.873  55.071  13.128  1.00  0.00           H
ATOM   4505  CA  TYR   304      47.291  56.899  13.813  1.00  0.00           C
ATOM   4506  HA  TYR   304      47.002  56.836  14.862  1.00  0.00           H
ATOM   4507  CB  TYR   304      48.797  57.183  13.760  1.00  0.00           C
ATOM   4508  HB2 TYR   304      49.036  57.698  14.691  1.00  0.00           H
ATOM   4509  HB3 TYR   304      49.326  56.272  14.038  1.00  0.00           H
ATOM   4510  CG  TYR   304      49.483  58.003  12.602  1.00  0.00           C
ATOM   4511  CD1 TYR   304      50.248  59.152  12.870  1.00  0.00           C
ATOM   4512  HD1 TYR   304      50.374  59.513  13.880  1.00  0.00           H
ATOM   4513  CE1 TYR   304      50.797  59.939  11.790  1.00  0.00           C
ATOM   4514  HE1 TYR   304      51.346  60.858  11.939  1.00  0.00           H
ATOM   4515  CZ  TYR   304      50.608  59.551  10.491  1.00  0.00           C
ATOM   4516  OH  TYR   304      50.957  60.267   9.464  1.00  0.00           O
ATOM   4517  HH  TYR   304      51.786  60.708   9.666  1.00  0.00           H
ATOM   4518  CE2 TYR   304      49.773  58.421  10.286  1.00  0.00           C
ATOM   4519  HE2 TYR   304      49.813  58.039   9.277  1.00  0.00           H
ATOM   4520  CD2 TYR   304      49.190  57.614  11.270  1.00  0.00           C
ATOM   4521  HD2 TYR   304      48.779  56.649  11.013  1.00  0.00           H
ATOM   4522  C   TYR   304      46.450  58.042  13.228  1.00  0.00           C
ATOM   4523  O   TYR   304      45.969  57.920  12.131  1.00  0.00           O
ATOM   4524  N   LEU   305      46.188  59.088  14.104  1.00  0.00           N
ATOM   4525  H   LEU   305      46.660  59.028  14.995  1.00  0.00           H
ATOM   4526  CA  LEU   305      45.489  60.380  13.867  1.00  0.00           C
ATOM   4527  HA  LEU   305      45.356  60.433  12.786  1.00  0.00           H
ATOM   4528  CB  LEU   305      44.162  60.308  14.649  1.00  0.00           C
ATOM   4529  HB2 LEU   305      43.631  59.547  14.077  1.00  0.00           H
ATOM   4530  HB3 LEU   305      44.337  59.976  15.672  1.00  0.00           H
ATOM   4531  CG  LEU   305      43.347  61.595  14.726  1.00  0.00           C
ATOM   4532  HG  LEU   305      43.955  62.500  14.750  1.00  0.00           H
ATOM   4533  CD1 LEU   305      42.503  61.698  13.424  1.00  0.00           C
ATOM   4534 HD11 LEU   305      41.910  60.784  13.401  1.00  0.00           H
ATOM   4535 HD12 LEU   305      41.876  62.588  13.477  1.00  0.00           H
ATOM   4536 HD13 LEU   305      43.146  61.830  12.554  1.00  0.00           H
ATOM   4537  CD2 LEU   305      42.336  61.557  15.895  1.00  0.00           C
ATOM   4538 HD21 LEU   305      42.785  61.420  16.879  1.00  0.00           H
ATOM   4539 HD22 LEU   305      41.944  62.574  15.882  1.00  0.00           H
ATOM   4540 HD23 LEU   305      41.552  60.810  15.772  1.00  0.00           H
ATOM   4541  C   LEU   305      46.315  61.616  14.353  1.00  0.00           C
ATOM   4542  O   LEU   305      47.021  61.539  15.363  1.00  0.00           O
ATOM   4543  N   THR   306      46.362  62.684  13.524  1.00  0.00           N
ATOM   4544  H   THR   306      45.916  62.614  12.621  1.00  0.00           H
ATOM   4545  CA  THR   306      47.133  63.959  13.826  1.00  0.00           C
ATOM   4546  HA  THR   306      48.027  63.692  14.390  1.00  0.00           H
ATOM   4547  CB  THR   306      47.523  64.603  12.481  1.00  0.00           C
ATOM   4548  HB  THR   306      47.842  65.602  12.779  1.00  0.00           H
ATOM   4549  CG2 THR   306      48.659  64.012  11.548  1.00  0.00           C
ATOM   4550 HG21 THR   306      48.452  62.991  11.226  1.00  0.00           H
ATOM   4551 HG22 THR   306      48.714  64.594  10.629  1.00  0.00           H
ATOM   4552 HG23 THR   306      49.579  63.834  12.106  1.00  0.00           H
ATOM   4553  OG1 THR   306      46.464  64.731  11.551  1.00  0.00           O
ATOM   4554  HG1 THR   306      46.383  63.925  11.036  1.00  0.00           H
ATOM   4555  C   THR   306      46.501  65.004  14.690  1.00  0.00           C
ATOM   4556  O   THR   306      45.316  65.353  14.401  1.00  0.00           O
ATOM   4557  N   VAL   307      47.245  65.615  15.602  1.00  0.00           N
ATOM   4558  H   VAL   307      48.233  65.753  15.444  1.00  0.00           H
ATOM   4559  CA  VAL   307      46.676  66.589  16.576  1.00  0.00           C
ATOM   4560  HA  VAL   307      46.026  67.187  15.938  1.00  0.00           H
ATOM   4561  CB  VAL   307      46.090  65.914  17.794  1.00  0.00           C
ATOM   4562  HB  VAL   307      45.883  66.700  18.520  1.00  0.00           H
ATOM   4563  CG1 VAL   307      44.769  65.318  17.495  1.00  0.00           C
ATOM   4564 HG11 VAL   307      44.145  65.989  16.906  1.00  0.00           H
ATOM   4565 HG12 VAL   307      44.757  64.345  17.003  1.00  0.00           H
ATOM   4566 HG13 VAL   307      44.322  65.039  18.449  1.00  0.00           H
ATOM   4567  CG2 VAL   307      47.127  64.841  18.381  1.00  0.00           C
ATOM   4568 HG21 VAL   307      48.183  65.101  18.310  1.00  0.00           H
ATOM   4569 HG22 VAL   307      46.943  64.706  19.447  1.00  0.00           H
ATOM   4570 HG23 VAL   307      47.157  63.890  17.848  1.00  0.00           H
ATOM   4571  C   VAL   307      47.804  67.624  16.922  1.00  0.00           C
ATOM   4572  O   VAL   307      48.781  67.747  16.189  1.00  0.00           O
ATOM   4573  N   LYS   308      47.524  68.527  17.847  1.00  0.00           N
ATOM   4574  H   LYS   308      46.649  68.577  18.349  1.00  0.00           H
ATOM   4575  CA  LYS   308      48.443  69.499  18.512  1.00  0.00           C
ATOM   4576  HA  LYS   308      49.345  68.946  18.776  1.00  0.00           H
ATOM   4577  CB  LYS   308      48.817  70.606  17.536  1.00  0.00           C
ATOM   4578  HB2 LYS   308      49.574  71.293  17.914  1.00  0.00           H
ATOM   4579  HB3 LYS   308      49.400  70.140  16.742  1.00  0.00           H
ATOM   4580  CG  LYS   308      47.700  71.447  16.915  1.00  0.00           C
ATOM   4581  HG2 LYS   308      47.236  70.732  16.236  1.00  0.00           H
ATOM   4582  HG3 LYS   308      46.997  71.748  17.691  1.00  0.00           H
ATOM   4583  CD  LYS   308      48.225  72.759  16.185  1.00  0.00           C
ATOM   4584  HD2 LYS   308      48.121  73.562  16.915  1.00  0.00           H
ATOM   4585  HD3 LYS   308      49.244  72.587  15.839  1.00  0.00           H
ATOM   4586  CE  LYS   308      47.423  73.230  14.995  1.00  0.00           C
ATOM   4587  HE2 LYS   308      47.715  74.268  14.834  1.00  0.00           H
ATOM   4588  HE3 LYS   308      47.718  72.648  14.122  1.00  0.00           H
ATOM   4589  NZ  LYS   308      46.028  73.124  15.213  1.00  0.00           N
ATOM   4590  HZ1 LYS   308      45.684  72.174  15.199  1.00  0.00           H
ATOM   4591  HZ2 LYS   308      45.872  73.572  16.104  1.00  0.00           H
ATOM   4592  HZ3 LYS   308      45.531  73.613  14.482  1.00  0.00           H
ATOM   4593  C   LYS   308      47.938  70.004  19.859  1.00  0.00           C
ATOM   4594  O   LYS   308      46.751  69.718  20.102  1.00  0.00           O
ATOM   4595  N   THR   309      48.706  70.774  20.540  1.00  0.00           N
ATOM   4596  H   THR   309      49.689  70.585  20.409  1.00  0.00           H
ATOM   4597  CA  THR   309      48.239  71.558  21.689  1.00  0.00           C
ATOM   4598  HA  THR   309      47.917  70.823  22.427  1.00  0.00           H
ATOM   4599  CB  THR   309      49.288  72.391  22.323  1.00  0.00           C
ATOM   4600  HB  THR   309      49.788  72.967  21.544  1.00  0.00           H
ATOM   4601  CG2 THR   309      48.791  73.122  23.558  1.00  0.00           C
ATOM   4602 HG21 THR   309      47.878  72.623  23.882  1.00  0.00           H
ATOM   4603 HG22 THR   309      49.472  73.136  24.409  1.00  0.00           H
ATOM   4604 HG23 THR   309      48.551  74.121  23.196  1.00  0.00           H
ATOM   4605  OG1 THR   309      50.173  71.379  22.765  1.00  0.00           O
ATOM   4606  HG1 THR   309      49.671  70.749  23.287  1.00  0.00           H
ATOM   4607  C   THR   309      46.914  72.364  21.292  1.00  0.00           C
ATOM   4608  O   THR   309      46.878  73.211  20.390  1.00  0.00           O
ATOM   4609  N   GLY   310      45.890  71.998  22.028  1.00  0.00           N
ATOM   4610  H   GLY   310      45.936  71.165  22.597  1.00  0.00           H
ATOM   4611  CA  GLY   310      44.645  72.722  21.996  1.00  0.00           C
ATOM   4612  HA2 GLY   310      43.985  72.559  22.848  1.00  0.00           H
ATOM   4613  HA3 GLY   310      44.886  73.784  22.048  1.00  0.00           H
ATOM   4614  C   GLY   310      43.783  72.458  20.792  1.00  0.00           C
ATOM   4615  O   GLY   310      43.163  73.428  20.383  1.00  0.00           O
ATOM   4616  N   GLU   311      43.860  71.277  20.145  1.00  0.00           N
ATOM   4617  H   GLU   311      44.649  70.669  20.311  1.00  0.00           H
ATOM   4618  CA  GLU   311      42.709  70.685  19.481  1.00  0.00           C
ATOM   4619  HA  GLU   311      42.175  71.432  18.894  1.00  0.00           H
ATOM   4620  CB  GLU   311      43.159  69.559  18.488  1.00  0.00           C
ATOM   4621  HB2 GLU   311      43.390  68.724  19.148  1.00  0.00           H
ATOM   4622  HB3 GLU   311      42.326  69.326  17.823  1.00  0.00           H
ATOM   4623  CG  GLU   311      44.258  70.047  17.539  1.00  0.00           C
ATOM   4624  HG2 GLU   311      44.869  70.804  18.031  1.00  0.00           H
ATOM   4625  HG3 GLU   311      44.914  69.176  17.560  1.00  0.00           H
ATOM   4626  CD  GLU   311      43.784  70.611  16.232  1.00  0.00           C
ATOM   4627  OE1 GLU   311      44.672  70.852  15.420  1.00  0.00           O
ATOM   4628  OE2 GLU   311      42.591  70.865  15.976  1.00  0.00           O
ATOM   4629  C   GLU   311      41.670  69.981  20.319  1.00  0.00           C
ATOM   4630  O   GLU   311      41.974  69.631  21.441  1.00  0.00           O
ATOM   4631  N   GLU   312      40.378  69.882  19.915  1.00  0.00           N
ATOM   4632  H   GLU   312      40.126  70.257  19.011  1.00  0.00           H
ATOM   4633  CA  GLU   312      39.500  69.016  20.607  1.00  0.00           C
ATOM   4634  HA  GLU   312      39.844  68.722  21.599  1.00  0.00           H
ATOM   4635  CB  GLU   312      38.222  69.858  20.798  1.00  0.00           C
ATOM   4636  HB2 GLU   312      38.066  70.343  19.834  1.00  0.00           H
ATOM   4637  HB3 GLU   312      37.410  69.189  21.082  1.00  0.00           H
ATOM   4638  CG  GLU   312      38.127  70.976  21.864  1.00  0.00           C
ATOM   4639  HG2 GLU   312      37.133  70.932  22.309  1.00  0.00           H
ATOM   4640  HG3 GLU   312      38.877  70.777  22.630  1.00  0.00           H
ATOM   4641  CD  GLU   312      38.427  72.388  21.219  1.00  0.00           C
ATOM   4642  OE1 GLU   312      37.850  72.712  20.163  1.00  0.00           O
ATOM   4643  OE2 GLU   312      39.326  73.102  21.777  1.00  0.00           O
ATOM   4644  C   GLU   312      39.238  67.792  19.640  1.00  0.00           C
ATOM   4645  O   GLU   312      38.868  68.018  18.471  1.00  0.00           O
ATOM   4646  N   ILE   313      39.413  66.506  20.083  1.00  0.00           N
ATOM   4647  H   ILE   313      39.824  66.356  20.993  1.00  0.00           H
ATOM   4648  CA  ILE   313      38.734  65.323  19.558  1.00  0.00           C
ATOM   4649  HA  ILE   313      38.597  65.415  18.480  1.00  0.00           H
ATOM   4650  CB  ILE   313      39.587  64.054  19.833  1.00  0.00           C
ATOM   4651  HB  ILE   313      39.619  63.820  20.897  1.00  0.00           H
ATOM   4652  CG2 ILE   313      38.831  62.869  19.168  1.00  0.00           C
ATOM   4653 HG21 ILE   313      38.839  63.033  18.091  1.00  0.00           H
ATOM   4654 HG22 ILE   313      39.299  61.906  19.371  1.00  0.00           H
ATOM   4655 HG23 ILE   313      37.763  62.868  19.386  1.00  0.00           H
ATOM   4656  CG1 ILE   313      41.024  64.215  19.479  1.00  0.00           C
ATOM   4657 HG12 ILE   313      41.236  64.368  18.421  1.00  0.00           H
ATOM   4658 HG13 ILE   313      41.379  65.109  19.992  1.00  0.00           H
ATOM   4659  CD1 ILE   313      41.826  62.996  19.947  1.00  0.00           C
ATOM   4660 HD11 ILE   313      42.899  63.157  19.846  1.00  0.00           H
ATOM   4661 HD12 ILE   313      41.648  62.920  21.020  1.00  0.00           H
ATOM   4662 HD13 ILE   313      41.425  62.189  19.335  1.00  0.00           H
ATOM   4663  C   ILE   313      37.387  65.204  20.243  1.00  0.00           C
ATOM   4664  O   ILE   313      37.234  64.897  21.384  1.00  0.00           O
ATOM   4665  N   PHE   314      36.353  65.773  19.552  1.00  0.00           N
ATOM   4666  H   PHE   314      36.451  66.386  18.756  1.00  0.00           H
ATOM   4667  CA  PHE   314      35.010  65.307  19.811  1.00  0.00           C
ATOM   4668  HA  PHE   314      34.678  65.338  20.849  1.00  0.00           H
ATOM   4669  CB  PHE   314      34.109  66.128  18.893  1.00  0.00           C
ATOM   4670  HB2 PHE   314      34.474  66.252  17.874  1.00  0.00           H
ATOM   4671  HB3 PHE   314      33.127  65.659  18.836  1.00  0.00           H
ATOM   4672  CG  PHE   314      33.866  67.529  19.391  1.00  0.00           C
ATOM   4673  CD1 PHE   314      32.833  67.815  20.275  1.00  0.00           C
ATOM   4674  HD1 PHE   314      32.334  66.986  20.754  1.00  0.00           H
ATOM   4675  CE1 PHE   314      32.572  69.168  20.657  1.00  0.00           C
ATOM   4676  HE1 PHE   314      31.590  69.340  21.073  1.00  0.00           H
ATOM   4677  CZ  PHE   314      33.524  70.142  20.448  1.00  0.00           C
ATOM   4678  HZ  PHE   314      33.407  71.104  20.924  1.00  0.00           H
ATOM   4679  CE2 PHE   314      34.505  69.867  19.477  1.00  0.00           C
ATOM   4680  HE2 PHE   314      35.284  70.610  19.392  1.00  0.00           H
ATOM   4681  CD2 PHE   314      34.738  68.580  18.966  1.00  0.00           C
ATOM   4682  HD2 PHE   314      35.561  68.437  18.282  1.00  0.00           H
ATOM   4683  C   PHE   314      34.972  63.895  19.299  1.00  0.00           C
ATOM   4684  O   PHE   314      35.459  63.590  18.229  1.00  0.00           O
ATOM   4685  N   GLY   315      34.146  63.091  19.927  1.00  0.00           N
ATOM   4686  H   GLY   315      33.608  63.518  20.668  1.00  0.00           H
ATOM   4687  CA  GLY   315      33.739  61.702  19.552  1.00  0.00           C
ATOM   4688  HA2 GLY   315      33.437  61.612  18.508  1.00  0.00           H
ATOM   4689  HA3 GLY   315      34.520  60.945  19.632  1.00  0.00           H
ATOM   4690  C   GLY   315      32.638  61.064  20.402  1.00  0.00           C
ATOM   4691  O   GLY   315      31.797  61.744  20.937  1.00  0.00           O
ATOM   4692  N   THR   316      32.665  59.754  20.585  1.00  0.00           N
ATOM   4693  H   THR   316      33.467  59.222  20.280  1.00  0.00           H
ATOM   4694  CA  THR   316      31.615  58.851  21.103  1.00  0.00           C
ATOM   4695  HA  THR   316      31.234  59.266  22.036  1.00  0.00           H
ATOM   4696  CB  THR   316      30.427  58.758  20.166  1.00  0.00           C
ATOM   4697  HB  THR   316      30.770  58.641  19.138  1.00  0.00           H
ATOM   4698  CG2 THR   316      29.471  57.625  20.496  1.00  0.00           C
ATOM   4699 HG21 THR   316      28.773  57.468  19.674  1.00  0.00           H
ATOM   4700 HG22 THR   316      29.930  56.640  20.573  1.00  0.00           H
ATOM   4701 HG23 THR   316      28.923  57.861  21.409  1.00  0.00           H
ATOM   4702  OG1 THR   316      29.794  59.988  20.127  1.00  0.00           O
ATOM   4703  HG1 THR   316      30.412  60.721  20.179  1.00  0.00           H
ATOM   4704  C   THR   316      32.263  57.563  21.464  1.00  0.00           C
ATOM   4705  O   THR   316      32.947  56.958  20.620  1.00  0.00           O
ATOM   4706  N   ILE   317      31.815  57.060  22.593  1.00  0.00           N
ATOM   4707  H   ILE   317      31.370  57.680  23.255  1.00  0.00           H
ATOM   4708  CA  ILE   317      31.693  55.644  22.882  1.00  0.00           C
ATOM   4709  HA  ILE   317      31.840  55.103  21.948  1.00  0.00           H
ATOM   4710  CB  ILE   317      32.718  55.234  23.980  1.00  0.00           C
ATOM   4711  HB  ILE   317      32.830  56.108  24.622  1.00  0.00           H
ATOM   4712  CG2 ILE   317      32.317  54.087  24.936  1.00  0.00           C
ATOM   4713 HG21 ILE   317      32.144  53.144  24.416  1.00  0.00           H
ATOM   4714 HG22 ILE   317      33.116  53.982  25.670  1.00  0.00           H
ATOM   4715 HG23 ILE   317      31.348  54.187  25.424  1.00  0.00           H
ATOM   4716  CG1 ILE   317      34.119  55.016  23.262  1.00  0.00           C
ATOM   4717 HG12 ILE   317      34.035  54.043  22.777  1.00  0.00           H
ATOM   4718 HG13 ILE   317      34.223  55.767  22.479  1.00  0.00           H
ATOM   4719  CD1 ILE   317      35.270  55.016  24.218  1.00  0.00           C
ATOM   4720 HD11 ILE   317      35.060  55.569  25.133  1.00  0.00           H
ATOM   4721 HD12 ILE   317      35.561  54.009  24.518  1.00  0.00           H
ATOM   4722 HD13 ILE   317      36.134  55.469  23.732  1.00  0.00           H
ATOM   4723  C   ILE   317      30.252  55.250  23.187  1.00  0.00           C
ATOM   4724  O   ILE   317      29.449  56.104  23.618  1.00  0.00           O
ATOM   4725  N   GLY   318      29.924  53.985  23.036  1.00  0.00           N
ATOM   4726  H   GLY   318      30.561  53.507  22.414  1.00  0.00           H
ATOM   4727  CA  GLY   318      28.873  53.279  23.676  1.00  0.00           C
ATOM   4728  HA2 GLY   318      29.085  53.283  24.745  1.00  0.00           H
ATOM   4729  HA3 GLY   318      27.892  53.742  23.570  1.00  0.00           H
ATOM   4730  C   GLY   318      28.852  51.845  23.443  1.00  0.00           C
ATOM   4731  O   GLY   318      29.660  51.289  22.686  1.00  0.00           O
ATOM   4732  N   MET   319      27.852  51.136  24.101  1.00  0.00           N
ATOM   4733  H   MET   319      27.166  51.781  24.467  1.00  0.00           H
ATOM   4734  CA  MET   319      27.971  49.741  24.499  1.00  0.00           C
ATOM   4735  HA  MET   319      28.233  49.323  23.527  1.00  0.00           H
ATOM   4736  CB  MET   319      29.024  49.580  25.626  1.00  0.00           C
ATOM   4737  HB2 MET   319      29.188  48.574  26.012  1.00  0.00           H
ATOM   4738  HB3 MET   319      29.936  50.055  25.267  1.00  0.00           H
ATOM   4739  CG  MET   319      28.644  50.525  26.836  1.00  0.00           C
ATOM   4740  HG2 MET   319      28.521  51.543  26.468  1.00  0.00           H
ATOM   4741  HG3 MET   319      27.789  50.072  27.339  1.00  0.00           H
ATOM   4742  SD  MET   319      30.063  50.323  27.991  1.00  0.00           S
ATOM   4743  CE  MET   319      30.939  51.848  27.476  1.00  0.00           C
ATOM   4744  HE1 MET   319      30.240  52.605  27.119  1.00  0.00           H
ATOM   4745  HE2 MET   319      31.404  52.373  28.310  1.00  0.00           H
ATOM   4746  HE3 MET   319      31.507  51.465  26.628  1.00  0.00           H
ATOM   4747  C   MET   319      26.713  49.000  25.027  1.00  0.00           C
ATOM   4748  O   MET   319      25.702  49.647  25.384  1.00  0.00           O
ATOM   4749  N   ARG   320      26.665  47.632  24.914  1.00  0.00           N
ATOM   4750  H   ARG   320      27.585  47.283  24.686  1.00  0.00           H
ATOM   4751  CA  ARG   320      25.653  46.811  25.613  1.00  0.00           C
ATOM   4752  HA  ARG   320      25.092  47.499  26.246  1.00  0.00           H
ATOM   4753  CB  ARG   320      24.654  46.206  24.565  1.00  0.00           C
ATOM   4754  HB2 ARG   320      24.143  47.041  24.086  1.00  0.00           H
ATOM   4755  HB3 ARG   320      25.215  45.763  23.743  1.00  0.00           H
ATOM   4756  CG  ARG   320      23.695  45.170  25.154  1.00  0.00           C
ATOM   4757  HG2 ARG   320      23.014  44.769  24.404  1.00  0.00           H
ATOM   4758  HG3 ARG   320      24.292  44.361  25.575  1.00  0.00           H
ATOM   4759  CD  ARG   320      22.961  45.767  26.414  1.00  0.00           C
ATOM   4760  HD2 ARG   320      23.572  45.631  27.306  1.00  0.00           H
ATOM   4761  HD3 ARG   320      22.813  46.845  26.353  1.00  0.00           H
ATOM   4762  NE  ARG   320      21.647  45.267  26.621  1.00  0.00           N
ATOM   4763  HE  ARG   320      20.969  45.623  25.962  1.00  0.00           H
ATOM   4764  CZ  ARG   320      21.218  44.365  27.480  1.00  0.00           C
ATOM   4765  NH1 ARG   320      21.940  43.248  27.595  1.00  0.00           N
ATOM   4766 HH11 ARG   320      22.886  43.504  27.842  1.00  0.00           H
ATOM   4767 HH12 ARG   320      21.536  42.467  28.091  1.00  0.00           H
ATOM   4768  NH2 ARG   320      19.982  44.262  27.653  1.00  0.00           N
ATOM   4769 HH21 ARG   320      19.308  44.975  27.413  1.00  0.00           H
ATOM   4770 HH22 ARG   320      19.685  43.297  27.615  1.00  0.00           H
ATOM   4771  C   ARG   320      26.312  45.678  26.463  1.00  0.00           C
ATOM   4772  O   ARG   320      26.805  44.638  25.986  1.00  0.00           O
ATOM   4773  N   PRO   321      26.426  45.839  27.779  1.00  0.00           N
ATOM   4774  CD  PRO   321      26.139  47.060  28.488  1.00  0.00           C
ATOM   4775  HD2 PRO   321      25.057  47.158  28.578  1.00  0.00           H
ATOM   4776  HD3 PRO   321      26.414  47.999  28.008  1.00  0.00           H
ATOM   4777  CG  PRO   321      26.974  46.925  29.835  1.00  0.00           C
ATOM   4778  HG2 PRO   321      26.531  47.405  30.708  1.00  0.00           H
ATOM   4779  HG3 PRO   321      27.990  47.292  29.689  1.00  0.00           H
ATOM   4780  CB  PRO   321      26.921  45.447  29.980  1.00  0.00           C
ATOM   4781  HB2 PRO   321      26.099  45.220  30.659  1.00  0.00           H
ATOM   4782  HB3 PRO   321      27.884  45.144  30.390  1.00  0.00           H
ATOM   4783  CA  PRO   321      26.755  44.800  28.646  1.00  0.00           C
ATOM   4784  HA  PRO   321      27.663  44.406  28.190  1.00  0.00           H
ATOM   4785  C   PRO   321      25.629  43.703  28.771  1.00  0.00           C
ATOM   4786  O   PRO   321      24.396  43.994  28.716  1.00  0.00           O
ATOM   4787  N   ASN   322      26.087  42.443  28.967  1.00  0.00           N
ATOM   4788  H   ASN   322      27.020  42.492  29.349  1.00  0.00           H
ATOM   4789  CA  ASN   322      25.294  41.236  29.146  1.00  0.00           C
ATOM   4790  HA  ASN   322      24.435  41.313  28.479  1.00  0.00           H
ATOM   4791  CB  ASN   322      26.205  40.024  28.731  1.00  0.00           C
ATOM   4792  HB2 ASN   322      27.006  40.239  28.024  1.00  0.00           H
ATOM   4793  HB3 ASN   322      26.736  39.749  29.642  1.00  0.00           H
ATOM   4794  CG  ASN   322      25.369  38.888  28.107  1.00  0.00           C
ATOM   4795  OD1 ASN   322      24.214  38.715  28.461  1.00  0.00           O
ATOM   4796  ND2 ASN   322      25.830  38.418  26.997  1.00  0.00           N
ATOM   4797 HD21 ASN   322      26.725  38.639  26.585  1.00  0.00           H
ATOM   4798 HD22 ASN   322      25.211  37.865  26.422  1.00  0.00           H
ATOM   4799  C   ASN   322      24.816  41.135  30.623  1.00  0.00           C
ATOM   4800  O   ASN   322      25.591  41.387  31.557  1.00  0.00           O
ATOM   4801  N   ALA   323      23.504  40.827  30.858  1.00  0.00           N
ATOM   4802  H   ALA   323      23.051  40.681  29.968  1.00  0.00           H
ATOM   4803  CA  ALA   323      22.890  40.442  32.151  1.00  0.00           C
ATOM   4804  HA  ALA   323      23.400  41.058  32.891  1.00  0.00           H
ATOM   4805  CB  ALA   323      21.370  40.674  32.060  1.00  0.00           C
ATOM   4806  HB1 ALA   323      20.880  40.250  32.936  1.00  0.00           H
ATOM   4807  HB2 ALA   323      21.097  41.724  31.952  1.00  0.00           H
ATOM   4808  HB3 ALA   323      20.969  40.128  31.206  1.00  0.00           H
ATOM   4809  C   ALA   323      23.036  38.936  32.530  1.00  0.00           C
ATOM   4810  O   ALA   323      23.073  38.628  33.735  1.00  0.00           O
ATOM   4811  N   LYS   324      23.176  38.087  31.503  1.00  0.00           N
ATOM   4812  H   LYS   324      22.971  38.358  30.552  1.00  0.00           H
ATOM   4813  CA  LYS   324      23.722  36.710  31.546  1.00  0.00           C
ATOM   4814  HA  LYS   324      23.172  36.195  32.334  1.00  0.00           H
ATOM   4815  CB  LYS   324      23.303  36.012  30.220  1.00  0.00           C
ATOM   4816  HB2 LYS   324      22.292  36.293  29.925  1.00  0.00           H
ATOM   4817  HB3 LYS   324      24.025  36.386  29.494  1.00  0.00           H
ATOM   4818  CG  LYS   324      23.180  34.405  30.375  1.00  0.00           C
ATOM   4819  HG2 LYS   324      24.161  33.930  30.373  1.00  0.00           H
ATOM   4820  HG3 LYS   324      22.688  34.162  31.317  1.00  0.00           H
ATOM   4821  CD  LYS   324      22.366  33.844  29.214  1.00  0.00           C
ATOM   4822  HD2 LYS   324      21.548  34.552  29.083  1.00  0.00           H
ATOM   4823  HD3 LYS   324      22.990  33.703  28.331  1.00  0.00           H
ATOM   4824  CE  LYS   324      21.762  32.518  29.694  1.00  0.00           C
ATOM   4825  HE2 LYS   324      22.575  31.804  29.564  1.00  0.00           H
ATOM   4826  HE3 LYS   324      21.503  32.590  30.750  1.00  0.00           H
ATOM   4827  NZ  LYS   324      20.604  32.115  28.961  1.00  0.00           N
ATOM   4828  HZ1 LYS   324      20.229  31.214  29.221  1.00  0.00           H
ATOM   4829  HZ2 LYS   324      19.905  32.820  29.144  1.00  0.00           H
ATOM   4830  HZ3 LYS   324      20.719  32.086  27.958  1.00  0.00           H
ATOM   4831  C   LYS   324      25.234  36.795  31.779  1.00  0.00           C
ATOM   4832  O   LYS   324      25.961  37.561  31.079  1.00  0.00           O
ATOM   4833  N   ASN   325      25.639  36.085  32.819  1.00  0.00           N
ATOM   4834  H   ASN   325      24.940  35.610  33.373  1.00  0.00           H
ATOM   4835  CA  ASN   325      27.058  35.879  33.062  1.00  0.00           C
ATOM   4836  HA  ASN   325      27.577  36.835  33.145  1.00  0.00           H
ATOM   4837  CB  ASN   325      27.248  35.331  34.419  1.00  0.00           C
ATOM   4838  HB2 ASN   325      26.670  36.029  35.024  1.00  0.00           H
ATOM   4839  HB3 ASN   325      26.872  34.311  34.497  1.00  0.00           H
ATOM   4840  CG  ASN   325      28.645  35.157  34.817  1.00  0.00           C
ATOM   4841  OD1 ASN   325      29.202  34.080  34.639  1.00  0.00           O
ATOM   4842  ND2 ASN   325      29.257  36.315  35.137  1.00  0.00           N
ATOM   4843 HD21 ASN   325      30.186  36.243  35.527  1.00  0.00           H
ATOM   4844 HD22 ASN   325      28.804  37.215  35.067  1.00  0.00           H
ATOM   4845  C   ASN   325      27.668  35.110  31.869  1.00  0.00           C
ATOM   4846  O   ASN   325      27.810  33.883  31.835  1.00  0.00           O
ATOM   4847  N   ASN   326      28.177  35.873  30.940  1.00  0.00           N
ATOM   4848  H   ASN   326      27.856  36.828  30.882  1.00  0.00           H
ATOM   4849  CA  ASN   326      28.930  35.296  29.757  1.00  0.00           C
ATOM   4850  HA  ASN   326      28.977  34.219  29.917  1.00  0.00           H
ATOM   4851  CB  ASN   326      28.071  35.655  28.515  1.00  0.00           C
ATOM   4852  HB2 ASN   326      27.013  35.666  28.778  1.00  0.00           H
ATOM   4853  HB3 ASN   326      28.304  36.690  28.262  1.00  0.00           H
ATOM   4854  CG  ASN   326      28.202  34.647  27.381  1.00  0.00           C
ATOM   4855  OD1 ASN   326      28.813  35.004  26.376  1.00  0.00           O
ATOM   4856  ND2 ASN   326      27.496  33.564  27.390  1.00  0.00           N
ATOM   4857 HD21 ASN   326      27.237  33.197  26.485  1.00  0.00           H
ATOM   4858 HD22 ASN   326      27.703  32.954  28.168  1.00  0.00           H
ATOM   4859  C   ASN   326      30.376  35.782  29.669  1.00  0.00           C
ATOM   4860  O   ASN   326      31.072  35.180  28.823  1.00  0.00           O
ATOM   4861  N   ARG   327      30.826  36.621  30.607  1.00  0.00           N
ATOM   4862  H   ARG   327      30.152  37.090  31.195  1.00  0.00           H
ATOM   4863  CA  ARG   327      32.192  37.081  30.657  1.00  0.00           C
ATOM   4864  HA  ARG   327      32.203  37.866  31.413  1.00  0.00           H
ATOM   4865  CB  ARG   327      33.204  35.902  31.077  1.00  0.00           C
ATOM   4866  HB2 ARG   327      33.138  35.092  30.352  1.00  0.00           H
ATOM   4867  HB3 ARG   327      34.231  36.256  30.989  1.00  0.00           H
ATOM   4868  CG  ARG   327      32.992  35.348  32.443  1.00  0.00           C
ATOM   4869  HG2 ARG   327      32.853  36.238  33.057  1.00  0.00           H
ATOM   4870  HG3 ARG   327      32.100  34.723  32.402  1.00  0.00           H
ATOM   4871  CD  ARG   327      34.167  34.649  32.984  1.00  0.00           C
ATOM   4872  HD2 ARG   327      33.935  33.951  33.788  1.00  0.00           H
ATOM   4873  HD3 ARG   327      34.588  34.064  32.166  1.00  0.00           H
ATOM   4874  NE  ARG   327      35.117  35.624  33.549  1.00  0.00           N
ATOM   4875  HE  ARG   327      34.627  36.328  34.083  1.00  0.00           H
ATOM   4876  CZ  ARG   327      36.372  36.041  33.272  1.00  0.00           C
ATOM   4877  NH1 ARG   327      37.118  35.435  32.404  1.00  0.00           N
ATOM   4878 HH11 ARG   327      36.776  34.573  32.005  1.00  0.00           H
ATOM   4879 HH12 ARG   327      38.026  35.794  32.143  1.00  0.00           H
ATOM   4880  NH2 ARG   327      36.779  37.128  33.815  1.00  0.00           N
ATOM   4881 HH21 ARG   327      37.732  37.424  33.660  1.00  0.00           H
ATOM   4882 HH22 ARG   327      36.110  37.658  34.354  1.00  0.00           H
ATOM   4883  C   ARG   327      32.566  37.820  29.384  1.00  0.00           C
ATOM   4884  O   ARG   327      33.089  37.247  28.448  1.00  0.00           O
ATOM   4885  N   ASP   328      31.951  38.978  29.157  1.00  0.00           N
ATOM   4886  H   ASP   328      31.782  39.490  30.011  1.00  0.00           H
ATOM   4887  CA  ASP   328      31.604  39.576  27.871  1.00  0.00           C
ATOM   4888  HA  ASP   328      32.388  39.262  27.183  1.00  0.00           H
ATOM   4889  CB  ASP   328      30.256  39.014  27.405  1.00  0.00           C
ATOM   4890  HB2 ASP   328      30.350  37.931  27.324  1.00  0.00           H
ATOM   4891  HB3 ASP   328      29.443  39.266  28.085  1.00  0.00           H
ATOM   4892  CG  ASP   328      29.749  39.359  26.003  1.00  0.00           C
ATOM   4893  OD1 ASP   328      30.395  39.940  25.135  1.00  0.00           O
ATOM   4894  OD2 ASP   328      28.540  39.020  25.751  1.00  0.00           O
ATOM   4895  C   ASP   328      31.422  41.090  27.927  1.00  0.00           C
ATOM   4896  O   ASP   328      30.988  41.644  28.929  1.00  0.00           O
ATOM   4897  N   LEU   329      31.612  41.913  26.849  1.00  0.00           N
ATOM   4898  H   LEU   329      31.790  41.416  25.987  1.00  0.00           H
ATOM   4899  CA  LEU   329      31.210  43.289  26.703  1.00  0.00           C
ATOM   4900  HA  LEU   329      30.228  43.377  27.169  1.00  0.00           H
ATOM   4901  CB  LEU   329      31.930  44.314  27.616  1.00  0.00           C
ATOM   4902  HB2 LEU   329      31.518  44.054  28.591  1.00  0.00           H
ATOM   4903  HB3 LEU   329      33.007  44.228  27.471  1.00  0.00           H
ATOM   4904  CG  LEU   329      31.484  45.723  27.399  1.00  0.00           C
ATOM   4905  HG  LEU   329      31.610  45.998  26.352  1.00  0.00           H
ATOM   4906  CD1 LEU   329      30.027  45.931  27.842  1.00  0.00           C
ATOM   4907 HD11 LEU   329      29.411  45.597  27.007  1.00  0.00           H
ATOM   4908 HD12 LEU   329      29.797  45.300  28.700  1.00  0.00           H
ATOM   4909 HD13 LEU   329      29.747  46.982  27.905  1.00  0.00           H
ATOM   4910  CD2 LEU   329      32.354  46.581  28.326  1.00  0.00           C
ATOM   4911 HD21 LEU   329      31.927  47.567  28.508  1.00  0.00           H
ATOM   4912 HD22 LEU   329      32.574  46.018  29.232  1.00  0.00           H
ATOM   4913 HD23 LEU   329      33.301  46.573  27.787  1.00  0.00           H
ATOM   4914  C   LEU   329      31.294  43.767  25.215  1.00  0.00           C
ATOM   4915  O   LEU   329      32.314  43.852  24.619  1.00  0.00           O
ATOM   4916  N   ASP   330      30.094  43.924  24.660  1.00  0.00           N
ATOM   4917  H   ASP   330      29.311  43.653  25.238  1.00  0.00           H
ATOM   4918  CA  ASP   330      29.820  44.589  23.341  1.00  0.00           C
ATOM   4919  HA  ASP   330      30.582  44.225  22.652  1.00  0.00           H
ATOM   4920  CB  ASP   330      28.439  44.201  22.852  1.00  0.00           C
ATOM   4921  HB2 ASP   330      28.371  43.113  22.825  1.00  0.00           H
ATOM   4922  HB3 ASP   330      27.674  44.567  23.536  1.00  0.00           H
ATOM   4923  CG  ASP   330      28.267  44.571  21.426  1.00  0.00           C
ATOM   4924  OD1 ASP   330      27.439  43.981  20.701  1.00  0.00           O
ATOM   4925  OD2 ASP   330      29.151  45.317  20.911  1.00  0.00           O
ATOM   4926  C   ASP   330      29.932  46.193  23.351  1.00  0.00           C
ATOM   4927  O   ASP   330      29.221  46.789  24.207  1.00  0.00           O
ATOM   4928  N   PHE   331      30.706  46.824  22.498  1.00  0.00           N
ATOM   4929  H   PHE   331      30.851  46.409  21.589  1.00  0.00           H
ATOM   4930  CA  PHE   331      31.407  48.146  22.707  1.00  0.00           C
ATOM   4931  HA  PHE   331      30.690  48.816  23.182  1.00  0.00           H
ATOM   4932  CB  PHE   331      32.636  47.892  23.585  1.00  0.00           C
ATOM   4933  HB2 PHE   331      32.312  47.427  24.517  1.00  0.00           H
ATOM   4934  HB3 PHE   331      33.358  47.223  23.117  1.00  0.00           H
ATOM   4935  CG  PHE   331      33.256  49.173  24.138  1.00  0.00           C
ATOM   4936  CD1 PHE   331      33.208  49.410  25.527  1.00  0.00           C
ATOM   4937  HD1 PHE   331      32.679  48.778  26.226  1.00  0.00           H
ATOM   4938  CE1 PHE   331      33.816  50.511  26.155  1.00  0.00           C
ATOM   4939  HE1 PHE   331      33.638  50.686  27.206  1.00  0.00           H
ATOM   4940  CZ  PHE   331      34.619  51.285  25.317  1.00  0.00           C
ATOM   4941  HZ  PHE   331      35.038  52.188  25.736  1.00  0.00           H
ATOM   4942  CE2 PHE   331      34.744  51.191  23.916  1.00  0.00           C
ATOM   4943  HE2 PHE   331      35.216  51.954  23.314  1.00  0.00           H
ATOM   4944  CD2 PHE   331      34.169  49.988  23.418  1.00  0.00           C
ATOM   4945  HD2 PHE   331      34.207  49.832  22.350  1.00  0.00           H
ATOM   4946  C   PHE   331      31.808  48.808  21.359  1.00  0.00           C
ATOM   4947  O   PHE   331      31.964  48.131  20.337  1.00  0.00           O
ATOM   4948  N   THR   332      31.830  50.137  21.303  1.00  0.00           N
ATOM   4949  H   THR   332      31.605  50.665  22.135  1.00  0.00           H
ATOM   4950  CA  THR   332      31.969  50.963  20.033  1.00  0.00           C
ATOM   4951  HA  THR   332      32.607  50.362  19.384  1.00  0.00           H
ATOM   4952  CB  THR   332      30.675  51.027  19.357  1.00  0.00           C
ATOM   4953  HB  THR   332      29.859  50.730  20.015  1.00  0.00           H
ATOM   4954  CG2 THR   332      30.273  52.382  18.732  1.00  0.00           C
ATOM   4955 HG21 THR   332      29.502  52.177  17.990  1.00  0.00           H
ATOM   4956 HG22 THR   332      30.010  53.040  19.560  1.00  0.00           H
ATOM   4957 HG23 THR   332      31.097  52.868  18.208  1.00  0.00           H
ATOM   4958  OG1 THR   332      30.668  50.142  18.225  1.00  0.00           O
ATOM   4959  HG1 THR   332      30.518  49.250  18.548  1.00  0.00           H
ATOM   4960  C   THR   332      32.681  52.293  20.302  1.00  0.00           C
ATOM   4961  O   THR   332      32.326  53.018  21.164  1.00  0.00           O
ATOM   4962  N   ILE   333      33.511  52.683  19.381  1.00  0.00           N
ATOM   4963  H   ILE   333      33.814  51.906  18.812  1.00  0.00           H
ATOM   4964  CA  ILE   333      34.354  53.893  19.380  1.00  0.00           C
ATOM   4965  HA  ILE   333      34.159  54.556  20.223  1.00  0.00           H
ATOM   4966  CB  ILE   333      35.819  53.371  19.404  1.00  0.00           C
ATOM   4967  HB  ILE   333      35.831  52.311  19.152  1.00  0.00           H
ATOM   4968  CG2 ILE   333      36.900  54.154  18.609  1.00  0.00           C
ATOM   4969 HG21 ILE   333      37.203  55.021  19.196  1.00  0.00           H
ATOM   4970 HG22 ILE   333      37.821  53.585  18.478  1.00  0.00           H
ATOM   4971 HG23 ILE   333      36.486  54.391  17.630  1.00  0.00           H
ATOM   4972  CG1 ILE   333      36.137  53.321  20.963  1.00  0.00           C
ATOM   4973 HG12 ILE   333      36.414  54.257  21.448  1.00  0.00           H
ATOM   4974 HG13 ILE   333      35.237  52.887  21.398  1.00  0.00           H
ATOM   4975  CD1 ILE   333      37.359  52.535  21.399  1.00  0.00           C
ATOM   4976 HD11 ILE   333      37.068  51.493  21.535  1.00  0.00           H
ATOM   4977 HD12 ILE   333      38.116  52.501  20.615  1.00  0.00           H
ATOM   4978 HD13 ILE   333      37.827  52.862  22.327  1.00  0.00           H
ATOM   4979  C   ILE   333      34.079  54.638  18.031  1.00  0.00           C
ATOM   4980  O   ILE   333      34.248  53.969  16.981  1.00  0.00           O
ATOM   4981  N   ASP   334      33.642  55.867  18.007  1.00  0.00           N
ATOM   4982  H   ASP   334      33.378  56.299  18.882  1.00  0.00           H
ATOM   4983  CA  ASP   334      33.519  56.782  16.876  1.00  0.00           C
ATOM   4984  HA  ASP   334      34.308  56.453  16.201  1.00  0.00           H
ATOM   4985  CB  ASP   334      32.263  56.576  16.062  1.00  0.00           C
ATOM   4986  HB2 ASP   334      32.223  55.526  15.771  1.00  0.00           H
ATOM   4987  HB3 ASP   334      31.464  56.709  16.793  1.00  0.00           H
ATOM   4988  CG  ASP   334      32.006  57.485  14.848  1.00  0.00           C
ATOM   4989  OD1 ASP   334      31.236  58.427  15.024  1.00  0.00           O
ATOM   4990  OD2 ASP   334      32.826  57.462  13.936  1.00  0.00           O
ATOM   4991  C   ASP   334      33.845  58.212  17.146  1.00  0.00           C
ATOM   4992  O   ASP   334      33.451  58.846  18.108  1.00  0.00           O
ATOM   4993  N   LEU   335      34.807  58.714  16.308  1.00  0.00           N
ATOM   4994  H   LEU   335      35.089  58.099  15.558  1.00  0.00           H
ATOM   4995  CA  LEU   335      35.388  60.055  16.375  1.00  0.00           C
ATOM   4996  HA  LEU   335      35.120  60.508  17.329  1.00  0.00           H
ATOM   4997  CB  LEU   335      36.889  59.929  16.183  1.00  0.00           C
ATOM   4998  HB2 LEU   335      37.119  59.297  15.325  1.00  0.00           H
ATOM   4999  HB3 LEU   335      37.460  60.812  15.898  1.00  0.00           H
ATOM   5000  CG  LEU   335      37.741  59.282  17.358  1.00  0.00           C
ATOM   5001  HG  LEU   335      37.561  58.209  17.414  1.00  0.00           H
ATOM   5002  CD1 LEU   335      39.239  59.473  17.162  1.00  0.00           C
ATOM   5003 HD11 LEU   335      39.807  58.780  17.782  1.00  0.00           H
ATOM   5004 HD12 LEU   335      39.487  59.262  16.122  1.00  0.00           H
ATOM   5005 HD13 LEU   335      39.588  60.482  17.379  1.00  0.00           H
ATOM   5006  CD2 LEU   335      37.329  59.798  18.723  1.00  0.00           C
ATOM   5007 HD21 LEU   335      37.072  60.849  18.589  1.00  0.00           H
ATOM   5008 HD22 LEU   335      36.486  59.117  18.845  1.00  0.00           H
ATOM   5009 HD23 LEU   335      38.094  59.732  19.497  1.00  0.00           H
ATOM   5010  C   LEU   335      34.784  60.944  15.277  1.00  0.00           C
ATOM   5011  O   LEU   335      34.752  60.461  14.155  1.00  0.00           O
ATOM   5012  N   ASP   336      34.400  62.164  15.664  1.00  0.00           N
ATOM   5013  H   ASP   336      34.247  62.315  16.651  1.00  0.00           H
ATOM   5014  CA  ASP   336      33.699  63.173  14.937  1.00  0.00           C
ATOM   5015  HA  ASP   336      33.104  62.751  14.128  1.00  0.00           H
ATOM   5016  CB  ASP   336      32.775  64.015  15.902  1.00  0.00           C
ATOM   5017  HB2 ASP   336      32.639  63.511  16.859  1.00  0.00           H
ATOM   5018  HB3 ASP   336      33.344  64.923  16.105  1.00  0.00           H
ATOM   5019  CG  ASP   336      31.461  64.346  15.281  1.00  0.00           C
ATOM   5020  OD1 ASP   336      30.360  64.103  15.850  1.00  0.00           O
ATOM   5021  OD2 ASP   336      31.423  64.695  14.096  1.00  0.00           O
ATOM   5022  C   ASP   336      34.617  64.292  14.355  1.00  0.00           C
ATOM   5023  O   ASP   336      34.619  64.537  13.149  1.00  0.00           O
ATOM   5024  N   PHE   337      35.616  64.682  15.184  1.00  0.00           N
ATOM   5025  H   PHE   337      35.481  64.419  16.149  1.00  0.00           H
ATOM   5026  CA  PHE   337      36.757  65.458  14.783  1.00  0.00           C
ATOM   5027  HA  PHE   337      36.389  66.440  14.486  1.00  0.00           H
ATOM   5028  CB  PHE   337      37.617  65.675  15.997  1.00  0.00           C
ATOM   5029  HB2 PHE   337      37.236  66.487  16.616  1.00  0.00           H
ATOM   5030  HB3 PHE   337      37.576  64.785  16.626  1.00  0.00           H
ATOM   5031  CG  PHE   337      39.158  65.965  15.868  1.00  0.00           C
ATOM   5032  CD1 PHE   337      40.095  64.918  15.847  1.00  0.00           C
ATOM   5033  HD1 PHE   337      39.806  63.881  15.943  1.00  0.00           H
ATOM   5034  CE1 PHE   337      41.476  65.269  15.773  1.00  0.00           C
ATOM   5035  HE1 PHE   337      42.222  64.517  15.565  1.00  0.00           H
ATOM   5036  CZ  PHE   337      41.908  66.561  15.526  1.00  0.00           C
ATOM   5037  HZ  PHE   337      42.873  66.742  15.076  1.00  0.00           H
ATOM   5038  CE2 PHE   337      40.941  67.604  15.471  1.00  0.00           C
ATOM   5039  HE2 PHE   337      41.206  68.607  15.171  1.00  0.00           H
ATOM   5040  CD2 PHE   337      39.533  67.344  15.618  1.00  0.00           C
ATOM   5041  HD2 PHE   337      38.763  68.097  15.699  1.00  0.00           H
ATOM   5042  C   PHE   337      37.569  64.721  13.677  1.00  0.00           C
ATOM   5043  O   PHE   337      37.914  63.577  13.980  1.00  0.00           O
[truncated: 29,145 more chars]
