# Supplementary material for: Naturally occurring cancer-associated mutations disrupt oligomerization and activity of protein arginine methyltransferase 1 (PRMT1)
Source: J Biol Chem. 2021 Oct 22;297(5):101336. doi: 10.1016/j.jbc.2021.101336 (PMC8592882; doi:10.1016/j.jbc.2021.101336)
Supplement: Supplemental data [file mmc2.zip › Y202N-1.pdb]

HELIX    1   1 GLU     27  TYR     39  1                                  13
HELIX    2   2 PHE     42  LEU     49  1                                   8
HELIX    3   3 THR     55  HIE     64  1                                  10
HELIX    4   4 ARG     66  PHE     69  1                                   4
HELIX    5   5 ILE     83  ALA     91  1                                   9
HELIX    6   6 SER    103  ALA    114  1                                  12
HELIX    7   7 LEU    156  TRP    166  1                                  11
HELIX    8   8 TYR    190  ASN    202  1                                  13
HELIX    9   9 MET    206  LYS    215  1                                  10
HELIX   10  10 PRO    224  GLN    226  1                                   3
HELIX   11  11 ASP    336  GLY    339  1                                   4
SHEET    1   1 1 VAL    73  VAL    77  0
SHEET    2   2 1 LYS    95  GLU   100  0
SHEET    3   3 1 VAL   121  LYS   125  0
SHEET    4   4 1 ILE   140  ILE   142  0
SHEET    5   5 1 LEU   172  PHE   174  0
SHEET    6   6 1 ARG   177  ILE   185  0
SHEET    7   7 1 LEU   218  ASP   220  0
SHEET    8   8 1 CYS   232  ASP   238  0
SHEET    9   9 1 PHE   249  SER   251  0
SHEET   10  10 1 CYS   254  GLN   256  0
SHEET   11  11 1 ASP   261  VAL   263  0
SHEET   12  12 1 ALA   265  GLU   273  0
SHEET   13  13 1 GLY   282  SER   284  0
SHEET   14  14 1 GLN   296  TYR   300  0
SHEET   15  15 1 LEU   305  VAL   307  0
SHEET   16  16 1 GLU   312  PRO   321  0
SHEET   17  17 1 LEU   329  LEU   335  0
SHEET   18  18 1 THR   348  MET   352  0
CRYST1   71.822   91.816   70.817  90.00  90.00  90.00               1
ATOM      1  N   ALA    26      23.650  45.254  11.115  1.00  0.00           N
ATOM      2  H1  ALA    26      22.961  45.416  10.395  1.00  0.00           H
ATOM      3  H2  ALA    26      24.278  44.514  10.836  1.00  0.00           H
ATOM      4  H3  ALA    26      24.176  46.110  11.211  1.00  0.00           H
ATOM      5  CA  ALA    26      22.937  45.045  12.413  1.00  0.00           C
ATOM      6  HA  ALA    26      22.150  45.779  12.587  1.00  0.00           H
ATOM      7  CB  ALA    26      22.183  43.703  12.493  1.00  0.00           C
ATOM      8  HB1 ALA    26      21.578  43.690  11.587  1.00  0.00           H
ATOM      9  HB2 ALA    26      22.898  42.885  12.578  1.00  0.00           H
ATOM     10  HB3 ALA    26      21.491  43.617  13.332  1.00  0.00           H
ATOM     11  C   ALA    26      23.984  45.202  13.538  1.00  0.00           C
ATOM     12  O   ALA    26      24.361  44.286  14.221  1.00  0.00           O
ATOM     13  N   GLU    27      24.557  46.413  13.699  1.00  0.00           N
ATOM     14  H   GLU    27      24.172  47.158  13.136  1.00  0.00           H
ATOM     15  CA  GLU    27      25.908  46.594  14.266  1.00  0.00           C
ATOM     16  HA  GLU    27      26.600  45.872  13.832  1.00  0.00           H
ATOM     17  CB  GLU    27      26.289  48.038  14.045  1.00  0.00           C
ATOM     18  HB2 GLU    27      25.566  48.742  14.459  1.00  0.00           H
ATOM     19  HB3 GLU    27      27.258  48.221  14.508  1.00  0.00           H
ATOM     20  CG  GLU    27      26.433  48.430  12.559  1.00  0.00           C
ATOM     21  HG2 GLU    27      27.263  47.843  12.168  1.00  0.00           H
ATOM     22  HG3 GLU    27      25.610  48.172  11.892  1.00  0.00           H
ATOM     23  CD  GLU    27      26.691  49.919  12.446  1.00  0.00           C
ATOM     24  OE1 GLU    27      27.647  50.515  13.035  1.00  0.00           O
ATOM     25  OE2 GLU    27      26.095  50.596  11.516  1.00  0.00           O
ATOM     26  C   GLU    27      25.961  46.298  15.729  1.00  0.00           C
ATOM     27  O   GLU    27      26.722  45.467  16.155  1.00  0.00           O
ATOM     28  N   ASP    28      24.982  46.901  16.460  1.00  0.00           N
ATOM     29  H   ASP    28      24.336  47.523  15.996  1.00  0.00           H
ATOM     30  CA  ASP    28      24.583  46.407  17.764  1.00  0.00           C
ATOM     31  HA  ASP    28      25.467  46.689  18.336  1.00  0.00           H
ATOM     32  CB  ASP    28      23.431  47.170  18.495  1.00  0.00           C
ATOM     33  HB2 ASP    28      23.706  48.220  18.398  1.00  0.00           H
ATOM     34  HB3 ASP    28      22.441  46.920  18.114  1.00  0.00           H
ATOM     35  CG  ASP    28      23.405  46.884  19.947  1.00  0.00           C
ATOM     36  OD1 ASP    28      22.249  46.818  20.484  1.00  0.00           O
ATOM     37  OD2 ASP    28      24.489  46.907  20.543  1.00  0.00           O
ATOM     38  C   ASP    28      24.568  44.890  17.856  1.00  0.00           C
ATOM     39  O   ASP    28      25.383  44.274  18.519  1.00  0.00           O
ATOM     40  N   MET    29      23.724  44.203  17.122  1.00  0.00           N
ATOM     41  H   MET    29      23.216  44.740  16.434  1.00  0.00           H
ATOM     42  CA  MET    29      23.429  42.786  17.326  1.00  0.00           C
ATOM     43  HA  MET    29      23.164  42.649  18.374  1.00  0.00           H
ATOM     44  CB  MET    29      22.278  42.267  16.470  1.00  0.00           C
ATOM     45  HB2 MET    29      22.701  42.197  15.468  1.00  0.00           H
ATOM     46  HB3 MET    29      21.979  41.258  16.755  1.00  0.00           H
ATOM     47  CG  MET    29      21.001  43.077  16.672  1.00  0.00           C
ATOM     48  HG2 MET    29      21.146  43.762  17.508  1.00  0.00           H
ATOM     49  HG3 MET    29      20.891  43.699  15.784  1.00  0.00           H
ATOM     50  SD  MET    29      19.366  42.205  16.809  1.00  0.00           S
ATOM     51  CE  MET    29      19.405  40.932  15.576  1.00  0.00           C
ATOM     52  HE1 MET    29      19.519  41.497  14.651  1.00  0.00           H
ATOM     53  HE2 MET    29      20.288  40.307  15.708  1.00  0.00           H
ATOM     54  HE3 MET    29      18.488  40.355  15.697  1.00  0.00           H
ATOM     55  C   MET    29      24.703  41.982  17.094  1.00  0.00           C
ATOM     56  O   MET    29      24.955  41.013  17.801  1.00  0.00           O
ATOM     57  N   THR    30      25.439  42.422  16.054  1.00  0.00           N
ATOM     58  H   THR    30      25.142  43.214  15.503  1.00  0.00           H
ATOM     59  CA  THR    30      26.581  41.561  15.628  1.00  0.00           C
ATOM     60  HA  THR    30      26.392  40.487  15.606  1.00  0.00           H
ATOM     61  CB  THR    30      27.195  42.017  14.300  1.00  0.00           C
ATOM     62  HB  THR    30      27.680  42.992  14.323  1.00  0.00           H
ATOM     63  CG2 THR    30      27.994  40.970  13.540  1.00  0.00           C
ATOM     64 HG21 THR    30      29.001  40.788  13.914  1.00  0.00           H
ATOM     65 HG22 THR    30      27.370  40.092  13.369  1.00  0.00           H
ATOM     66 HG23 THR    30      28.179  41.382  12.548  1.00  0.00           H
ATOM     67  OG1 THR    30      26.130  42.149  13.366  1.00  0.00           O
ATOM     68  HG1 THR    30      25.412  42.625  13.791  1.00  0.00           H
ATOM     69  C   THR    30      27.640  41.668  16.728  1.00  0.00           C
ATOM     70  O   THR    30      28.298  40.692  16.985  1.00  0.00           O
ATOM     71  N   SER    31      27.901  42.875  17.240  1.00  0.00           N
ATOM     72  H   SER    31      27.381  43.655  16.865  1.00  0.00           H
ATOM     73  CA  SER    31      28.942  43.032  18.262  1.00  0.00           C
ATOM     74  HA  SER    31      29.779  42.351  18.107  1.00  0.00           H
ATOM     75  CB  SER    31      29.505  44.453  18.339  1.00  0.00           C
ATOM     76  HB2 SER    31      30.082  44.540  19.259  1.00  0.00           H
ATOM     77  HB3 SER    31      30.188  44.619  17.505  1.00  0.00           H
ATOM     78  OG  SER    31      28.387  45.341  18.282  1.00  0.00           O
ATOM     79  HG  SER    31      27.947  45.237  17.436  1.00  0.00           H
ATOM     80  C   SER    31      28.486  42.482  19.650  1.00  0.00           C
ATOM     81  O   SER    31      29.354  41.831  20.275  1.00  0.00           O
ATOM     82  N   LYS    32      27.148  42.454  19.871  1.00  0.00           N
ATOM     83  H   LYS    32      26.606  43.137  19.361  1.00  0.00           H
ATOM     84  CA  LYS    32      26.591  41.676  21.024  1.00  0.00           C
ATOM     85  HA  LYS    32      27.027  42.014  21.964  1.00  0.00           H
ATOM     86  CB  LYS    32      25.121  41.921  21.254  1.00  0.00           C
ATOM     87  HB2 LYS    32      24.490  41.883  20.366  1.00  0.00           H
ATOM     88  HB3 LYS    32      24.723  40.995  21.670  1.00  0.00           H
ATOM     89  CG  LYS    32      24.855  43.105  22.132  1.00  0.00           C
ATOM     90  HG2 LYS    32      25.319  42.847  23.084  1.00  0.00           H
ATOM     91  HG3 LYS    32      25.279  44.006  21.688  1.00  0.00           H
ATOM     92  CD  LYS    32      23.385  43.319  22.307  1.00  0.00           C
ATOM     93  HD2 LYS    32      22.911  43.674  21.392  1.00  0.00           H
ATOM     94  HD3 LYS    32      23.030  42.341  22.633  1.00  0.00           H
ATOM     95  CE  LYS    32      23.238  44.372  23.368  1.00  0.00           C
ATOM     96  HE2 LYS    32      22.216  44.255  23.727  1.00  0.00           H
ATOM     97  HE3 LYS    32      23.922  44.090  24.169  1.00  0.00           H
ATOM     98  NZ  LYS    32      23.405  45.757  22.967  1.00  0.00           N
ATOM     99  HZ1 LYS    32      23.112  45.895  22.010  1.00  0.00           H
ATOM    100  HZ2 LYS    32      22.851  46.373  23.543  1.00  0.00           H
ATOM    101  HZ3 LYS    32      24.364  46.074  22.955  1.00  0.00           H
ATOM    102  C   LYS    32      26.818  40.165  20.743  1.00  0.00           C
ATOM    103  O   LYS    32      27.496  39.539  21.593  1.00  0.00           O
ATOM    104  N   ASP    33      26.676  39.713  19.485  1.00  0.00           N
ATOM    105  H   ASP    33      25.950  40.217  18.997  1.00  0.00           H
ATOM    106  CA  ASP    33      26.890  38.293  19.167  1.00  0.00           C
ATOM    107  HA  ASP    33      26.223  37.811  19.883  1.00  0.00           H
ATOM    108  CB  ASP    33      26.478  37.924  17.678  1.00  0.00           C
ATOM    109  HB2 ASP    33      26.927  38.575  16.928  1.00  0.00           H
ATOM    110  HB3 ASP    33      26.842  36.904  17.550  1.00  0.00           H
ATOM    111  CG  ASP    33      24.929  37.922  17.339  1.00  0.00           C
ATOM    112  OD1 ASP    33      24.561  37.971  16.104  1.00  0.00           O
ATOM    113  OD2 ASP    33      24.064  38.022  18.284  1.00  0.00           O
ATOM    114  C   ASP    33      28.353  37.897  19.394  1.00  0.00           C
ATOM    115  O   ASP    33      28.491  36.929  20.180  1.00  0.00           O
ATOM    116  N   TYR    34      29.276  38.742  18.886  1.00  0.00           N
ATOM    117  H   TYR    34      28.998  39.350  18.130  1.00  0.00           H
ATOM    118  CA  TYR    34      30.776  38.560  19.070  1.00  0.00           C
ATOM    119  HA  TYR    34      31.151  37.585  18.758  1.00  0.00           H
ATOM    120  CB  TYR    34      31.592  39.561  18.335  1.00  0.00           C
ATOM    121  HB2 TYR    34      31.277  39.567  17.292  1.00  0.00           H
ATOM    122  HB3 TYR    34      31.385  40.562  18.716  1.00  0.00           H
ATOM    123  CG  TYR    34      33.112  39.298  18.248  1.00  0.00           C
ATOM    124  CD1 TYR    34      33.682  38.652  17.129  1.00  0.00           C
ATOM    125  HD1 TYR    34      33.043  38.299  16.333  1.00  0.00           H
ATOM    126  CE1 TYR    34      35.092  38.544  17.140  1.00  0.00           C
ATOM    127  HE1 TYR    34      35.534  37.902  16.392  1.00  0.00           H
ATOM    128  CZ  TYR    34      35.856  39.316  17.984  1.00  0.00           C
ATOM    129  OH  TYR    34      37.168  39.574  17.594  1.00  0.00           O
ATOM    130  HH  TYR    34      37.629  40.170  18.189  1.00  0.00           H
ATOM    131  CE2 TYR    34      35.327  39.903  19.125  1.00  0.00           C
ATOM    132  HE2 TYR    34      35.879  40.573  19.767  1.00  0.00           H
ATOM    133  CD2 TYR    34      33.915  39.814  19.253  1.00  0.00           C
ATOM    134  HD2 TYR    34      33.490  40.182  20.175  1.00  0.00           H
ATOM    135  C   TYR    34      31.035  38.567  20.617  1.00  0.00           C
ATOM    136  O   TYR    34      31.882  37.718  21.014  1.00  0.00           O
ATOM    137  N   TYR    35      30.382  39.419  21.455  1.00  0.00           N
ATOM    138  H   TYR    35      29.777  40.162  21.135  1.00  0.00           H
ATOM    139  CA  TYR    35      30.755  39.537  22.847  1.00  0.00           C
ATOM    140  HA  TYR    35      31.840  39.468  22.925  1.00  0.00           H
ATOM    141  CB  TYR    35      30.283  40.852  23.427  1.00  0.00           C
ATOM    142  HB2 TYR    35      30.978  41.647  23.157  1.00  0.00           H
ATOM    143  HB3 TYR    35      29.340  41.149  22.967  1.00  0.00           H
ATOM    144  CG  TYR    35      30.120  40.859  24.922  1.00  0.00           C
ATOM    145  CD1 TYR    35      28.825  41.006  25.460  1.00  0.00           C
ATOM    146  HD1 TYR    35      28.012  41.088  24.755  1.00  0.00           H
ATOM    147  CE1 TYR    35      28.629  41.121  26.845  1.00  0.00           C
ATOM    148  HE1 TYR    35      27.659  41.425  27.211  1.00  0.00           H
ATOM    149  CZ  TYR    35      29.710  41.019  27.753  1.00  0.00           C
ATOM    150  OH  TYR    35      29.549  41.302  29.123  1.00  0.00           O
ATOM    151  HH  TYR    35      30.329  41.169  29.667  1.00  0.00           H
ATOM    152  CE2 TYR    35      30.984  41.072  27.188  1.00  0.00           C
ATOM    153  HE2 TYR    35      31.845  41.234  27.819  1.00  0.00           H
ATOM    154  CD2 TYR    35      31.201  40.903  25.811  1.00  0.00           C
ATOM    155  HD2 TYR    35      32.185  40.657  25.438  1.00  0.00           H
ATOM    156  C   TYR    35      30.291  38.283  23.660  1.00  0.00           C
ATOM    157  O   TYR    35      31.096  37.635  24.378  1.00  0.00           O
ATOM    158  N   PHE    36      29.076  37.741  23.332  1.00  0.00           N
ATOM    159  H   PHE    36      28.490  38.366  22.797  1.00  0.00           H
ATOM    160  CA  PHE    36      28.527  36.558  23.912  1.00  0.00           C
ATOM    161  HA  PHE    36      28.724  36.484  24.982  1.00  0.00           H
ATOM    162  CB  PHE    36      27.000  36.537  23.803  1.00  0.00           C
ATOM    163  HB2 PHE    36      26.620  36.379  22.794  1.00  0.00           H
ATOM    164  HB3 PHE    36      26.656  35.752  24.476  1.00  0.00           H
ATOM    165  CG  PHE    36      26.280  37.801  24.251  1.00  0.00           C
ATOM    166  CD1 PHE    36      26.339  38.103  25.600  1.00  0.00           C
ATOM    167  HD1 PHE    36      26.767  37.425  26.324  1.00  0.00           H
ATOM    168  CE1 PHE    36      25.539  39.128  26.044  1.00  0.00           C
ATOM    169  HE1 PHE    36      25.689  39.511  27.043  1.00  0.00           H
ATOM    170  CZ  PHE    36      24.560  39.752  25.249  1.00  0.00           C
ATOM    171  HZ  PHE    36      23.665  40.213  25.639  1.00  0.00           H
ATOM    172  CE2 PHE    36      24.448  39.333  23.952  1.00  0.00           C
ATOM    173  HE2 PHE    36      23.601  39.591  23.333  1.00  0.00           H
ATOM    174  CD2 PHE    36      25.363  38.393  23.461  1.00  0.00           C
ATOM    175  HD2 PHE    36      25.344  38.160  22.406  1.00  0.00           H
ATOM    176  C   PHE    36      29.061  35.257  23.306  1.00  0.00           C
ATOM    177  O   PHE    36      29.227  34.316  24.028  1.00  0.00           O
ATOM    178  N   ASP    37      29.496  35.268  22.041  1.00  0.00           N
ATOM    179  H   ASP    37      29.148  36.017  21.459  1.00  0.00           H
ATOM    180  CA  ASP    37      30.154  34.066  21.496  1.00  0.00           C
ATOM    181  HA  ASP    37      29.485  33.211  21.597  1.00  0.00           H
ATOM    182  CB  ASP    37      30.387  34.273  20.068  1.00  0.00           C
ATOM    183  HB2 ASP    37      29.379  34.512  19.728  1.00  0.00           H
ATOM    184  HB3 ASP    37      31.008  35.157  19.919  1.00  0.00           H
ATOM    185  CG  ASP    37      30.841  32.956  19.403  1.00  0.00           C
ATOM    186  OD1 ASP    37      32.033  32.762  19.104  1.00  0.00           O
ATOM    187  OD2 ASP    37      30.050  32.045  19.085  1.00  0.00           O
ATOM    188  C   ASP    37      31.492  33.774  22.297  1.00  0.00           C
ATOM    189  O   ASP    37      31.846  32.634  22.513  1.00  0.00           O
ATOM    190  N   SER    38      32.293  34.811  22.615  1.00  0.00           N
ATOM    191  H   SER    38      31.934  35.754  22.570  1.00  0.00           H
ATOM    192  CA  SER    38      33.526  34.707  23.465  1.00  0.00           C
ATOM    193  HA  SER    38      34.207  33.977  23.027  1.00  0.00           H
ATOM    194  CB  SER    38      34.294  36.014  23.652  1.00  0.00           C
ATOM    195  HB2 SER    38      34.051  36.662  22.809  1.00  0.00           H
ATOM    196  HB3 SER    38      33.856  36.487  24.531  1.00  0.00           H
ATOM    197  OG  SER    38      35.668  35.904  23.861  1.00  0.00           O
ATOM    198  HG  SER    38      35.889  35.047  23.491  1.00  0.00           H
ATOM    199  C   SER    38      33.160  34.210  24.833  1.00  0.00           C
ATOM    200  O   SER    38      33.931  33.462  25.388  1.00  0.00           O
ATOM    201  N   TYR    39      32.108  34.730  25.488  1.00  0.00           N
ATOM    202  H   TYR    39      31.271  35.068  25.034  1.00  0.00           H
ATOM    203  CA  TYR    39      31.781  34.205  26.831  1.00  0.00           C
ATOM    204  HA  TYR    39      32.701  34.028  27.388  1.00  0.00           H
ATOM    205  CB  TYR    39      31.037  35.230  27.608  1.00  0.00           C
ATOM    206  HB2 TYR    39      30.314  35.721  26.956  1.00  0.00           H
ATOM    207  HB3 TYR    39      30.490  34.741  28.414  1.00  0.00           H
ATOM    208  CG  TYR    39      31.890  36.297  28.260  1.00  0.00           C
ATOM    209  CD1 TYR    39      32.545  36.059  29.530  1.00  0.00           C
ATOM    210  HD1 TYR    39      32.616  35.064  29.943  1.00  0.00           H
ATOM    211  CE1 TYR    39      33.481  36.959  30.010  1.00  0.00           C
ATOM    212  HE1 TYR    39      33.929  36.651  30.943  1.00  0.00           H
ATOM    213  CZ  TYR    39      33.833  38.096  29.217  1.00  0.00           C
ATOM    214  OH  TYR    39      34.661  39.008  29.799  1.00  0.00           O
ATOM    215  HH  TYR    39      34.315  39.888  29.637  1.00  0.00           H
ATOM    216  CE2 TYR    39      33.174  38.398  28.025  1.00  0.00           C
ATOM    217  HE2 TYR    39      33.411  39.277  27.444  1.00  0.00           H
ATOM    218  CD2 TYR    39      32.274  37.414  27.541  1.00  0.00           C
ATOM    219  HD2 TYR    39      31.766  37.671  26.623  1.00  0.00           H
ATOM    220  C   TYR    39      31.140  32.843  26.858  1.00  0.00           C
ATOM    221  O   TYR    39      31.192  32.256  27.960  1.00  0.00           O
ATOM    222  N   ALA    40      30.569  32.249  25.806  1.00  0.00           N
ATOM    223  H   ALA    40      30.417  32.815  24.984  1.00  0.00           H
ATOM    224  CA  ALA    40      30.430  30.828  25.734  1.00  0.00           C
ATOM    225  HA  ALA    40      29.615  30.686  26.443  1.00  0.00           H
ATOM    226  CB  ALA    40      29.964  30.277  24.328  1.00  0.00           C
ATOM    227  HB1 ALA    40      28.881  30.370  24.243  1.00  0.00           H
ATOM    228  HB2 ALA    40      30.468  30.860  23.558  1.00  0.00           H
ATOM    229  HB3 ALA    40      30.225  29.228  24.189  1.00  0.00           H
ATOM    230  C   ALA    40      31.627  30.034  26.161  1.00  0.00           C
ATOM    231  O   ALA    40      31.507  29.059  26.923  1.00  0.00           O
ATOM    232  N   HIE    41      32.828  30.387  25.744  1.00  0.00           N
ATOM    233  H   HIE    41      32.946  31.311  25.354  1.00  0.00           H
ATOM    234  CA  HIE    41      33.935  29.448  25.747  1.00  0.00           C
ATOM    235  HA  HIE    41      33.660  28.529  25.229  1.00  0.00           H
ATOM    236  CB  HIE    41      34.998  30.002  24.954  1.00  0.00           C
ATOM    237  HB2 HIE    41      34.726  30.128  23.906  1.00  0.00           H
ATOM    238  HB3 HIE    41      35.304  30.992  25.292  1.00  0.00           H
ATOM    239  CG  HIE    41      36.283  29.165  24.685  1.00  0.00           C
ATOM    240  ND1 HIE    41      36.607  27.754  24.820  1.00  0.00           N
ATOM    241  CE1 HIE    41      37.636  27.546  23.998  1.00  0.00           C
ATOM    242  HE1 HIE    41      37.852  26.548  23.645  1.00  0.00           H
ATOM    243  NE2 HIE    41      37.889  28.640  23.263  1.00  0.00           N
ATOM    244  HE2 HIE    41      38.713  28.686  22.680  1.00  0.00           H
ATOM    245  CD2 HIE    41      37.202  29.739  23.772  1.00  0.00           C
ATOM    246  HD2 HIE    41      37.293  30.814  23.716  1.00  0.00           H
ATOM    247  C   HIE    41      34.505  29.134  27.138  1.00  0.00           C
ATOM    248  O   HIE    41      34.895  30.012  27.840  1.00  0.00           O
ATOM    249  N   PHE    42      34.962  27.897  27.406  1.00  0.00           N
ATOM    250  H   PHE    42      34.891  27.305  26.590  1.00  0.00           H
ATOM    251  CA  PHE    42      35.607  27.462  28.695  1.00  0.00           C
ATOM    252  HA  PHE    42      35.112  28.116  29.412  1.00  0.00           H
ATOM    253  CB  PHE    42      35.124  26.071  29.146  1.00  0.00           C
ATOM    254  HB2 PHE    42      34.035  26.060  29.163  1.00  0.00           H
ATOM    255  HB3 PHE    42      35.538  25.421  28.375  1.00  0.00           H
ATOM    256  CG  PHE    42      35.598  25.621  30.523  1.00  0.00           C
ATOM    257  CD1 PHE    42      35.409  26.397  31.662  1.00  0.00           C
ATOM    258  HD1 PHE    42      34.903  27.350  31.625  1.00  0.00           H
ATOM    259  CE1 PHE    42      35.844  25.966  32.890  1.00  0.00           C
ATOM    260  HE1 PHE    42      35.640  26.526  33.791  1.00  0.00           H
ATOM    261  CZ  PHE    42      36.387  24.659  33.011  1.00  0.00           C
ATOM    262  HZ  PHE    42      36.520  24.177  33.969  1.00  0.00           H
ATOM    263  CE2 PHE    42      36.630  23.912  31.832  1.00  0.00           C
ATOM    264  HE2 PHE    42      36.771  22.849  31.958  1.00  0.00           H
ATOM    265  CD2 PHE    42      36.307  24.417  30.579  1.00  0.00           C
ATOM    266  HD2 PHE    42      36.351  23.794  29.698  1.00  0.00           H
ATOM    267  C   PHE    42      37.062  27.679  28.669  1.00  0.00           C
ATOM    268  O   PHE    42      37.663  27.827  29.677  1.00  0.00           O
ATOM    269  N   GLY    43      37.665  27.785  27.491  1.00  0.00           N
ATOM    270  H   GLY    43      37.172  27.619  26.625  1.00  0.00           H
ATOM    271  CA  GLY    43      38.984  28.418  27.357  1.00  0.00           C
ATOM    272  HA2 GLY    43      39.758  27.742  27.723  1.00  0.00           H
ATOM    273  HA3 GLY    43      39.223  28.501  26.297  1.00  0.00           H
ATOM    274  C   GLY    43      39.105  29.810  27.924  1.00  0.00           C
ATOM    275  O   GLY    43      40.130  30.224  28.469  1.00  0.00           O
ATOM    276  N   ILE    44      38.044  30.709  27.768  1.00  0.00           N
ATOM    277  H   ILE    44      37.318  30.330  27.178  1.00  0.00           H
ATOM    278  CA  ILE    44      37.846  32.101  28.315  1.00  0.00           C
ATOM    279  HA  ILE    44      38.853  32.518  28.313  1.00  0.00           H
ATOM    280  CB  ILE    44      36.779  32.899  27.476  1.00  0.00           C
ATOM    281  HB  ILE    44      35.986  32.182  27.263  1.00  0.00           H
ATOM    282  CG2 ILE    44      36.219  34.057  28.307  1.00  0.00           C
ATOM    283 HG21 ILE    44      35.649  34.627  27.574  1.00  0.00           H
ATOM    284 HG22 ILE    44      35.463  33.717  29.014  1.00  0.00           H
ATOM    285 HG23 ILE    44      37.114  34.603  28.605  1.00  0.00           H
ATOM    286  CG1 ILE    44      37.257  33.320  26.037  1.00  0.00           C
ATOM    287 HG12 ILE    44      37.737  32.506  25.494  1.00  0.00           H
ATOM    288 HG13 ILE    44      36.404  33.605  25.421  1.00  0.00           H
ATOM    289  CD1 ILE    44      38.361  34.424  26.097  1.00  0.00           C
ATOM    290 HD11 ILE    44      37.921  35.406  26.276  1.00  0.00           H
ATOM    291 HD12 ILE    44      38.949  34.220  26.992  1.00  0.00           H
ATOM    292 HD13 ILE    44      38.994  34.419  25.209  1.00  0.00           H
ATOM    293  C   ILE    44      37.482  32.011  29.826  1.00  0.00           C
ATOM    294  O   ILE    44      38.181  32.620  30.644  1.00  0.00           O
ATOM    295  N   HID    45      36.439  31.244  30.156  1.00  0.00           N
ATOM    296  H   HID    45      35.989  30.657  29.468  1.00  0.00           H
ATOM    297  CA  HID    45      35.934  30.952  31.534  1.00  0.00           C
ATOM    298  HA  HID    45      35.808  31.954  31.943  1.00  0.00           H
ATOM    299  CB  HID    45      34.489  30.405  31.532  1.00  0.00           C
ATOM    300  HB2 HID    45      34.246  30.001  30.549  1.00  0.00           H
ATOM    301  HB3 HID    45      34.353  29.547  32.189  1.00  0.00           H
ATOM    302  CG  HID    45      33.496  31.534  31.803  1.00  0.00           C
ATOM    303  ND1 HID    45      32.449  31.809  30.959  1.00  0.00           N
ATOM    304  HD1 HID    45      32.221  31.502  30.024  1.00  0.00           H
ATOM    305  CE1 HID    45      31.549  32.489  31.645  1.00  0.00           C
ATOM    306  HE1 HID    45      30.525  32.700  31.375  1.00  0.00           H
ATOM    307  NE2 HID    45      31.935  32.783  32.891  1.00  0.00           N
ATOM    308  CD2 HID    45      33.153  32.141  32.994  1.00  0.00           C
ATOM    309  HD2 HID    45      33.546  31.980  33.987  1.00  0.00           H
ATOM    310  C   HID    45      36.875  30.382  32.549  1.00  0.00           C
ATOM    311  O   HID    45      36.784  30.650  33.759  1.00  0.00           O
ATOM    312  N   GLU    46      37.810  29.522  32.055  1.00  0.00           N
ATOM    313  H   GLU    46      37.776  29.140  31.120  1.00  0.00           H
ATOM    314  CA  GLU    46      38.776  28.829  32.960  1.00  0.00           C
ATOM    315  HA  GLU    46      38.214  28.333  33.751  1.00  0.00           H
ATOM    316  CB  GLU    46      39.568  27.713  32.290  1.00  0.00           C
ATOM    317  HB2 GLU    46      38.884  26.956  31.909  1.00  0.00           H
ATOM    318  HB3 GLU    46      40.140  28.086  31.440  1.00  0.00           H
ATOM    319  CG  GLU    46      40.649  27.025  33.150  1.00  0.00           C
ATOM    320  HG2 GLU    46      41.225  27.888  33.484  1.00  0.00           H
ATOM    321  HG3 GLU    46      40.197  26.456  33.962  1.00  0.00           H
ATOM    322  CD  GLU    46      41.621  26.103  32.306  1.00  0.00           C
ATOM    323  OE1 GLU    46      41.740  24.846  32.531  1.00  0.00           O
ATOM    324  OE2 GLU    46      42.279  26.623  31.383  1.00  0.00           O
ATOM    325  C   GLU    46      39.692  29.873  33.726  1.00  0.00           C
ATOM    326  O   GLU    46      40.094  29.793  34.904  1.00  0.00           O
ATOM    327  N   GLU    47      40.113  30.932  33.031  1.00  0.00           N
ATOM    328  H   GLU    47      40.287  30.959  32.036  1.00  0.00           H
ATOM    329  CA  GLU    47      40.827  32.025  33.713  1.00  0.00           C
ATOM    330  HA  GLU    47      41.780  31.769  34.175  1.00  0.00           H
ATOM    331  CB  GLU    47      41.440  33.029  32.735  1.00  0.00           C
ATOM    332  HB2 GLU    47      42.032  32.543  31.960  1.00  0.00           H
ATOM    333  HB3 GLU    47      40.527  33.410  32.277  1.00  0.00           H
ATOM    334  CG  GLU    47      42.221  34.304  33.227  1.00  0.00           C
ATOM    335  HG2 GLU    47      42.503  34.725  32.261  1.00  0.00           H
ATOM    336  HG3 GLU    47      41.659  35.116  33.688  1.00  0.00           H
ATOM    337  CD  GLU    47      43.462  34.004  34.087  1.00  0.00           C
ATOM    338  OE1 GLU    47      44.147  32.987  33.841  1.00  0.00           O
ATOM    339  OE2 GLU    47      43.847  34.773  35.050  1.00  0.00           O
ATOM    340  C   GLU    47      39.991  32.725  34.750  1.00  0.00           C
ATOM    341  O   GLU    47      40.629  33.232  35.702  1.00  0.00           O
ATOM    342  N   MET    48      38.675  33.017  34.522  1.00  0.00           N
ATOM    343  H   MET    48      38.275  32.515  33.742  1.00  0.00           H
ATOM    344  CA  MET    48      37.796  33.477  35.592  1.00  0.00           C
ATOM    345  HA  MET    48      38.166  34.421  35.992  1.00  0.00           H
ATOM    346  CB  MET    48      36.365  33.807  35.016  1.00  0.00           C
ATOM    347  HB2 MET    48      36.408  34.439  34.129  1.00  0.00           H
ATOM    348  HB3 MET    48      35.875  32.859  34.793  1.00  0.00           H
ATOM    349  CG  MET    48      35.504  34.564  36.080  1.00  0.00           C
ATOM    350  HG2 MET    48      35.372  33.930  36.957  1.00  0.00           H
ATOM    351  HG3 MET    48      36.116  35.392  36.436  1.00  0.00           H
ATOM    352  SD  MET    48      33.928  35.254  35.547  1.00  0.00           S
ATOM    353  CE  MET    48      34.454  36.072  34.007  1.00  0.00           C
ATOM    354  HE1 MET    48      35.368  36.634  34.205  1.00  0.00           H
ATOM    355  HE2 MET    48      34.619  35.252  33.308  1.00  0.00           H
ATOM    356  HE3 MET    48      33.673  36.765  33.694  1.00  0.00           H
ATOM    357  C   MET    48      37.792  32.480  36.827  1.00  0.00           C
ATOM    358  O   MET    48      38.154  32.824  37.923  1.00  0.00           O
ATOM    359  N   LEU    49      37.556  31.189  36.528  1.00  0.00           N
ATOM    360  H   LEU    49      37.163  31.063  35.607  1.00  0.00           H
ATOM    361  CA  LEU    49      37.406  30.008  37.459  1.00  0.00           C
ATOM    362  HA  LEU    49      36.587  30.139  38.166  1.00  0.00           H
ATOM    363  CB  LEU    49      36.939  28.765  36.702  1.00  0.00           C
ATOM    364  HB2 LEU    49      35.937  29.018  36.356  1.00  0.00           H
ATOM    365  HB3 LEU    49      37.489  28.514  35.795  1.00  0.00           H
ATOM    366  CG  LEU    49      36.822  27.541  37.533  1.00  0.00           C
ATOM    367  HG  LEU    49      36.612  27.850  38.557  1.00  0.00           H
ATOM    368  CD1 LEU    49      35.570  26.723  37.072  1.00  0.00           C
ATOM    369 HD11 LEU    49      35.730  26.113  36.183  1.00  0.00           H
ATOM    370 HD12 LEU    49      35.223  26.140  37.924  1.00  0.00           H
ATOM    371 HD13 LEU    49      34.751  27.422  36.898  1.00  0.00           H
ATOM    372  CD2 LEU    49      37.954  26.554  37.210  1.00  0.00           C
ATOM    373 HD21 LEU    49      38.870  26.985  37.613  1.00  0.00           H
ATOM    374 HD22 LEU    49      37.658  25.625  37.698  1.00  0.00           H
ATOM    375 HD23 LEU    49      38.160  26.508  36.141  1.00  0.00           H
ATOM    376  C   LEU    49      38.648  29.847  38.354  1.00  0.00           C
ATOM    377  O   LEU    49      38.482  29.741  39.579  1.00  0.00           O
ATOM    378  N   LYS    50      39.877  29.643  37.784  1.00  0.00           N
ATOM    379  H   LYS    50      39.895  29.728  36.778  1.00  0.00           H
ATOM    380  CA  LYS    50      41.157  29.458  38.512  1.00  0.00           C
ATOM    381  HA  LYS    50      41.060  28.740  39.327  1.00  0.00           H
ATOM    382  CB  LYS    50      42.089  28.827  37.526  1.00  0.00           C
ATOM    383  HB2 LYS    50      42.644  28.015  37.995  1.00  0.00           H
ATOM    384  HB3 LYS    50      41.630  28.312  36.683  1.00  0.00           H
ATOM    385  CG  LYS    50      43.208  29.670  36.939  1.00  0.00           C
ATOM    386  HG2 LYS    50      43.049  30.717  37.197  1.00  0.00           H
ATOM    387  HG3 LYS    50      44.099  29.346  37.478  1.00  0.00           H
ATOM    388  CD  LYS    50      43.611  29.661  35.493  1.00  0.00           C
ATOM    389  HD2 LYS    50      43.496  28.670  35.056  1.00  0.00           H
ATOM    390  HD3 LYS    50      42.837  30.224  34.971  1.00  0.00           H
ATOM    391  CE  LYS    50      45.036  30.227  35.241  1.00  0.00           C
ATOM    392  HE2 LYS    50      45.112  31.183  35.758  1.00  0.00           H
ATOM    393  HE3 LYS    50      45.841  29.633  35.674  1.00  0.00           H
ATOM    394  NZ  LYS    50      45.323  30.383  33.769  1.00  0.00           N
ATOM    395  HZ1 LYS    50      46.331  30.379  33.716  1.00  0.00           H
ATOM    396  HZ2 LYS    50      44.953  29.555  33.323  1.00  0.00           H
ATOM    397  HZ3 LYS    50      44.855  31.190  33.382  1.00  0.00           H
ATOM    398  C   LYS    50      41.650  30.738  39.261  1.00  0.00           C
ATOM    399  O   LYS    50      42.588  30.597  40.038  1.00  0.00           O
ATOM    400  N   ASP    51      40.985  31.903  39.101  1.00  0.00           N
ATOM    401  H   ASP    51      40.231  31.936  38.430  1.00  0.00           H
ATOM    402  CA  ASP    51      41.197  33.084  39.943  1.00  0.00           C
ATOM    403  HA  ASP    51      42.257  33.334  39.950  1.00  0.00           H
ATOM    404  CB  ASP    51      40.628  34.410  39.343  1.00  0.00           C
ATOM    405  HB2 ASP    51      40.772  34.441  38.263  1.00  0.00           H
ATOM    406  HB3 ASP    51      39.567  34.536  39.559  1.00  0.00           H
ATOM    407  CG  ASP    51      41.205  35.713  39.943  1.00  0.00           C
ATOM    408  OD1 ASP    51      40.794  36.831  39.600  1.00  0.00           O
ATOM    409  OD2 ASP    51      41.875  35.623  40.995  1.00  0.00           O
ATOM    410  C   ASP    51      40.795  32.942  41.414  1.00  0.00           C
ATOM    411  O   ASP    51      39.633  32.858  41.697  1.00  0.00           O
ATOM    412  N   GLU    52      41.727  32.999  42.384  1.00  0.00           N
ATOM    413  H   GLU    52      42.680  33.067  42.058  1.00  0.00           H
ATOM    414  CA  GLU    52      41.446  33.026  43.787  1.00  0.00           C
ATOM    415  HA  GLU    52      40.629  32.344  44.024  1.00  0.00           H
ATOM    416  CB  GLU    52      42.704  32.528  44.577  1.00  0.00           C
ATOM    417  HB2 GLU    52      42.969  31.561  44.149  1.00  0.00           H
ATOM    418  HB3 GLU    52      43.499  33.271  44.634  1.00  0.00           H
ATOM    419  CG  GLU    52      42.382  32.170  46.036  1.00  0.00           C
ATOM    420  HG2 GLU    52      43.343  32.165  46.551  1.00  0.00           H
ATOM    421  HG3 GLU    52      41.867  33.003  46.516  1.00  0.00           H
ATOM    422  CD  GLU    52      41.620  30.843  46.276  1.00  0.00           C
ATOM    423  OE1 GLU    52      41.650  30.389  47.454  1.00  0.00           O
ATOM    424  OE2 GLU    52      40.948  30.335  45.358  1.00  0.00           O
ATOM    425  C   GLU    52      40.972  34.356  44.406  1.00  0.00           C
ATOM    426  O   GLU    52      40.167  34.303  45.327  1.00  0.00           O
ATOM    427  N   VAL    53      41.174  35.459  43.730  1.00  0.00           N
ATOM    428  H   VAL    53      41.601  35.384  42.818  1.00  0.00           H
ATOM    429  CA  VAL    53      40.592  36.812  44.071  1.00  0.00           C
ATOM    430  HA  VAL    53      40.812  37.089  45.103  1.00  0.00           H
ATOM    431  CB  VAL    53      41.322  38.032  43.396  1.00  0.00           C
ATOM    432  HB  VAL    53      41.390  37.886  42.318  1.00  0.00           H
ATOM    433  CG1 VAL    53      40.415  39.280  43.678  1.00  0.00           C
ATOM    434 HG11 VAL    53      40.690  40.147  43.077  1.00  0.00           H
ATOM    435 HG12 VAL    53      39.445  39.044  43.241  1.00  0.00           H
ATOM    436 HG13 VAL    53      40.261  39.520  44.730  1.00  0.00           H
ATOM    437  CG2 VAL    53      42.756  38.334  43.980  1.00  0.00           C
ATOM    438 HG21 VAL    53      42.734  38.479  45.060  1.00  0.00           H
ATOM    439 HG22 VAL    53      43.360  37.447  43.787  1.00  0.00           H
ATOM    440 HG23 VAL    53      43.193  39.281  43.664  1.00  0.00           H
ATOM    441  C   VAL    53      39.074  36.833  44.050  1.00  0.00           C
ATOM    442  O   VAL    53      38.399  37.628  44.807  1.00  0.00           O
ATOM    443  N   ARG    54      38.420  35.980  43.303  1.00  0.00           N
ATOM    444  H   ARG    54      39.014  35.555  42.605  1.00  0.00           H
ATOM    445  CA  ARG    54      36.977  35.611  43.413  1.00  0.00           C
ATOM    446  HA  ARG    54      36.480  36.580  43.441  1.00  0.00           H
ATOM    447  CB  ARG    54      36.699  34.731  42.127  1.00  0.00           C
ATOM    448  HB2 ARG    54      37.101  33.718  42.092  1.00  0.00           H
ATOM    449  HB3 ARG    54      35.616  34.635  42.209  1.00  0.00           H
ATOM    450  CG  ARG    54      36.863  35.522  40.802  1.00  0.00           C
ATOM    451  HG2 ARG    54      36.390  36.491  40.963  1.00  0.00           H
ATOM    452  HG3 ARG    54      37.935  35.614  40.626  1.00  0.00           H
ATOM    453  CD  ARG    54      36.284  34.740  39.649  1.00  0.00           C
ATOM    454  HD2 ARG    54      36.674  35.211  38.747  1.00  0.00           H
ATOM    455  HD3 ARG    54      36.577  33.693  39.720  1.00  0.00           H
ATOM    456  NE  ARG    54      34.858  34.984  39.525  1.00  0.00           N
ATOM    457  HE  ARG    54      34.554  35.946  39.483  1.00  0.00           H
ATOM    458  CZ  ARG    54      33.975  34.076  39.196  1.00  0.00           C
ATOM    459  NH1 ARG    54      34.225  32.800  39.316  1.00  0.00           N
ATOM    460 HH11 ARG    54      33.964  32.289  38.484  1.00  0.00           H
ATOM    461 HH12 ARG    54      35.078  32.497  39.764  1.00  0.00           H
ATOM    462  NH2 ARG    54      32.828  34.491  38.750  1.00  0.00           N
ATOM    463 HH21 ARG    54      32.688  35.490  38.718  1.00  0.00           H
ATOM    464 HH22 ARG    54      32.077  33.822  38.653  1.00  0.00           H
ATOM    465  C   ARG    54      36.518  34.856  44.619  1.00  0.00           C
ATOM    466  O   ARG    54      35.418  35.065  45.169  1.00  0.00           O
ATOM    467  N   THR    55      37.361  33.939  45.024  1.00  0.00           N
ATOM    468  H   THR    55      38.214  33.919  44.482  1.00  0.00           H
ATOM    469  CA  THR    55      37.213  33.274  46.351  1.00  0.00           C
ATOM    470  HA  THR    55      36.168  32.967  46.402  1.00  0.00           H
ATOM    471  CB  THR    55      38.142  32.092  46.631  1.00  0.00           C
ATOM    472  HB  THR    55      39.152  32.383  46.920  1.00  0.00           H
ATOM    473  CG2 THR    55      37.581  31.192  47.709  1.00  0.00           C
ATOM    474 HG21 THR    55      36.774  30.613  47.260  1.00  0.00           H
ATOM    475 HG22 THR    55      38.313  30.512  48.143  1.00  0.00           H
ATOM    476 HG23 THR    55      37.187  31.734  48.569  1.00  0.00           H
ATOM    477  OG1 THR    55      38.206  31.239  45.526  1.00  0.00           O
ATOM    478  HG1 THR    55      39.010  30.714  45.527  1.00  0.00           H
ATOM    479  C   THR    55      37.252  34.246  47.507  1.00  0.00           C
ATOM    480  O   THR    55      36.311  34.306  48.280  1.00  0.00           O
ATOM    481  N   LEU    56      38.259  35.161  47.458  1.00  0.00           N
ATOM    482  H   LEU    56      38.948  35.045  46.728  1.00  0.00           H
ATOM    483  CA  LEU    56      38.618  36.140  48.466  1.00  0.00           C
ATOM    484  HA  LEU    56      38.408  35.723  49.452  1.00  0.00           H
ATOM    485  CB  LEU    56      40.098  36.557  48.397  1.00  0.00           C
ATOM    486  HB2 LEU    56      40.379  36.906  47.404  1.00  0.00           H
ATOM    487  HB3 LEU    56      40.226  37.435  49.031  1.00  0.00           H
ATOM    488  CG  LEU    56      41.113  35.509  48.855  1.00  0.00           C
ATOM    489  HG  LEU    56      40.655  34.541  48.652  1.00  0.00           H
ATOM    490  CD1 LEU    56      42.476  35.619  48.030  1.00  0.00           C
ATOM    491 HD11 LEU    56      42.732  36.677  47.984  1.00  0.00           H
ATOM    492 HD12 LEU    56      43.313  35.075  48.469  1.00  0.00           H
ATOM    493 HD13 LEU    56      42.478  35.172  47.036  1.00  0.00           H
ATOM    494  CD2 LEU    56      41.311  35.670  50.341  1.00  0.00           C
ATOM    495 HD21 LEU    56      41.670  36.695  50.438  1.00  0.00           H
ATOM    496 HD22 LEU    56      40.374  35.550  50.886  1.00  0.00           H
ATOM    497 HD23 LEU    56      42.107  35.020  50.705  1.00  0.00           H
ATOM    498  C   LEU    56      37.747  37.335  48.481  1.00  0.00           C
ATOM    499  O   LEU    56      37.861  38.181  49.405  1.00  0.00           O
ATOM    500  N   THR    57      36.843  37.484  47.486  1.00  0.00           N
ATOM    501  H   THR    57      36.788  36.644  46.929  1.00  0.00           H
ATOM    502  CA  THR    57      35.769  38.524  47.485  1.00  0.00           C
ATOM    503  HA  THR    57      35.868  39.302  48.242  1.00  0.00           H
ATOM    504  CB  THR    57      35.698  39.277  46.131  1.00  0.00           C
ATOM    505  HB  THR    57      34.719  39.729  45.969  1.00  0.00           H
ATOM    506  CG2 THR    57      36.548  40.425  45.959  1.00  0.00           C
ATOM    507 HG21 THR    57      36.182  41.068  45.158  1.00  0.00           H
ATOM    508 HG22 THR    57      36.425  40.981  46.888  1.00  0.00           H
ATOM    509 HG23 THR    57      37.609  40.246  45.780  1.00  0.00           H
ATOM    510  OG1 THR    57      35.886  38.444  45.065  1.00  0.00           O
ATOM    511  HG1 THR    57      36.829  38.304  44.953  1.00  0.00           H
ATOM    512  C   THR    57      34.446  37.893  47.829  1.00  0.00           C
ATOM    513  O   THR    57      34.087  37.927  49.049  1.00  0.00           O
ATOM    514  N   TYR    58      33.891  37.166  46.900  1.00  0.00           N
ATOM    515  H   TYR    58      34.458  36.830  46.135  1.00  0.00           H
ATOM    516  CA  TYR    58      32.505  36.646  46.945  1.00  0.00           C
ATOM    517  HA  TYR    58      31.862  37.435  47.336  1.00  0.00           H
ATOM    518  CB  TYR    58      32.053  36.105  45.567  1.00  0.00           C
ATOM    519  HB2 TYR    58      32.701  35.287  45.251  1.00  0.00           H
ATOM    520  HB3 TYR    58      31.083  35.645  45.751  1.00  0.00           H
ATOM    521  CG  TYR    58      31.994  37.197  44.500  1.00  0.00           C
ATOM    522  CD1 TYR    58      30.860  38.035  44.334  1.00  0.00           C
ATOM    523  HD1 TYR    58      29.969  37.801  44.897  1.00  0.00           H
ATOM    524  CE1 TYR    58      30.889  39.096  43.439  1.00  0.00           C
ATOM    525  HE1 TYR    58      29.994  39.685  43.302  1.00  0.00           H
ATOM    526  CZ  TYR    58      31.901  39.297  42.508  1.00  0.00           C
ATOM    527  OH  TYR    58      31.793  40.228  41.536  1.00  0.00           O
ATOM    528  HH  TYR    58      30.901  40.579  41.583  1.00  0.00           H
ATOM    529  CE2 TYR    58      33.020  38.436  42.604  1.00  0.00           C
ATOM    530  HE2 TYR    58      33.852  38.622  41.941  1.00  0.00           H
ATOM    531  CD2 TYR    58      33.102  37.539  43.720  1.00  0.00           C
ATOM    532  HD2 TYR    58      34.060  37.068  43.884  1.00  0.00           H
ATOM    533  C   TYR    58      32.356  35.606  47.966  1.00  0.00           C
ATOM    534  O   TYR    58      31.757  35.959  48.988  1.00  0.00           O
ATOM    535  N   ARG    59      33.032  34.383  47.824  1.00  0.00           N
ATOM    536  H   ARG    59      33.254  34.112  46.877  1.00  0.00           H
ATOM    537  CA  ARG    59      32.864  33.292  48.846  1.00  0.00           C
ATOM    538  HA  ARG    59      31.841  32.915  48.851  1.00  0.00           H
ATOM    539  CB  ARG    59      33.742  32.063  48.477  1.00  0.00           C
ATOM    540  HB2 ARG    59      33.893  32.014  47.399  1.00  0.00           H
ATOM    541  HB3 ARG    59      34.750  32.273  48.835  1.00  0.00           H
ATOM    542  CG  ARG    59      33.193  30.743  49.126  1.00  0.00           C
ATOM    543  HG2 ARG    59      33.007  30.938  50.182  1.00  0.00           H
ATOM    544  HG3 ARG    59      32.190  30.514  48.765  1.00  0.00           H
ATOM    545  CD  ARG    59      34.147  29.549  49.007  1.00  0.00           C
ATOM    546  HD2 ARG    59      33.678  28.671  49.450  1.00  0.00           H
ATOM    547  HD3 ARG    59      34.324  29.424  47.939  1.00  0.00           H
ATOM    548  NE  ARG    59      35.525  29.729  49.683  1.00  0.00           N
ATOM    549  HE  ARG    59      35.725  30.671  49.990  1.00  0.00           H
ATOM    550  CZ  ARG    59      36.479  28.805  49.709  1.00  0.00           C
ATOM    551  NH1 ARG    59      37.622  29.108  50.201  1.00  0.00           N
ATOM    552 HH11 ARG    59      37.607  29.797  50.940  1.00  0.00           H
ATOM    553 HH12 ARG    59      38.287  28.348  50.186  1.00  0.00           H
ATOM    554  NH2 ARG    59      36.263  27.611  49.242  1.00  0.00           N
ATOM    555 HH21 ARG    59      35.355  27.373  48.869  1.00  0.00           H
ATOM    556 HH22 ARG    59      37.028  27.159  48.762  1.00  0.00           H
ATOM    557  C   ARG    59      33.165  33.765  50.236  1.00  0.00           C
ATOM    558  O   ARG    59      32.383  33.505  51.217  1.00  0.00           O
ATOM    559  N   ASN    60      34.262  34.556  50.506  1.00  0.00           N
ATOM    560  H   ASN    60      34.747  34.965  49.720  1.00  0.00           H
ATOM    561  CA  ASN    60      34.543  35.108  51.859  1.00  0.00           C
ATOM    562  HA  ASN    60      34.550  34.287  52.577  1.00  0.00           H
ATOM    563  CB  ASN    60      35.967  35.659  51.677  1.00  0.00           C
ATOM    564  HB2 ASN    60      36.657  34.865  51.388  1.00  0.00           H
ATOM    565  HB3 ASN    60      35.851  36.438  50.924  1.00  0.00           H
ATOM    566  CG  ASN    60      36.687  36.147  52.892  1.00  0.00           C
ATOM    567  OD1 ASN    60      36.335  35.836  54.033  1.00  0.00           O
ATOM    568  ND2 ASN    60      37.792  36.896  52.848  1.00  0.00           N
ATOM    569 HD21 ASN    60      38.103  37.166  51.926  1.00  0.00           H
ATOM    570 HD22 ASN    60      38.274  37.291  53.643  1.00  0.00           H
ATOM    571  C   ASN    60      33.517  36.085  52.398  1.00  0.00           C
ATOM    572  O   ASN    60      33.039  35.897  53.552  1.00  0.00           O
ATOM    573  N   SER    61      32.956  36.950  51.573  1.00  0.00           N
ATOM    574  H   SER    61      33.238  36.891  50.605  1.00  0.00           H
ATOM    575  CA  SER    61      31.941  37.907  51.928  1.00  0.00           C
ATOM    576  HA  SER    61      32.339  38.472  52.771  1.00  0.00           H
ATOM    577  CB  SER    61      31.743  38.850  50.761  1.00  0.00           C
ATOM    578  HB2 SER    61      32.640  39.464  50.681  1.00  0.00           H
ATOM    579  HB3 SER    61      31.531  38.405  49.789  1.00  0.00           H
ATOM    580  OG  SER    61      30.669  39.720  51.068  1.00  0.00           O
ATOM    581  HG  SER    61      30.894  40.497  50.551  1.00  0.00           H
ATOM    582  C   SER    61      30.649  37.153  52.288  1.00  0.00           C
ATOM    583  O   SER    61      30.124  37.408  53.385  1.00  0.00           O
ATOM    584  N   MET    62      30.391  36.109  51.474  1.00  0.00           N
ATOM    585  H   MET    62      30.830  36.127  50.565  1.00  0.00           H
ATOM    586  CA  MET    62      29.228  35.176  51.661  1.00  0.00           C
ATOM    587  HA  MET    62      28.307  35.756  51.715  1.00  0.00           H
ATOM    588  CB  MET    62      29.071  34.212  50.477  1.00  0.00           C
ATOM    589  HB2 MET    62      30.023  33.704  50.319  1.00  0.00           H
ATOM    590  HB3 MET    62      28.476  33.384  50.861  1.00  0.00           H
ATOM    591  CG  MET    62      28.393  34.802  49.258  1.00  0.00           C
ATOM    592  HG2 MET    62      27.350  34.505  49.364  1.00  0.00           H
ATOM    593  HG3 MET    62      28.384  35.890  49.324  1.00  0.00           H
ATOM    594  SD  MET    62      29.105  34.253  47.690  1.00  0.00           S
ATOM    595  CE  MET    62      27.536  34.441  46.781  1.00  0.00           C
ATOM    596  HE1 MET    62      27.135  35.441  46.943  1.00  0.00           H
ATOM    597  HE2 MET    62      27.720  34.237  45.727  1.00  0.00           H
ATOM    598  HE3 MET    62      26.814  33.752  47.221  1.00  0.00           H
ATOM    599  C   MET    62      29.255  34.464  53.010  1.00  0.00           C
ATOM    600  O   MET    62      28.373  34.392  53.827  1.00  0.00           O
ATOM    601  N   PHE    63      30.477  33.981  53.270  1.00  0.00           N
ATOM    602  H   PHE    63      31.168  34.090  52.541  1.00  0.00           H
ATOM    603  CA  PHE    63      30.713  33.110  54.383  1.00  0.00           C
ATOM    604  HA  PHE    63      29.891  32.412  54.543  1.00  0.00           H
ATOM    605  CB  PHE    63      31.960  32.223  54.123  1.00  0.00           C
ATOM    606  HB2 PHE    63      32.752  32.864  53.735  1.00  0.00           H
ATOM    607  HB3 PHE    63      32.394  31.795  55.027  1.00  0.00           H
ATOM    608  CG  PHE    63      31.668  31.041  53.137  1.00  0.00           C
ATOM    609  CD1 PHE    63      30.495  31.055  52.280  1.00  0.00           C
ATOM    610  HD1 PHE    63      29.944  31.972  52.131  1.00  0.00           H
ATOM    611  CE1 PHE    63      30.299  30.074  51.318  1.00  0.00           C
ATOM    612  HE1 PHE    63      29.478  30.255  50.641  1.00  0.00           H
ATOM    613  CZ  PHE    63      31.185  28.966  51.297  1.00  0.00           C
ATOM    614  HZ  PHE    63      31.076  28.136  50.614  1.00  0.00           H
ATOM    615  CE2 PHE    63      32.354  28.972  52.125  1.00  0.00           C
ATOM    616  HE2 PHE    63      33.073  28.241  51.784  1.00  0.00           H
ATOM    617  CD2 PHE    63      32.495  29.925  53.127  1.00  0.00           C
ATOM    618  HD2 PHE    63      33.407  29.856  53.702  1.00  0.00           H
ATOM    619  C   PHE    63      30.826  33.744  55.815  1.00  0.00           C
ATOM    620  O   PHE    63      30.762  33.027  56.837  1.00  0.00           O
ATOM    621  N   HIE    64      31.031  35.019  55.953  1.00  0.00           N
ATOM    622  H   HIE    64      31.348  35.588  55.181  1.00  0.00           H
ATOM    623  CA  HIE    64      30.671  35.866  57.098  1.00  0.00           C
ATOM    624  HA  HIE    64      31.106  35.451  58.007  1.00  0.00           H
ATOM    625  CB  HIE    64      31.220  37.306  56.984  1.00  0.00           C
ATOM    626  HB2 HIE    64      30.680  37.883  56.233  1.00  0.00           H
ATOM    627  HB3 HIE    64      30.757  37.753  57.863  1.00  0.00           H
ATOM    628  CG  HIE    64      32.765  37.477  57.013  1.00  0.00           C
ATOM    629  ND1 HIE    64      33.620  37.175  58.044  1.00  0.00           N
ATOM    630  CE1 HIE    64      34.853  37.394  57.633  1.00  0.00           C
ATOM    631  HE1 HIE    64      35.747  37.345  58.237  1.00  0.00           H
ATOM    632  NE2 HIE    64      34.833  37.700  56.319  1.00  0.00           N
ATOM    633  HE2 HIE    64      35.671  38.031  55.862  1.00  0.00           H
ATOM    634  CD2 HIE    64      33.520  37.879  55.918  1.00  0.00           C
ATOM    635  HD2 HIE    64      33.111  38.229  54.982  1.00  0.00           H
ATOM    636  C   HIE    64      29.124  35.969  57.148  1.00  0.00           C
ATOM    637  O   HIE    64      28.463  35.509  58.050  1.00  0.00           O
ATOM    638  N   ASN    65      28.562  36.393  55.974  1.00  0.00           N
ATOM    639  H   ASN    65      29.222  36.529  55.222  1.00  0.00           H
ATOM    640  CA  ASN    65      27.174  36.945  55.885  1.00  0.00           C
ATOM    641  HA  ASN    65      26.981  37.402  56.855  1.00  0.00           H
ATOM    642  CB  ASN    65      27.041  38.038  54.851  1.00  0.00           C
ATOM    643  HB2 ASN    65      27.492  37.716  53.912  1.00  0.00           H
ATOM    644  HB3 ASN    65      26.011  38.246  54.560  1.00  0.00           H
ATOM    645  CG  ASN    65      27.747  39.358  55.258  1.00  0.00           C
ATOM    646  OD1 ASN    65      27.202  40.095  56.023  1.00  0.00           O
ATOM    647  ND2 ASN    65      28.880  39.618  54.727  1.00  0.00           N
ATOM    648 HD21 ASN    65      29.141  39.057  53.929  1.00  0.00           H
ATOM    649 HD22 ASN    65      29.387  40.421  55.070  1.00  0.00           H
ATOM    650  C   ASN    65      26.163  35.810  55.532  1.00  0.00           C
ATOM    651  O   ASN    65      25.237  36.004  54.688  1.00  0.00           O
ATOM    652  N   ARG    66      26.296  34.609  56.055  1.00  0.00           N
ATOM    653  H   ARG    66      27.005  34.629  56.774  1.00  0.00           H
ATOM    654  CA  ARG    66      25.578  33.387  55.713  1.00  0.00           C
ATOM    655  HA  ARG    66      25.471  33.206  54.644  1.00  0.00           H
ATOM    656  CB  ARG    66      26.169  32.257  56.506  1.00  0.00           C
ATOM    657  HB2 ARG    66      26.143  32.506  57.567  1.00  0.00           H
ATOM    658  HB3 ARG    66      25.687  31.300  56.305  1.00  0.00           H
ATOM    659  CG  ARG    66      27.627  32.062  56.146  1.00  0.00           C
ATOM    660  HG2 ARG    66      27.737  32.073  55.062  1.00  0.00           H
ATOM    661  HG3 ARG    66      28.240  32.806  56.656  1.00  0.00           H
ATOM    662  CD  ARG    66      28.100  30.703  56.597  1.00  0.00           C
ATOM    663  HD2 ARG    66      27.601  30.057  55.874  1.00  0.00           H
ATOM    664  HD3 ARG    66      29.170  30.774  56.404  1.00  0.00           H
ATOM    665  NE  ARG    66      27.817  30.415  57.939  1.00  0.00           N
ATOM    666  HE  ARG    66      26.907  30.039  58.164  1.00  0.00           H
ATOM    667  CZ  ARG    66      28.486  30.697  59.080  1.00  0.00           C
ATOM    668  NH1 ARG    66      27.905  30.547  60.195  1.00  0.00           N
ATOM    669 HH11 ARG    66      27.143  29.884  60.198  1.00  0.00           H
ATOM    670 HH12 ARG    66      28.047  31.309  60.842  1.00  0.00           H
ATOM    671  NH2 ARG    66      29.321  31.701  59.118  1.00  0.00           N
ATOM    672 HH21 ARG    66      29.732  31.920  60.014  1.00  0.00           H
ATOM    673 HH22 ARG    66      29.826  32.072  58.326  1.00  0.00           H
ATOM    674  C   ARG    66      24.128  33.543  56.181  1.00  0.00           C
ATOM    675  O   ARG    66      23.243  33.096  55.454  1.00  0.00           O
ATOM    676  N   HIE    67      23.946  34.207  57.330  1.00  0.00           N
ATOM    677  H   HIE    67      24.724  34.765  57.652  1.00  0.00           H
ATOM    678  CA  HIE    67      22.591  34.643  57.755  1.00  0.00           C
ATOM    679  HA  HIE    67      21.993  33.768  58.013  1.00  0.00           H
ATOM    680  CB  HIE    67      22.743  35.503  58.995  1.00  0.00           C
ATOM    681  HB2 HIE    67      21.727  35.630  59.368  1.00  0.00           H
ATOM    682  HB3 HIE    67      23.300  35.008  59.791  1.00  0.00           H
ATOM    683  CG  HIE    67      23.455  36.808  58.836  1.00  0.00           C
ATOM    684  ND1 HIE    67      24.763  36.955  58.348  1.00  0.00           N
ATOM    685  CE1 HIE    67      25.168  38.136  58.831  1.00  0.00           C
ATOM    686  HE1 HIE    67      26.141  38.577  58.672  1.00  0.00           H
ATOM    687  NE2 HIE    67      24.200  38.759  59.486  1.00  0.00           N
ATOM    688  HE2 HIE    67      24.225  39.580  60.073  1.00  0.00           H
ATOM    689  CD2 HIE    67      23.104  37.927  59.584  1.00  0.00           C
ATOM    690  HD2 HIE    67      22.297  37.937  60.301  1.00  0.00           H
ATOM    691  C   HIE    67      21.824  35.354  56.663  1.00  0.00           C
ATOM    692  O   HIE    67      20.588  35.169  56.548  1.00  0.00           O
ATOM    693  N   LEU    68      22.393  36.267  55.993  1.00  0.00           N
ATOM    694  H   LEU    68      23.387  36.401  56.112  1.00  0.00           H
ATOM    695  CA  LEU    68      21.767  36.964  54.890  1.00  0.00           C
ATOM    696  HA  LEU    68      20.827  37.310  55.320  1.00  0.00           H
ATOM    697  CB  LEU    68      22.553  38.269  54.551  1.00  0.00           C
ATOM    698  HB2 LEU    68      23.571  38.035  54.238  1.00  0.00           H
ATOM    699  HB3 LEU    68      22.055  38.719  53.693  1.00  0.00           H
ATOM    700  CG  LEU    68      22.900  39.312  55.608  1.00  0.00           C
ATOM    701  HG  LEU    68      23.622  38.967  56.348  1.00  0.00           H
ATOM    702  CD1 LEU    68      23.550  40.430  54.761  1.00  0.00           C
ATOM    703 HD11 LEU    68      24.537  40.067  54.473  1.00  0.00           H
ATOM    704 HD12 LEU    68      23.007  40.659  53.844  1.00  0.00           H
ATOM    705 HD13 LEU    68      23.714  41.363  55.301  1.00  0.00           H
ATOM    706  CD2 LEU    68      21.721  39.968  56.327  1.00  0.00           C
ATOM    707 HD21 LEU    68      21.304  39.196  56.975  1.00  0.00           H
ATOM    708 HD22 LEU    68      22.076  40.732  57.018  1.00  0.00           H
ATOM    709 HD23 LEU    68      20.901  40.363  55.727  1.00  0.00           H
ATOM    710  C   LEU    68      21.566  36.063  53.661  1.00  0.00           C
ATOM    711  O   LEU    68      20.640  36.410  52.947  1.00  0.00           O
ATOM    712  N   PHE    69      22.244  34.993  53.407  1.00  0.00           N
ATOM    713  H   PHE    69      23.047  34.863  54.006  1.00  0.00           H
ATOM    714  CA  PHE    69      21.968  34.094  52.281  1.00  0.00           C
ATOM    715  HA  PHE    69      21.417  34.689  51.552  1.00  0.00           H
ATOM    716  CB  PHE    69      23.240  33.495  51.680  1.00  0.00           C
ATOM    717  HB2 PHE    69      23.872  33.160  52.502  1.00  0.00           H
ATOM    718  HB3 PHE    69      23.037  32.635  51.042  1.00  0.00           H
ATOM    719  CG  PHE    69      23.924  34.504  50.792  1.00  0.00           C
ATOM    720  CD1 PHE    69      23.793  34.393  49.412  1.00  0.00           C
ATOM    721  HD1 PHE    69      23.107  33.664  49.006  1.00  0.00           H
ATOM    722  CE1 PHE    69      24.583  35.282  48.589  1.00  0.00           C
ATOM    723  HE1 PHE    69      24.711  35.051  47.542  1.00  0.00           H
ATOM    724  CZ  PHE    69      25.366  36.344  49.151  1.00  0.00           C
ATOM    725  HZ  PHE    69      25.966  37.064  48.614  1.00  0.00           H
ATOM    726  CE2 PHE    69      25.445  36.432  50.505  1.00  0.00           C
ATOM    727  HE2 PHE    69      26.176  37.114  50.913  1.00  0.00           H
ATOM    728  CD2 PHE    69      24.702  35.539  51.346  1.00  0.00           C
ATOM    729  HD2 PHE    69      24.923  35.593  52.402  1.00  0.00           H
ATOM    730  C   PHE    69      20.968  33.053  52.705  1.00  0.00           C
ATOM    731  O   PHE    69      20.117  32.719  51.914  1.00  0.00           O
ATOM    732  N   LYS    70      20.907  32.607  53.986  1.00  0.00           N
ATOM    733  H   LYS    70      21.599  33.013  54.599  1.00  0.00           H
ATOM    734  CA  LYS    70      19.982  31.761  54.655  1.00  0.00           C
ATOM    735  HA  LYS    70      20.232  30.709  54.523  1.00  0.00           H
ATOM    736  CB  LYS    70      20.022  32.089  56.213  1.00  0.00           C
ATOM    737  HB2 LYS    70      21.081  32.193  56.451  1.00  0.00           H
ATOM    738  HB3 LYS    70      19.600  33.065  56.456  1.00  0.00           H
ATOM    739  CG  LYS    70      19.329  31.008  57.201  1.00  0.00           C
ATOM    740  HG2 LYS    70      18.296  30.912  56.865  1.00  0.00           H
ATOM    741  HG3 LYS    70      19.980  30.134  57.161  1.00  0.00           H
ATOM    742  CD  LYS    70      19.404  31.376  58.683  1.00  0.00           C
ATOM    743  HD2 LYS    70      20.356  31.833  58.949  1.00  0.00           H
ATOM    744  HD3 LYS    70      18.684  32.183  58.819  1.00  0.00           H
ATOM    745  CE  LYS    70      19.106  30.194  59.667  1.00  0.00           C
ATOM    746  HE2 LYS    70      19.661  29.277  59.473  1.00  0.00           H
ATOM    747  HE3 LYS    70      19.468  30.472  60.657  1.00  0.00           H
ATOM    748  NZ  LYS    70      17.663  29.888  59.668  1.00  0.00           N
ATOM    749  HZ1 LYS    70      17.324  30.838  59.729  1.00  0.00           H
ATOM    750  HZ2 LYS    70      17.281  29.409  58.864  1.00  0.00           H
ATOM    751  HZ3 LYS    70      17.402  29.355  60.485  1.00  0.00           H
ATOM    752  C   LYS    70      18.587  31.854  54.052  1.00  0.00           C
ATOM    753  O   LYS    70      17.944  32.933  54.184  1.00  0.00           O
ATOM    754  N   ASP    71      18.128  30.852  53.242  1.00  0.00           N
ATOM    755  H   ASP    71      18.751  30.074  53.079  1.00  0.00           H
ATOM    756  CA  ASP    71      16.688  30.704  52.884  1.00  0.00           C
ATOM    757  HA  ASP    71      16.672  29.783  52.301  1.00  0.00           H
ATOM    758  CB  ASP    71      15.661  30.493  54.028  1.00  0.00           C
ATOM    759  HB2 ASP    71      16.151  30.562  54.999  1.00  0.00           H
ATOM    760  HB3 ASP    71      14.955  31.323  54.030  1.00  0.00           H
ATOM    761  CG  ASP    71      14.980  29.163  53.954  1.00  0.00           C
ATOM    762  OD1 ASP    71      13.730  29.148  54.298  1.00  0.00           O
ATOM    763  OD2 ASP    71      15.585  28.096  53.781  1.00  0.00           O
ATOM    764  C   ASP    71      16.256  31.660  51.789  1.00  0.00           C
ATOM    765  O   ASP    71      15.109  31.597  51.258  1.00  0.00           O
ATOM    766  N   LYS    72      17.166  32.461  51.277  1.00  0.00           N
ATOM    767  H   LYS    72      18.156  32.399  51.464  1.00  0.00           H
ATOM    768  CA  LYS    72      16.678  33.538  50.352  1.00  0.00           C
ATOM    769  HA  LYS    72      15.751  33.991  50.704  1.00  0.00           H
ATOM    770  CB  LYS    72      17.718  34.662  50.333  1.00  0.00           C
ATOM    771  HB2 LYS    72      18.580  34.038  50.094  1.00  0.00           H
ATOM    772  HB3 LYS    72      17.584  35.386  49.529  1.00  0.00           H
ATOM    773  CG  LYS    72      17.870  35.344  51.685  1.00  0.00           C
ATOM    774  HG2 LYS    72      18.333  34.633  52.369  1.00  0.00           H
ATOM    775  HG3 LYS    72      18.629  36.100  51.488  1.00  0.00           H
ATOM    776  CD  LYS    72      16.756  36.058  52.388  1.00  0.00           C
ATOM    777  HD2 LYS    72      16.248  36.779  51.748  1.00  0.00           H
ATOM    778  HD3 LYS    72      16.061  35.274  52.688  1.00  0.00           H
ATOM    779  CE  LYS    72      17.262  36.692  53.717  1.00  0.00           C
ATOM    780  HE2 LYS    72      16.432  37.011  54.347  1.00  0.00           H
ATOM    781  HE3 LYS    72      17.814  35.928  54.264  1.00  0.00           H
ATOM    782  NZ  LYS    72      18.186  37.906  53.454  1.00  0.00           N
ATOM    783  HZ1 LYS    72      19.114  37.556  53.261  1.00  0.00           H
ATOM    784  HZ2 LYS    72      17.916  38.495  52.679  1.00  0.00           H
ATOM    785  HZ3 LYS    72      18.278  38.563  54.215  1.00  0.00           H
ATOM    786  C   LYS    72      16.362  32.874  48.976  1.00  0.00           C
ATOM    787  O   LYS    72      16.768  31.787  48.808  1.00  0.00           O
ATOM    788  N   VAL    73      15.713  33.663  48.171  1.00  0.00           N
ATOM    789  H   VAL    73      15.324  34.451  48.668  1.00  0.00           H
ATOM    790  CA  VAL    73      15.823  33.577  46.703  1.00  0.00           C
ATOM    791  HA  VAL    73      16.412  32.730  46.352  1.00  0.00           H
ATOM    792  CB  VAL    73      14.566  33.447  45.913  1.00  0.00           C
ATOM    793  HB  VAL    73      14.194  32.503  46.311  1.00  0.00           H
ATOM    794  CG1 VAL    73      13.675  34.674  46.094  1.00  0.00           C
ATOM    795 HG11 VAL    73      13.814  34.931  47.144  1.00  0.00           H
ATOM    796 HG12 VAL    73      13.987  35.504  45.461  1.00  0.00           H
ATOM    797 HG13 VAL    73      12.604  34.525  45.954  1.00  0.00           H
ATOM    798  CG2 VAL    73      14.759  33.216  44.445  1.00  0.00           C
ATOM    799 HG21 VAL    73      14.887  34.163  43.920  1.00  0.00           H
ATOM    800 HG22 VAL    73      15.638  32.609  44.228  1.00  0.00           H
ATOM    801 HG23 VAL    73      13.940  32.711  43.933  1.00  0.00           H
ATOM    802  C   VAL    73      16.715  34.704  46.199  1.00  0.00           C
ATOM    803  O   VAL    73      16.507  35.818  46.534  1.00  0.00           O
ATOM    804  N   VAL    74      17.810  34.376  45.462  1.00  0.00           N
ATOM    805  H   VAL    74      18.083  33.431  45.235  1.00  0.00           H
ATOM    806  CA  VAL    74      18.945  35.248  45.185  1.00  0.00           C
ATOM    807  HA  VAL    74      18.686  36.247  45.536  1.00  0.00           H
ATOM    808  CB  VAL    74      20.217  34.685  45.903  1.00  0.00           C
ATOM    809  HB  VAL    74      20.386  33.686  45.500  1.00  0.00           H
ATOM    810  CG1 VAL    74      21.513  35.369  45.497  1.00  0.00           C
ATOM    811 HG11 VAL    74      22.222  35.096  46.279  1.00  0.00           H
ATOM    812 HG12 VAL    74      21.928  35.159  44.511  1.00  0.00           H
ATOM    813 HG13 VAL    74      21.342  36.445  45.462  1.00  0.00           H
ATOM    814  CG2 VAL    74      20.076  34.737  47.460  1.00  0.00           C
ATOM    815 HG21 VAL    74      19.927  35.795  47.673  1.00  0.00           H
ATOM    816 HG22 VAL    74      19.221  34.179  47.840  1.00  0.00           H
ATOM    817 HG23 VAL    74      20.971  34.465  48.020  1.00  0.00           H
ATOM    818  C   VAL    74      19.109  35.156  43.593  1.00  0.00           C
ATOM    819  O   VAL    74      18.899  34.049  43.057  1.00  0.00           O
ATOM    820  N   LEU    75      19.684  36.156  42.919  1.00  0.00           N
ATOM    821  H   LEU    75      20.180  36.881  43.417  1.00  0.00           H
ATOM    822  CA  LEU    75      20.000  36.000  41.496  1.00  0.00           C
ATOM    823  HA  LEU    75      19.704  35.065  41.021  1.00  0.00           H
ATOM    824  CB  LEU    75      19.052  36.975  40.676  1.00  0.00           C
ATOM    825  HB2 LEU    75      18.032  36.624  40.519  1.00  0.00           H
ATOM    826  HB3 LEU    75      19.033  37.916  41.226  1.00  0.00           H
ATOM    827  CG  LEU    75      19.535  37.443  39.250  1.00  0.00           C
ATOM    828  HG  LEU    75      20.603  37.660  39.219  1.00  0.00           H
ATOM    829  CD1 LEU    75      19.342  36.326  38.260  1.00  0.00           C
ATOM    830 HD11 LEU    75      18.278  36.177  38.073  1.00  0.00           H
ATOM    831 HD12 LEU    75      19.990  36.528  37.407  1.00  0.00           H
ATOM    832 HD13 LEU    75      19.705  35.380  38.663  1.00  0.00           H
ATOM    833  CD2 LEU    75      18.718  38.687  38.734  1.00  0.00           C
ATOM    834 HD21 LEU    75      18.951  39.622  39.244  1.00  0.00           H
ATOM    835 HD22 LEU    75      18.900  38.791  37.665  1.00  0.00           H
ATOM    836 HD23 LEU    75      17.671  38.534  38.996  1.00  0.00           H
ATOM    837  C   LEU    75      21.498  36.280  41.151  1.00  0.00           C
ATOM    838  O   LEU    75      22.072  37.215  41.780  1.00  0.00           O
ATOM    839  N   ASP    76      22.153  35.657  40.182  1.00  0.00           N
ATOM    840  H   ASP    76      21.724  34.780  39.926  1.00  0.00           H
ATOM    841  CA  ASP    76      23.318  36.121  39.448  1.00  0.00           C
ATOM    842  HA  ASP    76      23.583  37.034  39.981  1.00  0.00           H
ATOM    843  CB  ASP    76      24.546  35.127  39.430  1.00  0.00           C
ATOM    844  HB2 ASP    76      24.499  34.558  40.359  1.00  0.00           H
ATOM    845  HB3 ASP    76      24.462  34.359  38.661  1.00  0.00           H
ATOM    846  CG  ASP    76      25.856  35.911  39.302  1.00  0.00           C
ATOM    847  OD1 ASP    76      25.755  37.138  39.088  1.00  0.00           O
ATOM    848  OD2 ASP    76      26.927  35.275  39.447  1.00  0.00           O
ATOM    849  C   ASP    76      23.058  36.648  37.996  1.00  0.00           C
ATOM    850  O   ASP    76      22.474  36.042  37.097  1.00  0.00           O
ATOM    851  N   VAL    77      23.354  37.894  37.730  1.00  0.00           N
ATOM    852  H   VAL    77      24.074  38.274  38.327  1.00  0.00           H
ATOM    853  CA  VAL    77      23.004  38.613  36.493  1.00  0.00           C
ATOM    854  HA  VAL    77      22.041  38.195  36.201  1.00  0.00           H
ATOM    855  CB  VAL    77      22.741  40.134  36.801  1.00  0.00           C
ATOM    856  HB  VAL    77      23.637  40.739  36.936  1.00  0.00           H
ATOM    857  CG1 VAL    77      21.958  40.681  35.603  1.00  0.00           C
ATOM    858 HG11 VAL    77      22.436  40.260  34.718  1.00  0.00           H
ATOM    859 HG12 VAL    77      20.925  40.332  35.626  1.00  0.00           H
ATOM    860 HG13 VAL    77      21.898  41.768  35.548  1.00  0.00           H
ATOM    861  CG2 VAL    77      21.835  40.312  38.019  1.00  0.00           C
ATOM    862 HG21 VAL    77      22.372  40.152  38.953  1.00  0.00           H
ATOM    863 HG22 VAL    77      21.523  41.356  38.017  1.00  0.00           H
ATOM    864 HG23 VAL    77      20.945  39.684  37.973  1.00  0.00           H
ATOM    865  C   VAL    77      24.103  38.343  35.419  1.00  0.00           C
ATOM    866  O   VAL    77      25.192  38.818  35.622  1.00  0.00           O
ATOM    867  N   GLY    78      23.729  37.638  34.337  1.00  0.00           N
ATOM    868  H   GLY    78      22.828  37.207  34.483  1.00  0.00           H
ATOM    869  CA  GLY    78      24.650  36.982  33.406  1.00  0.00           C
ATOM    870  HA2 GLY    78      24.142  36.586  32.527  1.00  0.00           H
ATOM    871  HA3 GLY    78      25.292  37.770  33.015  1.00  0.00           H
ATOM    872  C   GLY    78      25.483  36.007  34.168  1.00  0.00           C
ATOM    873  O   GLY    78      26.701  36.188  34.442  1.00  0.00           O
ATOM    874  N   SER    79      24.885  34.854  34.530  1.00  0.00           N
ATOM    875  H   SER    79      23.905  34.701  34.336  1.00  0.00           H
ATOM    876  CA  SER    79      25.428  33.877  35.427  1.00  0.00           C
ATOM    877  HA  SER    79      25.878  34.420  36.258  1.00  0.00           H
ATOM    878  CB  SER    79      24.271  33.056  35.933  1.00  0.00           C
ATOM    879  HB2 SER    79      24.594  32.289  36.637  1.00  0.00           H
ATOM    880  HB3 SER    79      23.623  33.720  36.505  1.00  0.00           H
ATOM    881  OG  SER    79      23.370  32.592  34.978  1.00  0.00           O
ATOM    882  HG  SER    79      23.791  31.772  34.709  1.00  0.00           H
ATOM    883  C   SER    79      26.494  32.912  35.026  1.00  0.00           C
ATOM    884  O   SER    79      27.206  32.430  35.865  1.00  0.00           O
ATOM    885  N   GLY    80      26.780  32.819  33.713  1.00  0.00           N
ATOM    886  H   GLY    80      26.188  33.244  33.013  1.00  0.00           H
ATOM    887  CA  GLY    80      28.031  32.307  33.059  1.00  0.00           C
ATOM    888  HA2 GLY    80      27.950  32.342  31.972  1.00  0.00           H
ATOM    889  HA3 GLY    80      28.763  32.953  33.543  1.00  0.00           H
ATOM    890  C   GLY    80      28.243  30.844  33.576  1.00  0.00           C
ATOM    891  O   GLY    80      27.247  30.160  33.528  1.00  0.00           O
ATOM    892  N   THR    81      29.407  30.385  33.979  1.00  0.00           N
ATOM    893  H   THR    81      30.271  30.893  33.855  1.00  0.00           H
ATOM    894  CA  THR    81      29.725  29.046  34.530  1.00  0.00           C
ATOM    895  HA  THR    81      29.437  28.370  33.725  1.00  0.00           H
ATOM    896  CB  THR    81      31.156  28.925  34.873  1.00  0.00           C
ATOM    897  HB  THR    81      31.239  28.263  35.735  1.00  0.00           H
ATOM    898  CG2 THR    81      32.092  28.291  33.871  1.00  0.00           C
ATOM    899 HG21 THR    81      32.199  28.986  33.039  1.00  0.00           H
ATOM    900 HG22 THR    81      33.095  28.009  34.191  1.00  0.00           H
ATOM    901 HG23 THR    81      31.618  27.368  33.536  1.00  0.00           H
ATOM    902  OG1 THR    81      31.675  30.199  35.300  1.00  0.00           O
ATOM    903  HG1 THR    81      30.943  30.641  35.737  1.00  0.00           H
ATOM    904  C   THR    81      28.792  28.643  35.703  1.00  0.00           C
ATOM    905  O   THR    81      28.683  27.434  36.041  1.00  0.00           O
ATOM    906  N   GLY    82      28.359  29.636  36.451  1.00  0.00           N
ATOM    907  H   GLY    82      28.595  30.587  36.208  1.00  0.00           H
ATOM    908  CA  GLY    82      27.432  29.490  37.592  1.00  0.00           C
ATOM    909  HA2 GLY    82      26.781  30.363  37.540  1.00  0.00           H
ATOM    910  HA3 GLY    82      26.793  28.677  37.248  1.00  0.00           H
ATOM    911  C   GLY    82      28.109  29.340  38.995  1.00  0.00           C
ATOM    912  O   GLY    82      27.589  28.622  39.861  1.00  0.00           O
ATOM    913  N   ILE    83      29.365  29.849  39.174  1.00  0.00           N
ATOM    914  H   ILE    83      29.580  30.559  38.488  1.00  0.00           H
ATOM    915  CA  ILE    83      30.298  29.415  40.238  1.00  0.00           C
ATOM    916  HA  ILE    83      30.049  28.382  40.484  1.00  0.00           H
ATOM    917  CB  ILE    83      31.789  29.664  39.994  1.00  0.00           C
ATOM    918  HB  ILE    83      31.923  30.746  39.957  1.00  0.00           H
ATOM    919  CG2 ILE    83      32.637  29.098  41.127  1.00  0.00           C
ATOM    920 HG21 ILE    83      32.320  28.062  41.239  1.00  0.00           H
ATOM    921 HG22 ILE    83      33.716  29.168  40.984  1.00  0.00           H
ATOM    922 HG23 ILE    83      32.465  29.627  42.064  1.00  0.00           H
ATOM    923  CG1 ILE    83      32.127  29.095  38.615  1.00  0.00           C
ATOM    924 HG12 ILE    83      31.521  29.515  37.812  1.00  0.00           H
ATOM    925 HG13 ILE    83      33.142  29.483  38.523  1.00  0.00           H
ATOM    926  CD1 ILE    83      32.210  27.650  38.425  1.00  0.00           C
ATOM    927 HD11 ILE    83      32.962  27.141  39.027  1.00  0.00           H
ATOM    928 HD12 ILE    83      31.241  27.258  38.734  1.00  0.00           H
ATOM    929 HD13 ILE    83      32.458  27.380  37.399  1.00  0.00           H
ATOM    930  C   ILE    83      29.826  30.253  41.496  1.00  0.00           C
ATOM    931  O   ILE    83      29.638  29.722  42.632  1.00  0.00           O
ATOM    932  N   LEU    84      29.622  31.541  41.337  1.00  0.00           N
ATOM    933  H   LEU    84      29.958  32.059  40.538  1.00  0.00           H
ATOM    934  CA  LEU    84      28.933  32.371  42.319  1.00  0.00           C
ATOM    935  HA  LEU    84      29.405  32.101  43.263  1.00  0.00           H
ATOM    936  CB  LEU    84      28.906  33.917  42.091  1.00  0.00           C
ATOM    937  HB2 LEU    84      28.013  34.164  41.516  1.00  0.00           H
ATOM    938  HB3 LEU    84      28.678  34.330  43.074  1.00  0.00           H
ATOM    939  CG  LEU    84      30.191  34.541  41.515  1.00  0.00           C
ATOM    940  HG  LEU    84      30.299  34.210  40.482  1.00  0.00           H
ATOM    941  CD1 LEU    84      29.993  36.130  41.489  1.00  0.00           C
ATOM    942 HD11 LEU    84      30.965  36.583  41.296  1.00  0.00           H
ATOM    943 HD12 LEU    84      29.296  36.484  40.729  1.00  0.00           H
ATOM    944 HD13 LEU    84      29.731  36.542  42.464  1.00  0.00           H
ATOM    945  CD2 LEU    84      31.580  34.204  42.267  1.00  0.00           C
ATOM    946 HD21 LEU    84      31.569  33.195  42.678  1.00  0.00           H
ATOM    947 HD22 LEU    84      32.489  34.326  41.678  1.00  0.00           H
ATOM    948 HD23 LEU    84      31.716  34.885  43.108  1.00  0.00           H
ATOM    949  C   LEU    84      27.482  31.849  42.616  1.00  0.00           C
ATOM    950  O   LEU    84      27.092  31.788  43.778  1.00  0.00           O
ATOM    951  N   CYS    85      26.718  31.287  41.663  1.00  0.00           N
ATOM    952  H   CYS    85      27.104  31.236  40.731  1.00  0.00           H
ATOM    953  CA  CYS    85      25.443  30.641  41.882  1.00  0.00           C
ATOM    954  HA  CYS    85      24.885  31.377  42.462  1.00  0.00           H
ATOM    955  CB  CYS    85      24.817  30.252  40.475  1.00  0.00           C
ATOM    956  HB2 CYS    85      25.572  29.657  39.961  1.00  0.00           H
ATOM    957  HB3 CYS    85      23.974  29.597  40.694  1.00  0.00           H
ATOM    958  SG  CYS    85      24.359  31.580  39.383  1.00  0.00           S
ATOM    959  HG  CYS    85      23.923  32.293  40.425  1.00  0.00           H
ATOM    960  C   CYS    85      25.613  29.467  42.941  1.00  0.00           C
ATOM    961  O   CYS    85      24.800  29.421  43.860  1.00  0.00           O
ATOM    962  N   MET    86      26.536  28.543  42.738  1.00  0.00           N
ATOM    963  H   MET    86      27.208  28.747  42.012  1.00  0.00           H
ATOM    964  CA  MET    86      26.960  27.504  43.673  1.00  0.00           C
ATOM    965  HA  MET    86      26.191  26.767  43.905  1.00  0.00           H
ATOM    966  CB  MET    86      27.992  26.624  42.876  1.00  0.00           C
ATOM    967  HB2 MET    86      27.459  25.928  42.227  1.00  0.00           H
ATOM    968  HB3 MET    86      28.593  27.314  42.285  1.00  0.00           H
ATOM    969  CG  MET    86      28.841  25.719  43.732  1.00  0.00           C
ATOM    970  HG2 MET    86      28.735  26.067  44.759  1.00  0.00           H
ATOM    971  HG3 MET    86      28.375  24.765  43.484  1.00  0.00           H
ATOM    972  SD  MET    86      30.585  25.960  43.290  1.00  0.00           S
ATOM    973  CE  MET    86      30.537  25.270  41.621  1.00  0.00           C
ATOM    974  HE1 MET    86      31.517  25.630  41.306  1.00  0.00           H
ATOM    975  HE2 MET    86      30.352  24.198  41.680  1.00  0.00           H
ATOM    976  HE3 MET    86      29.777  25.722  40.983  1.00  0.00           H
ATOM    977  C   MET    86      27.277  28.051  45.031  1.00  0.00           C
ATOM    978  O   MET    86      26.759  27.666  46.011  1.00  0.00           O
ATOM    979  N   PHE    87      28.166  29.074  45.051  1.00  0.00           N
ATOM    980  H   PHE    87      28.517  29.224  44.116  1.00  0.00           H
ATOM    981  CA  PHE    87      28.557  29.858  46.262  1.00  0.00           C
ATOM    982  HA  PHE    87      28.909  29.063  46.919  1.00  0.00           H
ATOM    983  CB  PHE    87      29.640  30.964  46.097  1.00  0.00           C
ATOM    984  HB2 PHE    87      29.205  31.844  45.624  1.00  0.00           H
ATOM    985  HB3 PHE    87      29.964  31.252  47.097  1.00  0.00           H
ATOM    986  CG  PHE    87      30.931  30.744  45.369  1.00  0.00           C
ATOM    987  CD1 PHE    87      31.745  31.856  45.169  1.00  0.00           C
ATOM    988  HD1 PHE    87      31.297  32.838  45.211  1.00  0.00           H
ATOM    989  CE1 PHE    87      32.978  31.621  44.620  1.00  0.00           C
ATOM    990  HE1 PHE    87      33.588  32.482  44.388  1.00  0.00           H
ATOM    991  CZ  PHE    87      33.560  30.305  44.556  1.00  0.00           C
ATOM    992  HZ  PHE    87      34.535  30.255  44.094  1.00  0.00           H
ATOM    993  CE2 PHE    87      32.795  29.135  44.833  1.00  0.00           C
ATOM    994  HE2 PHE    87      33.150  28.165  44.516  1.00  0.00           H
ATOM    995  CD2 PHE    87      31.412  29.379  45.058  1.00  0.00           C
ATOM    996  HD2 PHE    87      30.855  28.524  45.413  1.00  0.00           H
ATOM    997  C   PHE    87      27.389  30.449  47.034  1.00  0.00           C
ATOM    998  O   PHE    87      27.394  30.531  48.276  1.00  0.00           O
ATOM    999  N   ALA    88      26.400  31.006  46.380  1.00  0.00           N
ATOM   1000  H   ALA    88      26.479  31.272  45.409  1.00  0.00           H
ATOM   1001  CA  ALA    88      25.204  31.438  47.048  1.00  0.00           C
ATOM   1002  HA  ALA    88      25.426  32.108  47.878  1.00  0.00           H
ATOM   1003  CB  ALA    88      24.445  32.378  46.049  1.00  0.00           C
ATOM   1004  HB1 ALA    88      24.281  31.732  45.187  1.00  0.00           H
ATOM   1005  HB2 ALA    88      23.555  32.789  46.524  1.00  0.00           H
ATOM   1006  HB3 ALA    88      25.132  33.145  45.690  1.00  0.00           H
ATOM   1007  C   ALA    88      24.425  30.336  47.660  1.00  0.00           C
ATOM   1008  O   ALA    88      24.003  30.401  48.826  1.00  0.00           O
ATOM   1009  N   ALA    89      24.174  29.205  46.900  1.00  0.00           N
ATOM   1010  H   ALA    89      24.618  29.167  45.994  1.00  0.00           H
ATOM   1011  CA  ALA    89      23.721  27.910  47.433  1.00  0.00           C
ATOM   1012  HA  ALA    89      22.689  28.079  47.743  1.00  0.00           H
ATOM   1013  CB  ALA    89      23.714  26.886  46.360  1.00  0.00           C
ATOM   1014  HB1 ALA    89      24.405  26.991  45.524  1.00  0.00           H
ATOM   1015  HB2 ALA    89      23.596  25.917  46.845  1.00  0.00           H
ATOM   1016  HB3 ALA    89      22.806  26.946  45.760  1.00  0.00           H
ATOM   1017  C   ALA    89      24.446  27.463  48.725  1.00  0.00           C
ATOM   1018  O   ALA    89      23.829  27.024  49.641  1.00  0.00           O
ATOM   1019  N   LYS    90      25.768  27.349  48.733  1.00  0.00           N
ATOM   1020  H   LYS    90      26.243  27.663  47.899  1.00  0.00           H
ATOM   1021  CA  LYS    90      26.523  26.974  49.835  1.00  0.00           C
ATOM   1022  HA  LYS    90      26.101  26.002  50.092  1.00  0.00           H
ATOM   1023  CB  LYS    90      27.974  26.767  49.430  1.00  0.00           C
ATOM   1024  HB2 LYS    90      28.241  27.056  48.413  1.00  0.00           H
ATOM   1025  HB3 LYS    90      28.550  27.388  50.115  1.00  0.00           H
ATOM   1026  CG  LYS    90      28.541  25.319  49.554  1.00  0.00           C
ATOM   1027  HG2 LYS    90      29.625  25.332  49.444  1.00  0.00           H
ATOM   1028  HG3 LYS    90      28.444  24.852  50.534  1.00  0.00           H
ATOM   1029  CD  LYS    90      27.793  24.335  48.687  1.00  0.00           C
ATOM   1030  HD2 LYS    90      26.706  24.354  48.767  1.00  0.00           H
ATOM   1031  HD3 LYS    90      28.124  24.554  47.671  1.00  0.00           H
ATOM   1032  CE  LYS    90      28.352  22.963  48.946  1.00  0.00           C
ATOM   1033  HE2 LYS    90      28.093  22.462  48.014  1.00  0.00           H
ATOM   1034  HE3 LYS    90      29.430  23.092  49.046  1.00  0.00           H
ATOM   1035  NZ  LYS    90      27.686  22.306  50.114  1.00  0.00           N
ATOM   1036  HZ1 LYS    90      26.932  21.675  49.882  1.00  0.00           H
ATOM   1037  HZ2 LYS    90      28.367  21.745  50.605  1.00  0.00           H
ATOM   1038  HZ3 LYS    90      27.343  22.937  50.824  1.00  0.00           H
ATOM   1039  C   LYS    90      26.491  27.903  51.041  1.00  0.00           C
ATOM   1040  O   LYS    90      26.434  27.417  52.166  1.00  0.00           O
ATOM   1041  N   ALA    91      26.476  29.192  50.829  1.00  0.00           N
ATOM   1042  H   ALA    91      26.651  29.518  49.890  1.00  0.00           H
ATOM   1043  CA  ALA    91      26.165  30.182  51.865  1.00  0.00           C
ATOM   1044  HA  ALA    91      26.871  29.844  52.625  1.00  0.00           H
ATOM   1045  CB  ALA    91      26.533  31.573  51.377  1.00  0.00           C
ATOM   1046  HB1 ALA    91      26.379  32.261  52.208  1.00  0.00           H
ATOM   1047  HB2 ALA    91      27.588  31.515  51.110  1.00  0.00           H
ATOM   1048  HB3 ALA    91      25.977  32.056  50.573  1.00  0.00           H
ATOM   1049  C   ALA    91      24.762  30.170  52.431  1.00  0.00           C
ATOM   1050  O   ALA    91      24.521  30.592  53.600  1.00  0.00           O
ATOM   1051  N   GLY    92      23.748  29.640  51.670  1.00  0.00           N
ATOM   1052  H   GLY    92      23.992  29.522  50.698  1.00  0.00           H
ATOM   1053  CA  GLY    92      22.633  28.932  52.177  1.00  0.00           C
ATOM   1054  HA2 GLY    92      22.860  27.872  52.063  1.00  0.00           H
ATOM   1055  HA3 GLY    92      22.576  28.980  53.265  1.00  0.00           H
ATOM   1056  C   GLY    92      21.203  29.207  51.600  1.00  0.00           C
ATOM   1057  O   GLY    92      20.198  29.097  52.245  1.00  0.00           O
ATOM   1058  N   ALA    93      21.149  30.012  50.486  1.00  0.00           N
ATOM   1059  H   ALA    93      21.977  30.381  50.041  1.00  0.00           H
ATOM   1060  CA  ALA    93      19.894  30.195  49.802  1.00  0.00           C
ATOM   1061  HA  ALA    93      19.305  30.943  50.333  1.00  0.00           H
ATOM   1062  CB  ALA    93      20.279  30.812  48.519  1.00  0.00           C
ATOM   1063  HB1 ALA    93      19.495  30.847  47.763  1.00  0.00           H
ATOM   1064  HB2 ALA    93      20.545  31.856  48.685  1.00  0.00           H
ATOM   1065  HB3 ALA    93      21.096  30.264  48.049  1.00  0.00           H
ATOM   1066  C   ALA    93      19.020  28.928  49.607  1.00  0.00           C
ATOM   1067  O   ALA    93      19.578  27.940  49.066  1.00  0.00           O
ATOM   1068  N   ARG    94      17.674  29.086  49.732  1.00  0.00           N
ATOM   1069  H   ARG    94      17.432  30.016  50.043  1.00  0.00           H
ATOM   1070  CA  ARG    94      16.755  28.030  49.338  1.00  0.00           C
ATOM   1071  HA  ARG    94      17.051  27.100  49.823  1.00  0.00           H
ATOM   1072  CB  ARG    94      15.323  28.409  49.875  1.00  0.00           C
ATOM   1073  HB2 ARG    94      15.368  28.881  50.856  1.00  0.00           H
ATOM   1074  HB3 ARG    94      14.903  29.124  49.168  1.00  0.00           H
ATOM   1075  CG  ARG    94      14.472  27.141  50.021  1.00  0.00           C
ATOM   1076  HG2 ARG    94      14.387  26.636  49.059  1.00  0.00           H
ATOM   1077  HG3 ARG    94      15.026  26.401  50.599  1.00  0.00           H
ATOM   1078  CD  ARG    94      13.085  27.246  50.738  1.00  0.00           C
ATOM   1079  HD2 ARG    94      12.631  28.210  50.508  1.00  0.00           H
ATOM   1080  HD3 ARG    94      12.386  26.497  50.368  1.00  0.00           H
ATOM   1081  NE  ARG    94      13.161  27.094  52.193  1.00  0.00           N
ATOM   1082  HE  ARG    94      13.389  27.978  52.625  1.00  0.00           H
ATOM   1083  CZ  ARG    94      13.025  26.026  52.980  1.00  0.00           C
ATOM   1084  NH1 ARG    94      12.411  24.940  52.742  1.00  0.00           N
ATOM   1085 HH11 ARG    94      11.573  25.078  52.194  1.00  0.00           H
ATOM   1086 HH12 ARG    94      12.301  24.234  53.456  1.00  0.00           H
ATOM   1087  NH2 ARG    94      13.635  26.032  54.057  1.00  0.00           N
ATOM   1088 HH21 ARG    94      13.839  25.158  54.519  1.00  0.00           H
ATOM   1089 HH22 ARG    94      14.318  26.775  54.117  1.00  0.00           H
ATOM   1090  C   ARG    94      16.634  27.909  47.821  1.00  0.00           C
ATOM   1091  O   ARG    94      16.259  26.843  47.318  1.00  0.00           O
ATOM   1092  N   LYS    95      16.773  29.035  47.140  1.00  0.00           N
ATOM   1093  H   LYS    95      16.546  29.919  47.573  1.00  0.00           H
ATOM   1094  CA  LYS    95      16.906  29.110  45.683  1.00  0.00           C
ATOM   1095  HA  LYS    95      16.973  28.136  45.198  1.00  0.00           H
ATOM   1096  CB  LYS    95      15.654  29.589  45.040  1.00  0.00           C
ATOM   1097  HB2 LYS    95      15.252  30.451  45.573  1.00  0.00           H
ATOM   1098  HB3 LYS    95      15.867  29.879  44.011  1.00  0.00           H
ATOM   1099  CG  LYS    95      14.541  28.541  45.203  1.00  0.00           C
ATOM   1100  HG2 LYS    95      14.434  28.265  46.252  1.00  0.00           H
ATOM   1101  HG3 LYS    95      13.595  28.926  44.821  1.00  0.00           H
ATOM   1102  CD  LYS    95      14.633  27.267  44.411  1.00  0.00           C
ATOM   1103  HD2 LYS    95      15.520  26.734  44.753  1.00  0.00           H
ATOM   1104  HD3 LYS    95      13.831  26.574  44.667  1.00  0.00           H
ATOM   1105  CE  LYS    95      14.650  27.457  42.872  1.00  0.00           C
ATOM   1106  HE2 LYS    95      13.833  28.090  42.525  1.00  0.00           H
ATOM   1107  HE3 LYS    95      15.544  28.012  42.588  1.00  0.00           H
ATOM   1108  NZ  LYS    95      14.649  26.149  42.186  1.00  0.00           N
ATOM   1109  HZ1 LYS    95      15.543  25.700  42.320  1.00  0.00           H
ATOM   1110  HZ2 LYS    95      13.894  25.545  42.477  1.00  0.00           H
ATOM   1111  HZ3 LYS    95      14.630  26.262  41.182  1.00  0.00           H
ATOM   1112  C   LYS    95      18.048  30.067  45.250  1.00  0.00           C
ATOM   1113  O   LYS    95      18.122  31.179  45.756  1.00  0.00           O
ATOM   1114  N   VAL    96      18.674  29.807  44.106  1.00  0.00           N
ATOM   1115  H   VAL    96      18.334  29.018  43.576  1.00  0.00           H
ATOM   1116  CA  VAL    96      19.470  30.853  43.317  1.00  0.00           C
ATOM   1117  HA  VAL    96      19.242  31.823  43.757  1.00  0.00           H
ATOM   1118  CB  VAL    96      21.025  30.642  43.575  1.00  0.00           C
ATOM   1119  HB  VAL    96      21.129  29.572  43.394  1.00  0.00           H
ATOM   1120  CG1 VAL    96      21.827  31.462  42.566  1.00  0.00           C
ATOM   1121 HG11 VAL    96      21.806  31.147  41.523  1.00  0.00           H
ATOM   1122 HG12 VAL    96      21.425  32.474  42.612  1.00  0.00           H
ATOM   1123 HG13 VAL    96      22.882  31.521  42.835  1.00  0.00           H
ATOM   1124  CG2 VAL    96      21.443  30.835  44.991  1.00  0.00           C
ATOM   1125 HG21 VAL    96      20.940  30.218  45.736  1.00  0.00           H
ATOM   1126 HG22 VAL    96      22.493  30.575  45.126  1.00  0.00           H
ATOM   1127 HG23 VAL    96      21.431  31.888  45.273  1.00  0.00           H
ATOM   1128  C   VAL    96      19.119  30.832  41.805  1.00  0.00           C
ATOM   1129  O   VAL    96      19.204  29.737  41.247  1.00  0.00           O
ATOM   1130  N   ILE    97      18.683  31.985  41.268  1.00  0.00           N
ATOM   1131  H   ILE    97      18.556  32.780  41.878  1.00  0.00           H
ATOM   1132  CA  ILE    97      18.548  32.213  39.864  1.00  0.00           C
ATOM   1133  HA  ILE    97      18.149  31.262  39.512  1.00  0.00           H
ATOM   1134  CB  ILE    97      17.405  33.163  39.481  1.00  0.00           C
ATOM   1135  HB  ILE    97      17.725  34.168  39.754  1.00  0.00           H
ATOM   1136  CG2 ILE    97      17.149  33.138  37.965  1.00  0.00           C
ATOM   1137 HG21 ILE    97      16.719  32.184  37.660  1.00  0.00           H
ATOM   1138 HG22 ILE    97      16.416  33.900  37.699  1.00  0.00           H
ATOM   1139 HG23 ILE    97      18.063  33.363  37.417  1.00  0.00           H
ATOM   1140  CG1 ILE    97      16.063  33.019  40.386  1.00  0.00           C
ATOM   1141 HG12 ILE    97      16.392  33.186  41.412  1.00  0.00           H
ATOM   1142 HG13 ILE    97      15.281  33.742  40.155  1.00  0.00           H
ATOM   1143  CD1 ILE    97      15.326  31.634  40.411  1.00  0.00           C
ATOM   1144 HD11 ILE    97      15.088  31.358  39.384  1.00  0.00           H
ATOM   1145 HD12 ILE    97      15.850  30.816  40.905  1.00  0.00           H
ATOM   1146 HD13 ILE    97      14.469  31.657  41.084  1.00  0.00           H
ATOM   1147  C   ILE    97      19.889  32.495  39.264  1.00  0.00           C
ATOM   1148  O   ILE    97      20.710  33.177  39.788  1.00  0.00           O
ATOM   1149  N   GLY    98      20.096  31.891  38.100  1.00  0.00           N
ATOM   1150  H   GLY    98      19.430  31.192  37.805  1.00  0.00           H
ATOM   1151  CA  GLY    98      21.087  32.477  37.131  1.00  0.00           C
ATOM   1152  HA2 GLY    98      21.407  33.471  37.444  1.00  0.00           H
ATOM   1153  HA3 GLY    98      21.910  31.762  37.096  1.00  0.00           H
ATOM   1154  C   GLY    98      20.405  32.660  35.749  1.00  0.00           C
ATOM   1155  O   GLY    98      19.504  31.964  35.269  1.00  0.00           O
ATOM   1156  N   ILE    99      20.643  33.873  35.167  1.00  0.00           N
ATOM   1157  H   ILE    99      21.556  34.279  35.317  1.00  0.00           H
ATOM   1158  CA  ILE    99      20.135  34.243  33.801  1.00  0.00           C
ATOM   1159  HA  ILE    99      19.622  33.403  33.333  1.00  0.00           H
ATOM   1160  CB  ILE    99      19.110  35.425  33.873  1.00  0.00           C
ATOM   1161  HB  ILE    99      19.422  36.274  34.480  1.00  0.00           H
ATOM   1162  CG2 ILE    99      18.940  35.941  32.502  1.00  0.00           C
ATOM   1163 HG21 ILE    99      19.844  36.281  31.996  1.00  0.00           H
ATOM   1164 HG22 ILE    99      18.570  35.161  31.836  1.00  0.00           H
ATOM   1165 HG23 ILE    99      18.297  36.820  32.552  1.00  0.00           H
ATOM   1166  CG1 ILE    99      17.704  35.021  34.459  1.00  0.00           C
ATOM   1167 HG12 ILE    99      17.025  34.662  33.686  1.00  0.00           H
ATOM   1168 HG13 ILE    99      17.907  34.296  35.247  1.00  0.00           H
ATOM   1169  CD1 ILE    99      17.097  36.312  35.035  1.00  0.00           C
ATOM   1170 HD11 ILE    99      17.189  37.164  34.361  1.00  0.00           H
ATOM   1171 HD12 ILE    99      16.008  36.270  35.013  1.00  0.00           H
ATOM   1172 HD13 ILE    99      17.519  36.722  35.952  1.00  0.00           H
ATOM   1173  C   ILE    99      21.402  34.517  33.021  1.00  0.00           C
ATOM   1174  O   ILE    99      22.116  35.410  33.400  1.00  0.00           O
ATOM   1175  N   GLU   100      21.558  33.749  31.913  1.00  0.00           N
ATOM   1176  H   GLU   100      20.819  33.142  31.587  1.00  0.00           H
ATOM   1177  CA  GLU   100      22.683  33.790  31.081  1.00  0.00           C
ATOM   1178  HA  GLU   100      23.285  34.651  31.371  1.00  0.00           H
ATOM   1179  CB  GLU   100      23.512  32.559  31.409  1.00  0.00           C
ATOM   1180  HB2 GLU   100      23.783  32.653  32.460  1.00  0.00           H
ATOM   1181  HB3 GLU   100      22.851  31.712  31.593  1.00  0.00           H
ATOM   1182  CG  GLU   100      24.704  32.152  30.423  1.00  0.00           C
ATOM   1183  HG2 GLU   100      25.226  31.335  30.922  1.00  0.00           H
ATOM   1184  HG3 GLU   100      24.380  31.779  29.452  1.00  0.00           H
ATOM   1185  CD  GLU   100      25.640  33.436  30.140  1.00  0.00           C
ATOM   1186  OE1 GLU   100      26.279  33.927  31.052  1.00  0.00           O
ATOM   1187  OE2 GLU   100      25.829  33.887  28.996  1.00  0.00           O
ATOM   1188  C   GLU   100      22.248  33.762  29.622  1.00  0.00           C
ATOM   1189  O   GLU   100      21.307  33.081  29.238  1.00  0.00           O
ATOM   1190  N   CYS   101      23.049  34.363  28.703  1.00  0.00           N
ATOM   1191  H   CYS   101      23.812  34.954  29.000  1.00  0.00           H
ATOM   1192  CA  CYS   101      22.616  34.569  27.346  1.00  0.00           C
ATOM   1193  HA  CYS   101      21.528  34.509  27.342  1.00  0.00           H
ATOM   1194  CB  CYS   101      23.037  35.871  26.665  1.00  0.00           C
ATOM   1195  HB2 CYS   101      23.177  36.658  27.406  1.00  0.00           H
ATOM   1196  HB3 CYS   101      23.946  35.686  26.092  1.00  0.00           H
ATOM   1197  SG  CYS   101      21.742  36.428  25.488  1.00  0.00           S
ATOM   1198  HG  CYS   101      22.416  37.263  24.692  1.00  0.00           H
ATOM   1199  C   CYS   101      23.009  33.408  26.411  1.00  0.00           C
ATOM   1200  O   CYS   101      22.241  32.905  25.555  1.00  0.00           O
ATOM   1201  N   SER   102      24.235  32.980  26.685  1.00  0.00           N
ATOM   1202  H   SER   102      24.575  33.433  27.521  1.00  0.00           H
ATOM   1203  CA  SER   102      25.189  32.270  25.860  1.00  0.00           C
ATOM   1204  HA  SER   102      24.841  32.315  24.828  1.00  0.00           H
ATOM   1205  CB  SER   102      26.598  32.968  25.997  1.00  0.00           C
ATOM   1206  HB2 SER   102      27.261  32.643  25.194  1.00  0.00           H
ATOM   1207  HB3 SER   102      26.463  34.049  25.978  1.00  0.00           H
ATOM   1208  OG  SER   102      27.228  32.577  27.221  1.00  0.00           O
ATOM   1209  HG  SER   102      26.693  32.944  27.929  1.00  0.00           H
ATOM   1210  C   SER   102      25.307  30.799  26.242  1.00  0.00           C
ATOM   1211  O   SER   102      24.798  30.446  27.310  1.00  0.00           O
ATOM   1212  N   SER   103      25.899  29.993  25.377  1.00  0.00           N
ATOM   1213  H   SER   103      26.168  30.430  24.507  1.00  0.00           H
ATOM   1214  CA  SER   103      25.999  28.547  25.467  1.00  0.00           C
ATOM   1215  HA  SER   103      25.055  28.061  25.219  1.00  0.00           H
ATOM   1216  CB  SER   103      26.975  28.014  24.376  1.00  0.00           C
ATOM   1217  HB2 SER   103      27.883  28.604  24.499  1.00  0.00           H
ATOM   1218  HB3 SER   103      27.179  26.945  24.339  1.00  0.00           H
ATOM   1219  OG  SER   103      26.510  28.346  23.030  1.00  0.00           O
ATOM   1220  HG  SER   103      27.206  28.805  22.553  1.00  0.00           H
ATOM   1221  C   SER   103      26.500  28.113  26.801  1.00  0.00           C
ATOM   1222  O   SER   103      26.121  27.080  27.266  1.00  0.00           O
ATOM   1223  N   ILE   104      27.318  28.901  27.530  1.00  0.00           N
ATOM   1224  H   ILE   104      27.551  29.807  27.150  1.00  0.00           H
ATOM   1225  CA  ILE   104      27.950  28.414  28.757  1.00  0.00           C
ATOM   1226  HA  ILE   104      28.620  27.587  28.523  1.00  0.00           H
ATOM   1227  CB  ILE   104      28.836  29.625  29.305  1.00  0.00           C
ATOM   1228  HB  ILE   104      29.470  29.861  28.450  1.00  0.00           H
ATOM   1229  CG2 ILE   104      27.955  30.763  29.798  1.00  0.00           C
ATOM   1230 HG21 ILE   104      26.994  30.684  29.290  1.00  0.00           H
ATOM   1231 HG22 ILE   104      27.711  30.661  30.856  1.00  0.00           H
ATOM   1232 HG23 ILE   104      28.415  31.729  29.588  1.00  0.00           H
ATOM   1233  CG1 ILE   104      29.803  29.410  30.467  1.00  0.00           C
ATOM   1234 HG12 ILE   104      30.326  30.360  30.575  1.00  0.00           H
ATOM   1235 HG13 ILE   104      29.281  29.225  31.406  1.00  0.00           H
ATOM   1236  CD1 ILE   104      30.883  28.357  30.229  1.00  0.00           C
ATOM   1237 HD11 ILE   104      31.122  27.807  31.139  1.00  0.00           H
ATOM   1238 HD12 ILE   104      30.712  27.695  29.380  1.00  0.00           H
ATOM   1239 HD13 ILE   104      31.723  28.997  29.959  1.00  0.00           H
ATOM   1240  C   ILE   104      26.969  28.035  29.859  1.00  0.00           C
ATOM   1241  O   ILE   104      27.319  27.228  30.754  1.00  0.00           O
ATOM   1242  N   SER   105      25.727  28.489  29.771  1.00  0.00           N
ATOM   1243  H   SER   105      25.469  28.797  28.844  1.00  0.00           H
ATOM   1244  CA  SER   105      24.592  27.920  30.449  1.00  0.00           C
ATOM   1245  HA  SER   105      24.649  28.103  31.522  1.00  0.00           H
ATOM   1246  CB  SER   105      23.267  28.442  29.792  1.00  0.00           C
ATOM   1247  HB2 SER   105      22.477  27.695  29.860  1.00  0.00           H
ATOM   1248  HB3 SER   105      23.155  29.441  30.214  1.00  0.00           H
ATOM   1249  OG  SER   105      23.452  28.469  28.398  1.00  0.00           O
ATOM   1250  HG  SER   105      23.770  29.352  28.197  1.00  0.00           H
ATOM   1251  C   SER   105      24.607  26.382  30.459  1.00  0.00           C
ATOM   1252  O   SER   105      24.247  25.805  31.442  1.00  0.00           O
ATOM   1253  N   ASP   106      24.917  25.707  29.343  1.00  0.00           N
ATOM   1254  H   ASP   106      25.315  26.219  28.568  1.00  0.00           H
ATOM   1255  CA  ASP   106      25.210  24.287  29.257  1.00  0.00           C
ATOM   1256  HA  ASP   106      24.239  23.818  29.422  1.00  0.00           H
ATOM   1257  CB  ASP   106      25.693  23.949  27.976  1.00  0.00           C
ATOM   1258  HB2 ASP   106      25.026  24.487  27.303  1.00  0.00           H
ATOM   1259  HB3 ASP   106      26.691  24.387  27.956  1.00  0.00           H
ATOM   1260  CG  ASP   106      25.820  22.470  27.656  1.00  0.00           C
ATOM   1261  OD1 ASP   106      26.695  22.121  26.833  1.00  0.00           O
ATOM   1262  OD2 ASP   106      24.822  21.728  27.810  1.00  0.00           O
ATOM   1263  C   ASP   106      26.126  23.778  30.368  1.00  0.00           C
ATOM   1264  O   ASP   106      25.604  22.937  31.128  1.00  0.00           O
ATOM   1265  N   TYR   107      27.325  24.345  30.530  1.00  0.00           N
ATOM   1266  H   TYR   107      27.532  25.251  30.136  1.00  0.00           H
ATOM   1267  CA  TYR   107      28.139  24.047  31.702  1.00  0.00           C
ATOM   1268  HA  TYR   107      28.209  22.960  31.684  1.00  0.00           H
ATOM   1269  CB  TYR   107      29.499  24.757  31.688  1.00  0.00           C
ATOM   1270  HB2 TYR   107      29.997  24.619  30.728  1.00  0.00           H
ATOM   1271  HB3 TYR   107      29.373  25.834  31.800  1.00  0.00           H
ATOM   1272  CG  TYR   107      30.508  24.449  32.769  1.00  0.00           C
ATOM   1273  CD1 TYR   107      30.447  25.115  33.964  1.00  0.00           C
ATOM   1274  HD1 TYR   107      29.573  25.702  34.205  1.00  0.00           H
ATOM   1275  CE1 TYR   107      31.535  25.043  34.892  1.00  0.00           C
ATOM   1276  HE1 TYR   107      31.524  25.719  35.734  1.00  0.00           H
ATOM   1277  CZ  TYR   107      32.698  24.255  34.589  1.00  0.00           C
ATOM   1278  OH  TYR   107      33.799  24.244  35.339  1.00  0.00           O
ATOM   1279  HH  TYR   107      34.242  23.418  35.132  1.00  0.00           H
ATOM   1280  CE2 TYR   107      32.706  23.511  33.420  1.00  0.00           C
ATOM   1281  HE2 TYR   107      33.561  22.887  33.202  1.00  0.00           H
ATOM   1282  CD2 TYR   107      31.700  23.741  32.430  1.00  0.00           C
ATOM   1283  HD2 TYR   107      31.722  23.134  31.537  1.00  0.00           H
ATOM   1284  C   TYR   107      27.450  24.395  33.044  1.00  0.00           C
ATOM   1285  O   TYR   107      27.493  23.600  33.997  1.00  0.00           O
ATOM   1286  N   ALA   108      26.651  25.454  33.110  1.00  0.00           N
ATOM   1287  H   ALA   108      26.250  25.674  32.210  1.00  0.00           H
ATOM   1288  CA  ALA   108      26.055  25.914  34.358  1.00  0.00           C
ATOM   1289  HA  ALA   108      26.736  25.816  35.202  1.00  0.00           H
ATOM   1290  CB  ALA   108      25.722  27.437  34.391  1.00  0.00           C
ATOM   1291  HB1 ALA   108      26.428  28.112  33.907  1.00  0.00           H
ATOM   1292  HB2 ALA   108      24.644  27.476  34.238  1.00  0.00           H
ATOM   1293  HB3 ALA   108      25.674  27.849  35.399  1.00  0.00           H
ATOM   1294  C   ALA   108      24.872  25.064  34.813  1.00  0.00           C
ATOM   1295  O   ALA   108      24.777  24.800  36.027  1.00  0.00           O
ATOM   1296  N   VAL   109      24.211  24.347  33.876  1.00  0.00           N
ATOM   1297  H   VAL   109      24.036  24.868  33.028  1.00  0.00           H
ATOM   1298  CA  VAL   109      23.251  23.244  34.188  1.00  0.00           C
ATOM   1299  HA  VAL   109      22.596  23.594  34.986  1.00  0.00           H
ATOM   1300  CB  VAL   109      22.236  23.010  32.958  1.00  0.00           C
ATOM   1301  HB  VAL   109      22.886  23.114  32.089  1.00  0.00           H
ATOM   1302  CG1 VAL   109      21.527  21.653  32.968  1.00  0.00           C
ATOM   1303 HG11 VAL   109      22.111  20.796  33.302  1.00  0.00           H
ATOM   1304 HG12 VAL   109      20.602  21.648  33.545  1.00  0.00           H
ATOM   1305 HG13 VAL   109      21.234  21.441  31.940  1.00  0.00           H
ATOM   1306  CG2 VAL   109      21.120  24.100  32.999  1.00  0.00           C
ATOM   1307 HG21 VAL   109      20.542  23.911  33.903  1.00  0.00           H
ATOM   1308 HG22 VAL   109      21.601  25.077  32.936  1.00  0.00           H
ATOM   1309 HG23 VAL   109      20.451  23.956  32.151  1.00  0.00           H
ATOM   1310  C   VAL   109      24.069  22.085  34.682  1.00  0.00           C
ATOM   1311  O   VAL   109      23.824  21.429  35.741  1.00  0.00           O
ATOM   1312  N   LYS   110      25.028  21.717  33.832  1.00  0.00           N
ATOM   1313  H   LYS   110      25.147  22.217  32.963  1.00  0.00           H
ATOM   1314  CA  LYS   110      25.779  20.437  33.992  1.00  0.00           C
ATOM   1315  HA  LYS   110      25.033  19.644  34.043  1.00  0.00           H
ATOM   1316  CB  LYS   110      26.796  20.269  32.868  1.00  0.00           C
ATOM   1317  HB2 LYS   110      27.255  21.241  32.687  1.00  0.00           H
ATOM   1318  HB3 LYS   110      27.568  19.545  33.130  1.00  0.00           H
ATOM   1319  CG  LYS   110      25.877  19.876  31.641  1.00  0.00           C
ATOM   1320  HG2 LYS   110      25.385  18.941  31.908  1.00  0.00           H
ATOM   1321  HG3 LYS   110      25.086  20.585  31.394  1.00  0.00           H
ATOM   1322  CD  LYS   110      26.734  19.677  30.376  1.00  0.00           C
ATOM   1323  HD2 LYS   110      27.188  20.641  30.146  1.00  0.00           H
ATOM   1324  HD3 LYS   110      27.563  18.987  30.536  1.00  0.00           H
ATOM   1325  CE  LYS   110      25.933  19.091  29.212  1.00  0.00           C
ATOM   1326  HE2 LYS   110      25.934  18.006  29.318  1.00  0.00           H
ATOM   1327  HE3 LYS   110      24.936  19.530  29.175  1.00  0.00           H
ATOM   1328  NZ  LYS   110      26.705  19.226  27.955  1.00  0.00           N
ATOM   1329  HZ1 LYS   110      26.692  20.163  27.579  1.00  0.00           H
ATOM   1330  HZ2 LYS   110      27.665  18.936  28.078  1.00  0.00           H
ATOM   1331  HZ3 LYS   110      26.308  18.725  27.174  1.00  0.00           H
ATOM   1332  C   LYS   110      26.578  20.358  35.315  1.00  0.00           C
ATOM   1333  O   LYS   110      26.425  19.358  36.046  1.00  0.00           O
ATOM   1334  N   ILE   111      27.325  21.408  35.703  1.00  0.00           N
ATOM   1335  H   ILE   111      27.656  22.124  35.071  1.00  0.00           H
ATOM   1336  CA  ILE   111      28.135  21.383  36.952  1.00  0.00           C
ATOM   1337  HA  ILE   111      28.516  20.363  36.912  1.00  0.00           H
ATOM   1338  CB  ILE   111      29.151  22.517  36.880  1.00  0.00           C
ATOM   1339  HB  ILE   111      29.562  22.447  35.873  1.00  0.00           H
ATOM   1340  CG2 ILE   111      28.639  23.988  37.001  1.00  0.00           C
ATOM   1341 HG21 ILE   111      28.320  24.253  38.009  1.00  0.00           H
ATOM   1342 HG22 ILE   111      29.351  24.674  36.542  1.00  0.00           H
ATOM   1343 HG23 ILE   111      27.727  24.094  36.413  1.00  0.00           H
ATOM   1344  CG1 ILE   111      30.259  22.415  37.970  1.00  0.00           C
ATOM   1345 HG12 ILE   111      30.828  23.344  37.929  1.00  0.00           H
ATOM   1346 HG13 ILE   111      29.861  22.289  38.977  1.00  0.00           H
ATOM   1347  CD1 ILE   111      31.289  21.248  37.719  1.00  0.00           C
ATOM   1348 HD11 ILE   111      30.864  20.339  38.143  1.00  0.00           H
ATOM   1349 HD12 ILE   111      31.487  21.169  36.650  1.00  0.00           H
ATOM   1350 HD13 ILE   111      32.256  21.439  38.185  1.00  0.00           H
ATOM   1351  C   ILE   111      27.227  21.431  38.183  1.00  0.00           C
ATOM   1352  O   ILE   111      27.580  20.857  39.156  1.00  0.00           O
ATOM   1353  N   VAL   112      26.061  22.134  38.111  1.00  0.00           N
ATOM   1354  H   VAL   112      25.740  22.699  37.339  1.00  0.00           H
ATOM   1355  CA  VAL   112      25.358  22.229  39.401  1.00  0.00           C
ATOM   1356  HA  VAL   112      25.997  22.520  40.234  1.00  0.00           H
ATOM   1357  CB  VAL   112      24.290  23.332  39.321  1.00  0.00           C
ATOM   1358  HB  VAL   112      23.789  23.321  40.289  1.00  0.00           H
ATOM   1359  CG1 VAL   112      24.925  24.665  39.297  1.00  0.00           C
ATOM   1360 HG11 VAL   112      25.600  24.813  40.140  1.00  0.00           H
ATOM   1361 HG12 VAL   112      25.559  24.841  38.428  1.00  0.00           H
ATOM   1362 HG13 VAL   112      24.116  25.388  39.406  1.00  0.00           H
ATOM   1363  CG2 VAL   112      23.181  23.074  38.235  1.00  0.00           C
ATOM   1364 HG21 VAL   112      22.599  22.167  38.400  1.00  0.00           H
ATOM   1365 HG22 VAL   112      22.574  23.979  38.224  1.00  0.00           H
ATOM   1366 HG23 VAL   112      23.687  23.069  37.269  1.00  0.00           H
ATOM   1367  C   VAL   112      24.687  20.917  39.788  1.00  0.00           C
ATOM   1368  O   VAL   112      24.733  20.585  40.952  1.00  0.00           O
ATOM   1369  N   LYS   113      24.243  20.103  38.769  1.00  0.00           N
ATOM   1370  H   LYS   113      24.248  20.510  37.844  1.00  0.00           H
ATOM   1371  CA  LYS   113      23.701  18.702  38.918  1.00  0.00           C
ATOM   1372  HA  LYS   113      22.868  18.880  39.599  1.00  0.00           H
ATOM   1373  CB  LYS   113      23.111  18.429  37.649  1.00  0.00           C
ATOM   1374  HB2 LYS   113      22.367  19.192  37.420  1.00  0.00           H
ATOM   1375  HB3 LYS   113      23.833  18.303  36.842  1.00  0.00           H
ATOM   1376  CG  LYS   113      22.235  17.185  37.728  1.00  0.00           C
ATOM   1377  HG2 LYS   113      22.863  16.327  37.967  1.00  0.00           H
ATOM   1378  HG3 LYS   113      21.448  17.244  38.480  1.00  0.00           H
ATOM   1379  CD  LYS   113      21.602  16.931  36.423  1.00  0.00           C
ATOM   1380  HD2 LYS   113      21.152  17.866  36.089  1.00  0.00           H
ATOM   1381  HD3 LYS   113      22.447  16.890  35.736  1.00  0.00           H
ATOM   1382  CE  LYS   113      20.557  15.867  36.286  1.00  0.00           C
ATOM   1383  HE2 LYS   113      19.614  16.331  36.572  1.00  0.00           H
ATOM   1384  HE3 LYS   113      20.472  15.606  35.231  1.00  0.00           H
ATOM   1385  NZ  LYS   113      20.888  14.669  37.080  1.00  0.00           N
ATOM   1386  HZ1 LYS   113      20.930  15.001  38.033  1.00  0.00           H
ATOM   1387  HZ2 LYS   113      20.222  13.919  36.963  1.00  0.00           H
ATOM   1388  HZ3 LYS   113      21.839  14.439  36.830  1.00  0.00           H
ATOM   1389  C   LYS   113      24.755  17.709  39.428  1.00  0.00           C
ATOM   1390  O   LYS   113      24.361  16.960  40.275  1.00  0.00           O
ATOM   1391  N   ALA   114      26.057  17.795  39.126  1.00  0.00           N
ATOM   1392  H   ALA   114      26.216  18.553  38.478  1.00  0.00           H
ATOM   1393  CA  ALA   114      27.153  17.117  39.801  1.00  0.00           C
ATOM   1394  HA  ALA   114      26.861  16.074  39.677  1.00  0.00           H
ATOM   1395  CB  ALA   114      28.479  17.415  39.028  1.00  0.00           C
ATOM   1396  HB1 ALA   114      28.407  17.077  37.994  1.00  0.00           H
ATOM   1397  HB2 ALA   114      28.955  18.396  39.024  1.00  0.00           H
ATOM   1398  HB3 ALA   114      29.303  16.833  39.440  1.00  0.00           H
ATOM   1399  C   ALA   114      27.129  17.457  41.294  1.00  0.00           C
ATOM   1400  O   ALA   114      27.061  16.548  42.161  1.00  0.00           O
ATOM   1401  N   ASN   115      27.122  18.742  41.718  1.00  0.00           N
ATOM   1402  H   ASN   115      27.110  19.420  40.969  1.00  0.00           H
ATOM   1403  CA  ASN   115      27.361  19.128  43.114  1.00  0.00           C
ATOM   1404  HA  ASN   115      28.272  18.642  43.464  1.00  0.00           H
ATOM   1405  CB  ASN   115      27.765  20.676  43.142  1.00  0.00           C
ATOM   1406  HB2 ASN   115      26.945  21.237  42.695  1.00  0.00           H
ATOM   1407  HB3 ASN   115      27.931  21.065  44.147  1.00  0.00           H
ATOM   1408  CG  ASN   115      29.085  20.982  42.463  1.00  0.00           C
ATOM   1409  OD1 ASN   115      30.110  20.838  43.129  1.00  0.00           O
ATOM   1410  ND2 ASN   115      29.124  21.519  41.323  1.00  0.00           N
ATOM   1411 HD21 ASN   115      30.034  21.804  40.991  1.00  0.00           H
ATOM   1412 HD22 ASN   115      28.321  21.763  40.761  1.00  0.00           H
ATOM   1413  C   ASN   115      26.250  18.716  44.138  1.00  0.00           C
ATOM   1414  O   ASN   115      26.355  19.056  45.343  1.00  0.00           O
ATOM   1415  N   LYS   116      25.045  18.322  43.625  1.00  0.00           N
ATOM   1416  H   LYS   116      25.155  18.097  42.647  1.00  0.00           H
ATOM   1417  CA  LYS   116      23.753  18.162  44.329  1.00  0.00           C
ATOM   1418  HA  LYS   116      23.071  17.787  43.567  1.00  0.00           H
ATOM   1419  CB  LYS   116      23.836  17.085  45.474  1.00  0.00           C
ATOM   1420  HB2 LYS   116      24.670  16.398  45.328  1.00  0.00           H
ATOM   1421  HB3 LYS   116      23.957  17.598  46.428  1.00  0.00           H
ATOM   1422  CG  LYS   116      22.447  16.287  45.712  1.00  0.00           C
ATOM   1423  HG2 LYS   116      21.763  16.948  46.243  1.00  0.00           H
ATOM   1424  HG3 LYS   116      22.073  16.096  44.706  1.00  0.00           H
ATOM   1425  CD  LYS   116      22.647  14.983  46.526  1.00  0.00           C
ATOM   1426  HD2 LYS   116      23.284  15.242  47.371  1.00  0.00           H
ATOM   1427  HD3 LYS   116      21.746  14.490  46.890  1.00  0.00           H
ATOM   1428  CE  LYS   116      23.280  13.976  45.574  1.00  0.00           C
ATOM   1429  HE2 LYS   116      23.377  14.511  44.629  1.00  0.00           H
ATOM   1430  HE3 LYS   116      24.286  13.761  45.935  1.00  0.00           H
ATOM   1431  NZ  LYS   116      22.512  12.766  45.391  1.00  0.00           N
ATOM   1432  HZ1 LYS   116      22.992  12.089  44.816  1.00  0.00           H
ATOM   1433  HZ2 LYS   116      22.402  12.272  46.265  1.00  0.00           H
ATOM   1434  HZ3 LYS   116      21.593  12.975  45.028  1.00  0.00           H
ATOM   1435  C   LYS   116      23.123  19.484  44.725  1.00  0.00           C
ATOM   1436  O   LYS   116      22.578  19.672  45.734  1.00  0.00           O
ATOM   1437  N   LEU   117      23.233  20.448  43.837  1.00  0.00           N
ATOM   1438  H   LEU   117      23.661  20.126  42.980  1.00  0.00           H
ATOM   1439  CA  LEU   117      22.861  21.816  44.110  1.00  0.00           C
ATOM   1440  HA  LEU   117      22.302  22.001  45.027  1.00  0.00           H
ATOM   1441  CB  LEU   117      24.140  22.695  44.055  1.00  0.00           C
ATOM   1442  HB2 LEU   117      24.640  22.228  43.207  1.00  0.00           H
ATOM   1443  HB3 LEU   117      23.899  23.738  43.849  1.00  0.00           H
ATOM   1444  CG  LEU   117      25.096  22.558  45.249  1.00  0.00           C
ATOM   1445  HG  LEU   117      25.321  21.500  45.388  1.00  0.00           H
ATOM   1446  CD1 LEU   117      26.395  23.427  45.028  1.00  0.00           C
ATOM   1447 HD11 LEU   117      26.132  24.425  44.678  1.00  0.00           H
ATOM   1448 HD12 LEU   117      27.012  23.540  45.919  1.00  0.00           H
ATOM   1449 HD13 LEU   117      27.006  23.008  44.229  1.00  0.00           H
ATOM   1450  CD2 LEU   117      24.422  22.895  46.550  1.00  0.00           C
ATOM   1451 HD21 LEU   117      23.581  22.206  46.626  1.00  0.00           H
ATOM   1452 HD22 LEU   117      25.169  22.853  47.343  1.00  0.00           H
ATOM   1453 HD23 LEU   117      24.072  23.924  46.461  1.00  0.00           H
ATOM   1454  C   LEU   117      21.800  22.354  43.140  1.00  0.00           C
ATOM   1455  O   LEU   117      21.296  23.496  43.147  1.00  0.00           O
ATOM   1456  N   ASP   118      21.087  21.465  42.416  1.00  0.00           N
ATOM   1457  H   ASP   118      21.098  20.524  42.781  1.00  0.00           H
ATOM   1458  CA  ASP   118      20.353  21.707  41.181  1.00  0.00           C
ATOM   1459  HA  ASP   118      20.599  22.739  40.931  1.00  0.00           H
ATOM   1460  CB  ASP   118      20.693  20.714  40.078  1.00  0.00           C
ATOM   1461  HB2 ASP   118      20.145  20.874  39.149  1.00  0.00           H
ATOM   1462  HB3 ASP   118      21.760  20.832  39.888  1.00  0.00           H
ATOM   1463  CG  ASP   118      20.340  19.262  40.617  1.00  0.00           C
ATOM   1464  OD1 ASP   118      20.844  18.871  41.702  1.00  0.00           O
ATOM   1465  OD2 ASP   118      19.792  18.515  39.819  1.00  0.00           O
ATOM   1466  C   ASP   118      18.818  21.801  41.330  1.00  0.00           C
ATOM   1467  O   ASP   118      18.145  22.496  40.503  1.00  0.00           O
ATOM   1468  N   HIE   119      18.239  21.515  42.564  1.00  0.00           N
ATOM   1469  H   HIE   119      18.710  21.083  43.345  1.00  0.00           H
ATOM   1470  CA  HIE   119      16.985  21.983  43.042  1.00  0.00           C
ATOM   1471  HA  HIE   119      16.184  21.935  42.304  1.00  0.00           H
ATOM   1472  CB  HIE   119      16.538  21.172  44.274  1.00  0.00           C
ATOM   1473  HB2 HIE   119      15.578  21.505  44.669  1.00  0.00           H
ATOM   1474  HB3 HIE   119      16.593  20.180  43.825  1.00  0.00           H
ATOM   1475  CG  HIE   119      17.497  21.230  45.493  1.00  0.00           C
ATOM   1476  ND1 HIE   119      18.875  20.844  45.524  1.00  0.00           N
ATOM   1477  CE1 HIE   119      19.228  20.873  46.778  1.00  0.00           C
ATOM   1478  HE1 HIE   119      20.256  20.675  47.042  1.00  0.00           H
ATOM   1479  NE2 HIE   119      18.190  21.321  47.599  1.00  0.00           N
ATOM   1480  HE2 HIE   119      18.295  21.667  48.542  1.00  0.00           H
ATOM   1481  CD2 HIE   119      17.164  21.700  46.757  1.00  0.00           C
ATOM   1482  HD2 HIE   119      16.155  21.894  47.091  1.00  0.00           H
ATOM   1483  C   HIE   119      17.229  23.443  43.452  1.00  0.00           C
ATOM   1484  O   HIE   119      16.271  24.208  43.428  1.00  0.00           O
ATOM   1485  N   VAL   120      18.386  23.760  43.991  1.00  0.00           N
ATOM   1486  H   VAL   120      19.186  23.161  43.847  1.00  0.00           H
ATOM   1487  CA  VAL   120      18.672  25.155  44.506  1.00  0.00           C
ATOM   1488  HA  VAL   120      17.797  25.406  45.105  1.00  0.00           H
ATOM   1489  CB  VAL   120      19.899  25.258  45.403  1.00  0.00           C
ATOM   1490  HB  VAL   120      20.723  25.483  44.726  1.00  0.00           H
ATOM   1491  CG1 VAL   120      19.727  26.586  46.258  1.00  0.00           C
ATOM   1492 HG11 VAL   120      18.837  26.514  46.883  1.00  0.00           H
ATOM   1493 HG12 VAL   120      20.586  26.765  46.904  1.00  0.00           H
ATOM   1494 HG13 VAL   120      19.669  27.349  45.482  1.00  0.00           H
ATOM   1495  CG2 VAL   120      20.086  24.033  46.359  1.00  0.00           C
ATOM   1496 HG21 VAL   120      20.077  23.061  45.865  1.00  0.00           H
ATOM   1497 HG22 VAL   120      21.085  24.097  46.789  1.00  0.00           H
ATOM   1498 HG23 VAL   120      19.430  24.135  47.224  1.00  0.00           H
ATOM   1499  C   VAL   120      18.797  26.098  43.337  1.00  0.00           C
ATOM   1500  O   VAL   120      18.011  26.997  43.217  1.00  0.00           O
ATOM   1501  N   VAL   121      19.685  25.718  42.418  1.00  0.00           N
ATOM   1502  H   VAL   121      20.093  24.805  42.558  1.00  0.00           H
ATOM   1503  CA  VAL   121      20.113  26.572  41.220  1.00  0.00           C
ATOM   1504  HA  VAL   121      20.032  27.629  41.472  1.00  0.00           H
ATOM   1505  CB  VAL   121      21.620  26.258  40.960  1.00  0.00           C
ATOM   1506  HB  VAL   121      21.911  25.214  40.841  1.00  0.00           H
ATOM   1507  CG1 VAL   121      22.071  26.986  39.747  1.00  0.00           C
ATOM   1508 HG11 VAL   121      23.148  27.138  39.823  1.00  0.00           H
ATOM   1509 HG12 VAL   121      21.715  26.539  38.818  1.00  0.00           H
ATOM   1510 HG13 VAL   121      21.553  27.944  39.698  1.00  0.00           H
ATOM   1511  CG2 VAL   121      22.442  26.688  42.241  1.00  0.00           C
ATOM   1512 HG21 VAL   121      23.503  26.775  42.005  1.00  0.00           H
ATOM   1513 HG22 VAL   121      22.163  27.671  42.620  1.00  0.00           H
ATOM   1514 HG23 VAL   121      22.350  25.915  43.004  1.00  0.00           H
ATOM   1515  C   VAL   121      19.159  26.338  39.992  1.00  0.00           C
ATOM   1516  O   VAL   121      19.006  25.222  39.459  1.00  0.00           O
ATOM   1517  N   THR   122      18.646  27.445  39.466  1.00  0.00           N
ATOM   1518  H   THR   122      18.851  28.287  39.986  1.00  0.00           H
ATOM   1519  CA  THR   122      17.803  27.523  38.312  1.00  0.00           C
ATOM   1520  HA  THR   122      17.590  26.535  37.905  1.00  0.00           H
ATOM   1521  CB  THR   122      16.485  28.161  38.609  1.00  0.00           C
ATOM   1522  HB  THR   122      16.736  28.994  39.266  1.00  0.00           H
ATOM   1523  CG2 THR   122      15.656  28.649  37.470  1.00  0.00           C
ATOM   1524 HG21 THR   122      15.446  27.887  36.719  1.00  0.00           H
ATOM   1525 HG22 THR   122      14.800  29.144  37.929  1.00  0.00           H
ATOM   1526 HG23 THR   122      16.217  29.487  37.056  1.00  0.00           H
ATOM   1527  OG1 THR   122      15.946  27.204  39.394  1.00  0.00           O
ATOM   1528  HG1 THR   122      15.036  27.496  39.485  1.00  0.00           H
ATOM   1529  C   THR   122      18.562  28.403  37.214  1.00  0.00           C
ATOM   1530  O   THR   122      18.762  29.620  37.446  1.00  0.00           O
ATOM   1531  N   ILE   123      18.852  27.769  36.112  1.00  0.00           N
ATOM   1532  H   ILE   123      18.397  26.873  36.016  1.00  0.00           H
ATOM   1533  CA  ILE   123      19.397  28.449  34.918  1.00  0.00           C
ATOM   1534  HA  ILE   123      19.856  29.409  35.156  1.00  0.00           H
ATOM   1535  CB  ILE   123      20.716  27.705  34.479  1.00  0.00           C
ATOM   1536  HB  ILE   123      20.341  26.742  34.133  1.00  0.00           H
ATOM   1537  CG2 ILE   123      21.474  28.353  33.323  1.00  0.00           C
ATOM   1538 HG21 ILE   123      20.922  28.190  32.397  1.00  0.00           H
ATOM   1539 HG22 ILE   123      21.693  29.411  33.465  1.00  0.00           H
ATOM   1540 HG23 ILE   123      22.434  27.874  33.130  1.00  0.00           H
ATOM   1541  CG1 ILE   123      21.633  27.358  35.634  1.00  0.00           C
ATOM   1542 HG12 ILE   123      21.050  26.706  36.284  1.00  0.00           H
ATOM   1543 HG13 ILE   123      22.473  26.745  35.308  1.00  0.00           H
ATOM   1544  CD1 ILE   123      22.315  28.496  36.435  1.00  0.00           C
ATOM   1545 HD11 ILE   123      22.717  29.266  35.776  1.00  0.00           H
ATOM   1546 HD12 ILE   123      21.596  28.885  37.157  1.00  0.00           H
ATOM   1547 HD13 ILE   123      23.176  28.225  37.045  1.00  0.00           H
ATOM   1548  C   ILE   123      18.308  28.675  33.858  1.00  0.00           C
ATOM   1549  O   ILE   123      17.709  27.721  33.338  1.00  0.00           O
ATOM   1550  N   ILE   124      17.871  29.929  33.762  1.00  0.00           N
ATOM   1551  H   ILE   124      18.300  30.657  34.315  1.00  0.00           H
ATOM   1552  CA  ILE   124      17.185  30.367  32.505  1.00  0.00           C
ATOM   1553  HA  ILE   124      16.515  29.616  32.086  1.00  0.00           H
ATOM   1554  CB  ILE   124      16.360  31.698  32.684  1.00  0.00           C
ATOM   1555  HB  ILE   124      17.134  32.381  33.034  1.00  0.00           H
ATOM   1556  CG2 ILE   124      15.816  32.232  31.369  1.00  0.00           C
ATOM   1557 HG21 ILE   124      15.079  32.989  31.639  1.00  0.00           H
ATOM   1558 HG22 ILE   124      16.600  32.853  30.934  1.00  0.00           H
ATOM   1559 HG23 ILE   124      15.341  31.497  30.719  1.00  0.00           H
ATOM   1560  CG1 ILE   124      15.128  31.521  33.677  1.00  0.00           C
ATOM   1561 HG12 ILE   124      14.147  31.570  33.205  1.00  0.00           H
ATOM   1562 HG13 ILE   124      15.125  30.482  34.005  1.00  0.00           H
ATOM   1563  CD1 ILE   124      15.285  32.294  34.996  1.00  0.00           C
ATOM   1564 HD11 ILE   124      15.318  33.351  34.729  1.00  0.00           H
ATOM   1565 HD12 ILE   124      14.558  31.845  35.672  1.00  0.00           H
ATOM   1566 HD13 ILE   124      16.286  32.044  35.346  1.00  0.00           H
ATOM   1567  C   ILE   124      18.310  30.677  31.509  1.00  0.00           C
ATOM   1568  O   ILE   124      19.170  31.476  31.726  1.00  0.00           O
ATOM   1569  N   LYS   125      18.084  30.295  30.211  1.00  0.00           N
ATOM   1570  H   LYS   125      17.295  29.721  29.951  1.00  0.00           H
ATOM   1571  CA  LYS   125      18.936  30.637  29.086  1.00  0.00           C
ATOM   1572  HA  LYS   125      19.819  31.105  29.522  1.00  0.00           H
ATOM   1573  CB  LYS   125      19.574  29.487  28.401  1.00  0.00           C
ATOM   1574  HB2 LYS   125      20.011  28.849  29.169  1.00  0.00           H
ATOM   1575  HB3 LYS   125      18.755  28.925  27.952  1.00  0.00           H
ATOM   1576  CG  LYS   125      20.604  29.873  27.286  1.00  0.00           C
ATOM   1577  HG2 LYS   125      20.441  30.889  26.926  1.00  0.00           H
ATOM   1578  HG3 LYS   125      21.626  29.788  27.657  1.00  0.00           H
ATOM   1579  CD  LYS   125      20.530  28.922  26.102  1.00  0.00           C
ATOM   1580  HD2 LYS   125      20.599  27.980  26.645  1.00  0.00           H
ATOM   1581  HD3 LYS   125      19.614  28.925  25.510  1.00  0.00           H
ATOM   1582  CE  LYS   125      21.679  29.085  25.147  1.00  0.00           C
ATOM   1583  HE2 LYS   125      22.646  29.190  25.639  1.00  0.00           H
ATOM   1584  HE3 LYS   125      21.511  28.313  24.396  1.00  0.00           H
ATOM   1585  NZ  LYS   125      21.593  30.360  24.378  1.00  0.00           N
ATOM   1586  HZ1 LYS   125      20.667  30.472  23.991  1.00  0.00           H
ATOM   1587  HZ2 LYS   125      21.937  31.135  24.927  1.00  0.00           H
ATOM   1588  HZ3 LYS   125      22.259  30.336  23.619  1.00  0.00           H
ATOM   1589  C   LYS   125      18.254  31.705  28.184  1.00  0.00           C
ATOM   1590  O   LYS   125      17.251  31.371  27.523  1.00  0.00           O
ATOM   1591  N   GLY   126      18.638  32.977  28.148  1.00  0.00           N
ATOM   1592  H   GLY   126      19.375  33.294  28.761  1.00  0.00           H
ATOM   1593  CA  GLY   126      18.014  33.994  27.283  1.00  0.00           C
ATOM   1594  HA2 GLY   126      18.281  33.665  26.279  1.00  0.00           H
ATOM   1595  HA3 GLY   126      16.932  34.097  27.367  1.00  0.00           H
ATOM   1596  C   GLY   126      18.737  35.357  27.451  1.00  0.00           C
ATOM   1597  O   GLY   126      19.558  35.511  28.400  1.00  0.00           O
ATOM   1598  N   LYS   127      18.491  36.413  26.613  1.00  0.00           N
ATOM   1599  H   LYS   127      17.716  36.310  25.974  1.00  0.00           H
ATOM   1600  CA  LYS   127      18.681  37.802  27.073  1.00  0.00           C
ATOM   1601  HA  LYS   127      19.748  37.979  27.206  1.00  0.00           H
ATOM   1602  CB  LYS   127      18.106  38.738  25.969  1.00  0.00           C
ATOM   1603  HB2 LYS   127      17.026  38.593  25.956  1.00  0.00           H
ATOM   1604  HB3 LYS   127      18.329  39.754  26.295  1.00  0.00           H
ATOM   1605  CG  LYS   127      18.801  38.578  24.583  1.00  0.00           C
ATOM   1606  HG2 LYS   127      19.863  38.756  24.748  1.00  0.00           H
ATOM   1607  HG3 LYS   127      18.644  37.542  24.283  1.00  0.00           H
ATOM   1608  CD  LYS   127      18.312  39.528  23.503  1.00  0.00           C
ATOM   1609  HD2 LYS   127      17.489  40.135  23.880  1.00  0.00           H
ATOM   1610  HD3 LYS   127      19.064  40.240  23.163  1.00  0.00           H
ATOM   1611  CE  LYS   127      17.872  38.800  22.216  1.00  0.00           C
ATOM   1612  HE2 LYS   127      18.170  39.465  21.405  1.00  0.00           H
ATOM   1613  HE3 LYS   127      18.463  37.888  22.124  1.00  0.00           H
ATOM   1614  NZ  LYS   127      16.365  38.571  22.165  1.00  0.00           N
ATOM   1615  HZ1 LYS   127      16.062  38.075  21.339  1.00  0.00           H
ATOM   1616  HZ2 LYS   127      15.951  38.218  23.016  1.00  0.00           H
ATOM   1617  HZ3 LYS   127      15.931  39.479  22.253  1.00  0.00           H
ATOM   1618  C   LYS   127      18.018  38.080  28.390  1.00  0.00           C
ATOM   1619  O   LYS   127      16.810  37.819  28.495  1.00  0.00           O
ATOM   1620  N   VAL   128      18.678  38.897  29.253  1.00  0.00           N
ATOM   1621  H   VAL   128      19.585  39.236  28.966  1.00  0.00           H
ATOM   1622  CA  VAL   128      18.108  39.602  30.470  1.00  0.00           C
ATOM   1623  HA  VAL   128      17.719  38.903  31.210  1.00  0.00           H
ATOM   1624  CB  VAL   128      19.166  40.456  31.257  1.00  0.00           C
ATOM   1625  HB  VAL   128      19.896  40.917  30.592  1.00  0.00           H
ATOM   1626  CG1 VAL   128      18.596  41.767  31.780  1.00  0.00           C
ATOM   1627 HG11 VAL   128      17.558  41.664  32.093  1.00  0.00           H
ATOM   1628 HG12 VAL   128      19.254  42.207  32.529  1.00  0.00           H
ATOM   1629 HG13 VAL   128      18.592  42.542  31.013  1.00  0.00           H
ATOM   1630  CG2 VAL   128      19.959  39.725  32.282  1.00  0.00           C
ATOM   1631 HG21 VAL   128      19.288  39.266  33.007  1.00  0.00           H
ATOM   1632 HG22 VAL   128      20.401  38.878  31.756  1.00  0.00           H
ATOM   1633 HG23 VAL   128      20.769  40.331  32.688  1.00  0.00           H
ATOM   1634  C   VAL   128      16.790  40.209  30.078  1.00  0.00           C
ATOM   1635  O   VAL   128      15.815  40.369  30.880  1.00  0.00           O
ATOM   1636  N   GLU   129      16.891  41.033  29.056  1.00  0.00           N
ATOM   1637  H   GLU   129      17.747  41.015  28.521  1.00  0.00           H
ATOM   1638  CA  GLU   129      15.867  41.890  28.522  1.00  0.00           C
ATOM   1639  HA  GLU   129      15.555  42.424  29.420  1.00  0.00           H
ATOM   1640  CB  GLU   129      16.332  42.850  27.526  1.00  0.00           C
ATOM   1641  HB2 GLU   129      16.290  42.524  26.486  1.00  0.00           H
ATOM   1642  HB3 GLU   129      15.555  43.599  27.671  1.00  0.00           H
ATOM   1643  CG  GLU   129      17.747  43.450  27.778  1.00  0.00           C
ATOM   1644  HG2 GLU   129      17.652  44.362  27.189  1.00  0.00           H
ATOM   1645  HG3 GLU   129      17.917  43.646  28.837  1.00  0.00           H
ATOM   1646  CD  GLU   129      18.850  42.530  27.181  1.00  0.00           C
ATOM   1647  OE1 GLU   129      19.277  42.760  26.029  1.00  0.00           O
ATOM   1648  OE2 GLU   129      19.422  41.736  27.911  1.00  0.00           O
ATOM   1649  C   GLU   129      14.570  41.031  28.115  1.00  0.00           C
ATOM   1650  O   GLU   129      13.460  41.402  28.442  1.00  0.00           O
ATOM   1651  N   GLU   130      14.831  39.953  27.355  1.00  0.00           N
ATOM   1652  H   GLU   130      15.807  39.739  27.206  1.00  0.00           H
ATOM   1653  CA  GLU   130      13.815  39.036  26.897  1.00  0.00           C
ATOM   1654  HA  GLU   130      13.071  39.705  26.465  1.00  0.00           H
ATOM   1655  CB  GLU   130      14.137  38.351  25.554  1.00  0.00           C
ATOM   1656  HB2 GLU   130      13.186  38.226  25.036  1.00  0.00           H
ATOM   1657  HB3 GLU   130      14.705  39.017  24.904  1.00  0.00           H
ATOM   1658  CG  GLU   130      14.838  36.973  25.752  1.00  0.00           C
ATOM   1659  HG2 GLU   130      15.665  37.069  26.455  1.00  0.00           H
ATOM   1660  HG3 GLU   130      14.154  36.251  26.198  1.00  0.00           H
ATOM   1661  CD  GLU   130      15.336  36.242  24.500  1.00  0.00           C
ATOM   1662  OE1 GLU   130      15.036  36.663  23.352  1.00  0.00           O
ATOM   1663  OE2 GLU   130      16.400  35.471  24.628  1.00  0.00           O
ATOM   1664  C   GLU   130      13.136  38.234  27.969  1.00  0.00           C
ATOM   1665  O   GLU   130      11.951  38.188  27.894  1.00  0.00           O
ATOM   1666  N   VAL   131      13.878  37.863  28.993  1.00  0.00           N
ATOM   1667  H   VAL   131      14.844  38.155  29.030  1.00  0.00           H
ATOM   1668  CA  VAL   131      13.343  37.231  30.192  1.00  0.00           C
ATOM   1669  HA  VAL   131      12.802  36.346  29.856  1.00  0.00           H
ATOM   1670  CB  VAL   131      14.469  36.666  31.058  1.00  0.00           C
ATOM   1671  HB  VAL   131      15.253  37.388  31.286  1.00  0.00           H
ATOM   1672  CG1 VAL   131      14.109  36.071  32.390  1.00  0.00           C
ATOM   1673 HG11 VAL   131      13.837  36.782  33.170  1.00  0.00           H
ATOM   1674 HG12 VAL   131      13.250  35.420  32.227  1.00  0.00           H
ATOM   1675 HG13 VAL   131      14.805  35.311  32.746  1.00  0.00           H
ATOM   1676  CG2 VAL   131      15.157  35.537  30.304  1.00  0.00           C
ATOM   1677 HG21 VAL   131      14.433  34.745  30.118  1.00  0.00           H
ATOM   1678 HG22 VAL   131      15.332  35.862  29.279  1.00  0.00           H
ATOM   1679 HG23 VAL   131      16.135  35.292  30.719  1.00  0.00           H
ATOM   1680  C   VAL   131      12.375  38.131  30.931  1.00  0.00           C
ATOM   1681  O   VAL   131      12.721  39.228  31.412  1.00  0.00           O
ATOM   1682  N   GLU   132      11.125  37.765  31.068  1.00  0.00           N
ATOM   1683  H   GLU   132      10.761  36.997  30.522  1.00  0.00           H
ATOM   1684  CA  GLU   132      10.238  38.351  32.117  1.00  0.00           C
ATOM   1685  HA  GLU   132      10.384  39.431  32.075  1.00  0.00           H
ATOM   1686  CB  GLU   132       8.716  38.192  31.918  1.00  0.00           C
ATOM   1687  HB2 GLU   132       8.638  37.108  31.837  1.00  0.00           H
ATOM   1688  HB3 GLU   132       8.200  38.466  32.838  1.00  0.00           H
ATOM   1689  CG  GLU   132       7.922  38.846  30.816  1.00  0.00           C
ATOM   1690  HG2 GLU   132       6.881  38.523  30.834  1.00  0.00           H
ATOM   1691  HG3 GLU   132       8.034  39.855  31.212  1.00  0.00           H
ATOM   1692  CD  GLU   132       8.457  38.926  29.374  1.00  0.00           C
ATOM   1693  OE1 GLU   132       8.990  37.886  28.871  1.00  0.00           O
ATOM   1694  OE2 GLU   132       8.438  40.059  28.804  1.00  0.00           O
ATOM   1695  C   GLU   132      10.666  37.957  33.512  1.00  0.00           C
ATOM   1696  O   GLU   132      10.849  38.858  34.305  1.00  0.00           O
ATOM   1697  N   LEU   133      10.965  36.700  33.850  1.00  0.00           N
ATOM   1698  H   LEU   133      11.016  36.010  33.114  1.00  0.00           H
ATOM   1699  CA  LEU   133      10.963  36.122  35.207  1.00  0.00           C
ATOM   1700  HA  LEU   133      10.784  35.100  34.876  1.00  0.00           H
ATOM   1701  CB  LEU   133      12.415  36.124  35.774  1.00  0.00           C
ATOM   1702  HB2 LEU   133      12.938  35.493  35.054  1.00  0.00           H
ATOM   1703  HB3 LEU   133      12.713  37.171  35.719  1.00  0.00           H
ATOM   1704  CG  LEU   133      12.585  35.534  37.164  1.00  0.00           C
ATOM   1705  HG  LEU   133      11.648  35.338  37.685  1.00  0.00           H
ATOM   1706  CD1 LEU   133      13.452  34.294  36.947  1.00  0.00           C
ATOM   1707 HD11 LEU   133      14.471  34.592  36.699  1.00  0.00           H
ATOM   1708 HD12 LEU   133      13.483  33.601  37.788  1.00  0.00           H
ATOM   1709 HD13 LEU   133      12.975  33.781  36.112  1.00  0.00           H
ATOM   1710  CD2 LEU   133      13.436  36.411  38.076  1.00  0.00           C
ATOM   1711 HD21 LEU   133      14.153  37.031  37.538  1.00  0.00           H
ATOM   1712 HD22 LEU   133      12.752  37.116  38.550  1.00  0.00           H
ATOM   1713 HD23 LEU   133      13.928  35.861  38.878  1.00  0.00           H
ATOM   1714  C   LEU   133       9.875  36.731  36.137  1.00  0.00           C
ATOM   1715  O   LEU   133      10.226  37.417  37.094  1.00  0.00           O
ATOM   1716  N   PRO   134       8.577  36.581  35.897  1.00  0.00           N
ATOM   1717  CD  PRO   134       7.881  35.717  34.868  1.00  0.00           C
ATOM   1718  HD2 PRO   134       7.895  34.660  35.133  1.00  0.00           H
ATOM   1719  HD3 PRO   134       8.425  35.775  33.925  1.00  0.00           H
ATOM   1720  CG  PRO   134       6.446  36.257  34.705  1.00  0.00           C
ATOM   1721  HG2 PRO   134       5.688  35.767  35.316  1.00  0.00           H
ATOM   1722  HG3 PRO   134       6.164  36.206  33.654  1.00  0.00           H
ATOM   1723  CB  PRO   134       6.557  37.677  35.205  1.00  0.00           C
ATOM   1724  HB2 PRO   134       5.672  38.109  35.673  1.00  0.00           H
ATOM   1725  HB3 PRO   134       6.832  38.395  34.433  1.00  0.00           H
ATOM   1726  CA  PRO   134       7.669  37.610  36.266  1.00  0.00           C
ATOM   1727  HA  PRO   134       8.089  38.613  36.344  1.00  0.00           H
ATOM   1728  C   PRO   134       7.058  37.352  37.662  1.00  0.00           C
ATOM   1729  O   PRO   134       6.240  38.181  38.148  1.00  0.00           O
ATOM   1730  N   VAL   135       7.360  36.276  38.402  1.00  0.00           N
ATOM   1731  H   VAL   135       8.183  35.780  38.090  1.00  0.00           H
ATOM   1732  CA  VAL   135       6.903  36.069  39.725  1.00  0.00           C
ATOM   1733  HA  VAL   135       6.215  36.872  39.989  1.00  0.00           H
ATOM   1734  CB  VAL   135       5.952  34.869  39.814  1.00  0.00           C
ATOM   1735  HB  VAL   135       5.425  34.954  40.765  1.00  0.00           H
ATOM   1736  CG1 VAL   135       4.934  34.694  38.586  1.00  0.00           C
ATOM   1737 HG11 VAL   135       5.395  34.683  37.598  1.00  0.00           H
ATOM   1738 HG12 VAL   135       4.322  33.799  38.697  1.00  0.00           H
ATOM   1739 HG13 VAL   135       4.125  35.419  38.674  1.00  0.00           H
ATOM   1740  CG2 VAL   135       6.813  33.626  39.984  1.00  0.00           C
ATOM   1741 HG21 VAL   135       7.442  33.687  40.872  1.00  0.00           H
ATOM   1742 HG22 VAL   135       6.234  32.722  40.175  1.00  0.00           H
ATOM   1743 HG23 VAL   135       7.384  33.586  39.056  1.00  0.00           H
ATOM   1744  C   VAL   135       7.971  36.131  40.875  1.00  0.00           C
ATOM   1745  O   VAL   135       7.580  36.512  42.002  1.00  0.00           O
ATOM   1746  N   GLU   136       9.213  35.825  40.558  1.00  0.00           N
ATOM   1747  H   GLU   136       9.354  35.462  39.626  1.00  0.00           H
ATOM   1748  CA  GLU   136      10.319  36.100  41.462  1.00  0.00           C
ATOM   1749  HA  GLU   136       9.875  36.054  42.456  1.00  0.00           H
ATOM   1750  CB  GLU   136      11.525  35.076  41.417  1.00  0.00           C
ATOM   1751  HB2 GLU   136      11.585  34.614  40.431  1.00  0.00           H
ATOM   1752  HB3 GLU   136      12.490  35.522  41.661  1.00  0.00           H
ATOM   1753  CG  GLU   136      11.395  33.933  42.393  1.00  0.00           C
ATOM   1754  HG2 GLU   136      12.278  33.302  42.288  1.00  0.00           H
ATOM   1755  HG3 GLU   136      11.414  34.262  43.431  1.00  0.00           H
ATOM   1756  CD  GLU   136      10.214  33.126  42.112  1.00  0.00           C
ATOM   1757  OE1 GLU   136       9.210  33.350  42.786  1.00  0.00           O
ATOM   1758  OE2 GLU   136      10.302  31.938  41.645  1.00  0.00           O
ATOM   1759  C   GLU   136      10.758  37.576  41.445  1.00  0.00           C
ATOM   1760  O   GLU   136      11.198  38.107  40.433  1.00  0.00           O
ATOM   1761  N   LYS   137      10.521  38.274  42.587  1.00  0.00           N
ATOM   1762  H   LYS   137      10.098  37.773  43.356  1.00  0.00           H
ATOM   1763  CA  LYS   137      11.509  39.276  43.084  1.00  0.00           C
ATOM   1764  HA  LYS   137      11.997  39.643  42.181  1.00  0.00           H
ATOM   1765  CB  LYS   137      10.683  40.449  43.735  1.00  0.00           C
ATOM   1766  HB2 LYS   137      10.152  40.079  44.613  1.00  0.00           H
ATOM   1767  HB3 LYS   137      11.260  41.259  44.182  1.00  0.00           H
ATOM   1768  CG  LYS   137       9.632  41.161  42.881  1.00  0.00           C
ATOM   1769  HG2 LYS   137       9.006  40.339  42.532  1.00  0.00           H
ATOM   1770  HG3 LYS   137       9.133  41.978  43.402  1.00  0.00           H
ATOM   1771  CD  LYS   137      10.194  41.728  41.594  1.00  0.00           C
ATOM   1772  HD2 LYS   137      11.184  42.145  41.776  1.00  0.00           H
ATOM   1773  HD3 LYS   137      10.386  40.794  41.065  1.00  0.00           H
ATOM   1774  CE  LYS   137       9.264  42.747  41.018  1.00  0.00           C
ATOM   1775  HE2 LYS   137       9.158  43.547  41.750  1.00  0.00           H
ATOM   1776  HE3 LYS   137       9.711  43.117  40.095  1.00  0.00           H
ATOM   1777  NZ  LYS   137       7.929  42.200  40.734  1.00  0.00           N
ATOM   1778  HZ1 LYS   137       7.429  42.825  40.118  1.00  0.00           H
ATOM   1779  HZ2 LYS   137       7.984  41.378  40.149  1.00  0.00           H
ATOM   1780  HZ3 LYS   137       7.317  41.971  41.505  1.00  0.00           H
ATOM   1781  C   LYS   137      12.507  38.673  44.068  1.00  0.00           C
ATOM   1782  O   LYS   137      12.136  37.704  44.830  1.00  0.00           O
ATOM   1783  N   VAL   138      13.732  39.129  44.062  1.00  0.00           N
ATOM   1784  H   VAL   138      13.917  39.984  43.557  1.00  0.00           H
ATOM   1785  CA  VAL   138      14.902  38.454  44.654  1.00  0.00           C
ATOM   1786  HA  VAL   138      14.730  37.544  45.229  1.00  0.00           H
ATOM   1787  CB  VAL   138      15.956  38.199  43.588  1.00  0.00           C
ATOM   1788  HB  VAL   138      16.862  37.794  44.039  1.00  0.00           H
ATOM   1789  CG1 VAL   138      15.528  37.098  42.671  1.00  0.00           C
ATOM   1790 HG11 VAL   138      15.209  36.230  43.249  1.00  0.00           H
ATOM   1791 HG12 VAL   138      14.763  37.509  42.014  1.00  0.00           H
ATOM   1792 HG13 VAL   138      16.352  36.705  42.075  1.00  0.00           H
ATOM   1793  CG2 VAL   138      16.459  39.393  42.758  1.00  0.00           C
ATOM   1794 HG21 VAL   138      16.926  39.859  43.626  1.00  0.00           H
ATOM   1795 HG22 VAL   138      17.163  39.027  42.012  1.00  0.00           H
ATOM   1796 HG23 VAL   138      15.678  40.041  42.358  1.00  0.00           H
ATOM   1797  C   VAL   138      15.482  39.264  45.790  1.00  0.00           C
ATOM   1798  O   VAL   138      15.501  40.499  45.745  1.00  0.00           O
ATOM   1799  N   ASP   139      16.112  38.692  46.786  1.00  0.00           N
ATOM   1800  H   ASP   139      16.121  37.683  46.842  1.00  0.00           H
ATOM   1801  CA  ASP   139      16.514  39.402  48.015  1.00  0.00           C
ATOM   1802  HA  ASP   139      15.757  40.148  48.257  1.00  0.00           H
ATOM   1803  CB  ASP   139      16.393  38.383  49.200  1.00  0.00           C
ATOM   1804  HB2 ASP   139      15.447  37.868  49.034  1.00  0.00           H
ATOM   1805  HB3 ASP   139      17.274  37.742  49.167  1.00  0.00           H
ATOM   1806  CG  ASP   139      16.324  39.120  50.535  1.00  0.00           C
ATOM   1807  OD1 ASP   139      17.412  39.369  51.052  1.00  0.00           O
ATOM   1808  OD2 ASP   139      15.241  39.635  50.897  1.00  0.00           O
ATOM   1809  C   ASP   139      17.932  39.962  47.920  1.00  0.00           C
ATOM   1810  O   ASP   139      18.309  40.872  48.665  1.00  0.00           O
ATOM   1811  N   ILE   140      18.802  39.302  47.183  1.00  0.00           N
ATOM   1812  H   ILE   140      18.408  38.423  46.879  1.00  0.00           H
ATOM   1813  CA  ILE   140      20.073  39.796  46.823  1.00  0.00           C
ATOM   1814  HA  ILE   140      20.097  40.861  47.050  1.00  0.00           H
ATOM   1815  CB  ILE   140      21.202  38.940  47.504  1.00  0.00           C
ATOM   1816  HB  ILE   140      21.250  37.981  46.988  1.00  0.00           H
ATOM   1817  CG2 ILE   140      22.585  39.623  47.240  1.00  0.00           C
ATOM   1818 HG21 ILE   140      22.863  39.408  46.209  1.00  0.00           H
ATOM   1819 HG22 ILE   140      22.592  40.692  47.454  1.00  0.00           H
ATOM   1820 HG23 ILE   140      23.335  39.232  47.927  1.00  0.00           H
ATOM   1821  CG1 ILE   140      21.087  38.566  48.948  1.00  0.00           C
ATOM   1822 HG12 ILE   140      21.156  39.374  49.677  1.00  0.00           H
ATOM   1823 HG13 ILE   140      20.062  38.225  49.090  1.00  0.00           H
ATOM   1824  CD1 ILE   140      21.984  37.434  49.460  1.00  0.00           C
ATOM   1825 HD11 ILE   140      23.015  37.765  49.334  1.00  0.00           H
ATOM   1826 HD12 ILE   140      21.690  37.324  50.503  1.00  0.00           H
ATOM   1827 HD13 ILE   140      21.810  36.427  49.081  1.00  0.00           H
ATOM   1828  C   ILE   140      20.141  39.799  45.278  1.00  0.00           C
ATOM   1829  O   ILE   140      19.587  38.835  44.611  1.00  0.00           O
ATOM   1830  N   ILE   141      20.816  40.716  44.616  1.00  0.00           N
ATOM   1831  H   ILE   141      20.845  41.651  44.997  1.00  0.00           H
ATOM   1832  CA  ILE   141      21.421  40.465  43.242  1.00  0.00           C
ATOM   1833  HA  ILE   141      21.175  39.426  43.025  1.00  0.00           H
ATOM   1834  CB  ILE   141      20.933  41.512  42.254  1.00  0.00           C
ATOM   1835  HB  ILE   141      21.583  41.277  41.411  1.00  0.00           H
ATOM   1836  CG2 ILE   141      19.408  41.318  42.021  1.00  0.00           C
ATOM   1837 HG21 ILE   141      18.819  41.596  42.895  1.00  0.00           H
ATOM   1838 HG22 ILE   141      19.153  41.941  41.163  1.00  0.00           H
ATOM   1839 HG23 ILE   141      19.147  40.285  41.793  1.00  0.00           H
ATOM   1840  CG1 ILE   141      21.223  42.966  42.581  1.00  0.00           C
ATOM   1841 HG12 ILE   141      20.765  43.278  43.520  1.00  0.00           H
ATOM   1842 HG13 ILE   141      22.300  42.972  42.753  1.00  0.00           H
ATOM   1843  CD1 ILE   141      20.820  44.029  41.596  1.00  0.00           C
ATOM   1844 HD11 ILE   141      21.669  44.709  41.663  1.00  0.00           H
ATOM   1845 HD12 ILE   141      20.785  43.715  40.553  1.00  0.00           H
ATOM   1846 HD13 ILE   141      19.893  44.522  41.893  1.00  0.00           H
ATOM   1847  C   ILE   141      22.942  40.444  43.290  1.00  0.00           C
ATOM   1848  O   ILE   141      23.605  41.211  44.050  1.00  0.00           O
ATOM   1849  N   ILE   142      23.564  39.473  42.601  1.00  0.00           N
ATOM   1850  H   ILE   142      22.989  38.915  41.987  1.00  0.00           H
ATOM   1851  CA  ILE   142      25.023  39.326  42.579  1.00  0.00           C
ATOM   1852  HA  ILE   142      25.405  39.823  43.471  1.00  0.00           H
ATOM   1853  CB  ILE   142      25.398  37.906  42.608  1.00  0.00           C
ATOM   1854  HB  ILE   142      25.043  37.366  41.730  1.00  0.00           H
ATOM   1855  CG2 ILE   142      26.907  37.729  42.703  1.00  0.00           C
ATOM   1856 HG21 ILE   142      27.395  38.340  41.944  1.00  0.00           H
ATOM   1857 HG22 ILE   142      27.326  37.943  43.686  1.00  0.00           H
ATOM   1858 HG23 ILE   142      27.067  36.717  42.329  1.00  0.00           H
ATOM   1859  CG1 ILE   142      24.900  37.112  43.843  1.00  0.00           C
ATOM   1860 HG12 ILE   142      25.323  37.636  44.701  1.00  0.00           H
ATOM   1861 HG13 ILE   142      23.811  37.075  43.847  1.00  0.00           H
ATOM   1862  CD1 ILE   142      25.212  35.537  43.843  1.00  0.00           C
ATOM   1863 HD11 ILE   142      26.278  35.404  44.027  1.00  0.00           H
ATOM   1864 HD12 ILE   142      24.660  35.093  44.671  1.00  0.00           H
ATOM   1865 HD13 ILE   142      24.897  35.108  42.892  1.00  0.00           H
ATOM   1866  C   ILE   142      25.547  40.086  41.384  1.00  0.00           C
ATOM   1867  O   ILE   142      25.117  39.949  40.238  1.00  0.00           O
ATOM   1868  N   SER   143      26.745  40.643  41.539  1.00  0.00           N
ATOM   1869  H   SER   143      27.189  40.469  42.429  1.00  0.00           H
ATOM   1870  CA  SER   143      27.176  41.830  40.882  1.00  0.00           C
ATOM   1871  HA  SER   143      26.630  42.051  39.964  1.00  0.00           H
ATOM   1872  CB  SER   143      27.127  43.093  41.900  1.00  0.00           C
ATOM   1873  HB2 SER   143      26.950  42.935  42.964  1.00  0.00           H
ATOM   1874  HB3 SER   143      28.094  43.580  41.772  1.00  0.00           H
ATOM   1875  OG  SER   143      26.239  44.130  41.500  1.00  0.00           O
ATOM   1876  HG  SER   143      26.604  45.009  41.623  1.00  0.00           H
ATOM   1877  C   SER   143      28.560  41.438  40.396  1.00  0.00           C
ATOM   1878  O   SER   143      29.466  41.553  41.162  1.00  0.00           O
ATOM   1879  N   GLU   144      28.710  41.330  39.080  1.00  0.00           N
ATOM   1880  H   GLU   144      27.830  41.256  38.590  1.00  0.00           H
ATOM   1881  CA  GLU   144      29.963  40.938  38.373  1.00  0.00           C
ATOM   1882  HA  GLU   144      30.687  41.372  39.064  1.00  0.00           H
ATOM   1883  CB  GLU   144      30.305  39.444  38.348  1.00  0.00           C
ATOM   1884  HB2 GLU   144      29.914  38.893  39.203  1.00  0.00           H
ATOM   1885  HB3 GLU   144      29.899  38.981  37.448  1.00  0.00           H
ATOM   1886  CG  GLU   144      31.805  39.235  38.380  1.00  0.00           C
ATOM   1887  HG2 GLU   144      32.172  39.551  37.403  1.00  0.00           H
ATOM   1888  HG3 GLU   144      32.328  39.842  39.119  1.00  0.00           H
ATOM   1889  CD  GLU   144      32.023  37.715  38.566  1.00  0.00           C
ATOM   1890  OE1 GLU   144      31.053  36.908  38.327  1.00  0.00           O
ATOM   1891  OE2 GLU   144      33.165  37.360  38.903  1.00  0.00           O
ATOM   1892  C   GLU   144      30.221  41.681  37.032  1.00  0.00           C
ATOM   1893  O   GLU   144      30.964  41.203  36.145  1.00  0.00           O
ATOM   1894  N   TRP   145      29.585  42.833  36.836  1.00  0.00           N
ATOM   1895  H   TRP   145      28.890  43.156  37.494  1.00  0.00           H
ATOM   1896  CA  TRP   145      29.668  43.683  35.651  1.00  0.00           C
ATOM   1897  HA  TRP   145      29.351  43.041  34.829  1.00  0.00           H
ATOM   1898  CB  TRP   145      28.729  44.831  35.857  1.00  0.00           C
ATOM   1899  HB2 TRP   145      28.811  45.491  34.993  1.00  0.00           H
ATOM   1900  HB3 TRP   145      27.754  44.344  35.840  1.00  0.00           H
ATOM   1901  CG  TRP   145      28.863  45.743  36.999  1.00  0.00           C
ATOM   1902  CD1 TRP   145      28.136  45.824  38.137  1.00  0.00           C
ATOM   1903  HD1 TRP   145      27.220  45.252  38.172  1.00  0.00           H
ATOM   1904  NE1 TRP   145      28.450  46.929  38.918  1.00  0.00           N
ATOM   1905  HE1 TRP   145      28.268  46.948  39.911  1.00  0.00           H
ATOM   1906  CE2 TRP   145      29.427  47.577  38.286  1.00  0.00           C
ATOM   1907  CZ2 TRP   145      30.135  48.743  38.698  1.00  0.00           C
ATOM   1908  HZ2 TRP   145      29.882  49.258  39.613  1.00  0.00           H
ATOM   1909  CH2 TRP   145      31.239  49.182  37.892  1.00  0.00           C
ATOM   1910  HH2 TRP   145      31.730  50.119  38.112  1.00  0.00           H
ATOM   1911  CZ3 TRP   145      31.455  48.582  36.608  1.00  0.00           C
ATOM   1912  HZ3 TRP   145      32.254  48.825  35.924  1.00  0.00           H
ATOM   1913  CE3 TRP   145      30.698  47.429  36.241  1.00  0.00           C
ATOM   1914  HE3 TRP   145      30.865  46.913  35.308  1.00  0.00           H
ATOM   1915  CD2 TRP   145      29.768  46.851  37.099  1.00  0.00           C
ATOM   1916  C   TRP   145      31.082  44.166  35.405  1.00  0.00           C
ATOM   1917  O   TRP   145      31.373  44.583  34.293  1.00  0.00           O
ATOM   1918  N   MET   146      31.955  44.114  36.393  1.00  0.00           N
ATOM   1919  H   MET   146      31.578  43.855  37.294  1.00  0.00           H
ATOM   1920  CA  MET   146      33.273  44.805  36.388  1.00  0.00           C
ATOM   1921  HA  MET   146      33.144  45.878  36.244  1.00  0.00           H
ATOM   1922  CB  MET   146      33.952  44.440  37.701  1.00  0.00           C
ATOM   1923  HB2 MET   146      33.917  43.359  37.838  1.00  0.00           H
ATOM   1924  HB3 MET   146      35.021  44.656  37.709  1.00  0.00           H
ATOM   1925  CG  MET   146      33.161  45.120  38.882  1.00  0.00           C
ATOM   1926  HG2 MET   146      33.744  45.161  39.802  1.00  0.00           H
ATOM   1927  HG3 MET   146      32.826  46.121  38.611  1.00  0.00           H
ATOM   1928  SD  MET   146      31.738  44.174  39.472  1.00  0.00           S
ATOM   1929  CE  MET   146      30.783  45.405  40.550  1.00  0.00           C
ATOM   1930  HE1 MET   146      30.867  45.084  41.589  1.00  0.00           H
ATOM   1931  HE2 MET   146      31.033  46.440  40.320  1.00  0.00           H
ATOM   1932  HE3 MET   146      29.749  45.152  40.315  1.00  0.00           H
ATOM   1933  C   MET   146      34.252  44.231  35.311  1.00  0.00           C
ATOM   1934  O   MET   146      34.354  42.989  35.300  1.00  0.00           O
ATOM   1935  N   GLY   147      34.900  45.010  34.467  1.00  0.00           N
ATOM   1936  H   GLY   147      34.732  46.005  34.442  1.00  0.00           H
ATOM   1937  CA  GLY   147      35.644  44.413  33.335  1.00  0.00           C
ATOM   1938  HA2 GLY   147      35.504  43.342  33.182  1.00  0.00           H
ATOM   1939  HA3 GLY   147      35.169  44.858  32.460  1.00  0.00           H
ATOM   1940  C   GLY   147      37.154  44.683  33.316  1.00  0.00           C
ATOM   1941  O   GLY   147      37.826  44.886  34.338  1.00  0.00           O
ATOM   1942  N   TYR   148      37.797  44.805  32.129  1.00  0.00           N
ATOM   1943  H   TYR   148      37.371  44.464  31.279  1.00  0.00           H
ATOM   1944  CA  TYR   148      38.959  45.721  32.045  1.00  0.00           C
ATOM   1945  HA  TYR   148      39.797  45.429  32.678  1.00  0.00           H
ATOM   1946  CB  TYR   148      39.499  45.560  30.615  1.00  0.00           C
ATOM   1947  HB2 TYR   148      38.745  45.981  29.949  1.00  0.00           H
ATOM   1948  HB3 TYR   148      40.369  46.200  30.468  1.00  0.00           H
ATOM   1949  CG  TYR   148      39.924  44.153  30.113  1.00  0.00           C
ATOM   1950  CD1 TYR   148      39.681  43.782  28.809  1.00  0.00           C
ATOM   1951  HD1 TYR   148      39.180  44.388  28.068  1.00  0.00           H
ATOM   1952  CE1 TYR   148      40.131  42.507  28.456  1.00  0.00           C
ATOM   1953  HE1 TYR   148      39.991  42.179  27.436  1.00  0.00           H
ATOM   1954  CZ  TYR   148      40.834  41.683  29.336  1.00  0.00           C
ATOM   1955  OH  TYR   148      41.047  40.420  28.912  1.00  0.00           O
ATOM   1956  HH  TYR   148      40.579  40.116  28.131  1.00  0.00           H
ATOM   1957  CE2 TYR   148      40.996  42.064  30.650  1.00  0.00           C
ATOM   1958  HE2 TYR   148      41.344  41.457  31.472  1.00  0.00           H
ATOM   1959  CD2 TYR   148      40.601  43.316  30.992  1.00  0.00           C
ATOM   1960  HD2 TYR   148      40.965  43.736  31.918  1.00  0.00           H
ATOM   1961  C   TYR   148      38.553  47.190  32.276  1.00  0.00           C
ATOM   1962  O   TYR   148      37.365  47.475  32.086  1.00  0.00           O
ATOM   1963  N   CYS   149      39.499  48.048  32.677  1.00  0.00           N
ATOM   1964  H   CYS   149      40.442  47.688  32.664  1.00  0.00           H
ATOM   1965  CA  CYS   149      39.227  49.431  33.056  1.00  0.00           C
ATOM   1966  HA  CYS   149      40.037  49.753  33.710  1.00  0.00           H
ATOM   1967  CB  CYS   149      39.486  50.208  31.803  1.00  0.00           C
ATOM   1968  HB2 CYS   149      40.461  49.823  31.503  1.00  0.00           H
ATOM   1969  HB3 CYS   149      38.826  50.012  30.959  1.00  0.00           H
ATOM   1970  SG  CYS   149      39.695  51.981  32.002  1.00  0.00           S
ATOM   1971  HG  CYS   149      38.690  51.981  32.882  1.00  0.00           H
ATOM   1972  C   CYS   149      37.906  49.823  33.806  1.00  0.00           C
ATOM   1973  O   CYS   149      37.242  50.847  33.563  1.00  0.00           O
ATOM   1974  N   LEU   150      37.366  48.920  34.615  1.00  0.00           N
ATOM   1975  H   LEU   150      37.837  48.039  34.764  1.00  0.00           H
ATOM   1976  CA  LEU   150      36.002  48.921  35.169  1.00  0.00           C
ATOM   1977  HA  LEU   150      35.802  48.004  35.722  1.00  0.00           H
ATOM   1978  CB  LEU   150      35.918  49.998  36.278  1.00  0.00           C
ATOM   1979  HB2 LEU   150      36.823  49.893  36.877  1.00  0.00           H
ATOM   1980  HB3 LEU   150      36.100  50.944  35.768  1.00  0.00           H
ATOM   1981  CG  LEU   150      34.738  50.134  37.173  1.00  0.00           C
ATOM   1982  HG  LEU   150      33.822  50.364  36.628  1.00  0.00           H
ATOM   1983  CD1 LEU   150      34.688  48.748  37.970  1.00  0.00           C
ATOM   1984 HD11 LEU   150      35.599  48.393  38.451  1.00  0.00           H
ATOM   1985 HD12 LEU   150      33.814  48.766  38.622  1.00  0.00           H
ATOM   1986 HD13 LEU   150      34.458  47.929  37.288  1.00  0.00           H
ATOM   1987  CD2 LEU   150      34.926  51.248  38.233  1.00  0.00           C
ATOM   1988 HD21 LEU   150      34.724  52.221  37.784  1.00  0.00           H
ATOM   1989 HD22 LEU   150      34.161  51.078  38.989  1.00  0.00           H
ATOM   1990 HD23 LEU   150      35.905  51.041  38.664  1.00  0.00           H
ATOM   1991  C   LEU   150      34.865  48.808  34.134  1.00  0.00           C
ATOM   1992  O   LEU   150      34.213  47.726  34.086  1.00  0.00           O
ATOM   1993  N   PHE   151      34.735  49.804  33.287  1.00  0.00           N
ATOM   1994  H   PHE   151      35.427  50.539  33.291  1.00  0.00           H
ATOM   1995  CA  PHE   151      33.556  50.138  32.465  1.00  0.00           C
ATOM   1996  HA  PHE   151      32.736  50.032  33.175  1.00  0.00           H
ATOM   1997  CB  PHE   151      33.673  51.589  31.953  1.00  0.00           C
ATOM   1998  HB2 PHE   151      34.648  51.884  31.564  1.00  0.00           H
ATOM   1999  HB3 PHE   151      32.880  51.817  31.240  1.00  0.00           H
ATOM   2000  CG  PHE   151      33.319  52.523  33.134  1.00  0.00           C
ATOM   2001  CD1 PHE   151      34.369  53.278  33.716  1.00  0.00           C
ATOM   2002  HD1 PHE   151      35.389  53.206  33.369  1.00  0.00           H
ATOM   2003  CE1 PHE   151      34.079  54.108  34.831  1.00  0.00           C
ATOM   2004  HE1 PHE   151      34.924  54.436  35.418  1.00  0.00           H
ATOM   2005  CZ  PHE   151      32.748  54.211  35.314  1.00  0.00           C
ATOM   2006  HZ  PHE   151      32.466  54.916  36.083  1.00  0.00           H
ATOM   2007  CE2 PHE   151      31.693  53.527  34.643  1.00  0.00           C
ATOM   2008  HE2 PHE   151      30.669  53.662  34.958  1.00  0.00           H
ATOM   2009  CD2 PHE   151      32.011  52.597  33.629  1.00  0.00           C
ATOM   2010  HD2 PHE   151      31.240  51.992  33.176  1.00  0.00           H
ATOM   2011  C   PHE   151      33.300  49.171  31.357  1.00  0.00           C
ATOM   2012  O   PHE   151      32.229  49.112  30.755  1.00  0.00           O
ATOM   2013  N   TYR   152      34.347  48.567  30.824  1.00  0.00           N
ATOM   2014  H   TYR   152      35.174  48.267  31.320  1.00  0.00           H
ATOM   2015  CA  TYR   152      34.530  48.346  29.412  1.00  0.00           C
ATOM   2016  HA  TYR   152      34.601  49.269  28.838  1.00  0.00           H
ATOM   2017  CB  TYR   152      35.870  47.685  29.194  1.00  0.00           C
ATOM   2018  HB2 TYR   152      36.628  48.463  29.283  1.00  0.00           H
ATOM   2019  HB3 TYR   152      36.006  46.937  29.974  1.00  0.00           H
ATOM   2020  CG  TYR   152      36.084  46.927  27.900  1.00  0.00           C
ATOM   2021  CD1 TYR   152      36.072  47.603  26.653  1.00  0.00           C
ATOM   2022  HD1 TYR   152      35.787  48.644  26.631  1.00  0.00           H
ATOM   2023  CE1 TYR   152      36.608  46.953  25.505  1.00  0.00           C
ATOM   2024  HE1 TYR   152      36.616  47.423  24.533  1.00  0.00           H
ATOM   2025  CZ  TYR   152      37.103  45.611  25.525  1.00  0.00           C
ATOM   2026  OH  TYR   152      37.482  44.942  24.451  1.00  0.00           O
ATOM   2027  HH  TYR   152      37.171  45.403  23.669  1.00  0.00           H
ATOM   2028  CE2 TYR   152      37.009  45.000  26.802  1.00  0.00           C
ATOM   2029  HE2 TYR   152      37.276  43.955  26.840  1.00  0.00           H
ATOM   2030  CD2 TYR   152      36.491  45.577  27.974  1.00  0.00           C
ATOM   2031  HD2 TYR   152      36.390  45.030  28.900  1.00  0.00           H
ATOM   2032  C   TYR   152      33.451  47.561  28.731  1.00  0.00           C
ATOM   2033  O   TYR   152      33.123  47.816  27.579  1.00  0.00           O
ATOM   2034  N   GLU   153      32.928  46.470  29.375  1.00  0.00           N
ATOM   2035  H   GLU   153      32.974  46.472  30.384  1.00  0.00           H
ATOM   2036  CA  GLU   153      32.080  45.460  28.699  1.00  0.00           C
ATOM   2037  HA  GLU   153      32.720  45.093  27.896  1.00  0.00           H
ATOM   2038  CB  GLU   153      31.778  44.220  29.624  1.00  0.00           C
ATOM   2039  HB2 GLU   153      31.438  44.563  30.601  1.00  0.00           H
ATOM   2040  HB3 GLU   153      31.134  43.514  29.099  1.00  0.00           H
ATOM   2041  CG  GLU   153      33.173  43.584  29.870  1.00  0.00           C
ATOM   2042  HG2 GLU   153      33.911  43.672  29.072  1.00  0.00           H
ATOM   2043  HG3 GLU   153      33.577  44.060  30.763  1.00  0.00           H
ATOM   2044  CD  GLU   153      33.110  42.115  30.052  1.00  0.00           C
ATOM   2045  OE1 GLU   153      32.155  41.636  30.672  1.00  0.00           O
ATOM   2046  OE2 GLU   153      33.990  41.378  29.557  1.00  0.00           O
ATOM   2047  C   GLU   153      30.782  46.093  28.170  1.00  0.00           C
ATOM   2048  O   GLU   153      30.077  45.570  27.273  1.00  0.00           O
ATOM   2049  N   SER   154      30.336  47.185  28.807  1.00  0.00           N
ATOM   2050  H   SER   154      30.866  47.483  29.614  1.00  0.00           H
ATOM   2051  CA  SER   154      28.942  47.615  28.730  1.00  0.00           C
ATOM   2052  HA  SER   154      28.786  48.473  29.383  1.00  0.00           H
ATOM   2053  CB  SER   154      28.457  48.132  27.387  1.00  0.00           C
ATOM   2054  HB2 SER   154      28.016  47.356  26.761  1.00  0.00           H
ATOM   2055  HB3 SER   154      27.616  48.815  27.502  1.00  0.00           H
ATOM   2056  OG  SER   154      29.555  48.707  26.681  1.00  0.00           O
ATOM   2057  HG  SER   154      29.221  48.811  25.787  1.00  0.00           H
ATOM   2058  C   SER   154      27.898  46.707  29.318  1.00  0.00           C
ATOM   2059  O   SER   154      26.727  46.955  29.202  1.00  0.00           O
ATOM   2060  N   MET   155      28.388  45.728  30.056  1.00  0.00           N
ATOM   2061  H   MET   155      29.372  45.666  30.275  1.00  0.00           H
ATOM   2062  CA  MET   155      27.576  44.770  30.854  1.00  0.00           C
ATOM   2063  HA  MET   155      26.899  44.212  30.207  1.00  0.00           H
ATOM   2064  CB  MET   155      28.566  43.850  31.492  1.00  0.00           C
ATOM   2065  HB2 MET   155      29.388  43.607  30.818  1.00  0.00           H
ATOM   2066  HB3 MET   155      29.068  44.340  32.326  1.00  0.00           H
ATOM   2067  CG  MET   155      27.927  42.568  31.933  1.00  0.00           C
ATOM   2068  HG2 MET   155      27.276  42.808  32.774  1.00  0.00           H
ATOM   2069  HG3 MET   155      27.386  42.071  31.128  1.00  0.00           H
ATOM   2070  SD  MET   155      28.930  41.285  32.560  1.00  0.00           S
ATOM   2071  CE  MET   155      27.633  40.365  33.425  1.00  0.00           C
ATOM   2072  HE1 MET   155      28.017  39.561  34.053  1.00  0.00           H
ATOM   2073  HE2 MET   155      27.266  41.055  34.184  1.00  0.00           H
ATOM   2074  HE3 MET   155      26.934  39.956  32.696  1.00  0.00           H
ATOM   2075  C   MET   155      26.771  45.438  31.977  1.00  0.00           C
ATOM   2076  O   MET   155      25.874  44.824  32.462  1.00  0.00           O
ATOM   2077  N   LEU   156      27.109  46.684  32.462  1.00  0.00           N
ATOM   2078  H   LEU   156      28.113  46.790  32.418  1.00  0.00           H
ATOM   2079  CA  LEU   156      26.312  47.588  33.328  1.00  0.00           C
ATOM   2080  HA  LEU   156      26.264  47.101  34.302  1.00  0.00           H
ATOM   2081  CB  LEU   156      27.071  48.927  33.378  1.00  0.00           C
ATOM   2082  HB2 LEU   156      27.346  49.260  32.377  1.00  0.00           H
ATOM   2083  HB3 LEU   156      26.359  49.685  33.704  1.00  0.00           H
ATOM   2084  CG  LEU   156      28.247  49.003  34.376  1.00  0.00           C
ATOM   2085  HG  LEU   156      28.930  48.171  34.204  1.00  0.00           H
ATOM   2086  CD1 LEU   156      29.031  50.219  34.164  1.00  0.00           C
ATOM   2087 HD11 LEU   156      28.715  51.140  34.654  1.00  0.00           H
ATOM   2088 HD12 LEU   156      30.073  50.018  34.411  1.00  0.00           H
ATOM   2089 HD13 LEU   156      29.051  50.558  33.128  1.00  0.00           H
ATOM   2090  CD2 LEU   156      27.706  49.010  35.841  1.00  0.00           C
ATOM   2091 HD21 LEU   156      27.006  49.844  35.869  1.00  0.00           H
ATOM   2092 HD22 LEU   156      27.077  48.144  36.048  1.00  0.00           H
ATOM   2093 HD23 LEU   156      28.542  49.228  36.506  1.00  0.00           H
ATOM   2094  C   LEU   156      24.887  47.873  32.853  1.00  0.00           C
ATOM   2095  O   LEU   156      23.968  47.881  33.665  1.00  0.00           O
ATOM   2096  N   ASN   157      24.703  48.116  31.597  1.00  0.00           N
ATOM   2097  H   ASN   157      25.512  48.230  31.004  1.00  0.00           H
ATOM   2098  CA  ASN   157      23.385  48.212  30.956  1.00  0.00           C
ATOM   2099  HA  ASN   157      22.888  49.029  31.479  1.00  0.00           H
ATOM   2100  CB  ASN   157      23.704  48.547  29.459  1.00  0.00           C
ATOM   2101  HB2 ASN   157      24.083  49.566  29.386  1.00  0.00           H
ATOM   2102  HB3 ASN   157      24.462  47.882  29.046  1.00  0.00           H
ATOM   2103  CG  ASN   157      22.405  48.371  28.677  1.00  0.00           C
ATOM   2104  OD1 ASN   157      21.577  49.247  28.492  1.00  0.00           O
ATOM   2105  ND2 ASN   157      22.127  47.124  28.391  1.00  0.00           N
ATOM   2106 HD21 ASN   157      21.295  46.909  27.861  1.00  0.00           H
ATOM   2107 HD22 ASN   157      22.903  46.483  28.311  1.00  0.00           H
ATOM   2108  C   ASN   157      22.349  46.996  31.327  1.00  0.00           C
ATOM   2109  O   ASN   157      21.193  47.317  31.470  1.00  0.00           O
ATOM   2110  N   THR   158      22.845  45.778  31.561  1.00  0.00           N
ATOM   2111  H   THR   158      23.796  45.722  31.226  1.00  0.00           H
ATOM   2112  CA  THR   158      22.112  44.574  31.774  1.00  0.00           C
ATOM   2113  HA  THR   158      21.202  44.589  31.175  1.00  0.00           H
ATOM   2114  CB  THR   158      23.013  43.437  31.268  1.00  0.00           C
ATOM   2115  HB  THR   158      24.062  43.636  31.490  1.00  0.00           H
ATOM   2116  CG2 THR   158      22.696  42.077  31.868  1.00  0.00           C
ATOM   2117 HG21 THR   158      23.281  41.273  31.421  1.00  0.00           H
ATOM   2118 HG22 THR   158      23.087  42.002  32.882  1.00  0.00           H
ATOM   2119 HG23 THR   158      21.617  41.930  31.813  1.00  0.00           H
ATOM   2120  OG1 THR   158      22.878  43.295  29.871  1.00  0.00           O
ATOM   2121  HG1 THR   158      23.707  43.682  29.580  1.00  0.00           H
ATOM   2122  C   THR   158      21.696  44.398  33.312  1.00  0.00           C
ATOM   2123  O   THR   158      20.528  44.078  33.578  1.00  0.00           O
ATOM   2124  N   VAL   159      22.688  44.703  34.207  1.00  0.00           N
ATOM   2125  H   VAL   159      23.607  45.018  33.928  1.00  0.00           H
ATOM   2126  CA  VAL   159      22.469  44.775  35.641  1.00  0.00           C
ATOM   2127  HA  VAL   159      21.987  43.854  35.968  1.00  0.00           H
ATOM   2128  CB  VAL   159      23.819  44.907  36.427  1.00  0.00           C
ATOM   2129  HB  VAL   159      24.200  45.928  36.403  1.00  0.00           H
ATOM   2130  CG1 VAL   159      23.495  44.821  37.900  1.00  0.00           C
ATOM   2131 HG11 VAL   159      22.754  45.542  38.247  1.00  0.00           H
ATOM   2132 HG12 VAL   159      22.936  43.900  38.063  1.00  0.00           H
ATOM   2133 HG13 VAL   159      24.488  44.852  38.349  1.00  0.00           H
ATOM   2134  CG2 VAL   159      24.775  43.765  36.057  1.00  0.00           C
ATOM   2135 HG21 VAL   159      25.530  43.484  36.790  1.00  0.00           H
ATOM   2136 HG22 VAL   159      24.163  42.865  36.014  1.00  0.00           H
ATOM   2137 HG23 VAL   159      25.232  43.978  35.090  1.00  0.00           H
ATOM   2138  C   VAL   159      21.513  45.901  35.919  1.00  0.00           C
ATOM   2139  O   VAL   159      20.671  45.774  36.793  1.00  0.00           O
ATOM   2140  N   LEU   160      21.653  46.982  35.206  1.00  0.00           N
ATOM   2141  H   LEU   160      22.526  47.245  34.770  1.00  0.00           H
ATOM   2142  CA  LEU   160      20.696  48.181  35.336  1.00  0.00           C
ATOM   2143  HA  LEU   160      20.715  48.412  36.401  1.00  0.00           H
ATOM   2144  CB  LEU   160      21.233  49.442  34.471  1.00  0.00           C
ATOM   2145  HB2 LEU   160      21.511  49.100  33.475  1.00  0.00           H
ATOM   2146  HB3 LEU   160      20.307  50.017  34.447  1.00  0.00           H
ATOM   2147  CG  LEU   160      22.468  50.193  35.112  1.00  0.00           C
ATOM   2148  HG  LEU   160      23.156  49.441  35.498  1.00  0.00           H
ATOM   2149  CD1 LEU   160      22.993  51.127  34.024  1.00  0.00           C
ATOM   2150 HD11 LEU   160      22.052  51.526  33.645  1.00  0.00           H
ATOM   2151 HD12 LEU   160      23.587  51.933  34.455  1.00  0.00           H
ATOM   2152 HD13 LEU   160      23.625  50.590  33.317  1.00  0.00           H
ATOM   2153  CD2 LEU   160      22.102  50.934  36.340  1.00  0.00           C
ATOM   2154 HD21 LEU   160      21.707  51.861  35.925  1.00  0.00           H
ATOM   2155 HD22 LEU   160      21.436  50.353  36.979  1.00  0.00           H
ATOM   2156 HD23 LEU   160      23.026  51.214  36.845  1.00  0.00           H
ATOM   2157  C   LEU   160      19.249  47.855  35.035  1.00  0.00           C
ATOM   2158  O   LEU   160      18.407  48.129  35.886  1.00  0.00           O
ATOM   2159  N   HIE   161      18.988  46.959  34.048  1.00  0.00           N
ATOM   2160  H   HIE   161      19.774  46.838  33.426  1.00  0.00           H
ATOM   2161  CA  HIE   161      17.714  46.323  33.718  1.00  0.00           C
ATOM   2162  HA  HIE   161      16.952  47.098  33.636  1.00  0.00           H
ATOM   2163  CB  HIE   161      17.876  45.588  32.370  1.00  0.00           C
ATOM   2164  HB2 HIE   161      18.836  45.876  31.941  1.00  0.00           H
ATOM   2165  HB3 HIE   161      17.764  44.512  32.508  1.00  0.00           H
ATOM   2166  CG  HIE   161      16.808  45.986  31.429  1.00  0.00           C
ATOM   2167  ND1 HIE   161      16.131  45.036  30.625  1.00  0.00           N
ATOM   2168  CE1 HIE   161      15.327  45.704  29.745  1.00  0.00           C
ATOM   2169  HE1 HIE   161      14.692  45.148  29.071  1.00  0.00           H
ATOM   2170  NE2 HIE   161      15.521  47.062  29.940  1.00  0.00           N
ATOM   2171  HE2 HIE   161      15.118  47.726  29.294  1.00  0.00           H
ATOM   2172  CD2 HIE   161      16.558  47.202  30.901  1.00  0.00           C
ATOM   2173  HD2 HIE   161      17.017  48.067  31.358  1.00  0.00           H
ATOM   2174  C   HIE   161      17.266  45.394  34.819  1.00  0.00           C
ATOM   2175  O   HIE   161      16.159  45.475  35.362  1.00  0.00           O
ATOM   2176  N   ALA   162      18.138  44.442  35.189  1.00  0.00           N
ATOM   2177  H   ALA   162      18.857  44.207  34.520  1.00  0.00           H
ATOM   2178  CA  ALA   162      17.886  43.482  36.236  1.00  0.00           C
ATOM   2179  HA  ALA   162      16.944  43.064  35.882  1.00  0.00           H
ATOM   2180  CB  ALA   162      18.979  42.428  36.123  1.00  0.00           C
ATOM   2181  HB1 ALA   162      18.775  41.621  36.826  1.00  0.00           H
ATOM   2182  HB2 ALA   162      18.963  42.053  35.099  1.00  0.00           H
ATOM   2183  HB3 ALA   162      19.953  42.900  36.248  1.00  0.00           H
ATOM   2184  C   ALA   162      17.523  44.096  37.634  1.00  0.00           C
ATOM   2185  O   ALA   162      16.644  43.613  38.323  1.00  0.00           O
ATOM   2186  N   ARG   163      18.337  45.153  38.027  1.00  0.00           N
ATOM   2187  H   ARG   163      19.002  45.622  37.429  1.00  0.00           H
ATOM   2188  CA  ARG   163      18.123  45.762  39.379  1.00  0.00           C
ATOM   2189  HA  ARG   163      18.352  45.105  40.217  1.00  0.00           H
ATOM   2190  CB  ARG   163      19.171  46.941  39.395  1.00  0.00           C
ATOM   2191  HB2 ARG   163      20.159  46.496  39.274  1.00  0.00           H
ATOM   2192  HB3 ARG   163      18.997  47.611  38.552  1.00  0.00           H
ATOM   2193  CG  ARG   163      19.144  47.860  40.650  1.00  0.00           C
ATOM   2194  HG2 ARG   163      18.119  47.962  41.007  1.00  0.00           H
ATOM   2195  HG3 ARG   163      19.736  47.378  41.428  1.00  0.00           H
ATOM   2196  CD  ARG   163      19.670  49.242  40.410  1.00  0.00           C
ATOM   2197  HD2 ARG   163      19.701  49.717  41.391  1.00  0.00           H
ATOM   2198  HD3 ARG   163      20.685  49.153  40.024  1.00  0.00           H
ATOM   2199  NE  ARG   163      18.886  50.007  39.456  1.00  0.00           N
ATOM   2200  HE  ARG   163      17.918  49.827  39.230  1.00  0.00           H
ATOM   2201  CZ  ARG   163      19.368  51.056  38.897  1.00  0.00           C
ATOM   2202  NH1 ARG   163      20.519  51.612  39.232  1.00  0.00           N
ATOM   2203 HH11 ARG   163      20.793  52.451  38.740  1.00  0.00           H
ATOM   2204 HH12 ARG   163      21.087  51.342  40.022  1.00  0.00           H
ATOM   2205  NH2 ARG   163      18.602  51.712  38.093  1.00  0.00           N
ATOM   2206 HH21 ARG   163      17.659  51.356  38.028  1.00  0.00           H
ATOM   2207 HH22 ARG   163      18.615  52.681  38.375  1.00  0.00           H
ATOM   2208  C   ARG   163      16.706  46.292  39.592  1.00  0.00           C
ATOM   2209  O   ARG   163      15.993  45.878  40.524  1.00  0.00           O
ATOM   2210  N   ASP   164      16.206  46.994  38.611  1.00  0.00           N
ATOM   2211  H   ASP   164      16.739  46.864  37.763  1.00  0.00           H
ATOM   2212  CA  ASP   164      14.935  47.642  38.551  1.00  0.00           C
ATOM   2213  HA  ASP   164      14.553  48.023  39.499  1.00  0.00           H
ATOM   2214  CB  ASP   164      14.871  48.884  37.574  1.00  0.00           C
ATOM   2215  HB2 ASP   164      15.321  48.645  36.610  1.00  0.00           H
ATOM   2216  HB3 ASP   164      13.844  49.172  37.351  1.00  0.00           H
ATOM   2217  CG  ASP   164      15.641  50.069  38.149  1.00  0.00           C
ATOM   2218  OD1 ASP   164      16.018  50.937  37.350  1.00  0.00           O
ATOM   2219  OD2 ASP   164      16.003  50.065  39.387  1.00  0.00           O
ATOM   2220  C   ASP   164      13.825  46.587  38.180  1.00  0.00           C
ATOM   2221  O   ASP   164      12.615  46.942  38.209  1.00  0.00           O
ATOM   2222  N   LYS   165      14.113  45.481  37.456  1.00  0.00           N
ATOM   2223  H   LYS   165      15.065  45.416  37.124  1.00  0.00           H
ATOM   2224  CA  LYS   165      13.249  44.271  37.300  1.00  0.00           C
ATOM   2225  HA  LYS   165      12.260  44.608  36.990  1.00  0.00           H
ATOM   2226  CB  LYS   165      13.786  43.377  36.182  1.00  0.00           C
ATOM   2227  HB2 LYS   165      14.836  43.158  36.377  1.00  0.00           H
ATOM   2228  HB3 LYS   165      13.201  42.464  36.295  1.00  0.00           H
ATOM   2229  CG  LYS   165      13.384  43.982  34.824  1.00  0.00           C
ATOM   2230  HG2 LYS   165      12.296  43.911  34.796  1.00  0.00           H
ATOM   2231  HG3 LYS   165      13.626  45.043  34.771  1.00  0.00           H
ATOM   2232  CD  LYS   165      14.063  43.340  33.654  1.00  0.00           C
ATOM   2233  HD2 LYS   165      14.203  44.153  32.940  1.00  0.00           H
ATOM   2234  HD3 LYS   165      14.958  42.891  34.084  1.00  0.00           H
ATOM   2235  CE  LYS   165      13.012  42.359  33.043  1.00  0.00           C
ATOM   2236  HE2 LYS   165      12.729  41.547  33.713  1.00  0.00           H
ATOM   2237  HE3 LYS   165      12.097  42.866  32.736  1.00  0.00           H
ATOM   2238  NZ  LYS   165      13.525  41.825  31.743  1.00  0.00           N
ATOM   2239  HZ1 LYS   165      14.483  41.506  31.721  1.00  0.00           H
ATOM   2240  HZ2 LYS   165      12.929  41.146  31.291  1.00  0.00           H
ATOM   2241  HZ3 LYS   165      13.497  42.632  31.137  1.00  0.00           H
ATOM   2242  C   LYS   165      12.947  43.505  38.536  1.00  0.00           C
ATOM   2243  O   LYS   165      11.790  43.154  38.674  1.00  0.00           O
ATOM   2244  N   TRP   166      13.928  43.120  39.294  1.00  0.00           N
ATOM   2245  H   TRP   166      14.859  43.437  39.065  1.00  0.00           H
ATOM   2246  CA  TRP   166      13.801  41.934  40.142  1.00  0.00           C
ATOM   2247  HA  TRP   166      12.785  41.573  40.297  1.00  0.00           H
ATOM   2248  CB  TRP   166      14.539  40.710  39.538  1.00  0.00           C
ATOM   2249  HB2 TRP   166      15.589  40.929  39.341  1.00  0.00           H
ATOM   2250  HB3 TRP   166      14.449  39.941  40.304  1.00  0.00           H
ATOM   2251  CG  TRP   166      14.023  40.201  38.234  1.00  0.00           C
ATOM   2252  CD1 TRP   166      12.754  39.941  37.882  1.00  0.00           C
ATOM   2253  HD1 TRP   166      11.950  39.922  38.603  1.00  0.00           H
ATOM   2254  NE1 TRP   166      12.623  39.768  36.539  1.00  0.00           N
ATOM   2255  HE1 TRP   166      11.831  39.283  36.143  1.00  0.00           H
ATOM   2256  CE2 TRP   166      13.813  39.940  35.849  1.00  0.00           C
ATOM   2257  CZ2 TRP   166      14.227  39.785  34.522  1.00  0.00           C
ATOM   2258  HZ2 TRP   166      13.536  39.498  33.742  1.00  0.00           H
ATOM   2259  CH2 TRP   166      15.646  39.770  34.217  1.00  0.00           C
ATOM   2260  HH2 TRP   166      15.872  39.461  33.207  1.00  0.00           H
ATOM   2261  CZ3 TRP   166      16.556  40.016  35.268  1.00  0.00           C
ATOM   2262  HZ3 TRP   166      17.619  39.940  35.092  1.00  0.00           H
ATOM   2263  CE3 TRP   166      16.086  40.277  36.566  1.00  0.00           C
ATOM   2264  HE3 TRP   166      16.790  40.459  37.364  1.00  0.00           H
ATOM   2265  CD2 TRP   166      14.746  40.070  36.940  1.00  0.00           C
ATOM   2266  C   TRP   166      14.147  42.212  41.626  1.00  0.00           C
ATOM   2267  O   TRP   166      13.562  41.528  42.423  1.00  0.00           O
ATOM   2268  N   LEU   167      14.911  43.255  42.005  1.00  0.00           N
ATOM   2269  H   LEU   167      15.137  43.999  41.359  1.00  0.00           H
ATOM   2270  CA  LEU   167      15.309  43.528  43.399  1.00  0.00           C
ATOM   2271  HA  LEU   167      15.618  42.515  43.657  1.00  0.00           H
ATOM   2272  CB  LEU   167      16.488  44.552  43.416  1.00  0.00           C
ATOM   2273  HB2 LEU   167      17.161  44.144  42.662  1.00  0.00           H
ATOM   2274  HB3 LEU   167      16.105  45.529  43.123  1.00  0.00           H
ATOM   2275  CG  LEU   167      17.227  44.759  44.735  1.00  0.00           C
ATOM   2276  HG  LEU   167      16.499  44.906  45.533  1.00  0.00           H
ATOM   2277  CD1 LEU   167      17.915  43.516  45.101  1.00  0.00           C
ATOM   2278 HD11 LEU   167      18.358  43.606  46.093  1.00  0.00           H
ATOM   2279 HD12 LEU   167      17.315  42.606  45.088  1.00  0.00           H
ATOM   2280 HD13 LEU   167      18.705  43.356  44.367  1.00  0.00           H
ATOM   2281  CD2 LEU   167      18.234  45.842  44.747  1.00  0.00           C
ATOM   2282 HD21 LEU   167      18.981  45.717  43.963  1.00  0.00           H
ATOM   2283 HD22 LEU   167      17.696  46.761  44.517  1.00  0.00           H
ATOM   2284 HD23 LEU   167      18.728  45.910  45.717  1.00  0.00           H
ATOM   2285  C   LEU   167      14.250  43.990  44.373  1.00  0.00           C
ATOM   2286  O   LEU   167      13.444  44.833  44.055  1.00  0.00           O
ATOM   2287  N   ALA   168      14.104  43.207  45.405  1.00  0.00           N
ATOM   2288  H   ALA   168      14.643  42.353  45.389  1.00  0.00           H
ATOM   2289  CA  ALA   168      13.227  43.452  46.554  1.00  0.00           C
ATOM   2290  HA  ALA   168      12.241  43.490  46.090  1.00  0.00           H
ATOM   2291  CB  ALA   168      13.518  42.465  47.649  1.00  0.00           C
ATOM   2292  HB1 ALA   168      13.010  42.706  48.583  1.00  0.00           H
ATOM   2293  HB2 ALA   168      13.162  41.475  47.365  1.00  0.00           H
ATOM   2294  HB3 ALA   168      14.571  42.398  47.921  1.00  0.00           H
ATOM   2295  C   ALA   168      13.463  44.919  47.213  1.00  0.00           C
ATOM   2296  O   ALA   168      14.573  45.445  47.078  1.00  0.00           O
ATOM   2297  N   PRO   169      12.407  45.448  47.914  1.00  0.00           N
ATOM   2298  CD  PRO   169      11.042  44.939  47.697  1.00  0.00           C
ATOM   2299  HD2 PRO   169      10.995  43.927  48.099  1.00  0.00           H
ATOM   2300  HD3 PRO   169      10.784  44.925  46.638  1.00  0.00           H
ATOM   2301  CG  PRO   169      10.141  45.973  48.445  1.00  0.00           C
ATOM   2302  HG2 PRO   169       9.648  45.510  49.300  1.00  0.00           H
ATOM   2303  HG3 PRO   169       9.372  46.296  47.744  1.00  0.00           H
ATOM   2304  CB  PRO   169      11.052  47.192  48.805  1.00  0.00           C
ATOM   2305  HB2 PRO   169      11.009  47.404  49.874  1.00  0.00           H
ATOM   2306  HB3 PRO   169      10.729  48.102  48.301  1.00  0.00           H
ATOM   2307  CA  PRO   169      12.412  46.805  48.460  1.00  0.00           C
ATOM   2308  HA  PRO   169      12.789  47.466  47.680  1.00  0.00           H
ATOM   2309  C   PRO   169      13.449  46.990  49.625  1.00  0.00           C
ATOM   2310  O   PRO   169      14.505  47.685  49.609  1.00  0.00           O
ATOM   2311  N   ASP   170      13.360  46.136  50.638  1.00  0.00           N
ATOM   2312  H   ASP   170      12.587  45.526  50.862  1.00  0.00           H
ATOM   2313  CA  ASP   170      14.503  45.815  51.548  1.00  0.00           C
ATOM   2314  HA  ASP   170      15.084  46.715  51.747  1.00  0.00           H
ATOM   2315  CB  ASP   170      14.020  45.298  52.940  1.00  0.00           C
ATOM   2316  HB2 ASP   170      13.300  45.934  53.456  1.00  0.00           H
ATOM   2317  HB3 ASP   170      13.499  44.357  52.763  1.00  0.00           H
ATOM   2318  CG  ASP   170      15.105  44.865  53.932  1.00  0.00           C
ATOM   2319  OD1 ASP   170      14.725  44.191  54.919  1.00  0.00           O
ATOM   2320  OD2 ASP   170      16.286  45.291  53.857  1.00  0.00           O
ATOM   2321  C   ASP   170      15.400  44.703  50.892  1.00  0.00           C
ATOM   2322  O   ASP   170      15.095  43.513  51.057  1.00  0.00           O
ATOM   2323  N   GLY   171      16.327  45.082  50.026  1.00  0.00           N
ATOM   2324  H   GLY   171      16.357  46.089  49.954  1.00  0.00           H
ATOM   2325  CA  GLY   171      17.103  44.155  49.150  1.00  0.00           C
ATOM   2326  HA2 GLY   171      17.354  43.185  49.579  1.00  0.00           H
ATOM   2327  HA3 GLY   171      16.493  43.896  48.284  1.00  0.00           H
ATOM   2328  C   GLY   171      18.543  44.605  48.764  1.00  0.00           C
ATOM   2329  O   GLY   171      18.849  45.817  48.658  1.00  0.00           O
ATOM   2330  N   LEU   172      19.330  43.641  48.318  1.00  0.00           N
ATOM   2331  H   LEU   172      19.076  42.668  48.414  1.00  0.00           H
ATOM   2332  CA  LEU   172      20.782  43.763  48.450  1.00  0.00           C
ATOM   2333  HA  LEU   172      20.982  44.763  48.835  1.00  0.00           H
ATOM   2334  CB  LEU   172      21.258  42.726  49.533  1.00  0.00           C
ATOM   2335  HB2 LEU   172      20.565  42.901  50.356  1.00  0.00           H
ATOM   2336  HB3 LEU   172      21.130  41.708  49.164  1.00  0.00           H
ATOM   2337  CG  LEU   172      22.757  42.703  49.936  1.00  0.00           C
ATOM   2338  HG  LEU   172      23.213  42.606  48.951  1.00  0.00           H
ATOM   2339  CD1 LEU   172      23.290  43.976  50.619  1.00  0.00           C
ATOM   2340 HD11 LEU   172      24.266  43.773  51.059  1.00  0.00           H
ATOM   2341 HD12 LEU   172      23.463  44.698  49.820  1.00  0.00           H
ATOM   2342 HD13 LEU   172      22.627  44.354  51.397  1.00  0.00           H
ATOM   2343  CD2 LEU   172      23.258  41.488  50.704  1.00  0.00           C
ATOM   2344 HD21 LEU   172      22.621  41.310  51.571  1.00  0.00           H
ATOM   2345 HD22 LEU   172      23.442  40.639  50.046  1.00  0.00           H
ATOM   2346 HD23 LEU   172      24.232  41.709  51.141  1.00  0.00           H
ATOM   2347  C   LEU   172      21.561  43.611  47.080  1.00  0.00           C
ATOM   2348  O   LEU   172      21.142  42.865  46.169  1.00  0.00           O
ATOM   2349  N   ILE   173      22.646  44.391  46.940  1.00  0.00           N
ATOM   2350  H   ILE   173      22.929  44.887  47.773  1.00  0.00           H
ATOM   2351  CA  ILE   173      23.556  44.383  45.788  1.00  0.00           C
ATOM   2352  HA  ILE   173      23.322  43.554  45.121  1.00  0.00           H
ATOM   2353  CB  ILE   173      23.519  45.687  44.925  1.00  0.00           C
ATOM   2354  HB  ILE   173      24.068  46.398  45.543  1.00  0.00           H
ATOM   2355  CG2 ILE   173      24.261  45.419  43.592  1.00  0.00           C
ATOM   2356 HG21 ILE   173      24.333  46.340  43.014  1.00  0.00           H
ATOM   2357 HG22 ILE   173      25.305  45.177  43.796  1.00  0.00           H
ATOM   2358 HG23 ILE   173      23.776  44.676  42.960  1.00  0.00           H
ATOM   2359  CG1 ILE   173      22.099  46.171  44.621  1.00  0.00           C
ATOM   2360 HG12 ILE   173      21.449  45.397  44.214  1.00  0.00           H
ATOM   2361 HG13 ILE   173      21.729  46.605  45.550  1.00  0.00           H
ATOM   2362  CD1 ILE   173      22.106  47.377  43.641  1.00  0.00           C
ATOM   2363 HD11 ILE   173      21.184  47.944  43.769  1.00  0.00           H
ATOM   2364 HD12 ILE   173      22.933  48.053  43.858  1.00  0.00           H
ATOM   2365 HD13 ILE   173      22.003  46.969  42.635  1.00  0.00           H
ATOM   2366  C   ILE   173      24.985  44.116  46.187  1.00  0.00           C
ATOM   2367  O   ILE   173      25.460  44.577  47.193  1.00  0.00           O
ATOM   2368  N   PHE   174      25.673  43.227  45.487  1.00  0.00           N
ATOM   2369  H   PHE   174      25.156  42.883  44.690  1.00  0.00           H
ATOM   2370  CA  PHE   174      26.689  42.311  46.140  1.00  0.00           C
ATOM   2371  HA  PHE   174      27.068  42.782  47.047  1.00  0.00           H
ATOM   2372  CB  PHE   174      25.849  41.066  46.676  1.00  0.00           C
ATOM   2373  HB2 PHE   174      25.060  41.341  47.377  1.00  0.00           H
ATOM   2374  HB3 PHE   174      25.379  40.547  45.841  1.00  0.00           H
ATOM   2375  CG  PHE   174      26.718  40.083  47.423  1.00  0.00           C
ATOM   2376  CD1 PHE   174      27.255  38.999  46.731  1.00  0.00           C
ATOM   2377  HD1 PHE   174      27.060  38.957  45.670  1.00  0.00           H
ATOM   2378  CE1 PHE   174      28.308  38.277  47.328  1.00  0.00           C
ATOM   2379  HE1 PHE   174      28.976  37.731  46.679  1.00  0.00           H
ATOM   2380  CZ  PHE   174      28.380  38.315  48.731  1.00  0.00           C
ATOM   2381  HZ  PHE   174      29.191  37.854  49.276  1.00  0.00           H
ATOM   2382  CE2 PHE   174      27.658  39.187  49.544  1.00  0.00           C
ATOM   2383  HE2 PHE   174      27.890  39.197  50.598  1.00  0.00           H
ATOM   2384  CD2 PHE   174      26.886  40.172  48.861  1.00  0.00           C
ATOM   2385  HD2 PHE   174      26.617  41.076  49.387  1.00  0.00           H
ATOM   2386  C   PHE   174      27.836  42.003  45.142  1.00  0.00           C
ATOM   2387  O   PHE   174      27.718  41.095  44.276  1.00  0.00           O
ATOM   2388  N   PRO   175      29.016  42.717  45.194  1.00  0.00           N
ATOM   2389  CD  PRO   175      30.310  42.209  44.792  1.00  0.00           C
ATOM   2390  HD2 PRO   175      30.174  42.058  43.721  1.00  0.00           H
ATOM   2391  HD3 PRO   175      30.639  41.249  45.189  1.00  0.00           H
ATOM   2392  CG  PRO   175      31.364  43.228  45.130  1.00  0.00           C
ATOM   2393  HG2 PRO   175      31.892  43.710  44.307  1.00  0.00           H
ATOM   2394  HG3 PRO   175      32.109  42.802  45.801  1.00  0.00           H
ATOM   2395  CB  PRO   175      30.640  44.293  45.864  1.00  0.00           C
ATOM   2396  HB2 PRO   175      30.854  45.251  45.389  1.00  0.00           H
ATOM   2397  HB3 PRO   175      31.039  44.334  46.878  1.00  0.00           H
ATOM   2398  CA  PRO   175      29.134  43.999  45.879  1.00  0.00           C
ATOM   2399  HA  PRO   175      28.867  43.905  46.931  1.00  0.00           H
ATOM   2400  C   PRO   175      28.392  45.173  45.321  1.00  0.00           C
ATOM   2401  O   PRO   175      28.250  45.366  44.084  1.00  0.00           O
ATOM   2402  N   ASP   176      27.859  46.051  46.180  1.00  0.00           N
ATOM   2403  H   ASP   176      28.000  45.954  47.176  1.00  0.00           H
ATOM   2404  CA  ASP   176      27.066  47.278  45.725  1.00  0.00           C
ATOM   2405  HA  ASP   176      26.368  46.897  44.979  1.00  0.00           H
ATOM   2406  CB  ASP   176      26.245  47.836  46.892  1.00  0.00           C
ATOM   2407  HB2 ASP   176      25.949  48.865  46.690  1.00  0.00           H
ATOM   2408  HB3 ASP   176      25.442  47.138  47.128  1.00  0.00           H
ATOM   2409  CG  ASP   176      27.080  47.934  48.208  1.00  0.00           C
ATOM   2410  OD1 ASP   176      27.615  49.045  48.427  1.00  0.00           O
ATOM   2411  OD2 ASP   176      27.131  46.949  48.990  1.00  0.00           O
ATOM   2412  C   ASP   176      27.958  48.273  44.930  1.00  0.00           C
ATOM   2413  O   ASP   176      27.526  48.874  43.908  1.00  0.00           O
ATOM   2414  N   ARG   177      29.196  48.405  45.392  1.00  0.00           N
ATOM   2415  H   ARG   177      29.292  47.988  46.306  1.00  0.00           H
ATOM   2416  CA  ARG   177      29.925  49.596  45.096  1.00  0.00           C
ATOM   2417  HA  ARG   177      29.317  50.152  44.383  1.00  0.00           H
ATOM   2418  CB  ARG   177      30.183  50.415  46.419  1.00  0.00           C
ATOM   2419  HB2 ARG   177      30.069  49.837  47.336  1.00  0.00           H
ATOM   2420  HB3 ARG   177      31.163  50.892  46.426  1.00  0.00           H
ATOM   2421  CG  ARG   177      29.221  51.593  46.363  1.00  0.00           C
ATOM   2422  HG2 ARG   177      29.579  52.205  45.534  1.00  0.00           H
ATOM   2423  HG3 ARG   177      28.178  51.294  46.256  1.00  0.00           H
ATOM   2424  CD  ARG   177      29.235  52.550  47.643  1.00  0.00           C
ATOM   2425  HD2 ARG   177      28.442  53.255  47.392  1.00  0.00           H
ATOM   2426  HD3 ARG   177      28.956  51.965  48.520  1.00  0.00           H
ATOM   2427  NE  ARG   177      30.609  53.066  47.831  1.00  0.00           N
ATOM   2428  HE  ARG   177      30.772  53.906  47.295  1.00  0.00           H
ATOM   2429  CZ  ARG   177      31.558  52.687  48.684  1.00  0.00           C
ATOM   2430  NH1 ARG   177      32.669  53.353  48.586  1.00  0.00           N
ATOM   2431 HH11 ARG   177      32.822  54.032  47.853  1.00  0.00           H
ATOM   2432 HH12 ARG   177      33.543  52.958  48.902  1.00  0.00           H
ATOM   2433  NH2 ARG   177      31.528  51.582  49.339  1.00  0.00           N
ATOM   2434 HH21 ARG   177      30.752  50.937  49.295  1.00  0.00           H
ATOM   2435 HH22 ARG   177      32.262  51.358  49.995  1.00  0.00           H
ATOM   2436  C   ARG   177      31.220  49.199  44.278  1.00  0.00           C
ATOM   2437  O   ARG   177      31.918  48.280  44.708  1.00  0.00           O
ATOM   2438  N   ALA   178      31.548  49.941  43.224  1.00  0.00           N
ATOM   2439  H   ALA   178      31.027  50.776  43.000  1.00  0.00           H
ATOM   2440  CA  ALA   178      32.870  49.851  42.501  1.00  0.00           C
ATOM   2441  HA  ALA   178      33.526  49.462  43.279  1.00  0.00           H
ATOM   2442  CB  ALA   178      32.739  49.025  41.240  1.00  0.00           C
ATOM   2443  HB1 ALA   178      33.748  48.755  40.928  1.00  0.00           H
ATOM   2444  HB2 ALA   178      32.175  48.130  41.502  1.00  0.00           H
ATOM   2445  HB3 ALA   178      32.248  49.619  40.469  1.00  0.00           H
ATOM   2446  C   ALA   178      33.362  51.330  42.303  1.00  0.00           C
ATOM   2447  O   ALA   178      32.567  52.211  41.929  1.00  0.00           O
ATOM   2448  N   THR   179      34.631  51.605  42.592  1.00  0.00           N
ATOM   2449  H   THR   179      35.118  50.860  43.069  1.00  0.00           H
ATOM   2450  CA  THR   179      35.252  52.871  42.535  1.00  0.00           C
ATOM   2451  HA  THR   179      34.623  53.628  42.065  1.00  0.00           H
ATOM   2452  CB  THR   179      35.592  53.454  43.913  1.00  0.00           C
ATOM   2453  HB  THR   179      36.481  52.905  44.224  1.00  0.00           H
ATOM   2454  CG2 THR   179      36.048  54.955  43.794  1.00  0.00           C
ATOM   2455 HG21 THR   179      36.785  55.168  43.020  1.00  0.00           H
ATOM   2456 HG22 THR   179      35.141  55.428  43.417  1.00  0.00           H
ATOM   2457 HG23 THR   179      36.299  55.357  44.776  1.00  0.00           H
ATOM   2458  OG1 THR   179      34.490  53.499  44.799  1.00  0.00           O
ATOM   2459  HG1 THR   179      34.276  52.621  45.124  1.00  0.00           H
ATOM   2460  C   THR   179      36.527  52.721  41.669  1.00  0.00           C
ATOM   2461  O   THR   179      37.360  52.025  42.171  1.00  0.00           O
ATOM   2462  N   LEU   180      36.769  53.666  40.719  1.00  0.00           N
ATOM   2463  H   LEU   180      36.151  54.461  40.650  1.00  0.00           H
ATOM   2464  CA  LEU   180      38.008  53.686  39.931  1.00  0.00           C
ATOM   2465  HA  LEU   180      38.351  52.654  39.999  1.00  0.00           H
ATOM   2466  CB  LEU   180      37.688  54.162  38.519  1.00  0.00           C
ATOM   2467  HB2 LEU   180      36.870  53.557  38.127  1.00  0.00           H
ATOM   2468  HB3 LEU   180      37.577  55.234  38.678  1.00  0.00           H
ATOM   2469  CG  LEU   180      38.807  53.821  37.528  1.00  0.00           C
ATOM   2470  HG  LEU   180      39.763  53.618  38.010  1.00  0.00           H
ATOM   2471  CD1 LEU   180      38.430  52.592  36.790  1.00  0.00           C
ATOM   2472 HD11 LEU   180      37.692  52.838  36.025  1.00  0.00           H
ATOM   2473 HD12 LEU   180      39.319  52.285  36.239  1.00  0.00           H
ATOM   2474 HD13 LEU   180      38.392  51.789  37.525  1.00  0.00           H
ATOM   2475  CD2 LEU   180      38.944  55.090  36.613  1.00  0.00           C
ATOM   2476 HD21 LEU   180      38.063  55.146  35.975  1.00  0.00           H
ATOM   2477 HD22 LEU   180      39.202  56.006  37.146  1.00  0.00           H
ATOM   2478 HD23 LEU   180      39.653  54.824  35.829  1.00  0.00           H
ATOM   2479  C   LEU   180      39.021  54.650  40.617  1.00  0.00           C
ATOM   2480  O   LEU   180      38.697  55.788  40.910  1.00  0.00           O
ATOM   2481  N   TYR   181      40.287  54.257  40.733  1.00  0.00           N
ATOM   2482  H   TYR   181      40.579  53.393  40.301  1.00  0.00           H
ATOM   2483  CA  TYR   181      41.406  55.114  40.981  1.00  0.00           C
ATOM   2484  HA  TYR   181      41.105  56.159  40.899  1.00  0.00           H
ATOM   2485  CB  TYR   181      42.110  54.736  42.301  1.00  0.00           C
ATOM   2486  HB2 TYR   181      42.341  53.671  42.335  1.00  0.00           H
ATOM   2487  HB3 TYR   181      43.125  55.129  42.240  1.00  0.00           H
ATOM   2488  CG  TYR   181      41.506  54.977  43.646  1.00  0.00           C
ATOM   2489  CD1 TYR   181      42.246  55.713  44.617  1.00  0.00           C
ATOM   2490  HD1 TYR   181      43.314  55.837  44.508  1.00  0.00           H
ATOM   2491  CE1 TYR   181      41.709  55.765  45.923  1.00  0.00           C
ATOM   2492  HE1 TYR   181      42.352  56.158  46.697  1.00  0.00           H
ATOM   2493  CZ  TYR   181      40.441  55.159  46.250  1.00  0.00           C
ATOM   2494  OH  TYR   181      40.009  55.182  47.537  1.00  0.00           O
ATOM   2495  HH  TYR   181      39.318  54.528  47.664  1.00  0.00           H
ATOM   2496  CE2 TYR   181      39.761  54.437  45.298  1.00  0.00           C
ATOM   2497  HE2 TYR   181      38.881  53.845  45.500  1.00  0.00           H
ATOM   2498  CD2 TYR   181      40.288  54.351  43.942  1.00  0.00           C
ATOM   2499  HD2 TYR   181      39.780  53.760  43.194  1.00  0.00           H
ATOM   2500  C   TYR   181      42.424  54.971  39.840  1.00  0.00           C
ATOM   2501  O   TYR   181      42.127  54.151  38.926  1.00  0.00           O
ATOM   2502  N   VAL   182      43.486  55.856  39.762  1.00  0.00           N
ATOM   2503  H   VAL   182      43.588  56.543  40.495  1.00  0.00           H
ATOM   2504  CA  VAL   182      44.567  55.929  38.766  1.00  0.00           C
ATOM   2505  HA  VAL   182      44.817  54.936  38.390  1.00  0.00           H
ATOM   2506  CB  VAL   182      44.042  56.836  37.503  1.00  0.00           C
ATOM   2507  HB  VAL   182      43.367  57.543  37.986  1.00  0.00           H
ATOM   2508  CG1 VAL   182      45.120  57.820  36.997  1.00  0.00           C
ATOM   2509 HG11 VAL   182      45.407  58.504  37.796  1.00  0.00           H
ATOM   2510 HG12 VAL   182      46.043  57.327  36.692  1.00  0.00           H
ATOM   2511 HG13 VAL   182      44.760  58.487  36.215  1.00  0.00           H
ATOM   2512  CG2 VAL   182      43.279  56.156  36.365  1.00  0.00           C
ATOM   2513 HG21 VAL   182      43.422  56.619  35.389  1.00  0.00           H
ATOM   2514 HG22 VAL   182      43.567  55.110  36.470  1.00  0.00           H
ATOM   2515 HG23 VAL   182      42.233  56.173  36.671  1.00  0.00           H
ATOM   2516  C   VAL   182      45.885  56.464  39.406  1.00  0.00           C
ATOM   2517  O   VAL   182      45.836  57.129  40.421  1.00  0.00           O
ATOM   2518  N   THR   183      47.023  56.077  38.812  1.00  0.00           N
ATOM   2519  H   THR   183      46.924  55.582  37.937  1.00  0.00           H
ATOM   2520  CA  THR   183      48.370  56.574  39.254  1.00  0.00           C
ATOM   2521  HA  THR   183      48.393  57.577  39.679  1.00  0.00           H
ATOM   2522  CB  THR   183      48.831  55.768  40.424  1.00  0.00           C
ATOM   2523  HB  THR   183      47.883  55.479  40.878  1.00  0.00           H
ATOM   2524  CG2 THR   183      49.525  54.496  39.996  1.00  0.00           C
ATOM   2525 HG21 THR   183      49.021  53.742  40.602  1.00  0.00           H
ATOM   2526 HG22 THR   183      49.394  54.253  38.942  1.00  0.00           H
ATOM   2527 HG23 THR   183      50.583  54.597  40.237  1.00  0.00           H
ATOM   2528  OG1 THR   183      49.606  56.674  41.262  1.00  0.00           O
ATOM   2529  HG1 THR   183      50.038  56.083  41.883  1.00  0.00           H
ATOM   2530  C   THR   183      49.318  56.624  37.958  1.00  0.00           C
ATOM   2531  O   THR   183      48.902  56.016  36.963  1.00  0.00           O
ATOM   2532  N   ALA   184      50.502  57.192  38.074  1.00  0.00           N
ATOM   2533  H   ALA   184      50.754  57.519  38.996  1.00  0.00           H
ATOM   2534  CA  ALA   184      51.438  57.440  36.915  1.00  0.00           C
ATOM   2535  HA  ALA   184      51.059  57.199  35.922  1.00  0.00           H
ATOM   2536  CB  ALA   184      51.722  58.912  36.860  1.00  0.00           C
ATOM   2537  HB1 ALA   184      52.409  59.069  36.028  1.00  0.00           H
ATOM   2538  HB2 ALA   184      50.773  59.444  36.805  1.00  0.00           H
ATOM   2539  HB3 ALA   184      52.274  59.237  37.742  1.00  0.00           H
ATOM   2540  C   ALA   184      52.704  56.558  37.022  1.00  0.00           C
ATOM   2541  O   ALA   184      53.061  56.374  38.188  1.00  0.00           O
ATOM   2542  N   ILE   185      53.351  56.066  35.949  1.00  0.00           N
ATOM   2543  H   ILE   185      53.021  56.397  35.053  1.00  0.00           H
ATOM   2544  CA  ILE   185      54.337  54.891  35.965  1.00  0.00           C
ATOM   2545  HA  ILE   185      54.798  54.822  36.950  1.00  0.00           H
ATOM   2546  CB  ILE   185      53.602  53.592  35.658  1.00  0.00           C
ATOM   2547  HB  ILE   185      54.354  52.815  35.516  1.00  0.00           H
ATOM   2548  CG2 ILE   185      52.743  53.047  36.825  1.00  0.00           C
ATOM   2549 HG21 ILE   185      53.378  53.155  37.704  1.00  0.00           H
ATOM   2550 HG22 ILE   185      51.903  53.730  36.956  1.00  0.00           H
ATOM   2551 HG23 ILE   185      52.360  52.028  36.776  1.00  0.00           H
ATOM   2552  CG1 ILE   185      52.637  53.567  34.366  1.00  0.00           C
ATOM   2553 HG12 ILE   185      51.767  54.187  34.583  1.00  0.00           H
ATOM   2554 HG13 ILE   185      53.156  54.045  33.536  1.00  0.00           H
ATOM   2555  CD1 ILE   185      52.061  52.253  33.874  1.00  0.00           C
ATOM   2556 HD11 ILE   185      51.850  51.663  34.766  1.00  0.00           H
ATOM   2557 HD12 ILE   185      51.150  52.458  33.313  1.00  0.00           H
ATOM   2558 HD13 ILE   185      52.871  51.775  33.323  1.00  0.00           H
ATOM   2559  C   ILE   185      55.382  55.240  34.899  1.00  0.00           C
ATOM   2560  O   ILE   185      55.024  55.821  33.864  1.00  0.00           O
ATOM   2561  N   GLU   186      56.589  54.833  35.051  1.00  0.00           N
ATOM   2562  H   GLU   186      56.782  54.369  35.927  1.00  0.00           H
ATOM   2563  CA  GLU   186      57.546  54.645  34.056  1.00  0.00           C
ATOM   2564  HA  GLU   186      57.341  55.448  33.348  1.00  0.00           H
ATOM   2565  CB  GLU   186      58.955  54.718  34.509  1.00  0.00           C
ATOM   2566  HB2 GLU   186      59.603  54.970  33.669  1.00  0.00           H
ATOM   2567  HB3 GLU   186      59.124  55.420  35.325  1.00  0.00           H
ATOM   2568  CG  GLU   186      59.422  53.421  35.211  1.00  0.00           C
ATOM   2569  HG2 GLU   186      58.777  53.289  36.079  1.00  0.00           H
ATOM   2570  HG3 GLU   186      59.385  52.532  34.581  1.00  0.00           H
ATOM   2571  CD  GLU   186      60.822  53.620  35.770  1.00  0.00           C
ATOM   2572  OE1 GLU   186      61.852  53.691  35.040  1.00  0.00           O
ATOM   2573  OE2 GLU   186      61.016  53.170  36.947  1.00  0.00           O
ATOM   2574  C   GLU   186      57.344  53.371  33.271  1.00  0.00           C
ATOM   2575  O   GLU   186      56.738  52.393  33.709  1.00  0.00           O
ATOM   2576  N   ASP   187      57.962  53.237  32.049  1.00  0.00           N
ATOM   2577  H   ASP   187      58.442  54.033  31.655  1.00  0.00           H
ATOM   2578  CA  ASP   187      57.672  52.006  31.224  1.00  0.00           C
ATOM   2579  HA  ASP   187      56.624  51.859  31.487  1.00  0.00           H
ATOM   2580  CB  ASP   187      57.663  52.333  29.672  1.00  0.00           C
ATOM   2581  HB2 ASP   187      57.031  53.192  29.446  1.00  0.00           H
ATOM   2582  HB3 ASP   187      58.670  52.632  29.381  1.00  0.00           H
ATOM   2583  CG  ASP   187      57.289  51.126  28.856  1.00  0.00           C
ATOM   2584  OD1 ASP   187      56.504  50.272  29.331  1.00  0.00           O
ATOM   2585  OD2 ASP   187      57.840  51.139  27.739  1.00  0.00           O
ATOM   2586  C   ASP   187      58.532  50.806  31.663  1.00  0.00           C
ATOM   2587  O   ASP   187      59.743  50.798  31.799  1.00  0.00           O
ATOM   2588  N   ARG   188      57.877  49.705  31.678  1.00  0.00           N
ATOM   2589  H   ARG   188      56.951  49.769  31.279  1.00  0.00           H
ATOM   2590  CA  ARG   188      58.469  48.352  31.971  1.00  0.00           C
ATOM   2591  HA  ARG   188      59.366  48.475  32.578  1.00  0.00           H
ATOM   2592  CB  ARG   188      57.389  47.682  32.794  1.00  0.00           C
ATOM   2593  HB2 ARG   188      57.016  48.457  33.463  1.00  0.00           H
ATOM   2594  HB3 ARG   188      56.579  47.380  32.130  1.00  0.00           H
ATOM   2595  CG  ARG   188      57.943  46.569  33.720  1.00  0.00           C
ATOM   2596  HG2 ARG   188      58.545  45.912  33.093  1.00  0.00           H
ATOM   2597  HG3 ARG   188      58.508  47.101  34.485  1.00  0.00           H
ATOM   2598  CD  ARG   188      56.790  45.796  34.499  1.00  0.00           C
ATOM   2599  HD2 ARG   188      57.312  45.191  35.241  1.00  0.00           H
ATOM   2600  HD3 ARG   188      56.191  46.470  35.112  1.00  0.00           H
ATOM   2601  NE  ARG   188      55.984  44.863  33.602  1.00  0.00           N
ATOM   2602  HE  ARG   188      56.413  43.953  33.511  1.00  0.00           H
ATOM   2603  CZ  ARG   188      54.820  45.081  33.069  1.00  0.00           C
ATOM   2604  NH1 ARG   188      54.063  44.107  32.675  1.00  0.00           N
ATOM   2605 HH11 ARG   188      53.154  44.319  32.289  1.00  0.00           H
ATOM   2606 HH12 ARG   188      54.495  43.194  32.645  1.00  0.00           H
ATOM   2607  NH2 ARG   188      54.314  46.222  32.985  1.00  0.00           N
ATOM   2608 HH21 ARG   188      53.464  46.385  32.464  1.00  0.00           H
ATOM   2609 HH22 ARG   188      54.466  46.904  33.715  1.00  0.00           H
ATOM   2610  C   ARG   188      58.862  47.578  30.744  1.00  0.00           C
ATOM   2611  O   ARG   188      59.699  46.640  30.789  1.00  0.00           O
ATOM   2612  N   GLN   189      58.240  47.887  29.595  1.00  0.00           N
ATOM   2613  H   GLN   189      57.820  48.800  29.494  1.00  0.00           H
ATOM   2614  CA  GLN   189      58.057  46.923  28.469  1.00  0.00           C
ATOM   2615  HA  GLN   189      58.930  46.298  28.283  1.00  0.00           H
ATOM   2616  CB  GLN   189      57.017  45.861  28.859  1.00  0.00           C
ATOM   2617  HB2 GLN   189      56.838  45.232  27.987  1.00  0.00           H
ATOM   2618  HB3 GLN   189      57.483  45.285  29.659  1.00  0.00           H
ATOM   2619  CG  GLN   189      55.672  46.401  29.319  1.00  0.00           C
ATOM   2620  HG2 GLN   189      55.656  46.067  30.356  1.00  0.00           H
ATOM   2621  HG3 GLN   189      55.673  47.479  29.482  1.00  0.00           H
ATOM   2622  CD  GLN   189      54.510  45.818  28.566  1.00  0.00           C
ATOM   2623  OE1 GLN   189      54.457  45.835  27.344  1.00  0.00           O
ATOM   2624  NE2 GLN   189      53.472  45.388  29.220  1.00  0.00           N
ATOM   2625 HE21 GLN   189      53.222  45.845  30.086  1.00  0.00           H
ATOM   2626 HE22 GLN   189      52.688  45.140  28.634  1.00  0.00           H
ATOM   2627  C   GLN   189      57.689  47.417  27.071  1.00  0.00           C
ATOM   2628  O   GLN   189      58.035  46.819  26.065  1.00  0.00           O
ATOM   2629  N   TYR   190      56.834  48.450  27.033  1.00  0.00           N
ATOM   2630  H   TYR   190      56.769  49.097  27.806  1.00  0.00           H
ATOM   2631  CA  TYR   190      56.048  48.799  25.855  1.00  0.00           C
ATOM   2632  HA  TYR   190      55.609  47.825  25.639  1.00  0.00           H
ATOM   2633  CB  TYR   190      55.019  49.855  26.427  1.00  0.00           C
ATOM   2634  HB2 TYR   190      54.419  49.401  27.217  1.00  0.00           H
ATOM   2635  HB3 TYR   190      55.510  50.791  26.691  1.00  0.00           H
ATOM   2636  CG  TYR   190      53.935  50.242  25.473  1.00  0.00           C
ATOM   2637  CD1 TYR   190      54.084  51.493  24.855  1.00  0.00           C
ATOM   2638  HD1 TYR   190      54.945  52.136  24.961  1.00  0.00           H
ATOM   2639  CE1 TYR   190      53.063  52.001  23.981  1.00  0.00           C
ATOM   2640  HE1 TYR   190      52.976  52.985  23.543  1.00  0.00           H
ATOM   2641  CZ  TYR   190      51.921  51.176  23.872  1.00  0.00           C
ATOM   2642  OH  TYR   190      50.919  51.594  23.013  1.00  0.00           O
ATOM   2643  HH  TYR   190      50.249  50.910  22.948  1.00  0.00           H
ATOM   2644  CE2 TYR   190      51.796  49.840  24.451  1.00  0.00           C
ATOM   2645  HE2 TYR   190      50.800  49.421  24.451  1.00  0.00           H
ATOM   2646  CD2 TYR   190      52.879  49.440  25.230  1.00  0.00           C
ATOM   2647  HD2 TYR   190      52.836  48.450  25.660  1.00  0.00           H
ATOM   2648  C   TYR   190      56.867  49.193  24.647  1.00  0.00           C
ATOM   2649  O   TYR   190      56.631  48.597  23.554  1.00  0.00           O
ATOM   2650  N   LYS   191      57.872  50.045  24.835  1.00  0.00           N
ATOM   2651  H   LYS   191      57.992  50.380  25.780  1.00  0.00           H
ATOM   2652  CA  LYS   191      59.069  50.208  23.937  1.00  0.00           C
ATOM   2653  HA  LYS   191      58.748  50.953  23.209  1.00  0.00           H
ATOM   2654  CB  LYS   191      60.271  50.726  24.810  1.00  0.00           C
ATOM   2655  HB2 LYS   191      60.277  50.293  25.811  1.00  0.00           H
ATOM   2656  HB3 LYS   191      61.175  50.524  24.234  1.00  0.00           H
ATOM   2657  CG  LYS   191      60.166  52.341  24.945  1.00  0.00           C
ATOM   2658  HG2 LYS   191      60.183  52.686  23.912  1.00  0.00           H
ATOM   2659  HG3 LYS   191      59.286  52.618  25.526  1.00  0.00           H
ATOM   2660  CD  LYS   191      61.299  52.859  25.716  1.00  0.00           C
ATOM   2661  HD2 LYS   191      62.228  52.359  25.443  1.00  0.00           H
ATOM   2662  HD3 LYS   191      61.340  53.941  25.591  1.00  0.00           H
ATOM   2663  CE  LYS   191      61.141  52.548  27.278  1.00  0.00           C
ATOM   2664  HE2 LYS   191      60.480  53.256  27.779  1.00  0.00           H
ATOM   2665  HE3 LYS   191      60.743  51.556  27.490  1.00  0.00           H
ATOM   2666  NZ  LYS   191      62.415  52.822  28.002  1.00  0.00           N
ATOM   2667  HZ1 LYS   191      62.787  53.755  27.893  1.00  0.00           H
ATOM   2668  HZ2 LYS   191      62.197  52.899  28.985  1.00  0.00           H
ATOM   2669  HZ3 LYS   191      63.152  52.198  27.706  1.00  0.00           H
ATOM   2670  C   LYS   191      59.606  49.063  23.137  1.00  0.00           C
ATOM   2671  O   LYS   191      60.015  49.286  21.994  1.00  0.00           O
ATOM   2672  N   ASP   192      59.587  47.866  23.677  1.00  0.00           N
ATOM   2673  H   ASP   192      59.500  47.817  24.682  1.00  0.00           H
ATOM   2674  CA  ASP   192      59.919  46.594  22.989  1.00  0.00           C
ATOM   2675  HA  ASP   192      60.605  46.751  22.157  1.00  0.00           H
ATOM   2676  CB  ASP   192      60.690  45.758  24.007  1.00  0.00           C
ATOM   2677  HB2 ASP   192      61.580  46.315  24.299  1.00  0.00           H
ATOM   2678  HB3 ASP   192      60.014  45.429  24.796  1.00  0.00           H
ATOM   2679  CG  ASP   192      61.181  44.364  23.335  1.00  0.00           C
ATOM   2680  OD1 ASP   192      61.885  43.631  24.030  1.00  0.00           O
ATOM   2681  OD2 ASP   192      60.901  44.050  22.168  1.00  0.00           O
ATOM   2682  C   ASP   192      58.637  45.933  22.497  1.00  0.00           C
ATOM   2683  O   ASP   192      58.283  45.960  21.320  1.00  0.00           O
ATOM   2684  N   TYR   193      57.747  45.721  23.395  1.00  0.00           N
ATOM   2685  H   TYR   193      57.994  45.956  24.346  1.00  0.00           H
ATOM   2686  CA  TYR   193      56.520  44.919  23.202  1.00  0.00           C
ATOM   2687  HA  TYR   193      56.761  43.961  22.741  1.00  0.00           H
ATOM   2688  CB  TYR   193      55.833  44.549  24.573  1.00  0.00           C
ATOM   2689  HB2 TYR   193      56.457  43.921  25.210  1.00  0.00           H
ATOM   2690  HB3 TYR   193      55.587  45.461  25.117  1.00  0.00           H
ATOM   2691  CG  TYR   193      54.566  43.691  24.421  1.00  0.00           C
ATOM   2692  CD1 TYR   193      54.648  42.432  23.764  1.00  0.00           C
ATOM   2693  HD1 TYR   193      55.589  41.953  23.537  1.00  0.00           H
ATOM   2694  CE1 TYR   193      53.501  41.625  23.608  1.00  0.00           C
ATOM   2695  HE1 TYR   193      53.527  40.644  23.155  1.00  0.00           H
ATOM   2696  CZ  TYR   193      52.239  42.180  23.931  1.00  0.00           C
ATOM   2697  OH  TYR   193      51.122  41.398  23.819  1.00  0.00           O
ATOM   2698  HH  TYR   193      51.292  40.458  23.727  1.00  0.00           H
ATOM   2699  CE2 TYR   193      52.193  43.285  24.734  1.00  0.00           C
ATOM   2700  HE2 TYR   193      51.173  43.560  24.961  1.00  0.00           H
ATOM   2701  CD2 TYR   193      53.307  44.154  24.777  1.00  0.00           C
ATOM   2702  HD2 TYR   193      53.359  45.125  25.247  1.00  0.00           H
ATOM   2703  C   TYR   193      55.568  45.440  22.094  1.00  0.00           C
ATOM   2704  O   TYR   193      55.033  44.688  21.328  1.00  0.00           O
ATOM   2705  N   LYS   194      55.296  46.754  22.001  1.00  0.00           N
ATOM   2706  H   LYS   194      55.910  47.416  22.452  1.00  0.00           H
ATOM   2707  CA  LYS   194      54.495  47.395  20.952  1.00  0.00           C
ATOM   2708  HA  LYS   194      54.148  46.639  20.247  1.00  0.00           H
ATOM   2709  CB  LYS   194      53.234  48.046  21.486  1.00  0.00           C
ATOM   2710  HB2 LYS   194      53.304  48.939  22.106  1.00  0.00           H
ATOM   2711  HB3 LYS   194      52.568  48.321  20.668  1.00  0.00           H
ATOM   2712  CG  LYS   194      52.333  47.108  22.314  1.00  0.00           C
ATOM   2713  HG2 LYS   194      52.969  46.466  22.923  1.00  0.00           H
ATOM   2714  HG3 LYS   194      51.691  47.731  22.938  1.00  0.00           H
ATOM   2715  CD  LYS   194      51.404  46.181  21.449  1.00  0.00           C
ATOM   2716  HD2 LYS   194      50.880  46.775  20.701  1.00  0.00           H
ATOM   2717  HD3 LYS   194      52.079  45.536  20.886  1.00  0.00           H
ATOM   2718  CE  LYS   194      50.393  45.444  22.375  1.00  0.00           C
ATOM   2719  HE2 LYS   194      50.959  44.672  22.896  1.00  0.00           H
ATOM   2720  HE3 LYS   194      50.122  46.127  23.181  1.00  0.00           H
ATOM   2721  NZ  LYS   194      49.214  44.849  21.729  1.00  0.00           N
ATOM   2722  HZ1 LYS   194      49.660  44.294  21.012  1.00  0.00           H
ATOM   2723  HZ2 LYS   194      48.632  44.256  22.303  1.00  0.00           H
ATOM   2724  HZ3 LYS   194      48.620  45.537  21.289  1.00  0.00           H
ATOM   2725  C   LYS   194      55.423  48.370  20.207  1.00  0.00           C
ATOM   2726  O   LYS   194      55.528  48.296  18.974  1.00  0.00           O
ATOM   2727  N   ILE   195      56.117  49.254  20.916  1.00  0.00           N
ATOM   2728  H   ILE   195      56.012  49.366  21.914  1.00  0.00           H
ATOM   2729  CA  ILE   195      57.084  50.231  20.297  1.00  0.00           C
ATOM   2730  HA  ILE   195      57.794  50.408  21.104  1.00  0.00           H
ATOM   2731  CB  ILE   195      56.311  51.498  20.052  1.00  0.00           C
ATOM   2732  HB  ILE   195      55.679  51.117  19.249  1.00  0.00           H
ATOM   2733  CG2 ILE   195      55.373  51.981  21.126  1.00  0.00           C
ATOM   2734 HG21 ILE   195      55.913  52.128  22.061  1.00  0.00           H
ATOM   2735 HG22 ILE   195      55.093  52.998  20.852  1.00  0.00           H
ATOM   2736 HG23 ILE   195      54.471  51.384  21.265  1.00  0.00           H
ATOM   2737  CG1 ILE   195      57.283  52.707  19.589  1.00  0.00           C
ATOM   2738 HG12 ILE   195      58.001  52.531  18.787  1.00  0.00           H
ATOM   2739 HG13 ILE   195      56.669  53.507  19.177  1.00  0.00           H
ATOM   2740  CD1 ILE   195      58.142  53.160  20.715  1.00  0.00           C
ATOM   2741 HD11 ILE   195      57.528  53.440  21.571  1.00  0.00           H
ATOM   2742 HD12 ILE   195      58.723  52.309  21.070  1.00  0.00           H
ATOM   2743 HD13 ILE   195      58.788  53.968  20.371  1.00  0.00           H
ATOM   2744  C   ILE   195      57.918  49.698  19.174  1.00  0.00           C
ATOM   2745  O   ILE   195      57.722  50.058  18.014  1.00  0.00           O
ATOM   2746  N   HIE   196      58.940  48.874  19.424  1.00  0.00           N
ATOM   2747  H   HIE   196      59.203  48.606  20.361  1.00  0.00           H
ATOM   2748  CA  HIE   196      59.829  48.381  18.391  1.00  0.00           C
ATOM   2749  HA  HIE   196      60.173  49.165  17.717  1.00  0.00           H
ATOM   2750  CB  HIE   196      61.012  47.670  19.123  1.00  0.00           C
ATOM   2751  HB2 HIE   196      61.701  48.397  19.552  1.00  0.00           H
ATOM   2752  HB3 HIE   196      60.669  47.157  20.021  1.00  0.00           H
ATOM   2753  CG  HIE   196      61.920  46.760  18.422  1.00  0.00           C
ATOM   2754  ND1 HIE   196      61.650  45.445  18.225  1.00  0.00           N
ATOM   2755  CE1 HIE   196      62.571  45.068  17.365  1.00  0.00           C
ATOM   2756  HE1 HIE   196      62.760  44.038  17.100  1.00  0.00           H
ATOM   2757  NE2 HIE   196      63.456  46.030  17.091  1.00  0.00           N
ATOM   2758  HE2 HIE   196      64.233  46.001  16.446  1.00  0.00           H
ATOM   2759  CD2 HIE   196      62.958  47.165  17.628  1.00  0.00           C
ATOM   2760  HD2 HIE   196      63.182  48.198  17.403  1.00  0.00           H
ATOM   2761  C   HIE   196      59.151  47.466  17.402  1.00  0.00           C
ATOM   2762  O   HIE   196      59.504  47.475  16.191  1.00  0.00           O
ATOM   2763  N   TRP   197      58.194  46.635  17.823  1.00  0.00           N
ATOM   2764  H   TRP   197      57.934  46.921  18.756  1.00  0.00           H
ATOM   2765  CA  TRP   197      57.383  45.731  17.040  1.00  0.00           C
ATOM   2766  HA  TRP   197      57.969  45.042  16.432  1.00  0.00           H
ATOM   2767  CB  TRP   197      56.487  44.898  18.073  1.00  0.00           C
ATOM   2768  HB2 TRP   197      56.983  43.998  18.436  1.00  0.00           H
ATOM   2769  HB3 TRP   197      56.306  45.509  18.958  1.00  0.00           H
ATOM   2770  CG  TRP   197      55.190  44.472  17.644  1.00  0.00           C
ATOM   2771  CD1 TRP   197      54.143  45.323  17.621  1.00  0.00           C
ATOM   2772  HD1 TRP   197      54.158  46.352  17.948  1.00  0.00           H
ATOM   2773  NE1 TRP   197      53.150  44.773  16.869  1.00  0.00           N
ATOM   2774  HE1 TRP   197      52.185  45.069  16.835  1.00  0.00           H
ATOM   2775  CE2 TRP   197      53.491  43.494  16.437  1.00  0.00           C
ATOM   2776  CZ2 TRP   197      52.813  42.559  15.657  1.00  0.00           C
ATOM   2777  HZ2 TRP   197      51.802  42.671  15.292  1.00  0.00           H
ATOM   2778  CH2 TRP   197      53.494  41.458  15.144  1.00  0.00           C
ATOM   2779  HH2 TRP   197      53.013  40.613  14.674  1.00  0.00           H
ATOM   2780  CZ3 TRP   197      54.869  41.322  15.504  1.00  0.00           C
ATOM   2781  HZ3 TRP   197      55.469  40.635  14.925  1.00  0.00           H
ATOM   2782  CE3 TRP   197      55.473  42.246  16.369  1.00  0.00           C
ATOM   2783  HE3 TRP   197      56.531  42.279  16.582  1.00  0.00           H
ATOM   2784  CD2 TRP   197      54.812  43.353  16.849  1.00  0.00           C
ATOM   2785  C   TRP   197      56.471  46.507  16.036  1.00  0.00           C
ATOM   2786  O   TRP   197      56.099  46.016  14.984  1.00  0.00           O
ATOM   2787  N   TRP   198      56.090  47.701  16.392  1.00  0.00           N
ATOM   2788  H   TRP   198      56.163  47.928  17.374  1.00  0.00           H
ATOM   2789  CA  TRP   198      55.363  48.565  15.425  1.00  0.00           C
ATOM   2790  HA  TRP   198      54.766  47.987  14.720  1.00  0.00           H
ATOM   2791  CB  TRP   198      54.413  49.580  16.047  1.00  0.00           C
ATOM   2792  HB2 TRP   198      54.944  49.942  16.928  1.00  0.00           H
ATOM   2793  HB3 TRP   198      54.229  50.315  15.264  1.00  0.00           H
ATOM   2794  CG  TRP   198      53.043  49.066  16.437  1.00  0.00           C
ATOM   2795  CD1 TRP   198      52.380  47.887  16.067  1.00  0.00           C
ATOM   2796  HD1 TRP   198      52.685  47.168  15.321  1.00  0.00           H
ATOM   2797  NE1 TRP   198      51.196  47.848  16.761  1.00  0.00           N
ATOM   2798  HE1 TRP   198      50.547  47.106  16.546  1.00  0.00           H
ATOM   2799  CE2 TRP   198      51.218  48.762  17.791  1.00  0.00           C
ATOM   2800  CZ2 TRP   198      50.350  48.911  18.875  1.00  0.00           C
ATOM   2801  HZ2 TRP   198      49.554  48.187  18.961  1.00  0.00           H
ATOM   2802  CH2 TRP   198      50.606  49.807  19.915  1.00  0.00           C
ATOM   2803  HH2 TRP   198      49.995  49.818  20.806  1.00  0.00           H
ATOM   2804  CZ3 TRP   198      51.784  50.650  19.877  1.00  0.00           C
ATOM   2805  HZ3 TRP   198      52.105  51.330  20.652  1.00  0.00           H
ATOM   2806  CE3 TRP   198      52.633  50.425  18.780  1.00  0.00           C
ATOM   2807  HE3 TRP   198      53.586  50.927  18.697  1.00  0.00           H
ATOM   2808  CD2 TRP   198      52.396  49.525  17.698  1.00  0.00           C
ATOM   2809  C   TRP   198      56.323  49.266  14.495  1.00  0.00           C
ATOM   2810  O   TRP   198      56.172  49.261  13.269  1.00  0.00           O
ATOM   2811  N   GLU   199      57.421  49.855  15.001  1.00  0.00           N
ATOM   2812  H   GLU   199      57.465  49.758  16.005  1.00  0.00           H
ATOM   2813  CA  GLU   199      58.207  50.985  14.393  1.00  0.00           C
ATOM   2814  HA  GLU   199      57.598  51.599  13.729  1.00  0.00           H
ATOM   2815  CB  GLU   199      58.677  51.857  15.578  1.00  0.00           C
ATOM   2816  HB2 GLU   199      57.784  51.883  16.203  1.00  0.00           H
ATOM   2817  HB3 GLU   199      59.411  51.233  16.089  1.00  0.00           H
ATOM   2818  CG  GLU   199      59.072  53.334  15.287  1.00  0.00           C
ATOM   2819  HG2 GLU   199      59.085  53.416  14.200  1.00  0.00           H
ATOM   2820  HG3 GLU   199      58.327  54.021  15.689  1.00  0.00           H
ATOM   2821  CD  GLU   199      60.427  53.799  15.818  1.00  0.00           C
ATOM   2822  OE1 GLU   199      60.901  54.843  15.306  1.00  0.00           O
ATOM   2823  OE2 GLU   199      61.021  53.280  16.809  1.00  0.00           O
ATOM   2824  C   GLU   199      59.429  50.505  13.661  1.00  0.00           C
ATOM   2825  O   GLU   199      59.943  51.259  12.886  1.00  0.00           O
ATOM   2826  N   ASN   200      60.082  49.407  14.033  1.00  0.00           N
ATOM   2827  H   ASN   200      59.759  48.988  14.894  1.00  0.00           H
ATOM   2828  CA  ASN   200      60.787  48.518  13.081  1.00  0.00           C
ATOM   2829  HA  ASN   200      61.319  49.059  12.299  1.00  0.00           H
ATOM   2830  CB  ASN   200      61.933  47.921  13.992  1.00  0.00           C
ATOM   2831  HB2 ASN   200      62.436  48.725  14.530  1.00  0.00           H
ATOM   2832  HB3 ASN   200      61.530  47.236  14.737  1.00  0.00           H
ATOM   2833  CG  ASN   200      62.938  47.155  13.123  1.00  0.00           C
ATOM   2834  OD1 ASN   200      62.577  46.209  12.411  1.00  0.00           O
ATOM   2835  ND2 ASN   200      64.218  47.494  13.138  1.00  0.00           N
ATOM   2836 HD21 ASN   200      64.350  48.256  13.787  1.00  0.00           H
ATOM   2837 HD22 ASN   200      64.902  46.754  13.064  1.00  0.00           H
ATOM   2838  C   ASN   200      59.975  47.464  12.378  1.00  0.00           C
ATOM   2839  O   ASN   200      59.857  47.497  11.158  1.00  0.00           O
ATOM   2840  N   VAL   201      59.365  46.562  13.165  1.00  0.00           N
ATOM   2841  H   VAL   201      59.603  46.550  14.147  1.00  0.00           H
ATOM   2842  CA  VAL   201      59.030  45.264  12.610  1.00  0.00           C
ATOM   2843  HA  VAL   201      59.793  44.992  11.881  1.00  0.00           H
ATOM   2844  CB  VAL   201      58.942  44.168  13.750  1.00  0.00           C
ATOM   2845  HB  VAL   201      58.172  44.501  14.445  1.00  0.00           H
ATOM   2846  CG1 VAL   201      58.546  42.762  13.327  1.00  0.00           C
ATOM   2847 HG11 VAL   201      58.550  42.190  14.256  1.00  0.00           H
ATOM   2848 HG12 VAL   201      57.504  42.647  13.031  1.00  0.00           H
ATOM   2849 HG13 VAL   201      59.239  42.398  12.569  1.00  0.00           H
ATOM   2850  CG2 VAL   201      60.273  44.071  14.481  1.00  0.00           C
ATOM   2851 HG21 VAL   201      61.099  43.979  13.776  1.00  0.00           H
ATOM   2852 HG22 VAL   201      60.419  44.893  15.182  1.00  0.00           H
ATOM   2853 HG23 VAL   201      60.364  43.175  15.096  1.00  0.00           H
ATOM   2854  C   VAL   201      57.749  45.210  11.775  1.00  0.00           C
ATOM   2855  O   VAL   201      57.816  44.645  10.672  1.00  0.00           O
ATOM   2856  N   ASN   202      56.761  46.014  11.978  1.00  0.00           N
ATOM   2857  H   ASN   202      56.582  46.178  12.958  1.00  0.00           H
ATOM   2858  CA  ASN   202      55.724  46.408  10.977  1.00  0.00           C
ATOM   2859  HA  ASN   202      55.635  45.626  10.223  1.00  0.00           H
ATOM   2860  CB  ASN   202      54.360  46.777  11.673  1.00  0.00           C
ATOM   2861  HB2 ASN   202      54.404  47.566  12.424  1.00  0.00           H
ATOM   2862  HB3 ASN   202      53.694  47.285  10.976  1.00  0.00           H
ATOM   2863  CG  ASN   202      53.580  45.601  12.274  1.00  0.00           C
ATOM   2864  OD1 ASN   202      52.825  44.956  11.615  1.00  0.00           O
ATOM   2865  ND2 ASN   202      53.915  45.206  13.470  1.00  0.00           N
ATOM   2866 HD21 ASN   202      54.563  45.779  13.993  1.00  0.00           H
ATOM   2867 HD22 ASN   202      53.612  44.322  13.852  1.00  0.00           H
ATOM   2868  C   ASN   202      56.168  47.552  10.097  1.00  0.00           C
ATOM   2869  O   ASN   202      55.712  47.595   8.904  1.00  0.00           O
ATOM   2870  N   GLY   203      57.125  48.373  10.479  1.00  0.00           N
ATOM   2871  H   GLY   203      57.394  48.203  11.437  1.00  0.00           H
ATOM   2872  CA  GLY   203      57.650  49.509   9.804  1.00  0.00           C
ATOM   2873  HA2 GLY   203      58.517  49.848  10.370  1.00  0.00           H
ATOM   2874  HA3 GLY   203      57.984  49.183   8.819  1.00  0.00           H
ATOM   2875  C   GLY   203      56.715  50.762   9.763  1.00  0.00           C
ATOM   2876  O   GLY   203      56.991  51.652   8.968  1.00  0.00           O
ATOM   2877  N   PHE   204      55.689  50.907  10.617  1.00  0.00           N
ATOM   2878  H   PHE   204      55.582  50.237  11.366  1.00  0.00           H
ATOM   2879  CA  PHE   204      54.761  52.057  10.660  1.00  0.00           C
ATOM   2880  HA  PHE   204      54.506  52.275   9.623  1.00  0.00           H
ATOM   2881  CB  PHE   204      53.480  51.789  11.431  1.00  0.00           C
ATOM   2882  HB2 PHE   204      53.679  51.871  12.499  1.00  0.00           H
ATOM   2883  HB3 PHE   204      52.793  52.593  11.166  1.00  0.00           H
ATOM   2884  CG  PHE   204      52.780  50.493  11.338  1.00  0.00           C
ATOM   2885  CD1 PHE   204      52.261  49.852  12.530  1.00  0.00           C
ATOM   2886  HD1 PHE   204      52.487  50.146  13.544  1.00  0.00           H
ATOM   2887  CE1 PHE   204      51.366  48.710  12.368  1.00  0.00           C
ATOM   2888  HE1 PHE   204      50.955  48.240  13.249  1.00  0.00           H
ATOM   2889  CZ  PHE   204      50.890  48.371  11.081  1.00  0.00           C
ATOM   2890  HZ  PHE   204      50.097  47.644  10.992  1.00  0.00           H
ATOM   2891  CE2 PHE   204      51.461  48.979   9.928  1.00  0.00           C
ATOM   2892  HE2 PHE   204      51.123  48.648   8.957  1.00  0.00           H
ATOM   2893  CD2 PHE   204      52.352  50.050  10.091  1.00  0.00           C
ATOM   2894  HD2 PHE   204      52.811  50.456   9.202  1.00  0.00           H
ATOM   2895  C   PHE   204      55.576  53.203  11.281  1.00  0.00           C
ATOM   2896  O   PHE   204      56.545  52.994  12.036  1.00  0.00           O
ATOM   2897  N   ASP   205      55.093  54.444  11.039  1.00  0.00           N
ATOM   2898  H   ASP   205      54.246  54.540  10.499  1.00  0.00           H
ATOM   2899  CA  ASP   205      55.900  55.646  11.365  1.00  0.00           C
ATOM   2900  HA  ASP   205      56.969  55.464  11.476  1.00  0.00           H
ATOM   2901  CB  ASP   205      55.635  56.680  10.262  1.00  0.00           C
ATOM   2902  HB2 ASP   205      55.893  56.411   9.238  1.00  0.00           H
ATOM   2903  HB3 ASP   205      54.591  56.977  10.173  1.00  0.00           H
ATOM   2904  CG  ASP   205      56.322  57.898  10.559  1.00  0.00           C
ATOM   2905  OD1 ASP   205      57.278  58.273   9.814  1.00  0.00           O
ATOM   2906  OD2 ASP   205      56.055  58.664  11.471  1.00  0.00           O
ATOM   2907  C   ASP   205      55.492  56.145  12.722  1.00  0.00           C
ATOM   2908  O   ASP   205      54.413  55.812  13.180  1.00  0.00           O
ATOM   2909  N   MET   206      56.329  56.785  13.477  1.00  0.00           N
ATOM   2910  H   MET   206      57.304  56.873  13.230  1.00  0.00           H
ATOM   2911  CA  MET   206      55.937  57.313  14.807  1.00  0.00           C
ATOM   2912  HA  MET   206      55.671  56.400  15.339  1.00  0.00           H
ATOM   2913  CB  MET   206      57.157  58.054  15.458  1.00  0.00           C
ATOM   2914  HB2 MET   206      58.091  57.560  15.190  1.00  0.00           H
ATOM   2915  HB3 MET   206      57.217  59.052  15.024  1.00  0.00           H
ATOM   2916  CG  MET   206      56.919  58.086  16.961  1.00  0.00           C
ATOM   2917  HG2 MET   206      57.593  58.765  17.483  1.00  0.00           H
ATOM   2918  HG3 MET   206      55.940  58.554  17.060  1.00  0.00           H
ATOM   2919  SD  MET   206      56.879  56.545  17.937  1.00  0.00           S
ATOM   2920  CE  MET   206      58.633  56.051  18.025  1.00  0.00           C
ATOM   2921  HE1 MET   206      58.736  55.048  18.442  1.00  0.00           H
ATOM   2922  HE2 MET   206      59.058  56.120  17.024  1.00  0.00           H
ATOM   2923  HE3 MET   206      59.118  56.800  18.651  1.00  0.00           H
ATOM   2924  C   MET   206      54.726  58.234  14.807  1.00  0.00           C
ATOM   2925  O   MET   206      53.948  58.245  15.777  1.00  0.00           O
ATOM   2926  N   SER   207      54.416  58.859  13.678  1.00  0.00           N
ATOM   2927  H   SER   207      55.124  58.870  12.958  1.00  0.00           H
ATOM   2928  CA  SER   207      53.221  59.666  13.451  1.00  0.00           C
ATOM   2929  HA  SER   207      52.965  60.437  14.178  1.00  0.00           H
ATOM   2930  CB  SER   207      53.320  60.342  12.044  1.00  0.00           C
ATOM   2931  HB2 SER   207      53.269  59.492  11.364  1.00  0.00           H
ATOM   2932  HB3 SER   207      52.485  61.024  11.885  1.00  0.00           H
ATOM   2933  OG  SER   207      54.537  61.078  11.943  1.00  0.00           O
ATOM   2934  HG  SER   207      55.036  60.744  11.194  1.00  0.00           H
ATOM   2935  C   SER   207      51.933  58.822  13.544  1.00  0.00           C
ATOM   2936  O   SER   207      50.955  59.193  14.158  1.00  0.00           O
ATOM   2937  N   CYS   208      51.966  57.650  12.874  1.00  0.00           N
ATOM   2938  H   CYS   208      52.874  57.261  12.664  1.00  0.00           H
ATOM   2939  CA  CYS   208      50.927  56.687  12.909  1.00  0.00           C
ATOM   2940  HA  CYS   208      49.972  57.203  12.817  1.00  0.00           H
ATOM   2941  CB  CYS   208      51.187  55.718  11.803  1.00  0.00           C
ATOM   2942  HB2 CYS   208      51.332  56.342  10.920  1.00  0.00           H
ATOM   2943  HB3 CYS   208      52.109  55.151  11.936  1.00  0.00           H
ATOM   2944  SG  CYS   208      50.013  54.357  11.405  1.00  0.00           S
ATOM   2945  HG  CYS   208      49.394  54.932  10.370  1.00  0.00           H
ATOM   2946  C   CYS   208      50.853  55.985  14.262  1.00  0.00           C
ATOM   2947  O   CYS   208      49.769  55.794  14.838  1.00  0.00           O
ATOM   2948  N   ILE   209      51.981  55.623  14.880  1.00  0.00           N
ATOM   2949  H   ILE   209      52.854  55.479  14.393  1.00  0.00           H
ATOM   2950  CA  ILE   209      51.921  55.057  16.211  1.00  0.00           C
ATOM   2951  HA  ILE   209      51.151  54.299  16.062  1.00  0.00           H
ATOM   2952  CB  ILE   209      53.318  54.545  16.624  1.00  0.00           C
ATOM   2953  HB  ILE   209      54.021  55.329  16.343  1.00  0.00           H
ATOM   2954  CG2 ILE   209      53.592  54.304  18.076  1.00  0.00           C
ATOM   2955 HG21 ILE   209      52.747  53.851  18.596  1.00  0.00           H
ATOM   2956 HG22 ILE   209      54.412  53.586  18.061  1.00  0.00           H
ATOM   2957 HG23 ILE   209      53.972  55.168  18.620  1.00  0.00           H
ATOM   2958  CG1 ILE   209      53.588  53.292  15.739  1.00  0.00           C
ATOM   2959 HG12 ILE   209      53.112  52.390  16.122  1.00  0.00           H
ATOM   2960 HG13 ILE   209      53.116  53.420  14.764  1.00  0.00           H
ATOM   2961  CD1 ILE   209      55.061  52.991  15.435  1.00  0.00           C
ATOM   2962 HD11 ILE   209      55.656  53.898  15.322  1.00  0.00           H
ATOM   2963 HD12 ILE   209      55.400  52.447  16.316  1.00  0.00           H
ATOM   2964 HD13 ILE   209      55.129  52.343  14.561  1.00  0.00           H
ATOM   2965  C   ILE   209      51.246  56.023  17.158  1.00  0.00           C
ATOM   2966  O   ILE   209      50.275  55.628  17.819  1.00  0.00           O
ATOM   2967  N   LYS   210      51.555  57.329  17.197  1.00  0.00           N
ATOM   2968  H   LYS   210      52.179  57.712  16.501  1.00  0.00           H
ATOM   2969  CA  LYS   210      50.914  58.360  17.961  1.00  0.00           C
ATOM   2970  HA  LYS   210      50.747  57.858  18.914  1.00  0.00           H
ATOM   2971  CB  LYS   210      51.676  59.762  18.117  1.00  0.00           C
ATOM   2972  HB2 LYS   210      51.778  60.210  17.128  1.00  0.00           H
ATOM   2973  HB3 LYS   210      51.041  60.411  18.720  1.00  0.00           H
ATOM   2974  CG  LYS   210      53.023  59.563  18.797  1.00  0.00           C
ATOM   2975  HG2 LYS   210      52.748  59.422  19.842  1.00  0.00           H
ATOM   2976  HG3 LYS   210      53.640  58.692  18.576  1.00  0.00           H
ATOM   2977  CD  LYS   210      53.927  60.848  18.752  1.00  0.00           C
ATOM   2978  HD2 LYS   210      54.364  60.888  17.755  1.00  0.00           H
ATOM   2979  HD3 LYS   210      53.300  61.726  18.908  1.00  0.00           H
ATOM   2980  CE  LYS   210      54.949  60.720  19.893  1.00  0.00           C
ATOM   2981  HE2 LYS   210      54.378  60.237  20.686  1.00  0.00           H
ATOM   2982  HE3 LYS   210      55.730  59.969  19.773  1.00  0.00           H
ATOM   2983  NZ  LYS   210      55.580  61.979  20.425  1.00  0.00           N
ATOM   2984  HZ1 LYS   210      56.527  62.010  20.074  1.00  0.00           H
ATOM   2985  HZ2 LYS   210      55.042  62.788  20.149  1.00  0.00           H
ATOM   2986  HZ3 LYS   210      55.749  62.006  21.420  1.00  0.00           H
ATOM   2987  C   LYS   210      49.477  58.523  17.479  1.00  0.00           C
ATOM   2988  O   LYS   210      48.588  58.482  18.313  1.00  0.00           O
ATOM   2989  N   ASP   211      49.118  58.702  16.173  1.00  0.00           N
ATOM   2990  H   ASP   211      49.915  58.675  15.553  1.00  0.00           H
ATOM   2991  CA  ASP   211      47.715  58.929  15.795  1.00  0.00           C
ATOM   2992  HA  ASP   211      47.477  59.805  16.399  1.00  0.00           H
ATOM   2993  CB  ASP   211      47.532  59.406  14.333  1.00  0.00           C
ATOM   2994  HB2 ASP   211      48.501  59.660  13.904  1.00  0.00           H
ATOM   2995  HB3 ASP   211      47.037  58.605  13.786  1.00  0.00           H
ATOM   2996  CG  ASP   211      46.503  60.565  14.203  1.00  0.00           C
ATOM   2997  OD1 ASP   211      46.880  61.695  13.785  1.00  0.00           O
ATOM   2998  OD2 ASP   211      45.390  60.480  14.727  1.00  0.00           O
ATOM   2999  C   ASP   211      46.770  57.765  16.101  1.00  0.00           C
ATOM   3000  O   ASP   211      45.710  57.939  16.783  1.00  0.00           O
ATOM   3001  N   VAL   212      47.133  56.534  15.782  1.00  0.00           N
ATOM   3002  H   VAL   212      48.090  56.484  15.461  1.00  0.00           H
ATOM   3003  CA  VAL   212      46.386  55.213  15.830  1.00  0.00           C
ATOM   3004  HA  VAL   212      45.315  55.329  16.002  1.00  0.00           H
ATOM   3005  CB  VAL   212      46.474  54.426  14.519  1.00  0.00           C
ATOM   3006  HB  VAL   212      47.528  54.152  14.530  1.00  0.00           H
ATOM   3007  CG1 VAL   212      45.838  53.021  14.465  1.00  0.00           C
ATOM   3008 HG11 VAL   212      44.760  53.030  14.301  1.00  0.00           H
ATOM   3009 HG12 VAL   212      46.314  52.651  13.557  1.00  0.00           H
ATOM   3010 HG13 VAL   212      46.026  52.343  15.297  1.00  0.00           H
ATOM   3011  CG2 VAL   212      45.860  55.259  13.295  1.00  0.00           C
ATOM   3012 HG21 VAL   212      46.141  54.716  12.392  1.00  0.00           H
ATOM   3013 HG22 VAL   212      44.794  55.486  13.322  1.00  0.00           H
ATOM   3014 HG23 VAL   212      46.410  56.200  13.279  1.00  0.00           H
ATOM   3015  C   VAL   212      46.769  54.274  17.039  1.00  0.00           C
ATOM   3016  O   VAL   212      45.877  53.730  17.737  1.00  0.00           O
ATOM   3017  N   ALA   213      48.059  53.871  17.218  1.00  0.00           N
ATOM   3018  H   ALA   213      48.767  54.332  16.664  1.00  0.00           H
ATOM   3019  CA  ALA   213      48.438  52.688  17.909  1.00  0.00           C
ATOM   3020  HA  ALA   213      47.802  51.870  17.570  1.00  0.00           H
ATOM   3021  CB  ALA   213      49.882  52.458  17.411  1.00  0.00           C
ATOM   3022  HB1 ALA   213      50.602  53.129  17.880  1.00  0.00           H
ATOM   3023  HB2 ALA   213      50.005  51.384  17.545  1.00  0.00           H
ATOM   3024  HB3 ALA   213      49.845  52.615  16.333  1.00  0.00           H
ATOM   3025  C   ALA   213      48.297  52.847  19.435  1.00  0.00           C
ATOM   3026  O   ALA   213      47.709  51.988  20.160  1.00  0.00           O
ATOM   3027  N   ILE   214      48.898  53.909  19.923  1.00  0.00           N
ATOM   3028  H   ILE   214      49.437  54.520  19.326  1.00  0.00           H
ATOM   3029  CA  ILE   214      48.925  54.188  21.364  1.00  0.00           C
ATOM   3030  HA  ILE   214      49.264  53.234  21.768  1.00  0.00           H
ATOM   3031  CB  ILE   214      50.070  55.193  21.718  1.00  0.00           C
ATOM   3032  HB  ILE   214      50.334  55.168  22.775  1.00  0.00           H
ATOM   3033  CG2 ILE   214      51.299  54.713  21.041  1.00  0.00           C
ATOM   3034 HG21 ILE   214      52.152  55.267  21.433  1.00  0.00           H
ATOM   3035 HG22 ILE   214      51.429  53.649  21.237  1.00  0.00           H
ATOM   3036 HG23 ILE   214      51.193  54.867  19.967  1.00  0.00           H
ATOM   3037  CG1 ILE   214      49.805  56.758  21.276  1.00  0.00           C
ATOM   3038 HG12 ILE   214      50.719  57.263  20.963  1.00  0.00           H
ATOM   3039 HG13 ILE   214      49.025  56.686  20.518  1.00  0.00           H
ATOM   3040  CD1 ILE   214      49.210  57.383  22.481  1.00  0.00           C
ATOM   3041 HD11 ILE   214      48.686  58.317  22.274  1.00  0.00           H
ATOM   3042 HD12 ILE   214      48.448  56.728  22.902  1.00  0.00           H
ATOM   3043 HD13 ILE   214      50.032  57.625  23.155  1.00  0.00           H
ATOM   3044  C   ILE   214      47.568  54.470  21.999  1.00  0.00           C
ATOM   3045  O   ILE   214      47.389  54.464  23.249  1.00  0.00           O
ATOM   3046  N   LYS   215      46.447  54.621  21.220  1.00  0.00           N
ATOM   3047  H   LYS   215      46.452  54.359  20.245  1.00  0.00           H
ATOM   3048  CA  LYS   215      45.070  55.012  21.594  1.00  0.00           C
ATOM   3049  HA  LYS   215      45.093  55.688  22.448  1.00  0.00           H
ATOM   3050  CB  LYS   215      44.417  55.779  20.462  1.00  0.00           C
ATOM   3051  HB2 LYS   215      44.370  55.165  19.563  1.00  0.00           H
ATOM   3052  HB3 LYS   215      43.454  56.031  20.905  1.00  0.00           H
ATOM   3053  CG  LYS   215      45.155  57.097  20.041  1.00  0.00           C
ATOM   3054  HG2 LYS   215      46.043  56.743  19.517  1.00  0.00           H
ATOM   3055  HG3 LYS   215      44.549  57.695  19.360  1.00  0.00           H
ATOM   3056  CD  LYS   215      45.593  58.056  21.251  1.00  0.00           C
ATOM   3057  HD2 LYS   215      44.928  57.956  22.109  1.00  0.00           H
ATOM   3058  HD3 LYS   215      46.593  57.732  21.540  1.00  0.00           H
ATOM   3059  CE  LYS   215      45.528  59.559  20.922  1.00  0.00           C
ATOM   3060  HE2 LYS   215      44.454  59.652  20.765  1.00  0.00           H
ATOM   3061  HE3 LYS   215      45.671  60.087  21.865  1.00  0.00           H
ATOM   3062  NZ  LYS   215      46.305  59.945  19.763  1.00  0.00           N
ATOM   3063  HZ1 LYS   215      45.604  60.400  19.197  1.00  0.00           H
ATOM   3064  HZ2 LYS   215      46.964  60.649  20.066  1.00  0.00           H
ATOM   3065  HZ3 LYS   215      46.757  59.184  19.277  1.00  0.00           H
ATOM   3066  C   LYS   215      44.307  53.750  22.016  1.00  0.00           C
ATOM   3067  O   LYS   215      43.155  53.964  22.446  1.00  0.00           O
ATOM   3068  N   GLU   216      44.898  52.580  21.925  1.00  0.00           N
ATOM   3069  H   GLU   216      45.881  52.558  21.692  1.00  0.00           H
ATOM   3070  CA  GLU   216      44.348  51.354  22.567  1.00  0.00           C
ATOM   3071  HA  GLU   216      43.261  51.353  22.643  1.00  0.00           H
ATOM   3072  CB  GLU   216      44.690  50.152  21.669  1.00  0.00           C
ATOM   3073  HB2 GLU   216      44.429  50.333  20.626  1.00  0.00           H
ATOM   3074  HB3 GLU   216      45.770  50.012  21.640  1.00  0.00           H
ATOM   3075  CG  GLU   216      43.860  48.999  22.089  1.00  0.00           C
ATOM   3076  HG2 GLU   216      44.012  48.965  23.167  1.00  0.00           H
ATOM   3077  HG3 GLU   216      42.820  49.200  21.831  1.00  0.00           H
ATOM   3078  CD  GLU   216      44.219  47.709  21.366  1.00  0.00           C
ATOM   3079  OE1 GLU   216      43.885  46.600  21.830  1.00  0.00           O
ATOM   3080  OE2 GLU   216      45.082  47.848  20.474  1.00  0.00           O
ATOM   3081  C   GLU   216      44.952  51.129  23.941  1.00  0.00           C
ATOM   3082  O   GLU   216      46.153  50.916  23.943  1.00  0.00           O
ATOM   3083  N   PRO   217      44.233  51.191  25.039  1.00  0.00           N
ATOM   3084  CD  PRO   217      42.842  51.629  25.109  1.00  0.00           C
ATOM   3085  HD2 PRO   217      42.191  50.825  24.768  1.00  0.00           H
ATOM   3086  HD3 PRO   217      42.700  52.526  24.505  1.00  0.00           H
ATOM   3087  CG  PRO   217      42.745  51.979  26.557  1.00  0.00           C
ATOM   3088  HG2 PRO   217      41.719  52.131  26.892  1.00  0.00           H
ATOM   3089  HG3 PRO   217      43.221  52.931  26.793  1.00  0.00           H
ATOM   3090  CB  PRO   217      43.554  50.979  27.330  1.00  0.00           C
ATOM   3091  HB2 PRO   217      43.060  50.017  27.467  1.00  0.00           H
ATOM   3092  HB3 PRO   217      43.955  51.421  28.242  1.00  0.00           H
ATOM   3093  CA  PRO   217      44.729  50.836  26.342  1.00  0.00           C
ATOM   3094  HA  PRO   217      45.442  51.594  26.667  1.00  0.00           H
ATOM   3095  C   PRO   217      45.354  49.439  26.408  1.00  0.00           C
ATOM   3096  O   PRO   217      44.775  48.545  25.808  1.00  0.00           O
ATOM   3097  N   LEU   218      46.468  49.232  27.054  1.00  0.00           N
ATOM   3098  H   LEU   218      46.841  50.042  27.530  1.00  0.00           H
ATOM   3099  CA  LEU   218      47.072  47.890  27.226  1.00  0.00           C
ATOM   3100  HA  LEU   218      47.034  47.200  26.384  1.00  0.00           H
ATOM   3101  CB  LEU   218      48.623  48.218  27.445  1.00  0.00           C
ATOM   3102  HB2 LEU   218      49.053  48.791  26.624  1.00  0.00           H
ATOM   3103  HB3 LEU   218      48.663  48.743  28.399  1.00  0.00           H
ATOM   3104  CG  LEU   218      49.567  47.024  27.527  1.00  0.00           C
ATOM   3105  HG  LEU   218      49.116  46.292  28.197  1.00  0.00           H
ATOM   3106  CD1 LEU   218      49.771  46.277  26.118  1.00  0.00           C
ATOM   3107 HD11 LEU   218      50.600  46.586  25.481  1.00  0.00           H
ATOM   3108 HD12 LEU   218      49.966  45.263  26.467  1.00  0.00           H
ATOM   3109 HD13 LEU   218      48.778  46.213  25.672  1.00  0.00           H
ATOM   3110  CD2 LEU   218      50.891  47.335  28.169  1.00  0.00           C
ATOM   3111 HD21 LEU   218      50.732  47.712  29.179  1.00  0.00           H
ATOM   3112 HD22 LEU   218      51.546  46.466  28.096  1.00  0.00           H
ATOM   3113 HD23 LEU   218      51.394  48.111  27.592  1.00  0.00           H
ATOM   3114  C   LEU   218      46.665  47.179  28.544  1.00  0.00           C
ATOM   3115  O   LEU   218      46.820  47.770  29.640  1.00  0.00           O
ATOM   3116  N   VAL   219      46.194  45.905  28.449  1.00  0.00           N
ATOM   3117  H   VAL   219      46.243  45.600  27.487  1.00  0.00           H
ATOM   3118  CA  VAL   219      45.852  45.034  29.599  1.00  0.00           C
ATOM   3119  HA  VAL   219      45.287  45.565  30.366  1.00  0.00           H
ATOM   3120  CB  VAL   219      44.929  43.943  29.127  1.00  0.00           C
ATOM   3121  HB  VAL   219      45.380  43.397  28.298  1.00  0.00           H
ATOM   3122  CG1 VAL   219      44.601  43.015  30.212  1.00  0.00           C
ATOM   3123 HG11 VAL   219      43.697  43.400  30.683  1.00  0.00           H
ATOM   3124 HG12 VAL   219      44.426  42.060  29.716  1.00  0.00           H
ATOM   3125 HG13 VAL   219      45.351  42.930  30.998  1.00  0.00           H
ATOM   3126  CG2 VAL   219      43.683  44.625  28.585  1.00  0.00           C
ATOM   3127 HG21 VAL   219      43.792  45.421  27.848  1.00  0.00           H
ATOM   3128 HG22 VAL   219      43.217  43.767  28.100  1.00  0.00           H
ATOM   3129 HG23 VAL   219      43.078  45.060  29.380  1.00  0.00           H
ATOM   3130  C   VAL   219      47.163  44.484  30.189  1.00  0.00           C
ATOM   3131  O   VAL   219      47.957  43.922  29.484  1.00  0.00           O
ATOM   3132  N   ASP   220      47.459  45.018  31.388  1.00  0.00           N
ATOM   3133  H   ASP   220      46.787  45.555  31.917  1.00  0.00           H
ATOM   3134  CA  ASP   220      48.758  44.682  32.049  1.00  0.00           C
ATOM   3135  HA  ASP   220      49.332  43.932  31.505  1.00  0.00           H
ATOM   3136  CB  ASP   220      49.659  45.976  32.075  1.00  0.00           C
ATOM   3137  HB2 ASP   220      49.276  46.719  31.376  1.00  0.00           H
ATOM   3138  HB3 ASP   220      49.555  46.501  33.025  1.00  0.00           H
ATOM   3139  CG  ASP   220      51.136  45.647  31.757  1.00  0.00           C
ATOM   3140  OD1 ASP   220      51.521  44.471  31.744  1.00  0.00           O
ATOM   3141  OD2 ASP   220      51.881  46.618  31.445  1.00  0.00           O
ATOM   3142  C   ASP   220      48.505  44.152  33.465  1.00  0.00           C
ATOM   3143  O   ASP   220      47.465  44.367  34.140  1.00  0.00           O
ATOM   3144  N   VAL   221      49.609  43.584  33.961  1.00  0.00           N
ATOM   3145  H   VAL   221      50.414  43.523  33.353  1.00  0.00           H
ATOM   3146  CA  VAL   221      49.955  43.460  35.320  1.00  0.00           C
ATOM   3147  HA  VAL   221      49.077  43.755  35.895  1.00  0.00           H
ATOM   3148  CB  VAL   221      50.173  41.970  35.679  1.00  0.00           C
ATOM   3149  HB  VAL   221      50.949  41.525  35.055  1.00  0.00           H
ATOM   3150  CG1 VAL   221      50.501  41.886  37.199  1.00  0.00           C
ATOM   3151 HG11 VAL   221      50.101  41.017  37.721  1.00  0.00           H
ATOM   3152 HG12 VAL   221      51.586  41.865  37.105  1.00  0.00           H
ATOM   3153 HG13 VAL   221      50.039  42.741  37.693  1.00  0.00           H
ATOM   3154  CG2 VAL   221      48.765  41.313  35.485  1.00  0.00           C
ATOM   3155 HG21 VAL   221      48.695  40.416  36.101  1.00  0.00           H
ATOM   3156 HG22 VAL   221      47.937  41.983  35.716  1.00  0.00           H
ATOM   3157 HG23 VAL   221      48.779  41.153  34.407  1.00  0.00           H
ATOM   3158  C   VAL   221      51.145  44.409  35.667  1.00  0.00           C
ATOM   3159  O   VAL   221      52.270  44.042  35.446  1.00  0.00           O
ATOM   3160  N   VAL   222      50.883  45.619  36.111  1.00  0.00           N
ATOM   3161  H   VAL   222      49.911  45.797  36.320  1.00  0.00           H
ATOM   3162  CA  VAL   222      51.889  46.667  36.484  1.00  0.00           C
ATOM   3163  HA  VAL   222      52.649  46.702  35.704  1.00  0.00           H
ATOM   3164  CB  VAL   222      51.285  48.047  36.438  1.00  0.00           C
ATOM   3165  HB  VAL   222      50.269  47.870  36.792  1.00  0.00           H
ATOM   3166  CG1 VAL   222      51.952  49.012  37.380  1.00  0.00           C
ATOM   3167 HG11 VAL   222      53.004  49.162  37.137  1.00  0.00           H
ATOM   3168 HG12 VAL   222      51.471  49.990  37.394  1.00  0.00           H
ATOM   3169 HG13 VAL   222      51.807  48.695  38.413  1.00  0.00           H
ATOM   3170  CG2 VAL   222      51.361  48.592  35.022  1.00  0.00           C
ATOM   3171 HG21 VAL   222      51.027  49.629  34.997  1.00  0.00           H
ATOM   3172 HG22 VAL   222      52.372  48.749  34.645  1.00  0.00           H
ATOM   3173 HG23 VAL   222      50.990  47.885  34.281  1.00  0.00           H
ATOM   3174  C   VAL   222      52.622  46.353  37.815  1.00  0.00           C
ATOM   3175  O   VAL   222      51.958  45.982  38.809  1.00  0.00           O
ATOM   3176  N   ASP   223      53.936  46.321  37.841  1.00  0.00           N
ATOM   3177  H   ASP   223      54.478  46.522  37.013  1.00  0.00           H
ATOM   3178  CA  ASP   223      54.737  46.094  38.902  1.00  0.00           C
ATOM   3179  HA  ASP   223      54.243  45.348  39.525  1.00  0.00           H
ATOM   3180  CB  ASP   223      56.112  45.639  38.463  1.00  0.00           C
ATOM   3181  HB2 ASP   223      56.060  45.047  37.549  1.00  0.00           H
ATOM   3182  HB3 ASP   223      56.730  46.482  38.153  1.00  0.00           H
ATOM   3183  CG  ASP   223      56.917  44.968  39.538  1.00  0.00           C
ATOM   3184  OD1 ASP   223      57.392  45.661  40.422  1.00  0.00           O
ATOM   3185  OD2 ASP   223      57.527  43.906  39.332  1.00  0.00           O
ATOM   3186  C   ASP   223      54.992  47.458  39.764  1.00  0.00           C
ATOM   3187  O   ASP   223      55.079  48.516  39.095  1.00  0.00           O
ATOM   3188  N   PRO   224      54.838  47.361  41.071  1.00  0.00           N
ATOM   3189  CD  PRO   224      54.118  46.301  41.821  1.00  0.00           C
ATOM   3190  HD2 PRO   224      54.721  45.418  42.035  1.00  0.00           H
ATOM   3191  HD3 PRO   224      53.260  45.850  41.321  1.00  0.00           H
ATOM   3192  CG  PRO   224      53.691  46.993  43.095  1.00  0.00           C
ATOM   3193  HG2 PRO   224      53.738  46.360  43.981  1.00  0.00           H
ATOM   3194  HG3 PRO   224      52.662  47.346  43.031  1.00  0.00           H
ATOM   3195  CB  PRO   224      54.703  48.110  43.301  1.00  0.00           C
ATOM   3196  HB2 PRO   224      55.603  47.693  43.752  1.00  0.00           H
ATOM   3197  HB3 PRO   224      54.252  48.980  43.780  1.00  0.00           H
ATOM   3198  CA  PRO   224      55.043  48.541  41.925  1.00  0.00           C
ATOM   3199  HA  PRO   224      54.292  49.267  41.615  1.00  0.00           H
ATOM   3200  C   PRO   224      56.387  49.266  41.762  1.00  0.00           C
ATOM   3201  O   PRO   224      56.467  50.437  42.072  1.00  0.00           O
ATOM   3202  N   LYS   225      57.388  48.482  41.274  1.00  0.00           N
ATOM   3203  H   LYS   225      57.287  47.504  41.045  1.00  0.00           H
ATOM   3204  CA  LYS   225      58.591  49.134  40.873  1.00  0.00           C
ATOM   3205  HA  LYS   225      59.110  49.540  41.741  1.00  0.00           H
ATOM   3206  CB  LYS   225      59.601  48.103  40.293  1.00  0.00           C
ATOM   3207  HB2 LYS   225      59.033  47.456  39.625  1.00  0.00           H
ATOM   3208  HB3 LYS   225      60.405  48.620  39.770  1.00  0.00           H
ATOM   3209  CG  LYS   225      60.203  47.220  41.353  1.00  0.00           C
ATOM   3210  HG2 LYS   225      60.784  47.876  42.002  1.00  0.00           H
ATOM   3211  HG3 LYS   225      59.469  46.699  41.968  1.00  0.00           H
ATOM   3212  CD  LYS   225      61.204  46.126  40.941  1.00  0.00           C
ATOM   3213  HD2 LYS   225      62.066  46.547  40.423  1.00  0.00           H
ATOM   3214  HD3 LYS   225      61.581  45.673  41.858  1.00  0.00           H
ATOM   3215  CE  LYS   225      60.644  44.937  40.035  1.00  0.00           C
ATOM   3216  HE2 LYS   225      60.207  45.281  39.097  1.00  0.00           H
ATOM   3217  HE3 LYS   225      61.489  44.354  39.669  1.00  0.00           H
ATOM   3218  NZ  LYS   225      59.673  44.060  40.856  1.00  0.00           N
ATOM   3219  HZ1 LYS   225      59.399  43.210  40.384  1.00  0.00           H
ATOM   3220  HZ2 LYS   225      59.993  44.044  41.813  1.00  0.00           H
ATOM   3221  HZ3 LYS   225      58.779  44.507  40.716  1.00  0.00           H
ATOM   3222  C   LYS   225      58.389  50.289  39.826  1.00  0.00           C
ATOM   3223  O   LYS   225      59.219  51.180  39.794  1.00  0.00           O
ATOM   3224  N   GLN   226      57.528  50.155  38.870  1.00  0.00           N
ATOM   3225  H   GLN   226      56.915  49.352  38.885  1.00  0.00           H
ATOM   3226  CA  GLN   226      57.068  51.311  37.986  1.00  0.00           C
ATOM   3227  HA  GLN   226      57.934  51.718  37.463  1.00  0.00           H
ATOM   3228  CB  GLN   226      56.045  50.883  36.953  1.00  0.00           C
ATOM   3229  HB2 GLN   226      55.107  50.605  37.432  1.00  0.00           H
ATOM   3230  HB3 GLN   226      56.102  51.773  36.327  1.00  0.00           H
ATOM   3231  CG  GLN   226      56.460  49.690  36.127  1.00  0.00           C
ATOM   3232  HG2 GLN   226      57.361  49.973  35.584  1.00  0.00           H
ATOM   3233  HG3 GLN   226      56.563  48.800  36.749  1.00  0.00           H
ATOM   3234  CD  GLN   226      55.341  49.375  35.157  1.00  0.00           C
ATOM   3235  OE1 GLN   226      54.691  48.386  35.329  1.00  0.00           O
ATOM   3236  NE2 GLN   226      55.109  50.153  34.179  1.00  0.00           N
ATOM   3237 HE21 GLN   226      54.434  49.761  33.538  1.00  0.00           H
ATOM   3238 HE22 GLN   226      55.510  51.079  34.170  1.00  0.00           H
ATOM   3239  C   GLN   226      56.562  52.571  38.674  1.00  0.00           C
ATOM   3240  O   GLN   226      56.700  53.704  38.202  1.00  0.00           O
ATOM   3241  N   LEU   227      55.704  52.438  39.704  1.00  0.00           N
ATOM   3242  H   LEU   227      55.777  51.577  40.225  1.00  0.00           H
ATOM   3243  CA  LEU   227      54.900  53.563  40.225  1.00  0.00           C
ATOM   3244  HA  LEU   227      54.268  53.814  39.374  1.00  0.00           H
ATOM   3245  CB  LEU   227      54.083  53.062  41.480  1.00  0.00           C
ATOM   3246  HB2 LEU   227      54.689  52.326  42.007  1.00  0.00           H
ATOM   3247  HB3 LEU   227      53.962  53.941  42.113  1.00  0.00           H
ATOM   3248  CG  LEU   227      52.692  52.391  41.249  1.00  0.00           C
ATOM   3249  HG  LEU   227      51.999  53.214  41.073  1.00  0.00           H
ATOM   3250  CD1 LEU   227      52.483  51.423  40.162  1.00  0.00           C
ATOM   3251 HD11 LEU   227      53.421  51.150  39.679  1.00  0.00           H
ATOM   3252 HD12 LEU   227      52.109  50.478  40.555  1.00  0.00           H
ATOM   3253 HD13 LEU   227      51.720  51.877  39.529  1.00  0.00           H
ATOM   3254  CD2 LEU   227      52.275  51.725  42.544  1.00  0.00           C
ATOM   3255 HD21 LEU   227      51.188  51.808  42.523  1.00  0.00           H
ATOM   3256 HD22 LEU   227      52.476  50.657  42.625  1.00  0.00           H
ATOM   3257 HD23 LEU   227      52.731  52.244  43.387  1.00  0.00           H
ATOM   3258  C   LEU   227      55.614  54.910  40.506  1.00  0.00           C
ATOM   3259  O   LEU   227      56.556  54.954  41.301  1.00  0.00           O
ATOM   3260  N   VAL   228      55.256  56.039  39.957  1.00  0.00           N
ATOM   3261  H   VAL   228      54.403  55.822  39.460  1.00  0.00           H
ATOM   3262  CA  VAL   228      55.933  57.310  40.106  1.00  0.00           C
ATOM   3263  HA  VAL   228      56.930  57.170  40.522  1.00  0.00           H
ATOM   3264  CB  VAL   228      56.058  57.966  38.697  1.00  0.00           C
ATOM   3265  HB  VAL   228      55.062  58.050  38.261  1.00  0.00           H
ATOM   3266  CG1 VAL   228      56.710  59.408  38.709  1.00  0.00           C
ATOM   3267 HG11 VAL   228      57.620  59.422  39.310  1.00  0.00           H
ATOM   3268 HG12 VAL   228      57.030  59.649  37.696  1.00  0.00           H
ATOM   3269 HG13 VAL   228      55.878  59.937  39.174  1.00  0.00           H
ATOM   3270  CG2 VAL   228      56.878  57.035  37.728  1.00  0.00           C
ATOM   3271 HG21 VAL   228      57.814  56.742  38.205  1.00  0.00           H
ATOM   3272 HG22 VAL   228      56.301  56.122  37.578  1.00  0.00           H
ATOM   3273 HG23 VAL   228      57.135  57.498  36.775  1.00  0.00           H
ATOM   3274  C   VAL   228      55.181  58.306  41.015  1.00  0.00           C
ATOM   3275  O   VAL   228      55.856  59.088  41.686  1.00  0.00           O
ATOM   3276  N   THR   229      53.870  58.238  41.117  1.00  0.00           N
ATOM   3277  H   THR   229      53.376  57.498  40.640  1.00  0.00           H
ATOM   3278  CA  THR   229      53.052  59.103  42.025  1.00  0.00           C
ATOM   3279  HA  THR   229      53.645  59.827  42.584  1.00  0.00           H
ATOM   3280  CB  THR   229      52.058  59.959  41.197  1.00  0.00           C
ATOM   3281  HB  THR   229      51.394  60.499  41.871  1.00  0.00           H
ATOM   3282  CG2 THR   229      52.676  61.077  40.280  1.00  0.00           C
ATOM   3283 HG21 THR   229      52.721  60.742  39.243  1.00  0.00           H
ATOM   3284 HG22 THR   229      52.027  61.951  40.336  1.00  0.00           H
ATOM   3285 HG23 THR   229      53.699  61.373  40.508  1.00  0.00           H
ATOM   3286  OG1 THR   229      51.250  58.918  40.549  1.00  0.00           O
ATOM   3287  HG1 THR   229      50.424  58.918  41.039  1.00  0.00           H
ATOM   3288  C   THR   229      52.270  58.301  43.074  1.00  0.00           C
ATOM   3289  O   THR   229      52.587  57.143  43.258  1.00  0.00           O
ATOM   3290  N   ASN   230      51.744  59.001  44.005  1.00  0.00           N
ATOM   3291  H   ASN   230      51.790  60.005  43.911  1.00  0.00           H
ATOM   3292  CA  ASN   230      50.632  58.496  44.771  1.00  0.00           C
ATOM   3293  HA  ASN   230      50.752  57.444  45.032  1.00  0.00           H
ATOM   3294  CB  ASN   230      50.717  59.392  46.012  1.00  0.00           C
ATOM   3295  HB2 ASN   230      51.722  59.174  46.374  1.00  0.00           H
ATOM   3296  HB3 ASN   230      50.427  60.381  45.659  1.00  0.00           H
ATOM   3297  CG  ASN   230      49.692  59.078  47.101  1.00  0.00           C
ATOM   3298  OD1 ASN   230      49.649  57.975  47.621  1.00  0.00           O
ATOM   3299  ND2 ASN   230      48.720  59.960  47.384  1.00  0.00           N
ATOM   3300 HD21 ASN   230      48.038  59.824  48.117  1.00  0.00           H
ATOM   3301 HD22 ASN   230      48.537  60.601  46.626  1.00  0.00           H
ATOM   3302  C   ASN   230      49.349  58.737  43.915  1.00  0.00           C
ATOM   3303  O   ASN   230      49.332  59.435  42.887  1.00  0.00           O
ATOM   3304  N   ALA   231      48.289  58.007  44.229  1.00  0.00           N
ATOM   3305  H   ALA   231      48.155  57.611  45.148  1.00  0.00           H
ATOM   3306  CA  ALA   231      47.108  57.810  43.393  1.00  0.00           C
ATOM   3307  HA  ALA   231      47.392  57.710  42.346  1.00  0.00           H
ATOM   3308  CB  ALA   231      46.443  56.474  43.826  1.00  0.00           C
ATOM   3309  HB1 ALA   231      46.084  56.385  44.851  1.00  0.00           H
ATOM   3310  HB2 ALA   231      45.640  56.189  43.146  1.00  0.00           H
ATOM   3311  HB3 ALA   231      47.193  55.702  43.651  1.00  0.00           H
ATOM   3312  C   ALA   231      46.165  58.976  43.332  1.00  0.00           C
ATOM   3313  O   ALA   231      46.245  59.803  44.201  1.00  0.00           O
ATOM   3314  N   CYS   232      45.218  58.998  42.457  1.00  0.00           N
ATOM   3315  H   CYS   232      45.361  58.387  41.666  1.00  0.00           H
ATOM   3316  CA  CYS   232      43.951  59.692  42.602  1.00  0.00           C
ATOM   3317  HA  CYS   232      43.938  60.112  43.608  1.00  0.00           H
ATOM   3318  CB  CYS   232      43.971  60.873  41.621  1.00  0.00           C
ATOM   3319  HB2 CYS   232      44.743  61.537  42.009  1.00  0.00           H
ATOM   3320  HB3 CYS   232      44.227  60.518  40.622  1.00  0.00           H
ATOM   3321  SG  CYS   232      42.499  61.939  41.465  1.00  0.00           S
ATOM   3322  HG  CYS   232      41.514  61.059  41.273  1.00  0.00           H
ATOM   3323  C   CYS   232      42.765  58.773  42.334  1.00  0.00           C
ATOM   3324  O   CYS   232      42.629  58.254  41.211  1.00  0.00           O
ATOM   3325  N   LEU   233      41.762  58.903  43.277  1.00  0.00           N
ATOM   3326  H   LEU   233      41.913  59.607  43.985  1.00  0.00           H
ATOM   3327  CA  LEU   233      40.387  58.503  42.953  1.00  0.00           C
ATOM   3328  HA  LEU   233      40.360  57.460  42.637  1.00  0.00           H
ATOM   3329  CB  LEU   233      39.584  58.581  44.279  1.00  0.00           C
ATOM   3330  HB2 LEU   233      40.248  58.069  44.975  1.00  0.00           H
ATOM   3331  HB3 LEU   233      39.533  59.650  44.483  1.00  0.00           H
ATOM   3332  CG  LEU   233      38.222  57.845  44.390  1.00  0.00           C
ATOM   3333  HG  LEU   233      38.384  56.823  44.048  1.00  0.00           H
ATOM   3334  CD1 LEU   233      37.822  57.725  45.884  1.00  0.00           C
ATOM   3335 HD11 LEU   233      38.693  57.340  46.414  1.00  0.00           H
ATOM   3336 HD12 LEU   233      37.492  58.634  46.387  1.00  0.00           H
ATOM   3337 HD13 LEU   233      36.982  57.055  46.066  1.00  0.00           H
ATOM   3338  CD2 LEU   233      37.083  58.493  43.534  1.00  0.00           C
ATOM   3339 HD21 LEU   233      37.227  59.573  43.537  1.00  0.00           H
ATOM   3340 HD22 LEU   233      36.944  58.042  42.551  1.00  0.00           H
ATOM   3341 HD23 LEU   233      36.139  58.491  44.079  1.00  0.00           H
ATOM   3342  C   LEU   233      39.767  59.310  41.831  1.00  0.00           C
ATOM   3343  O   LEU   233      39.814  60.520  41.879  1.00  0.00           O
ATOM   3344  N   ILE   234      39.161  58.669  40.798  1.00  0.00           N
ATOM   3345  H   ILE   234      39.221  57.666  40.893  1.00  0.00           H
ATOM   3346  CA  ILE   234      38.517  59.327  39.697  1.00  0.00           C
ATOM   3347  HA  ILE   234      38.912  60.330  39.534  1.00  0.00           H
ATOM   3348  CB  ILE   234      38.779  58.542  38.368  1.00  0.00           C
ATOM   3349  HB  ILE   234      38.498  57.491  38.440  1.00  0.00           H
ATOM   3350  CG2 ILE   234      37.968  59.156  37.206  1.00  0.00           C
ATOM   3351 HG21 ILE   234      36.954  58.765  37.287  1.00  0.00           H
ATOM   3352 HG22 ILE   234      37.953  60.242  37.294  1.00  0.00           H
ATOM   3353 HG23 ILE   234      38.240  58.855  36.194  1.00  0.00           H
ATOM   3354  CG1 ILE   234      40.322  58.284  38.026  1.00  0.00           C
ATOM   3355 HG12 ILE   234      40.697  57.426  38.584  1.00  0.00           H
ATOM   3356 HG13 ILE   234      40.271  58.125  36.948  1.00  0.00           H
ATOM   3357  CD1 ILE   234      41.346  59.488  38.288  1.00  0.00           C
ATOM   3358 HD11 ILE   234      42.031  59.249  39.102  1.00  0.00           H
ATOM   3359 HD12 ILE   234      41.921  59.804  37.418  1.00  0.00           H
ATOM   3360 HD13 ILE   234      40.887  60.471  38.394  1.00  0.00           H
ATOM   3361  C   ILE   234      36.946  59.328  39.884  1.00  0.00           C
ATOM   3362  O   ILE   234      36.387  60.369  39.530  1.00  0.00           O
ATOM   3363  N   LYS   235      36.312  58.195  39.917  1.00  0.00           N
ATOM   3364  H   LYS   235      36.934  57.407  40.026  1.00  0.00           H
ATOM   3365  CA  LYS   235      34.901  57.948  39.806  1.00  0.00           C
ATOM   3366  HA  LYS   235      34.483  58.854  40.244  1.00  0.00           H
ATOM   3367  CB  LYS   235      34.336  58.033  38.363  1.00  0.00           C
ATOM   3368  HB2 LYS   235      34.733  58.942  37.911  1.00  0.00           H
ATOM   3369  HB3 LYS   235      34.783  57.175  37.862  1.00  0.00           H
ATOM   3370  CG  LYS   235      32.811  57.978  38.240  1.00  0.00           C
ATOM   3371  HG2 LYS   235      32.506  57.352  37.402  1.00  0.00           H
ATOM   3372  HG3 LYS   235      32.359  57.524  39.123  1.00  0.00           H
ATOM   3373  CD  LYS   235      32.283  59.400  38.046  1.00  0.00           C
ATOM   3374  HD2 LYS   235      32.604  60.023  38.881  1.00  0.00           H
ATOM   3375  HD3 LYS   235      32.704  59.794  37.121  1.00  0.00           H
ATOM   3376  CE  LYS   235      30.758  59.562  37.849  1.00  0.00           C
ATOM   3377  HE2 LYS   235      30.356  60.470  38.299  1.00  0.00           H
ATOM   3378  HE3 LYS   235      30.587  59.641  36.776  1.00  0.00           H
ATOM   3379  NZ  LYS   235      30.021  58.384  38.293  1.00  0.00           N
ATOM   3380  HZ1 LYS   235      30.162  57.705  37.559  1.00  0.00           H
ATOM   3381  HZ2 LYS   235      30.295  58.159  39.239  1.00  0.00           H
ATOM   3382  HZ3 LYS   235      29.041  58.623  38.249  1.00  0.00           H
ATOM   3383  C   LYS   235      34.383  56.757  40.552  1.00  0.00           C
ATOM   3384  O   LYS   235      34.655  55.668  40.078  1.00  0.00           O
ATOM   3385  N   GLU   236      33.625  56.902  41.662  1.00  0.00           N
ATOM   3386  H   GLU   236      33.730  57.858  41.972  1.00  0.00           H
ATOM   3387  CA  GLU   236      32.728  55.979  42.298  1.00  0.00           C
ATOM   3388  HA  GLU   236      33.194  55.035  42.577  1.00  0.00           H
ATOM   3389  CB  GLU   236      32.153  56.525  43.611  1.00  0.00           C
ATOM   3390  HB2 GLU   236      32.944  56.627  44.354  1.00  0.00           H
ATOM   3391  HB3 GLU   236      31.757  57.444  43.178  1.00  0.00           H
ATOM   3392  CG  GLU   236      31.079  55.524  44.257  1.00  0.00           C
ATOM   3393  HG2 GLU   236      30.103  55.515  43.771  1.00  0.00           H
ATOM   3394  HG3 GLU   236      31.393  54.497  44.072  1.00  0.00           H
ATOM   3395  CD  GLU   236      30.948  55.910  45.800  1.00  0.00           C
ATOM   3396  OE1 GLU   236      30.052  56.716  46.134  1.00  0.00           O
ATOM   3397  OE2 GLU   236      31.765  55.519  46.688  1.00  0.00           O
ATOM   3398  C   GLU   236      31.538  55.614  41.356  1.00  0.00           C
ATOM   3399  O   GLU   236      30.956  56.465  40.753  1.00  0.00           O
ATOM   3400  N   VAL   237      31.071  54.383  41.425  1.00  0.00           N
ATOM   3401  H   VAL   237      31.658  53.672  41.837  1.00  0.00           H
ATOM   3402  CA  VAL   237      29.910  53.819  40.732  1.00  0.00           C
ATOM   3403  HA  VAL   237      29.340  54.595  40.220  1.00  0.00           H
ATOM   3404  CB  VAL   237      30.212  52.952  39.519  1.00  0.00           C
ATOM   3405  HB  VAL   237      30.536  51.977  39.883  1.00  0.00           H
ATOM   3406  CG1 VAL   237      29.077  52.645  38.479  1.00  0.00           C
ATOM   3407 HG11 VAL   237      28.187  52.382  39.051  1.00  0.00           H
ATOM   3408 HG12 VAL   237      28.841  53.538  37.900  1.00  0.00           H
ATOM   3409 HG13 VAL   237      29.345  51.730  37.951  1.00  0.00           H
ATOM   3410  CG2 VAL   237      31.363  53.544  38.622  1.00  0.00           C
ATOM   3411 HG21 VAL   237      31.148  54.579  38.354  1.00  0.00           H
ATOM   3412 HG22 VAL   237      32.278  53.413  39.201  1.00  0.00           H
ATOM   3413 HG23 VAL   237      31.514  53.033  37.671  1.00  0.00           H
ATOM   3414  C   VAL   237      29.128  52.901  41.708  1.00  0.00           C
ATOM   3415  O   VAL   237      29.640  51.914  42.255  1.00  0.00           O
ATOM   3416  N   ASP   238      27.841  53.210  41.956  1.00  0.00           N
ATOM   3417  H   ASP   238      27.457  54.060  41.569  1.00  0.00           H
ATOM   3418  CA  ASP   238      26.952  52.603  42.984  1.00  0.00           C
ATOM   3419  HA  ASP   238      27.496  51.807  43.492  1.00  0.00           H
ATOM   3420  CB  ASP   238      26.600  53.669  44.017  1.00  0.00           C
ATOM   3421  HB2 ASP   238      27.534  54.117  44.355  1.00  0.00           H
ATOM   3422  HB3 ASP   238      26.030  54.484  43.571  1.00  0.00           H
ATOM   3423  CG  ASP   238      25.828  53.146  45.203  1.00  0.00           C
ATOM   3424  OD1 ASP   238      25.579  51.870  45.241  1.00  0.00           O
ATOM   3425  OD2 ASP   238      25.685  53.814  46.224  1.00  0.00           O
ATOM   3426  C   ASP   238      25.713  52.053  42.280  1.00  0.00           C
ATOM   3427  O   ASP   238      24.929  52.837  41.762  1.00  0.00           O
ATOM   3428  N   ILE   239      25.605  50.695  42.359  1.00  0.00           N
ATOM   3429  H   ILE   239      26.357  50.199  42.818  1.00  0.00           H
ATOM   3430  CA  ILE   239      24.586  49.908  41.634  1.00  0.00           C
ATOM   3431  HA  ILE   239      24.524  48.895  42.033  1.00  0.00           H
ATOM   3432  CB  ILE   239      24.981  49.863  40.083  1.00  0.00           C
ATOM   3433  HB  ILE   239      24.662  50.819  39.669  1.00  0.00           H
ATOM   3434  CG2 ILE   239      26.521  49.843  39.859  1.00  0.00           C
ATOM   3435 HG21 ILE   239      26.765  48.805  39.632  1.00  0.00           H
ATOM   3436 HG22 ILE   239      26.771  50.489  39.018  1.00  0.00           H
ATOM   3437 HG23 ILE   239      27.104  50.227  40.696  1.00  0.00           H
ATOM   3438  CG1 ILE   239      24.329  48.732  39.275  1.00  0.00           C
ATOM   3439 HG12 ILE   239      24.600  47.786  39.743  1.00  0.00           H
ATOM   3440 HG13 ILE   239      23.257  48.896  39.377  1.00  0.00           H
ATOM   3441  CD1 ILE   239      24.560  48.625  37.844  1.00  0.00           C
ATOM   3442 HD11 ILE   239      24.898  49.569  37.416  1.00  0.00           H
ATOM   3443 HD12 ILE   239      25.168  47.774  37.537  1.00  0.00           H
ATOM   3444 HD13 ILE   239      23.624  48.310  37.383  1.00  0.00           H
ATOM   3445  C   ILE   239      23.181  50.426  41.827  1.00  0.00           C
ATOM   3446  O   ILE   239      22.337  50.541  40.910  1.00  0.00           O
ATOM   3447  N   TYR   240      22.920  50.840  43.055  1.00  0.00           N
ATOM   3448  H   TYR   240      23.680  50.918  43.716  1.00  0.00           H
ATOM   3449  CA  TYR   240      21.634  51.351  43.430  1.00  0.00           C
ATOM   3450  HA  TYR   240      20.864  50.607  43.225  1.00  0.00           H
ATOM   3451  CB  TYR   240      21.591  51.589  44.930  1.00  0.00           C
ATOM   3452  HB2 TYR   240      22.413  52.251  45.202  1.00  0.00           H
ATOM   3453  HB3 TYR   240      20.668  52.156  45.051  1.00  0.00           H
ATOM   3454  CG  TYR   240      21.606  50.368  45.867  1.00  0.00           C
ATOM   3455  CD1 TYR   240      20.357  49.943  46.444  1.00  0.00           C
ATOM   3456  HD1 TYR   240      19.382  50.321  46.173  1.00  0.00           H
ATOM   3457  CE1 TYR   240      20.256  48.769  47.256  1.00  0.00           C
ATOM   3458  HE1 TYR   240      19.290  48.371  47.528  1.00  0.00           H
ATOM   3459  CZ  TYR   240      21.446  48.093  47.614  1.00  0.00           C
ATOM   3460  OH  TYR   240      21.475  47.232  48.671  1.00  0.00           O
ATOM   3461  HH  TYR   240      20.631  47.012  49.073  1.00  0.00           H
ATOM   3462  CE2 TYR   240      22.684  48.621  47.136  1.00  0.00           C
ATOM   3463  HE2 TYR   240      23.609  48.174  47.467  1.00  0.00           H
ATOM   3464  CD2 TYR   240      22.776  49.659  46.205  1.00  0.00           C
ATOM   3465  HD2 TYR   240      23.775  49.951  45.918  1.00  0.00           H
ATOM   3466  C   TYR   240      21.264  52.649  42.663  1.00  0.00           C
ATOM   3467  O   TYR   240      20.044  52.759  42.340  1.00  0.00           O
ATOM   3468  N   THR   241      22.208  53.583  42.583  1.00  0.00           N
ATOM   3469  H   THR   241      23.179  53.342  42.717  1.00  0.00           H
ATOM   3470  CA  THR   241      21.947  55.009  42.217  1.00  0.00           C
ATOM   3471  HA  THR   241      21.001  55.229  42.710  1.00  0.00           H
ATOM   3472  CB  THR   241      22.930  56.152  42.696  1.00  0.00           C
ATOM   3473  HB  THR   241      23.826  56.210  42.077  1.00  0.00           H
ATOM   3474  CG2 THR   241      22.327  57.524  42.746  1.00  0.00           C
ATOM   3475 HG21 THR   241      21.701  57.578  41.855  1.00  0.00           H
ATOM   3476 HG22 THR   241      21.549  57.466  43.507  1.00  0.00           H
ATOM   3477 HG23 THR   241      23.068  58.303  42.921  1.00  0.00           H
ATOM   3478  OG1 THR   241      23.342  55.798  44.020  1.00  0.00           O
ATOM   3479  HG1 THR   241      22.542  55.536  44.483  1.00  0.00           H
ATOM   3480  C   THR   241      21.731  55.297  40.758  1.00  0.00           C
ATOM   3481  O   THR   241      20.600  55.633  40.330  1.00  0.00           O
ATOM   3482  N   VAL   242      22.682  54.833  39.898  1.00  0.00           N
ATOM   3483  H   VAL   242      23.410  54.266  40.308  1.00  0.00           H
ATOM   3484  CA  VAL   242      22.888  55.379  38.582  1.00  0.00           C
ATOM   3485  HA  VAL   242      22.542  56.403  38.729  1.00  0.00           H
ATOM   3486  CB  VAL   242      24.274  55.188  38.016  1.00  0.00           C
ATOM   3487  HB  VAL   242      24.220  55.714  37.063  1.00  0.00           H
ATOM   3488  CG1 VAL   242      25.315  55.999  38.820  1.00  0.00           C
ATOM   3489 HG11 VAL   242      26.281  56.163  38.343  1.00  0.00           H
ATOM   3490 HG12 VAL   242      25.030  56.964  39.239  1.00  0.00           H
ATOM   3491 HG13 VAL   242      25.684  55.374  39.633  1.00  0.00           H
ATOM   3492  CG2 VAL   242      24.678  53.710  37.852  1.00  0.00           C
ATOM   3493 HG21 VAL   242      25.632  53.838  37.341  1.00  0.00           H
ATOM   3494 HG22 VAL   242      24.660  53.204  38.818  1.00  0.00           H
ATOM   3495 HG23 VAL   242      23.972  53.190  37.205  1.00  0.00           H
ATOM   3496  C   VAL   242      21.909  54.863  37.569  1.00  0.00           C
ATOM   3497  O   VAL   242      21.428  53.715  37.638  1.00  0.00           O
ATOM   3498  N   LYS   243      21.627  55.729  36.547  1.00  0.00           N
ATOM   3499  H   LYS   243      22.129  56.604  36.502  1.00  0.00           H
ATOM   3500  CA  LYS   243      20.942  55.324  35.327  1.00  0.00           C
ATOM   3501  HA  LYS   243      20.535  54.323  35.469  1.00  0.00           H
ATOM   3502  CB  LYS   243      19.780  56.327  35.055  1.00  0.00           C
ATOM   3503  HB2 LYS   243      20.285  57.280  34.902  1.00  0.00           H
ATOM   3504  HB3 LYS   243      19.446  56.035  34.059  1.00  0.00           H
ATOM   3505  CG  LYS   243      18.776  56.293  36.238  1.00  0.00           C
ATOM   3506  HG2 LYS   243      18.493  55.249  36.368  1.00  0.00           H
ATOM   3507  HG3 LYS   243      19.405  56.359  37.125  1.00  0.00           H
ATOM   3508  CD  LYS   243      17.679  57.331  36.177  1.00  0.00           C
ATOM   3509  HD2 LYS   243      18.084  58.321  35.966  1.00  0.00           H
ATOM   3510  HD3 LYS   243      16.899  57.113  35.448  1.00  0.00           H
ATOM   3511  CE  LYS   243      17.139  57.353  37.594  1.00  0.00           C
ATOM   3512  HE2 LYS   243      16.641  56.401  37.778  1.00  0.00           H
ATOM   3513  HE3 LYS   243      17.944  57.415  38.326  1.00  0.00           H
ATOM   3514  NZ  LYS   243      16.206  58.446  37.871  1.00  0.00           N
ATOM   3515  HZ1 LYS   243      16.470  59.031  38.651  1.00  0.00           H
ATOM   3516  HZ2 LYS   243      16.266  59.130  37.130  1.00  0.00           H
ATOM   3517  HZ3 LYS   243      15.273  58.073  37.974  1.00  0.00           H
ATOM   3518  C   LYS   243      21.809  55.360  34.116  1.00  0.00           C
ATOM   3519  O   LYS   243      22.843  55.998  34.164  1.00  0.00           O
ATOM   3520  N   VAL   244      21.338  54.887  32.909  1.00  0.00           N
ATOM   3521  H   VAL   244      20.411  54.486  32.917  1.00  0.00           H
ATOM   3522  CA  VAL   244      22.137  54.584  31.671  1.00  0.00           C
ATOM   3523  HA  VAL   244      23.031  54.050  31.995  1.00  0.00           H
ATOM   3524  CB  VAL   244      21.251  53.677  30.667  1.00  0.00           C
ATOM   3525  HB  VAL   244      20.667  52.966  31.251  1.00  0.00           H
ATOM   3526  CG1 VAL   244      20.210  54.395  29.759  1.00  0.00           C
ATOM   3527 HG11 VAL   244      20.537  54.553  28.731  1.00  0.00           H
ATOM   3528 HG12 VAL   244      19.278  53.830  29.761  1.00  0.00           H
ATOM   3529 HG13 VAL   244      20.039  55.331  30.291  1.00  0.00           H
ATOM   3530  CG2 VAL   244      22.185  53.055  29.593  1.00  0.00           C
ATOM   3531 HG21 VAL   244      22.628  53.745  28.875  1.00  0.00           H
ATOM   3532 HG22 VAL   244      23.056  52.640  30.101  1.00  0.00           H
ATOM   3533 HG23 VAL   244      21.549  52.300  29.130  1.00  0.00           H
ATOM   3534  C   VAL   244      22.641  55.862  31.021  1.00  0.00           C
ATOM   3535  O   VAL   244      23.798  55.750  30.519  1.00  0.00           O
ATOM   3536  N   GLU   245      22.048  57.008  31.360  1.00  0.00           N
ATOM   3537  H   GLU   245      21.050  56.995  31.514  1.00  0.00           H
ATOM   3538  CA  GLU   245      22.699  58.295  30.992  1.00  0.00           C
ATOM   3539  HA  GLU   245      23.039  58.182  29.962  1.00  0.00           H
ATOM   3540  CB  GLU   245      21.488  59.316  31.072  1.00  0.00           C
ATOM   3541  HB2 GLU   245      21.021  59.304  32.057  1.00  0.00           H
ATOM   3542  HB3 GLU   245      21.794  60.315  30.762  1.00  0.00           H
ATOM   3543  CG  GLU   245      20.342  59.127  30.140  1.00  0.00           C
ATOM   3544  HG2 GLU   245      19.824  58.200  30.386  1.00  0.00           H
ATOM   3545  HG3 GLU   245      19.776  60.042  30.315  1.00  0.00           H
ATOM   3546  CD  GLU   245      20.728  59.271  28.659  1.00  0.00           C
ATOM   3547  OE1 GLU   245      21.915  59.279  28.300  1.00  0.00           O
ATOM   3548  OE2 GLU   245      19.940  59.667  27.810  1.00  0.00           O
ATOM   3549  C   GLU   245      23.872  58.666  31.875  1.00  0.00           C
ATOM   3550  O   GLU   245      24.781  59.264  31.317  1.00  0.00           O
ATOM   3551  N   ASP   246      23.844  58.414  33.199  1.00  0.00           N
ATOM   3552  H   ASP   246      23.045  57.889  33.524  1.00  0.00           H
ATOM   3553  CA  ASP   246      24.869  58.874  34.220  1.00  0.00           C
ATOM   3554  HA  ASP   246      25.059  59.901  33.908  1.00  0.00           H
ATOM   3555  CB  ASP   246      24.164  58.988  35.593  1.00  0.00           C
ATOM   3556  HB2 ASP   246      23.130  59.323  35.513  1.00  0.00           H
ATOM   3557  HB3 ASP   246      24.144  58.002  36.057  1.00  0.00           H
ATOM   3558  CG  ASP   246      24.940  59.968  36.531  1.00  0.00           C
ATOM   3559  OD1 ASP   246      24.920  59.697  37.731  1.00  0.00           O
ATOM   3560  OD2 ASP   246      25.487  60.968  36.013  1.00  0.00           O
ATOM   3561  C   ASP   246      26.238  58.183  34.142  1.00  0.00           C
ATOM   3562  O   ASP   246      27.094  58.441  34.964  1.00  0.00           O
ATOM   3563  N   LEU   247      26.352  57.187  33.254  1.00  0.00           N
ATOM   3564  H   LEU   247      25.565  57.162  32.622  1.00  0.00           H
ATOM   3565  CA  LEU   247      27.593  56.467  33.021  1.00  0.00           C
ATOM   3566  HA  LEU   247      27.902  56.534  34.065  1.00  0.00           H
ATOM   3567  CB  LEU   247      27.473  55.039  32.424  1.00  0.00           C
ATOM   3568  HB2 LEU   247      27.551  55.127  31.341  1.00  0.00           H
ATOM   3569  HB3 LEU   247      28.446  54.644  32.716  1.00  0.00           H
ATOM   3570  CG  LEU   247      26.178  54.183  32.825  1.00  0.00           C
ATOM   3571  HG  LEU   247      25.240  54.699  32.620  1.00  0.00           H
ATOM   3572  CD1 LEU   247      26.060  52.886  32.074  1.00  0.00           C
ATOM   3573 HD11 LEU   247      25.154  52.331  32.318  1.00  0.00           H
ATOM   3574 HD12 LEU   247      26.103  53.121  31.011  1.00  0.00           H
ATOM   3575 HD13 LEU   247      26.859  52.168  32.256  1.00  0.00           H
ATOM   3576  CD2 LEU   247      26.397  53.769  34.314  1.00  0.00           C
ATOM   3577 HD21 LEU   247      26.096  54.547  35.016  1.00  0.00           H
ATOM   3578 HD22 LEU   247      25.751  52.937  34.594  1.00  0.00           H
ATOM   3579 HD23 LEU   247      27.402  53.446  34.585  1.00  0.00           H
ATOM   3580  C   LEU   247      28.649  57.205  32.285  1.00  0.00           C
ATOM   3581  O   LEU   247      29.839  57.189  32.652  1.00  0.00           O
ATOM   3582  N   THR   248      28.197  58.024  31.339  1.00  0.00           N
ATOM   3583  H   THR   248      27.240  57.890  31.048  1.00  0.00           H
ATOM   3584  CA  THR   248      28.987  59.207  30.898  1.00  0.00           C
ATOM   3585  HA  THR   248      29.800  58.843  30.269  1.00  0.00           H
ATOM   3586  CB  THR   248      28.340  60.119  29.905  1.00  0.00           C
ATOM   3587  HB  THR   248      27.392  60.476  30.307  1.00  0.00           H
ATOM   3588  CG2 THR   248      29.142  61.268  29.503  1.00  0.00           C
ATOM   3589 HG21 THR   248      28.898  61.657  28.514  1.00  0.00           H
ATOM   3590 HG22 THR   248      28.993  61.983  30.312  1.00  0.00           H
ATOM   3591 HG23 THR   248      30.176  60.922  29.531  1.00  0.00           H
ATOM   3592  OG1 THR   248      28.117  59.442  28.647  1.00  0.00           O
ATOM   3593  HG1 THR   248      27.764  58.551  28.695  1.00  0.00           H
ATOM   3594  C   THR   248      29.524  59.951  32.099  1.00  0.00           C
ATOM   3595  O   THR   248      28.858  60.273  33.037  1.00  0.00           O
ATOM   3596  N   PHE   249      30.778  60.351  32.039  1.00  0.00           N
ATOM   3597  H   PHE   249      31.336  60.137  31.224  1.00  0.00           H
ATOM   3598  CA  PHE   249      31.329  61.356  33.003  1.00  0.00           C
ATOM   3599  HA  PHE   249      30.465  62.014  33.094  1.00  0.00           H
ATOM   3600  CB  PHE   249      31.631  60.879  34.380  1.00  0.00           C
ATOM   3601  HB2 PHE   249      31.732  61.696  35.095  1.00  0.00           H
ATOM   3602  HB3 PHE   249      30.858  60.215  34.766  1.00  0.00           H
ATOM   3603  CG  PHE   249      32.774  59.920  34.500  1.00  0.00           C
ATOM   3604  CD1 PHE   249      34.067  60.445  34.736  1.00  0.00           C
ATOM   3605  HD1 PHE   249      34.247  61.490  34.939  1.00  0.00           H
ATOM   3606  CE1 PHE   249      35.179  59.542  34.839  1.00  0.00           C
ATOM   3607  HE1 PHE   249      36.104  59.916  35.250  1.00  0.00           H
ATOM   3608  CZ  PHE   249      34.960  58.146  34.715  1.00  0.00           C
ATOM   3609  HZ  PHE   249      35.777  57.452  34.847  1.00  0.00           H
ATOM   3610  CE2 PHE   249      33.737  57.681  34.229  1.00  0.00           C
ATOM   3611  HE2 PHE   249      33.551  56.652  33.960  1.00  0.00           H
ATOM   3612  CD2 PHE   249      32.614  58.514  34.270  1.00  0.00           C
ATOM   3613  HD2 PHE   249      31.688  58.125  33.874  1.00  0.00           H
ATOM   3614  C   PHE   249      32.381  62.253  32.404  1.00  0.00           C
ATOM   3615  O   PHE   249      33.080  61.893  31.442  1.00  0.00           O
ATOM   3616  N   THR   250      32.551  63.398  33.040  1.00  0.00           N
ATOM   3617  H   THR   250      31.816  63.583  33.708  1.00  0.00           H
ATOM   3618  CA  THR   250      33.787  64.209  33.104  1.00  0.00           C
ATOM   3619  HA  THR   250      34.565  63.762  32.485  1.00  0.00           H
ATOM   3620  CB  THR   250      33.583  65.644  32.543  1.00  0.00           C
ATOM   3621  HB  THR   250      33.137  66.233  33.345  1.00  0.00           H
ATOM   3622  CG2 THR   250      35.022  66.271  32.401  1.00  0.00           C
ATOM   3623 HG21 THR   250      35.430  66.395  33.404  1.00  0.00           H
ATOM   3624 HG22 THR   250      35.708  65.577  31.916  1.00  0.00           H
ATOM   3625 HG23 THR   250      34.987  67.242  31.906  1.00  0.00           H
ATOM   3626  OG1 THR   250      32.785  65.851  31.297  1.00  0.00           O
ATOM   3627  HG1 THR   250      33.385  66.267  30.674  1.00  0.00           H
ATOM   3628  C   THR   250      34.339  64.271  34.566  1.00  0.00           C
ATOM   3629  O   THR   250      33.480  64.363  35.419  1.00  0.00           O
ATOM   3630  N   SER   251      35.630  64.055  34.824  1.00  0.00           N
ATOM   3631  H   SER   251      36.235  64.026  34.016  1.00  0.00           H
ATOM   3632  CA  SER   251      36.062  64.096  36.264  1.00  0.00           C
ATOM   3633  HA  SER   251      35.395  64.781  36.786  1.00  0.00           H
ATOM   3634  CB  SER   251      35.898  62.717  37.003  1.00  0.00           C
ATOM   3635  HB2 SER   251      34.842  62.539  36.803  1.00  0.00           H
ATOM   3636  HB3 SER   251      36.465  61.988  36.424  1.00  0.00           H
ATOM   3637  OG  SER   251      36.264  63.000  38.383  1.00  0.00           O
ATOM   3638  HG  SER   251      36.126  62.186  38.872  1.00  0.00           H
ATOM   3639  C   SER   251      37.456  64.655  36.355  1.00  0.00           C
ATOM   3640  O   SER   251      38.360  63.980  35.880  1.00  0.00           O
ATOM   3641  N   PRO   252      37.758  65.839  36.963  1.00  0.00           N
ATOM   3642  CD  PRO   252      36.824  66.824  37.378  1.00  0.00           C
ATOM   3643  HD2 PRO   252      36.205  66.347  38.137  1.00  0.00           H
ATOM   3644  HD3 PRO   252      36.249  67.359  36.622  1.00  0.00           H
ATOM   3645  CG  PRO   252      37.694  67.863  38.152  1.00  0.00           C
ATOM   3646  HG2 PRO   252      37.919  67.657  39.199  1.00  0.00           H
ATOM   3647  HG3 PRO   252      37.322  68.884  38.080  1.00  0.00           H
ATOM   3648  CB  PRO   252      39.138  67.780  37.531  1.00  0.00           C
ATOM   3649  HB2 PRO   252      39.886  68.108  38.254  1.00  0.00           H
ATOM   3650  HB3 PRO   252      39.183  68.375  36.619  1.00  0.00           H
ATOM   3651  CA  PRO   252      39.164  66.297  37.300  1.00  0.00           C
ATOM   3652  HA  PRO   252      39.641  66.151  36.331  1.00  0.00           H
ATOM   3653  C   PRO   252      39.914  65.576  38.425  1.00  0.00           C
ATOM   3654  O   PRO   252      39.301  65.147  39.453  1.00  0.00           O
ATOM   3655  N   PHE   253      41.142  65.281  38.101  1.00  0.00           N
ATOM   3656  H   PHE   253      41.474  65.537  37.182  1.00  0.00           H
ATOM   3657  CA  PHE   253      42.058  64.504  38.938  1.00  0.00           C
ATOM   3658  HA  PHE   253      41.610  64.331  39.917  1.00  0.00           H
ATOM   3659  CB  PHE   253      42.353  63.190  38.186  1.00  0.00           C
ATOM   3660  HB2 PHE   253      42.937  62.586  38.880  1.00  0.00           H
ATOM   3661  HB3 PHE   253      41.427  62.681  37.920  1.00  0.00           H
ATOM   3662  CG  PHE   253      43.200  63.111  37.007  1.00  0.00           C
ATOM   3663  CD1 PHE   253      42.660  63.115  35.722  1.00  0.00           C
ATOM   3664  HD1 PHE   253      41.580  63.119  35.730  1.00  0.00           H
ATOM   3665  CE1 PHE   253      43.512  62.948  34.573  1.00  0.00           C
ATOM   3666  HE1 PHE   253      43.095  62.819  33.585  1.00  0.00           H
ATOM   3667  CZ  PHE   253      44.896  62.785  34.701  1.00  0.00           C
ATOM   3668  HZ  PHE   253      45.482  62.534  33.830  1.00  0.00           H
ATOM   3669  CE2 PHE   253      45.488  62.853  36.002  1.00  0.00           C
ATOM   3670  HE2 PHE   253      46.464  62.417  36.157  1.00  0.00           H
ATOM   3671  CD2 PHE   253      44.628  62.957  37.122  1.00  0.00           C
ATOM   3672  HD2 PHE   253      45.159  62.889  38.059  1.00  0.00           H
ATOM   3673  C   PHE   253      43.355  65.230  39.309  1.00  0.00           C
ATOM   3674  O   PHE   253      43.776  66.180  38.670  1.00  0.00           O
ATOM   3675  N   CYS   254      44.033  64.815  40.374  1.00  0.00           N
ATOM   3676  H   CYS   254      43.620  64.199  41.060  1.00  0.00           H
ATOM   3677  CA  CYS   254      45.427  65.275  40.700  1.00  0.00           C
ATOM   3678  HA  CYS   254      45.931  65.657  39.813  1.00  0.00           H
ATOM   3679  CB  CYS   254      45.350  66.337  41.836  1.00  0.00           C
ATOM   3680  HB2 CYS   254      44.934  65.862  42.725  1.00  0.00           H
ATOM   3681  HB3 CYS   254      46.376  66.659  42.014  1.00  0.00           H
ATOM   3682  SG  CYS   254      44.067  67.632  41.426  1.00  0.00           S
ATOM   3683  HG  CYS   254      43.412  67.124  40.378  1.00  0.00           H
ATOM   3684  C   CYS   254      46.267  64.177  41.491  1.00  0.00           C
ATOM   3685  O   CYS   254      45.833  63.532  42.417  1.00  0.00           O
ATOM   3686  N   LEU   255      47.499  64.040  41.131  1.00  0.00           N
ATOM   3687  H   LEU   255      47.903  64.819  40.631  1.00  0.00           H
ATOM   3688  CA  LEU   255      48.435  63.046  41.639  1.00  0.00           C
ATOM   3689  HA  LEU   255      48.039  62.382  42.407  1.00  0.00           H
ATOM   3690  CB  LEU   255      48.935  62.273  40.411  1.00  0.00           C
ATOM   3691  HB2 LEU   255      49.217  63.069  39.722  1.00  0.00           H
ATOM   3692  HB3 LEU   255      49.796  61.659  40.677  1.00  0.00           H
ATOM   3693  CG  LEU   255      48.006  61.400  39.606  1.00  0.00           C
ATOM   3694  HG  LEU   255      47.131  61.944  39.252  1.00  0.00           H
ATOM   3695  CD1 LEU   255      48.682  60.679  38.464  1.00  0.00           C
ATOM   3696 HD11 LEU   255      49.466  60.007  38.812  1.00  0.00           H
ATOM   3697 HD12 LEU   255      47.902  60.142  37.925  1.00  0.00           H
ATOM   3698 HD13 LEU   255      48.960  61.427  37.722  1.00  0.00           H
ATOM   3699  CD2 LEU   255      47.397  60.236  40.396  1.00  0.00           C
ATOM   3700 HD21 LEU   255      48.138  59.454  40.563  1.00  0.00           H
ATOM   3701 HD22 LEU   255      47.013  60.575  41.358  1.00  0.00           H
ATOM   3702 HD23 LEU   255      46.509  59.870  39.882  1.00  0.00           H
ATOM   3703  C   LEU   255      49.697  63.753  42.279  1.00  0.00           C
ATOM   3704  O   LEU   255      50.190  64.661  41.683  1.00  0.00           O
ATOM   3705  N   GLN   256      50.163  63.356  43.420  1.00  0.00           N
ATOM   3706  H   GLN   256      49.612  62.674  43.921  1.00  0.00           H
ATOM   3707  CA  GLN   256      51.337  63.893  44.074  1.00  0.00           C
ATOM   3708  HA  GLN   256      51.426  64.916  43.709  1.00  0.00           H
ATOM   3709  CB  GLN   256      51.118  64.019  45.592  1.00  0.00           C
ATOM   3710  HB2 GLN   256      50.069  64.033  45.886  1.00  0.00           H
ATOM   3711  HB3 GLN   256      51.564  63.203  46.160  1.00  0.00           H
ATOM   3712  CG  GLN   256      51.909  65.197  46.124  1.00  0.00           C
ATOM   3713  HG2 GLN   256      52.065  64.918  47.166  1.00  0.00           H
ATOM   3714  HG3 GLN   256      52.894  65.312  45.671  1.00  0.00           H
ATOM   3715  CD  GLN   256      51.098  66.535  46.028  1.00  0.00           C
ATOM   3716  OE1 GLN   256      50.155  66.682  46.751  1.00  0.00           O
ATOM   3717  NE2 GLN   256      51.540  67.584  45.357  1.00  0.00           N
ATOM   3718 HE21 GLN   256      50.956  68.407  45.313  1.00  0.00           H
ATOM   3719 HE22 GLN   256      52.122  67.377  44.558  1.00  0.00           H
ATOM   3720  C   GLN   256      52.521  63.088  43.812  1.00  0.00           C
ATOM   3721  O   GLN   256      52.480  61.867  43.950  1.00  0.00           O
ATOM   3722  N   VAL   257      53.476  63.716  43.118  1.00  0.00           N
ATOM   3723  H   VAL   257      53.446  64.724  43.053  1.00  0.00           H
ATOM   3724  CA  VAL   257      54.663  63.069  42.657  1.00  0.00           C
ATOM   3725  HA  VAL   257      54.452  62.136  42.136  1.00  0.00           H
ATOM   3726  CB  VAL   257      55.411  63.920  41.687  1.00  0.00           C
ATOM   3727  HB  VAL   257      55.786  64.726  42.318  1.00  0.00           H
ATOM   3728  CG1 VAL   257      56.686  63.202  41.011  1.00  0.00           C
ATOM   3729 HG11 VAL   257      56.352  62.348  40.422  1.00  0.00           H
ATOM   3730 HG12 VAL   257      57.020  63.941  40.284  1.00  0.00           H
ATOM   3731 HG13 VAL   257      57.453  62.990  41.756  1.00  0.00           H
ATOM   3732  CG2 VAL   257      54.590  64.503  40.539  1.00  0.00           C
ATOM   3733 HG21 VAL   257      55.062  65.324  40.000  1.00  0.00           H
ATOM   3734 HG22 VAL   257      54.285  63.756  39.806  1.00  0.00           H
ATOM   3735 HG23 VAL   257      53.675  64.933  40.945  1.00  0.00           H
ATOM   3736  C   VAL   257      55.618  62.658  43.765  1.00  0.00           C
ATOM   3737  O   VAL   257      56.010  63.500  44.555  1.00  0.00           O
ATOM   3738  N   LYS   258      55.943  61.376  43.804  1.00  0.00           N
ATOM   3739  H   LYS   258      55.646  60.671  43.145  1.00  0.00           H
ATOM   3740  CA  LYS   258      56.959  60.807  44.687  1.00  0.00           C
ATOM   3741  HA  LYS   258      56.936  61.378  45.615  1.00  0.00           H
ATOM   3742  CB  LYS   258      56.571  59.462  45.174  1.00  0.00           C
ATOM   3743  HB2 LYS   258      56.338  58.962  44.234  1.00  0.00           H
ATOM   3744  HB3 LYS   258      57.477  59.042  45.611  1.00  0.00           H
ATOM   3745  CG  LYS   258      55.448  59.284  46.221  1.00  0.00           C
ATOM   3746  HG2 LYS   258      55.756  59.731  47.167  1.00  0.00           H
ATOM   3747  HG3 LYS   258      54.541  59.814  45.931  1.00  0.00           H
ATOM   3748  CD  LYS   258      55.232  57.750  46.260  1.00  0.00           C
ATOM   3749  HD2 LYS   258      54.939  57.420  45.264  1.00  0.00           H
ATOM   3750  HD3 LYS   258      56.185  57.464  46.705  1.00  0.00           H
ATOM   3751  CE  LYS   258      54.140  57.316  47.233  1.00  0.00           C
ATOM   3752  HE2 LYS   258      54.147  57.795  48.211  1.00  0.00           H
ATOM   3753  HE3 LYS   258      53.223  57.611  46.723  1.00  0.00           H
ATOM   3754  NZ  LYS   258      54.338  55.851  47.429  1.00  0.00           N
ATOM   3755  HZ1 LYS   258      55.323  55.636  47.361  1.00  0.00           H
ATOM   3756  HZ2 LYS   258      54.059  55.512  48.339  1.00  0.00           H
ATOM   3757  HZ3 LYS   258      53.778  55.356  46.751  1.00  0.00           H
ATOM   3758  C   LYS   258      58.353  60.931  44.055  1.00  0.00           C
ATOM   3759  O   LYS   258      59.207  61.577  44.693  1.00  0.00           O
ATOM   3760  N   ARG   259      58.631  60.302  42.951  1.00  0.00           N
ATOM   3761  H   ARG   259      57.927  59.687  42.568  1.00  0.00           H
ATOM   3762  CA  ARG   259      59.899  60.296  42.229  1.00  0.00           C
ATOM   3763  HA  ARG   259      60.769  60.342  42.885  1.00  0.00           H
ATOM   3764  CB  ARG   259      59.950  58.950  41.502  1.00  0.00           C
ATOM   3765  HB2 ARG   259      59.050  58.796  40.906  1.00  0.00           H
ATOM   3766  HB3 ARG   259      60.782  58.979  40.798  1.00  0.00           H
ATOM   3767  CG  ARG   259      60.199  57.730  42.371  1.00  0.00           C
ATOM   3768  HG2 ARG   259      61.281  57.608  42.327  1.00  0.00           H
ATOM   3769  HG3 ARG   259      59.985  57.972  43.412  1.00  0.00           H
ATOM   3770  CD  ARG   259      59.371  56.461  42.010  1.00  0.00           C
ATOM   3771  HD2 ARG   259      59.700  55.664  42.676  1.00  0.00           H
ATOM   3772  HD3 ARG   259      58.308  56.682  42.107  1.00  0.00           H
ATOM   3773  NE  ARG   259      59.666  56.161  40.612  1.00  0.00           N
ATOM   3774  HE  ARG   259      59.976  56.886  39.981  1.00  0.00           H
ATOM   3775  CZ  ARG   259      59.693  54.920  40.134  1.00  0.00           C
ATOM   3776  NH1 ARG   259      60.268  54.813  38.991  1.00  0.00           N
ATOM   3777 HH11 ARG   259      60.042  54.087  38.327  1.00  0.00           H
ATOM   3778 HH12 ARG   259      60.428  55.711  38.557  1.00  0.00           H
ATOM   3779  NH2 ARG   259      59.657  53.834  40.859  1.00  0.00           N
ATOM   3780 HH21 ARG   259      59.736  52.893  40.499  1.00  0.00           H
ATOM   3781 HH22 ARG   259      59.434  53.920  41.840  1.00  0.00           H
ATOM   3782  C   ARG   259      60.024  61.427  41.221  1.00  0.00           C
ATOM   3783  O   ARG   259      59.074  61.760  40.527  1.00  0.00           O
ATOM   3784  N   ASN   260      61.279  61.693  40.896  1.00  0.00           N
ATOM   3785  H   ASN   260      61.935  61.054  41.323  1.00  0.00           H
ATOM   3786  CA  ASN   260      61.644  62.364  39.632  1.00  0.00           C
ATOM   3787  HA  ASN   260      60.867  63.041  39.279  1.00  0.00           H
ATOM   3788  CB  ASN   260      62.996  63.122  39.868  1.00  0.00           C
ATOM   3789  HB2 ASN   260      63.771  62.357  39.908  1.00  0.00           H
ATOM   3790  HB3 ASN   260      63.276  63.628  38.943  1.00  0.00           H
ATOM   3791  CG  ASN   260      63.219  64.028  41.196  1.00  0.00           C
ATOM   3792  OD1 ASN   260      62.637  65.108  41.251  1.00  0.00           O
ATOM   3793  ND2 ASN   260      64.004  63.500  42.103  1.00  0.00           N
ATOM   3794 HD21 ASN   260      63.877  63.804  43.057  1.00  0.00           H
ATOM   3795 HD22 ASN   260      64.294  62.537  42.009  1.00  0.00           H
ATOM   3796  C   ASN   260      61.722  61.357  38.403  1.00  0.00           C
ATOM   3797  O   ASN   260      62.719  60.612  38.498  1.00  0.00           O
ATOM   3798  N   ASP   261      60.832  61.309  37.428  1.00  0.00           N
ATOM   3799  H   ASP   261      60.103  62.004  37.500  1.00  0.00           H
ATOM   3800  CA  ASP   261      60.734  60.356  36.363  1.00  0.00           C
ATOM   3801  HA  ASP   261      61.681  59.888  36.095  1.00  0.00           H
ATOM   3802  CB  ASP   261      59.803  59.229  36.789  1.00  0.00           C
ATOM   3803  HB2 ASP   261      59.340  59.464  37.747  1.00  0.00           H
ATOM   3804  HB3 ASP   261      59.041  59.158  36.013  1.00  0.00           H
ATOM   3805  CG  ASP   261      60.536  57.931  36.936  1.00  0.00           C
ATOM   3806  OD1 ASP   261      61.612  57.779  36.322  1.00  0.00           O
ATOM   3807  OD2 ASP   261      60.374  57.304  38.017  1.00  0.00           O
ATOM   3808  C   ASP   261      60.406  60.985  34.958  1.00  0.00           C
ATOM   3809  O   ASP   261      59.849  62.135  34.850  1.00  0.00           O
ATOM   3810  N   TYR   262      60.584  60.198  33.957  1.00  0.00           N
ATOM   3811  H   TYR   262      61.288  59.475  33.998  1.00  0.00           H
ATOM   3812  CA  TYR   262      59.644  60.119  32.836  1.00  0.00           C
ATOM   3813  HA  TYR   262      59.325  61.131  32.584  1.00  0.00           H
ATOM   3814  CB  TYR   262      60.443  59.505  31.583  1.00  0.00           C
ATOM   3815  HB2 TYR   262      61.242  58.901  32.015  1.00  0.00           H
ATOM   3816  HB3 TYR   262      59.728  58.968  30.960  1.00  0.00           H
ATOM   3817  CG  TYR   262      60.993  60.467  30.514  1.00  0.00           C
ATOM   3818  CD1 TYR   262      62.360  60.339  30.075  1.00  0.00           C
ATOM   3819  HD1 TYR   262      63.055  59.592  30.427  1.00  0.00           H
ATOM   3820  CE1 TYR   262      62.900  61.282  29.150  1.00  0.00           C
ATOM   3821  HE1 TYR   262      63.841  61.031  28.683  1.00  0.00           H
ATOM   3822  CZ  TYR   262      62.168  62.410  28.712  1.00  0.00           C
ATOM   3823  OH  TYR   262      62.509  63.189  27.631  1.00  0.00           O
ATOM   3824  HH  TYR   262      62.193  64.094  27.684  1.00  0.00           H
ATOM   3825  CE2 TYR   262      60.784  62.445  29.128  1.00  0.00           C
ATOM   3826  HE2 TYR   262      60.223  63.281  28.737  1.00  0.00           H
ATOM   3827  CD2 TYR   262      60.157  61.501  29.975  1.00  0.00           C
ATOM   3828  HD2 TYR   262      59.110  61.632  30.206  1.00  0.00           H
ATOM   3829  C   TYR   262      58.468  59.229  33.237  1.00  0.00           C
ATOM   3830  O   TYR   262      58.693  58.020  33.501  1.00  0.00           O
ATOM   3831  N   VAL   263      57.331  59.747  33.471  1.00  0.00           N
ATOM   3832  H   VAL   263      57.289  60.738  33.284  1.00  0.00           H
ATOM   3833  CA  VAL   263      56.037  59.094  33.207  1.00  0.00           C
ATOM   3834  HA  VAL   263      56.045  58.088  33.625  1.00  0.00           H
ATOM   3835  CB  VAL   263      54.877  60.042  33.732  1.00  0.00           C
ATOM   3836  HB  VAL   263      55.078  61.073  33.439  1.00  0.00           H
ATOM   3837  CG1 VAL   263      53.437  59.693  33.349  1.00  0.00           C
ATOM   3838 HG11 VAL   263      52.668  60.303  33.824  1.00  0.00           H
ATOM   3839 HG12 VAL   263      53.269  59.850  32.283  1.00  0.00           H
ATOM   3840 HG13 VAL   263      53.367  58.632  33.588  1.00  0.00           H
ATOM   3841  CG2 VAL   263      54.991  60.254  35.260  1.00  0.00           C
ATOM   3842 HG21 VAL   263      54.817  59.293  35.745  1.00  0.00           H
ATOM   3843 HG22 VAL   263      56.002  60.476  35.603  1.00  0.00           H
ATOM   3844 HG23 VAL   263      54.263  60.981  35.618  1.00  0.00           H
ATOM   3845  C   VAL   263      55.897  58.817  31.711  1.00  0.00           C
ATOM   3846  O   VAL   263      55.682  59.760  30.917  1.00  0.00           O
ATOM   3847  N   HIE   264      55.653  57.553  31.357  1.00  0.00           N
ATOM   3848  H   HIE   264      56.100  56.810  31.874  1.00  0.00           H
ATOM   3849  CA  HIE   264      55.166  57.239  30.069  1.00  0.00           C
ATOM   3850  HA  HIE   264      55.433  58.054  29.396  1.00  0.00           H
ATOM   3851  CB  HIE   264      55.895  56.043  29.558  1.00  0.00           C
ATOM   3852  HB2 HIE   264      55.403  55.147  29.935  1.00  0.00           H
ATOM   3853  HB3 HIE   264      55.704  55.982  28.487  1.00  0.00           H
ATOM   3854  CG  HIE   264      57.394  56.285  29.690  1.00  0.00           C
ATOM   3855  ND1 HIE   264      58.198  55.902  30.722  1.00  0.00           N
ATOM   3856  CE1 HIE   264      59.438  56.021  30.344  1.00  0.00           C
ATOM   3857  HE1 HIE   264      60.269  55.694  30.950  1.00  0.00           H
ATOM   3858  NE2 HIE   264      59.472  56.619  29.154  1.00  0.00           N
ATOM   3859  HE2 HIE   264      60.221  56.747  28.488  1.00  0.00           H
ATOM   3860  CD2 HIE   264      58.177  56.794  28.729  1.00  0.00           C
ATOM   3861  HD2 HIE   264      57.871  56.958  27.706  1.00  0.00           H
ATOM   3862  C   HIE   264      53.587  57.086  29.983  1.00  0.00           C
ATOM   3863  O   HIE   264      53.014  57.333  28.915  1.00  0.00           O
ATOM   3864  N   ALA   265      52.981  56.505  30.995  1.00  0.00           N
ATOM   3865  H   ALA   265      53.579  56.374  31.799  1.00  0.00           H
ATOM   3866  CA  ALA   265      51.571  56.094  30.987  1.00  0.00           C
ATOM   3867  HA  ALA   265      51.136  56.556  30.100  1.00  0.00           H
ATOM   3868  CB  ALA   265      51.605  54.511  30.788  1.00  0.00           C
ATOM   3869  HB1 ALA   265      51.200  54.258  29.808  1.00  0.00           H
ATOM   3870  HB2 ALA   265      52.637  54.159  30.773  1.00  0.00           H
ATOM   3871  HB3 ALA   265      51.148  53.963  31.611  1.00  0.00           H
ATOM   3872  C   ALA   265      50.848  56.455  32.297  1.00  0.00           C
ATOM   3873  O   ALA   265      51.550  56.590  33.311  1.00  0.00           O
ATOM   3874  N   LEU   266      49.497  56.281  32.375  1.00  0.00           N
ATOM   3875  H   LEU   266      48.999  56.019  31.537  1.00  0.00           H
ATOM   3876  CA  LEU   266      48.714  56.296  33.605  1.00  0.00           C
ATOM   3877  HA  LEU   266      49.410  56.516  34.415  1.00  0.00           H
ATOM   3878  CB  LEU   266      47.721  57.448  33.486  1.00  0.00           C
ATOM   3879  HB2 LEU   266      47.384  57.447  32.449  1.00  0.00           H
ATOM   3880  HB3 LEU   266      46.844  57.179  34.074  1.00  0.00           H
ATOM   3881  CG  LEU   266      48.257  58.846  33.838  1.00  0.00           C
ATOM   3882  HG  LEU   266      49.287  58.892  33.482  1.00  0.00           H
ATOM   3883  CD1 LEU   266      47.490  59.850  33.048  1.00  0.00           C
ATOM   3884 HD11 LEU   266      47.707  60.850  33.424  1.00  0.00           H
ATOM   3885 HD12 LEU   266      47.794  59.745  32.006  1.00  0.00           H
ATOM   3886 HD13 LEU   266      46.414  59.683  33.095  1.00  0.00           H
ATOM   3887  CD2 LEU   266      48.087  59.194  35.260  1.00  0.00           C
ATOM   3888 HD21 LEU   266      48.805  60.012  35.312  1.00  0.00           H
ATOM   3889 HD22 LEU   266      47.068  59.525  35.456  1.00  0.00           H
ATOM   3890 HD23 LEU   266      48.468  58.402  35.906  1.00  0.00           H
ATOM   3891  C   LEU   266      48.075  54.929  33.553  1.00  0.00           C
ATOM   3892  O   LEU   266      47.470  54.554  32.532  1.00  0.00           O
ATOM   3893  N   VAL   267      48.089  54.211  34.714  1.00  0.00           N
ATOM   3894  H   VAL   267      48.298  54.730  35.555  1.00  0.00           H
ATOM   3895  CA  VAL   267      47.496  52.910  34.933  1.00  0.00           C
ATOM   3896  HA  VAL   267      47.287  52.505  33.943  1.00  0.00           H
ATOM   3897  CB  VAL   267      48.495  51.804  35.521  1.00  0.00           C
ATOM   3898  HB  VAL   267      49.374  51.755  34.878  1.00  0.00           H
ATOM   3899  CG1 VAL   267      49.016  52.088  36.941  1.00  0.00           C
ATOM   3900 HG11 VAL   267      49.696  52.939  36.962  1.00  0.00           H
ATOM   3901 HG12 VAL   267      48.237  52.332  37.663  1.00  0.00           H
ATOM   3902 HG13 VAL   267      49.477  51.199  37.370  1.00  0.00           H
ATOM   3903  CG2 VAL   267      47.939  50.394  35.545  1.00  0.00           C
ATOM   3904 HG21 VAL   267      47.640  50.179  34.519  1.00  0.00           H
ATOM   3905 HG22 VAL   267      48.666  49.634  35.831  1.00  0.00           H
ATOM   3906 HG23 VAL   267      47.073  50.405  36.206  1.00  0.00           H
ATOM   3907  C   VAL   267      46.218  53.065  35.791  1.00  0.00           C
ATOM   3908  O   VAL   267      46.209  53.651  36.871  1.00  0.00           O
ATOM   3909  N   ALA   268      45.126  52.506  35.327  1.00  0.00           N
ATOM   3910  H   ALA   268      45.314  51.811  34.619  1.00  0.00           H
ATOM   3911  CA  ALA   268      43.842  52.415  35.957  1.00  0.00           C
ATOM   3912  HA  ALA   268      43.788  53.109  36.796  1.00  0.00           H
ATOM   3913  CB  ALA   268      42.734  52.892  34.993  1.00  0.00           C
ATOM   3914  HB1 ALA   268      41.759  52.837  35.476  1.00  0.00           H
ATOM   3915  HB2 ALA   268      43.064  53.867  34.636  1.00  0.00           H
ATOM   3916  HB3 ALA   268      42.652  52.185  34.167  1.00  0.00           H
ATOM   3917  C   ALA   268      43.424  51.081  36.617  1.00  0.00           C
ATOM   3918  O   ALA   268      43.768  50.019  36.051  1.00  0.00           O
ATOM   3919  N   TYR   269      42.852  51.149  37.760  1.00  0.00           N
ATOM   3920  H   TYR   269      42.729  52.068  38.161  1.00  0.00           H
ATOM   3921  CA  TYR   269      42.344  50.007  38.619  1.00  0.00           C
ATOM   3922  HA  TYR   269      41.973  49.265  37.912  1.00  0.00           H
ATOM   3923  CB  TYR   269      43.490  49.292  39.407  1.00  0.00           C
ATOM   3924  HB2 TYR   269      43.117  48.627  40.186  1.00  0.00           H
ATOM   3925  HB3 TYR   269      44.044  48.650  38.722  1.00  0.00           H
ATOM   3926  CG  TYR   269      44.396  50.290  40.092  1.00  0.00           C
ATOM   3927  CD1 TYR   269      44.026  50.720  41.406  1.00  0.00           C
ATOM   3928  HD1 TYR   269      43.167  50.372  41.961  1.00  0.00           H
ATOM   3929  CE1 TYR   269      44.883  51.608  42.030  1.00  0.00           C
ATOM   3930  HE1 TYR   269      44.507  52.076  42.927  1.00  0.00           H
ATOM   3931  CZ  TYR   269      45.893  52.352  41.388  1.00  0.00           C
ATOM   3932  OH  TYR   269      46.299  53.487  42.047  1.00  0.00           O
ATOM   3933  HH  TYR   269      46.200  53.433  43.000  1.00  0.00           H
ATOM   3934  CE2 TYR   269      46.145  51.954  40.042  1.00  0.00           C
ATOM   3935  HE2 TYR   269      46.702  52.658  39.442  1.00  0.00           H
ATOM   3936  CD2 TYR   269      45.494  50.885  39.422  1.00  0.00           C
ATOM   3937  HD2 TYR   269      45.653  50.643  38.381  1.00  0.00           H
ATOM   3938  C   TYR   269      41.190  50.433  39.484  1.00  0.00           C
ATOM   3939  O   TYR   269      40.785  51.562  39.407  1.00  0.00           O
ATOM   3940  N   PHE   270      40.574  49.515  40.193  1.00  0.00           N
ATOM   3941  H   PHE   270      41.040  48.673  40.499  1.00  0.00           H
ATOM   3942  CA  PHE   270      39.343  49.881  40.992  1.00  0.00           C
ATOM   3943  HA  PHE   270      39.516  50.886  41.379  1.00  0.00           H
ATOM   3944  CB  PHE   270      38.039  49.615  40.121  1.00  0.00           C
ATOM   3945  HB2 PHE   270      37.173  49.659  40.782  1.00  0.00           H
ATOM   3946  HB3 PHE   270      37.998  50.375  39.341  1.00  0.00           H
ATOM   3947  CG  PHE   270      37.991  48.308  39.352  1.00  0.00           C
ATOM   3948  CD1 PHE   270      37.379  47.233  40.061  1.00  0.00           C
ATOM   3949  HD1 PHE   270      36.890  47.399  41.010  1.00  0.00           H
ATOM   3950  CE1 PHE   270      37.197  45.953  39.394  1.00  0.00           C
ATOM   3951  HE1 PHE   270      36.676  45.193  39.958  1.00  0.00           H
ATOM   3952  CZ  PHE   270      37.691  45.811  38.110  1.00  0.00           C
ATOM   3953  HZ  PHE   270      37.359  44.935  37.572  1.00  0.00           H
ATOM   3954  CE2 PHE   270      38.441  46.829  37.537  1.00  0.00           C
ATOM   3955  HE2 PHE   270      38.520  46.634  36.478  1.00  0.00           H
ATOM   3956  CD2 PHE   270      38.665  48.117  38.129  1.00  0.00           C
ATOM   3957  HD2 PHE   270      39.193  48.933  37.656  1.00  0.00           H
ATOM   3958  C   PHE   270      39.223  48.968  42.208  1.00  0.00           C
ATOM   3959  O   PHE   270      39.481  47.783  42.170  1.00  0.00           O
ATOM   3960  N   ASN   271      38.563  49.567  43.232  1.00  0.00           N
ATOM   3961  H   ASN   271      38.092  50.417  42.960  1.00  0.00           H
ATOM   3962  CA  ASN   271      38.084  48.886  44.369  1.00  0.00           C
ATOM   3963  HA  ASN   271      38.607  47.954  44.583  1.00  0.00           H
ATOM   3964  CB  ASN   271      38.244  49.792  45.635  1.00  0.00           C
ATOM   3965  HB2 ASN   271      39.229  49.710  46.094  1.00  0.00           H
ATOM   3966  HB3 ASN   271      38.159  50.851  45.390  1.00  0.00           H
ATOM   3967  CG  ASN   271      37.287  49.337  46.713  1.00  0.00           C
ATOM   3968  OD1 ASN   271      36.286  49.884  46.997  1.00  0.00           O
ATOM   3969  ND2 ASN   271      37.660  48.380  47.535  1.00  0.00           N
ATOM   3970 HD21 ASN   271      38.611  48.042  47.574  1.00  0.00           H
ATOM   3971 HD22 ASN   271      36.953  47.758  47.899  1.00  0.00           H
ATOM   3972  C   ASN   271      36.620  48.381  43.998  1.00  0.00           C
ATOM   3973  O   ASN   271      35.876  49.179  43.437  1.00  0.00           O
ATOM   3974  N   ILE   272      36.166  47.254  44.649  1.00  0.00           N
ATOM   3975  H   ILE   272      36.851  46.622  45.038  1.00  0.00           H
ATOM   3976  CA  ILE   272      34.800  46.999  45.073  1.00  0.00           C
ATOM   3977  HA  ILE   272      34.148  47.782  44.687  1.00  0.00           H
ATOM   3978  CB  ILE   272      34.330  45.745  44.333  1.00  0.00           C
ATOM   3979  HB  ILE   272      33.370  45.528  44.803  1.00  0.00           H
ATOM   3980  CG2 ILE   272      34.096  45.926  42.883  1.00  0.00           C
ATOM   3981 HG21 ILE   272      33.299  45.287  42.501  1.00  0.00           H
ATOM   3982 HG22 ILE   272      33.857  46.977  42.721  1.00  0.00           H
ATOM   3983 HG23 ILE   272      35.033  45.784  42.345  1.00  0.00           H
ATOM   3984  CG1 ILE   272      35.023  44.413  44.608  1.00  0.00           C
ATOM   3985 HG12 ILE   272      34.644  43.659  43.918  1.00  0.00           H
ATOM   3986 HG13 ILE   272      36.051  44.686  44.371  1.00  0.00           H
ATOM   3987  CD1 ILE   272      34.843  43.892  46.051  1.00  0.00           C
ATOM   3988 HD11 ILE   272      35.774  44.093  46.582  1.00  0.00           H
ATOM   3989 HD12 ILE   272      34.057  44.294  46.690  1.00  0.00           H
ATOM   3990 HD13 ILE   272      34.652  42.820  46.091  1.00  0.00           H
ATOM   3991  C   ILE   272      34.672  46.955  46.530  1.00  0.00           C
ATOM   3992  O   ILE   272      35.580  46.596  47.232  1.00  0.00           O
ATOM   3993  N   GLU   273      33.486  47.316  47.092  1.00  0.00           N
ATOM   3994  H   GLU   273      32.823  47.723  46.448  1.00  0.00           H
ATOM   3995  CA  GLU   273      33.097  47.078  48.475  1.00  0.00           C
ATOM   3996  HA  GLU   273      33.769  46.391  48.989  1.00  0.00           H
ATOM   3997  CB  GLU   273      33.049  48.419  49.200  1.00  0.00           C
ATOM   3998  HB2 GLU   273      34.007  48.895  48.989  1.00  0.00           H
ATOM   3999  HB3 GLU   273      32.299  49.122  48.839  1.00  0.00           H
ATOM   4000  CG  GLU   273      32.891  48.349  50.720  1.00  0.00           C
ATOM   4001  HG2 GLU   273      31.860  48.116  50.987  1.00  0.00           H
ATOM   4002  HG3 GLU   273      33.516  47.571  51.158  1.00  0.00           H
ATOM   4003  CD  GLU   273      33.300  49.575  51.561  1.00  0.00           C
ATOM   4004  OE1 GLU   273      33.052  49.492  52.763  1.00  0.00           O
ATOM   4005  OE2 GLU   273      33.504  50.658  51.047  1.00  0.00           O
ATOM   4006  C   GLU   273      31.715  46.408  48.610  1.00  0.00           C
ATOM   4007  O   GLU   273      30.694  46.790  48.049  1.00  0.00           O
ATOM   4008  N   PHE   274      31.717  45.439  49.514  1.00  0.00           N
ATOM   4009  H   PHE   274      32.513  44.905  49.831  1.00  0.00           H
ATOM   4010  CA  PHE   274      30.410  44.874  49.990  1.00  0.00           C
ATOM   4011  HA  PHE   274      29.759  44.668  49.141  1.00  0.00           H
ATOM   4012  CB  PHE   274      30.723  43.540  50.547  1.00  0.00           C
ATOM   4013  HB2 PHE   274      31.407  43.632  51.391  1.00  0.00           H
ATOM   4014  HB3 PHE   274      29.809  43.151  50.996  1.00  0.00           H
ATOM   4015  CG  PHE   274      31.265  42.606  49.454  1.00  0.00           C
ATOM   4016  CD1 PHE   274      30.296  41.833  48.826  1.00  0.00           C
ATOM   4017  HD1 PHE   274      29.243  41.964  49.024  1.00  0.00           H
ATOM   4018  CE1 PHE   274      30.683  40.771  47.994  1.00  0.00           C
ATOM   4019  HE1 PHE   274      29.922  40.267  47.416  1.00  0.00           H
ATOM   4020  CZ  PHE   274      32.068  40.498  47.860  1.00  0.00           C
ATOM   4021  HZ  PHE   274      32.350  39.648  47.254  1.00  0.00           H
ATOM   4022  CE2 PHE   274      32.996  41.408  48.394  1.00  0.00           C
ATOM   4023  HE2 PHE   274      34.059  41.250  48.290  1.00  0.00           H
ATOM   4024  CD2 PHE   274      32.632  42.301  49.416  1.00  0.00           C
ATOM   4025  HD2 PHE   274      33.315  42.751  50.122  1.00  0.00           H
ATOM   4026  C   PHE   274      29.571  45.725  50.961  1.00  0.00           C
ATOM   4027  O   PHE   274      29.238  45.222  52.017  1.00  0.00           O
ATOM   4028  N   THR   275      29.285  46.974  50.606  1.00  0.00           N
ATOM   4029  H   THR   275      29.280  47.237  49.631  1.00  0.00           H
ATOM   4030  CA  THR   275      29.051  48.062  51.600  1.00  0.00           C
ATOM   4031  HA  THR   275      29.843  48.102  52.349  1.00  0.00           H
ATOM   4032  CB  THR   275      28.961  49.517  50.987  1.00  0.00           C
ATOM   4033  HB  THR   275      27.908  49.730  50.802  1.00  0.00           H
ATOM   4034  CG2 THR   275      29.443  50.658  51.922  1.00  0.00           C
ATOM   4035 HG21 THR   275      28.955  50.660  52.897  1.00  0.00           H
ATOM   4036 HG22 THR   275      30.525  50.593  52.045  1.00  0.00           H
ATOM   4037 HG23 THR   275      29.162  51.620  51.493  1.00  0.00           H
ATOM   4038  OG1 THR   275      29.720  49.569  49.770  1.00  0.00           O
ATOM   4039  HG1 THR   275      29.013  49.545  49.121  1.00  0.00           H
ATOM   4040  C   THR   275      27.833  47.812  52.429  1.00  0.00           C
ATOM   4041  O   THR   275      27.764  48.217  53.590  1.00  0.00           O
ATOM   4042  N   ARG   276      26.762  47.386  51.759  1.00  0.00           N
ATOM   4043  H   ARG   276      26.878  47.099  50.798  1.00  0.00           H
ATOM   4044  CA  ARG   276      25.476  47.080  52.268  1.00  0.00           C
ATOM   4045  HA  ARG   276      25.216  47.722  53.110  1.00  0.00           H
ATOM   4046  CB  ARG   276      24.441  47.361  51.221  1.00  0.00           C
ATOM   4047  HB2 ARG   276      24.828  46.939  50.293  1.00  0.00           H
ATOM   4048  HB3 ARG   276      23.518  46.854  51.501  1.00  0.00           H
ATOM   4049  CG  ARG   276      24.052  48.842  51.022  1.00  0.00           C
ATOM   4050  HG2 ARG   276      23.038  48.853  50.624  1.00  0.00           H
ATOM   4051  HG3 ARG   276      24.033  49.280  52.020  1.00  0.00           H
ATOM   4052  CD  ARG   276      24.944  49.649  50.072  1.00  0.00           C
ATOM   4053  HD2 ARG   276      25.878  49.797  50.614  1.00  0.00           H
ATOM   4054  HD3 ARG   276      25.074  49.111  49.133  1.00  0.00           H
ATOM   4055  NE  ARG   276      24.389  50.962  49.733  1.00  0.00           N
ATOM   4056  HE  ARG   276      23.691  51.323  50.367  1.00  0.00           H
ATOM   4057  CZ  ARG   276      24.705  51.604  48.625  1.00  0.00           C
ATOM   4058  NH1 ARG   276      24.039  52.604  48.222  1.00  0.00           N
ATOM   4059 HH11 ARG   276      24.518  53.191  47.555  1.00  0.00           H
ATOM   4060 HH12 ARG   276      23.038  52.552  48.346  1.00  0.00           H
ATOM   4061  NH2 ARG   276      25.619  51.265  47.850  1.00  0.00           N
ATOM   4062 HH21 ARG   276      26.323  50.624  48.186  1.00  0.00           H
ATOM   4063 HH22 ARG   276      25.732  51.663  46.929  1.00  0.00           H
ATOM   4064  C   ARG   276      25.293  45.671  52.856  1.00  0.00           C
ATOM   4065  O   ARG   276      24.215  45.337  53.358  1.00  0.00           O
ATOM   4066  N   CYS   277      26.340  44.824  52.833  1.00  0.00           N
ATOM   4067  H   CYS   277      27.229  45.233  52.583  1.00  0.00           H
ATOM   4068  CA  CYS   277      26.291  43.629  53.650  1.00  0.00           C
ATOM   4069  HA  CYS   277      25.408  42.996  53.563  1.00  0.00           H
ATOM   4070  CB  CYS   277      27.476  42.818  53.248  1.00  0.00           C
ATOM   4071  HB2 CYS   277      28.403  43.391  53.268  1.00  0.00           H
ATOM   4072  HB3 CYS   277      27.743  42.047  53.972  1.00  0.00           H
ATOM   4073  SG  CYS   277      27.435  42.002  51.589  1.00  0.00           S
ATOM   4074  HG  CYS   277      27.357  43.153  50.915  1.00  0.00           H
ATOM   4075  C   CYS   277      26.478  43.925  55.166  1.00  0.00           C
ATOM   4076  O   CYS   277      27.244  44.853  55.517  1.00  0.00           O
ATOM   4077  N   HIE   278      26.059  42.969  56.029  1.00  0.00           N
ATOM   4078  H   HIE   278      25.962  41.996  55.779  1.00  0.00           H
ATOM   4079  CA  HIE   278      25.872  43.364  57.447  1.00  0.00           C
ATOM   4080  HA  HIE   278      25.543  44.402  57.450  1.00  0.00           H
ATOM   4081  CB  HIE   278      24.698  42.570  58.037  1.00  0.00           C
ATOM   4082  HB2 HIE   278      23.802  43.017  57.608  1.00  0.00           H
ATOM   4083  HB3 HIE   278      24.848  41.530  57.745  1.00  0.00           H
ATOM   4084  CG  HIE   278      24.496  42.622  59.554  1.00  0.00           C
ATOM   4085  ND1 HIE   278      25.070  41.764  60.484  1.00  0.00           N
ATOM   4086  CE1 HIE   278      24.802  42.404  61.642  1.00  0.00           C
ATOM   4087  HE1 HIE   278      25.036  41.889  62.562  1.00  0.00           H
ATOM   4088  NE2 HIE   278      24.032  43.449  61.437  1.00  0.00           N
ATOM   4089  HE2 HIE   278      23.520  43.887  62.190  1.00  0.00           H
ATOM   4090  CD2 HIE   278      23.865  43.701  60.157  1.00  0.00           C
ATOM   4091  HD2 HIE   278      23.334  44.526  59.706  1.00  0.00           H
ATOM   4092  C   HIE   278      27.216  43.254  58.137  1.00  0.00           C
ATOM   4093  O   HIE   278      27.390  43.803  59.276  1.00  0.00           O
ATOM   4094  N   LYS   279      28.110  42.424  57.563  1.00  0.00           N
ATOM   4095  H   LYS   279      27.704  41.941  56.775  1.00  0.00           H
ATOM   4096  CA  LYS   279      29.567  42.613  57.693  1.00  0.00           C
ATOM   4097  HA  LYS   279      29.737  43.337  58.490  1.00  0.00           H
ATOM   4098  CB  LYS   279      30.227  41.322  58.093  1.00  0.00           C
ATOM   4099  HB2 LYS   279      29.713  40.833  58.920  1.00  0.00           H
ATOM   4100  HB3 LYS   279      30.338  40.731  57.184  1.00  0.00           H
ATOM   4101  CG  LYS   279      31.617  41.651  58.650  1.00  0.00           C
ATOM   4102  HG2 LYS   279      32.213  42.025  57.818  1.00  0.00           H
ATOM   4103  HG3 LYS   279      31.617  42.416  59.427  1.00  0.00           H
ATOM   4104  CD  LYS   279      32.367  40.351  59.204  1.00  0.00           C
ATOM   4105  HD2 LYS   279      31.740  40.030  60.036  1.00  0.00           H
ATOM   4106  HD3 LYS   279      32.408  39.665  58.357  1.00  0.00           H
ATOM   4107  CE  LYS   279      33.826  40.535  59.604  1.00  0.00           C
ATOM   4108  HE2 LYS   279      34.288  39.553  59.706  1.00  0.00           H
ATOM   4109  HE3 LYS   279      34.383  40.951  58.765  1.00  0.00           H
ATOM   4110  NZ  LYS   279      34.045  41.405  60.770  1.00  0.00           N
ATOM   4111  HZ1 LYS   279      34.951  41.371  61.216  1.00  0.00           H
ATOM   4112  HZ2 LYS   279      34.035  42.377  60.496  1.00  0.00           H
ATOM   4113  HZ3 LYS   279      33.377  41.197  61.498  1.00  0.00           H
ATOM   4114  C   LYS   279      30.077  43.160  56.367  1.00  0.00           C
ATOM   4115  O   LYS   279      29.867  42.614  55.254  1.00  0.00           O
ATOM   4116  N   ARG   280      30.935  44.184  56.325  1.00  0.00           N
ATOM   4117  H   ARG   280      31.370  44.428  57.204  1.00  0.00           H
ATOM   4118  CA  ARG   280      31.534  44.799  55.067  1.00  0.00           C
ATOM   4119  HA  ARG   280      30.897  44.510  54.231  1.00  0.00           H
ATOM   4120  CB  ARG   280      31.577  46.361  55.149  1.00  0.00           C
ATOM   4121  HB2 ARG   280      32.027  46.663  56.095  1.00  0.00           H
ATOM   4122  HB3 ARG   280      32.142  46.731  54.293  1.00  0.00           H
ATOM   4123  CG  ARG   280      30.244  47.001  55.223  1.00  0.00           C
ATOM   4124  HG2 ARG   280      29.620  46.796  54.353  1.00  0.00           H
ATOM   4125  HG3 ARG   280      29.799  46.539  56.104  1.00  0.00           H
ATOM   4126  CD  ARG   280      30.252  48.528  55.561  1.00  0.00           C
ATOM   4127  HD2 ARG   280      29.266  48.929  55.325  1.00  0.00           H
ATOM   4128  HD3 ARG   280      30.420  48.679  56.628  1.00  0.00           H
ATOM   4129  NE  ARG   280      31.247  49.330  54.819  1.00  0.00           N
ATOM   4130  HE  ARG   280      31.839  48.898  54.123  1.00  0.00           H
ATOM   4131  CZ  ARG   280      31.579  50.546  55.187  1.00  0.00           C
ATOM   4132  NH1 ARG   280      30.808  51.173  56.067  1.00  0.00           N
ATOM   4133 HH11 ARG   280      29.836  51.108  55.801  1.00  0.00           H
ATOM   4134 HH12 ARG   280      31.059  52.150  56.118  1.00  0.00           H
ATOM   4135  NH2 ARG   280      32.634  51.179  54.750  1.00  0.00           N
ATOM   4136 HH21 ARG   280      32.475  52.159  54.935  1.00  0.00           H
ATOM   4137 HH22 ARG   280      32.935  51.054  53.794  1.00  0.00           H
ATOM   4138  C   ARG   280      32.945  44.277  54.824  1.00  0.00           C
ATOM   4139  O   ARG   280      33.724  44.341  55.793  1.00  0.00           O
ATOM   4140  N   THR   281      33.310  43.834  53.595  1.00  0.00           N
ATOM   4141  H   THR   281      32.690  44.132  52.855  1.00  0.00           H
ATOM   4142  CA  THR   281      34.694  43.507  53.131  1.00  0.00           C
ATOM   4143  HA  THR   281      35.469  43.836  53.824  1.00  0.00           H
ATOM   4144  CB  THR   281      35.000  41.952  53.026  1.00  0.00           C
ATOM   4145  HB  THR   281      35.951  41.708  52.553  1.00  0.00           H
ATOM   4146  CG2 THR   281      34.835  41.170  54.291  1.00  0.00           C
ATOM   4147 HG21 THR   281      33.804  41.257  54.635  1.00  0.00           H
ATOM   4148 HG22 THR   281      35.123  40.122  54.209  1.00  0.00           H
ATOM   4149 HG23 THR   281      35.441  41.764  54.975  1.00  0.00           H
ATOM   4150  OG1 THR   281      34.098  41.333  52.150  1.00  0.00           O
ATOM   4151  HG1 THR   281      34.524  40.671  51.601  1.00  0.00           H
ATOM   4152  C   THR   281      34.876  44.197  51.849  1.00  0.00           C
ATOM   4153  O   THR   281      33.947  44.920  51.406  1.00  0.00           O
ATOM   4154  N   GLY   282      36.086  44.090  51.235  1.00  0.00           N
ATOM   4155  H   GLY   282      36.783  43.406  51.492  1.00  0.00           H
ATOM   4156  CA  GLY   282      36.350  44.690  49.911  1.00  0.00           C
ATOM   4157  HA2 GLY   282      35.652  44.223  49.216  1.00  0.00           H
ATOM   4158  HA3 GLY   282      36.155  45.748  50.087  1.00  0.00           H
ATOM   4159  C   GLY   282      37.765  44.396  49.448  1.00  0.00           C
ATOM   4160  O   GLY   282      38.569  43.777  50.236  1.00  0.00           O
ATOM   4161  N   PHE   283      38.090  44.721  48.234  1.00  0.00           N
ATOM   4162  H   PHE   283      37.319  45.150  47.741  1.00  0.00           H
ATOM   4163  CA  PHE   283      39.374  44.404  47.538  1.00  0.00           C
ATOM   4164  HA  PHE   283      40.108  44.630  48.311  1.00  0.00           H
ATOM   4165  CB  PHE   283      39.340  42.922  47.082  1.00  0.00           C
ATOM   4166  HB2 PHE   283      38.884  42.334  47.878  1.00  0.00           H
ATOM   4167  HB3 PHE   283      38.693  42.894  46.205  1.00  0.00           H
ATOM   4168  CG  PHE   283      40.644  42.291  46.603  1.00  0.00           C
ATOM   4169  CD1 PHE   283      40.939  42.385  45.242  1.00  0.00           C
ATOM   4170  HD1 PHE   283      40.209  42.901  44.636  1.00  0.00           H
ATOM   4171  CE1 PHE   283      42.118  41.857  44.661  1.00  0.00           C
ATOM   4172  HE1 PHE   283      42.226  41.927  43.589  1.00  0.00           H
ATOM   4173  CZ  PHE   283      43.111  41.370  45.523  1.00  0.00           C
ATOM   4174  HZ  PHE   283      43.872  40.787  45.025  1.00  0.00           H
ATOM   4175  CE2 PHE   283      42.871  41.284  46.920  1.00  0.00           C
ATOM   4176  HE2 PHE   283      43.644  41.058  47.640  1.00  0.00           H
ATOM   4177  CD2 PHE   283      41.615  41.705  47.400  1.00  0.00           C
ATOM   4178  HD2 PHE   283      41.377  41.633  48.451  1.00  0.00           H
ATOM   4179  C   PHE   283      39.479  45.365  46.340  1.00  0.00           C
ATOM   4180  O   PHE   283      38.476  45.786  45.750  1.00  0.00           O
ATOM   4181  N   SER   284      40.709  45.752  45.892  1.00  0.00           N
ATOM   4182  H   SER   284      41.471  45.499  46.505  1.00  0.00           H
ATOM   4183  CA  SER   284      40.990  46.446  44.633  1.00  0.00           C
ATOM   4184  HA  SER   284      40.079  46.727  44.105  1.00  0.00           H
ATOM   4185  CB  SER   284      41.801  47.689  45.011  1.00  0.00           C
ATOM   4186  HB2 SER   284      41.336  48.239  45.830  1.00  0.00           H
ATOM   4187  HB3 SER   284      42.763  47.357  45.403  1.00  0.00           H
ATOM   4188  OG  SER   284      42.060  48.583  43.911  1.00  0.00           O
ATOM   4189  HG  SER   284      41.556  49.382  44.080  1.00  0.00           H
ATOM   4190  C   SER   284      41.971  45.740  43.687  1.00  0.00           C
ATOM   4191  O   SER   284      42.828  45.030  44.207  1.00  0.00           O
ATOM   4192  N   THR   285      41.844  45.834  42.337  1.00  0.00           N
ATOM   4193  H   THR   285      41.195  46.506  41.954  1.00  0.00           H
ATOM   4194  CA  THR   285      42.886  45.389  41.412  1.00  0.00           C
ATOM   4195  HA  THR   285      43.274  44.430  41.755  1.00  0.00           H
ATOM   4196  CB  THR   285      42.162  45.254  40.025  1.00  0.00           C
ATOM   4197  HB  THR   285      42.815  44.772  39.297  1.00  0.00           H
ATOM   4198  CG2 THR   285      40.852  44.441  40.189  1.00  0.00           C
ATOM   4199 HG21 THR   285      40.630  43.899  39.270  1.00  0.00           H
ATOM   4200 HG22 THR   285      40.918  43.605  40.885  1.00  0.00           H
ATOM   4201 HG23 THR   285      39.907  44.965  40.326  1.00  0.00           H
ATOM   4202  OG1 THR   285      41.763  46.465  39.513  1.00  0.00           O
ATOM   4203  HG1 THR   285      41.751  46.287  38.570  1.00  0.00           H
ATOM   4204  C   THR   285      44.020  46.384  41.263  1.00  0.00           C
ATOM   4205  O   THR   285      44.845  46.260  40.377  1.00  0.00           O
ATOM   4206  N   SER   286      44.231  47.180  42.280  1.00  0.00           N
ATOM   4207  H   SER   286      43.433  47.565  42.763  1.00  0.00           H
ATOM   4208  CA  SER   286      45.541  47.873  42.540  1.00  0.00           C
ATOM   4209  HA  SER   286      45.616  48.704  41.839  1.00  0.00           H
ATOM   4210  CB  SER   286      45.591  48.358  44.036  1.00  0.00           C
ATOM   4211  HB2 SER   286      44.885  49.176  44.182  1.00  0.00           H
ATOM   4212  HB3 SER   286      45.311  47.551  44.713  1.00  0.00           H
ATOM   4213  OG  SER   286      46.969  48.933  44.181  1.00  0.00           O
ATOM   4214  HG  SER   286      47.020  49.225  45.095  1.00  0.00           H
ATOM   4215  C   SER   286      46.727  46.982  42.212  1.00  0.00           C
ATOM   4216  O   SER   286      46.837  45.843  42.687  1.00  0.00           O
ATOM   4217  N   PRO   287      47.798  47.485  41.543  1.00  0.00           N
ATOM   4218  CD  PRO   287      47.768  48.547  40.597  1.00  0.00           C
ATOM   4219  HD2 PRO   287      47.662  49.554  41.002  1.00  0.00           H
ATOM   4220  HD3 PRO   287      46.855  48.497  40.005  1.00  0.00           H
ATOM   4221  CG  PRO   287      49.044  48.591  39.780  1.00  0.00           C
ATOM   4222  HG2 PRO   287      49.282  49.636  39.582  1.00  0.00           H
ATOM   4223  HG3 PRO   287      49.028  48.099  38.807  1.00  0.00           H
ATOM   4224  CB  PRO   287      49.941  47.917  40.802  1.00  0.00           C
ATOM   4225  HB2 PRO   287      50.360  48.609  41.533  1.00  0.00           H
ATOM   4226  HB3 PRO   287      50.758  47.520  40.201  1.00  0.00           H
ATOM   4227  CA  PRO   287      49.047  46.873  41.523  1.00  0.00           C
ATOM   4228  HA  PRO   287      48.953  46.055  40.808  1.00  0.00           H
ATOM   4229  C   PRO   287      49.546  46.289  42.856  1.00  0.00           C
ATOM   4230  O   PRO   287      50.325  45.336  42.960  1.00  0.00           O
ATOM   4231  N   GLU   288      49.324  47.065  43.951  1.00  0.00           N
ATOM   4232  H   GLU   288      48.826  47.942  43.905  1.00  0.00           H
ATOM   4233  CA  GLU   288      49.858  46.645  45.219  1.00  0.00           C
ATOM   4234  HA  GLU   288      50.911  46.415  45.057  1.00  0.00           H
ATOM   4235  CB  GLU   288      49.694  47.700  46.318  1.00  0.00           C
ATOM   4236  HB2 GLU   288      48.619  47.851  46.417  1.00  0.00           H
ATOM   4237  HB3 GLU   288      50.127  47.310  47.239  1.00  0.00           H
ATOM   4238  CG  GLU   288      50.403  49.032  45.986  1.00  0.00           C
ATOM   4239  HG2 GLU   288      51.415  48.849  45.625  1.00  0.00           H
ATOM   4240  HG3 GLU   288      49.827  49.413  45.143  1.00  0.00           H
ATOM   4241  CD  GLU   288      50.277  50.083  46.977  1.00  0.00           C
ATOM   4242  OE1 GLU   288      51.298  50.704  47.254  1.00  0.00           O
ATOM   4243  OE2 GLU   288      49.180  50.298  47.558  1.00  0.00           O
ATOM   4244  C   GLU   288      49.127  45.339  45.712  1.00  0.00           C
ATOM   4245  O   GLU   288      49.751  44.587  46.401  1.00  0.00           O
ATOM   4246  N   SER   289      47.894  45.062  45.212  1.00  0.00           N
ATOM   4247  H   SER   289      47.425  45.711  44.597  1.00  0.00           H
ATOM   4248  CA  SER   289      47.168  43.886  45.626  1.00  0.00           C
ATOM   4249  HA  SER   289      47.174  43.709  46.701  1.00  0.00           H
ATOM   4250  CB  SER   289      45.725  43.977  45.131  1.00  0.00           C
ATOM   4251  HB2 SER   289      45.705  44.181  44.060  1.00  0.00           H
ATOM   4252  HB3 SER   289      45.136  43.089  45.358  1.00  0.00           H
ATOM   4253  OG  SER   289      45.068  45.012  45.835  1.00  0.00           O
ATOM   4254  HG  SER   289      44.189  45.079  45.455  1.00  0.00           H
ATOM   4255  C   SER   289      47.689  42.605  45.006  1.00  0.00           C
ATOM   4256  O   SER   289      48.445  42.673  44.033  1.00  0.00           O
ATOM   4257  N   PRO   290      47.417  41.387  45.545  1.00  0.00           N
ATOM   4258  CD  PRO   290      46.981  41.146  46.955  1.00  0.00           C
ATOM   4259  HD2 PRO   290      46.004  41.624  47.033  1.00  0.00           H
ATOM   4260  HD3 PRO   290      47.683  41.518  47.701  1.00  0.00           H
ATOM   4261  CG  PRO   290      46.801  39.648  47.101  1.00  0.00           C
ATOM   4262  HG2 PRO   290      45.855  39.690  47.640  1.00  0.00           H
ATOM   4263  HG3 PRO   290      47.662  39.228  47.620  1.00  0.00           H
ATOM   4264  CB  PRO   290      46.580  39.173  45.702  1.00  0.00           C
ATOM   4265  HB2 PRO   290      45.511  39.320  45.542  1.00  0.00           H
ATOM   4266  HB3 PRO   290      46.778  38.103  45.633  1.00  0.00           H
ATOM   4267  CA  PRO   290      47.418  40.095  44.772  1.00  0.00           C
ATOM   4268  HA  PRO   290      48.465  39.797  44.720  1.00  0.00           H
ATOM   4269  C   PRO   290      46.686  40.028  43.408  1.00  0.00           C
ATOM   4270  O   PRO   290      45.874  40.889  43.103  1.00  0.00           O
ATOM   4271  N   TYR   291      47.232  39.297  42.520  1.00  0.00           N
ATOM   4272  H   TYR   291      48.057  38.771  42.770  1.00  0.00           H
ATOM   4273  CA  TYR   291      46.865  39.175  41.083  1.00  0.00           C
ATOM   4274  HA  TYR   291      46.970  40.131  40.570  1.00  0.00           H
ATOM   4275  CB  TYR   291      47.705  38.061  40.434  1.00  0.00           C
ATOM   4276  HB2 TYR   291      48.743  38.372  40.316  1.00  0.00           H
ATOM   4277  HB3 TYR   291      47.693  37.080  40.907  1.00  0.00           H
ATOM   4278  CG  TYR   291      47.181  37.672  39.039  1.00  0.00           C
ATOM   4279  CD1 TYR   291      45.991  36.848  38.847  1.00  0.00           C
ATOM   4280  HD1 TYR   291      45.566  36.375  39.720  1.00  0.00           H
ATOM   4281  CE1 TYR   291      45.500  36.695  37.546  1.00  0.00           C
ATOM   4282  HE1 TYR   291      44.703  35.974  37.436  1.00  0.00           H
ATOM   4283  CZ  TYR   291      46.148  37.213  36.422  1.00  0.00           C
ATOM   4284  OH  TYR   291      45.427  37.101  35.259  1.00  0.00           O
ATOM   4285  HH  TYR   291      44.938  36.277  35.331  1.00  0.00           H
ATOM   4286  CE2 TYR   291      47.296  38.062  36.562  1.00  0.00           C
ATOM   4287  HE2 TYR   291      47.959  38.280  35.739  1.00  0.00           H
ATOM   4288  CD2 TYR   291      47.775  38.238  37.892  1.00  0.00           C
ATOM   4289  HD2 TYR   291      48.710  38.740  38.093  1.00  0.00           H
ATOM   4290  C   TYR   291      45.410  38.761  41.002  1.00  0.00           C
ATOM   4291  O   TYR   291      44.936  37.946  41.815  1.00  0.00           O
ATOM   4292  N   THR   292      44.658  39.353  40.038  1.00  0.00           N
ATOM   4293  H   THR   292      45.133  39.837  39.289  1.00  0.00           H
ATOM   4294  CA  THR   292      43.277  38.932  39.701  1.00  0.00           C
ATOM   4295  HA  THR   292      43.186  37.886  39.994  1.00  0.00           H
ATOM   4296  CB  THR   292      42.251  39.714  40.530  1.00  0.00           C
ATOM   4297  HB  THR   292      42.418  39.637  41.605  1.00  0.00           H
ATOM   4298  CG2 THR   292      42.277  41.219  40.118  1.00  0.00           C
ATOM   4299 HG21 THR   292      41.785  41.758  40.928  1.00  0.00           H
ATOM   4300 HG22 THR   292      43.328  41.508  40.114  1.00  0.00           H
ATOM   4301 HG23 THR   292      41.768  41.419  39.175  1.00  0.00           H
ATOM   4302  OG1 THR   292      40.942  39.458  40.126  1.00  0.00           O
ATOM   4303  HG1 THR   292      40.832  38.508  40.051  1.00  0.00           H
ATOM   4304  C   THR   292      43.147  38.970  38.166  1.00  0.00           C
ATOM   4305  O   THR   292      43.747  39.795  37.506  1.00  0.00           O
ATOM   4306  N   HID   293      42.255  38.148  37.630  1.00  0.00           N
ATOM   4307  H   HID   293      41.592  37.753  38.282  1.00  0.00           H
ATOM   4308  CA  HID   293      41.987  37.894  36.222  1.00  0.00           C
ATOM   4309  HA  HID   293      42.931  37.618  35.752  1.00  0.00           H
ATOM   4310  CB  HID   293      40.980  36.711  36.053  1.00  0.00           C
ATOM   4311  HB2 HID   293      41.036  36.564  34.974  1.00  0.00           H
ATOM   4312  HB3 HID   293      41.361  35.771  36.453  1.00  0.00           H
ATOM   4313  CG  HID   293      39.551  36.979  36.325  1.00  0.00           C
ATOM   4314  ND1 HID   293      39.076  37.332  37.538  1.00  0.00           N
ATOM   4315  HD1 HID   293      39.566  37.140  38.400  1.00  0.00           H
ATOM   4316  CE1 HID   293      37.869  37.900  37.451  1.00  0.00           C
ATOM   4317  HE1 HID   293      37.441  38.421  38.295  1.00  0.00           H
ATOM   4318  NE2 HID   293      37.522  37.965  36.159  1.00  0.00           N
ATOM   4319  CD2 HID   293      38.532  37.195  35.471  1.00  0.00           C
ATOM   4320  HD2 HID   293      38.626  37.070  34.402  1.00  0.00           H
ATOM   4321  C   HID   293      41.486  39.094  35.457  1.00  0.00           C
ATOM   4322  O   HID   293      41.905  39.359  34.350  1.00  0.00           O
ATOM   4323  N   TRP   294      40.827  40.007  36.231  1.00  0.00           N
ATOM   4324  H   TRP   294      40.590  39.837  37.198  1.00  0.00           H
ATOM   4325  CA  TRP   294      40.313  41.343  35.764  1.00  0.00           C
ATOM   4326  HA  TRP   294      39.693  41.209  34.878  1.00  0.00           H
ATOM   4327  CB  TRP   294      39.609  42.220  36.912  1.00  0.00           C
ATOM   4328  HB2 TRP   294      40.228  42.123  37.804  1.00  0.00           H
ATOM   4329  HB3 TRP   294      39.583  43.269  36.617  1.00  0.00           H
ATOM   4330  CG  TRP   294      38.274  41.799  37.323  1.00  0.00           C
ATOM   4331  CD1 TRP   294      37.203  41.712  36.476  1.00  0.00           C
ATOM   4332  HD1 TRP   294      37.153  41.752  35.398  1.00  0.00           H
ATOM   4333  NE1 TRP   294      36.019  41.624  37.237  1.00  0.00           N
ATOM   4334  HE1 TRP   294      35.099  41.742  36.838  1.00  0.00           H
ATOM   4335  CE2 TRP   294      36.298  41.533  38.626  1.00  0.00           C
ATOM   4336  CZ2 TRP   294      35.423  41.426  39.746  1.00  0.00           C
ATOM   4337  HZ2 TRP   294      34.354  41.459  39.598  1.00  0.00           H
ATOM   4338  CH2 TRP   294      35.998  41.619  41.032  1.00  0.00           C
ATOM   4339  HH2 TRP   294      35.346  41.463  41.879  1.00  0.00           H
ATOM   4340  CZ3 TRP   294      37.366  41.592  41.206  1.00  0.00           C
ATOM   4341  HZ3 TRP   294      37.772  41.379  42.184  1.00  0.00           H
ATOM   4342  CE3 TRP   294      38.242  41.635  40.049  1.00  0.00           C
ATOM   4343  HE3 TRP   294      39.304  41.457  40.127  1.00  0.00           H
ATOM   4344  CD2 TRP   294      37.728  41.653  38.693  1.00  0.00           C
ATOM   4345  C   TRP   294      41.515  42.241  35.365  1.00  0.00           C
ATOM   4346  O   TRP   294      41.426  42.965  34.381  1.00  0.00           O
ATOM   4347  N   LYS   295      42.682  42.056  35.984  1.00  0.00           N
ATOM   4348  H   LYS   295      42.778  41.174  36.467  1.00  0.00           H
ATOM   4349  CA  LYS   295      44.004  42.708  35.711  1.00  0.00           C
ATOM   4350  HA  LYS   295      44.708  42.197  36.368  1.00  0.00           H
ATOM   4351  CB  LYS   295      44.388  42.231  34.287  1.00  0.00           C
ATOM   4352  HB2 LYS   295      43.541  42.090  33.615  1.00  0.00           H
ATOM   4353  HB3 LYS   295      45.111  42.907  33.830  1.00  0.00           H
ATOM   4354  CG  LYS   295      45.061  40.863  34.361  1.00  0.00           C
ATOM   4355  HG2 LYS   295      46.004  41.037  34.879  1.00  0.00           H
ATOM   4356  HG3 LYS   295      44.413  40.193  34.926  1.00  0.00           H
ATOM   4357  CD  LYS   295      45.356  40.388  32.993  1.00  0.00           C
ATOM   4358  HD2 LYS   295      44.431  40.100  32.493  1.00  0.00           H
ATOM   4359  HD3 LYS   295      45.836  41.198  32.443  1.00  0.00           H
ATOM   4360  CE  LYS   295      46.260  39.158  33.121  1.00  0.00           C
ATOM   4361  HE2 LYS   295      47.034  39.227  33.885  1.00  0.00           H
ATOM   4362  HE3 LYS   295      45.602  38.316  33.336  1.00  0.00           H
ATOM   4363  NZ  LYS   295      46.933  38.880  31.810  1.00  0.00           N
ATOM   4364  HZ1 LYS   295      46.325  38.910  31.004  1.00  0.00           H
ATOM   4365  HZ2 LYS   295      47.672  39.540  31.612  1.00  0.00           H
ATOM   4366  HZ3 LYS   295      47.370  37.973  31.891  1.00  0.00           H
ATOM   4367  C   LYS   295      44.110  44.184  36.068  1.00  0.00           C
ATOM   4368  O   LYS   295      43.171  44.704  36.643  1.00  0.00           O
ATOM   4369  N   GLN   296      45.168  44.933  35.595  1.00  0.00           N
ATOM   4370  H   GLN   296      45.987  44.469  35.231  1.00  0.00           H
ATOM   4371  CA  GLN   296      45.129  46.384  35.423  1.00  0.00           C
ATOM   4372  HA  GLN   296      44.220  46.771  35.882  1.00  0.00           H
ATOM   4373  CB  GLN   296      46.253  47.061  36.102  1.00  0.00           C
ATOM   4374  HB2 GLN   296      47.217  46.879  35.628  1.00  0.00           H
ATOM   4375  HB3 GLN   296      46.042  48.118  35.940  1.00  0.00           H
ATOM   4376  CG  GLN   296      46.334  46.804  37.607  1.00  0.00           C
ATOM   4377  HG2 GLN   296      46.769  47.718  38.012  1.00  0.00           H
ATOM   4378  HG3 GLN   296      45.360  46.640  38.069  1.00  0.00           H
ATOM   4379  CD  GLN   296      47.389  45.785  37.996  1.00  0.00           C
ATOM   4380  OE1 GLN   296      48.299  45.426  37.235  1.00  0.00           O
ATOM   4381  NE2 GLN   296      47.100  44.918  38.968  1.00  0.00           N
ATOM   4382 HE21 GLN   296      47.942  44.395  39.163  1.00  0.00           H
ATOM   4383 HE22 GLN   296      46.223  45.028  39.457  1.00  0.00           H
ATOM   4384  C   GLN   296      45.046  46.784  33.923  1.00  0.00           C
ATOM   4385  O   GLN   296      45.274  45.951  33.152  1.00  0.00           O
ATOM   4386  N   THR   297      44.590  48.014  33.594  1.00  0.00           N
ATOM   4387  H   THR   297      44.432  48.627  34.381  1.00  0.00           H
ATOM   4388  CA  THR   297      44.553  48.666  32.250  1.00  0.00           C
ATOM   4389  HA  THR   297      45.023  47.955  31.571  1.00  0.00           H
ATOM   4390  CB  THR   297      43.188  48.965  31.790  1.00  0.00           C
ATOM   4391  HB  THR   297      42.645  49.664  32.425  1.00  0.00           H
ATOM   4392  CG2 THR   297      43.102  49.709  30.451  1.00  0.00           C
ATOM   4393 HG21 THR   297      43.661  49.149  29.701  1.00  0.00           H
ATOM   4394 HG22 THR   297      42.051  49.719  30.162  1.00  0.00           H
ATOM   4395 HG23 THR   297      43.399  50.752  30.559  1.00  0.00           H
ATOM   4396  OG1 THR   297      42.297  47.933  31.882  1.00  0.00           O
ATOM   4397  HG1 THR   297      42.660  47.409  32.600  1.00  0.00           H
ATOM   4398  C   THR   297      45.504  49.932  32.203  1.00  0.00           C
ATOM   4399  O   THR   297      45.484  50.639  33.210  1.00  0.00           O
ATOM   4400  N   VAL   298      46.311  50.085  31.189  1.00  0.00           N
ATOM   4401  H   VAL   298      46.434  49.275  30.599  1.00  0.00           H
ATOM   4402  CA  VAL   298      47.297  51.109  31.106  1.00  0.00           C
ATOM   4403  HA  VAL   298      47.214  51.782  31.959  1.00  0.00           H
ATOM   4404  CB  VAL   298      48.705  50.535  31.014  1.00  0.00           C
ATOM   4405  HB  VAL   298      48.861  50.256  29.972  1.00  0.00           H
ATOM   4406  CG1 VAL   298      49.586  51.727  31.301  1.00  0.00           C
ATOM   4407 HG11 VAL   298      50.635  51.433  31.274  1.00  0.00           H
ATOM   4408 HG12 VAL   298      49.314  52.583  30.685  1.00  0.00           H
ATOM   4409 HG13 VAL   298      49.280  52.135  32.265  1.00  0.00           H
ATOM   4410  CG2 VAL   298      49.051  49.457  31.929  1.00  0.00           C
ATOM   4411 HG21 VAL   298      48.804  49.715  32.959  1.00  0.00           H
ATOM   4412 HG22 VAL   298      48.427  48.588  31.719  1.00  0.00           H
ATOM   4413 HG23 VAL   298      50.083  49.108  31.892  1.00  0.00           H
ATOM   4414  C   VAL   298      46.957  51.865  29.792  1.00  0.00           C
ATOM   4415  O   VAL   298      46.729  51.384  28.673  1.00  0.00           O
ATOM   4416  N   PHE   299      47.077  53.170  29.909  1.00  0.00           N
ATOM   4417  H   PHE   299      47.113  53.653  30.795  1.00  0.00           H
ATOM   4418  CA  PHE   299      47.108  54.198  28.849  1.00  0.00           C
ATOM   4419  HA  PHE   299      47.047  53.763  27.851  1.00  0.00           H
ATOM   4420  CB  PHE   299      45.803  55.088  28.801  1.00  0.00           C
ATOM   4421  HB2 PHE   299      46.062  56.011  28.282  1.00  0.00           H
ATOM   4422  HB3 PHE   299      45.086  54.635  28.117  1.00  0.00           H
ATOM   4423  CG  PHE   299      45.052  55.359  30.105  1.00  0.00           C
ATOM   4424  CD1 PHE   299      43.874  54.696  30.443  1.00  0.00           C
ATOM   4425  HD1 PHE   299      43.618  53.791  29.912  1.00  0.00           H
ATOM   4426  CE1 PHE   299      43.060  55.030  31.493  1.00  0.00           C
ATOM   4427  HE1 PHE   299      42.203  54.402  31.683  1.00  0.00           H
ATOM   4428  CZ  PHE   299      43.467  56.083  32.379  1.00  0.00           C
ATOM   4429  HZ  PHE   299      42.847  56.413  33.199  1.00  0.00           H
ATOM   4430  CE2 PHE   299      44.702  56.746  32.123  1.00  0.00           C
ATOM   4431  HE2 PHE   299      44.908  57.506  32.862  1.00  0.00           H
ATOM   4432  CD2 PHE   299      45.443  56.401  30.940  1.00  0.00           C
ATOM   4433  HD2 PHE   299      46.366  56.931  30.758  1.00  0.00           H
ATOM   4434  C   PHE   299      48.470  54.962  28.829  1.00  0.00           C
ATOM   4435  O   PHE   299      48.697  55.831  29.631  1.00  0.00           O
ATOM   4436  N   TYR   300      49.188  54.645  27.749  1.00  0.00           N
ATOM   4437  H   TYR   300      48.829  53.990  27.069  1.00  0.00           H
ATOM   4438  CA  TYR   300      50.441  55.260  27.303  1.00  0.00           C
ATOM   4439  HA  TYR   300      51.057  55.508  28.167  1.00  0.00           H
ATOM   4440  CB  TYR   300      51.081  54.260  26.336  1.00  0.00           C
ATOM   4441  HB2 TYR   300      50.358  53.961  25.576  1.00  0.00           H
ATOM   4442  HB3 TYR   300      51.874  54.785  25.804  1.00  0.00           H
ATOM   4443  CG  TYR   300      51.805  53.071  26.962  1.00  0.00           C
ATOM   4444  CD1 TYR   300      53.166  53.276  27.435  1.00  0.00           C
ATOM   4445  HD1 TYR   300      53.610  54.218  27.145  1.00  0.00           H
ATOM   4446  CE1 TYR   300      53.766  52.399  28.337  1.00  0.00           C
ATOM   4447  HE1 TYR   300      54.833  52.550  28.417  1.00  0.00           H
ATOM   4448  CZ  TYR   300      53.104  51.255  28.853  1.00  0.00           C
ATOM   4449  OH  TYR   300      53.727  50.249  29.558  1.00  0.00           O
ATOM   4450  HH  TYR   300      54.669  50.249  29.374  1.00  0.00           H
ATOM   4451  CE2 TYR   300      51.785  51.119  28.482  1.00  0.00           C
ATOM   4452  HE2 TYR   300      51.246  50.289  28.915  1.00  0.00           H
ATOM   4453  CD2 TYR   300      51.136  52.051  27.564  1.00  0.00           C
ATOM   4454  HD2 TYR   300      50.107  51.790  27.362  1.00  0.00           H
ATOM   4455  C   TYR   300      50.185  56.615  26.670  1.00  0.00           C
ATOM   4456  O   TYR   300      49.415  56.811  25.762  1.00  0.00           O
ATOM   4457  N   MET   301      50.903  57.594  27.199  1.00  0.00           N
ATOM   4458  H   MET   301      51.513  57.412  27.983  1.00  0.00           H
ATOM   4459  CA  MET   301      50.667  59.020  26.887  1.00  0.00           C
ATOM   4460  HA  MET   301      49.583  59.028  26.780  1.00  0.00           H
ATOM   4461  CB  MET   301      51.114  59.936  28.087  1.00  0.00           C
ATOM   4462  HB2 MET   301      52.155  59.653  28.239  1.00  0.00           H
ATOM   4463  HB3 MET   301      50.899  60.979  27.853  1.00  0.00           H
ATOM   4464  CG  MET   301      50.267  59.702  29.367  1.00  0.00           C
ATOM   4465  HG2 MET   301      50.206  58.619  29.480  1.00  0.00           H
ATOM   4466  HG3 MET   301      50.791  60.118  30.227  1.00  0.00           H
ATOM   4467  SD  MET   301      48.624  60.459  29.471  1.00  0.00           S
ATOM   4468  CE  MET   301      47.596  59.100  28.961  1.00  0.00           C
ATOM   4469  HE1 MET   301      47.017  59.404  28.089  1.00  0.00           H
ATOM   4470  HE2 MET   301      48.142  58.198  28.684  1.00  0.00           H
ATOM   4471  HE3 MET   301      46.929  58.829  29.779  1.00  0.00           H
ATOM   4472  C   MET   301      51.318  59.368  25.546  1.00  0.00           C
ATOM   4473  O   MET   301      52.515  59.076  25.310  1.00  0.00           O
ATOM   4474  N   GLU   302      50.477  59.942  24.660  1.00  0.00           N
ATOM   4475  H   GLU   302      49.518  60.041  24.964  1.00  0.00           H
ATOM   4476  CA  GLU   302      50.857  60.543  23.311  1.00  0.00           C
ATOM   4477  HA  GLU   302      50.917  59.676  22.652  1.00  0.00           H
ATOM   4478  CB  GLU   302      49.709  61.502  22.893  1.00  0.00           C
ATOM   4479  HB2 GLU   302      48.733  61.210  23.282  1.00  0.00           H
ATOM   4480  HB3 GLU   302      49.747  62.431  23.461  1.00  0.00           H
ATOM   4481  CG  GLU   302      49.869  61.866  21.425  1.00  0.00           C
ATOM   4482  HG2 GLU   302      50.684  62.591  21.414  1.00  0.00           H
ATOM   4483  HG3 GLU   302      50.081  61.062  20.720  1.00  0.00           H
ATOM   4484  CD  GLU   302      48.624  62.596  20.975  1.00  0.00           C
ATOM   4485  OE1 GLU   302      48.492  63.843  21.192  1.00  0.00           O
ATOM   4486  OE2 GLU   302      47.816  62.003  20.222  1.00  0.00           O
ATOM   4487  C   GLU   302      52.273  61.221  23.282  1.00  0.00           C
ATOM   4488  O   GLU   302      53.051  60.985  22.342  1.00  0.00           O
ATOM   4489  N   ASP   303      52.591  61.966  24.338  1.00  0.00           N
ATOM   4490  H   ASP   303      51.838  62.178  24.977  1.00  0.00           H
ATOM   4491  CA  ASP   303      54.013  62.099  24.779  1.00  0.00           C
ATOM   4492  HA  ASP   303      54.576  61.236  24.424  1.00  0.00           H
ATOM   4493  CB  ASP   303      54.610  63.354  24.136  1.00  0.00           C
ATOM   4494  HB2 ASP   303      54.087  63.440  23.184  1.00  0.00           H
ATOM   4495  HB3 ASP   303      54.427  64.226  24.763  1.00  0.00           H
ATOM   4496  CG  ASP   303      56.082  63.107  23.921  1.00  0.00           C
ATOM   4497  OD1 ASP   303      56.399  62.189  23.142  1.00  0.00           O
ATOM   4498  OD2 ASP   303      56.948  63.754  24.474  1.00  0.00           O
ATOM   4499  C   ASP   303      54.163  62.068  26.275  1.00  0.00           C
ATOM   4500  O   ASP   303      53.309  62.307  27.145  1.00  0.00           O
ATOM   4501  N   TYR   304      55.425  61.744  26.576  1.00  0.00           N
ATOM   4502  H   TYR   304      56.072  61.435  25.865  1.00  0.00           H
ATOM   4503  CA  TYR   304      55.759  61.273  27.840  1.00  0.00           C
ATOM   4504  HA  TYR   304      54.913  60.761  28.299  1.00  0.00           H
ATOM   4505  CB  TYR   304      56.823  60.222  27.595  1.00  0.00           C
ATOM   4506  HB2 TYR   304      57.729  60.698  27.221  1.00  0.00           H
ATOM   4507  HB3 TYR   304      56.945  59.753  28.572  1.00  0.00           H
ATOM   4508  CG  TYR   304      56.401  59.116  26.656  1.00  0.00           C
ATOM   4509  CD1 TYR   304      55.164  58.494  26.850  1.00  0.00           C
ATOM   4510  HD1 TYR   304      54.489  58.732  27.658  1.00  0.00           H
ATOM   4511  CE1 TYR   304      54.841  57.427  26.030  1.00  0.00           C
ATOM   4512  HE1 TYR   304      53.859  56.979  25.992  1.00  0.00           H
ATOM   4513  CZ  TYR   304      55.687  56.981  25.014  1.00  0.00           C
ATOM   4514  OH  TYR   304      55.463  55.755  24.459  1.00  0.00           O
ATOM   4515  HH  TYR   304      56.087  55.096  24.772  1.00  0.00           H
ATOM   4516  CE2 TYR   304      56.888  57.646  24.812  1.00  0.00           C
ATOM   4517  HE2 TYR   304      57.545  57.364  24.002  1.00  0.00           H
ATOM   4518  CD2 TYR   304      57.154  58.784  25.606  1.00  0.00           C
ATOM   4519  HD2 TYR   304      57.979  59.439  25.370  1.00  0.00           H
ATOM   4520  C   TYR   304      56.340  62.440  28.633  1.00  0.00           C
ATOM   4521  O   TYR   304      57.218  63.193  28.178  1.00  0.00           O
ATOM   4522  N   LEU   305      55.855  62.717  29.803  1.00  0.00           N
ATOM   4523  H   LEU   305      55.541  61.916  30.332  1.00  0.00           H
ATOM   4524  CA  LEU   305      56.172  63.949  30.600  1.00  0.00           C
ATOM   4525  HA  LEU   305      56.533  64.671  29.867  1.00  0.00           H
ATOM   4526  CB  LEU   305      54.875  64.581  31.205  1.00  0.00           C
ATOM   4527  HB2 LEU   305      55.192  65.414  31.832  1.00  0.00           H
ATOM   4528  HB3 LEU   305      54.370  64.992  30.330  1.00  0.00           H
ATOM   4529  CG  LEU   305      54.006  63.604  31.956  1.00  0.00           C
ATOM   4530  HG  LEU   305      54.610  62.982  32.617  1.00  0.00           H
ATOM   4531  CD1 LEU   305      53.018  64.529  32.731  1.00  0.00           C
ATOM   4532 HD11 LEU   305      52.758  65.415  32.152  1.00  0.00           H
ATOM   4533 HD12 LEU   305      52.103  64.003  33.004  1.00  0.00           H
ATOM   4534 HD13 LEU   305      53.505  64.863  33.647  1.00  0.00           H
ATOM   4535  CD2 LEU   305      53.079  62.699  31.145  1.00  0.00           C
ATOM   4536 HD21 LEU   305      53.692  61.854  30.833  1.00  0.00           H
ATOM   4537 HD22 LEU   305      52.446  62.154  31.844  1.00  0.00           H
ATOM   4538 HD23 LEU   305      52.509  63.318  30.452  1.00  0.00           H
ATOM   4539  C   LEU   305      57.282  63.651  31.626  1.00  0.00           C
ATOM   4540  O   LEU   305      57.164  62.682  32.401  1.00  0.00           O
ATOM   4541  N   THR   306      58.405  64.397  31.531  1.00  0.00           N
ATOM   4542  H   THR   306      58.613  65.030  30.772  1.00  0.00           H
ATOM   4543  CA  THR   306      59.172  64.563  32.844  1.00  0.00           C
ATOM   4544  HA  THR   306      59.423  63.548  33.154  1.00  0.00           H
ATOM   4545  CB  THR   306      60.543  65.265  32.543  1.00  0.00           C
ATOM   4546  HB  THR   306      60.888  65.428  33.564  1.00  0.00           H
ATOM   4547  CG2 THR   306      61.409  64.360  31.737  1.00  0.00           C
ATOM   4548 HG21 THR   306      61.072  63.328  31.833  1.00  0.00           H
ATOM   4549 HG22 THR   306      61.291  64.580  30.676  1.00  0.00           H
ATOM   4550 HG23 THR   306      62.432  64.489  32.091  1.00  0.00           H
ATOM   4551  OG1 THR   306      60.387  66.464  31.811  1.00  0.00           O
ATOM   4552  HG1 THR   306      61.195  66.977  31.889  1.00  0.00           H
ATOM   4553  C   THR   306      58.351  65.195  33.919  1.00  0.00           C
ATOM   4554  O   THR   306      57.619  66.182  33.685  1.00  0.00           O
ATOM   4555  N   VAL   307      58.474  64.680  35.113  1.00  0.00           N
ATOM   4556  H   VAL   307      58.912  63.770  35.107  1.00  0.00           H
ATOM   4557  CA  VAL   307      57.734  65.020  36.352  1.00  0.00           C
ATOM   4558  HA  VAL   307      57.325  66.028  36.278  1.00  0.00           H
ATOM   4559  CB  VAL   307      56.542  64.099  36.534  1.00  0.00           C
ATOM   4560  HB  VAL   307      56.022  64.549  37.380  1.00  0.00           H
ATOM   4561  CG1 VAL   307      55.613  64.082  35.248  1.00  0.00           C
ATOM   4562 HG11 VAL   307      54.622  63.662  35.420  1.00  0.00           H
ATOM   4563 HG12 VAL   307      55.317  65.111  35.045  1.00  0.00           H
ATOM   4564 HG13 VAL   307      56.063  63.573  34.396  1.00  0.00           H
ATOM   4565  CG2 VAL   307      56.978  62.683  36.975  1.00  0.00           C
ATOM   4566 HG21 VAL   307      57.508  62.310  36.098  1.00  0.00           H
ATOM   4567 HG22 VAL   307      57.613  62.635  37.859  1.00  0.00           H
ATOM   4568 HG23 VAL   307      56.133  62.047  37.241  1.00  0.00           H
ATOM   4569  C   VAL   307      58.746  64.860  37.541  1.00  0.00           C
ATOM   4570  O   VAL   307      59.651  64.055  37.552  1.00  0.00           O
ATOM   4571  N   LYS   308      58.630  65.677  38.597  1.00  0.00           N
ATOM   4572  H   LYS   308      57.826  66.288  38.632  1.00  0.00           H
ATOM   4573  CA  LYS   308      59.524  65.909  39.784  1.00  0.00           C
ATOM   4574  HA  LYS   308      60.262  65.106  39.785  1.00  0.00           H
ATOM   4575  CB  LYS   308      60.512  67.101  39.623  1.00  0.00           C
ATOM   4576  HB2 LYS   308      61.338  66.860  40.292  1.00  0.00           H
ATOM   4577  HB3 LYS   308      60.950  67.105  38.624  1.00  0.00           H
ATOM   4578  CG  LYS   308      59.789  68.481  39.990  1.00  0.00           C
ATOM   4579  HG2 LYS   308      58.876  68.662  39.423  1.00  0.00           H
ATOM   4580  HG3 LYS   308      59.668  68.481  41.074  1.00  0.00           H
ATOM   4581  CD  LYS   308      60.689  69.677  39.861  1.00  0.00           C
ATOM   4582  HD2 LYS   308      61.686  69.729  40.299  1.00  0.00           H
ATOM   4583  HD3 LYS   308      60.868  69.724  38.786  1.00  0.00           H
ATOM   4584  CE  LYS   308      59.864  70.869  40.315  1.00  0.00           C
ATOM   4585  HE2 LYS   308      58.892  70.988  39.836  1.00  0.00           H
ATOM   4586  HE3 LYS   308      59.772  70.863  41.401  1.00  0.00           H
ATOM   4587  NZ  LYS   308      60.507  72.141  40.049  1.00  0.00           N
ATOM   4588  HZ1 LYS   308      60.155  72.573  39.206  1.00  0.00           H
ATOM   4589  HZ2 LYS   308      60.488  72.733  40.867  1.00  0.00           H
ATOM   4590  HZ3 LYS   308      61.482  71.912  39.913  1.00  0.00           H
ATOM   4591  C   LYS   308      58.860  65.968  41.183  1.00  0.00           C
ATOM   4592  O   LYS   308      57.731  66.421  41.360  1.00  0.00           O
ATOM   4593  N   THR   309      59.584  65.296  42.089  1.00  0.00           N
ATOM   4594  H   THR   309      60.495  65.049  41.730  1.00  0.00           H
ATOM   4595  CA  THR   309      59.264  65.008  43.477  1.00  0.00           C
ATOM   4596  HA  THR   309      58.586  64.156  43.521  1.00  0.00           H
ATOM   4597  CB  THR   309      60.498  64.730  44.244  1.00  0.00           C
ATOM   4598  HB  THR   309      61.104  65.601  43.995  1.00  0.00           H
ATOM   4599  CG2 THR   309      60.446  64.660  45.817  1.00  0.00           C
ATOM   4600 HG21 THR   309      59.855  65.529  46.106  1.00  0.00           H
ATOM   4601 HG22 THR   309      59.977  63.716  46.093  1.00  0.00           H
ATOM   4602 HG23 THR   309      61.423  64.693  46.299  1.00  0.00           H
ATOM   4603  OG1 THR   309      61.043  63.479  43.841  1.00  0.00           O
ATOM   4604  HG1 THR   309      60.338  62.869  44.070  1.00  0.00           H
ATOM   4605  C   THR   309      58.656  66.252  44.121  1.00  0.00           C
ATOM   4606  O   THR   309      59.109  67.412  44.101  1.00  0.00           O
ATOM   4607  N   GLY   310      57.518  65.962  44.791  1.00  0.00           N
ATOM   4608  H   GLY   310      56.946  65.153  44.592  1.00  0.00           H
ATOM   4609  CA  GLY   310      56.835  66.952  45.702  1.00  0.00           C
ATOM   4610  HA2 GLY   310      56.302  66.467  46.520  1.00  0.00           H
ATOM   4611  HA3 GLY   310      57.590  67.657  46.049  1.00  0.00           H
ATOM   4612  C   GLY   310      55.808  67.864  44.983  1.00  0.00           C
ATOM   4613  O   GLY   310      54.923  68.303  45.625  1.00  0.00           O
ATOM   4614  N   GLU   311      55.883  68.064  43.678  1.00  0.00           N
ATOM   4615  H   GLU   311      56.555  67.543  43.133  1.00  0.00           H
ATOM   4616  CA  GLU   311      54.795  68.633  42.861  1.00  0.00           C
ATOM   4617  HA  GLU   311      54.531  69.635  43.198  1.00  0.00           H
ATOM   4618  CB  GLU   311      55.407  68.834  41.449  1.00  0.00           C
ATOM   4619  HB2 GLU   311      55.777  67.871  41.100  1.00  0.00           H
ATOM   4620  HB3 GLU   311      54.689  69.135  40.686  1.00  0.00           H
ATOM   4621  CG  GLU   311      56.540  69.898  41.393  1.00  0.00           C
ATOM   4622  HG2 GLU   311      57.511  69.419  41.516  1.00  0.00           H
ATOM   4623  HG3 GLU   311      56.604  70.167  40.338  1.00  0.00           H
ATOM   4624  CD  GLU   311      56.523  71.148  42.206  1.00  0.00           C
ATOM   4625  OE1 GLU   311      57.470  71.314  43.058  1.00  0.00           O
ATOM   4626  OE2 GLU   311      55.590  72.027  42.033  1.00  0.00           O
ATOM   4627  C   GLU   311      53.597  67.704  42.704  1.00  0.00           C
ATOM   4628  O   GLU   311      53.501  66.582  43.215  1.00  0.00           O
ATOM   4629  N   GLU   312      52.582  68.277  42.087  1.00  0.00           N
ATOM   4630  H   GLU   312      52.760  69.212  41.750  1.00  0.00           H
ATOM   4631  CA  GLU   312      51.442  67.587  41.527  1.00  0.00           C
ATOM   4632  HA  GLU   312      51.359  66.614  42.011  1.00  0.00           H
ATOM   4633  CB  GLU   312      50.179  68.444  41.721  1.00  0.00           C
ATOM   4634  HB2 GLU   312      50.452  69.446  42.053  1.00  0.00           H
ATOM   4635  HB3 GLU   312      49.696  68.482  40.744  1.00  0.00           H
ATOM   4636  CG  GLU   312      49.320  67.712  42.845  1.00  0.00           C
ATOM   4637  HG2 GLU   312      48.530  67.097  42.413  1.00  0.00           H
ATOM   4638  HG3 GLU   312      49.841  66.974  43.455  1.00  0.00           H
ATOM   4639  CD  GLU   312      48.673  68.517  44.005  1.00  0.00           C
ATOM   4640  OE1 GLU   312      49.387  69.377  44.561  1.00  0.00           O
ATOM   4641  OE2 GLU   312      47.535  68.169  44.496  1.00  0.00           O
ATOM   4642  C   GLU   312      51.528  67.491  40.026  1.00  0.00           C
ATOM   4643  O   GLU   312      52.080  68.325  39.339  1.00  0.00           O
ATOM   4644  N   ILE   313      50.854  66.457  39.495  1.00  0.00           N
ATOM   4645  H   ILE   313      50.465  65.723  40.070  1.00  0.00           H
ATOM   4646  CA  ILE   313      50.243  66.492  38.117  1.00  0.00           C
ATOM   4647  HA  ILE   313      50.719  67.277  37.529  1.00  0.00           H
ATOM   4648  CB  ILE   313      50.521  65.104  37.386  1.00  0.00           C
ATOM   4649  HB  ILE   313      49.840  64.477  37.962  1.00  0.00           H
ATOM   4650  CG2 ILE   313      50.125  65.069  35.962  1.00  0.00           C
ATOM   4651 HG21 ILE   313      50.316  64.119  35.462  1.00  0.00           H
ATOM   4652 HG22 ILE   313      49.052  65.240  35.877  1.00  0.00           H
ATOM   4653 HG23 ILE   313      50.693  65.821  35.414  1.00  0.00           H
ATOM   4654  CG1 ILE   313      51.982  64.541  37.515  1.00  0.00           C
ATOM   4655 HG12 ILE   313      52.604  65.202  36.911  1.00  0.00           H
ATOM   4656 HG13 ILE   313      52.259  64.657  38.563  1.00  0.00           H
ATOM   4657  CD1 ILE   313      52.163  63.088  37.120  1.00  0.00           C
ATOM   4658 HD11 ILE   313      51.282  62.522  37.422  1.00  0.00           H
ATOM   4659 HD12 ILE   313      52.108  63.053  36.032  1.00  0.00           H
ATOM   4660 HD13 ILE   313      53.083  62.629  37.481  1.00  0.00           H
ATOM   4661  C   ILE   313      48.728  66.749  38.335  1.00  0.00           C
ATOM   4662  O   ILE   313      47.967  65.940  38.848  1.00  0.00           O
ATOM   4663  N   PHE   314      48.183  67.865  37.825  1.00  0.00           N
ATOM   4664  H   PHE   314      48.761  68.534  37.338  1.00  0.00           H
ATOM   4665  CA  PHE   314      46.687  68.033  37.639  1.00  0.00           C
ATOM   4666  HA  PHE   314      46.145  67.510  38.427  1.00  0.00           H
ATOM   4667  CB  PHE   314      46.416  69.523  37.838  1.00  0.00           C
ATOM   4668  HB2 PHE   314      46.719  70.143  36.995  1.00  0.00           H
ATOM   4669  HB3 PHE   314      45.329  69.591  37.787  1.00  0.00           H
ATOM   4670  CG  PHE   314      47.000  70.210  39.102  1.00  0.00           C
ATOM   4671  CD1 PHE   314      47.060  71.643  39.220  1.00  0.00           C
ATOM   4672  HD1 PHE   314      47.066  72.227  38.311  1.00  0.00           H
ATOM   4673  CE1 PHE   314      47.351  72.274  40.425  1.00  0.00           C
ATOM   4674  HE1 PHE   314      47.412  73.346  40.546  1.00  0.00           H
ATOM   4675  CZ  PHE   314      47.294  71.507  41.629  1.00  0.00           C
ATOM   4676  HZ  PHE   314      47.530  71.980  42.571  1.00  0.00           H
ATOM   4677  CE2 PHE   314      47.114  70.125  41.554  1.00  0.00           C
ATOM   4678  HE2 PHE   314      47.011  69.555  42.466  1.00  0.00           H
ATOM   4679  CD2 PHE   314      46.930  69.502  40.341  1.00  0.00           C
ATOM   4680  HD2 PHE   314      46.621  68.467  40.353  1.00  0.00           H
ATOM   4681  C   PHE   314      46.234  67.534  36.215  1.00  0.00           C
ATOM   4682  O   PHE   314      46.971  67.618  35.215  1.00  0.00           O
ATOM   4683  N   GLY   315      45.003  67.093  36.210  1.00  0.00           N
ATOM   4684  H   GLY   315      44.574  66.849  37.091  1.00  0.00           H
ATOM   4685  CA  GLY   315      44.321  66.609  34.950  1.00  0.00           C
ATOM   4686  HA2 GLY   315      44.703  67.122  34.067  1.00  0.00           H
ATOM   4687  HA3 GLY   315      44.504  65.556  34.735  1.00  0.00           H
ATOM   4688  C   GLY   315      42.804  66.825  34.965  1.00  0.00           C
ATOM   4689  O   GLY   315      42.236  67.465  35.826  1.00  0.00           O
ATOM   4690  N   THR   316      42.243  66.245  33.932  1.00  0.00           N
ATOM   4691  H   THR   316      42.965  65.944  33.294  1.00  0.00           H
ATOM   4692  CA  THR   316      40.873  65.761  33.840  1.00  0.00           C
ATOM   4693  HA  THR   316      40.608  65.417  34.839  1.00  0.00           H
ATOM   4694  CB  THR   316      39.882  66.865  33.516  1.00  0.00           C
ATOM   4695  HB  THR   316      40.171  67.805  33.985  1.00  0.00           H
ATOM   4696  CG2 THR   316      39.806  67.164  32.011  1.00  0.00           C
ATOM   4697 HG21 THR   316      39.549  68.218  31.905  1.00  0.00           H
ATOM   4698 HG22 THR   316      40.788  67.125  31.540  1.00  0.00           H
ATOM   4699 HG23 THR   316      39.057  66.655  31.403  1.00  0.00           H
ATOM   4700  OG1 THR   316      38.655  66.557  33.954  1.00  0.00           O
ATOM   4701  HG1 THR   316      38.255  67.370  34.272  1.00  0.00           H
ATOM   4702  C   THR   316      40.570  64.554  32.925  1.00  0.00           C
ATOM   4703  O   THR   316      41.456  64.211  32.092  1.00  0.00           O
ATOM   4704  N   ILE   317      39.586  63.648  33.235  1.00  0.00           N
ATOM   4705  H   ILE   317      38.880  63.877  33.920  1.00  0.00           H
ATOM   4706  CA  ILE   317      39.255  62.480  32.382  1.00  0.00           C
ATOM   4707  HA  ILE   317      39.791  62.576  31.438  1.00  0.00           H
ATOM   4708  CB  ILE   317      39.700  61.143  33.089  1.00  0.00           C
ATOM   4709  HB  ILE   317      40.778  61.078  32.940  1.00  0.00           H
ATOM   4710  CG2 ILE   317      39.339  61.164  34.565  1.00  0.00           C
ATOM   4711 HG21 ILE   317      40.027  61.822  35.094  1.00  0.00           H
ATOM   4712 HG22 ILE   317      38.276  61.360  34.707  1.00  0.00           H
ATOM   4713 HG23 ILE   317      39.502  60.204  35.054  1.00  0.00           H
ATOM   4714  CG1 ILE   317      39.174  59.928  32.365  1.00  0.00           C
ATOM   4715 HG12 ILE   317      38.102  59.834  32.536  1.00  0.00           H
ATOM   4716 HG13 ILE   317      39.353  60.172  31.318  1.00  0.00           H
ATOM   4717  CD1 ILE   317      39.935  58.643  32.770  1.00  0.00           C
ATOM   4718 HD11 ILE   317      39.839  58.008  31.890  1.00  0.00           H
ATOM   4719 HD12 ILE   317      40.984  58.795  33.026  1.00  0.00           H
ATOM   4720 HD13 ILE   317      39.427  58.183  33.618  1.00  0.00           H
ATOM   4721  C   ILE   317      37.790  62.597  31.980  1.00  0.00           C
ATOM   4722  O   ILE   317      36.956  62.307  32.814  1.00  0.00           O
ATOM   4723  N   GLY   318      37.470  63.073  30.788  1.00  0.00           N
ATOM   4724  H   GLY   318      38.223  63.199  30.126  1.00  0.00           H
ATOM   4725  CA  GLY   318      36.185  62.759  30.221  1.00  0.00           C
ATOM   4726  HA2 GLY   318      35.382  62.931  30.938  1.00  0.00           H
ATOM   4727  HA3 GLY   318      36.067  63.388  29.339  1.00  0.00           H
ATOM   4728  C   GLY   318      36.143  61.304  29.774  1.00  0.00           C
ATOM   4729  O   GLY   318      37.226  60.784  29.415  1.00  0.00           O
ATOM   4730  N   MET   319      35.037  60.600  29.849  1.00  0.00           N
ATOM   4731  H   MET   319      34.385  61.064  30.465  1.00  0.00           H
ATOM   4732  CA  MET   319      34.875  59.148  29.707  1.00  0.00           C
ATOM   4733  HA  MET   319      35.619  58.829  28.978  1.00  0.00           H
ATOM   4734  CB  MET   319      35.317  58.487  31.034  1.00  0.00           C
ATOM   4735  HB2 MET   319      36.401  58.546  31.129  1.00  0.00           H
ATOM   4736  HB3 MET   319      35.025  59.077  31.902  1.00  0.00           H
ATOM   4737  CG  MET   319      34.998  57.008  31.190  1.00  0.00           C
ATOM   4738  HG2 MET   319      34.003  57.060  31.633  1.00  0.00           H
ATOM   4739  HG3 MET   319      34.929  56.464  30.248  1.00  0.00           H
ATOM   4740  SD  MET   319      35.975  56.078  32.509  1.00  0.00           S
ATOM   4741  CE  MET   319      37.611  55.954  31.758  1.00  0.00           C
ATOM   4742  HE1 MET   319      38.382  55.735  32.497  1.00  0.00           H
ATOM   4743  HE2 MET   319      37.651  55.223  30.950  1.00  0.00           H
ATOM   4744  HE3 MET   319      37.719  56.910  31.246  1.00  0.00           H
ATOM   4745  C   MET   319      33.422  58.746  29.364  1.00  0.00           C
ATOM   4746  O   MET   319      32.415  59.198  29.981  1.00  0.00           O
ATOM   4747  N   ARG   320      33.182  57.782  28.451  1.00  0.00           N
ATOM   4748  H   ARG   320      33.984  57.351  28.014  1.00  0.00           H
ATOM   4749  CA  ARG   320      31.821  57.538  27.908  1.00  0.00           C
ATOM   4750  HA  ARG   320      30.990  57.843  28.545  1.00  0.00           H
ATOM   4751  CB  ARG   320      31.579  58.384  26.627  1.00  0.00           C
ATOM   4752  HB2 ARG   320      32.233  58.043  25.825  1.00  0.00           H
ATOM   4753  HB3 ARG   320      30.586  58.054  26.321  1.00  0.00           H
ATOM   4754  CG  ARG   320      31.509  59.899  26.744  1.00  0.00           C
ATOM   4755  HG2 ARG   320      30.984  60.265  25.861  1.00  0.00           H
ATOM   4756  HG3 ARG   320      30.778  60.026  27.543  1.00  0.00           H
ATOM   4757  CD  ARG   320      32.757  60.737  26.976  1.00  0.00           C
ATOM   4758  HD2 ARG   320      32.452  61.771  26.816  1.00  0.00           H
ATOM   4759  HD3 ARG   320      32.949  60.620  28.042  1.00  0.00           H
ATOM   4760  NE  ARG   320      33.925  60.300  26.279  1.00  0.00           N
ATOM   4761  HE  ARG   320      33.731  59.524  25.662  1.00  0.00           H
ATOM   4762  CZ  ARG   320      34.987  61.128  26.005  1.00  0.00           C
ATOM   4763  NH1 ARG   320      35.150  62.257  26.614  1.00  0.00           N
ATOM   4764 HH11 ARG   320      34.325  62.718  26.971  1.00  0.00           H
ATOM   4765 HH12 ARG   320      36.047  62.710  26.716  1.00  0.00           H
ATOM   4766  NH2 ARG   320      35.972  60.784  25.207  1.00  0.00           N
ATOM   4767 HH21 ARG   320      36.734  61.430  25.059  1.00  0.00           H
ATOM   4768 HH22 ARG   320      35.682  60.233  24.412  1.00  0.00           H
ATOM   4769  C   ARG   320      31.537  56.008  27.672  1.00  0.00           C
ATOM   4770  O   ARG   320      31.721  55.472  26.575  1.00  0.00           O
ATOM   4771  N   PRO   321      31.432  55.250  28.728  1.00  0.00           N
ATOM   4772  CD  PRO   321      31.405  55.706  30.158  1.00  0.00           C
ATOM   4773  HD2 PRO   321      30.620  56.459  30.226  1.00  0.00           H
ATOM   4774  HD3 PRO   321      32.377  56.132  30.405  1.00  0.00           H
ATOM   4775  CG  PRO   321      31.248  54.448  30.969  1.00  0.00           C
ATOM   4776  HG2 PRO   321      30.674  54.612  31.881  1.00  0.00           H
ATOM   4777  HG3 PRO   321      32.238  54.122  31.288  1.00  0.00           H
ATOM   4778  CB  PRO   321      30.519  53.509  30.037  1.00  0.00           C
ATOM   4779  HB2 PRO   321      29.439  53.613  30.136  1.00  0.00           H
ATOM   4780  HB3 PRO   321      30.954  52.526  30.217  1.00  0.00           H
ATOM   4781  CA  PRO   321      30.839  53.906  28.637  1.00  0.00           C
ATOM   4782  HA  PRO   321      31.619  53.252  28.246  1.00  0.00           H
ATOM   4783  C   PRO   321      29.547  53.748  27.774  1.00  0.00           C
ATOM   4784  O   PRO   321      28.554  54.475  28.009  1.00  0.00           O
ATOM   4785  N   ASN   322      29.615  53.010  26.720  1.00  0.00           N
ATOM   4786  H   ASN   322      30.355  52.323  26.712  1.00  0.00           H
ATOM   4787  CA  ASN   322      28.623  53.077  25.614  1.00  0.00           C
ATOM   4788  HA  ASN   322      28.593  54.068  25.161  1.00  0.00           H
ATOM   4789  CB  ASN   322      29.089  52.211  24.488  1.00  0.00           C
ATOM   4790  HB2 ASN   322      30.174  52.217  24.389  1.00  0.00           H
ATOM   4791  HB3 ASN   322      28.906  51.163  24.726  1.00  0.00           H
ATOM   4792  CG  ASN   322      28.333  52.509  23.181  1.00  0.00           C
ATOM   4793  OD1 ASN   322      27.110  52.426  23.254  1.00  0.00           O
ATOM   4794  ND2 ASN   322      29.092  52.654  22.117  1.00  0.00           N
ATOM   4795 HD21 ASN   322      30.029  52.303  21.980  1.00  0.00           H
ATOM   4796 HD22 ASN   322      28.635  52.973  21.274  1.00  0.00           H
ATOM   4797  C   ASN   322      27.262  52.627  26.151  1.00  0.00           C
ATOM   4798  O   ASN   322      27.149  51.574  26.761  1.00  0.00           O
ATOM   4799  N   ALA   323      26.193  53.447  26.066  1.00  0.00           N
ATOM   4800  H   ALA   323      26.205  54.258  25.464  1.00  0.00           H
ATOM   4801  CA  ALA   323      24.841  53.170  26.471  1.00  0.00           C
ATOM   4802  HA  ALA   323      24.957  53.240  27.553  1.00  0.00           H
ATOM   4803  CB  ALA   323      23.931  54.338  26.080  1.00  0.00           C
ATOM   4804  HB1 ALA   323      22.893  54.158  26.361  1.00  0.00           H
ATOM   4805  HB2 ALA   323      24.304  55.260  26.525  1.00  0.00           H
ATOM   4806  HB3 ALA   323      23.823  54.357  24.995  1.00  0.00           H
ATOM   4807  C   ALA   323      24.146  51.863  26.066  1.00  0.00           C
ATOM   4808  O   ALA   323      22.998  51.576  26.345  1.00  0.00           O
ATOM   4809  N   LYS   324      24.832  51.099  25.128  1.00  0.00           N
ATOM   4810  H   LYS   324      25.629  51.552  24.704  1.00  0.00           H
ATOM   4811  CA  LYS   324      24.137  50.114  24.391  1.00  0.00           C
ATOM   4812  HA  LYS   324      23.520  49.520  25.064  1.00  0.00           H
ATOM   4813  CB  LYS   324      23.066  50.669  23.354  1.00  0.00           C
ATOM   4814  HB2 LYS   324      22.106  50.332  23.743  1.00  0.00           H
ATOM   4815  HB3 LYS   324      23.130  51.749  23.487  1.00  0.00           H
ATOM   4816  CG  LYS   324      23.239  50.202  21.884  1.00  0.00           C
ATOM   4817  HG2 LYS   324      24.252  50.487  21.598  1.00  0.00           H
ATOM   4818  HG3 LYS   324      23.149  49.120  21.787  1.00  0.00           H
ATOM   4819  CD  LYS   324      22.264  50.989  21.062  1.00  0.00           C
ATOM   4820  HD2 LYS   324      22.398  52.067  21.153  1.00  0.00           H
ATOM   4821  HD3 LYS   324      22.529  50.781  20.026  1.00  0.00           H
ATOM   4822  CE  LYS   324      20.841  50.653  21.285  1.00  0.00           C
ATOM   4823  HE2 LYS   324      20.645  50.711  22.356  1.00  0.00           H
ATOM   4824  HE3 LYS   324      20.258  51.449  20.822  1.00  0.00           H
ATOM   4825  NZ  LYS   324      20.517  49.419  20.528  1.00  0.00           N
ATOM   4826  HZ1 LYS   324      21.015  48.574  20.765  1.00  0.00           H
ATOM   4827  HZ2 LYS   324      19.544  49.168  20.627  1.00  0.00           H
ATOM   4828  HZ3 LYS   324      20.625  49.539  19.530  1.00  0.00           H
ATOM   4829  C   LYS   324      25.031  49.005  23.859  1.00  0.00           C
ATOM   4830  O   LYS   324      24.870  47.829  24.260  1.00  0.00           O
ATOM   4831  N   ASN   325      26.076  49.445  23.169  1.00  0.00           N
ATOM   4832  H   ASN   325      26.125  50.419  22.909  1.00  0.00           H
ATOM   4833  CA  ASN   325      26.889  48.566  22.464  1.00  0.00           C
ATOM   4834  HA  ASN   325      26.307  47.751  22.032  1.00  0.00           H
ATOM   4835  CB  ASN   325      27.587  49.429  21.359  1.00  0.00           C
ATOM   4836  HB2 ASN   325      26.866  50.118  20.919  1.00  0.00           H
ATOM   4837  HB3 ASN   325      28.486  49.963  21.669  1.00  0.00           H
ATOM   4838  CG  ASN   325      28.157  48.581  20.247  1.00  0.00           C
ATOM   4839  OD1 ASN   325      29.236  48.053  20.353  1.00  0.00           O
ATOM   4840  ND2 ASN   325      27.350  48.260  19.282  1.00  0.00           N
ATOM   4841 HD21 ASN   325      27.694  47.612  18.588  1.00  0.00           H
ATOM   4842 HD22 ASN   325      26.447  48.698  19.170  1.00  0.00           H
ATOM   4843  C   ASN   325      27.924  47.863  23.379  1.00  0.00           C
ATOM   4844  O   ASN   325      28.353  48.432  24.388  1.00  0.00           O
ATOM   4845  N   ASN   326      28.207  46.548  23.205  1.00  0.00           N
ATOM   4846  H   ASN   326      27.823  46.156  22.358  1.00  0.00           H
ATOM   4847  CA  ASN   326      28.994  45.667  24.121  1.00  0.00           C
ATOM   4848  HA  ASN   326      29.058  46.168  25.087  1.00  0.00           H
ATOM   4849  CB  ASN   326      28.407  44.297  24.269  1.00  0.00           C
ATOM   4850  HB2 ASN   326      27.923  43.922  23.367  1.00  0.00           H
ATOM   4851  HB3 ASN   326      29.044  43.564  24.764  1.00  0.00           H
ATOM   4852  CG  ASN   326      27.192  44.281  25.173  1.00  0.00           C
ATOM   4853  OD1 ASN   326      26.055  44.374  24.847  1.00  0.00           O
ATOM   4854  ND2 ASN   326      27.410  44.465  26.421  1.00  0.00           N
ATOM   4855 HD21 ASN   326      28.360  44.563  26.750  1.00  0.00           H
ATOM   4856 HD22 ASN   326      26.773  43.894  26.957  1.00  0.00           H
ATOM   4857  C   ASN   326      30.506  45.583  23.711  1.00  0.00           C
ATOM   4858  O   ASN   326      30.769  45.720  22.517  1.00  0.00           O
ATOM   4859  N   ARG   327      31.410  45.374  24.667  1.00  0.00           N
ATOM   4860  H   ARG   327      31.049  45.396  25.610  1.00  0.00           H
ATOM   4861  CA  ARG   327      32.801  45.713  24.546  1.00  0.00           C
ATOM   4862  HA  ARG   327      33.079  45.941  25.575  1.00  0.00           H
ATOM   4863  CB  ARG   327      33.712  44.488  24.204  1.00  0.00           C
ATOM   4864  HB2 ARG   327      33.235  43.823  23.484  1.00  0.00           H
ATOM   4865  HB3 ARG   327      34.663  44.762  23.746  1.00  0.00           H
ATOM   4866  CG  ARG   327      34.115  43.567  25.388  1.00  0.00           C
ATOM   4867  HG2 ARG   327      34.531  44.051  26.271  1.00  0.00           H
ATOM   4868  HG3 ARG   327      33.137  43.157  25.638  1.00  0.00           H
ATOM   4869  CD  ARG   327      34.959  42.428  25.117  1.00  0.00           C
ATOM   4870  HD2 ARG   327      34.530  41.758  24.371  1.00  0.00           H
ATOM   4871  HD3 ARG   327      35.923  42.786  24.755  1.00  0.00           H
ATOM   4872  NE  ARG   327      35.245  41.649  26.393  1.00  0.00           N
ATOM   4873  HE  ARG   327      34.579  41.646  27.152  1.00  0.00           H
ATOM   4874  CZ  ARG   327      36.419  41.014  26.644  1.00  0.00           C
ATOM   4875  NH1 ARG   327      36.326  40.416  27.797  1.00  0.00           N
ATOM   4876 HH11 ARG   327      37.209  40.155  28.210  1.00  0.00           H
ATOM   4877 HH12 ARG   327      35.523  40.379  28.408  1.00  0.00           H
ATOM   4878  NH2 ARG   327      37.492  40.888  25.980  1.00  0.00           N
ATOM   4879 HH21 ARG   327      38.214  40.336  26.420  1.00  0.00           H
ATOM   4880 HH22 ARG   327      37.494  40.872  24.971  1.00  0.00           H
ATOM   4881  C   ARG   327      33.178  47.024  23.860  1.00  0.00           C
ATOM   4882  O   ARG   327      33.489  47.110  22.648  1.00  0.00           O
ATOM   4883  N   ASP   328      33.176  48.113  24.603  1.00  0.00           N
ATOM   4884  H   ASP   328      33.475  48.033  25.565  1.00  0.00           H
ATOM   4885  CA  ASP   328      33.271  49.449  24.030  1.00  0.00           C
ATOM   4886  HA  ASP   328      34.177  49.545  23.431  1.00  0.00           H
ATOM   4887  CB  ASP   328      32.067  49.727  22.998  1.00  0.00           C
ATOM   4888  HB2 ASP   328      31.827  48.811  22.458  1.00  0.00           H
ATOM   4889  HB3 ASP   328      31.244  50.037  23.641  1.00  0.00           H
ATOM   4890  CG  ASP   328      32.426  50.843  21.949  1.00  0.00           C
ATOM   4891  OD1 ASP   328      33.571  51.228  21.794  1.00  0.00           O
ATOM   4892  OD2 ASP   328      31.562  51.196  21.163  1.00  0.00           O
ATOM   4893  C   ASP   328      33.374  50.617  25.029  1.00  0.00           C
ATOM   4894  O   ASP   328      32.456  50.993  25.775  1.00  0.00           O
ATOM   4895  N   LEU   329      34.577  51.281  25.048  1.00  0.00           N
ATOM   4896  H   LEU   329      35.200  51.106  24.274  1.00  0.00           H
ATOM   4897  CA  LEU   329      34.957  52.347  26.012  1.00  0.00           C
ATOM   4898  HA  LEU   329      34.063  52.813  26.426  1.00  0.00           H
ATOM   4899  CB  LEU   329      35.592  51.640  27.264  1.00  0.00           C
ATOM   4900  HB2 LEU   329      34.806  51.056  27.742  1.00  0.00           H
ATOM   4901  HB3 LEU   329      36.316  50.872  26.990  1.00  0.00           H
ATOM   4902  CG  LEU   329      36.204  52.478  28.420  1.00  0.00           C
ATOM   4903  HG  LEU   329      37.007  53.168  28.161  1.00  0.00           H
ATOM   4904  CD1 LEU   329      35.090  53.247  29.128  1.00  0.00           C
ATOM   4905 HD11 LEU   329      35.424  53.880  29.951  1.00  0.00           H
ATOM   4906 HD12 LEU   329      34.509  53.868  28.446  1.00  0.00           H
ATOM   4907 HD13 LEU   329      34.385  52.516  29.525  1.00  0.00           H
ATOM   4908  CD2 LEU   329      36.826  51.474  29.440  1.00  0.00           C
ATOM   4909 HD21 LEU   329      37.451  50.798  28.856  1.00  0.00           H
ATOM   4910 HD22 LEU   329      37.439  51.946  30.208  1.00  0.00           H
ATOM   4911 HD23 LEU   329      36.034  50.892  29.909  1.00  0.00           H
ATOM   4912  C   LEU   329      35.841  53.470  25.570  1.00  0.00           C
ATOM   4913  O   LEU   329      37.101  53.290  25.581  1.00  0.00           O
ATOM   4914  N   ASP   330      35.237  54.522  24.997  1.00  0.00           N
ATOM   4915  H   ASP   330      34.230  54.445  24.992  1.00  0.00           H
ATOM   4916  CA  ASP   330      35.900  55.704  24.553  1.00  0.00           C
ATOM   4917  HA  ASP   330      36.881  55.545  24.105  1.00  0.00           H
ATOM   4918  CB  ASP   330      35.035  56.246  23.348  1.00  0.00           C
ATOM   4919  HB2 ASP   330      35.057  55.646  22.439  1.00  0.00           H
ATOM   4920  HB3 ASP   330      33.991  56.186  23.654  1.00  0.00           H
ATOM   4921  CG  ASP   330      35.341  57.705  23.003  1.00  0.00           C
ATOM   4922  OD1 ASP   330      36.523  57.971  22.670  1.00  0.00           O
ATOM   4923  OD2 ASP   330      34.483  58.596  23.183  1.00  0.00           O
ATOM   4924  C   ASP   330      36.019  56.792  25.700  1.00  0.00           C
ATOM   4925  O   ASP   330      35.006  57.036  26.406  1.00  0.00           O
ATOM   4926  N   PHE   331      37.223  57.306  25.866  1.00  0.00           N
ATOM   4927  H   PHE   331      37.867  57.154  25.102  1.00  0.00           H
ATOM   4928  CA  PHE   331      37.554  58.376  26.811  1.00  0.00           C
ATOM   4929  HA  PHE   331      36.694  59.045  26.839  1.00  0.00           H
ATOM   4930  CB  PHE   331      37.818  57.837  28.245  1.00  0.00           C
ATOM   4931  HB2 PHE   331      38.204  58.634  28.881  1.00  0.00           H
ATOM   4932  HB3 PHE   331      36.892  57.447  28.668  1.00  0.00           H
ATOM   4933  CG  PHE   331      38.914  56.767  28.294  1.00  0.00           C
ATOM   4934  CD1 PHE   331      40.147  57.096  28.875  1.00  0.00           C
ATOM   4935  HD1 PHE   331      40.226  58.113  29.227  1.00  0.00           H
ATOM   4936  CE1 PHE   331      41.248  56.215  28.879  1.00  0.00           C
ATOM   4937  HE1 PHE   331      42.178  56.566  29.301  1.00  0.00           H
ATOM   4938  CZ  PHE   331      41.115  54.963  28.368  1.00  0.00           C
ATOM   4939  HZ  PHE   331      41.907  54.247  28.529  1.00  0.00           H
ATOM   4940  CE2 PHE   331      39.846  54.599  27.813  1.00  0.00           C
ATOM   4941  HE2 PHE   331      39.701  53.551  27.593  1.00  0.00           H
ATOM   4942  CD2 PHE   331      38.745  55.397  27.829  1.00  0.00           C
ATOM   4943  HD2 PHE   331      37.817  55.056  27.394  1.00  0.00           H
ATOM   4944  C   PHE   331      38.773  59.224  26.437  1.00  0.00           C
ATOM   4945  O   PHE   331      39.576  58.811  25.694  1.00  0.00           O
ATOM   4946  N   THR   332      38.870  60.363  27.062  1.00  0.00           N
ATOM   4947  H   THR   332      38.378  60.450  27.939  1.00  0.00           H
ATOM   4948  CA  THR   332      39.977  61.432  26.762  1.00  0.00           C
ATOM   4949  HA  THR   332      40.781  61.034  26.143  1.00  0.00           H
ATOM   4950  CB  THR   332      39.343  62.707  26.212  1.00  0.00           C
ATOM   4951  HB  THR   332      38.950  63.302  27.037  1.00  0.00           H
ATOM   4952  CG2 THR   332      40.365  63.616  25.464  1.00  0.00           C
ATOM   4953 HG21 THR   332      41.083  64.019  26.177  1.00  0.00           H
ATOM   4954 HG22 THR   332      41.055  63.071  24.819  1.00  0.00           H
ATOM   4955 HG23 THR   332      39.987  64.497  24.946  1.00  0.00           H
ATOM   4956  OG1 THR   332      38.349  62.381  25.243  1.00  0.00           O
ATOM   4957  HG1 THR   332      38.714  62.295  24.360  1.00  0.00           H
ATOM   4958  C   THR   332      40.725  61.747  28.072  1.00  0.00           C
ATOM   4959  O   THR   332      40.058  62.148  29.026  1.00  0.00           O
ATOM   4960  N   ILE   333      42.063  61.779  28.083  1.00  0.00           N
ATOM   4961  H   ILE   333      42.460  61.865  27.159  1.00  0.00           H
ATOM   4962  CA  ILE   333      42.935  62.391  29.157  1.00  0.00           C
ATOM   4963  HA  ILE   333      42.268  62.458  30.016  1.00  0.00           H
ATOM   4964  CB  ILE   333      44.117  61.521  29.439  1.00  0.00           C
ATOM   4965  HB  ILE   333      44.708  61.420  28.529  1.00  0.00           H
ATOM   4966  CG2 ILE   333      45.129  62.156  30.400  1.00  0.00           C
ATOM   4967 HG21 ILE   333      45.891  62.729  29.872  1.00  0.00           H
ATOM   4968 HG22 ILE   333      44.653  62.596  31.277  1.00  0.00           H
ATOM   4969 HG23 ILE   333      45.647  61.290  30.813  1.00  0.00           H
ATOM   4970  CG1 ILE   333      43.704  60.070  29.878  1.00  0.00           C
ATOM   4971 HG12 ILE   333      43.499  59.492  28.977  1.00  0.00           H
ATOM   4972 HG13 ILE   333      44.577  59.545  30.266  1.00  0.00           H
ATOM   4973  CD1 ILE   333      42.561  59.933  30.926  1.00  0.00           C
ATOM   4974 HD11 ILE   333      41.656  60.375  30.508  1.00  0.00           H
ATOM   4975 HD12 ILE   333      42.389  58.876  31.126  1.00  0.00           H
ATOM   4976 HD13 ILE   333      42.914  60.492  31.793  1.00  0.00           H
ATOM   4977  C   ILE   333      43.300  63.751  28.603  1.00  0.00           C
ATOM   4978  O   ILE   333      43.553  63.810  27.418  1.00  0.00           O
ATOM   4979  N   ASP   334      43.389  64.718  29.511  1.00  0.00           N
ATOM   4980  H   ASP   334      43.066  64.466  30.435  1.00  0.00           H
ATOM   4981  CA  ASP   334      43.962  66.069  29.333  1.00  0.00           C
ATOM   4982  HA  ASP   334      44.672  66.084  28.507  1.00  0.00           H
ATOM   4983  CB  ASP   334      42.790  67.013  28.970  1.00  0.00           C
ATOM   4984  HB2 ASP   334      42.260  66.551  28.137  1.00  0.00           H
ATOM   4985  HB3 ASP   334      42.018  66.991  29.740  1.00  0.00           H
ATOM   4986  CG  ASP   334      43.385  68.327  28.679  1.00  0.00           C
ATOM   4987  OD1 ASP   334      43.411  69.146  29.663  1.00  0.00           O
ATOM   4988  OD2 ASP   334      44.147  68.496  27.703  1.00  0.00           O
ATOM   4989  C   ASP   334      44.713  66.421  30.610  1.00  0.00           C
ATOM   4990  O   ASP   334      44.165  66.566  31.723  1.00  0.00           O
ATOM   4991  N   LEU   335      46.060  66.478  30.511  1.00  0.00           N
ATOM   4992  H   LEU   335      46.405  66.235  29.594  1.00  0.00           H
ATOM   4993  CA  LEU   335      46.936  66.985  31.560  1.00  0.00           C
ATOM   4994  HA  LEU   335      46.523  66.609  32.496  1.00  0.00           H
ATOM   4995  CB  LEU   335      48.234  66.248  31.398  1.00  0.00           C
ATOM   4996  HB2 LEU   335      48.624  66.395  30.390  1.00  0.00           H
ATOM   4997  HB3 LEU   335      48.986  66.591  32.108  1.00  0.00           H
ATOM   4998  CG  LEU   335      48.231  64.683  31.570  1.00  0.00           C
ATOM   4999  HG  LEU   335      47.347  64.298  31.060  1.00  0.00           H
ATOM   5000  CD1 LEU   335      49.347  64.042  30.790  1.00  0.00           C
ATOM   5001 HD11 LEU   335      50.272  64.445  31.203  1.00  0.00           H
ATOM   5002 HD12 LEU   335      49.265  62.959  30.881  1.00  0.00           H
ATOM   5003 HD13 LEU   335      49.392  64.418  29.767  1.00  0.00           H
ATOM   5004  CD2 LEU   335      48.407  64.192  33.030  1.00  0.00           C
ATOM   5005 HD21 LEU   335      47.459  64.278  33.562  1.00  0.00           H
ATOM   5006 HD22 LEU   335      48.584  63.121  33.131  1.00  0.00           H
ATOM   5007 HD23 LEU   335      49.114  64.770  33.625  1.00  0.00           H
ATOM   5008  C   LEU   335      47.158  68.562  31.699  1.00  0.00           C
ATOM   5009  O   LEU   335      47.891  69.124  30.792  1.00  0.00           O
ATOM   5010  N   ASP   336      46.762  69.280  32.762  1.00  0.00           N
ATOM   5011  H   ASP   336      46.480  68.735  33.565  1.00  0.00           H
ATOM   5012  CA  ASP   336      47.133  70.650  32.952  1.00  0.00           C
ATOM   5013  HA  ASP   336      46.971  71.115  31.980  1.00  0.00           H
ATOM   5014  CB  ASP   336      46.241  71.339  34.016  1.00  0.00           C
ATOM   5015  HB2 ASP   336      45.235  70.986  33.791  1.00  0.00           H
ATOM   5016  HB3 ASP   336      46.504  71.010  35.021  1.00  0.00           H
ATOM   5017  CG  ASP   336      46.242  72.857  33.976  1.00  0.00           C
ATOM   5018  OD1 ASP   336      47.180  73.470  34.462  1.00  0.00           O
ATOM   5019  OD2 ASP   336      45.226  73.450  33.504  1.00  0.00           O
ATOM   5020  C   ASP   336      48.625  70.829  33.228  1.00  0.00           C
ATOM   5021  O   ASP   336      49.142  71.937  33.110  1.00  0.00           O
ATOM   5022  N   PHE   337      49.327  69.750  33.522  1.00  0.00           N
ATOM   5023  H   PHE   337      48.824  68.907  33.759  1.00  0.00           H
ATOM   5024  CA  PHE   337      50.818  69.667  33.394  1.00  0.00           C
ATOM   5025  HA  PHE   337      51.241  70.317  34.160  1.00  0.00           H
ATOM   5026  CB  PHE   337      51.261  68.211  33.668  1.00  0.00           C
ATOM   5027  HB2 PHE   337      50.441  67.752  34.219  1.00  0.00           H
ATOM   5028  HB3 PHE   337      51.404  67.716  32.707  1.00  0.00           H
ATOM   5029  CG  PHE   337      52.634  68.244  34.392  1.00  0.00           C
ATOM   5030  CD1 PHE   337      53.811  68.144  33.637  1.00  0.00           C
ATOM   5031  HD1 PHE   337      53.840  68.288  32.567  1.00  0.00           H
ATOM   5032  CE1 PHE   337      55.032  67.994  34.258  1.00  0.00           C
ATOM   5033  HE1 PHE   337      55.929  68.287  33.732  1.00  0.00           H
ATOM   5034  CZ  PHE   337      55.114  68.114  35.618  1.00  0.00           C
ATOM   5035  HZ  PHE   337      56.067  68.059  36.124  1.00  0.00           H
ATOM   5036  CE2 PHE   337      54.014  68.146  36.416  1.00  0.00           C
ATOM   5037  HE2 PHE   337      54.030  68.157  37.496  1.00  0.00           H
ATOM   5038  CD2 PHE   337      52.751  68.267  35.783  1.00  0.00           C
ATOM   5039  HD2 PHE   337      51.819  68.431  36.303  1.00  0.00           H
ATOM   5040  C   PHE   337      51.368  70.236  32.043  1.00  0.00           C
ATOM   5041  O   PHE   337      52.507  70.682  31.911  1.00  0.00           O
ATOM   5042  N   LYS   338      50.575  70.555  30.997  1.00  0.00           N
[truncated: 29,066 more chars]
