# Supplementary material for: Naturally occurring cancer-associated mutations disrupt oligomerization and activity of protein arginine methyltransferase 1 (PRMT1)
Source: J Biol Chem. 2021 Oct 22;297(5):101336. doi: 10.1016/j.jbc.2021.101336 (PMC8592882; doi:10.1016/j.jbc.2021.101336)
Supplement: Supplemental data [file mmc2.zip › Y202N-2.pdb]

HELIX    1   1 MET     29  HIE     41  1                                  13
HELIX    2   2 ILE     44  LYS     50  1                                   7
HELIX    3   3 GLU     52  PHE     69  1                                  18
HELIX    4   4 ILE     83  ALA     91  1                                   9
HELIX    5   5 SER    103  ALA    114  1                                  12
HELIX    6   6 PHE    151  GLU    153  1                                   3
HELIX    7   7 LEU    156  TRP    166  1                                  11
HELIX    8   8 TYR    190  VAL    201  1                                  12
HELIX    9   9 LYS    210  ILE    214  1                                   5
HELIX   10  10 PRO    224  GLN    226  1                                   3
SHEET    1   1 1 VAL    73  VAL    77  0
SHEET    2   2 1 LYS    95  GLU   100  0
SHEET    3   3 1 VAL   121  LYS   125  0
SHEET    4   4 1 ILE   140  ILE   142  0
SHEET    5   5 1 LEU   172  PHE   174  0
SHEET    6   6 1 ARG   177  ILE   185  0
SHEET    7   7 1 CYS   232  ASP   238  0
SHEET    8   8 1 PHE   249  GLN   256  0
SHEET    9   9 1 ASP   261  VAL   263  0
SHEET   10  10 1 ALA   265  PHE   274  0
SHEET   11  11 1 THR   281  SER   284  0
SHEET   12  12 1 THR   297  TYR   300  0
SHEET   13  13 1 LEU   305  VAL   307  0
SHEET   14  14 1 GLU   312  PRO   321  0
SHEET   15  15 1 LEU   329  PHE   337  0
SHEET   16  16 1 CYS   346  MET   352  0
CRYST1   71.822   91.816   70.817  90.00  90.00  90.00               1
ATOM      1  N   ALA    26      24.631  37.145  37.861  1.00  0.00           N
ATOM      2  H1  ALA    26      25.322  36.942  38.569  1.00  0.00           H
ATOM      3  H2  ALA    26      23.734  37.394  38.251  1.00  0.00           H
ATOM      4  H3  ALA    26      24.897  37.935  37.290  1.00  0.00           H
ATOM      5  CA  ALA    26      24.380  35.924  37.100  1.00  0.00           C
ATOM      6  HA  ALA    26      23.597  36.083  36.359  1.00  0.00           H
ATOM      7  CB  ALA    26      25.599  35.414  36.365  1.00  0.00           C
ATOM      8  HB1 ALA    26      26.391  36.108  36.647  1.00  0.00           H
ATOM      9  HB2 ALA    26      25.998  34.430  36.612  1.00  0.00           H
ATOM     10  HB3 ALA    26      25.448  35.388  35.286  1.00  0.00           H
ATOM     11  C   ALA    26      23.805  34.805  37.982  1.00  0.00           C
ATOM     12  O   ALA    26      23.671  35.034  39.219  1.00  0.00           O
ATOM     13  N   GLU    27      23.201  33.794  37.351  1.00  0.00           N
ATOM     14  H   GLU    27      23.196  33.764  36.341  1.00  0.00           H
ATOM     15  CA  GLU    27      22.208  32.855  37.948  1.00  0.00           C
ATOM     16  HA  GLU    27      21.744  33.405  38.768  1.00  0.00           H
ATOM     17  CB  GLU    27      21.158  32.570  36.916  1.00  0.00           C
ATOM     18  HB2 GLU    27      21.100  33.475  36.310  1.00  0.00           H
ATOM     19  HB3 GLU    27      21.500  31.786  36.241  1.00  0.00           H
ATOM     20  CG  GLU    27      19.730  32.261  37.476  1.00  0.00           C
ATOM     21  HG2 GLU    27      19.881  31.505  38.247  1.00  0.00           H
ATOM     22  HG3 GLU    27      19.423  33.175  37.985  1.00  0.00           H
ATOM     23  CD  GLU    27      18.745  31.769  36.328  1.00  0.00           C
ATOM     24  OE1 GLU    27      17.670  32.456  36.287  1.00  0.00           O
ATOM     25  OE2 GLU    27      19.066  30.874  35.464  1.00  0.00           O
ATOM     26  C   GLU    27      22.763  31.509  38.536  1.00  0.00           C
ATOM     27  O   GLU    27      22.291  31.106  39.571  1.00  0.00           O
ATOM     28  N   ASP    28      23.562  30.709  37.826  1.00  0.00           N
ATOM     29  H   ASP    28      23.937  31.108  36.977  1.00  0.00           H
ATOM     30  CA  ASP    28      23.951  29.321  38.141  1.00  0.00           C
ATOM     31  HA  ASP    28      23.056  28.707  38.239  1.00  0.00           H
ATOM     32  CB  ASP    28      24.713  28.832  36.918  1.00  0.00           C
ATOM     33  HB2 ASP    28      23.929  28.662  36.179  1.00  0.00           H
ATOM     34  HB3 ASP    28      25.445  29.590  36.640  1.00  0.00           H
ATOM     35  CG  ASP    28      25.554  27.539  37.113  1.00  0.00           C
ATOM     36  OD1 ASP    28      26.751  27.527  36.808  1.00  0.00           O
ATOM     37  OD2 ASP    28      25.009  26.561  37.691  1.00  0.00           O
ATOM     38  C   ASP    28      24.696  29.076  39.486  1.00  0.00           C
ATOM     39  O   ASP    28      25.652  29.745  39.745  1.00  0.00           O
ATOM     40  N   MET    29      24.317  28.053  40.268  1.00  0.00           N
ATOM     41  H   MET    29      23.594  27.439  39.921  1.00  0.00           H
ATOM     42  CA  MET    29      25.078  27.397  41.311  1.00  0.00           C
ATOM     43  HA  MET    29      25.001  28.081  42.156  1.00  0.00           H
ATOM     44  CB  MET    29      24.452  26.070  41.753  1.00  0.00           C
ATOM     45  HB2 MET    29      23.406  26.110  41.448  1.00  0.00           H
ATOM     46  HB3 MET    29      25.021  25.268  41.284  1.00  0.00           H
ATOM     47  CG  MET    29      24.624  25.971  43.253  1.00  0.00           C
ATOM     48  HG2 MET    29      24.684  26.929  43.769  1.00  0.00           H
ATOM     49  HG3 MET    29      23.698  25.531  43.623  1.00  0.00           H
ATOM     50  SD  MET    29      26.034  25.092  43.792  1.00  0.00           S
ATOM     51  CE  MET    29      25.550  23.350  43.404  1.00  0.00           C
ATOM     52  HE1 MET    29      26.457  22.855  43.056  1.00  0.00           H
ATOM     53  HE2 MET    29      25.203  22.948  44.356  1.00  0.00           H
ATOM     54  HE3 MET    29      24.832  23.285  42.586  1.00  0.00           H
ATOM     55  C   MET    29      26.592  27.154  40.942  1.00  0.00           C
ATOM     56  O   MET    29      27.416  27.785  41.545  1.00  0.00           O
ATOM     57  N   THR    30      26.869  26.279  40.001  1.00  0.00           N
ATOM     58  H   THR    30      26.093  25.925  39.461  1.00  0.00           H
ATOM     59  CA  THR    30      28.179  25.781  39.737  1.00  0.00           C
ATOM     60  HA  THR    30      28.619  25.360  40.641  1.00  0.00           H
ATOM     61  CB  THR    30      28.066  24.637  38.743  1.00  0.00           C
ATOM     62  HB  THR    30      28.544  24.888  37.795  1.00  0.00           H
ATOM     63  CG2 THR    30      28.646  23.320  39.230  1.00  0.00           C
ATOM     64 HG21 THR    30      29.695  23.498  39.471  1.00  0.00           H
ATOM     65 HG22 THR    30      28.183  22.917  40.130  1.00  0.00           H
ATOM     66 HG23 THR    30      28.636  22.589  38.422  1.00  0.00           H
ATOM     67  OG1 THR    30      26.745  24.242  38.333  1.00  0.00           O
ATOM     68  HG1 THR    30      26.318  24.971  37.878  1.00  0.00           H
ATOM     69  C   THR    30      29.276  26.813  39.293  1.00  0.00           C
ATOM     70  O   THR    30      30.168  27.024  40.128  1.00  0.00           O
ATOM     71  N   SER    31      29.025  27.703  38.277  1.00  0.00           N
ATOM     72  H   SER    31      28.136  27.592  37.811  1.00  0.00           H
ATOM     73  CA  SER    31      29.922  28.759  37.825  1.00  0.00           C
ATOM     74  HA  SER    31      30.938  28.388  37.690  1.00  0.00           H
ATOM     75  CB  SER    31      29.449  29.323  36.508  1.00  0.00           C
ATOM     76  HB2 SER    31      30.110  30.138  36.216  1.00  0.00           H
ATOM     77  HB3 SER    31      29.568  28.496  35.808  1.00  0.00           H
ATOM     78  OG  SER    31      28.157  29.792  36.592  1.00  0.00           O
ATOM     79  HG  SER    31      27.619  29.007  36.464  1.00  0.00           H
ATOM     80  C   SER    31      30.045  29.936  38.873  1.00  0.00           C
ATOM     81  O   SER    31      31.111  30.555  39.003  1.00  0.00           O
ATOM     82  N   LYS    32      29.056  30.198  39.661  1.00  0.00           N
ATOM     83  H   LYS    32      28.143  29.942  39.314  1.00  0.00           H
ATOM     84  CA  LYS    32      29.036  30.966  40.953  1.00  0.00           C
ATOM     85  HA  LYS    32      29.502  31.924  40.721  1.00  0.00           H
ATOM     86  CB  LYS    32      27.650  31.236  41.450  1.00  0.00           C
ATOM     87  HB2 LYS    32      26.986  30.372  41.422  1.00  0.00           H
ATOM     88  HB3 LYS    32      27.730  31.421  42.521  1.00  0.00           H
ATOM     89  CG  LYS    32      27.024  32.495  40.806  1.00  0.00           C
ATOM     90  HG2 LYS    32      27.714  33.308  40.580  1.00  0.00           H
ATOM     91  HG3 LYS    32      26.627  32.407  39.794  1.00  0.00           H
ATOM     92  CD  LYS    32      25.873  33.146  41.564  1.00  0.00           C
ATOM     93  HD2 LYS    32      26.270  33.482  42.522  1.00  0.00           H
ATOM     94  HD3 LYS    32      25.530  34.015  41.004  1.00  0.00           H
ATOM     95  CE  LYS    32      24.692  32.179  41.828  1.00  0.00           C
ATOM     96  HE2 LYS    32      24.273  31.752  40.917  1.00  0.00           H
ATOM     97  HE3 LYS    32      24.912  31.307  42.444  1.00  0.00           H
ATOM     98  NZ  LYS    32      23.665  32.907  42.618  1.00  0.00           N
ATOM     99  HZ1 LYS    32      22.977  32.244  42.945  1.00  0.00           H
ATOM    100  HZ2 LYS    32      23.968  33.421  43.434  1.00  0.00           H
ATOM    101  HZ3 LYS    32      23.100  33.471  42.000  1.00  0.00           H
ATOM    102  C   LYS    32      29.963  30.430  42.057  1.00  0.00           C
ATOM    103  O   LYS    32      31.009  30.988  42.389  1.00  0.00           O
ATOM    104  N   ASP    33      29.691  29.294  42.612  1.00  0.00           N
ATOM    105  H   ASP    33      28.980  28.759  42.134  1.00  0.00           H
ATOM    106  CA  ASP    33      30.597  28.445  43.414  1.00  0.00           C
ATOM    107  HA  ASP    33      30.864  28.917  44.360  1.00  0.00           H
ATOM    108  CB  ASP    33      29.892  27.060  43.690  1.00  0.00           C
ATOM    109  HB2 ASP    33      28.954  27.310  44.186  1.00  0.00           H
ATOM    110  HB3 ASP    33      29.737  26.548  42.740  1.00  0.00           H
ATOM    111  CG  ASP    33      30.639  25.982  44.523  1.00  0.00           C
ATOM    112  OD1 ASP    33      31.117  26.379  45.596  1.00  0.00           O
ATOM    113  OD2 ASP    33      30.831  24.802  44.086  1.00  0.00           O
ATOM    114  C   ASP    33      32.047  28.281  42.825  1.00  0.00           C
ATOM    115  O   ASP    33      32.981  28.529  43.598  1.00  0.00           O
ATOM    116  N   TYR    34      32.240  27.959  41.514  1.00  0.00           N
ATOM    117  H   TYR    34      31.470  27.812  40.877  1.00  0.00           H
ATOM    118  CA  TYR    34      33.491  27.920  40.855  1.00  0.00           C
ATOM    119  HA  TYR    34      34.166  27.199  41.314  1.00  0.00           H
ATOM    120  CB  TYR    34      33.331  27.549  39.436  1.00  0.00           C
ATOM    121  HB2 TYR    34      32.836  26.578  39.464  1.00  0.00           H
ATOM    122  HB3 TYR    34      32.625  28.239  38.973  1.00  0.00           H
ATOM    123  CG  TYR    34      34.596  27.428  38.490  1.00  0.00           C
ATOM    124  CD1 TYR    34      34.982  26.220  37.858  1.00  0.00           C
ATOM    125  HD1 TYR    34      34.434  25.352  38.194  1.00  0.00           H
ATOM    126  CE1 TYR    34      35.961  26.290  36.813  1.00  0.00           C
ATOM    127  HE1 TYR    34      36.147  25.438  36.175  1.00  0.00           H
ATOM    128  CZ  TYR    34      36.626  27.478  36.549  1.00  0.00           C
ATOM    129  OH  TYR    34      37.515  27.560  35.509  1.00  0.00           O
ATOM    130  HH  TYR    34      38.108  26.813  35.609  1.00  0.00           H
ATOM    131  CE2 TYR    34      36.323  28.626  37.285  1.00  0.00           C
ATOM    132  HE2 TYR    34      36.763  29.563  36.979  1.00  0.00           H
ATOM    133  CD2 TYR    34      35.235  28.618  38.144  1.00  0.00           C
ATOM    134  HD2 TYR    34      34.810  29.544  38.501  1.00  0.00           H
ATOM    135  C   TYR    34      34.217  29.285  40.986  1.00  0.00           C
ATOM    136  O   TYR    34      35.408  29.276  41.273  1.00  0.00           O
ATOM    137  N   TYR    35      33.492  30.436  40.766  1.00  0.00           N
ATOM    138  H   TYR    35      32.605  30.395  40.286  1.00  0.00           H
ATOM    139  CA  TYR    35      34.184  31.695  41.084  1.00  0.00           C
ATOM    140  HA  TYR    35      35.111  31.713  40.511  1.00  0.00           H
ATOM    141  CB  TYR    35      33.339  32.846  40.387  1.00  0.00           C
ATOM    142  HB2 TYR    35      33.306  32.772  39.300  1.00  0.00           H
ATOM    143  HB3 TYR    35      32.330  32.889  40.795  1.00  0.00           H
ATOM    144  CG  TYR    35      33.901  34.171  40.681  1.00  0.00           C
ATOM    145  CD1 TYR    35      33.090  35.189  41.262  1.00  0.00           C
ATOM    146  HD1 TYR    35      32.016  35.204  41.150  1.00  0.00           H
ATOM    147  CE1 TYR    35      33.733  36.317  41.701  1.00  0.00           C
ATOM    148  HE1 TYR    35      33.135  37.165  41.999  1.00  0.00           H
ATOM    149  CZ  TYR    35      35.131  36.464  41.589  1.00  0.00           C
ATOM    150  OH  TYR    35      35.629  37.627  41.982  1.00  0.00           O
ATOM    151  HH  TYR    35      35.357  38.258  41.312  1.00  0.00           H
ATOM    152  CE2 TYR    35      35.960  35.464  41.040  1.00  0.00           C
ATOM    153  HE2 TYR    35      37.025  35.616  40.947  1.00  0.00           H
ATOM    154  CD2 TYR    35      35.294  34.329  40.543  1.00  0.00           C
ATOM    155  HD2 TYR    35      35.874  33.633  39.955  1.00  0.00           H
ATOM    156  C   TYR    35      34.531  31.908  42.543  1.00  0.00           C
ATOM    157  O   TYR    35      35.655  32.322  42.908  1.00  0.00           O
ATOM    158  N   PHE    36      33.492  31.746  43.393  1.00  0.00           N
ATOM    159  H   PHE    36      32.574  31.571  43.009  1.00  0.00           H
ATOM    160  CA  PHE    36      33.649  32.121  44.803  1.00  0.00           C
ATOM    161  HA  PHE    36      33.828  33.193  44.880  1.00  0.00           H
ATOM    162  CB  PHE    36      32.332  31.783  45.635  1.00  0.00           C
ATOM    163  HB2 PHE    36      32.160  30.710  45.552  1.00  0.00           H
ATOM    164  HB3 PHE    36      32.467  32.116  46.665  1.00  0.00           H
ATOM    165  CG  PHE    36      31.041  32.533  45.276  1.00  0.00           C
ATOM    166  CD1 PHE    36      29.835  31.911  45.732  1.00  0.00           C
ATOM    167  HD1 PHE    36      29.896  30.927  46.174  1.00  0.00           H
ATOM    168  CE1 PHE    36      28.590  32.529  45.382  1.00  0.00           C
ATOM    169  HE1 PHE    36      27.715  32.015  45.752  1.00  0.00           H
ATOM    170  CZ  PHE    36      28.579  33.818  44.768  1.00  0.00           C
ATOM    171  HZ  PHE    36      27.680  34.336  44.470  1.00  0.00           H
ATOM    172  CE2 PHE    36      29.772  34.487  44.535  1.00  0.00           C
ATOM    173  HE2 PHE    36      29.802  35.463  44.073  1.00  0.00           H
ATOM    174  CD2 PHE    36      31.022  33.811  44.751  1.00  0.00           C
ATOM    175  HD2 PHE    36      31.937  34.295  44.442  1.00  0.00           H
ATOM    176  C   PHE    36      34.772  31.297  45.486  1.00  0.00           C
ATOM    177  O   PHE    36      35.661  31.873  46.090  1.00  0.00           O
ATOM    178  N   ASP    37      34.912  30.010  45.079  1.00  0.00           N
ATOM    179  H   ASP    37      34.300  29.593  44.392  1.00  0.00           H
ATOM    180  CA  ASP    37      36.064  29.291  45.579  1.00  0.00           C
ATOM    181  HA  ASP    37      36.195  29.510  46.638  1.00  0.00           H
ATOM    182  CB  ASP    37      35.766  27.733  45.539  1.00  0.00           C
ATOM    183  HB2 ASP    37      35.212  27.533  44.622  1.00  0.00           H
ATOM    184  HB3 ASP    37      36.755  27.277  45.514  1.00  0.00           H
ATOM    185  CG  ASP    37      34.944  27.164  46.739  1.00  0.00           C
ATOM    186  OD1 ASP    37      34.938  27.727  47.848  1.00  0.00           O
ATOM    187  OD2 ASP    37      34.493  25.987  46.674  1.00  0.00           O
ATOM    188  C   ASP    37      37.385  29.541  44.820  1.00  0.00           C
ATOM    189  O   ASP    37      38.342  29.848  45.507  1.00  0.00           O
ATOM    190  N   SER    38      37.343  29.828  43.513  1.00  0.00           N
ATOM    191  H   SER    38      36.491  29.499  43.080  1.00  0.00           H
ATOM    192  CA  SER    38      38.575  30.329  42.799  1.00  0.00           C
ATOM    193  HA  SER    38      39.365  29.581  42.863  1.00  0.00           H
ATOM    194  CB  SER    38      38.367  30.488  41.264  1.00  0.00           C
ATOM    195  HB2 SER    38      37.483  31.117  41.156  1.00  0.00           H
ATOM    196  HB3 SER    38      39.212  31.015  40.819  1.00  0.00           H
ATOM    197  OG  SER    38      38.112  29.246  40.714  1.00  0.00           O
ATOM    198  HG  SER    38      37.206  29.014  40.932  1.00  0.00           H
ATOM    199  C   SER    38      39.105  31.601  43.334  1.00  0.00           C
ATOM    200  O   SER    38      40.278  31.755  43.407  1.00  0.00           O
ATOM    201  N   TYR    39      38.307  32.621  43.643  1.00  0.00           N
ATOM    202  H   TYR    39      37.330  32.597  43.390  1.00  0.00           H
ATOM    203  CA  TYR    39      38.763  33.821  44.355  1.00  0.00           C
ATOM    204  HA  TYR    39      39.575  34.199  43.734  1.00  0.00           H
ATOM    205  CB  TYR    39      37.663  34.931  44.318  1.00  0.00           C
ATOM    206  HB2 TYR    39      37.336  35.016  43.282  1.00  0.00           H
ATOM    207  HB3 TYR    39      36.770  34.658  44.879  1.00  0.00           H
ATOM    208  CG  TYR    39      38.116  36.341  44.689  1.00  0.00           C
ATOM    209  CD1 TYR    39      37.632  36.989  45.818  1.00  0.00           C
ATOM    210  HD1 TYR    39      36.742  36.544  46.239  1.00  0.00           H
ATOM    211  CE1 TYR    39      38.127  38.264  46.216  1.00  0.00           C
ATOM    212  HE1 TYR    39      37.832  38.820  47.094  1.00  0.00           H
ATOM    213  CZ  TYR    39      39.178  38.835  45.518  1.00  0.00           C
ATOM    214  OH  TYR    39      39.677  39.990  46.031  1.00  0.00           O
ATOM    215  HH  TYR    39      40.489  40.211  45.568  1.00  0.00           H
ATOM    216  CE2 TYR    39      39.630  38.238  44.285  1.00  0.00           C
ATOM    217  HE2 TYR    39      40.494  38.613  43.756  1.00  0.00           H
ATOM    218  CD2 TYR    39      39.085  37.030  43.874  1.00  0.00           C
ATOM    219  HD2 TYR    39      39.476  36.534  42.998  1.00  0.00           H
ATOM    220  C   TYR    39      39.375  33.629  45.817  1.00  0.00           C
ATOM    221  O   TYR    39      40.465  34.100  46.121  1.00  0.00           O
ATOM    222  N   ALA    40      38.708  32.752  46.601  1.00  0.00           N
ATOM    223  H   ALA    40      37.859  32.348  46.232  1.00  0.00           H
ATOM    224  CA  ALA    40      39.399  32.289  47.826  1.00  0.00           C
ATOM    225  HA  ALA    40      39.684  33.185  48.376  1.00  0.00           H
ATOM    226  CB  ALA    40      38.468  31.455  48.706  1.00  0.00           C
ATOM    227  HB1 ALA    40      38.383  30.446  48.304  1.00  0.00           H
ATOM    228  HB2 ALA    40      38.653  31.504  49.780  1.00  0.00           H
ATOM    229  HB3 ALA    40      37.473  31.899  48.689  1.00  0.00           H
ATOM    230  C   ALA    40      40.718  31.546  47.546  1.00  0.00           C
ATOM    231  O   ALA    40      41.683  31.633  48.329  1.00  0.00           O
ATOM    232  N   HIE    41      40.882  30.809  46.445  1.00  0.00           N
ATOM    233  H   HIE    41      40.050  30.826  45.872  1.00  0.00           H
ATOM    234  CA  HIE    41      42.014  30.042  46.102  1.00  0.00           C
ATOM    235  HA  HIE    41      42.446  29.593  46.996  1.00  0.00           H
ATOM    236  CB  HIE    41      41.520  28.912  45.163  1.00  0.00           C
ATOM    237  HB2 HIE    41      40.648  29.168  44.561  1.00  0.00           H
ATOM    238  HB3 HIE    41      42.367  28.727  44.501  1.00  0.00           H
ATOM    239  CG  HIE    41      41.122  27.590  45.769  1.00  0.00           C
ATOM    240  ND1 HIE    41      41.825  26.769  46.692  1.00  0.00           N
ATOM    241  CE1 HIE    41      41.039  25.705  46.930  1.00  0.00           C
ATOM    242  HE1 HIE    41      41.267  24.962  47.680  1.00  0.00           H
ATOM    243  NE2 HIE    41      40.005  25.727  46.043  1.00  0.00           N
ATOM    244  HE2 HIE    41      39.231  25.083  46.122  1.00  0.00           H
ATOM    245  CD2 HIE    41      40.025  26.917  45.323  1.00  0.00           C
ATOM    246  HD2 HIE    41      39.341  27.180  44.529  1.00  0.00           H
ATOM    247  C   HIE    41      43.197  30.870  45.542  1.00  0.00           C
ATOM    248  O   HIE    41      44.237  30.909  46.138  1.00  0.00           O
ATOM    249  N   PHE    42      42.942  31.585  44.465  1.00  0.00           N
ATOM    250  H   PHE    42      42.002  31.875  44.238  1.00  0.00           H
ATOM    251  CA  PHE    42      43.938  32.122  43.596  1.00  0.00           C
ATOM    252  HA  PHE    42      44.673  31.321  43.670  1.00  0.00           H
ATOM    253  CB  PHE    42      43.448  32.059  42.166  1.00  0.00           C
ATOM    254  HB2 PHE    42      42.419  32.418  42.183  1.00  0.00           H
ATOM    255  HB3 PHE    42      43.966  32.770  41.523  1.00  0.00           H
ATOM    256  CG  PHE    42      43.389  30.606  41.691  1.00  0.00           C
ATOM    257  CD1 PHE    42      44.591  29.947  41.486  1.00  0.00           C
ATOM    258  HD1 PHE    42      45.440  30.614  41.514  1.00  0.00           H
ATOM    259  CE1 PHE    42      44.608  28.607  41.054  1.00  0.00           C
ATOM    260  HE1 PHE    42      45.565  28.106  41.033  1.00  0.00           H
ATOM    261  CZ  PHE    42      43.371  27.967  40.756  1.00  0.00           C
ATOM    262  HZ  PHE    42      43.416  27.003  40.272  1.00  0.00           H
ATOM    263  CE2 PHE    42      42.202  28.657  40.907  1.00  0.00           C
ATOM    264  HE2 PHE    42      41.302  28.364  40.389  1.00  0.00           H
ATOM    265  CD2 PHE    42      42.149  29.881  41.520  1.00  0.00           C
ATOM    266  HD2 PHE    42      41.177  30.279  41.772  1.00  0.00           H
ATOM    267  C   PHE    42      44.620  33.422  43.902  1.00  0.00           C
ATOM    268  O   PHE    42      43.955  34.348  44.323  1.00  0.00           O
ATOM    269  N   GLY    43      45.865  33.565  43.578  1.00  0.00           N
ATOM    270  H   GLY    43      46.335  32.768  43.172  1.00  0.00           H
ATOM    271  CA  GLY    43      46.610  34.800  43.587  1.00  0.00           C
ATOM    272  HA2 GLY    43      46.872  34.994  44.627  1.00  0.00           H
ATOM    273  HA3 GLY    43      47.458  34.587  42.937  1.00  0.00           H
ATOM    274  C   GLY    43      46.020  36.096  42.998  1.00  0.00           C
ATOM    275  O   GLY    43      46.491  37.096  43.422  1.00  0.00           O
ATOM    276  N   ILE    44      44.931  36.032  42.240  1.00  0.00           N
ATOM    277  H   ILE    44      44.663  35.093  41.982  1.00  0.00           H
ATOM    278  CA  ILE    44      44.141  37.216  41.843  1.00  0.00           C
ATOM    279  HA  ILE    44      44.940  37.844  41.448  1.00  0.00           H
ATOM    280  CB  ILE    44      43.144  36.882  40.688  1.00  0.00           C
ATOM    281  HB  ILE    44      43.825  36.301  40.066  1.00  0.00           H
ATOM    282  CG2 ILE    44      42.000  35.922  41.184  1.00  0.00           C
ATOM    283 HG21 ILE    44      41.669  35.417  40.276  1.00  0.00           H
ATOM    284 HG22 ILE    44      42.327  35.228  41.958  1.00  0.00           H
ATOM    285 HG23 ILE    44      41.172  36.544  41.523  1.00  0.00           H
ATOM    286  CG1 ILE    44      42.532  38.035  39.929  1.00  0.00           C
ATOM    287 HG12 ILE    44      42.047  37.548  39.083  1.00  0.00           H
ATOM    288 HG13 ILE    44      41.755  38.593  40.451  1.00  0.00           H
ATOM    289  CD1 ILE    44      43.569  39.001  39.320  1.00  0.00           C
ATOM    290 HD11 ILE    44      44.393  38.492  38.818  1.00  0.00           H
ATOM    291 HD12 ILE    44      43.154  39.701  38.594  1.00  0.00           H
ATOM    292 HD13 ILE    44      43.940  39.699  40.070  1.00  0.00           H
ATOM    293  C   ILE    44      43.501  37.955  43.045  1.00  0.00           C
ATOM    294  O   ILE    44      43.312  39.159  42.931  1.00  0.00           O
ATOM    295  N   HID    45      43.368  37.371  44.220  1.00  0.00           N
ATOM    296  H   HID    45      43.661  36.405  44.196  1.00  0.00           H
ATOM    297  CA  HID    45      43.037  38.156  45.433  1.00  0.00           C
ATOM    298  HA  HID    45      42.339  38.943  45.147  1.00  0.00           H
ATOM    299  CB  HID    45      42.297  37.257  46.406  1.00  0.00           C
ATOM    300  HB2 HID    45      41.813  37.992  47.049  1.00  0.00           H
ATOM    301  HB3 HID    45      41.538  36.643  45.921  1.00  0.00           H
ATOM    302  CG  HID    45      43.175  36.344  47.191  1.00  0.00           C
ATOM    303  ND1 HID    45      43.002  34.969  47.184  1.00  0.00           N
ATOM    304  HD1 HID    45      42.421  34.405  46.581  1.00  0.00           H
ATOM    305  CE1 HID    45      43.857  34.487  48.062  1.00  0.00           C
ATOM    306  HE1 HID    45      44.032  33.435  48.236  1.00  0.00           H
ATOM    307  NE2 HID    45      44.652  35.453  48.621  1.00  0.00           N
ATOM    308  CD2 HID    45      44.168  36.641  48.068  1.00  0.00           C
ATOM    309  HD2 HID    45      44.304  37.576  48.593  1.00  0.00           H
ATOM    310  C   HID    45      44.248  38.927  45.962  1.00  0.00           C
ATOM    311  O   HID    45      44.218  40.092  46.370  1.00  0.00           O
ATOM    312  N   GLU    46      45.387  38.296  45.954  1.00  0.00           N
ATOM    313  H   GLU    46      45.468  37.406  45.484  1.00  0.00           H
ATOM    314  CA  GLU    46      46.660  39.078  46.208  1.00  0.00           C
ATOM    315  HA  GLU    46      46.470  39.643  47.121  1.00  0.00           H
ATOM    316  CB  GLU    46      47.800  38.028  46.593  1.00  0.00           C
ATOM    317  HB2 GLU    46      47.755  37.265  45.816  1.00  0.00           H
ATOM    318  HB3 GLU    46      48.827  38.336  46.396  1.00  0.00           H
ATOM    319  CG  GLU    46      47.683  37.353  47.978  1.00  0.00           C
ATOM    320  HG2 GLU    46      46.624  37.308  48.231  1.00  0.00           H
ATOM    321  HG3 GLU    46      48.171  36.380  48.044  1.00  0.00           H
ATOM    322  CD  GLU    46      48.280  38.152  49.123  1.00  0.00           C
ATOM    323  OE1 GLU    46      47.954  37.915  50.337  1.00  0.00           O
ATOM    324  OE2 GLU    46      49.208  38.976  48.875  1.00  0.00           O
ATOM    325  C   GLU    46      46.983  40.136  45.178  1.00  0.00           C
ATOM    326  O   GLU    46      47.259  41.269  45.481  1.00  0.00           O
ATOM    327  N   GLU    47      46.786  39.758  43.903  1.00  0.00           N
ATOM    328  H   GLU    47      46.368  38.859  43.714  1.00  0.00           H
ATOM    329  CA  GLU    47      47.041  40.745  42.825  1.00  0.00           C
ATOM    330  HA  GLU    47      48.071  41.090  42.919  1.00  0.00           H
ATOM    331  CB  GLU    47      47.068  40.061  41.558  1.00  0.00           C
ATOM    332  HB2 GLU    47      46.433  39.175  41.545  1.00  0.00           H
ATOM    333  HB3 GLU    47      46.690  40.647  40.720  1.00  0.00           H
ATOM    334  CG  GLU    47      48.482  39.539  41.167  1.00  0.00           C
ATOM    335  HG2 GLU    47      49.159  40.345  40.883  1.00  0.00           H
ATOM    336  HG3 GLU    47      48.922  39.026  42.022  1.00  0.00           H
ATOM    337  CD  GLU    47      48.378  38.538  40.037  1.00  0.00           C
ATOM    338  OE1 GLU    47      48.618  38.857  38.859  1.00  0.00           O
ATOM    339  OE2 GLU    47      47.954  37.433  40.281  1.00  0.00           O
ATOM    340  C   GLU    47      46.216  42.041  42.933  1.00  0.00           C
ATOM    341  O   GLU    47      46.793  43.148  42.923  1.00  0.00           O
ATOM    342  N   MET    48      44.914  41.930  43.357  1.00  0.00           N
ATOM    343  H   MET    48      44.623  40.986  43.565  1.00  0.00           H
ATOM    344  CA  MET    48      44.065  43.027  43.557  1.00  0.00           C
ATOM    345  HA  MET    48      44.115  43.670  42.678  1.00  0.00           H
ATOM    346  CB  MET    48      42.645  42.472  43.689  1.00  0.00           C
ATOM    347  HB2 MET    48      42.356  41.895  42.810  1.00  0.00           H
ATOM    348  HB3 MET    48      42.627  41.798  44.546  1.00  0.00           H
ATOM    349  CG  MET    48      41.519  43.536  43.854  1.00  0.00           C
ATOM    350  HG2 MET    48      41.356  43.722  44.916  1.00  0.00           H
ATOM    351  HG3 MET    48      41.787  44.449  43.321  1.00  0.00           H
ATOM    352  SD  MET    48      39.972  42.814  43.281  1.00  0.00           S
ATOM    353  CE  MET    48      39.222  44.312  42.751  1.00  0.00           C
ATOM    354  HE1 MET    48      38.199  44.099  42.438  1.00  0.00           H
ATOM    355  HE2 MET    48      39.126  45.003  43.589  1.00  0.00           H
ATOM    356  HE3 MET    48      39.860  44.769  41.996  1.00  0.00           H
ATOM    357  C   MET    48      44.461  43.948  44.757  1.00  0.00           C
ATOM    358  O   MET    48      44.056  45.116  44.755  1.00  0.00           O
ATOM    359  N   LEU    49      45.163  43.418  45.805  1.00  0.00           N
ATOM    360  H   LEU    49      45.581  42.516  45.625  1.00  0.00           H
ATOM    361  CA  LEU    49      45.582  44.113  47.066  1.00  0.00           C
ATOM    362  HA  LEU    49      44.947  44.972  47.285  1.00  0.00           H
ATOM    363  CB  LEU    49      45.531  43.179  48.296  1.00  0.00           C
ATOM    364  HB2 LEU    49      44.472  42.957  48.423  1.00  0.00           H
ATOM    365  HB3 LEU    49      46.147  42.285  48.192  1.00  0.00           H
ATOM    366  CG  LEU    49      45.929  43.802  49.616  1.00  0.00           C
ATOM    367  HG  LEU    49      46.945  44.197  49.574  1.00  0.00           H
ATOM    368  CD1 LEU    49      45.076  45.004  50.047  1.00  0.00           C
ATOM    369 HD11 LEU    49      45.401  45.461  50.981  1.00  0.00           H
ATOM    370 HD12 LEU    49      45.169  45.872  49.394  1.00  0.00           H
ATOM    371 HD13 LEU    49      44.034  44.689  50.107  1.00  0.00           H
ATOM    372  CD2 LEU    49      45.908  42.839  50.795  1.00  0.00           C
ATOM    373 HD21 LEU    49      46.596  43.251  51.534  1.00  0.00           H
ATOM    374 HD22 LEU    49      44.952  42.883  51.317  1.00  0.00           H
ATOM    375 HD23 LEU    49      46.220  41.855  50.447  1.00  0.00           H
ATOM    376  C   LEU    49      47.024  44.668  46.874  1.00  0.00           C
ATOM    377  O   LEU    49      47.122  45.835  47.331  1.00  0.00           O
ATOM    378  N   LYS    50      47.881  43.967  46.103  1.00  0.00           N
ATOM    379  H   LYS    50      47.576  43.057  45.787  1.00  0.00           H
ATOM    380  CA  LYS    50      49.190  44.424  45.677  1.00  0.00           C
ATOM    381  HA  LYS    50      49.818  44.735  46.512  1.00  0.00           H
ATOM    382  CB  LYS    50      49.757  43.247  44.869  1.00  0.00           C
ATOM    383  HB2 LYS    50      49.610  42.248  45.278  1.00  0.00           H
ATOM    384  HB3 LYS    50      49.262  43.166  43.901  1.00  0.00           H
ATOM    385  CG  LYS    50      51.218  43.354  44.594  1.00  0.00           C
ATOM    386  HG2 LYS    50      51.410  44.308  44.102  1.00  0.00           H
ATOM    387  HG3 LYS    50      51.758  43.452  45.535  1.00  0.00           H
ATOM    388  CD  LYS    50      51.694  42.203  43.589  1.00  0.00           C
ATOM    389  HD2 LYS    50      51.001  42.056  42.761  1.00  0.00           H
ATOM    390  HD3 LYS    50      52.655  42.536  43.195  1.00  0.00           H
ATOM    391  CE  LYS    50      51.754  40.735  44.214  1.00  0.00           C
ATOM    392  HE2 LYS    50      52.174  40.873  45.210  1.00  0.00           H
ATOM    393  HE3 LYS    50      50.749  40.312  44.235  1.00  0.00           H
ATOM    394  NZ  LYS    50      52.577  39.932  43.279  1.00  0.00           N
ATOM    395  HZ1 LYS    50      53.251  40.477  42.759  1.00  0.00           H
ATOM    396  HZ2 LYS    50      53.041  39.159  43.734  1.00  0.00           H
ATOM    397  HZ3 LYS    50      51.954  39.445  42.651  1.00  0.00           H
ATOM    398  C   LYS    50      49.028  45.665  44.814  1.00  0.00           C
ATOM    399  O   LYS    50      50.023  46.344  44.497  1.00  0.00           O
ATOM    400  N   ASP    51      47.853  45.876  44.190  1.00  0.00           N
ATOM    401  H   ASP    51      47.250  45.080  44.037  1.00  0.00           H
ATOM    402  CA  ASP    51      47.455  47.117  43.443  1.00  0.00           C
ATOM    403  HA  ASP    51      48.233  47.189  42.683  1.00  0.00           H
ATOM    404  CB  ASP    51      46.125  46.941  42.775  1.00  0.00           C
ATOM    405  HB2 ASP    51      46.226  45.967  42.296  1.00  0.00           H
ATOM    406  HB3 ASP    51      45.353  46.890  43.543  1.00  0.00           H
ATOM    407  CG  ASP    51      45.865  47.868  41.589  1.00  0.00           C
ATOM    408  OD1 ASP    51      45.147  47.503  40.690  1.00  0.00           O
ATOM    409  OD2 ASP    51      46.626  48.896  41.488  1.00  0.00           O
ATOM    410  C   ASP    51      47.395  48.420  44.334  1.00  0.00           C
ATOM    411  O   ASP    51      46.408  48.858  44.910  1.00  0.00           O
ATOM    412  N   GLU    52      48.540  49.109  44.384  1.00  0.00           N
ATOM    413  H   GLU    52      49.233  48.769  43.733  1.00  0.00           H
ATOM    414  CA  GLU    52      48.695  50.350  45.130  1.00  0.00           C
ATOM    415  HA  GLU    52      48.365  50.134  46.145  1.00  0.00           H
ATOM    416  CB  GLU    52      50.089  50.837  45.046  1.00  0.00           C
ATOM    417  HB2 GLU    52      50.836  50.298  45.629  1.00  0.00           H
ATOM    418  HB3 GLU    52      50.353  50.568  44.023  1.00  0.00           H
ATOM    419  CG  GLU    52      50.318  52.387  45.296  1.00  0.00           C
ATOM    420  HG2 GLU    52      49.997  52.984  44.442  1.00  0.00           H
ATOM    421  HG3 GLU    52      49.813  52.720  46.202  1.00  0.00           H
ATOM    422  CD  GLU    52      51.846  52.542  45.373  1.00  0.00           C
ATOM    423  OE1 GLU    52      52.451  52.562  44.293  1.00  0.00           O
ATOM    424  OE2 GLU    52      52.361  52.767  46.475  1.00  0.00           O
ATOM    425  C   GLU    52      47.739  51.354  44.521  1.00  0.00           C
ATOM    426  O   GLU    52      46.947  51.987  45.198  1.00  0.00           O
ATOM    427  N   VAL    53      47.855  51.639  43.217  1.00  0.00           N
ATOM    428  H   VAL    53      48.418  51.082  42.591  1.00  0.00           H
ATOM    429  CA  VAL    53      47.147  52.698  42.541  1.00  0.00           C
ATOM    430  HA  VAL    53      47.378  53.654  43.012  1.00  0.00           H
ATOM    431  CB  VAL    53      47.433  52.725  41.016  1.00  0.00           C
ATOM    432  HB  VAL    53      46.942  51.795  40.728  1.00  0.00           H
ATOM    433  CG1 VAL    53      46.713  53.814  40.235  1.00  0.00           C
ATOM    434 HG11 VAL    53      45.630  53.735  40.138  1.00  0.00           H
ATOM    435 HG12 VAL    53      46.822  54.804  40.678  1.00  0.00           H
ATOM    436 HG13 VAL    53      47.112  54.035  39.245  1.00  0.00           H
ATOM    437  CG2 VAL    53      48.923  52.700  40.591  1.00  0.00           C
ATOM    438 HG21 VAL    53      49.309  53.713  40.702  1.00  0.00           H
ATOM    439 HG22 VAL    53      49.469  51.959  41.175  1.00  0.00           H
ATOM    440 HG23 VAL    53      49.026  52.426  39.541  1.00  0.00           H
ATOM    441  C   VAL    53      45.562  52.641  42.755  1.00  0.00           C
ATOM    442  O   VAL    53      44.932  53.639  42.886  1.00  0.00           O
ATOM    443  N   ARG    54      44.962  51.446  42.637  1.00  0.00           N
ATOM    444  H   ARG    54      45.490  50.645  42.321  1.00  0.00           H
ATOM    445  CA  ARG    54      43.578  51.143  43.104  1.00  0.00           C
ATOM    446  HA  ARG    54      42.908  51.716  42.463  1.00  0.00           H
ATOM    447  CB  ARG    54      43.290  49.666  42.857  1.00  0.00           C
ATOM    448  HB2 ARG    54      43.477  49.365  41.826  1.00  0.00           H
ATOM    449  HB3 ARG    54      44.090  49.126  43.363  1.00  0.00           H
ATOM    450  CG  ARG    54      41.965  49.072  43.252  1.00  0.00           C
ATOM    451  HG2 ARG    54      41.491  49.670  44.030  1.00  0.00           H
ATOM    452  HG3 ARG    54      41.270  49.141  42.416  1.00  0.00           H
ATOM    453  CD  ARG    54      42.087  47.576  43.609  1.00  0.00           C
ATOM    454  HD2 ARG    54      42.221  46.892  42.771  1.00  0.00           H
ATOM    455  HD3 ARG    54      42.952  47.379  44.243  1.00  0.00           H
ATOM    456  NE  ARG    54      40.931  47.150  44.365  1.00  0.00           N
ATOM    457  HE  ARG    54      40.033  47.260  43.914  1.00  0.00           H
ATOM    458  CZ  ARG    54      40.852  46.501  45.484  1.00  0.00           C
ATOM    459  NH1 ARG    54      41.881  46.048  46.116  1.00  0.00           N
ATOM    460 HH11 ARG    54      41.772  45.393  46.878  1.00  0.00           H
ATOM    461 HH12 ARG    54      42.697  45.908  45.539  1.00  0.00           H
ATOM    462  NH2 ARG    54      39.728  46.363  46.204  1.00  0.00           N
ATOM    463 HH21 ARG    54      39.796  45.841  47.065  1.00  0.00           H
ATOM    464 HH22 ARG    54      38.824  46.494  45.774  1.00  0.00           H
ATOM    465  C   ARG    54      43.314  51.550  44.508  1.00  0.00           C
ATOM    466  O   ARG    54      42.400  52.314  44.869  1.00  0.00           O
ATOM    467  N   THR    55      44.038  50.807  45.410  1.00  0.00           N
ATOM    468  H   THR    55      44.526  50.032  44.984  1.00  0.00           H
ATOM    469  CA  THR    55      43.819  50.792  46.854  1.00  0.00           C
ATOM    470  HA  THR    55      42.758  50.632  47.046  1.00  0.00           H
ATOM    471  CB  THR    55      44.599  49.686  47.490  1.00  0.00           C
ATOM    472  HB  THR    55      45.617  50.072  47.441  1.00  0.00           H
ATOM    473  CG2 THR    55      44.218  49.652  48.960  1.00  0.00           C
ATOM    474 HG21 THR    55      43.164  49.401  49.087  1.00  0.00           H
ATOM    475 HG22 THR    55      44.834  48.863  49.391  1.00  0.00           H
ATOM    476 HG23 THR    55      44.445  50.598  49.450  1.00  0.00           H
ATOM    477  OG1 THR    55      44.450  48.424  46.848  1.00  0.00           O
ATOM    478  HG1 THR    55      45.228  48.308  46.298  1.00  0.00           H
ATOM    479  C   THR    55      44.080  52.188  47.440  1.00  0.00           C
ATOM    480  O   THR    55      43.147  52.752  48.003  1.00  0.00           O
ATOM    481  N   LEU    56      45.240  52.811  47.178  1.00  0.00           N
ATOM    482  H   LEU    56      45.970  52.239  46.777  1.00  0.00           H
ATOM    483  CA  LEU    56      45.595  54.187  47.535  1.00  0.00           C
ATOM    484  HA  LEU    56      45.772  54.235  48.610  1.00  0.00           H
ATOM    485  CB  LEU    56      46.980  54.415  46.955  1.00  0.00           C
ATOM    486  HB2 LEU    56      47.613  53.534  47.055  1.00  0.00           H
ATOM    487  HB3 LEU    56      46.759  54.436  45.887  1.00  0.00           H
ATOM    488  CG  LEU    56      47.757  55.725  47.280  1.00  0.00           C
ATOM    489  HG  LEU    56      47.499  56.084  48.276  1.00  0.00           H
ATOM    490  CD1 LEU    56      49.194  55.431  47.027  1.00  0.00           C
ATOM    491 HD11 LEU    56      49.680  56.286  47.497  1.00  0.00           H
ATOM    492 HD12 LEU    56      49.477  54.539  47.586  1.00  0.00           H
ATOM    493 HD13 LEU    56      49.436  55.263  45.977  1.00  0.00           H
ATOM    494  CD2 LEU    56      47.371  56.876  46.307  1.00  0.00           C
ATOM    495 HD21 LEU    56      46.299  57.035  46.421  1.00  0.00           H
ATOM    496 HD22 LEU    56      48.008  57.711  46.600  1.00  0.00           H
ATOM    497 HD23 LEU    56      47.631  56.731  45.258  1.00  0.00           H
ATOM    498  C   LEU    56      44.534  55.151  47.056  1.00  0.00           C
ATOM    499  O   LEU    56      44.184  55.947  47.877  1.00  0.00           O
ATOM    500  N   THR    57      43.902  55.005  45.894  1.00  0.00           N
ATOM    501  H   THR    57      44.264  54.360  45.206  1.00  0.00           H
ATOM    502  CA  THR    57      42.676  55.719  45.562  1.00  0.00           C
ATOM    503  HA  THR    57      42.947  56.774  45.541  1.00  0.00           H
ATOM    504  CB  THR    57      42.163  55.429  44.199  1.00  0.00           C
ATOM    505  HB  THR    57      41.786  54.409  44.121  1.00  0.00           H
ATOM    506  CG2 THR    57      41.014  56.330  43.763  1.00  0.00           C
ATOM    507 HG21 THR    57      40.685  55.967  42.789  1.00  0.00           H
ATOM    508 HG22 THR    57      40.214  56.394  44.502  1.00  0.00           H
ATOM    509 HG23 THR    57      41.400  57.309  43.481  1.00  0.00           H
ATOM    510  OG1 THR    57      43.164  55.618  43.202  1.00  0.00           O
ATOM    511  HG1 THR    57      43.513  54.726  43.139  1.00  0.00           H
ATOM    512  C   THR    57      41.541  55.698  46.646  1.00  0.00           C
ATOM    513  O   THR    57      41.032  56.773  47.031  1.00  0.00           O
ATOM    514  N   TYR    58      41.123  54.473  47.002  1.00  0.00           N
ATOM    515  H   TYR    58      41.760  53.691  46.947  1.00  0.00           H
ATOM    516  CA  TYR    58      40.091  54.303  48.012  1.00  0.00           C
ATOM    517  HA  TYR    58      39.215  54.866  47.690  1.00  0.00           H
ATOM    518  CB  TYR    58      39.642  52.870  48.197  1.00  0.00           C
ATOM    519  HB2 TYR    58      40.511  52.294  48.515  1.00  0.00           H
ATOM    520  HB3 TYR    58      38.876  52.715  48.957  1.00  0.00           H
ATOM    521  CG  TYR    58      38.993  52.252  46.959  1.00  0.00           C
ATOM    522  CD1 TYR    58      39.641  51.150  46.363  1.00  0.00           C
ATOM    523  HD1 TYR    58      40.519  50.767  46.862  1.00  0.00           H
ATOM    524  CE1 TYR    58      39.047  50.534  45.250  1.00  0.00           C
ATOM    525  HE1 TYR    58      39.484  49.686  44.744  1.00  0.00           H
ATOM    526  CZ  TYR    58      37.792  50.938  44.820  1.00  0.00           C
ATOM    527  OH  TYR    58      37.204  50.243  43.718  1.00  0.00           O
ATOM    528  HH  TYR    58      37.721  49.453  43.541  1.00  0.00           H
ATOM    529  CE2 TYR    58      37.060  51.932  45.465  1.00  0.00           C
ATOM    530  HE2 TYR    58      36.025  52.012  45.167  1.00  0.00           H
ATOM    531  CD2 TYR    58      37.643  52.639  46.593  1.00  0.00           C
ATOM    532  HD2 TYR    58      37.119  53.487  47.009  1.00  0.00           H
ATOM    533  C   TYR    58      40.431  54.924  49.324  1.00  0.00           C
ATOM    534  O   TYR    58      39.738  55.887  49.701  1.00  0.00           O
ATOM    535  N   ARG    59      41.670  54.705  49.701  1.00  0.00           N
ATOM    536  H   ARG    59      42.072  53.920  49.209  1.00  0.00           H
ATOM    537  CA  ARG    59      42.118  55.196  51.028  1.00  0.00           C
ATOM    538  HA  ARG    59      41.367  54.870  51.747  1.00  0.00           H
ATOM    539  CB  ARG    59      43.484  54.442  51.304  1.00  0.00           C
ATOM    540  HB2 ARG    59      43.198  53.404  51.137  1.00  0.00           H
ATOM    541  HB3 ARG    59      44.271  54.773  50.627  1.00  0.00           H
ATOM    542  CG  ARG    59      43.852  54.599  52.811  1.00  0.00           C
ATOM    543  HG2 ARG    59      43.911  55.675  52.970  1.00  0.00           H
ATOM    544  HG3 ARG    59      43.153  54.028  53.423  1.00  0.00           H
ATOM    545  CD  ARG    59      45.244  54.115  53.228  1.00  0.00           C
ATOM    546  HD2 ARG    59      45.391  54.421  54.264  1.00  0.00           H
ATOM    547  HD3 ARG    59      45.233  53.027  53.163  1.00  0.00           H
ATOM    548  NE  ARG    59      46.296  54.552  52.277  1.00  0.00           N
ATOM    549  HE  ARG    59      46.614  55.510  52.262  1.00  0.00           H
ATOM    550  CZ  ARG    59      46.962  53.784  51.403  1.00  0.00           C
ATOM    551  NH1 ARG    59      47.901  54.318  50.732  1.00  0.00           N
ATOM    552 HH11 ARG    59      47.940  55.319  50.607  1.00  0.00           H
ATOM    553 HH12 ARG    59      48.701  53.799  50.401  1.00  0.00           H
ATOM    554  NH2 ARG    59      46.659  52.565  51.119  1.00  0.00           N
ATOM    555 HH21 ARG    59      46.499  51.946  51.900  1.00  0.00           H
ATOM    556 HH22 ARG    59      47.142  52.086  50.373  1.00  0.00           H
ATOM    557  C   ARG    59      42.233  56.737  51.043  1.00  0.00           C
ATOM    558  O   ARG    59      41.818  57.297  52.105  1.00  0.00           O
ATOM    559  N   ASN    60      42.797  57.356  50.031  1.00  0.00           N
ATOM    560  H   ASN    60      43.064  56.666  49.343  1.00  0.00           H
ATOM    561  CA  ASN    60      42.630  58.820  49.857  1.00  0.00           C
ATOM    562  HA  ASN    60      43.007  59.224  50.797  1.00  0.00           H
ATOM    563  CB  ASN    60      43.501  59.265  48.692  1.00  0.00           C
ATOM    564  HB2 ASN    60      43.352  58.750  47.743  1.00  0.00           H
ATOM    565  HB3 ASN    60      43.203  60.296  48.500  1.00  0.00           H
ATOM    566  CG  ASN    60      44.946  59.424  48.987  1.00  0.00           C
ATOM    567  OD1 ASN    60      45.337  60.403  49.558  1.00  0.00           O
ATOM    568  ND2 ASN    60      45.655  58.310  48.978  1.00  0.00           N
ATOM    569 HD21 ASN    60      45.132  57.450  48.900  1.00  0.00           H
ATOM    570 HD22 ASN    60      46.536  58.253  49.470  1.00  0.00           H
ATOM    571  C   ASN    60      41.134  59.311  49.677  1.00  0.00           C
ATOM    572  O   ASN    60      40.792  60.197  50.444  1.00  0.00           O
ATOM    573  N   SER    61      40.393  58.757  48.770  1.00  0.00           N
ATOM    574  H   SER    61      40.875  58.047  48.237  1.00  0.00           H
ATOM    575  CA  SER    61      39.055  59.286  48.393  1.00  0.00           C
ATOM    576  HA  SER    61      39.039  60.336  48.101  1.00  0.00           H
ATOM    577  CB  SER    61      38.469  58.536  47.193  1.00  0.00           C
ATOM    578  HB2 SER    61      39.210  58.561  46.394  1.00  0.00           H
ATOM    579  HB3 SER    61      38.395  57.483  47.464  1.00  0.00           H
ATOM    580  OG  SER    61      37.257  59.062  46.657  1.00  0.00           O
ATOM    581  HG  SER    61      37.106  58.626  45.815  1.00  0.00           H
ATOM    582  C   SER    61      38.041  59.152  49.624  1.00  0.00           C
ATOM    583  O   SER    61      37.386  60.135  49.981  1.00  0.00           O
ATOM    584  N   MET    62      38.360  58.193  50.543  1.00  0.00           N
ATOM    585  H   MET    62      38.996  57.454  50.282  1.00  0.00           H
ATOM    586  CA  MET    62      37.786  57.956  51.875  1.00  0.00           C
ATOM    587  HA  MET    62      36.729  57.947  51.608  1.00  0.00           H
ATOM    588  CB  MET    62      38.136  56.595  52.444  1.00  0.00           C
ATOM    589  HB2 MET    62      39.193  56.370  52.301  1.00  0.00           H
ATOM    590  HB3 MET    62      37.943  56.644  53.516  1.00  0.00           H
ATOM    591  CG  MET    62      37.215  55.592  51.740  1.00  0.00           C
ATOM    592  HG2 MET    62      36.236  55.668  52.213  1.00  0.00           H
ATOM    593  HG3 MET    62      37.015  55.833  50.696  1.00  0.00           H
ATOM    594  SD  MET    62      37.838  53.919  51.591  1.00  0.00           S
ATOM    595  CE  MET    62      36.274  52.985  51.631  1.00  0.00           C
ATOM    596  HE1 MET    62      36.218  52.230  50.847  1.00  0.00           H
ATOM    597  HE2 MET    62      36.212  52.582  52.642  1.00  0.00           H
ATOM    598  HE3 MET    62      35.464  53.714  51.630  1.00  0.00           H
ATOM    599  C   MET    62      38.101  59.099  52.841  1.00  0.00           C
ATOM    600  O   MET    62      37.213  59.816  53.372  1.00  0.00           O
ATOM    601  N   PHE    63      39.381  59.130  53.266  1.00  0.00           N
ATOM    602  H   PHE    63      40.107  58.623  52.780  1.00  0.00           H
ATOM    603  CA  PHE    63      39.760  60.133  54.241  1.00  0.00           C
ATOM    604  HA  PHE    63      39.101  59.993  55.097  1.00  0.00           H
ATOM    605  CB  PHE    63      41.225  59.971  54.727  1.00  0.00           C
ATOM    606  HB2 PHE    63      41.899  60.363  53.964  1.00  0.00           H
ATOM    607  HB3 PHE    63      41.399  60.611  55.592  1.00  0.00           H
ATOM    608  CG  PHE    63      41.734  58.625  55.059  1.00  0.00           C
ATOM    609  CD1 PHE    63      43.122  58.356  54.944  1.00  0.00           C
ATOM    610  HD1 PHE    63      43.785  59.200  54.818  1.00  0.00           H
ATOM    611  CE1 PHE    63      43.617  57.156  55.398  1.00  0.00           C
ATOM    612  HE1 PHE    63      44.692  57.104  55.493  1.00  0.00           H
ATOM    613  CZ  PHE    63      42.772  56.119  55.787  1.00  0.00           C
ATOM    614  HZ  PHE    63      43.193  55.160  56.051  1.00  0.00           H
ATOM    615  CE2 PHE    63      41.390  56.318  55.874  1.00  0.00           C
ATOM    616  HE2 PHE    63      40.813  55.681  56.527  1.00  0.00           H
ATOM    617  CD2 PHE    63      40.956  57.690  55.761  1.00  0.00           C
ATOM    618  HD2 PHE    63      39.901  57.881  55.893  1.00  0.00           H
ATOM    619  C   PHE    63      39.478  61.570  53.753  1.00  0.00           C
ATOM    620  O   PHE    63      39.468  62.479  54.495  1.00  0.00           O
ATOM    621  N   HIE    64      39.540  61.854  52.402  1.00  0.00           N
ATOM    622  H   HIE    64      39.890  61.112  51.812  1.00  0.00           H
ATOM    623  CA  HIE    64      39.044  63.119  51.757  1.00  0.00           C
ATOM    624  HA  HIE    64      39.623  63.950  52.161  1.00  0.00           H
ATOM    625  CB  HIE    64      39.203  63.170  50.190  1.00  0.00           C
ATOM    626  HB2 HIE    64      38.988  62.125  49.968  1.00  0.00           H
ATOM    627  HB3 HIE    64      38.383  63.735  49.746  1.00  0.00           H
ATOM    628  CG  HIE    64      40.607  63.474  49.821  1.00  0.00           C
ATOM    629  ND1 HIE    64      41.355  64.553  50.307  1.00  0.00           N
ATOM    630  CE1 HIE    64      42.462  64.540  49.595  1.00  0.00           C
ATOM    631  HE1 HIE    64      43.382  64.891  50.040  1.00  0.00           H
ATOM    632  NE2 HIE    64      42.504  63.571  48.803  1.00  0.00           N
ATOM    633  HE2 HIE    64      43.363  63.284  48.355  1.00  0.00           H
ATOM    634  CD2 HIE    64      41.310  62.937  48.747  1.00  0.00           C
ATOM    635  HD2 HIE    64      41.054  62.020  48.237  1.00  0.00           H
ATOM    636  C   HIE    64      37.672  63.492  52.212  1.00  0.00           C
ATOM    637  O   HIE    64      37.397  64.687  52.460  1.00  0.00           O
ATOM    638  N   ASN    65      36.915  62.418  52.310  1.00  0.00           N
ATOM    639  H   ASN    65      37.132  61.474  52.026  1.00  0.00           H
ATOM    640  CA  ASN    65      35.413  62.570  52.425  1.00  0.00           C
ATOM    641  HA  ASN    65      35.109  63.598  52.231  1.00  0.00           H
ATOM    642  CB  ASN    65      34.663  61.886  51.257  1.00  0.00           C
ATOM    643  HB2 ASN    65      35.035  60.863  51.201  1.00  0.00           H
ATOM    644  HB3 ASN    65      33.608  61.710  51.466  1.00  0.00           H
ATOM    645  CG  ASN    65      34.774  62.645  49.843  1.00  0.00           C
ATOM    646  OD1 ASN    65      34.120  63.674  49.704  1.00  0.00           O
ATOM    647  ND2 ASN    65      35.700  62.286  48.982  1.00  0.00           N
ATOM    648 HD21 ASN    65      36.195  61.406  48.961  1.00  0.00           H
ATOM    649 HD22 ASN    65      35.588  62.760  48.097  1.00  0.00           H
ATOM    650  C   ASN    65      34.931  62.149  53.855  1.00  0.00           C
ATOM    651  O   ASN    65      33.821  61.763  53.983  1.00  0.00           O
ATOM    652  N   ARG    66      35.839  62.174  54.786  1.00  0.00           N
ATOM    653  H   ARG    66      36.780  62.447  54.543  1.00  0.00           H
ATOM    654  CA  ARG    66      35.591  61.825  56.171  1.00  0.00           C
ATOM    655  HA  ARG    66      35.284  60.780  56.196  1.00  0.00           H
ATOM    656  CB  ARG    66      36.950  61.901  56.955  1.00  0.00           C
ATOM    657  HB2 ARG    66      36.757  61.603  57.985  1.00  0.00           H
ATOM    658  HB3 ARG    66      37.684  61.271  56.453  1.00  0.00           H
ATOM    659  CG  ARG    66      37.436  63.359  57.124  1.00  0.00           C
ATOM    660  HG2 ARG    66      37.381  63.945  56.206  1.00  0.00           H
ATOM    661  HG3 ARG    66      36.865  63.791  57.946  1.00  0.00           H
ATOM    662  CD  ARG    66      38.860  63.395  57.613  1.00  0.00           C
ATOM    663  HD2 ARG    66      39.592  63.281  56.813  1.00  0.00           H
ATOM    664  HD3 ARG    66      39.022  64.438  57.882  1.00  0.00           H
ATOM    665  NE  ARG    66      39.092  62.578  58.717  1.00  0.00           N
ATOM    666  HE  ARG    66      38.841  61.601  58.666  1.00  0.00           H
ATOM    667  CZ  ARG    66      39.319  62.955  59.942  1.00  0.00           C
ATOM    668  NH1 ARG    66      39.773  64.162  60.188  1.00  0.00           N
ATOM    669 HH11 ARG    66      40.289  64.343  61.038  1.00  0.00           H
ATOM    670 HH12 ARG    66      39.459  64.953  59.644  1.00  0.00           H
ATOM    671  NH2 ARG    66      39.408  62.145  60.946  1.00  0.00           N
ATOM    672 HH21 ARG    66      39.366  62.515  61.885  1.00  0.00           H
ATOM    673 HH22 ARG    66      39.098  61.187  60.857  1.00  0.00           H
ATOM    674  C   ARG    66      34.381  62.561  56.844  1.00  0.00           C
ATOM    675  O   ARG    66      33.612  61.884  57.486  1.00  0.00           O
ATOM    676  N   HIE    67      34.131  63.822  56.485  1.00  0.00           N
ATOM    677  H   HIE    67      34.704  64.223  55.756  1.00  0.00           H
ATOM    678  CA  HIE    67      32.978  64.567  56.886  1.00  0.00           C
ATOM    679  HA  HIE    67      33.098  64.574  57.969  1.00  0.00           H
ATOM    680  CB  HIE    67      33.088  65.987  56.367  1.00  0.00           C
ATOM    681  HB2 HIE    67      32.289  66.537  56.865  1.00  0.00           H
ATOM    682  HB3 HIE    67      34.107  66.296  56.600  1.00  0.00           H
ATOM    683  CG  HIE    67      33.041  66.102  54.868  1.00  0.00           C
ATOM    684  ND1 HIE    67      33.551  65.193  53.961  1.00  0.00           N
ATOM    685  CE1 HIE    67      32.727  65.336  52.907  1.00  0.00           C
ATOM    686  HE1 HIE    67      33.028  64.869  51.981  1.00  0.00           H
ATOM    687  NE2 HIE    67      31.834  66.345  53.030  1.00  0.00           N
ATOM    688  HE2 HIE    67      31.160  66.588  52.318  1.00  0.00           H
ATOM    689  CD2 HIE    67      31.998  66.843  54.278  1.00  0.00           C
ATOM    690  HD2 HIE    67      31.345  67.597  54.692  1.00  0.00           H
ATOM    691  C   HIE    67      31.664  63.795  56.456  1.00  0.00           C
ATOM    692  O   HIE    67      30.644  64.096  57.188  1.00  0.00           O
ATOM    693  N   LEU    68      31.558  63.075  55.334  1.00  0.00           N
ATOM    694  H   LEU    68      32.235  63.203  54.595  1.00  0.00           H
ATOM    695  CA  LEU    68      30.344  62.343  54.902  1.00  0.00           C
ATOM    696  HA  LEU    68      29.452  62.949  55.063  1.00  0.00           H
ATOM    697  CB  LEU    68      30.363  62.021  53.401  1.00  0.00           C
ATOM    698  HB2 LEU    68      31.404  61.909  53.100  1.00  0.00           H
ATOM    699  HB3 LEU    68      29.849  61.076  53.229  1.00  0.00           H
ATOM    700  CG  LEU    68      29.791  62.992  52.386  1.00  0.00           C
ATOM    701  HG  LEU    68      30.105  63.991  52.689  1.00  0.00           H
ATOM    702  CD1 LEU    68      30.417  62.755  50.965  1.00  0.00           C
ATOM    703 HD11 LEU    68      30.244  61.711  50.704  1.00  0.00           H
ATOM    704 HD12 LEU    68      29.978  63.376  50.184  1.00  0.00           H
ATOM    705 HD13 LEU    68      31.498  62.851  51.059  1.00  0.00           H
ATOM    706  CD2 LEU    68      28.292  62.917  52.252  1.00  0.00           C
ATOM    707 HD21 LEU    68      28.073  63.983  52.190  1.00  0.00           H
ATOM    708 HD22 LEU    68      27.895  62.534  51.311  1.00  0.00           H
ATOM    709 HD23 LEU    68      27.756  62.587  53.142  1.00  0.00           H
ATOM    710  C   LEU    68      30.163  61.162  55.820  1.00  0.00           C
ATOM    711  O   LEU    68      29.014  60.973  56.213  1.00  0.00           O
ATOM    712  N   PHE    69      31.171  60.413  56.084  1.00  0.00           N
ATOM    713  H   PHE    69      32.125  60.645  55.846  1.00  0.00           H
ATOM    714  CA  PHE    69      31.219  59.145  56.813  1.00  0.00           C
ATOM    715  HA  PHE    69      30.338  58.549  56.576  1.00  0.00           H
ATOM    716  CB  PHE    69      32.602  58.465  56.439  1.00  0.00           C
ATOM    717  HB2 PHE    69      33.376  59.210  56.256  1.00  0.00           H
ATOM    718  HB3 PHE    69      32.964  57.875  57.281  1.00  0.00           H
ATOM    719  CG  PHE    69      32.627  57.667  55.154  1.00  0.00           C
ATOM    720  CD1 PHE    69      33.001  58.210  53.933  1.00  0.00           C
ATOM    721  HD1 PHE    69      33.383  59.219  53.985  1.00  0.00           H
ATOM    722  CE1 PHE    69      32.692  57.468  52.775  1.00  0.00           C
ATOM    723  HE1 PHE    69      32.716  57.919  51.794  1.00  0.00           H
ATOM    724  CZ  PHE    69      32.353  56.092  52.817  1.00  0.00           C
ATOM    725  HZ  PHE    69      32.090  55.538  51.928  1.00  0.00           H
ATOM    726  CE2 PHE    69      32.323  55.444  54.030  1.00  0.00           C
ATOM    727  HE2 PHE    69      32.290  54.366  54.082  1.00  0.00           H
ATOM    728  CD2 PHE    69      32.304  56.256  55.206  1.00  0.00           C
ATOM    729  HD2 PHE    69      32.091  55.781  56.152  1.00  0.00           H
ATOM    730  C   PHE    69      31.055  59.343  58.322  1.00  0.00           C
ATOM    731  O   PHE    69      30.730  58.367  59.043  1.00  0.00           O
ATOM    732  N   LYS    70      31.287  60.507  58.924  1.00  0.00           N
ATOM    733  H   LYS    70      31.769  61.198  58.367  1.00  0.00           H
ATOM    734  CA  LYS    70      31.361  60.691  60.376  1.00  0.00           C
ATOM    735  HA  LYS    70      32.132  60.047  60.797  1.00  0.00           H
ATOM    736  CB  LYS    70      31.761  62.127  60.689  1.00  0.00           C
ATOM    737  HB2 LYS    70      32.845  62.227  60.618  1.00  0.00           H
ATOM    738  HB3 LYS    70      31.444  62.875  59.962  1.00  0.00           H
ATOM    739  CG  LYS    70      31.354  62.585  62.126  1.00  0.00           C
ATOM    740  HG2 LYS    70      30.282  62.753  62.233  1.00  0.00           H
ATOM    741  HG3 LYS    70      31.696  61.847  62.851  1.00  0.00           H
ATOM    742  CD  LYS    70      32.061  63.902  62.594  1.00  0.00           C
ATOM    743  HD2 LYS    70      33.084  64.085  62.265  1.00  0.00           H
ATOM    744  HD3 LYS    70      31.615  64.761  62.092  1.00  0.00           H
ATOM    745  CE  LYS    70      32.048  64.177  64.090  1.00  0.00           C
ATOM    746  HE2 LYS    70      32.732  63.532  64.640  1.00  0.00           H
ATOM    747  HE3 LYS    70      32.320  65.219  64.263  1.00  0.00           H
ATOM    748  NZ  LYS    70      30.721  63.922  64.686  1.00  0.00           N
ATOM    749  HZ1 LYS    70      30.618  62.936  64.880  1.00  0.00           H
ATOM    750  HZ2 LYS    70      30.570  64.330  65.598  1.00  0.00           H
ATOM    751  HZ3 LYS    70      29.950  64.190  64.092  1.00  0.00           H
ATOM    752  C   LYS    70      30.075  60.189  61.095  1.00  0.00           C
ATOM    753  O   LYS    70      29.004  60.706  60.950  1.00  0.00           O
ATOM    754  N   ASP    71      30.148  59.138  61.917  1.00  0.00           N
ATOM    755  H   ASP    71      31.063  58.711  61.935  1.00  0.00           H
ATOM    756  CA  ASP    71      29.062  58.567  62.776  1.00  0.00           C
ATOM    757  HA  ASP    71      29.391  57.649  63.263  1.00  0.00           H
ATOM    758  CB  ASP    71      28.762  59.457  64.036  1.00  0.00           C
ATOM    759  HB2 ASP    71      28.317  60.441  63.884  1.00  0.00           H
ATOM    760  HB3 ASP    71      28.050  59.007  64.728  1.00  0.00           H
ATOM    761  CG  ASP    71      30.097  59.728  64.798  1.00  0.00           C
ATOM    762  OD1 ASP    71      30.581  60.909  64.825  1.00  0.00           O
ATOM    763  OD2 ASP    71      30.759  58.712  65.156  1.00  0.00           O
ATOM    764  C   ASP    71      27.856  58.021  61.895  1.00  0.00           C
ATOM    765  O   ASP    71      26.756  57.814  62.400  1.00  0.00           O
ATOM    766  N   LYS    72      28.077  57.638  60.627  1.00  0.00           N
ATOM    767  H   LYS    72      29.031  57.605  60.298  1.00  0.00           H
ATOM    768  CA  LYS    72      27.131  57.027  59.721  1.00  0.00           C
ATOM    769  HA  LYS    72      26.092  57.275  59.940  1.00  0.00           H
ATOM    770  CB  LYS    72      27.327  57.567  58.326  1.00  0.00           C
ATOM    771  HB2 LYS    72      28.371  57.746  58.073  1.00  0.00           H
ATOM    772  HB3 LYS    72      27.040  56.807  57.599  1.00  0.00           H
ATOM    773  CG  LYS    72      26.569  58.807  57.968  1.00  0.00           C
ATOM    774  HG2 LYS    72      26.998  59.074  57.002  1.00  0.00           H
ATOM    775  HG3 LYS    72      25.500  58.600  57.919  1.00  0.00           H
ATOM    776  CD  LYS    72      26.811  60.014  58.853  1.00  0.00           C
ATOM    777  HD2 LYS    72      26.656  59.773  59.905  1.00  0.00           H
ATOM    778  HD3 LYS    72      27.777  60.474  58.645  1.00  0.00           H
ATOM    779  CE  LYS    72      25.789  61.111  58.537  1.00  0.00           C
ATOM    780  HE2 LYS    72      24.797  60.659  58.535  1.00  0.00           H
ATOM    781  HE3 LYS    72      25.819  61.823  59.363  1.00  0.00           H
ATOM    782  NZ  LYS    72      26.055  61.798  57.217  1.00  0.00           N
ATOM    783  HZ1 LYS    72      26.927  62.306  57.253  1.00  0.00           H
ATOM    784  HZ2 LYS    72      26.058  61.248  56.371  1.00  0.00           H
ATOM    785  HZ3 LYS    72      25.423  62.584  57.159  1.00  0.00           H
ATOM    786  C   LYS    72      27.381  55.504  59.851  1.00  0.00           C
ATOM    787  O   LYS    72      28.440  55.014  60.254  1.00  0.00           O
ATOM    788  N   VAL    73      26.402  54.711  59.477  1.00  0.00           N
ATOM    789  H   VAL    73      25.490  55.089  59.266  1.00  0.00           H
ATOM    790  CA  VAL    73      26.601  53.282  59.213  1.00  0.00           C
ATOM    791  HA  VAL    73      27.368  52.880  59.875  1.00  0.00           H
ATOM    792  CB  VAL    73      25.177  52.597  59.530  1.00  0.00           C
ATOM    793  HB  VAL    73      24.431  53.114  58.927  1.00  0.00           H
ATOM    794  CG1 VAL    73      25.184  50.998  59.281  1.00  0.00           C
ATOM    795 HG11 VAL    73      24.168  50.682  59.518  1.00  0.00           H
ATOM    796 HG12 VAL    73      25.350  50.795  58.223  1.00  0.00           H
ATOM    797 HG13 VAL    73      25.930  50.482  59.886  1.00  0.00           H
ATOM    798  CG2 VAL    73      24.735  52.801  60.981  1.00  0.00           C
ATOM    799 HG21 VAL    73      25.608  52.611  61.606  1.00  0.00           H
ATOM    800 HG22 VAL    73      24.492  53.857  61.098  1.00  0.00           H
ATOM    801 HG23 VAL    73      23.811  52.281  61.234  1.00  0.00           H
ATOM    802  C   VAL    73      27.115  53.044  57.783  1.00  0.00           C
ATOM    803  O   VAL    73      26.773  53.842  56.906  1.00  0.00           O
ATOM    804  N   VAL    74      27.979  52.057  57.564  1.00  0.00           N
ATOM    805  H   VAL    74      28.362  51.551  58.350  1.00  0.00           H
ATOM    806  CA  VAL    74      28.412  51.530  56.241  1.00  0.00           C
ATOM    807  HA  VAL    74      27.942  52.115  55.450  1.00  0.00           H
ATOM    808  CB  VAL    74      29.909  51.888  56.080  1.00  0.00           C
ATOM    809  HB  VAL    74      30.475  51.295  56.797  1.00  0.00           H
ATOM    810  CG1 VAL    74      30.668  51.505  54.773  1.00  0.00           C
ATOM    811 HG11 VAL    74      30.484  50.490  54.420  1.00  0.00           H
ATOM    812 HG12 VAL    74      30.565  52.372  54.121  1.00  0.00           H
ATOM    813 HG13 VAL    74      31.743  51.474  54.953  1.00  0.00           H
ATOM    814  CG2 VAL    74      30.353  53.377  56.397  1.00  0.00           C
ATOM    815 HG21 VAL    74      30.048  53.909  55.496  1.00  0.00           H
ATOM    816 HG22 VAL    74      29.737  53.852  57.160  1.00  0.00           H
ATOM    817 HG23 VAL    74      31.433  53.471  56.510  1.00  0.00           H
ATOM    818  C   VAL    74      28.038  50.100  55.942  1.00  0.00           C
ATOM    819  O   VAL    74      28.439  49.188  56.718  1.00  0.00           O
ATOM    820  N   LEU    75      27.646  49.860  54.670  1.00  0.00           N
ATOM    821  H   LEU    75      27.445  50.655  54.081  1.00  0.00           H
ATOM    822  CA  LEU    75      27.878  48.525  54.059  1.00  0.00           C
ATOM    823  HA  LEU    75      28.150  47.878  54.893  1.00  0.00           H
ATOM    824  CB  LEU    75      26.627  48.001  53.332  1.00  0.00           C
ATOM    825  HB2 LEU    75      25.780  47.987  54.018  1.00  0.00           H
ATOM    826  HB3 LEU    75      26.317  48.769  52.623  1.00  0.00           H
ATOM    827  CG  LEU    75      26.772  46.660  52.628  1.00  0.00           C
ATOM    828  HG  LEU    75      27.453  46.788  51.787  1.00  0.00           H
ATOM    829  CD1 LEU    75      27.121  45.434  53.372  1.00  0.00           C
ATOM    830 HD11 LEU    75      28.021  45.637  53.952  1.00  0.00           H
ATOM    831 HD12 LEU    75      26.316  44.971  53.943  1.00  0.00           H
ATOM    832 HD13 LEU    75      27.366  44.592  52.724  1.00  0.00           H
ATOM    833  CD2 LEU    75      25.438  46.273  51.982  1.00  0.00           C
ATOM    834 HD21 LEU    75      25.507  45.337  51.427  1.00  0.00           H
ATOM    835 HD22 LEU    75      24.646  46.182  52.725  1.00  0.00           H
ATOM    836 HD23 LEU    75      25.099  46.981  51.226  1.00  0.00           H
ATOM    837  C   LEU    75      29.105  48.606  53.067  1.00  0.00           C
ATOM    838  O   LEU    75      29.189  49.633  52.345  1.00  0.00           O
ATOM    839  N   ASP    76      29.963  47.591  52.949  1.00  0.00           N
ATOM    840  H   ASP    76      29.761  46.781  53.518  1.00  0.00           H
ATOM    841  CA  ASP    76      30.799  47.173  51.778  1.00  0.00           C
ATOM    842  HA  ASP    76      30.702  47.896  50.968  1.00  0.00           H
ATOM    843  CB  ASP    76      32.265  47.043  52.141  1.00  0.00           C
ATOM    844  HB2 ASP    76      32.562  48.049  52.437  1.00  0.00           H
ATOM    845  HB3 ASP    76      32.431  46.246  52.866  1.00  0.00           H
ATOM    846  CG  ASP    76      33.094  46.822  50.911  1.00  0.00           C
ATOM    847  OD1 ASP    76      34.207  46.243  51.065  1.00  0.00           O
ATOM    848  OD2 ASP    76      32.719  47.292  49.820  1.00  0.00           O
ATOM    849  C   ASP    76      30.296  45.829  51.083  1.00  0.00           C
ATOM    850  O   ASP    76      30.105  44.689  51.638  1.00  0.00           O
ATOM    851  N   VAL    77      30.299  45.793  49.692  1.00  0.00           N
ATOM    852  H   VAL    77      30.445  46.736  49.361  1.00  0.00           H
ATOM    853  CA  VAL    77      29.592  44.722  48.924  1.00  0.00           C
ATOM    854  HA  VAL    77      29.108  44.106  49.682  1.00  0.00           H
ATOM    855  CB  VAL    77      28.556  45.269  47.847  1.00  0.00           C
ATOM    856  HB  VAL    77      28.927  45.912  47.049  1.00  0.00           H
ATOM    857  CG1 VAL    77      27.792  44.079  47.216  1.00  0.00           C
ATOM    858 HG11 VAL    77      28.481  43.554  46.554  1.00  0.00           H
ATOM    859 HG12 VAL    77      27.563  43.385  48.024  1.00  0.00           H
ATOM    860 HG13 VAL    77      26.964  44.314  46.547  1.00  0.00           H
ATOM    861  CG2 VAL    77      27.577  46.103  48.687  1.00  0.00           C
ATOM    862 HG21 VAL    77      26.621  46.154  48.165  1.00  0.00           H
ATOM    863 HG22 VAL    77      27.370  45.601  49.632  1.00  0.00           H
ATOM    864 HG23 VAL    77      27.921  47.124  48.853  1.00  0.00           H
ATOM    865  C   VAL    77      30.669  43.940  48.174  1.00  0.00           C
ATOM    866  O   VAL    77      31.587  44.591  47.564  1.00  0.00           O
ATOM    867  N   GLY    78      30.704  42.577  48.262  1.00  0.00           N
ATOM    868  H   GLY    78      29.968  42.161  48.814  1.00  0.00           H
ATOM    869  CA  GLY    78      31.781  41.684  47.819  1.00  0.00           C
ATOM    870  HA2 GLY    78      31.411  40.693  48.081  1.00  0.00           H
ATOM    871  HA3 GLY    78      31.813  41.651  46.730  1.00  0.00           H
ATOM    872  C   GLY    78      33.107  42.087  48.502  1.00  0.00           C
ATOM    873  O   GLY    78      34.095  42.296  47.876  1.00  0.00           O
ATOM    874  N   SER    79      33.088  42.358  49.779  1.00  0.00           N
ATOM    875  H   SER    79      32.275  42.196  50.356  1.00  0.00           H
ATOM    876  CA  SER    79      34.188  43.017  50.541  1.00  0.00           C
ATOM    877  HA  SER    79      34.431  43.976  50.083  1.00  0.00           H
ATOM    878  CB  SER    79      33.576  43.405  51.935  1.00  0.00           C
ATOM    879  HB2 SER    79      34.474  43.683  52.488  1.00  0.00           H
ATOM    880  HB3 SER    79      32.806  44.176  51.976  1.00  0.00           H
ATOM    881  OG  SER    79      32.982  42.227  52.511  1.00  0.00           O
ATOM    882  HG  SER    79      33.677  41.661  52.857  1.00  0.00           H
ATOM    883  C   SER    79      35.526  42.389  50.585  1.00  0.00           C
ATOM    884  O   SER    79      36.592  42.994  50.825  1.00  0.00           O
ATOM    885  N   GLY    80      35.437  41.019  50.508  1.00  0.00           N
ATOM    886  H   GLY    80      34.511  40.685  50.281  1.00  0.00           H
ATOM    887  CA  GLY    80      36.545  40.211  49.986  1.00  0.00           C
ATOM    888  HA2 GLY    80      36.223  39.225  49.652  1.00  0.00           H
ATOM    889  HA3 GLY    80      36.810  40.699  49.048  1.00  0.00           H
ATOM    890  C   GLY    80      37.738  40.085  50.989  1.00  0.00           C
ATOM    891  O   GLY    80      37.531  39.567  52.062  1.00  0.00           O
ATOM    892  N   THR    81      38.785  40.798  50.692  1.00  0.00           N
ATOM    893  H   THR    81      38.927  41.158  49.759  1.00  0.00           H
ATOM    894  CA  THR    81      40.004  40.853  51.456  1.00  0.00           C
ATOM    895  HA  THR    81      40.027  39.856  51.894  1.00  0.00           H
ATOM    896  CB  THR    81      41.264  41.117  50.597  1.00  0.00           C
ATOM    897  HB  THR    81      42.196  41.112  51.163  1.00  0.00           H
ATOM    898  CG2 THR    81      41.538  40.025  49.556  1.00  0.00           C
ATOM    899 HG21 THR    81      40.729  40.080  48.827  1.00  0.00           H
ATOM    900 HG22 THR    81      42.463  40.148  48.992  1.00  0.00           H
ATOM    901 HG23 THR    81      41.522  39.055  50.053  1.00  0.00           H
ATOM    902  OG1 THR    81      41.087  42.400  50.052  1.00  0.00           O
ATOM    903  HG1 THR    81      40.285  42.491  49.533  1.00  0.00           H
ATOM    904  C   THR    81      40.028  41.786  52.673  1.00  0.00           C
ATOM    905  O   THR    81      41.050  41.788  53.262  1.00  0.00           O
ATOM    906  N   GLY    82      39.028  42.622  52.907  1.00  0.00           N
ATOM    907  H   GLY    82      38.296  42.597  52.211  1.00  0.00           H
ATOM    908  CA  GLY    82      38.871  43.302  54.201  1.00  0.00           C
ATOM    909  HA2 GLY    82      37.833  43.196  54.516  1.00  0.00           H
ATOM    910  HA3 GLY    82      39.467  42.728  54.911  1.00  0.00           H
ATOM    911  C   GLY    82      39.271  44.723  54.345  1.00  0.00           C
ATOM    912  O   GLY    82      39.011  45.340  55.369  1.00  0.00           O
ATOM    913  N   ILE    83      39.775  45.291  53.269  1.00  0.00           N
ATOM    914  H   ILE    83      40.271  44.627  52.691  1.00  0.00           H
ATOM    915  CA  ILE    83      40.630  46.439  53.325  1.00  0.00           C
ATOM    916  HA  ILE    83      41.023  46.380  54.340  1.00  0.00           H
ATOM    917  CB  ILE    83      41.851  46.376  52.351  1.00  0.00           C
ATOM    918  HB  ILE    83      42.265  45.382  52.521  1.00  0.00           H
ATOM    919  CG2 ILE    83      41.364  46.314  50.925  1.00  0.00           C
ATOM    920 HG21 ILE    83      40.909  45.350  50.701  1.00  0.00           H
ATOM    921 HG22 ILE    83      40.667  47.134  50.752  1.00  0.00           H
ATOM    922 HG23 ILE    83      42.182  46.487  50.224  1.00  0.00           H
ATOM    923  CG1 ILE    83      42.888  47.416  52.604  1.00  0.00           C
ATOM    924 HG12 ILE    83      43.647  47.298  51.830  1.00  0.00           H
ATOM    925 HG13 ILE    83      42.406  48.381  52.445  1.00  0.00           H
ATOM    926  CD1 ILE    83      43.624  47.354  53.979  1.00  0.00           C
ATOM    927 HD11 ILE    83      44.316  48.190  53.879  1.00  0.00           H
ATOM    928 HD12 ILE    83      42.977  47.500  54.844  1.00  0.00           H
ATOM    929 HD13 ILE    83      44.259  46.474  54.077  1.00  0.00           H
ATOM    930  C   ILE    83      39.877  47.849  53.190  1.00  0.00           C
ATOM    931  O   ILE    83      40.076  48.700  54.145  1.00  0.00           O
ATOM    932  N   LEU    84      38.877  47.933  52.389  1.00  0.00           N
ATOM    933  H   LEU    84      38.550  47.065  51.988  1.00  0.00           H
ATOM    934  CA  LEU    84      37.947  49.032  52.171  1.00  0.00           C
ATOM    935  HA  LEU    84      38.647  49.866  52.223  1.00  0.00           H
ATOM    936  CB  LEU    84      37.225  49.001  50.814  1.00  0.00           C
ATOM    937  HB2 LEU    84      36.415  48.273  50.873  1.00  0.00           H
ATOM    938  HB3 LEU    84      36.771  49.990  50.750  1.00  0.00           H
ATOM    939  CG  LEU    84      37.991  48.586  49.512  1.00  0.00           C
ATOM    940  HG  LEU    84      38.225  47.532  49.659  1.00  0.00           H
ATOM    941  CD1 LEU    84      37.033  48.703  48.405  1.00  0.00           C
ATOM    942 HD11 LEU    84      36.114  48.153  48.606  1.00  0.00           H
ATOM    943 HD12 LEU    84      36.799  49.758  48.269  1.00  0.00           H
ATOM    944 HD13 LEU    84      37.445  48.412  47.438  1.00  0.00           H
ATOM    945  CD2 LEU    84      39.200  49.445  49.288  1.00  0.00           C
ATOM    946 HD21 LEU    84      38.978  50.428  48.874  1.00  0.00           H
ATOM    947 HD22 LEU    84      39.649  49.730  50.240  1.00  0.00           H
ATOM    948 HD23 LEU    84      39.851  48.918  48.591  1.00  0.00           H
ATOM    949  C   LEU    84      36.902  49.240  53.372  1.00  0.00           C
ATOM    950  O   LEU    84      36.421  50.349  53.630  1.00  0.00           O
ATOM    951  N   CYS    85      36.621  48.117  54.042  1.00  0.00           N
ATOM    952  H   CYS    85      37.076  47.280  53.705  1.00  0.00           H
ATOM    953  CA  CYS    85      35.860  48.051  55.279  1.00  0.00           C
ATOM    954  HA  CYS    85      34.862  48.462  55.131  1.00  0.00           H
ATOM    955  CB  CYS    85      35.724  46.625  55.651  1.00  0.00           C
ATOM    956  HB2 CYS    85      36.670  46.151  55.911  1.00  0.00           H
ATOM    957  HB3 CYS    85      35.176  46.654  56.592  1.00  0.00           H
ATOM    958  SG  CYS    85      34.879  45.410  54.666  1.00  0.00           S
ATOM    959  HG  CYS    85      35.906  45.253  53.825  1.00  0.00           H
ATOM    960  C   CYS    85      36.644  48.836  56.377  1.00  0.00           C
ATOM    961  O   CYS    85      36.115  49.628  57.104  1.00  0.00           O
ATOM    962  N   MET    86      37.912  48.417  56.511  1.00  0.00           N
ATOM    963  H   MET    86      38.261  47.963  55.679  1.00  0.00           H
ATOM    964  CA  MET    86      38.893  48.939  57.544  1.00  0.00           C
ATOM    965  HA  MET    86      38.285  48.923  58.449  1.00  0.00           H
ATOM    966  CB  MET    86      40.113  48.015  57.622  1.00  0.00           C
ATOM    967  HB2 MET    86      39.635  47.044  57.757  1.00  0.00           H
ATOM    968  HB3 MET    86      40.682  48.053  56.693  1.00  0.00           H
ATOM    969  CG  MET    86      40.975  48.314  58.888  1.00  0.00           C
ATOM    970  HG2 MET    86      40.300  48.286  59.743  1.00  0.00           H
ATOM    971  HG3 MET    86      41.670  47.486  59.027  1.00  0.00           H
ATOM    972  SD  MET    86      41.953  49.880  58.898  1.00  0.00           S
ATOM    973  CE  MET    86      43.223  49.484  57.622  1.00  0.00           C
ATOM    974  HE1 MET    86      42.906  49.103  56.652  1.00  0.00           H
ATOM    975  HE2 MET    86      43.819  50.331  57.283  1.00  0.00           H
ATOM    976  HE3 MET    86      43.902  48.708  57.977  1.00  0.00           H
ATOM    977  C   MET    86      39.112  50.400  57.314  1.00  0.00           C
ATOM    978  O   MET    86      38.928  51.270  58.154  1.00  0.00           O
ATOM    979  N   PHE    87      39.313  50.779  56.077  1.00  0.00           N
ATOM    980  H   PHE    87      39.296  50.028  55.402  1.00  0.00           H
ATOM    981  CA  PHE    87      39.443  52.137  55.600  1.00  0.00           C
ATOM    982  HA  PHE    87      40.285  52.498  56.191  1.00  0.00           H
ATOM    983  CB  PHE    87      39.715  52.188  54.096  1.00  0.00           C
ATOM    984  HB2 PHE    87      39.159  51.376  53.627  1.00  0.00           H
ATOM    985  HB3 PHE    87      39.402  53.077  53.549  1.00  0.00           H
ATOM    986  CG  PHE    87      41.154  51.921  53.676  1.00  0.00           C
ATOM    987  CD1 PHE    87      41.377  51.422  52.363  1.00  0.00           C
ATOM    988  HD1 PHE    87      40.569  51.422  51.646  1.00  0.00           H
ATOM    989  CE1 PHE    87      42.620  50.939  52.006  1.00  0.00           C
ATOM    990  HE1 PHE    87      42.669  50.371  51.089  1.00  0.00           H
ATOM    991  CZ  PHE    87      43.567  50.707  52.984  1.00  0.00           C
ATOM    992  HZ  PHE    87      44.415  50.069  52.784  1.00  0.00           H
ATOM    993  CE2 PHE    87      43.407  51.210  54.273  1.00  0.00           C
ATOM    994  HE2 PHE    87      44.244  51.160  54.953  1.00  0.00           H
ATOM    995  CD2 PHE    87      42.208  51.895  54.577  1.00  0.00           C
ATOM    996  HD2 PHE    87      42.183  52.462  55.496  1.00  0.00           H
ATOM    997  C   PHE    87      38.250  53.098  55.942  1.00  0.00           C
ATOM    998  O   PHE    87      38.418  54.011  56.675  1.00  0.00           O
ATOM    999  N   ALA    88      36.989  52.576  55.770  1.00  0.00           N
ATOM   1000  H   ALA    88      37.029  51.812  55.111  1.00  0.00           H
ATOM   1001  CA  ALA    88      35.757  53.247  56.051  1.00  0.00           C
ATOM   1002  HA  ALA    88      35.815  54.201  55.528  1.00  0.00           H
ATOM   1003  CB  ALA    88      34.509  52.441  55.487  1.00  0.00           C
ATOM   1004  HB1 ALA    88      33.574  52.884  55.832  1.00  0.00           H
ATOM   1005  HB2 ALA    88      34.518  52.512  54.399  1.00  0.00           H
ATOM   1006  HB3 ALA    88      34.660  51.406  55.793  1.00  0.00           H
ATOM   1007  C   ALA    88      35.549  53.548  57.509  1.00  0.00           C
ATOM   1008  O   ALA    88      35.110  54.620  57.923  1.00  0.00           O
ATOM   1009  N   ALA    89      35.754  52.537  58.356  1.00  0.00           N
ATOM   1010  H   ALA    89      35.886  51.615  57.966  1.00  0.00           H
ATOM   1011  CA  ALA    89      35.780  52.688  59.816  1.00  0.00           C
ATOM   1012  HA  ALA    89      34.783  53.053  60.063  1.00  0.00           H
ATOM   1013  CB  ALA    89      36.223  51.345  60.447  1.00  0.00           C
ATOM   1014  HB1 ALA    89      35.486  50.551  60.323  1.00  0.00           H
ATOM   1015  HB2 ALA    89      37.183  50.976  60.088  1.00  0.00           H
ATOM   1016  HB3 ALA    89      36.367  51.509  61.515  1.00  0.00           H
ATOM   1017  C   ALA    89      36.826  53.782  60.250  1.00  0.00           C
ATOM   1018  O   ALA    89      36.633  54.432  61.296  1.00  0.00           O
ATOM   1019  N   LYS    90      37.986  53.831  59.584  1.00  0.00           N
ATOM   1020  H   LYS    90      38.173  53.261  58.771  1.00  0.00           H
ATOM   1021  CA  LYS    90      38.966  54.883  59.861  1.00  0.00           C
ATOM   1022  HA  LYS    90      39.031  54.932  60.948  1.00  0.00           H
ATOM   1023  CB  LYS    90      40.367  54.547  59.162  1.00  0.00           C
ATOM   1024  HB2 LYS    90      40.288  53.943  58.258  1.00  0.00           H
ATOM   1025  HB3 LYS    90      40.808  55.480  58.812  1.00  0.00           H
ATOM   1026  CG  LYS    90      41.382  53.907  60.151  1.00  0.00           C
ATOM   1027  HG2 LYS    90      41.450  54.521  61.049  1.00  0.00           H
ATOM   1028  HG3 LYS    90      40.916  52.965  60.439  1.00  0.00           H
ATOM   1029  CD  LYS    90      42.778  53.613  59.622  1.00  0.00           C
ATOM   1030  HD2 LYS    90      42.645  53.129  58.655  1.00  0.00           H
ATOM   1031  HD3 LYS    90      43.392  54.514  59.588  1.00  0.00           H
ATOM   1032  CE  LYS    90      43.467  52.600  60.520  1.00  0.00           C
ATOM   1033  HE2 LYS    90      42.790  51.770  60.723  1.00  0.00           H
ATOM   1034  HE3 LYS    90      44.414  52.266  60.096  1.00  0.00           H
ATOM   1035  NZ  LYS    90      43.871  53.079  61.917  1.00  0.00           N
ATOM   1036  HZ1 LYS    90      44.880  53.036  61.915  1.00  0.00           H
ATOM   1037  HZ2 LYS    90      43.761  54.074  62.051  1.00  0.00           H
ATOM   1038  HZ3 LYS    90      43.447  52.468  62.601  1.00  0.00           H
ATOM   1039  C   LYS    90      38.506  56.271  59.388  1.00  0.00           C
ATOM   1040  O   LYS    90      38.851  57.300  59.939  1.00  0.00           O
ATOM   1041  N   ALA    91      37.899  56.321  58.221  1.00  0.00           N
ATOM   1042  H   ALA    91      37.616  55.431  57.835  1.00  0.00           H
ATOM   1043  CA  ALA    91      37.345  57.570  57.620  1.00  0.00           C
ATOM   1044  HA  ALA    91      38.148  58.299  57.512  1.00  0.00           H
ATOM   1045  CB  ALA    91      36.937  57.292  56.190  1.00  0.00           C
ATOM   1046  HB1 ALA    91      35.969  56.790  56.216  1.00  0.00           H
ATOM   1047  HB2 ALA    91      36.750  58.187  55.596  1.00  0.00           H
ATOM   1048  HB3 ALA    91      37.640  56.564  55.785  1.00  0.00           H
ATOM   1049  C   ALA    91      36.182  58.154  58.467  1.00  0.00           C
ATOM   1050  O   ALA    91      36.188  59.396  58.612  1.00  0.00           O
ATOM   1051  N   GLY    92      35.476  57.420  59.239  1.00  0.00           N
ATOM   1052  H   GLY    92      35.509  56.411  59.202  1.00  0.00           H
ATOM   1053  CA  GLY    92      34.692  58.021  60.332  1.00  0.00           C
ATOM   1054  HA2 GLY    92      35.424  58.333  61.077  1.00  0.00           H
ATOM   1055  HA3 GLY    92      34.206  58.937  59.994  1.00  0.00           H
ATOM   1056  C   GLY    92      33.573  57.140  60.972  1.00  0.00           C
ATOM   1057  O   GLY    92      33.062  57.497  62.018  1.00  0.00           O
ATOM   1058  N   ALA    93      33.129  56.048  60.279  1.00  0.00           N
ATOM   1059  H   ALA    93      33.695  55.648  59.545  1.00  0.00           H
ATOM   1060  CA  ALA    93      31.821  55.453  60.434  1.00  0.00           C
ATOM   1061  HA  ALA    93      31.144  56.301  60.332  1.00  0.00           H
ATOM   1062  CB  ALA    93      31.717  54.366  59.308  1.00  0.00           C
ATOM   1063  HB1 ALA    93      31.434  54.851  58.374  1.00  0.00           H
ATOM   1064  HB2 ALA    93      32.669  53.892  59.067  1.00  0.00           H
ATOM   1065  HB3 ALA    93      30.886  53.680  59.470  1.00  0.00           H
ATOM   1066  C   ALA    93      31.744  54.782  61.759  1.00  0.00           C
ATOM   1067  O   ALA    93      32.690  54.027  62.170  1.00  0.00           O
ATOM   1068  N   ARG    94      30.585  54.949  62.430  1.00  0.00           N
ATOM   1069  H   ARG    94      30.018  55.687  62.039  1.00  0.00           H
ATOM   1070  CA  ARG    94      30.225  54.290  63.712  1.00  0.00           C
ATOM   1071  HA  ARG    94      31.042  54.358  64.429  1.00  0.00           H
ATOM   1072  CB  ARG    94      28.960  54.821  64.453  1.00  0.00           C
ATOM   1073  HB2 ARG    94      28.990  54.473  65.486  1.00  0.00           H
ATOM   1074  HB3 ARG    94      29.005  55.910  64.480  1.00  0.00           H
ATOM   1075  CG  ARG    94      27.587  54.374  63.805  1.00  0.00           C
ATOM   1076  HG2 ARG    94      27.475  54.727  62.780  1.00  0.00           H
ATOM   1077  HG3 ARG    94      27.502  53.287  63.825  1.00  0.00           H
ATOM   1078  CD  ARG    94      26.527  54.893  64.763  1.00  0.00           C
ATOM   1079  HD2 ARG    94      26.423  55.945  65.030  1.00  0.00           H
ATOM   1080  HD3 ARG    94      25.597  54.662  64.246  1.00  0.00           H
ATOM   1081  NE  ARG    94      26.508  54.261  66.114  1.00  0.00           N
ATOM   1082  HE  ARG    94      26.916  53.341  66.036  1.00  0.00           H
ATOM   1083  CZ  ARG    94      25.616  54.431  67.036  1.00  0.00           C
ATOM   1084  NH1 ARG    94      25.347  53.510  67.875  1.00  0.00           N
ATOM   1085 HH11 ARG    94      25.844  52.633  67.937  1.00  0.00           H
ATOM   1086 HH12 ARG    94      25.075  53.759  68.815  1.00  0.00           H
ATOM   1087  NH2 ARG    94      24.884  55.542  67.114  1.00  0.00           N
ATOM   1088 HH21 ARG    94      24.003  55.456  67.600  1.00  0.00           H
ATOM   1089 HH22 ARG    94      25.224  56.446  66.817  1.00  0.00           H
ATOM   1090  C   ARG    94      30.073  52.789  63.573  1.00  0.00           C
ATOM   1091  O   ARG    94      29.978  52.134  64.615  1.00  0.00           O
ATOM   1092  N   LYS    95      29.834  52.204  62.405  1.00  0.00           N
ATOM   1093  H   LYS    95      29.936  52.831  61.620  1.00  0.00           H
ATOM   1094  CA  LYS    95      29.723  50.765  62.146  1.00  0.00           C
ATOM   1095  HA  LYS    95      30.588  50.261  62.578  1.00  0.00           H
ATOM   1096  CB  LYS    95      28.314  50.172  62.667  1.00  0.00           C
ATOM   1097  HB2 LYS    95      28.064  50.637  63.620  1.00  0.00           H
ATOM   1098  HB3 LYS    95      27.556  50.378  61.911  1.00  0.00           H
ATOM   1099  CG  LYS    95      28.302  48.653  62.801  1.00  0.00           C
ATOM   1100  HG2 LYS    95      27.280  48.275  62.770  1.00  0.00           H
ATOM   1101  HG3 LYS    95      28.773  48.196  61.931  1.00  0.00           H
ATOM   1102  CD  LYS    95      29.062  48.173  63.988  1.00  0.00           C
ATOM   1103  HD2 LYS    95      30.028  48.670  64.075  1.00  0.00           H
ATOM   1104  HD3 LYS    95      28.413  48.400  64.834  1.00  0.00           H
ATOM   1105  CE  LYS    95      29.194  46.628  63.902  1.00  0.00           C
ATOM   1106  HE2 LYS    95      28.318  46.148  63.465  1.00  0.00           H
ATOM   1107  HE3 LYS    95      30.062  46.451  63.266  1.00  0.00           H
ATOM   1108  NZ  LYS    95      29.503  46.031  65.240  1.00  0.00           N
ATOM   1109  HZ1 LYS    95      30.399  46.367  65.560  1.00  0.00           H
ATOM   1110  HZ2 LYS    95      28.772  46.171  65.923  1.00  0.00           H
ATOM   1111  HZ3 LYS    95      29.466  45.027  65.130  1.00  0.00           H
ATOM   1112  C   LYS    95      29.924  50.526  60.672  1.00  0.00           C
ATOM   1113  O   LYS    95      29.391  51.290  59.865  1.00  0.00           O
ATOM   1114  N   VAL    96      30.672  49.440  60.298  1.00  0.00           N
ATOM   1115  H   VAL    96      31.225  49.013  61.027  1.00  0.00           H
ATOM   1116  CA  VAL    96      30.710  48.825  59.003  1.00  0.00           C
ATOM   1117  HA  VAL    96      29.954  49.396  58.465  1.00  0.00           H
ATOM   1118  CB  VAL    96      32.146  49.026  58.381  1.00  0.00           C
ATOM   1119  HB  VAL    96      32.946  48.467  58.867  1.00  0.00           H
ATOM   1120  CG1 VAL    96      32.116  48.446  57.007  1.00  0.00           C
ATOM   1121 HG11 VAL    96      31.462  49.023  56.353  1.00  0.00           H
ATOM   1122 HG12 VAL    96      33.109  48.378  56.563  1.00  0.00           H
ATOM   1123 HG13 VAL    96      31.894  47.387  57.137  1.00  0.00           H
ATOM   1124  CG2 VAL    96      32.680  50.493  58.365  1.00  0.00           C
ATOM   1125 HG21 VAL    96      32.045  51.104  59.007  1.00  0.00           H
ATOM   1126 HG22 VAL    96      33.605  50.561  58.938  1.00  0.00           H
ATOM   1127 HG23 VAL    96      32.749  50.891  57.353  1.00  0.00           H
ATOM   1128  C   VAL    96      30.188  47.355  59.040  1.00  0.00           C
ATOM   1129  O   VAL    96      30.445  46.620  59.978  1.00  0.00           O
ATOM   1130  N   ILE    97      29.355  47.000  58.073  1.00  0.00           N
ATOM   1131  H   ILE    97      29.112  47.707  57.393  1.00  0.00           H
ATOM   1132  CA  ILE    97      29.111  45.623  57.574  1.00  0.00           C
ATOM   1133  HA  ILE    97      29.472  44.845  58.246  1.00  0.00           H
ATOM   1134  CB  ILE    97      27.603  45.416  57.430  1.00  0.00           C
ATOM   1135  HB  ILE    97      27.272  46.074  56.626  1.00  0.00           H
ATOM   1136  CG2 ILE    97      27.327  43.890  57.003  1.00  0.00           C
ATOM   1137 HG21 ILE    97      26.381  43.529  57.405  1.00  0.00           H
ATOM   1138 HG22 ILE    97      27.327  43.773  55.919  1.00  0.00           H
ATOM   1139 HG23 ILE    97      27.997  43.213  57.533  1.00  0.00           H
ATOM   1140  CG1 ILE    97      26.793  45.721  58.706  1.00  0.00           C
ATOM   1141 HG12 ILE    97      25.919  45.080  58.823  1.00  0.00           H
ATOM   1142 HG13 ILE    97      27.406  45.523  59.586  1.00  0.00           H
ATOM   1143  CD1 ILE    97      26.254  47.158  58.935  1.00  0.00           C
ATOM   1144 HD11 ILE    97      25.270  47.322  58.495  1.00  0.00           H
ATOM   1145 HD12 ILE    97      26.153  47.312  60.010  1.00  0.00           H
ATOM   1146 HD13 ILE    97      27.036  47.830  58.581  1.00  0.00           H
ATOM   1147  C   ILE    97      29.786  45.394  56.194  1.00  0.00           C
ATOM   1148  O   ILE    97      29.787  46.226  55.327  1.00  0.00           O
ATOM   1149  N   GLY    98      30.532  44.289  56.022  1.00  0.00           N
ATOM   1150  H   GLY    98      30.607  43.707  56.844  1.00  0.00           H
ATOM   1151  CA  GLY    98      30.859  43.643  54.710  1.00  0.00           C
ATOM   1152  HA2 GLY    98      30.951  44.385  53.917  1.00  0.00           H
ATOM   1153  HA3 GLY    98      31.815  43.151  54.889  1.00  0.00           H
ATOM   1154  C   GLY    98      29.947  42.530  54.369  1.00  0.00           C
ATOM   1155  O   GLY    98      29.582  41.702  55.189  1.00  0.00           O
ATOM   1156  N   ILE    99      29.607  42.286  53.114  1.00  0.00           N
ATOM   1157  H   ILE    99      30.054  42.873  52.425  1.00  0.00           H
ATOM   1158  CA  ILE    99      28.843  41.105  52.555  1.00  0.00           C
ATOM   1159  HA  ILE    99      28.752  40.376  53.360  1.00  0.00           H
ATOM   1160  CB  ILE    99      27.465  41.612  51.952  1.00  0.00           C
ATOM   1161  HB  ILE    99      27.470  42.652  51.627  1.00  0.00           H
ATOM   1162  CG2 ILE    99      27.074  40.766  50.689  1.00  0.00           C
ATOM   1163 HG21 ILE    99      26.024  40.871  50.413  1.00  0.00           H
ATOM   1164 HG22 ILE    99      27.654  41.087  49.824  1.00  0.00           H
ATOM   1165 HG23 ILE    99      27.186  39.735  51.025  1.00  0.00           H
ATOM   1166  CG1 ILE    99      26.472  41.456  53.117  1.00  0.00           C
ATOM   1167 HG12 ILE    99      26.435  40.423  53.465  1.00  0.00           H
ATOM   1168 HG13 ILE    99      26.676  42.131  53.948  1.00  0.00           H
ATOM   1169  CD1 ILE    99      25.095  41.937  52.692  1.00  0.00           C
ATOM   1170 HD11 ILE    99      24.457  42.084  53.564  1.00  0.00           H
ATOM   1171 HD12 ILE    99      25.146  42.879  52.145  1.00  0.00           H
ATOM   1172 HD13 ILE    99      24.681  41.200  52.003  1.00  0.00           H
ATOM   1173  C   ILE    99      29.760  40.478  51.511  1.00  0.00           C
ATOM   1174  O   ILE    99      30.247  40.992  50.523  1.00  0.00           O
ATOM   1175  N   GLU   100      29.796  39.128  51.699  1.00  0.00           N
ATOM   1176  H   GLU   100      29.202  38.780  52.438  1.00  0.00           H
ATOM   1177  CA  GLU   100      30.735  38.278  51.022  1.00  0.00           C
ATOM   1178  HA  GLU   100      30.684  38.588  49.978  1.00  0.00           H
ATOM   1179  CB  GLU   100      32.148  38.579  51.527  1.00  0.00           C
ATOM   1180  HB2 GLU   100      32.257  39.647  51.342  1.00  0.00           H
ATOM   1181  HB3 GLU   100      32.219  38.316  52.583  1.00  0.00           H
ATOM   1182  CG  GLU   100      33.193  37.756  50.684  1.00  0.00           C
ATOM   1183  HG2 GLU   100      34.172  38.025  51.081  1.00  0.00           H
ATOM   1184  HG3 GLU   100      33.172  36.713  51.002  1.00  0.00           H
ATOM   1185  CD  GLU   100      33.076  37.873  49.178  1.00  0.00           C
ATOM   1186  OE1 GLU   100      32.700  36.931  48.478  1.00  0.00           O
ATOM   1187  OE2 GLU   100      33.272  39.015  48.674  1.00  0.00           O
ATOM   1188  C   GLU   100      30.387  36.818  51.044  1.00  0.00           C
ATOM   1189  O   GLU   100      30.379  36.304  52.135  1.00  0.00           O
ATOM   1190  N   CYS   101      30.250  36.100  49.860  1.00  0.00           N
ATOM   1191  H   CYS   101      30.762  36.358  49.029  1.00  0.00           H
ATOM   1192  CA  CYS   101      29.928  34.657  49.915  1.00  0.00           C
ATOM   1193  HA  CYS   101      29.649  34.358  50.925  1.00  0.00           H
ATOM   1194  CB  CYS   101      28.717  34.277  49.017  1.00  0.00           C
ATOM   1195  HB2 CYS   101      28.087  35.166  49.019  1.00  0.00           H
ATOM   1196  HB3 CYS   101      28.960  34.046  47.980  1.00  0.00           H
ATOM   1197  SG  CYS   101      27.841  32.896  49.564  1.00  0.00           S
ATOM   1198  HG  CYS   101      26.701  33.289  48.989  1.00  0.00           H
ATOM   1199  C   CYS   101      31.184  33.724  49.785  1.00  0.00           C
ATOM   1200  O   CYS   101      31.116  32.543  50.020  1.00  0.00           O
ATOM   1201  N   SER   102      32.311  34.195  49.193  1.00  0.00           N
ATOM   1202  H   SER   102      32.319  35.188  49.004  1.00  0.00           H
ATOM   1203  CA  SER   102      33.629  33.559  49.129  1.00  0.00           C
ATOM   1204  HA  SER   102      33.452  32.600  48.643  1.00  0.00           H
ATOM   1205  CB  SER   102      34.560  34.328  48.238  1.00  0.00           C
ATOM   1206  HB2 SER   102      34.148  34.295  47.229  1.00  0.00           H
ATOM   1207  HB3 SER   102      34.695  35.347  48.600  1.00  0.00           H
ATOM   1208  OG  SER   102      35.830  33.727  48.142  1.00  0.00           O
ATOM   1209  HG  SER   102      35.812  33.275  47.295  1.00  0.00           H
ATOM   1210  C   SER   102      34.241  33.388  50.552  1.00  0.00           C
ATOM   1211  O   SER   102      34.298  34.432  51.172  1.00  0.00           O
ATOM   1212  N   SER   103      35.059  32.371  50.799  1.00  0.00           N
ATOM   1213  H   SER   103      34.996  31.630  50.116  1.00  0.00           H
ATOM   1214  CA  SER   103      35.788  32.134  52.058  1.00  0.00           C
ATOM   1215  HA  SER   103      35.215  32.522  52.901  1.00  0.00           H
ATOM   1216  CB  SER   103      35.905  30.601  52.208  1.00  0.00           C
ATOM   1217  HB2 SER   103      36.498  30.352  53.088  1.00  0.00           H
ATOM   1218  HB3 SER   103      34.942  30.097  52.291  1.00  0.00           H
ATOM   1219  OG  SER   103      36.687  29.950  51.251  1.00  0.00           O
ATOM   1220  HG  SER   103      36.234  29.775  50.423  1.00  0.00           H
ATOM   1221  C   SER   103      37.123  32.841  52.070  1.00  0.00           C
ATOM   1222  O   SER   103      37.953  32.653  52.999  1.00  0.00           O
ATOM   1223  N   ILE   104      37.344  33.844  51.155  1.00  0.00           N
ATOM   1224  H   ILE   104      36.815  33.828  50.295  1.00  0.00           H
ATOM   1225  CA  ILE   104      38.233  34.993  51.255  1.00  0.00           C
ATOM   1226  HA  ILE   104      39.188  34.570  51.566  1.00  0.00           H
ATOM   1227  CB  ILE   104      38.286  35.759  49.928  1.00  0.00           C
ATOM   1228  HB  ILE   104      38.291  35.038  49.110  1.00  0.00           H
ATOM   1229  CG2 ILE   104      37.100  36.604  49.595  1.00  0.00           C
ATOM   1230 HG21 ILE   104      37.081  37.076  48.612  1.00  0.00           H
ATOM   1231 HG22 ILE   104      36.187  36.017  49.698  1.00  0.00           H
ATOM   1232 HG23 ILE   104      37.022  37.382  50.354  1.00  0.00           H
ATOM   1233  CG1 ILE   104      39.541  36.715  49.785  1.00  0.00           C
ATOM   1234 HG12 ILE   104      39.475  37.223  48.823  1.00  0.00           H
ATOM   1235 HG13 ILE   104      39.560  37.416  50.619  1.00  0.00           H
ATOM   1236  CD1 ILE   104      40.887  35.927  49.768  1.00  0.00           C
ATOM   1237 HD11 ILE   104      40.798  35.148  49.011  1.00  0.00           H
ATOM   1238 HD12 ILE   104      41.775  36.502  49.505  1.00  0.00           H
ATOM   1239 HD13 ILE   104      41.053  35.514  50.763  1.00  0.00           H
ATOM   1240  C   ILE   104      37.946  35.917  52.409  1.00  0.00           C
ATOM   1241  O   ILE   104      38.735  36.708  52.865  1.00  0.00           O
ATOM   1242  N   SER   105      36.743  35.896  52.996  1.00  0.00           N
ATOM   1243  H   SER   105      36.045  35.258  52.640  1.00  0.00           H
ATOM   1244  CA  SER   105      36.371  36.670  54.147  1.00  0.00           C
ATOM   1245  HA  SER   105      36.660  37.704  53.960  1.00  0.00           H
ATOM   1246  CB  SER   105      34.860  36.554  54.303  1.00  0.00           C
ATOM   1247  HB2 SER   105      34.516  37.429  54.854  1.00  0.00           H
ATOM   1248  HB3 SER   105      34.424  36.755  53.325  1.00  0.00           H
ATOM   1249  OG  SER   105      34.286  35.427  54.922  1.00  0.00           O
ATOM   1250  HG  SER   105      33.684  34.964  54.335  1.00  0.00           H
ATOM   1251  C   SER   105      37.074  36.309  55.414  1.00  0.00           C
ATOM   1252  O   SER   105      37.144  37.095  56.393  1.00  0.00           O
ATOM   1253  N   ASP   106      37.761  35.167  55.410  1.00  0.00           N
ATOM   1254  H   ASP   106      37.550  34.519  54.665  1.00  0.00           H
ATOM   1255  CA  ASP   106      38.686  34.726  56.441  1.00  0.00           C
ATOM   1256  HA  ASP   106      38.214  34.887  57.411  1.00  0.00           H
ATOM   1257  CB  ASP   106      39.031  33.252  56.158  1.00  0.00           C
ATOM   1258  HB2 ASP   106      38.140  32.694  55.869  1.00  0.00           H
ATOM   1259  HB3 ASP   106      39.669  33.298  55.275  1.00  0.00           H
ATOM   1260  CG  ASP   106      39.740  32.480  57.261  1.00  0.00           C
ATOM   1261  OD1 ASP   106      39.942  33.002  58.390  1.00  0.00           O
ATOM   1262  OD2 ASP   106      40.134  31.327  57.065  1.00  0.00           O
ATOM   1263  C   ASP   106      39.977  35.550  56.595  1.00  0.00           C
ATOM   1264  O   ASP   106      40.249  36.064  57.682  1.00  0.00           O
ATOM   1265  N   TYR   107      40.465  35.944  55.448  1.00  0.00           N
ATOM   1266  H   TYR   107      39.935  35.551  54.683  1.00  0.00           H
ATOM   1267  CA  TYR   107      41.353  37.087  55.289  1.00  0.00           C
ATOM   1268  HA  TYR   107      42.310  36.829  55.743  1.00  0.00           H
ATOM   1269  CB  TYR   107      41.570  37.250  53.749  1.00  0.00           C
ATOM   1270  HB2 TYR   107      41.626  36.261  53.295  1.00  0.00           H
ATOM   1271  HB3 TYR   107      40.781  37.706  53.149  1.00  0.00           H
ATOM   1272  CG  TYR   107      42.954  37.712  53.412  1.00  0.00           C
ATOM   1273  CD1 TYR   107      43.727  36.857  52.595  1.00  0.00           C
ATOM   1274  HD1 TYR   107      43.493  35.821  52.402  1.00  0.00           H
ATOM   1275  CE1 TYR   107      44.963  37.393  52.069  1.00  0.00           C
ATOM   1276  HE1 TYR   107      45.686  36.823  51.504  1.00  0.00           H
ATOM   1277  CZ  TYR   107      45.409  38.662  52.487  1.00  0.00           C
ATOM   1278  OH  TYR   107      46.682  39.062  52.257  1.00  0.00           O
ATOM   1279  HH  TYR   107      47.088  38.528  51.570  1.00  0.00           H
ATOM   1280  CE2 TYR   107      44.537  39.469  53.259  1.00  0.00           C
ATOM   1281  HE2 TYR   107      44.760  40.518  53.393  1.00  0.00           H
ATOM   1282  CD2 TYR   107      43.270  39.052  53.558  1.00  0.00           C
ATOM   1283  HD2 TYR   107      42.551  39.666  54.080  1.00  0.00           H
ATOM   1284  C   TYR   107      40.860  38.326  55.952  1.00  0.00           C
ATOM   1285  O   TYR   107      41.583  38.937  56.703  1.00  0.00           O
ATOM   1286  N   ALA   108      39.655  38.759  55.589  1.00  0.00           N
ATOM   1287  H   ALA   108      39.020  37.984  55.465  1.00  0.00           H
ATOM   1288  CA  ALA   108      39.002  39.990  55.979  1.00  0.00           C
ATOM   1289  HA  ALA   108      39.691  40.720  55.553  1.00  0.00           H
ATOM   1290  CB  ALA   108      37.686  40.188  55.248  1.00  0.00           C
ATOM   1291  HB1 ALA   108      37.949  40.279  54.194  1.00  0.00           H
ATOM   1292  HB2 ALA   108      36.979  39.367  55.373  1.00  0.00           H
ATOM   1293  HB3 ALA   108      37.161  41.119  55.461  1.00  0.00           H
ATOM   1294  C   ALA   108      38.920  40.050  57.490  1.00  0.00           C
ATOM   1295  O   ALA   108      39.338  41.036  58.097  1.00  0.00           O
ATOM   1296  N   VAL   109      38.618  38.934  58.117  1.00  0.00           N
ATOM   1297  H   VAL   109      38.303  38.226  57.470  1.00  0.00           H
ATOM   1298  CA  VAL   109      38.555  38.722  59.556  1.00  0.00           C
ATOM   1299  HA  VAL   109      37.913  39.490  59.987  1.00  0.00           H
ATOM   1300  CB  VAL   109      37.886  37.395  60.033  1.00  0.00           C
ATOM   1301  HB  VAL   109      38.430  36.582  59.551  1.00  0.00           H
ATOM   1302  CG1 VAL   109      37.814  37.096  61.532  1.00  0.00           C
ATOM   1303 HG11 VAL   109      37.336  36.155  61.808  1.00  0.00           H
ATOM   1304 HG12 VAL   109      38.840  36.998  61.886  1.00  0.00           H
ATOM   1305 HG13 VAL   109      37.353  37.931  62.059  1.00  0.00           H
ATOM   1306  CG2 VAL   109      36.419  37.390  59.686  1.00  0.00           C
ATOM   1307 HG21 VAL   109      36.045  36.382  59.865  1.00  0.00           H
ATOM   1308 HG22 VAL   109      35.863  38.211  60.137  1.00  0.00           H
ATOM   1309 HG23 VAL   109      36.270  37.610  58.629  1.00  0.00           H
ATOM   1310  C   VAL   109      39.882  38.947  60.257  1.00  0.00           C
ATOM   1311  O   VAL   109      39.919  39.631  61.266  1.00  0.00           O
ATOM   1312  N   LYS   110      40.972  38.351  59.824  1.00  0.00           N
ATOM   1313  H   LYS   110      40.813  37.893  58.938  1.00  0.00           H
ATOM   1314  CA  LYS   110      42.324  38.496  60.340  1.00  0.00           C
ATOM   1315  HA  LYS   110      42.315  38.338  61.419  1.00  0.00           H
ATOM   1316  CB  LYS   110      43.273  37.522  59.645  1.00  0.00           C
ATOM   1317  HB2 LYS   110      43.245  37.737  58.577  1.00  0.00           H
ATOM   1318  HB3 LYS   110      44.294  37.689  59.989  1.00  0.00           H
ATOM   1319  CG  LYS   110      43.039  35.970  60.046  1.00  0.00           C
ATOM   1320  HG2 LYS   110      43.336  35.795  61.081  1.00  0.00           H
ATOM   1321  HG3 LYS   110      41.972  35.751  60.014  1.00  0.00           H
ATOM   1322  CD  LYS   110      43.982  35.014  59.288  1.00  0.00           C
ATOM   1323  HD2 LYS   110      44.829  35.634  58.997  1.00  0.00           H
ATOM   1324  HD3 LYS   110      44.364  34.185  59.884  1.00  0.00           H
ATOM   1325  CE  LYS   110      43.132  34.494  58.084  1.00  0.00           C
ATOM   1326  HE2 LYS   110      42.096  34.251  58.322  1.00  0.00           H
ATOM   1327  HE3 LYS   110      42.946  35.268  57.340  1.00  0.00           H
ATOM   1328  NZ  LYS   110      43.845  33.308  57.478  1.00  0.00           N
ATOM   1329  HZ1 LYS   110      44.110  32.545  58.085  1.00  0.00           H
ATOM   1330  HZ2 LYS   110      43.251  33.034  56.708  1.00  0.00           H
ATOM   1331  HZ3 LYS   110      44.728  33.631  57.111  1.00  0.00           H
ATOM   1332  C   LYS   110      42.784  39.921  60.168  1.00  0.00           C
ATOM   1333  O   LYS   110      43.332  40.494  61.070  1.00  0.00           O
ATOM   1334  N   ILE   111      42.611  40.455  58.943  1.00  0.00           N
ATOM   1335  H   ILE   111      42.116  39.825  58.328  1.00  0.00           H
ATOM   1336  CA  ILE   111      42.884  41.857  58.623  1.00  0.00           C
ATOM   1337  HA  ILE   111      43.894  41.999  59.006  1.00  0.00           H
ATOM   1338  CB  ILE   111      42.684  42.121  57.083  1.00  0.00           C
ATOM   1339  HB  ILE   111      41.741  41.656  56.795  1.00  0.00           H
ATOM   1340  CG2 ILE   111      42.409  43.601  56.725  1.00  0.00           C
ATOM   1341 HG21 ILE   111      42.702  44.396  57.411  1.00  0.00           H
ATOM   1342 HG22 ILE   111      42.907  43.787  55.773  1.00  0.00           H
ATOM   1343 HG23 ILE   111      41.345  43.781  56.570  1.00  0.00           H
ATOM   1344  CG1 ILE   111      43.746  41.449  56.210  1.00  0.00           C
ATOM   1345 HG12 ILE   111      43.750  40.370  56.370  1.00  0.00           H
ATOM   1346 HG13 ILE   111      43.423  41.625  55.184  1.00  0.00           H
ATOM   1347  CD1 ILE   111      45.032  42.119  56.446  1.00  0.00           C
ATOM   1348 HD11 ILE   111      45.450  41.591  57.303  1.00  0.00           H
ATOM   1349 HD12 ILE   111      45.702  42.179  55.588  1.00  0.00           H
ATOM   1350 HD13 ILE   111      44.879  43.150  56.765  1.00  0.00           H
ATOM   1351  C   ILE   111      42.064  42.829  59.482  1.00  0.00           C
ATOM   1352  O   ILE   111      42.700  43.707  60.039  1.00  0.00           O
ATOM   1353  N   VAL   112      40.783  42.574  59.818  1.00  0.00           N
ATOM   1354  H   VAL   112      40.228  42.021  59.181  1.00  0.00           H
ATOM   1355  CA  VAL   112      40.118  43.510  60.730  1.00  0.00           C
ATOM   1356  HA  VAL   112      40.473  44.497  60.433  1.00  0.00           H
ATOM   1357  CB  VAL   112      38.545  43.643  60.552  1.00  0.00           C
ATOM   1358  HB  VAL   112      38.037  44.258  61.295  1.00  0.00           H
ATOM   1359  CG1 VAL   112      38.210  44.166  59.138  1.00  0.00           C
ATOM   1360 HG11 VAL   112      38.628  45.128  58.842  1.00  0.00           H
ATOM   1361 HG12 VAL   112      38.339  43.454  58.322  1.00  0.00           H
ATOM   1362 HG13 VAL   112      37.202  44.571  59.221  1.00  0.00           H
ATOM   1363  CG2 VAL   112      37.634  42.358  60.670  1.00  0.00           C
ATOM   1364 HG21 VAL   112      38.188  41.641  61.277  1.00  0.00           H
ATOM   1365 HG22 VAL   112      36.576  42.547  60.854  1.00  0.00           H
ATOM   1366 HG23 VAL   112      37.627  41.802  59.733  1.00  0.00           H
ATOM   1367  C   VAL   112      40.461  43.286  62.194  1.00  0.00           C
ATOM   1368  O   VAL   112      40.825  44.275  62.843  1.00  0.00           O
ATOM   1369  N   LYS   113      40.704  42.076  62.641  1.00  0.00           N
ATOM   1370  H   LYS   113      40.432  41.259  62.114  1.00  0.00           H
ATOM   1371  CA  LYS   113      41.410  41.784  63.954  1.00  0.00           C
ATOM   1372  HA  LYS   113      40.861  42.242  64.777  1.00  0.00           H
ATOM   1373  CB  LYS   113      41.595  40.230  64.041  1.00  0.00           C
ATOM   1374  HB2 LYS   113      42.037  39.889  63.105  1.00  0.00           H
ATOM   1375  HB3 LYS   113      42.378  40.028  64.772  1.00  0.00           H
ATOM   1376  CG  LYS   113      40.360  39.440  64.536  1.00  0.00           C
ATOM   1377  HG2 LYS   113      40.025  40.003  65.407  1.00  0.00           H
ATOM   1378  HG3 LYS   113      39.512  39.568  63.862  1.00  0.00           H
ATOM   1379  CD  LYS   113      40.578  37.971  64.693  1.00  0.00           C
ATOM   1380  HD2 LYS   113      40.589  37.481  63.719  1.00  0.00           H
ATOM   1381  HD3 LYS   113      41.600  37.794  65.027  1.00  0.00           H
ATOM   1382  CE  LYS   113      39.528  37.282  65.419  1.00  0.00           C
ATOM   1383  HE2 LYS   113      38.519  37.629  65.193  1.00  0.00           H
ATOM   1384  HE3 LYS   113      39.412  36.212  65.241  1.00  0.00           H
ATOM   1385  NZ  LYS   113      39.825  37.547  66.804  1.00  0.00           N
ATOM   1386  HZ1 LYS   113      39.768  38.494  67.153  1.00  0.00           H
ATOM   1387  HZ2 LYS   113      39.142  37.022  67.331  1.00  0.00           H
ATOM   1388  HZ3 LYS   113      40.784  37.282  66.976  1.00  0.00           H
ATOM   1389  C   LYS   113      42.832  42.449  64.111  1.00  0.00           C
ATOM   1390  O   LYS   113      43.131  42.932  65.237  1.00  0.00           O
ATOM   1391  N   ALA   114      43.626  42.513  63.055  1.00  0.00           N
ATOM   1392  H   ALA   114      43.335  41.923  62.288  1.00  0.00           H
ATOM   1393  CA  ALA   114      45.021  43.042  62.915  1.00  0.00           C
ATOM   1394  HA  ALA   114      45.587  42.795  63.813  1.00  0.00           H
ATOM   1395  CB  ALA   114      45.732  42.515  61.724  1.00  0.00           C
ATOM   1396  HB1 ALA   114      45.881  41.443  61.854  1.00  0.00           H
ATOM   1397  HB2 ALA   114      45.206  42.845  60.829  1.00  0.00           H
ATOM   1398  HB3 ALA   114      46.715  42.975  61.621  1.00  0.00           H
ATOM   1399  C   ALA   114      45.093  44.608  62.819  1.00  0.00           C
ATOM   1400  O   ALA   114      46.057  45.280  63.304  1.00  0.00           O
ATOM   1401  N   ASN   115      44.039  45.288  62.354  1.00  0.00           N
ATOM   1402  H   ASN   115      43.331  44.769  61.856  1.00  0.00           H
ATOM   1403  CA  ASN   115      43.764  46.668  62.575  1.00  0.00           C
ATOM   1404  HA  ASN   115      44.720  47.188  62.644  1.00  0.00           H
ATOM   1405  CB  ASN   115      43.137  47.275  61.279  1.00  0.00           C
ATOM   1406  HB2 ASN   115      42.296  46.632  61.020  1.00  0.00           H
ATOM   1407  HB3 ASN   115      42.763  48.294  61.378  1.00  0.00           H
ATOM   1408  CG  ASN   115      44.099  47.242  60.034  1.00  0.00           C
ATOM   1409  OD1 ASN   115      45.054  48.030  60.115  1.00  0.00           O
ATOM   1410  ND2 ASN   115      44.049  46.215  59.260  1.00  0.00           N
ATOM   1411 HD21 ASN   115      44.647  46.192  58.445  1.00  0.00           H
ATOM   1412 HD22 ASN   115      43.412  45.444  59.404  1.00  0.00           H
ATOM   1413  C   ASN   115      43.066  46.946  63.894  1.00  0.00           C
ATOM   1414  O   ASN   115      42.955  48.170  64.254  1.00  0.00           O
ATOM   1415  N   LYS   116      42.785  45.968  64.718  1.00  0.00           N
ATOM   1416  H   LYS   116      43.240  45.082  64.552  1.00  0.00           H
ATOM   1417  CA  LYS   116      42.062  45.983  65.986  1.00  0.00           C
ATOM   1418  HA  LYS   116      41.794  44.944  66.178  1.00  0.00           H
ATOM   1419  CB  LYS   116      42.954  46.580  67.083  1.00  0.00           C
ATOM   1420  HB2 LYS   116      43.414  47.421  66.565  1.00  0.00           H
ATOM   1421  HB3 LYS   116      42.281  46.860  67.894  1.00  0.00           H
ATOM   1422  CG  LYS   116      44.026  45.670  67.648  1.00  0.00           C
ATOM   1423  HG2 LYS   116      43.563  44.868  68.223  1.00  0.00           H
ATOM   1424  HG3 LYS   116      44.863  45.412  67.000  1.00  0.00           H
ATOM   1425  CD  LYS   116      44.774  46.619  68.601  1.00  0.00           C
ATOM   1426  HD2 LYS   116      45.106  47.579  68.204  1.00  0.00           H
ATOM   1427  HD3 LYS   116      44.123  46.941  69.414  1.00  0.00           H
ATOM   1428  CE  LYS   116      45.982  45.824  69.196  1.00  0.00           C
ATOM   1429  HE2 LYS   116      45.682  44.999  69.841  1.00  0.00           H
ATOM   1430  HE3 LYS   116      46.568  45.478  68.344  1.00  0.00           H
ATOM   1431  NZ  LYS   116      46.903  46.642  70.044  1.00  0.00           N
ATOM   1432  HZ1 LYS   116      46.807  46.410  71.022  1.00  0.00           H
ATOM   1433  HZ2 LYS   116      47.881  46.516  69.824  1.00  0.00           H
ATOM   1434  HZ3 LYS   116      46.678  47.625  70.002  1.00  0.00           H
ATOM   1435  C   LYS   116      40.744  46.698  65.863  1.00  0.00           C
ATOM   1436  O   LYS   116      40.559  47.776  66.356  1.00  0.00           O
ATOM   1437  N   LEU   117      39.884  46.178  64.964  1.00  0.00           N
ATOM   1438  H   LEU   117      40.200  45.416  64.382  1.00  0.00           H
ATOM   1439  CA  LEU   117      38.786  46.928  64.475  1.00  0.00           C
ATOM   1440  HA  LEU   117      38.361  47.628  65.195  1.00  0.00           H
ATOM   1441  CB  LEU   117      39.304  47.732  63.223  1.00  0.00           C
ATOM   1442  HB2 LEU   117      40.385  47.818  63.334  1.00  0.00           H
ATOM   1443  HB3 LEU   117      39.093  47.210  62.290  1.00  0.00           H
ATOM   1444  CG  LEU   117      38.768  49.181  63.034  1.00  0.00           C
ATOM   1445  HG  LEU   117      37.710  49.119  63.289  1.00  0.00           H
ATOM   1446  CD1 LEU   117      39.435  50.032  64.103  1.00  0.00           C
ATOM   1447 HD11 LEU   117      39.364  51.024  63.656  1.00  0.00           H
ATOM   1448 HD12 LEU   117      38.917  50.047  65.062  1.00  0.00           H
ATOM   1449 HD13 LEU   117      40.448  49.736  64.377  1.00  0.00           H
ATOM   1450  CD2 LEU   117      38.934  49.690  61.580  1.00  0.00           C
ATOM   1451 HD21 LEU   117      38.590  49.014  60.797  1.00  0.00           H
ATOM   1452 HD22 LEU   117      38.571  50.717  61.537  1.00  0.00           H
ATOM   1453 HD23 LEU   117      40.010  49.739  61.412  1.00  0.00           H
ATOM   1454  C   LEU   117      37.555  46.046  64.158  1.00  0.00           C
ATOM   1455  O   LEU   117      36.691  46.458  63.391  1.00  0.00           O
ATOM   1456  N   ASP   118      37.524  44.793  64.703  1.00  0.00           N
ATOM   1457  H   ASP   118      38.333  44.459  65.209  1.00  0.00           H
ATOM   1458  CA  ASP   118      36.542  43.825  64.280  1.00  0.00           C
ATOM   1459  HA  ASP   118      36.131  44.062  63.299  1.00  0.00           H
ATOM   1460  CB  ASP   118      37.109  42.405  64.307  1.00  0.00           C
ATOM   1461  HB2 ASP   118      36.505  41.664  63.784  1.00  0.00           H
ATOM   1462  HB3 ASP   118      38.115  42.493  63.896  1.00  0.00           H
ATOM   1463  CG  ASP   118      37.112  41.785  65.720  1.00  0.00           C
ATOM   1464  OD1 ASP   118      37.415  42.507  66.662  1.00  0.00           O
ATOM   1465  OD2 ASP   118      36.850  40.576  65.966  1.00  0.00           O
ATOM   1466  C   ASP   118      35.185  43.963  64.984  1.00  0.00           C
ATOM   1467  O   ASP   118      34.150  43.690  64.353  1.00  0.00           O
ATOM   1468  N   HIE   119      35.150  44.547  66.158  1.00  0.00           N
ATOM   1469  H   HIE   119      36.003  45.005  66.446  1.00  0.00           H
ATOM   1470  CA  HIE   119      33.950  45.089  66.841  1.00  0.00           C
ATOM   1471  HA  HIE   119      33.109  44.397  66.796  1.00  0.00           H
ATOM   1472  CB  HIE   119      34.347  45.343  68.289  1.00  0.00           C
ATOM   1473  HB2 HIE   119      33.471  45.598  68.887  1.00  0.00           H
ATOM   1474  HB3 HIE   119      34.722  44.386  68.652  1.00  0.00           H
ATOM   1475  CG  HIE   119      35.527  46.452  68.428  1.00  0.00           C
ATOM   1476  ND1 HIE   119      36.614  46.555  67.515  1.00  0.00           N
ATOM   1477  CE1 HIE   119      37.205  47.739  67.815  1.00  0.00           C
ATOM   1478  HE1 HIE   119      38.145  48.082  67.408  1.00  0.00           H
ATOM   1479  NE2 HIE   119      36.564  48.371  68.861  1.00  0.00           N
ATOM   1480  HE2 HIE   119      36.542  49.376  68.958  1.00  0.00           H
ATOM   1481  CD2 HIE   119      35.516  47.531  69.253  1.00  0.00           C
ATOM   1482  HD2 HIE   119      34.713  47.837  69.907  1.00  0.00           H
ATOM   1483  C   HIE   119      33.361  46.293  66.177  1.00  0.00           C
ATOM   1484  O   HIE   119      32.149  46.505  66.261  1.00  0.00           O
ATOM   1485  N   VAL   120      34.145  47.073  65.368  1.00  0.00           N
ATOM   1486  H   VAL   120      35.125  47.061  65.611  1.00  0.00           H
ATOM   1487  CA  VAL   120      33.514  48.093  64.449  1.00  0.00           C
ATOM   1488  HA  VAL   120      32.654  48.600  64.888  1.00  0.00           H
ATOM   1489  CB  VAL   120      34.535  49.149  63.970  1.00  0.00           C
ATOM   1490  HB  VAL   120      35.356  48.787  63.352  1.00  0.00           H
ATOM   1491  CG1 VAL   120      33.891  50.335  63.223  1.00  0.00           C
ATOM   1492 HG11 VAL   120      33.124  50.023  62.514  1.00  0.00           H
ATOM   1493 HG12 VAL   120      33.403  51.053  63.882  1.00  0.00           H
ATOM   1494 HG13 VAL   120      34.679  50.924  62.753  1.00  0.00           H
ATOM   1495  CG2 VAL   120      35.256  49.736  65.115  1.00  0.00           C
ATOM   1496 HG21 VAL   120      35.560  49.048  65.904  1.00  0.00           H
ATOM   1497 HG22 VAL   120      36.193  50.168  64.763  1.00  0.00           H
ATOM   1498 HG23 VAL   120      34.781  50.530  65.690  1.00  0.00           H
ATOM   1499  C   VAL   120      32.960  47.371  63.160  1.00  0.00           C
ATOM   1500  O   VAL   120      31.947  47.835  62.650  1.00  0.00           O
ATOM   1501  N   VAL   121      33.711  46.329  62.717  1.00  0.00           N
ATOM   1502  H   VAL   121      34.410  45.973  63.353  1.00  0.00           H
ATOM   1503  CA  VAL   121      33.652  45.948  61.311  1.00  0.00           C
ATOM   1504  HA  VAL   121      32.901  46.603  60.870  1.00  0.00           H
ATOM   1505  CB  VAL   121      34.998  46.143  60.525  1.00  0.00           C
ATOM   1506  HB  VAL   121      35.886  45.590  60.832  1.00  0.00           H
ATOM   1507  CG1 VAL   121      34.788  45.824  59.058  1.00  0.00           C
ATOM   1508 HG11 VAL   121      34.128  46.629  58.732  1.00  0.00           H
ATOM   1509 HG12 VAL   121      35.773  45.848  58.592  1.00  0.00           H
ATOM   1510 HG13 VAL   121      34.325  44.841  58.975  1.00  0.00           H
ATOM   1511  CG2 VAL   121      35.439  47.593  60.570  1.00  0.00           C
ATOM   1512 HG21 VAL   121      35.945  47.891  59.651  1.00  0.00           H
ATOM   1513 HG22 VAL   121      34.654  48.272  60.904  1.00  0.00           H
ATOM   1514 HG23 VAL   121      36.253  47.674  61.290  1.00  0.00           H
ATOM   1515  C   VAL   121      33.185  44.525  61.151  1.00  0.00           C
ATOM   1516  O   VAL   121      33.954  43.520  61.117  1.00  0.00           O
ATOM   1517  N   THR   122      31.893  44.341  60.948  1.00  0.00           N
ATOM   1518  H   THR   122      31.286  45.146  61.009  1.00  0.00           H
ATOM   1519  CA  THR   122      31.132  43.076  60.936  1.00  0.00           C
ATOM   1520  HA  THR   122      31.573  42.240  61.479  1.00  0.00           H
ATOM   1521  CB  THR   122      29.667  43.398  61.334  1.00  0.00           C
ATOM   1522  HB  THR   122      29.108  43.808  60.493  1.00  0.00           H
ATOM   1523  CG2 THR   122      29.059  42.103  61.629  1.00  0.00           C
ATOM   1524 HG21 THR   122      27.989  42.186  61.819  1.00  0.00           H
ATOM   1525 HG22 THR   122      29.087  41.446  60.759  1.00  0.00           H
ATOM   1526 HG23 THR   122      29.549  41.610  62.469  1.00  0.00           H
ATOM   1527  OG1 THR   122      29.420  44.186  62.406  1.00  0.00           O
ATOM   1528  HG1 THR   122      29.388  43.617  63.179  1.00  0.00           H
ATOM   1529  C   THR   122      31.238  42.507  59.542  1.00  0.00           C
ATOM   1530  O   THR   122      30.560  42.970  58.586  1.00  0.00           O
ATOM   1531  N   ILE   123      31.720  41.242  59.491  1.00  0.00           N
ATOM   1532  H   ILE   123      32.013  40.858  60.377  1.00  0.00           H
ATOM   1533  CA  ILE   123      31.997  40.590  58.245  1.00  0.00           C
ATOM   1534  HA  ILE   123      32.162  41.283  57.420  1.00  0.00           H
ATOM   1535  CB  ILE   123      33.452  40.039  58.393  1.00  0.00           C
ATOM   1536  HB  ILE   123      33.501  39.525  59.353  1.00  0.00           H
ATOM   1537  CG2 ILE   123      33.800  39.021  57.278  1.00  0.00           C
ATOM   1538 HG21 ILE   123      33.019  38.262  57.304  1.00  0.00           H
ATOM   1539 HG22 ILE   123      33.639  39.473  56.299  1.00  0.00           H
ATOM   1540 HG23 ILE   123      34.771  38.545  57.418  1.00  0.00           H
ATOM   1541  CG1 ILE   123      34.414  41.263  58.393  1.00  0.00           C
ATOM   1542 HG12 ILE   123      34.212  41.902  59.253  1.00  0.00           H
ATOM   1543 HG13 ILE   123      35.457  40.958  58.486  1.00  0.00           H
ATOM   1544  CD1 ILE   123      34.458  42.234  57.240  1.00  0.00           C
ATOM   1545 HD11 ILE   123      34.792  41.704  56.348  1.00  0.00           H
ATOM   1546 HD12 ILE   123      33.529  42.751  57.002  1.00  0.00           H
ATOM   1547 HD13 ILE   123      35.325  42.872  57.410  1.00  0.00           H
ATOM   1548  C   ILE   123      30.965  39.446  58.054  1.00  0.00           C
ATOM   1549  O   ILE   123      31.082  38.327  58.525  1.00  0.00           O
ATOM   1550  N   ILE   124      29.795  39.818  57.456  1.00  0.00           N
ATOM   1551  H   ILE   124      29.722  40.782  57.162  1.00  0.00           H
ATOM   1552  CA  ILE   124      28.706  38.906  57.133  1.00  0.00           C
ATOM   1553  HA  ILE   124      28.516  38.212  57.951  1.00  0.00           H
ATOM   1554  CB  ILE   124      27.366  39.692  56.900  1.00  0.00           C
ATOM   1555  HB  ILE   124      27.605  40.392  56.100  1.00  0.00           H
ATOM   1556  CG2 ILE   124      26.120  38.818  56.504  1.00  0.00           C
ATOM   1557 HG21 ILE   124      25.723  38.236  57.336  1.00  0.00           H
ATOM   1558 HG22 ILE   124      25.353  39.475  56.094  1.00  0.00           H
ATOM   1559 HG23 ILE   124      26.425  38.079  55.763  1.00  0.00           H
ATOM   1560  CG1 ILE   124      26.961  40.536  58.104  1.00  0.00           C
ATOM   1561 HG12 ILE   124      27.682  41.332  58.291  1.00  0.00           H
ATOM   1562 HG13 ILE   124      26.055  41.134  58.009  1.00  0.00           H
ATOM   1563  CD1 ILE   124      26.778  39.817  59.454  1.00  0.00           C
ATOM   1564 HD11 ILE   124      26.806  40.582  60.230  1.00  0.00           H
ATOM   1565 HD12 ILE   124      25.822  39.308  59.581  1.00  0.00           H
ATOM   1566 HD13 ILE   124      27.560  39.060  59.506  1.00  0.00           H
ATOM   1567  C   ILE   124      29.011  37.995  55.900  1.00  0.00           C
ATOM   1568  O   ILE   124      29.067  38.397  54.734  1.00  0.00           O
ATOM   1569  N   LYS   125      29.399  36.721  56.213  1.00  0.00           N
ATOM   1570  H   LYS   125      29.405  36.392  57.168  1.00  0.00           H
ATOM   1571  CA  LYS   125      29.659  35.676  55.150  1.00  0.00           C
ATOM   1572  HA  LYS   125      30.336  36.190  54.467  1.00  0.00           H
ATOM   1573  CB  LYS   125      30.365  34.543  55.877  1.00  0.00           C
ATOM   1574  HB2 LYS   125      29.650  34.030  56.519  1.00  0.00           H
ATOM   1575  HB3 LYS   125      30.714  33.775  55.186  1.00  0.00           H
ATOM   1576  CG  LYS   125      31.539  35.033  56.816  1.00  0.00           C
ATOM   1577  HG2 LYS   125      31.994  35.909  56.354  1.00  0.00           H
ATOM   1578  HG3 LYS   125      31.099  35.348  57.763  1.00  0.00           H
ATOM   1579  CD  LYS   125      32.573  33.870  57.044  1.00  0.00           C
ATOM   1580  HD2 LYS   125      31.920  33.067  57.386  1.00  0.00           H
ATOM   1581  HD3 LYS   125      33.104  33.506  56.164  1.00  0.00           H
ATOM   1582  CE  LYS   125      33.796  34.420  57.932  1.00  0.00           C
ATOM   1583  HE2 LYS   125      34.479  35.010  57.320  1.00  0.00           H
ATOM   1584  HE3 LYS   125      33.436  35.088  58.714  1.00  0.00           H
ATOM   1585  NZ  LYS   125      34.560  33.343  58.482  1.00  0.00           N
ATOM   1586  HZ1 LYS   125      33.978  32.992  59.229  1.00  0.00           H
ATOM   1587  HZ2 LYS   125      34.618  32.603  57.797  1.00  0.00           H
ATOM   1588  HZ3 LYS   125      35.460  33.756  58.681  1.00  0.00           H
ATOM   1589  C   LYS   125      28.277  35.251  54.542  1.00  0.00           C
ATOM   1590  O   LYS   125      27.513  34.727  55.358  1.00  0.00           O
ATOM   1591  N   GLY   126      28.007  35.324  53.251  1.00  0.00           N
ATOM   1592  H   GLY   126      28.470  36.086  52.776  1.00  0.00           H
ATOM   1593  CA  GLY   126      26.627  34.942  52.732  1.00  0.00           C
ATOM   1594  HA2 GLY   126      26.495  33.870  52.586  1.00  0.00           H
ATOM   1595  HA3 GLY   126      25.890  35.290  53.455  1.00  0.00           H
ATOM   1596  C   GLY   126      26.285  35.643  51.411  1.00  0.00           C
ATOM   1597  O   GLY   126      26.860  36.635  50.967  1.00  0.00           O
ATOM   1598  N   LYS   127      25.143  35.168  50.847  1.00  0.00           N
ATOM   1599  H   LYS   127      24.698  34.371  51.280  1.00  0.00           H
ATOM   1600  CA  LYS   127      24.503  35.746  49.667  1.00  0.00           C
ATOM   1601  HA  LYS   127      25.329  35.873  48.967  1.00  0.00           H
ATOM   1602  CB  LYS   127      23.394  34.730  49.184  1.00  0.00           C
ATOM   1603  HB2 LYS   127      22.957  34.242  50.055  1.00  0.00           H
ATOM   1604  HB3 LYS   127      22.602  35.323  48.726  1.00  0.00           H
ATOM   1605  CG  LYS   127      23.934  33.675  48.211  1.00  0.00           C
ATOM   1606  HG2 LYS   127      24.750  34.038  47.585  1.00  0.00           H
ATOM   1607  HG3 LYS   127      24.339  32.908  48.871  1.00  0.00           H
ATOM   1608  CD  LYS   127      22.830  32.864  47.454  1.00  0.00           C
ATOM   1609  HD2 LYS   127      23.327  32.008  46.997  1.00  0.00           H
ATOM   1610  HD3 LYS   127      22.129  32.426  48.164  1.00  0.00           H
ATOM   1611  CE  LYS   127      22.092  33.768  46.443  1.00  0.00           C
ATOM   1612  HE2 LYS   127      21.608  34.555  47.023  1.00  0.00           H
ATOM   1613  HE3 LYS   127      22.676  34.389  45.764  1.00  0.00           H
ATOM   1614  NZ  LYS   127      20.947  33.129  45.816  1.00  0.00           N
ATOM   1615  HZ1 LYS   127      20.214  33.686  45.400  1.00  0.00           H
ATOM   1616  HZ2 LYS   127      21.268  32.485  45.107  1.00  0.00           H
ATOM   1617  HZ3 LYS   127      20.481  32.570  46.516  1.00  0.00           H
ATOM   1618  C   LYS   127      23.911  37.096  49.935  1.00  0.00           C
ATOM   1619  O   LYS   127      23.058  37.271  50.840  1.00  0.00           O
ATOM   1620  N   VAL   128      24.163  38.062  49.091  1.00  0.00           N
ATOM   1621  H   VAL   128      24.913  37.898  48.435  1.00  0.00           H
ATOM   1622  CA  VAL   128      23.556  39.468  49.098  1.00  0.00           C
ATOM   1623  HA  VAL   128      23.784  40.023  50.008  1.00  0.00           H
ATOM   1624  CB  VAL   128      24.181  40.396  48.011  1.00  0.00           C
ATOM   1625  HB  VAL   128      25.250  40.229  47.884  1.00  0.00           H
ATOM   1626  CG1 VAL   128      23.519  40.315  46.654  1.00  0.00           C
ATOM   1627 HG11 VAL   128      22.435  40.390  46.738  1.00  0.00           H
ATOM   1628 HG12 VAL   128      23.874  41.065  45.947  1.00  0.00           H
ATOM   1629 HG13 VAL   128      23.754  39.296  46.346  1.00  0.00           H
ATOM   1630  CG2 VAL   128      23.993  41.881  48.385  1.00  0.00           C
ATOM   1631 HG21 VAL   128      24.516  42.580  47.732  1.00  0.00           H
ATOM   1632 HG22 VAL   128      22.956  42.196  48.268  1.00  0.00           H
ATOM   1633 HG23 VAL   128      24.228  41.966  49.446  1.00  0.00           H
ATOM   1634  C   VAL   128      22.061  39.481  48.985  1.00  0.00           C
ATOM   1635  O   VAL   128      21.313  40.202  49.584  1.00  0.00           O
ATOM   1636  N   GLU   129      21.499  38.566  48.248  1.00  0.00           N
ATOM   1637  H   GLU   129      22.043  38.113  47.528  1.00  0.00           H
ATOM   1638  CA  GLU   129      20.118  38.242  47.973  1.00  0.00           C
ATOM   1639  HA  GLU   129      19.623  39.058  47.447  1.00  0.00           H
ATOM   1640  CB  GLU   129      20.169  37.151  46.954  1.00  0.00           C
ATOM   1641  HB2 GLU   129      20.730  36.293  47.325  1.00  0.00           H
ATOM   1642  HB3 GLU   129      19.191  36.699  46.785  1.00  0.00           H
ATOM   1643  CG  GLU   129      20.598  37.628  45.500  1.00  0.00           C
ATOM   1644  HG2 GLU   129      19.863  37.380  44.734  1.00  0.00           H
ATOM   1645  HG3 GLU   129      20.628  38.718  45.523  1.00  0.00           H
ATOM   1646  CD  GLU   129      21.989  37.016  45.144  1.00  0.00           C
ATOM   1647  OE1 GLU   129      22.874  37.106  46.024  1.00  0.00           O
ATOM   1648  OE2 GLU   129      22.105  36.353  44.089  1.00  0.00           O
ATOM   1649  C   GLU   129      19.374  37.938  49.283  1.00  0.00           C
ATOM   1650  O   GLU   129      18.197  38.352  49.250  1.00  0.00           O
ATOM   1651  N   GLU   130      20.000  37.151  50.176  1.00  0.00           N
ATOM   1652  H   GLU   130      20.996  37.151  50.006  1.00  0.00           H
ATOM   1653  CA  GLU   130      19.329  36.257  51.101  1.00  0.00           C
ATOM   1654  HA  GLU   130      18.484  36.853  51.445  1.00  0.00           H
ATOM   1655  CB  GLU   130      18.683  35.059  50.431  1.00  0.00           C
ATOM   1656  HB2 GLU   130      18.027  34.560  51.143  1.00  0.00           H
ATOM   1657  HB3 GLU   130      17.947  35.413  49.709  1.00  0.00           H
ATOM   1658  CG  GLU   130      19.718  34.151  49.780  1.00  0.00           C
ATOM   1659  HG2 GLU   130      20.177  34.709  48.963  1.00  0.00           H
ATOM   1660  HG3 GLU   130      20.550  33.968  50.461  1.00  0.00           H
ATOM   1661  CD  GLU   130      19.175  32.914  49.145  1.00  0.00           C
ATOM   1662  OE1 GLU   130      18.739  32.000  49.864  1.00  0.00           O
ATOM   1663  OE2 GLU   130      19.146  32.882  47.931  1.00  0.00           O
ATOM   1664  C   GLU   130      20.031  35.936  52.391  1.00  0.00           C
ATOM   1665  O   GLU   130      19.493  35.171  53.153  1.00  0.00           O
ATOM   1666  N   VAL   131      21.086  36.672  52.723  1.00  0.00           N
ATOM   1667  H   VAL   131      21.704  37.032  52.010  1.00  0.00           H
ATOM   1668  CA  VAL   131      21.368  37.258  54.048  1.00  0.00           C
ATOM   1669  HA  VAL   131      21.556  36.463  54.769  1.00  0.00           H
ATOM   1670  CB  VAL   131      22.712  38.180  53.835  1.00  0.00           C
ATOM   1671  HB  VAL   131      22.603  38.568  52.823  1.00  0.00           H
ATOM   1672  CG1 VAL   131      22.878  39.405  54.773  1.00  0.00           C
ATOM   1673 HG11 VAL   131      21.993  40.041  54.754  1.00  0.00           H
ATOM   1674 HG12 VAL   131      23.028  38.993  55.771  1.00  0.00           H
ATOM   1675 HG13 VAL   131      23.808  39.926  54.544  1.00  0.00           H
ATOM   1676  CG2 VAL   131      23.965  37.272  53.855  1.00  0.00           C
ATOM   1677 HG21 VAL   131      24.220  36.756  54.780  1.00  0.00           H
ATOM   1678 HG22 VAL   131      23.827  36.417  53.193  1.00  0.00           H
ATOM   1679 HG23 VAL   131      24.813  37.793  53.411  1.00  0.00           H
ATOM   1680  C   VAL   131      20.203  38.071  54.546  1.00  0.00           C
ATOM   1681  O   VAL   131      19.488  38.748  53.729  1.00  0.00           O
ATOM   1682  N   GLU   132      19.820  37.984  55.846  1.00  0.00           N
ATOM   1683  H   GLU   132      20.085  37.169  56.380  1.00  0.00           H
ATOM   1684  CA  GLU   132      19.447  39.120  56.651  1.00  0.00           C
ATOM   1685  HA  GLU   132      18.871  39.820  56.045  1.00  0.00           H
ATOM   1686  CB  GLU   132      18.553  38.689  57.848  1.00  0.00           C
ATOM   1687  HB2 GLU   132      17.671  38.228  57.403  1.00  0.00           H
ATOM   1688  HB3 GLU   132      18.898  37.841  58.438  1.00  0.00           H
ATOM   1689  CG  GLU   132      18.164  39.880  58.706  1.00  0.00           C
ATOM   1690  HG2 GLU   132      17.554  39.441  59.496  1.00  0.00           H
ATOM   1691  HG3 GLU   132      19.024  40.347  59.186  1.00  0.00           H
ATOM   1692  CD  GLU   132      17.409  40.874  57.808  1.00  0.00           C
ATOM   1693  OE1 GLU   132      17.911  42.035  57.534  1.00  0.00           O
ATOM   1694  OE2 GLU   132      16.297  40.570  57.329  1.00  0.00           O
ATOM   1695  C   GLU   132      20.627  39.984  57.118  1.00  0.00           C
ATOM   1696  O   GLU   132      21.438  39.561  57.916  1.00  0.00           O
ATOM   1697  N   LEU   133      20.704  41.275  56.770  1.00  0.00           N
ATOM   1698  H   LEU   133      19.949  41.624  56.197  1.00  0.00           H
ATOM   1699  CA  LEU   133      21.645  42.238  57.282  1.00  0.00           C
ATOM   1700  HA  LEU   133      22.624  41.786  57.123  1.00  0.00           H
ATOM   1701  CB  LEU   133      21.410  43.531  56.464  1.00  0.00           C
ATOM   1702  HB2 LEU   133      21.399  43.427  55.379  1.00  0.00           H
ATOM   1703  HB3 LEU   133      20.462  43.893  56.859  1.00  0.00           H
ATOM   1704  CG  LEU   133      22.470  44.543  56.715  1.00  0.00           C
ATOM   1705  HG  LEU   133      22.600  44.777  57.772  1.00  0.00           H
ATOM   1706  CD1 LEU   133      23.795  44.179  55.968  1.00  0.00           C
ATOM   1707 HD11 LEU   133      24.169  43.200  56.269  1.00  0.00           H
ATOM   1708 HD12 LEU   133      23.630  44.180  54.891  1.00  0.00           H
ATOM   1709 HD13 LEU   133      24.519  44.956  56.214  1.00  0.00           H
ATOM   1710  CD2 LEU   133      22.093  45.888  56.049  1.00  0.00           C
ATOM   1711 HD21 LEU   133      21.176  46.274  56.496  1.00  0.00           H
ATOM   1712 HD22 LEU   133      22.915  46.597  56.148  1.00  0.00           H
ATOM   1713 HD23 LEU   133      21.953  45.753  54.976  1.00  0.00           H
ATOM   1714  C   LEU   133      21.454  42.504  58.790  1.00  0.00           C
ATOM   1715  O   LEU   133      20.326  42.616  59.230  1.00  0.00           O
ATOM   1716  N   PRO   134      22.499  42.824  59.582  1.00  0.00           N
ATOM   1717  CD  PRO   134      23.845  42.354  59.184  1.00  0.00           C
ATOM   1718  HD2 PRO   134      24.230  43.007  58.400  1.00  0.00           H
ATOM   1719  HD3 PRO   134      23.787  41.286  58.972  1.00  0.00           H
ATOM   1720  CG  PRO   134      24.767  42.433  60.420  1.00  0.00           C
ATOM   1721  HG2 PRO   134      25.725  42.788  60.040  1.00  0.00           H
ATOM   1722  HG3 PRO   134      24.711  41.482  60.949  1.00  0.00           H
ATOM   1723  CB  PRO   134      24.023  43.508  61.142  1.00  0.00           C
ATOM   1724  HB2 PRO   134      24.227  44.438  60.610  1.00  0.00           H
ATOM   1725  HB3 PRO   134      24.381  43.490  62.171  1.00  0.00           H
ATOM   1726  CA  PRO   134      22.542  43.145  61.003  1.00  0.00           C
ATOM   1727  HA  PRO   134      22.289  42.265  61.595  1.00  0.00           H
ATOM   1728  C   PRO   134      21.685  44.373  61.414  1.00  0.00           C
ATOM   1729  O   PRO   134      21.115  44.392  62.508  1.00  0.00           O
ATOM   1730  N   VAL   135      21.327  45.301  60.445  1.00  0.00           N
ATOM   1731  H   VAL   135      21.625  45.089  59.504  1.00  0.00           H
ATOM   1732  CA  VAL   135      20.477  46.528  60.647  1.00  0.00           C
ATOM   1733  HA  VAL   135      19.914  46.422  61.574  1.00  0.00           H
ATOM   1734  CB  VAL   135      21.265  47.852  60.648  1.00  0.00           C
ATOM   1735  HB  VAL   135      20.628  48.735  60.606  1.00  0.00           H
ATOM   1736  CG1 VAL   135      22.119  47.952  61.869  1.00  0.00           C
ATOM   1737 HG11 VAL   135      22.494  48.975  61.874  1.00  0.00           H
ATOM   1738 HG12 VAL   135      21.566  47.658  62.761  1.00  0.00           H
ATOM   1739 HG13 VAL   135      22.927  47.223  61.806  1.00  0.00           H
ATOM   1740  CG2 VAL   135      22.236  47.987  59.518  1.00  0.00           C
ATOM   1741 HG21 VAL   135      22.868  48.852  59.718  1.00  0.00           H
ATOM   1742 HG22 VAL   135      22.821  47.084  59.341  1.00  0.00           H
ATOM   1743 HG23 VAL   135      21.583  48.327  58.715  1.00  0.00           H
ATOM   1744  C   VAL   135      19.445  46.685  59.488  1.00  0.00           C
ATOM   1745  O   VAL   135      19.369  45.908  58.457  1.00  0.00           O
ATOM   1746  N   GLU   136      18.495  47.515  59.666  1.00  0.00           N
ATOM   1747  H   GLU   136      18.519  48.078  60.504  1.00  0.00           H
ATOM   1748  CA  GLU   136      17.523  47.801  58.556  1.00  0.00           C
ATOM   1749  HA  GLU   136      17.056  46.932  58.092  1.00  0.00           H
ATOM   1750  CB  GLU   136      16.331  48.612  59.009  1.00  0.00           C
ATOM   1751  HB2 GLU   136      16.637  49.620  59.287  1.00  0.00           H
ATOM   1752  HB3 GLU   136      15.714  48.818  58.133  1.00  0.00           H
ATOM   1753  CG  GLU   136      15.443  47.931  60.033  1.00  0.00           C
ATOM   1754  HG2 GLU   136      14.778  48.750  60.309  1.00  0.00           H
ATOM   1755  HG3 GLU   136      14.848  47.169  59.530  1.00  0.00           H
ATOM   1756  CD  GLU   136      16.060  47.395  61.304  1.00  0.00           C
ATOM   1757  OE1 GLU   136      16.698  48.184  62.042  1.00  0.00           O
ATOM   1758  OE2 GLU   136      15.745  46.216  61.604  1.00  0.00           O
ATOM   1759  C   GLU   136      18.063  48.543  57.321  1.00  0.00           C
ATOM   1760  O   GLU   136      17.833  48.028  56.219  1.00  0.00           O
ATOM   1761  N   LYS   137      18.621  49.728  57.509  1.00  0.00           N
ATOM   1762  H   LYS   137      18.621  50.102  58.447  1.00  0.00           H
ATOM   1763  CA  LYS   137      18.905  50.678  56.428  1.00  0.00           C
ATOM   1764  HA  LYS   137      18.787  50.201  55.456  1.00  0.00           H
ATOM   1765  CB  LYS   137      17.951  51.928  56.687  1.00  0.00           C
ATOM   1766  HB2 LYS   137      17.573  51.999  57.706  1.00  0.00           H
ATOM   1767  HB3 LYS   137      18.464  52.873  56.510  1.00  0.00           H
ATOM   1768  CG  LYS   137      16.836  51.986  55.673  1.00  0.00           C
ATOM   1769  HG2 LYS   137      16.408  52.951  55.943  1.00  0.00           H
ATOM   1770  HG3 LYS   137      17.245  52.086  54.667  1.00  0.00           H
ATOM   1771  CD  LYS   137      15.828  50.787  55.698  1.00  0.00           C
ATOM   1772  HD2 LYS   137      16.303  49.970  55.156  1.00  0.00           H
ATOM   1773  HD3 LYS   137      15.509  50.531  56.709  1.00  0.00           H
ATOM   1774  CE  LYS   137      14.738  51.363  54.840  1.00  0.00           C
ATOM   1775  HE2 LYS   137      14.153  52.105  55.385  1.00  0.00           H
ATOM   1776  HE3 LYS   137      15.153  51.913  53.995  1.00  0.00           H
ATOM   1777  NZ  LYS   137      13.733  50.447  54.140  1.00  0.00           N
ATOM   1778  HZ1 LYS   137      13.563  49.706  54.805  1.00  0.00           H
ATOM   1779  HZ2 LYS   137      12.828  50.876  54.007  1.00  0.00           H
ATOM   1780  HZ3 LYS   137      14.082  50.158  53.237  1.00  0.00           H
ATOM   1781  C   LYS   137      20.363  51.141  56.575  1.00  0.00           C
ATOM   1782  O   LYS   137      20.887  51.357  57.628  1.00  0.00           O
ATOM   1783  N   VAL   138      21.097  51.293  55.452  1.00  0.00           N
ATOM   1784  H   VAL   138      20.632  50.996  54.606  1.00  0.00           H
ATOM   1785  CA  VAL   138      22.450  52.011  55.336  1.00  0.00           C
ATOM   1786  HA  VAL   138      22.715  52.427  56.308  1.00  0.00           H
ATOM   1787  CB  VAL   138      23.567  51.034  54.910  1.00  0.00           C
ATOM   1788  HB  VAL   138      24.492  51.604  54.823  1.00  0.00           H
ATOM   1789  CG1 VAL   138      23.863  49.892  55.912  1.00  0.00           C
ATOM   1790 HG11 VAL   138      23.422  50.114  56.884  1.00  0.00           H
ATOM   1791 HG12 VAL   138      23.401  48.994  55.503  1.00  0.00           H
ATOM   1792 HG13 VAL   138      24.922  49.710  56.096  1.00  0.00           H
ATOM   1793  CG2 VAL   138      23.396  50.514  53.420  1.00  0.00           C
ATOM   1794 HG21 VAL   138      23.865  51.217  52.732  1.00  0.00           H
ATOM   1795 HG22 VAL   138      23.936  49.567  53.404  1.00  0.00           H
ATOM   1796 HG23 VAL   138      22.356  50.378  53.122  1.00  0.00           H
ATOM   1797  C   VAL   138      22.529  53.214  54.420  1.00  0.00           C
ATOM   1798  O   VAL   138      21.947  53.199  53.361  1.00  0.00           O
ATOM   1799  N   ASP   139      23.204  54.225  54.875  1.00  0.00           N
ATOM   1800  H   ASP   139      23.538  54.114  55.821  1.00  0.00           H
ATOM   1801  CA  ASP   139      23.410  55.502  54.246  1.00  0.00           C
ATOM   1802  HA  ASP   139      22.519  55.691  53.647  1.00  0.00           H
ATOM   1803  CB  ASP   139      23.540  56.634  55.304  1.00  0.00           C
ATOM   1804  HB2 ASP   139      24.368  56.289  55.923  1.00  0.00           H
ATOM   1805  HB3 ASP   139      23.899  57.565  54.866  1.00  0.00           H
ATOM   1806  CG  ASP   139      22.161  56.841  55.951  1.00  0.00           C
ATOM   1807  OD1 ASP   139      21.998  56.495  57.150  1.00  0.00           O
ATOM   1808  OD2 ASP   139      21.663  57.830  55.474  1.00  0.00           O
ATOM   1809  C   ASP   139      24.595  55.540  53.293  1.00  0.00           C
ATOM   1810  O   ASP   139      24.549  56.343  52.385  1.00  0.00           O
ATOM   1811  N   ILE   140      25.503  54.626  53.464  1.00  0.00           N
ATOM   1812  H   ILE   140      25.360  53.957  54.207  1.00  0.00           H
ATOM   1813  CA  ILE   140      26.661  54.554  52.632  1.00  0.00           C
ATOM   1814  HA  ILE   140      26.459  55.221  51.794  1.00  0.00           H
ATOM   1815  CB  ILE   140      27.804  55.199  53.410  1.00  0.00           C
ATOM   1816  HB  ILE   140      28.046  54.474  54.187  1.00  0.00           H
ATOM   1817  CG2 ILE   140      29.071  55.334  52.494  1.00  0.00           C
ATOM   1818 HG21 ILE   140      29.837  54.597  52.733  1.00  0.00           H
ATOM   1819 HG22 ILE   140      28.817  55.248  51.437  1.00  0.00           H
ATOM   1820 HG23 ILE   140      29.652  56.210  52.781  1.00  0.00           H
ATOM   1821  CG1 ILE   140      27.537  56.488  54.059  1.00  0.00           C
ATOM   1822 HG12 ILE   140      27.236  57.318  53.420  1.00  0.00           H
ATOM   1823 HG13 ILE   140      26.660  56.357  54.694  1.00  0.00           H
ATOM   1824  CD1 ILE   140      28.706  56.970  55.038  1.00  0.00           C
ATOM   1825 HD11 ILE   140      28.294  57.786  55.631  1.00  0.00           H
ATOM   1826 HD12 ILE   140      29.023  56.198  55.740  1.00  0.00           H
ATOM   1827 HD13 ILE   140      29.515  57.360  54.422  1.00  0.00           H
ATOM   1828  C   ILE   140      26.973  53.057  52.194  1.00  0.00           C
ATOM   1829  O   ILE   140      26.921  52.158  53.017  1.00  0.00           O
ATOM   1830  N   ILE   141      27.020  52.841  50.817  1.00  0.00           N
ATOM   1831  H   ILE   141      26.857  53.606  50.179  1.00  0.00           H
ATOM   1832  CA  ILE   141      27.449  51.605  50.293  1.00  0.00           C
ATOM   1833  HA  ILE   141      27.799  50.978  51.113  1.00  0.00           H
ATOM   1834  CB  ILE   141      26.266  50.925  49.546  1.00  0.00           C
ATOM   1835  HB  ILE   141      26.040  51.484  48.638  1.00  0.00           H
ATOM   1836  CG2 ILE   141      26.719  49.613  48.987  1.00  0.00           C
ATOM   1837 HG21 ILE   141      27.505  49.773  48.248  1.00  0.00           H
ATOM   1838 HG22 ILE   141      27.132  49.088  49.848  1.00  0.00           H
ATOM   1839 HG23 ILE   141      25.950  49.118  48.393  1.00  0.00           H
ATOM   1840  CG1 ILE   141      24.963  50.830  50.351  1.00  0.00           C
ATOM   1841 HG12 ILE   141      25.079  50.044  51.099  1.00  0.00           H
ATOM   1842 HG13 ILE   141      24.638  51.804  50.715  1.00  0.00           H
ATOM   1843  CD1 ILE   141      23.752  50.322  49.667  1.00  0.00           C
ATOM   1844 HD11 ILE   141      23.882  49.263  49.446  1.00  0.00           H
ATOM   1845 HD12 ILE   141      22.893  50.326  50.338  1.00  0.00           H
ATOM   1846 HD13 ILE   141      23.657  50.895  48.745  1.00  0.00           H
ATOM   1847  C   ILE   141      28.724  51.683  49.428  1.00  0.00           C
ATOM   1848  O   ILE   141      28.825  52.365  48.422  1.00  0.00           O
ATOM   1849  N   ILE   142      29.764  51.020  49.942  1.00  0.00           N
ATOM   1850  H   ILE   142      29.595  50.552  50.821  1.00  0.00           H
ATOM   1851  CA  ILE   142      30.917  50.690  49.080  1.00  0.00           C
ATOM   1852  HA  ILE   142      31.032  51.608  48.504  1.00  0.00           H
ATOM   1853  CB  ILE   142      32.162  50.431  49.885  1.00  0.00           C
ATOM   1854  HB  ILE   142      31.858  49.563  50.469  1.00  0.00           H
ATOM   1855  CG2 ILE   142      33.447  50.198  49.024  1.00  0.00           C
ATOM   1856 HG21 ILE   142      33.240  49.412  48.297  1.00  0.00           H
ATOM   1857 HG22 ILE   142      33.768  51.164  48.634  1.00  0.00           H
ATOM   1858 HG23 ILE   142      34.384  49.957  49.525  1.00  0.00           H
ATOM   1859  CG1 ILE   142      32.526  51.460  51.003  1.00  0.00           C
ATOM   1860 HG12 ILE   142      33.017  52.389  50.713  1.00  0.00           H
ATOM   1861 HG13 ILE   142      31.591  51.747  51.482  1.00  0.00           H
ATOM   1862  CD1 ILE   142      33.463  50.898  52.113  1.00  0.00           C
ATOM   1863 HD11 ILE   142      33.877  51.785  52.593  1.00  0.00           H
ATOM   1864 HD12 ILE   142      32.883  50.276  52.795  1.00  0.00           H
ATOM   1865 HD13 ILE   142      34.294  50.298  51.742  1.00  0.00           H
ATOM   1866  C   ILE   142      30.524  49.580  48.195  1.00  0.00           C
ATOM   1867  O   ILE   142      29.820  48.579  48.503  1.00  0.00           O
ATOM   1868  N   SER   143      30.955  49.738  46.896  1.00  0.00           N
ATOM   1869  H   SER   143      31.586  50.494  46.670  1.00  0.00           H
ATOM   1870  CA  SER   143      30.469  48.979  45.732  1.00  0.00           C
ATOM   1871  HA  SER   143      30.387  47.923  45.991  1.00  0.00           H
ATOM   1872  CB  SER   143      29.076  49.352  45.371  1.00  0.00           C
ATOM   1873  HB2 SER   143      29.042  50.414  45.614  1.00  0.00           H
ATOM   1874  HB3 SER   143      28.874  49.172  44.315  1.00  0.00           H
ATOM   1875  OG  SER   143      28.100  48.563  46.123  1.00  0.00           O
ATOM   1876  HG  SER   143      28.410  48.468  47.027  1.00  0.00           H
ATOM   1877  C   SER   143      31.433  48.988  44.587  1.00  0.00           C
ATOM   1878  O   SER   143      31.130  49.560  43.514  1.00  0.00           O
ATOM   1879  N   GLU   144      32.570  48.354  44.798  1.00  0.00           N
ATOM   1880  H   GLU   144      32.702  47.994  45.732  1.00  0.00           H
ATOM   1881  CA  GLU   144      33.440  47.929  43.667  1.00  0.00           C
ATOM   1882  HA  GLU   144      33.428  48.700  42.896  1.00  0.00           H
ATOM   1883  CB  GLU   144      34.889  47.803  44.250  1.00  0.00           C
ATOM   1884  HB2 GLU   144      35.059  48.746  44.771  1.00  0.00           H
ATOM   1885  HB3 GLU   144      34.917  47.037  45.025  1.00  0.00           H
ATOM   1886  CG  GLU   144      35.946  47.465  43.192  1.00  0.00           C
ATOM   1887  HG2 GLU   144      35.589  46.614  42.612  1.00  0.00           H
ATOM   1888  HG3 GLU   144      36.038  48.399  42.638  1.00  0.00           H
ATOM   1889  CD  GLU   144      37.243  47.138  43.844  1.00  0.00           C
ATOM   1890  OE1 GLU   144      38.231  47.783  43.360  1.00  0.00           O
ATOM   1891  OE2 GLU   144      37.339  46.306  44.776  1.00  0.00           O
ATOM   1892  C   GLU   144      32.888  46.706  42.852  1.00  0.00           C
ATOM   1893  O   GLU   144      33.223  45.619  43.227  1.00  0.00           O
ATOM   1894  N   TRP   145      32.040  46.877  41.837  1.00  0.00           N
ATOM   1895  H   TRP   145      31.697  47.808  41.646  1.00  0.00           H
ATOM   1896  CA  TRP   145      31.533  45.898  40.810  1.00  0.00           C
ATOM   1897  HA  TRP   145      31.435  44.889  41.210  1.00  0.00           H
ATOM   1898  CB  TRP   145      30.083  46.270  40.483  1.00  0.00           C
ATOM   1899  HB2 TRP   145      29.854  45.591  39.661  1.00  0.00           H
ATOM   1900  HB3 TRP   145      29.458  46.345  41.373  1.00  0.00           H
ATOM   1901  CG  TRP   145      29.937  47.667  39.911  1.00  0.00           C
ATOM   1902  CD1 TRP   145      29.906  48.835  40.599  1.00  0.00           C
ATOM   1903  HD1 TRP   145      29.890  48.989  41.668  1.00  0.00           H
ATOM   1904  NE1 TRP   145      29.809  49.861  39.654  1.00  0.00           N
ATOM   1905  HE1 TRP   145      30.020  50.810  39.929  1.00  0.00           H
ATOM   1906  CE2 TRP   145      29.748  49.394  38.336  1.00  0.00           C
ATOM   1907  CZ2 TRP   145      29.892  50.020  37.075  1.00  0.00           C
ATOM   1908  HZ2 TRP   145      30.048  51.087  37.016  1.00  0.00           H
ATOM   1909  CH2 TRP   145      30.060  49.196  35.969  1.00  0.00           C
ATOM   1910  HH2 TRP   145      30.254  49.709  35.038  1.00  0.00           H
ATOM   1911  CZ3 TRP   145      29.922  47.809  36.032  1.00  0.00           C
ATOM   1912  HZ3 TRP   145      29.991  47.148  35.181  1.00  0.00           H
ATOM   1913  CE3 TRP   145      29.992  47.208  37.317  1.00  0.00           C
ATOM   1914  HE3 TRP   145      30.034  46.130  37.367  1.00  0.00           H
ATOM   1915  CD2 TRP   145      29.883  47.956  38.481  1.00  0.00           C
ATOM   1916  C   TRP   145      32.362  45.701  39.526  1.00  0.00           C
ATOM   1917  O   TRP   145      32.031  44.893  38.677  1.00  0.00           O
ATOM   1918  N   MET   146      33.357  46.559  39.363  1.00  0.00           N
ATOM   1919  H   MET   146      33.434  47.140  40.185  1.00  0.00           H
ATOM   1920  CA  MET   146      34.254  46.678  38.219  1.00  0.00           C
ATOM   1921  HA  MET   146      33.716  46.561  37.278  1.00  0.00           H
ATOM   1922  CB  MET   146      35.061  47.995  38.119  1.00  0.00           C
ATOM   1923  HB2 MET   146      35.947  48.073  38.749  1.00  0.00           H
ATOM   1924  HB3 MET   146      35.235  48.104  37.049  1.00  0.00           H
ATOM   1925  CG  MET   146      34.131  49.227  38.348  1.00  0.00           C
ATOM   1926  HG2 MET   146      34.576  50.132  37.934  1.00  0.00           H
ATOM   1927  HG3 MET   146      33.224  48.958  37.807  1.00  0.00           H
ATOM   1928  SD  MET   146      33.674  49.592  40.029  1.00  0.00           S
ATOM   1929  CE  MET   146      35.332  50.214  40.645  1.00  0.00           C
ATOM   1930  HE1 MET   146      36.066  49.412  40.578  1.00  0.00           H
ATOM   1931  HE2 MET   146      35.722  51.025  40.029  1.00  0.00           H
ATOM   1932  HE3 MET   146      35.180  50.478  41.692  1.00  0.00           H
ATOM   1933  C   MET   146      35.282  45.456  38.159  1.00  0.00           C
ATOM   1934  O   MET   146      35.475  44.712  39.174  1.00  0.00           O
ATOM   1935  N   GLY   147      35.962  45.306  37.017  1.00  0.00           N
ATOM   1936  H   GLY   147      35.840  46.042  36.336  1.00  0.00           H
ATOM   1937  CA  GLY   147      36.357  44.007  36.380  1.00  0.00           C
ATOM   1938  HA2 GLY   147      36.906  43.378  37.081  1.00  0.00           H
ATOM   1939  HA3 GLY   147      35.495  43.467  35.987  1.00  0.00           H
ATOM   1940  C   GLY   147      37.206  44.081  35.183  1.00  0.00           C
ATOM   1941  O   GLY   147      37.356  45.225  34.706  1.00  0.00           O
ATOM   1942  N   TYR   148      37.584  42.935  34.601  1.00  0.00           N
ATOM   1943  H   TYR   148      37.417  42.026  35.007  1.00  0.00           H
ATOM   1944  CA  TYR   148      38.222  42.995  33.277  1.00  0.00           C
ATOM   1945  HA  TYR   148      38.993  43.750  33.427  1.00  0.00           H
ATOM   1946  CB  TYR   148      38.852  41.691  32.851  1.00  0.00           C
ATOM   1947  HB2 TYR   148      38.004  41.041  32.641  1.00  0.00           H
ATOM   1948  HB3 TYR   148      39.391  41.821  31.912  1.00  0.00           H
ATOM   1949  CG  TYR   148      39.919  40.944  33.706  1.00  0.00           C
ATOM   1950  CD1 TYR   148      40.006  39.522  33.785  1.00  0.00           C
ATOM   1951  HD1 TYR   148      39.410  38.884  33.151  1.00  0.00           H
ATOM   1952  CE1 TYR   148      41.053  39.003  34.487  1.00  0.00           C
ATOM   1953  HE1 TYR   148      41.386  37.983  34.364  1.00  0.00           H
ATOM   1954  CZ  TYR   148      41.822  39.786  35.468  1.00  0.00           C
ATOM   1955  OH  TYR   148      42.958  39.192  35.993  1.00  0.00           O
ATOM   1956  HH  TYR   148      42.980  38.232  35.968  1.00  0.00           H
ATOM   1957  CE2 TYR   148      41.659  41.214  35.444  1.00  0.00           C
ATOM   1958  HE2 TYR   148      42.235  41.869  36.081  1.00  0.00           H
ATOM   1959  CD2 TYR   148      40.619  41.774  34.597  1.00  0.00           C
ATOM   1960  HD2 TYR   148      40.525  42.846  34.508  1.00  0.00           H
ATOM   1961  C   TYR   148      37.208  43.449  32.213  1.00  0.00           C
ATOM   1962  O   TYR   148      35.967  43.148  32.235  1.00  0.00           O
ATOM   1963  N   CYS   149      37.511  44.322  31.236  1.00  0.00           N
ATOM   1964  H   CYS   149      38.413  44.752  31.389  1.00  0.00           H
ATOM   1965  CA  CYS   149      36.635  44.945  30.210  1.00  0.00           C
ATOM   1966  HA  CYS   149      37.231  45.666  29.651  1.00  0.00           H
ATOM   1967  CB  CYS   149      36.187  43.861  29.146  1.00  0.00           C
ATOM   1968  HB2 CYS   149      37.066  43.260  28.913  1.00  0.00           H
ATOM   1969  HB3 CYS   149      35.521  43.115  29.580  1.00  0.00           H
ATOM   1970  SG  CYS   149      35.458  44.565  27.657  1.00  0.00           S
ATOM   1971  HG  CYS   149      34.521  45.187  28.378  1.00  0.00           H
ATOM   1972  C   CYS   149      35.471  45.725  30.813  1.00  0.00           C
ATOM   1973  O   CYS   149      34.408  45.819  30.219  1.00  0.00           O
ATOM   1974  N   LEU   150      35.557  46.182  32.074  1.00  0.00           N
ATOM   1975  H   LEU   150      36.444  46.009  32.524  1.00  0.00           H
ATOM   1976  CA  LEU   150      34.520  46.616  33.035  1.00  0.00           C
ATOM   1977  HA  LEU   150      35.053  46.900  33.942  1.00  0.00           H
ATOM   1978  CB  LEU   150      33.811  47.895  32.453  1.00  0.00           C
ATOM   1979  HB2 LEU   150      34.638  48.561  32.209  1.00  0.00           H
ATOM   1980  HB3 LEU   150      33.323  47.701  31.498  1.00  0.00           H
ATOM   1981  CG  LEU   150      33.003  48.592  33.547  1.00  0.00           C
ATOM   1982  HG  LEU   150      32.091  48.005  33.653  1.00  0.00           H
ATOM   1983  CD1 LEU   150      33.751  48.936  34.822  1.00  0.00           C
ATOM   1984 HD11 LEU   150      34.060  48.057  35.387  1.00  0.00           H
ATOM   1985 HD12 LEU   150      34.687  49.463  34.636  1.00  0.00           H
ATOM   1986 HD13 LEU   150      33.057  49.487  35.456  1.00  0.00           H
ATOM   1987  CD2 LEU   150      32.590  49.903  33.006  1.00  0.00           C
ATOM   1988 HD21 LEU   150      31.585  50.165  33.337  1.00  0.00           H
ATOM   1989 HD22 LEU   150      33.253  50.768  33.023  1.00  0.00           H
ATOM   1990 HD23 LEU   150      32.429  49.665  31.955  1.00  0.00           H
ATOM   1991  C   LEU   150      33.618  45.421  33.482  1.00  0.00           C
ATOM   1992  O   LEU   150      33.598  45.048  34.668  1.00  0.00           O
ATOM   1993  N   PHE   151      33.055  44.711  32.461  1.00  0.00           N
ATOM   1994  H   PHE   151      33.307  44.971  31.518  1.00  0.00           H
ATOM   1995  CA  PHE   151      31.684  44.135  32.791  1.00  0.00           C
ATOM   1996  HA  PHE   151      31.198  44.633  33.630  1.00  0.00           H
ATOM   1997  CB  PHE   151      30.790  44.370  31.549  1.00  0.00           C
ATOM   1998  HB2 PHE   151      31.288  43.817  30.752  1.00  0.00           H
ATOM   1999  HB3 PHE   151      29.821  43.906  31.731  1.00  0.00           H
ATOM   2000  CG  PHE   151      30.694  45.802  31.002  1.00  0.00           C
ATOM   2001  CD1 PHE   151      29.988  46.816  31.666  1.00  0.00           C
ATOM   2002  HD1 PHE   151      29.404  46.693  32.566  1.00  0.00           H
ATOM   2003  CE1 PHE   151      29.949  48.129  31.100  1.00  0.00           C
ATOM   2004  HE1 PHE   151      29.383  48.855  31.665  1.00  0.00           H
ATOM   2005  CZ  PHE   151      30.687  48.412  29.915  1.00  0.00           C
ATOM   2006  HZ  PHE   151      30.803  49.368  29.427  1.00  0.00           H
ATOM   2007  CE2 PHE   151      31.319  47.351  29.245  1.00  0.00           C
ATOM   2008  HE2 PHE   151      31.878  47.417  28.323  1.00  0.00           H
ATOM   2009  CD2 PHE   151      31.355  46.074  29.833  1.00  0.00           C
ATOM   2010  HD2 PHE   151      31.735  45.223  29.287  1.00  0.00           H
ATOM   2011  C   PHE   151      31.739  42.636  33.156  1.00  0.00           C
ATOM   2012  O   PHE   151      30.773  41.936  33.503  1.00  0.00           O
ATOM   2013  N   TYR   152      32.996  42.107  33.258  1.00  0.00           N
ATOM   2014  H   TYR   152      33.803  42.613  32.922  1.00  0.00           H
ATOM   2015  CA  TYR   152      33.182  40.655  33.410  1.00  0.00           C
ATOM   2016  HA  TYR   152      32.589  40.016  32.755  1.00  0.00           H
ATOM   2017  CB  TYR   152      34.595  40.356  32.994  1.00  0.00           C
ATOM   2018  HB2 TYR   152      34.605  40.697  31.959  1.00  0.00           H
ATOM   2019  HB3 TYR   152      35.301  41.031  33.480  1.00  0.00           H
ATOM   2020  CG  TYR   152      34.892  38.848  33.060  1.00  0.00           C
ATOM   2021  CD1 TYR   152      34.740  37.986  31.937  1.00  0.00           C
ATOM   2022  HD1 TYR   152      34.009  38.251  31.188  1.00  0.00           H
ATOM   2023  CE1 TYR   152      35.463  36.783  31.873  1.00  0.00           C
ATOM   2024  HE1 TYR   152      35.218  36.149  31.033  1.00  0.00           H
ATOM   2025  CZ  TYR   152      36.398  36.459  32.834  1.00  0.00           C
ATOM   2026  OH  TYR   152      37.134  35.333  32.872  1.00  0.00           O
ATOM   2027  HH  TYR   152      36.644  34.665  32.387  1.00  0.00           H
ATOM   2028  CE2 TYR   152      36.382  37.200  34.068  1.00  0.00           C
ATOM   2029  HE2 TYR   152      36.934  36.702  34.851  1.00  0.00           H
ATOM   2030  CD2 TYR   152      35.670  38.410  34.125  1.00  0.00           C
ATOM   2031  HD2 TYR   152      35.821  39.039  34.990  1.00  0.00           H
ATOM   2032  C   TYR   152      32.876  40.165  34.795  1.00  0.00           C
ATOM   2033  O   TYR   152      32.451  39.069  34.971  1.00  0.00           O
ATOM   2034  N   GLU   153      33.232  40.928  35.854  1.00  0.00           N
ATOM   2035  H   GLU   153      33.793  41.744  35.657  1.00  0.00           H
ATOM   2036  CA  GLU   153      32.951  40.587  37.284  1.00  0.00           C
ATOM   2037  HA  GLU   153      33.565  39.694  37.395  1.00  0.00           H
ATOM   2038  CB  GLU   153      33.453  41.769  38.150  1.00  0.00           C
ATOM   2039  HB2 GLU   153      34.312  42.166  37.608  1.00  0.00           H
ATOM   2040  HB3 GLU   153      32.645  42.484  38.304  1.00  0.00           H
ATOM   2041  CG  GLU   153      34.089  41.346  39.500  1.00  0.00           C
ATOM   2042  HG2 GLU   153      34.594  42.200  39.952  1.00  0.00           H
ATOM   2043  HG3 GLU   153      33.224  41.174  40.141  1.00  0.00           H
ATOM   2044  CD  GLU   153      35.127  40.251  39.421  1.00  0.00           C
ATOM   2045  OE1 GLU   153      36.207  40.705  38.946  1.00  0.00           O
ATOM   2046  OE2 GLU   153      34.816  39.104  39.726  1.00  0.00           O
ATOM   2047  C   GLU   153      31.503  40.324  37.623  1.00  0.00           C
ATOM   2048  O   GLU   153      31.213  39.490  38.502  1.00  0.00           O
ATOM   2049  N   SER   154      30.639  40.634  36.702  1.00  0.00           N
ATOM   2050  H   SER   154      30.955  41.109  35.869  1.00  0.00           H
ATOM   2051  CA  SER   154      29.304  40.038  36.568  1.00  0.00           C
ATOM   2052  HA  SER   154      28.742  40.449  35.730  1.00  0.00           H
ATOM   2053  CB  SER   154      29.330  38.487  36.292  1.00  0.00           C
ATOM   2054  HB2 SER   154      29.932  38.027  37.075  1.00  0.00           H
ATOM   2055  HB3 SER   154      28.367  38.006  36.460  1.00  0.00           H
ATOM   2056  OG  SER   154      29.814  38.174  34.970  1.00  0.00           O
ATOM   2057  HG  SER   154      30.714  38.456  34.789  1.00  0.00           H
ATOM   2058  C   SER   154      28.350  40.383  37.796  1.00  0.00           C
ATOM   2059  O   SER   154      27.356  39.690  38.124  1.00  0.00           O
ATOM   2060  N   MET   155      28.754  41.421  38.517  1.00  0.00           N
ATOM   2061  H   MET   155      29.201  42.162  37.996  1.00  0.00           H
ATOM   2062  CA  MET   155      28.369  41.832  39.826  1.00  0.00           C
ATOM   2063  HA  MET   155      27.898  40.976  40.310  1.00  0.00           H
ATOM   2064  CB  MET   155      29.670  42.101  40.568  1.00  0.00           C
ATOM   2065  HB2 MET   155      30.390  41.313  40.346  1.00  0.00           H
ATOM   2066  HB3 MET   155      30.111  43.068  40.325  1.00  0.00           H
ATOM   2067  CG  MET   155      29.503  41.923  42.039  1.00  0.00           C
ATOM   2068  HG2 MET   155      28.774  42.648  42.399  1.00  0.00           H
ATOM   2069  HG3 MET   155      29.105  40.970  42.388  1.00  0.00           H
ATOM   2070  SD  MET   155      31.029  42.374  42.866  1.00  0.00           S
ATOM   2071  CE  MET   155      30.364  42.711  44.508  1.00  0.00           C
ATOM   2072  HE1 MET   155      29.719  41.935  44.920  1.00  0.00           H
ATOM   2073  HE2 MET   155      31.188  42.804  45.215  1.00  0.00           H
ATOM   2074  HE3 MET   155      29.770  43.622  44.580  1.00  0.00           H
ATOM   2075  C   MET   155      27.413  42.980  39.845  1.00  0.00           C
ATOM   2076  O   MET   155      27.111  43.457  40.924  1.00  0.00           O
ATOM   2077  N   LEU   156      26.976  43.543  38.717  1.00  0.00           N
ATOM   2078  H   LEU   156      27.252  43.209  37.805  1.00  0.00           H
ATOM   2079  CA  LEU   156      26.046  44.658  38.562  1.00  0.00           C
ATOM   2080  HA  LEU   156      26.394  45.450  39.225  1.00  0.00           H
ATOM   2081  CB  LEU   156      25.980  45.183  37.093  1.00  0.00           C
ATOM   2082  HB2 LEU   156      26.917  45.474  36.618  1.00  0.00           H
ATOM   2083  HB3 LEU   156      25.606  44.421  36.409  1.00  0.00           H
ATOM   2084  CG  LEU   156      25.041  46.430  37.094  1.00  0.00           C
ATOM   2085  HG  LEU   156      24.045  46.136  37.424  1.00  0.00           H
ATOM   2086  CD1 LEU   156      25.486  47.575  37.980  1.00  0.00           C
ATOM   2087 HD11 LEU   156      24.697  48.327  37.984  1.00  0.00           H
ATOM   2088 HD12 LEU   156      25.374  47.353  39.042  1.00  0.00           H
ATOM   2089 HD13 LEU   156      26.482  47.984  37.816  1.00  0.00           H
ATOM   2090  CD2 LEU   156      24.781  47.028  35.671  1.00  0.00           C
ATOM   2091 HD21 LEU   156      24.151  47.914  35.752  1.00  0.00           H
ATOM   2092 HD22 LEU   156      25.733  47.166  35.159  1.00  0.00           H
ATOM   2093 HD23 LEU   156      24.169  46.367  35.057  1.00  0.00           H
ATOM   2094  C   LEU   156      24.681  44.459  39.256  1.00  0.00           C
ATOM   2095  O   LEU   156      24.329  45.148  40.124  1.00  0.00           O
ATOM   2096  N   ASN   157      24.072  43.317  38.964  1.00  0.00           N
ATOM   2097  H   ASN   157      24.644  42.793  38.317  1.00  0.00           H
ATOM   2098  CA  ASN   157      23.065  42.650  39.799  1.00  0.00           C
ATOM   2099  HA  ASN   157      22.186  43.261  39.594  1.00  0.00           H
ATOM   2100  CB  ASN   157      22.939  41.226  39.189  1.00  0.00           C
ATOM   2101  HB2 ASN   157      22.678  41.339  38.136  1.00  0.00           H
ATOM   2102  HB3 ASN   157      23.931  40.774  39.204  1.00  0.00           H
ATOM   2103  CG  ASN   157      22.024  40.333  40.052  1.00  0.00           C
ATOM   2104  OD1 ASN   157      22.345  39.878  41.109  1.00  0.00           O
ATOM   2105  ND2 ASN   157      20.912  39.949  39.567  1.00  0.00           N
ATOM   2106 HD21 ASN   157      20.551  39.156  40.079  1.00  0.00           H
ATOM   2107 HD22 ASN   157      20.888  40.045  38.562  1.00  0.00           H
ATOM   2108  C   ASN   157      23.316  42.796  41.295  1.00  0.00           C
ATOM   2109  O   ASN   157      22.448  43.162  42.086  1.00  0.00           O
ATOM   2110  N   THR   158      24.574  42.408  41.705  1.00  0.00           N
ATOM   2111  H   THR   158      25.335  42.364  41.043  1.00  0.00           H
ATOM   2112  CA  THR   158      24.846  42.209  43.158  1.00  0.00           C
ATOM   2113  HA  THR   158      24.058  41.674  43.688  1.00  0.00           H
ATOM   2114  CB  THR   158      26.028  41.269  43.386  1.00  0.00           C
ATOM   2115  HB  THR   158      26.776  41.464  42.617  1.00  0.00           H
ATOM   2116  CG2 THR   158      26.726  41.336  44.825  1.00  0.00           C
ATOM   2117 HG21 THR   158      26.062  40.728  45.439  1.00  0.00           H
ATOM   2118 HG22 THR   158      27.688  40.835  44.711  1.00  0.00           H
ATOM   2119 HG23 THR   158      26.911  42.296  45.307  1.00  0.00           H
ATOM   2120  OG1 THR   158      25.562  39.963  43.241  1.00  0.00           O
ATOM   2121  HG1 THR   158      25.465  39.816  42.298  1.00  0.00           H
ATOM   2122  C   THR   158      24.931  43.555  43.865  1.00  0.00           C
ATOM   2123  O   THR   158      24.253  43.759  44.882  1.00  0.00           O
ATOM   2124  N   VAL   159      25.422  44.559  43.138  1.00  0.00           N
ATOM   2125  H   VAL   159      25.617  44.370  42.166  1.00  0.00           H
ATOM   2126  CA  VAL   159      25.442  45.885  43.844  1.00  0.00           C
ATOM   2127  HA  VAL   159      25.659  45.679  44.892  1.00  0.00           H
ATOM   2128  CB  VAL   159      26.587  46.842  43.251  1.00  0.00           C
ATOM   2129  HB  VAL   159      26.551  47.735  43.875  1.00  0.00           H
ATOM   2130  CG1 VAL   159      28.045  46.389  43.538  1.00  0.00           C
ATOM   2131 HG11 VAL   159      28.174  46.380  44.620  1.00  0.00           H
ATOM   2132 HG12 VAL   159      28.174  45.400  43.098  1.00  0.00           H
ATOM   2133 HG13 VAL   159      28.745  47.101  43.101  1.00  0.00           H
ATOM   2134  CG2 VAL   159      26.490  47.070  41.712  1.00  0.00           C
ATOM   2135 HG21 VAL   159      26.952  47.983  41.335  1.00  0.00           H
ATOM   2136 HG22 VAL   159      26.941  46.174  41.286  1.00  0.00           H
ATOM   2137 HG23 VAL   159      25.446  47.150  41.406  1.00  0.00           H
ATOM   2138  C   VAL   159      24.019  46.592  43.749  1.00  0.00           C
ATOM   2139  O   VAL   159      23.624  47.205  44.765  1.00  0.00           O
ATOM   2140  N   LEU   160      23.249  46.513  42.649  1.00  0.00           N
ATOM   2141  H   LEU   160      23.444  45.821  41.940  1.00  0.00           H
ATOM   2142  CA  LEU   160      21.924  47.004  42.456  1.00  0.00           C
ATOM   2143  HA  LEU   160      21.894  48.058  42.733  1.00  0.00           H
ATOM   2144  CB  LEU   160      21.665  47.049  40.972  1.00  0.00           C
ATOM   2145  HB2 LEU   160      22.453  47.569  40.426  1.00  0.00           H
ATOM   2146  HB3 LEU   160      21.747  46.016  40.636  1.00  0.00           H
ATOM   2147  CG  LEU   160      20.261  47.384  40.441  1.00  0.00           C
ATOM   2148  HG  LEU   160      19.494  46.975  41.099  1.00  0.00           H
ATOM   2149  CD1 LEU   160      20.018  48.916  40.370  1.00  0.00           C
ATOM   2150 HD11 LEU   160      20.293  49.468  41.269  1.00  0.00           H
ATOM   2151 HD12 LEU   160      20.468  49.276  39.445  1.00  0.00           H
ATOM   2152 HD13 LEU   160      18.942  49.087  40.382  1.00  0.00           H
ATOM   2153  CD2 LEU   160      20.042  46.795  39.117  1.00  0.00           C
ATOM   2154 HD21 LEU   160      19.101  47.121  38.674  1.00  0.00           H
ATOM   2155 HD22 LEU   160      20.858  47.043  38.438  1.00  0.00           H
ATOM   2156 HD23 LEU   160      19.869  45.723  39.025  1.00  0.00           H
ATOM   2157  C   LEU   160      20.883  46.205  43.305  1.00  0.00           C
ATOM   2158  O   LEU   160      19.921  46.739  43.813  1.00  0.00           O
ATOM   2159  N   HIE   161      21.317  44.991  43.713  1.00  0.00           N
ATOM   2160  H   HIE   161      21.992  44.515  43.132  1.00  0.00           H
ATOM   2161  CA  HIE   161      20.749  44.366  44.881  1.00  0.00           C
ATOM   2162  HA  HIE   161      19.664  44.394  44.788  1.00  0.00           H
ATOM   2163  CB  HIE   161      21.136  42.858  45.040  1.00  0.00           C
ATOM   2164  HB2 HIE   161      22.101  42.810  44.535  1.00  0.00           H
ATOM   2165  HB3 HIE   161      21.228  42.651  46.106  1.00  0.00           H
ATOM   2166  CG  HIE   161      20.242  41.787  44.464  1.00  0.00           C
ATOM   2167  ND1 HIE   161      18.830  41.873  44.466  1.00  0.00           N
ATOM   2168  CE1 HIE   161      18.414  40.787  43.880  1.00  0.00           C
ATOM   2169  HE1 HIE   161      17.394  40.581  43.593  1.00  0.00           H
ATOM   2170  NE2 HIE   161      19.459  40.091  43.380  1.00  0.00           N
ATOM   2171  HE2 HIE   161      19.451  39.339  42.706  1.00  0.00           H
ATOM   2172  CD2 HIE   161      20.650  40.772  43.675  1.00  0.00           C
ATOM   2173  HD2 HIE   161      21.660  40.440  43.487  1.00  0.00           H
ATOM   2174  C   HIE   161      20.890  45.236  46.193  1.00  0.00           C
ATOM   2175  O   HIE   161      19.873  45.523  46.824  1.00  0.00           O
ATOM   2176  N   ALA   162      22.155  45.382  46.567  1.00  0.00           N
ATOM   2177  H   ALA   162      22.864  45.048  45.930  1.00  0.00           H
ATOM   2178  CA  ALA   162      22.489  46.037  47.780  1.00  0.00           C
ATOM   2179  HA  ALA   162      22.125  45.473  48.639  1.00  0.00           H
ATOM   2180  CB  ALA   162      23.972  46.023  48.035  1.00  0.00           C
ATOM   2181  HB1 ALA   162      24.458  45.047  48.028  1.00  0.00           H
ATOM   2182  HB2 ALA   162      24.490  46.749  47.408  1.00  0.00           H
ATOM   2183  HB3 ALA   162      24.112  46.404  49.047  1.00  0.00           H
ATOM   2184  C   ALA   162      21.875  47.416  47.882  1.00  0.00           C
ATOM   2185  O   ALA   162      21.412  47.695  48.943  1.00  0.00           O
ATOM   2186  N   ARG   163      21.935  48.198  46.780  1.00  0.00           N
ATOM   2187  H   ARG   163      22.526  47.914  46.013  1.00  0.00           H
ATOM   2188  CA  ARG   163      21.279  49.487  46.694  1.00  0.00           C
ATOM   2189  HA  ARG   163      21.693  50.211  47.395  1.00  0.00           H
ATOM   2190  CB  ARG   163      21.561  49.926  45.227  1.00  0.00           C
ATOM   2191  HB2 ARG   163      22.630  49.823  45.038  1.00  0.00           H
ATOM   2192  HB3 ARG   163      21.097  49.312  44.455  1.00  0.00           H
ATOM   2193  CG  ARG   163      21.185  51.456  45.011  1.00  0.00           C
ATOM   2194  HG2 ARG   163      20.215  51.657  45.466  1.00  0.00           H
ATOM   2195  HG3 ARG   163      21.927  52.037  45.559  1.00  0.00           H
ATOM   2196  CD  ARG   163      20.969  51.825  43.523  1.00  0.00           C
ATOM   2197  HD2 ARG   163      21.278  52.864  43.409  1.00  0.00           H
ATOM   2198  HD3 ARG   163      21.719  51.319  42.916  1.00  0.00           H
ATOM   2199  NE  ARG   163      19.634  51.453  43.126  1.00  0.00           N
ATOM   2200  HE  ARG   163      18.924  51.100  43.752  1.00  0.00           H
ATOM   2201  CZ  ARG   163      18.974  51.815  42.041  1.00  0.00           C
ATOM   2202  NH1 ARG   163      19.673  52.354  41.034  1.00  0.00           N
ATOM   2203 HH11 ARG   163      20.680  52.277  41.023  1.00  0.00           H
ATOM   2204 HH12 ARG   163      19.210  52.952  40.364  1.00  0.00           H
ATOM   2205  NH2 ARG   163      17.714  51.509  41.836  1.00  0.00           N
ATOM   2206 HH21 ARG   163      17.090  52.072  41.275  1.00  0.00           H
ATOM   2207 HH22 ARG   163      17.340  50.921  42.567  1.00  0.00           H
ATOM   2208  C   ARG   163      19.771  49.531  46.956  1.00  0.00           C
ATOM   2209  O   ARG   163      19.278  50.280  47.767  1.00  0.00           O
ATOM   2210  N   ASP   164      19.037  48.707  46.247  1.00  0.00           N
ATOM   2211  H   ASP   164      19.468  48.208  45.482  1.00  0.00           H
ATOM   2212  CA  ASP   164      17.591  48.691  46.388  1.00  0.00           C
ATOM   2213  HA  ASP   164      17.217  49.712  46.304  1.00  0.00           H
ATOM   2214  CB  ASP   164      16.915  47.853  45.306  1.00  0.00           C
ATOM   2215  HB2 ASP   164      17.518  46.976  45.074  1.00  0.00           H
ATOM   2216  HB3 ASP   164      15.940  47.503  45.646  1.00  0.00           H
ATOM   2217  CG  ASP   164      16.712  48.615  43.955  1.00  0.00           C
ATOM   2218  OD1 ASP   164      16.741  49.903  43.916  1.00  0.00           O
ATOM   2219  OD2 ASP   164      16.178  48.023  42.985  1.00  0.00           O
ATOM   2220  C   ASP   164      17.217  48.091  47.721  1.00  0.00           C
ATOM   2221  O   ASP   164      16.110  48.334  48.246  1.00  0.00           O
ATOM   2222  N   LYS   165      17.999  47.137  48.216  1.00  0.00           N
ATOM   2223  H   LYS   165      18.650  46.733  47.558  1.00  0.00           H
ATOM   2224  CA  LYS   165      17.679  46.480  49.528  1.00  0.00           C
ATOM   2225  HA  LYS   165      16.671  46.077  49.635  1.00  0.00           H
ATOM   2226  CB  LYS   165      18.592  45.260  49.729  1.00  0.00           C
ATOM   2227  HB2 LYS   165      19.612  45.496  49.427  1.00  0.00           H
ATOM   2228  HB3 LYS   165      18.508  45.073  50.799  1.00  0.00           H
ATOM   2229  CG  LYS   165      17.916  44.172  48.963  1.00  0.00           C
ATOM   2230  HG2 LYS   165      17.003  43.828  49.447  1.00  0.00           H
ATOM   2231  HG3 LYS   165      17.573  44.566  48.006  1.00  0.00           H
ATOM   2232  CD  LYS   165      18.857  43.000  48.707  1.00  0.00           C
ATOM   2233  HD2 LYS   165      18.723  42.588  47.707  1.00  0.00           H
ATOM   2234  HD3 LYS   165      19.899  43.314  48.767  1.00  0.00           H
ATOM   2235  CE  LYS   165      18.730  41.873  49.695  1.00  0.00           C
ATOM   2236  HE2 LYS   165      19.610  41.229  49.699  1.00  0.00           H
ATOM   2237  HE3 LYS   165      18.750  42.228  50.725  1.00  0.00           H
ATOM   2238  NZ  LYS   165      17.498  41.114  49.519  1.00  0.00           N
ATOM   2239  HZ1 LYS   165      16.581  41.499  49.694  1.00  0.00           H
ATOM   2240  HZ2 LYS   165      17.439  40.661  48.618  1.00  0.00           H
ATOM   2241  HZ3 LYS   165      17.640  40.249  50.020  1.00  0.00           H
ATOM   2242  C   LYS   165      17.732  47.580  50.577  1.00  0.00           C
ATOM   2243  O   LYS   165      16.797  47.707  51.408  1.00  0.00           O
ATOM   2244  N   TRP   166      18.964  48.017  50.845  1.00  0.00           N
ATOM   2245  H   TRP   166      19.634  48.011  50.090  1.00  0.00           H
ATOM   2246  CA  TRP   166      19.357  48.569  52.097  1.00  0.00           C
ATOM   2247  HA  TRP   166      18.445  48.488  52.688  1.00  0.00           H
ATOM   2248  CB  TRP   166      20.550  47.804  52.791  1.00  0.00           C
ATOM   2249  HB2 TRP   166      21.500  47.892  52.263  1.00  0.00           H
ATOM   2250  HB3 TRP   166      20.725  48.329  53.731  1.00  0.00           H
ATOM   2251  CG  TRP   166      20.186  46.292  52.950  1.00  0.00           C
ATOM   2252  CD1 TRP   166      19.416  45.794  53.921  1.00  0.00           C
ATOM   2253  HD1 TRP   166      18.914  46.439  54.626  1.00  0.00           H
ATOM   2254  NE1 TRP   166      19.448  44.452  53.917  1.00  0.00           N
ATOM   2255  HE1 TRP   166      18.988  43.813  54.550  1.00  0.00           H
ATOM   2256  CE2 TRP   166      20.284  43.956  52.981  1.00  0.00           C
ATOM   2257  CZ2 TRP   166      20.585  42.659  52.508  1.00  0.00           C
ATOM   2258  HZ2 TRP   166      19.953  41.791  52.626  1.00  0.00           H
ATOM   2259  CH2 TRP   166      21.663  42.534  51.651  1.00  0.00           C
ATOM   2260  HH2 TRP   166      22.101  41.548  51.605  1.00  0.00           H
ATOM   2261  CZ3 TRP   166      22.363  43.666  51.199  1.00  0.00           C
ATOM   2262  HZ3 TRP   166      23.208  43.598  50.529  1.00  0.00           H
ATOM   2263  CE3 TRP   166      21.798  44.924  51.403  1.00  0.00           C
ATOM   2264  HE3 TRP   166      22.163  45.761  50.825  1.00  0.00           H
ATOM   2265  CD2 TRP   166      20.862  45.101  52.440  1.00  0.00           C
ATOM   2266  C   TRP   166      19.658  50.067  51.989  1.00  0.00           C
ATOM   2267  O   TRP   166      19.704  50.707  53.024  1.00  0.00           O
ATOM   2268  N   LEU   167      20.079  50.606  50.828  1.00  0.00           N
ATOM   2269  H   LEU   167      19.952  50.109  49.959  1.00  0.00           H
ATOM   2270  CA  LEU   167      20.372  52.067  50.637  1.00  0.00           C
ATOM   2271  HA  LEU   167      21.302  52.133  51.201  1.00  0.00           H
ATOM   2272  CB  LEU   167      20.758  52.425  49.256  1.00  0.00           C
ATOM   2273  HB2 LEU   167      21.343  51.582  48.888  1.00  0.00           H
ATOM   2274  HB3 LEU   167      19.817  52.535  48.717  1.00  0.00           H
ATOM   2275  CG  LEU   167      21.561  53.765  49.194  1.00  0.00           C
ATOM   2276  HG  LEU   167      21.075  54.505  49.830  1.00  0.00           H
ATOM   2277  CD1 LEU   167      22.968  53.655  49.794  1.00  0.00           C
ATOM   2278 HD11 LEU   167      23.369  54.667  49.851  1.00  0.00           H
ATOM   2279 HD12 LEU   167      23.003  53.190  50.779  1.00  0.00           H
ATOM   2280 HD13 LEU   167      23.651  53.069  49.179  1.00  0.00           H
ATOM   2281  CD2 LEU   167      21.595  54.406  47.807  1.00  0.00           C
ATOM   2282 HD21 LEU   167      22.046  55.392  47.698  1.00  0.00           H
ATOM   2283 HD22 LEU   167      22.131  53.696  47.178  1.00  0.00           H
ATOM   2284 HD23 LEU   167      20.564  54.475  47.460  1.00  0.00           H
ATOM   2285  C   LEU   167      19.239  52.890  51.184  1.00  0.00           C
ATOM   2286  O   LEU   167      18.167  52.714  50.657  1.00  0.00           O
ATOM   2287  N   ALA   168      19.518  53.741  52.160  1.00  0.00           N
ATOM   2288  H   ALA   168      20.429  53.622  52.580  1.00  0.00           H
ATOM   2289  CA  ALA   168      18.561  54.677  52.749  1.00  0.00           C
ATOM   2290  HA  ALA   168      17.740  54.028  53.053  1.00  0.00           H
ATOM   2291  CB  ALA   168      19.260  55.294  53.955  1.00  0.00           C
ATOM   2292  HB1 ALA   168      18.518  55.644  54.673  1.00  0.00           H
ATOM   2293  HB2 ALA   168      19.867  54.518  54.423  1.00  0.00           H
ATOM   2294  HB3 ALA   168      19.946  56.077  53.632  1.00  0.00           H
ATOM   2295  C   ALA   168      18.140  55.819  51.756  1.00  0.00           C
ATOM   2296  O   ALA   168      18.746  56.041  50.711  1.00  0.00           O
ATOM   2297  N   PRO   169      17.077  56.575  52.048  1.00  0.00           N
ATOM   2298  CD  PRO   169      16.113  56.300  53.155  1.00  0.00           C
ATOM   2299  HD2 PRO   169      16.506  56.829  54.023  1.00  0.00           H
ATOM   2300  HD3 PRO   169      15.912  55.235  53.272  1.00  0.00           H
ATOM   2301  CG  PRO   169      14.746  56.927  52.795  1.00  0.00           C
ATOM   2302  HG2 PRO   169      14.242  57.240  53.709  1.00  0.00           H
ATOM   2303  HG3 PRO   169      14.179  56.213  52.198  1.00  0.00           H
ATOM   2304  CB  PRO   169      15.134  58.038  51.867  1.00  0.00           C
ATOM   2305  HB2 PRO   169      15.318  58.841  52.581  1.00  0.00           H
ATOM   2306  HB3 PRO   169      14.402  58.318  51.110  1.00  0.00           H
ATOM   2307  CA  PRO   169      16.418  57.531  51.180  1.00  0.00           C
ATOM   2308  HA  PRO   169      16.182  56.941  50.295  1.00  0.00           H
ATOM   2309  C   PRO   169      17.152  58.678  50.503  1.00  0.00           C
ATOM   2310  O   PRO   169      16.597  59.326  49.591  1.00  0.00           O
ATOM   2311  N   ASP   170      18.411  59.008  50.941  1.00  0.00           N
ATOM   2312  H   ASP   170      18.592  58.767  51.905  1.00  0.00           H
ATOM   2313  CA  ASP   170      19.299  60.090  50.413  1.00  0.00           C
ATOM   2314  HA  ASP   170      18.964  60.208  49.383  1.00  0.00           H
ATOM   2315  CB  ASP   170      19.016  61.422  51.105  1.00  0.00           C
ATOM   2316  HB2 ASP   170      18.915  61.355  52.188  1.00  0.00           H
ATOM   2317  HB3 ASP   170      19.742  62.200  50.871  1.00  0.00           H
ATOM   2318  CG  ASP   170      17.631  61.964  50.701  1.00  0.00           C
ATOM   2319  OD1 ASP   170      17.521  62.751  49.739  1.00  0.00           O
ATOM   2320  OD2 ASP   170      16.734  61.802  51.577  1.00  0.00           O
ATOM   2321  C   ASP   170      20.801  59.746  50.355  1.00  0.00           C
ATOM   2322  O   ASP   170      21.708  60.590  50.542  1.00  0.00           O
ATOM   2323  N   GLY   171      21.051  58.426  50.234  1.00  0.00           N
ATOM   2324  H   GLY   171      20.162  57.948  50.274  1.00  0.00           H
ATOM   2325  CA  GLY   171      22.325  57.836  50.477  1.00  0.00           C
ATOM   2326  HA2 GLY   171      22.546  58.143  51.499  1.00  0.00           H
ATOM   2327  HA3 GLY   171      22.177  56.757  50.421  1.00  0.00           H
ATOM   2328  C   GLY   171      23.432  58.213  49.389  1.00  0.00           C
ATOM   2329  O   GLY   171      23.300  59.163  48.608  1.00  0.00           O
ATOM   2330  N   LEU   172      24.467  57.410  49.505  1.00  0.00           N
ATOM   2331  H   LEU   172      24.589  56.726  50.239  1.00  0.00           H
ATOM   2332  CA  LEU   172      25.670  57.356  48.649  1.00  0.00           C
ATOM   2333  HA  LEU   172      25.484  58.025  47.809  1.00  0.00           H
ATOM   2334  CB  LEU   172      26.785  58.059  49.496  1.00  0.00           C
ATOM   2335  HB2 LEU   172      26.411  58.770  50.233  1.00  0.00           H
ATOM   2336  HB3 LEU   172      27.278  57.332  50.142  1.00  0.00           H
ATOM   2337  CG  LEU   172      27.885  58.735  48.702  1.00  0.00           C
ATOM   2338  HG  LEU   172      28.084  58.186  47.782  1.00  0.00           H
ATOM   2339  CD1 LEU   172      27.438  60.208  48.424  1.00  0.00           C
ATOM   2340 HD11 LEU   172      27.386  60.821  49.324  1.00  0.00           H
ATOM   2341 HD12 LEU   172      28.082  60.770  47.747  1.00  0.00           H
ATOM   2342 HD13 LEU   172      26.455  60.256  47.954  1.00  0.00           H
ATOM   2343  CD2 LEU   172      29.177  58.845  49.540  1.00  0.00           C
ATOM   2344 HD21 LEU   172      29.915  59.371  48.935  1.00  0.00           H
ATOM   2345 HD22 LEU   172      29.030  59.416  50.457  1.00  0.00           H
ATOM   2346 HD23 LEU   172      29.606  57.862  49.731  1.00  0.00           H
ATOM   2347  C   LEU   172      26.122  55.912  48.169  1.00  0.00           C
ATOM   2348  O   LEU   172      26.359  54.978  48.963  1.00  0.00           O
ATOM   2349  N   ILE   173      26.125  55.691  46.851  1.00  0.00           N
ATOM   2350  H   ILE   173      25.913  56.399  46.163  1.00  0.00           H
ATOM   2351  CA  ILE   173      26.959  54.648  46.286  1.00  0.00           C
ATOM   2352  HA  ILE   173      26.845  53.794  46.953  1.00  0.00           H
ATOM   2353  CB  ILE   173      26.486  54.145  44.913  1.00  0.00           C
ATOM   2354  HB  ILE   173      26.947  54.905  44.282  1.00  0.00           H
ATOM   2355  CG2 ILE   173      27.071  52.742  44.491  1.00  0.00           C
ATOM   2356 HG21 ILE   173      26.798  52.024  45.264  1.00  0.00           H
ATOM   2357 HG22 ILE   173      26.689  52.359  43.545  1.00  0.00           H
ATOM   2358 HG23 ILE   173      28.160  52.686  44.514  1.00  0.00           H
ATOM   2359  CG1 ILE   173      25.039  54.246  44.358  1.00  0.00           C
ATOM   2360 HG12 ILE   173      24.703  55.281  44.412  1.00  0.00           H
ATOM   2361 HG13 ILE   173      24.984  54.066  43.284  1.00  0.00           H
ATOM   2362  CD1 ILE   173      24.239  53.317  45.169  1.00  0.00           C
ATOM   2363 HD11 ILE   173      23.294  53.760  44.856  1.00  0.00           H
ATOM   2364 HD12 ILE   173      24.393  52.315  44.768  1.00  0.00           H
ATOM   2365 HD13 ILE   173      24.464  53.428  46.230  1.00  0.00           H
ATOM   2366  C   ILE   173      28.443  55.199  46.120  1.00  0.00           C
ATOM   2367  O   ILE   173      28.761  56.405  45.858  1.00  0.00           O
ATOM   2368  N   PHE   174      29.377  54.338  46.418  1.00  0.00           N
ATOM   2369  H   PHE   174      29.083  53.504  46.906  1.00  0.00           H
ATOM   2370  CA  PHE   174      30.787  54.676  46.489  1.00  0.00           C
ATOM   2371  HA  PHE   174      30.981  55.575  45.905  1.00  0.00           H
ATOM   2372  CB  PHE   174      31.211  54.890  47.965  1.00  0.00           C
ATOM   2373  HB2 PHE   174      30.425  55.496  48.417  1.00  0.00           H
ATOM   2374  HB3 PHE   174      31.105  53.871  48.336  1.00  0.00           H
ATOM   2375  CG  PHE   174      32.539  55.496  48.248  1.00  0.00           C
ATOM   2376  CD1 PHE   174      32.593  56.917  48.317  1.00  0.00           C
ATOM   2377  HD1 PHE   174      31.716  57.461  47.998  1.00  0.00           H
ATOM   2378  CE1 PHE   174      33.781  57.498  48.774  1.00  0.00           C
ATOM   2379  HE1 PHE   174      33.752  58.565  48.937  1.00  0.00           H
ATOM   2380  CZ  PHE   174      34.934  56.749  49.092  1.00  0.00           C
ATOM   2381  HZ  PHE   174      35.829  57.249  49.433  1.00  0.00           H
ATOM   2382  CE2 PHE   174      34.951  55.378  48.814  1.00  0.00           C
ATOM   2383  HE2 PHE   174      35.901  54.864  48.847  1.00  0.00           H
ATOM   2384  CD2 PHE   174      33.749  54.781  48.476  1.00  0.00           C
ATOM   2385  HD2 PHE   174      33.674  53.746  48.175  1.00  0.00           H
ATOM   2386  C   PHE   174      31.643  53.540  45.838  1.00  0.00           C
ATOM   2387  O   PHE   174      31.948  52.564  46.493  1.00  0.00           O
ATOM   2388  N   PRO   175      32.170  53.780  44.593  1.00  0.00           N
ATOM   2389  CD  PRO   175      33.196  52.902  44.078  1.00  0.00           C
ATOM   2390  HD2 PRO   175      32.620  52.055  43.705  1.00  0.00           H
ATOM   2391  HD3 PRO   175      34.042  52.695  44.734  1.00  0.00           H
ATOM   2392  CG  PRO   175      33.852  53.562  42.815  1.00  0.00           C
ATOM   2393  HG2 PRO   175      33.969  52.845  42.003  1.00  0.00           H
ATOM   2394  HG3 PRO   175      34.789  54.043  43.095  1.00  0.00           H
ATOM   2395  CB  PRO   175      32.808  54.681  42.408  1.00  0.00           C
ATOM   2396  HB2 PRO   175      32.286  54.245  41.556  1.00  0.00           H
ATOM   2397  HB3 PRO   175      33.442  55.538  42.181  1.00  0.00           H
ATOM   2398  CA  PRO   175      31.961  54.902  43.661  1.00  0.00           C
ATOM   2399  HA  PRO   175      32.236  55.811  44.195  1.00  0.00           H
ATOM   2400  C   PRO   175      30.513  54.999  43.147  1.00  0.00           C
ATOM   2401  O   PRO   175      29.676  54.070  43.283  1.00  0.00           O
ATOM   2402  N   ASP   176      30.245  56.107  42.589  1.00  0.00           N
ATOM   2403  H   ASP   176      30.981  56.745  42.322  1.00  0.00           H
ATOM   2404  CA  ASP   176      29.109  56.435  41.706  1.00  0.00           C
ATOM   2405  HA  ASP   176      28.242  56.047  42.240  1.00  0.00           H
ATOM   2406  CB  ASP   176      28.972  57.948  41.548  1.00  0.00           C
ATOM   2407  HB2 ASP   176      29.923  58.339  41.186  1.00  0.00           H
ATOM   2408  HB3 ASP   176      28.281  58.165  40.733  1.00  0.00           H
ATOM   2409  CG  ASP   176      28.526  58.690  42.822  1.00  0.00           C
ATOM   2410  OD1 ASP   176      27.328  58.690  43.127  1.00  0.00           O
ATOM   2411  OD2 ASP   176      29.404  59.441  43.395  1.00  0.00           O
ATOM   2412  C   ASP   176      29.108  55.801  40.355  1.00  0.00           C
ATOM   2413  O   ASP   176      28.028  55.446  39.892  1.00  0.00           O
ATOM   2414  N   ARG   177      30.227  55.901  39.650  1.00  0.00           N
ATOM   2415  H   ARG   177      30.985  56.465  40.005  1.00  0.00           H
ATOM   2416  CA  ARG   177      30.142  55.424  38.246  1.00  0.00           C
ATOM   2417  HA  ARG   177      29.421  54.608  38.214  1.00  0.00           H
ATOM   2418  CB  ARG   177      29.596  56.514  37.250  1.00  0.00           C
ATOM   2419  HB2 ARG   177      29.447  55.961  36.323  1.00  0.00           H
ATOM   2420  HB3 ARG   177      28.663  56.920  37.640  1.00  0.00           H
ATOM   2421  CG  ARG   177      30.584  57.731  37.076  1.00  0.00           C
ATOM   2422  HG2 ARG   177      30.864  58.030  38.086  1.00  0.00           H
ATOM   2423  HG3 ARG   177      31.467  57.286  36.617  1.00  0.00           H
ATOM   2424  CD  ARG   177      29.902  58.750  36.195  1.00  0.00           C
ATOM   2425  HD2 ARG   177      29.205  58.118  35.644  1.00  0.00           H
ATOM   2426  HD3 ARG   177      29.430  59.580  36.720  1.00  0.00           H
ATOM   2427  NE  ARG   177      30.792  59.280  35.117  1.00  0.00           N
ATOM   2428  HE  ARG   177      31.791  59.374  35.233  1.00  0.00           H
ATOM   2429  CZ  ARG   177      30.492  60.012  34.042  1.00  0.00           C
ATOM   2430  NH1 ARG   177      29.294  60.385  33.882  1.00  0.00           N
ATOM   2431 HH11 ARG   177      28.650  59.688  34.225  1.00  0.00           H
ATOM   2432 HH12 ARG   177      29.174  60.771  32.956  1.00  0.00           H
ATOM   2433  NH2 ARG   177      31.403  60.261  33.142  1.00  0.00           N
ATOM   2434 HH21 ARG   177      31.107  60.869  32.392  1.00  0.00           H
ATOM   2435 HH22 ARG   177      32.165  59.598  33.140  1.00  0.00           H
ATOM   2436  C   ARG   177      31.403  54.768  37.667  1.00  0.00           C
ATOM   2437  O   ARG   177      32.485  55.233  38.014  1.00  0.00           O
ATOM   2438  N   ALA   178      31.166  53.944  36.639  1.00  0.00           N
ATOM   2439  H   ALA   178      30.199  53.774  36.399  1.00  0.00           H
ATOM   2440  CA  ALA   178      32.243  53.483  35.681  1.00  0.00           C
ATOM   2441  HA  ALA   178      33.178  53.969  35.960  1.00  0.00           H
ATOM   2442  CB  ALA   178      32.570  52.093  36.104  1.00  0.00           C
ATOM   2443  HB1 ALA   178      33.424  51.696  35.556  1.00  0.00           H
ATOM   2444  HB2 ALA   178      32.749  52.065  37.179  1.00  0.00           H
ATOM   2445  HB3 ALA   178      31.871  51.319  35.785  1.00  0.00           H
ATOM   2446  C   ALA   178      31.907  53.562  34.145  1.00  0.00           C
ATOM   2447  O   ALA   178      30.760  53.322  33.754  1.00  0.00           O
ATOM   2448  N   THR   179      32.965  53.819  33.337  1.00  0.00           N
ATOM   2449  H   THR   179      33.886  54.017  33.701  1.00  0.00           H
ATOM   2450  CA  THR   179      32.741  54.231  31.895  1.00  0.00           C
ATOM   2451  HA  THR   179      31.759  53.827  31.645  1.00  0.00           H
ATOM   2452  CB  THR   179      32.671  55.796  31.809  1.00  0.00           C
ATOM   2453  HB  THR   179      33.634  56.058  32.246  1.00  0.00           H
ATOM   2454  CG2 THR   179      32.394  56.492  30.472  1.00  0.00           C
ATOM   2455 HG21 THR   179      32.260  57.540  30.738  1.00  0.00           H
ATOM   2456 HG22 THR   179      33.233  56.282  29.809  1.00  0.00           H
ATOM   2457 HG23 THR   179      31.444  56.117  30.090  1.00  0.00           H
ATOM   2458  OG1 THR   179      31.727  56.467  32.660  1.00  0.00           O
ATOM   2459  HG1 THR   179      32.194  56.606  33.488  1.00  0.00           H
ATOM   2460  C   THR   179      33.778  53.720  30.989  1.00  0.00           C
ATOM   2461  O   THR   179      34.929  54.206  30.999  1.00  0.00           O
ATOM   2462  N   LEU   180      33.449  52.779  30.177  1.00  0.00           N
ATOM   2463  H   LEU   180      32.486  52.481  30.126  1.00  0.00           H
ATOM   2464  CA  LEU   180      34.335  52.260  29.178  1.00  0.00           C
ATOM   2465  HA  LEU   180      35.345  52.005  29.499  1.00  0.00           H
ATOM   2466  CB  LEU   180      33.799  50.960  28.607  1.00  0.00           C
ATOM   2467  HB2 LEU   180      33.313  50.402  29.408  1.00  0.00           H
ATOM   2468  HB3 LEU   180      33.033  51.179  27.863  1.00  0.00           H
ATOM   2469  CG  LEU   180      34.858  50.042  27.903  1.00  0.00           C
ATOM   2470  HG  LEU   180      35.726  50.607  27.563  1.00  0.00           H
ATOM   2471  CD1 LEU   180      35.472  49.059  28.972  1.00  0.00           C
ATOM   2472 HD11 LEU   180      35.917  49.629  29.787  1.00  0.00           H
ATOM   2473 HD12 LEU   180      34.661  48.533  29.476  1.00  0.00           H
ATOM   2474 HD13 LEU   180      36.189  48.365  28.534  1.00  0.00           H
ATOM   2475  CD2 LEU   180      34.127  49.365  26.760  1.00  0.00           C
ATOM   2476 HD21 LEU   180      34.654  48.432  26.562  1.00  0.00           H
ATOM   2477 HD22 LEU   180      33.118  49.005  26.963  1.00  0.00           H
ATOM   2478 HD23 LEU   180      33.999  50.086  25.952  1.00  0.00           H
ATOM   2479  C   LEU   180      34.548  53.177  27.951  1.00  0.00           C
ATOM   2480  O   LEU   180      33.670  53.801  27.450  1.00  0.00           O
ATOM   2481  N   TYR   181      35.773  53.205  27.427  1.00  0.00           N
ATOM   2482  H   TYR   181      36.322  52.478  27.864  1.00  0.00           H
ATOM   2483  CA  TYR   181      36.280  53.757  26.199  1.00  0.00           C
ATOM   2484  HA  TYR   181      35.394  54.058  25.641  1.00  0.00           H
ATOM   2485  CB  TYR   181      37.121  55.044  26.491  1.00  0.00           C
ATOM   2486  HB2 TYR   181      38.146  54.768  26.737  1.00  0.00           H
ATOM   2487  HB3 TYR   181      37.155  55.589  25.548  1.00  0.00           H
ATOM   2488  CG  TYR   181      36.554  55.910  27.514  1.00  0.00           C
ATOM   2489  CD1 TYR   181      37.030  55.717  28.823  1.00  0.00           C
ATOM   2490  HD1 TYR   181      37.542  54.792  29.045  1.00  0.00           H
ATOM   2491  CE1 TYR   181      36.418  56.429  29.904  1.00  0.00           C
ATOM   2492  HE1 TYR   181      36.508  56.118  30.934  1.00  0.00           H
ATOM   2493  CZ  TYR   181      35.714  57.627  29.604  1.00  0.00           C
ATOM   2494  OH  TYR   181      35.393  58.547  30.560  1.00  0.00           O
ATOM   2495  HH  TYR   181      34.891  59.218  30.092  1.00  0.00           H
ATOM   2496  CE2 TYR   181      35.412  57.860  28.227  1.00  0.00           C
ATOM   2497  HE2 TYR   181      35.005  58.844  28.046  1.00  0.00           H
ATOM   2498  CD2 TYR   181      35.789  57.007  27.217  1.00  0.00           C
ATOM   2499  HD2 TYR   181      35.370  57.220  26.244  1.00  0.00           H
ATOM   2500  C   TYR   181      36.986  52.695  25.359  1.00  0.00           C
ATOM   2501  O   TYR   181      37.561  51.749  25.896  1.00  0.00           O
ATOM   2502  N   VAL   182      36.974  53.009  24.084  1.00  0.00           N
ATOM   2503  H   VAL   182      36.600  53.925  23.881  1.00  0.00           H
ATOM   2504  CA  VAL   182      37.918  52.391  23.124  1.00  0.00           C
ATOM   2505  HA  VAL   182      38.508  51.667  23.684  1.00  0.00           H
ATOM   2506  CB  VAL   182      37.188  51.704  21.943  1.00  0.00           C
ATOM   2507  HB  VAL   182      37.917  51.408  21.189  1.00  0.00           H
ATOM   2508  CG1 VAL   182      36.433  50.479  22.365  1.00  0.00           C
ATOM   2509 HG11 VAL   182      37.119  49.755  22.804  1.00  0.00           H
ATOM   2510 HG12 VAL   182      35.629  50.694  23.069  1.00  0.00           H
ATOM   2511 HG13 VAL   182      36.059  49.943  21.493  1.00  0.00           H
ATOM   2512  CG2 VAL   182      36.292  52.562  21.114  1.00  0.00           C
ATOM   2513 HG21 VAL   182      36.222  52.026  20.168  1.00  0.00           H
ATOM   2514 HG22 VAL   182      35.263  52.598  21.470  1.00  0.00           H
ATOM   2515 HG23 VAL   182      36.765  53.518  20.889  1.00  0.00           H
ATOM   2516  C   VAL   182      38.937  53.434  22.588  1.00  0.00           C
ATOM   2517  O   VAL   182      38.696  54.617  22.500  1.00  0.00           O
ATOM   2518  N   THR   183      40.042  52.922  22.179  1.00  0.00           N
ATOM   2519  H   THR   183      40.196  51.949  22.406  1.00  0.00           H
ATOM   2520  CA  THR   183      40.732  53.303  20.994  1.00  0.00           C
ATOM   2521  HA  THR   183      39.969  53.653  20.298  1.00  0.00           H
ATOM   2522  CB  THR   183      41.790  54.427  21.225  1.00  0.00           C
ATOM   2523  HB  THR   183      41.425  54.926  22.122  1.00  0.00           H
ATOM   2524  CG2 THR   183      43.236  54.054  21.421  1.00  0.00           C
ATOM   2525 HG21 THR   183      43.837  54.958  21.326  1.00  0.00           H
ATOM   2526 HG22 THR   183      43.528  53.644  22.387  1.00  0.00           H
ATOM   2527 HG23 THR   183      43.613  53.383  20.649  1.00  0.00           H
ATOM   2528  OG1 THR   183      41.685  55.413  20.201  1.00  0.00           O
ATOM   2529  HG1 THR   183      42.415  56.023  20.331  1.00  0.00           H
ATOM   2530  C   THR   183      41.202  52.147  20.045  1.00  0.00           C
ATOM   2531  O   THR   183      41.407  51.005  20.508  1.00  0.00           O
ATOM   2532  N   ALA   184      41.426  52.479  18.745  1.00  0.00           N
ATOM   2533  H   ALA   184      41.321  53.404  18.353  1.00  0.00           H
ATOM   2534  CA  ALA   184      42.059  51.537  17.810  1.00  0.00           C
ATOM   2535  HA  ALA   184      41.920  50.550  18.251  1.00  0.00           H
ATOM   2536  CB  ALA   184      41.446  51.679  16.338  1.00  0.00           C
ATOM   2537  HB1 ALA   184      40.361  51.615  16.422  1.00  0.00           H
ATOM   2538  HB2 ALA   184      41.722  52.637  15.897  1.00  0.00           H
ATOM   2539  HB3 ALA   184      41.747  50.797  15.773  1.00  0.00           H
ATOM   2540  C   ALA   184      43.570  51.507  17.930  1.00  0.00           C
ATOM   2541  O   ALA   184      44.137  52.562  18.263  1.00  0.00           O
ATOM   2542  N   ILE   185      44.177  50.400  18.080  1.00  0.00           N
ATOM   2543  H   ILE   185      43.694  49.516  18.005  1.00  0.00           H
ATOM   2544  CA  ILE   185      45.618  50.243  18.287  1.00  0.00           C
ATOM   2545  HA  ILE   185      46.074  51.227  18.180  1.00  0.00           H
ATOM   2546  CB  ILE   185      45.808  49.828  19.792  1.00  0.00           C
ATOM   2547  HB  ILE   185      46.889  49.826  19.931  1.00  0.00           H
ATOM   2548  CG2 ILE   185      45.179  50.770  20.783  1.00  0.00           C
ATOM   2549 HG21 ILE   185      45.463  50.444  21.784  1.00  0.00           H
ATOM   2550 HG22 ILE   185      45.465  51.810  20.623  1.00  0.00           H
ATOM   2551 HG23 ILE   185      44.101  50.657  20.671  1.00  0.00           H
ATOM   2552  CG1 ILE   185      45.291  48.350  19.941  1.00  0.00           C
ATOM   2553 HG12 ILE   185      44.211  48.252  20.060  1.00  0.00           H
ATOM   2554 HG13 ILE   185      45.451  47.813  19.006  1.00  0.00           H
ATOM   2555  CD1 ILE   185      45.947  47.688  21.101  1.00  0.00           C
ATOM   2556 HD11 ILE   185      46.962  47.333  20.919  1.00  0.00           H
ATOM   2557 HD12 ILE   185      46.038  48.326  21.980  1.00  0.00           H
ATOM   2558 HD13 ILE   185      45.259  46.947  21.508  1.00  0.00           H
ATOM   2559  C   ILE   185      46.377  49.361  17.299  1.00  0.00           C
ATOM   2560  O   ILE   185      45.764  48.564  16.575  1.00  0.00           O
ATOM   2561  N   GLU   186      47.674  49.504  17.195  1.00  0.00           N
ATOM   2562  H   GLU   186      48.066  50.251  17.750  1.00  0.00           H
ATOM   2563  CA  GLU   186      48.645  48.470  16.659  1.00  0.00           C
ATOM   2564  HA  GLU   186      48.137  47.920  15.867  1.00  0.00           H
ATOM   2565  CB  GLU   186      49.872  49.181  16.081  1.00  0.00           C
ATOM   2566  HB2 GLU   186      50.496  48.466  15.544  1.00  0.00           H
ATOM   2567  HB3 GLU   186      49.442  49.956  15.446  1.00  0.00           H
ATOM   2568  CG  GLU   186      50.776  49.978  17.120  1.00  0.00           C
ATOM   2569  HG2 GLU   186      50.578  51.048  17.067  1.00  0.00           H
ATOM   2570  HG3 GLU   186      50.666  49.516  18.101  1.00  0.00           H
ATOM   2571  CD  GLU   186      52.329  49.773  16.907  1.00  0.00           C
ATOM   2572  OE1 GLU   186      52.892  50.477  16.088  1.00  0.00           O
ATOM   2573  OE2 GLU   186      52.889  48.838  17.517  1.00  0.00           O
ATOM   2574  C   GLU   186      48.996  47.537  17.755  1.00  0.00           C
ATOM   2575  O   GLU   186      48.608  47.761  18.912  1.00  0.00           O
ATOM   2576  N   ASP   187      49.640  46.377  17.477  1.00  0.00           N
ATOM   2577  H   ASP   187      49.456  45.915  16.598  1.00  0.00           H
ATOM   2578  CA  ASP   187      50.371  45.577  18.476  1.00  0.00           C
ATOM   2579  HA  ASP   187      50.875  46.231  19.189  1.00  0.00           H
ATOM   2580  CB  ASP   187      49.321  44.762  19.274  1.00  0.00           C
ATOM   2581  HB2 ASP   187      48.555  45.412  19.697  1.00  0.00           H
ATOM   2582  HB3 ASP   187      48.847  44.063  18.584  1.00  0.00           H
ATOM   2583  CG  ASP   187      49.795  43.976  20.522  1.00  0.00           C
ATOM   2584  OD1 ASP   187      48.939  43.397  21.308  1.00  0.00           O
ATOM   2585  OD2 ASP   187      51.027  43.951  20.844  1.00  0.00           O
ATOM   2586  C   ASP   187      51.530  44.667  18.021  1.00  0.00           C
ATOM   2587  O   ASP   187      52.717  44.986  18.228  1.00  0.00           O
ATOM   2588  N   ARG   188      51.225  43.484  17.367  1.00  0.00           N
ATOM   2589  H   ARG   188      50.248  43.386  17.134  1.00  0.00           H
ATOM   2590  CA  ARG   188      52.053  42.264  17.172  1.00  0.00           C
ATOM   2591  HA  ARG   188      53.091  42.529  16.973  1.00  0.00           H
ATOM   2592  CB  ARG   188      52.037  41.420  18.496  1.00  0.00           C
ATOM   2593  HB2 ARG   188      52.710  40.574  18.353  1.00  0.00           H
ATOM   2594  HB3 ARG   188      52.604  41.994  19.229  1.00  0.00           H
ATOM   2595  CG  ARG   188      50.728  40.906  19.128  1.00  0.00           C
ATOM   2596  HG2 ARG   188      50.003  41.718  19.186  1.00  0.00           H
ATOM   2597  HG3 ARG   188      50.246  40.204  18.448  1.00  0.00           H
ATOM   2598  CD  ARG   188      50.919  40.249  20.498  1.00  0.00           C
ATOM   2599  HD2 ARG   188      50.058  39.733  20.923  1.00  0.00           H
ATOM   2600  HD3 ARG   188      51.660  39.469  20.324  1.00  0.00           H
ATOM   2601  NE  ARG   188      51.496  41.309  21.297  1.00  0.00           N
ATOM   2602  HE  ARG   188      51.286  42.253  21.008  1.00  0.00           H
ATOM   2603  CZ  ARG   188      51.515  41.083  22.564  1.00  0.00           C
ATOM   2604  NH1 ARG   188      52.338  40.225  23.096  1.00  0.00           N
ATOM   2605 HH11 ARG   188      52.146  39.831  24.006  1.00  0.00           H
ATOM   2606 HH12 ARG   188      52.950  39.761  22.440  1.00  0.00           H
ATOM   2607  NH2 ARG   188      50.833  41.816  23.431  1.00  0.00           N
ATOM   2608 HH21 ARG   188      50.138  42.513  23.204  1.00  0.00           H
ATOM   2609 HH22 ARG   188      51.283  41.944  24.326  1.00  0.00           H
ATOM   2610  C   ARG   188      51.447  41.458  16.014  1.00  0.00           C
ATOM   2611  O   ARG   188      50.323  41.743  15.668  1.00  0.00           O
ATOM   2612  N   GLN   189      52.287  40.711  15.324  1.00  0.00           N
ATOM   2613  H   GLN   189      53.118  40.556  15.878  1.00  0.00           H
ATOM   2614  CA  GLN   189      52.013  39.820  14.209  1.00  0.00           C
ATOM   2615  HA  GLN   189      51.440  40.418  13.501  1.00  0.00           H
ATOM   2616  CB  GLN   189      53.330  39.465  13.578  1.00  0.00           C
ATOM   2617  HB2 GLN   189      53.910  40.385  13.512  1.00  0.00           H
ATOM   2618  HB3 GLN   189      53.903  38.663  14.042  1.00  0.00           H
ATOM   2619  CG  GLN   189      53.115  39.093  12.061  1.00  0.00           C
ATOM   2620  HG2 GLN   189      52.142  39.325  11.628  1.00  0.00           H
ATOM   2621  HG3 GLN   189      53.704  39.673  11.350  1.00  0.00           H
ATOM   2622  CD  GLN   189      53.496  37.654  11.922  1.00  0.00           C
ATOM   2623  OE1 GLN   189      52.924  36.831  12.505  1.00  0.00           O
ATOM   2624  NE2 GLN   189      54.296  37.277  10.988  1.00  0.00           N
ATOM   2625 HE21 GLN   189      54.454  36.294  10.817  1.00  0.00           H
ATOM   2626 HE22 GLN   189      54.849  38.008  10.564  1.00  0.00           H
ATOM   2627  C   GLN   189      51.224  38.490  14.613  1.00  0.00           C
ATOM   2628  O   GLN   189      51.562  37.738  15.545  1.00  0.00           O
ATOM   2629  N   TYR   190      50.144  38.226  13.877  1.00  0.00           N
ATOM   2630  H   TYR   190      50.071  38.690  12.983  1.00  0.00           H
ATOM   2631  CA  TYR   190      49.035  37.266  14.222  1.00  0.00           C
ATOM   2632  HA  TYR   190      49.053  37.368  15.307  1.00  0.00           H
ATOM   2633  CB  TYR   190      47.650  37.591  13.611  1.00  0.00           C
ATOM   2634  HB2 TYR   190      47.517  38.672  13.611  1.00  0.00           H
ATOM   2635  HB3 TYR   190      47.520  37.231  12.590  1.00  0.00           H
ATOM   2636  CG  TYR   190      46.530  36.932  14.445  1.00  0.00           C
ATOM   2637  CD1 TYR   190      45.983  35.676  14.223  1.00  0.00           C
ATOM   2638  HD1 TYR   190      46.237  35.075  13.362  1.00  0.00           H
ATOM   2639  CE1 TYR   190      45.237  35.142  15.248  1.00  0.00           C
ATOM   2640  HE1 TYR   190      44.916  34.110  15.249  1.00  0.00           H
ATOM   2641  CZ  TYR   190      44.707  35.942  16.314  1.00  0.00           C
ATOM   2642  OH  TYR   190      43.891  35.326  17.241  1.00  0.00           O
ATOM   2643  HH  TYR   190      43.751  34.421  16.952  1.00  0.00           H
ATOM   2644  CE2 TYR   190      45.108  37.261  16.439  1.00  0.00           C
ATOM   2645  HE2 TYR   190      44.642  37.901  17.173  1.00  0.00           H
ATOM   2646  CD2 TYR   190      46.019  37.747  15.462  1.00  0.00           C
ATOM   2647  HD2 TYR   190      46.318  38.779  15.570  1.00  0.00           H
ATOM   2648  C   TYR   190      49.400  35.726  14.148  1.00  0.00           C
ATOM   2649  O   TYR   190      48.800  34.891  14.870  1.00  0.00           O
ATOM   2650  N   LYS   191      50.221  35.468  13.123  1.00  0.00           N
ATOM   2651  H   LYS   191      50.463  36.169  12.438  1.00  0.00           H
ATOM   2652  CA  LYS   191      50.623  34.135  12.869  1.00  0.00           C
ATOM   2653  HA  LYS   191      49.763  33.518  13.127  1.00  0.00           H
ATOM   2654  CB  LYS   191      50.958  33.929  11.332  1.00  0.00           C
ATOM   2655  HB2 LYS   191      51.869  34.516  11.214  1.00  0.00           H
ATOM   2656  HB3 LYS   191      51.044  32.880  11.047  1.00  0.00           H
ATOM   2657  CG  LYS   191      49.883  34.532  10.420  1.00  0.00           C
ATOM   2658  HG2 LYS   191      48.838  34.394  10.700  1.00  0.00           H
ATOM   2659  HG3 LYS   191      50.014  35.608  10.304  1.00  0.00           H
ATOM   2660  CD  LYS   191      50.048  33.998   9.026  1.00  0.00           C
ATOM   2661  HD2 LYS   191      49.718  34.795   8.360  1.00  0.00           H
ATOM   2662  HD3 LYS   191      51.114  33.792   8.922  1.00  0.00           H
ATOM   2663  CE  LYS   191      49.292  32.640   8.728  1.00  0.00           C
ATOM   2664  HE2 LYS   191      49.120  32.144   9.683  1.00  0.00           H
ATOM   2665  HE3 LYS   191      48.347  32.898   8.251  1.00  0.00           H
ATOM   2666  NZ  LYS   191      50.068  31.745   7.771  1.00  0.00           N
ATOM   2667  HZ1 LYS   191      50.161  32.043   6.810  1.00  0.00           H
ATOM   2668  HZ2 LYS   191      51.009  31.466   8.011  1.00  0.00           H
ATOM   2669  HZ3 LYS   191      49.649  30.825   7.768  1.00  0.00           H
ATOM   2670  C   LYS   191      51.674  33.687  13.873  1.00  0.00           C
ATOM   2671  O   LYS   191      51.713  32.527  14.169  1.00  0.00           O
ATOM   2672  N   ASP   192      52.620  34.587  14.344  1.00  0.00           N
ATOM   2673  H   ASP   192      52.641  35.405  13.752  1.00  0.00           H
ATOM   2674  CA  ASP   192      53.509  34.399  15.501  1.00  0.00           C
ATOM   2675  HA  ASP   192      54.120  33.508  15.353  1.00  0.00           H
ATOM   2676  CB  ASP   192      54.469  35.592  15.750  1.00  0.00           C
ATOM   2677  HB2 ASP   192      54.627  36.007  14.755  1.00  0.00           H
ATOM   2678  HB3 ASP   192      54.089  36.396  16.381  1.00  0.00           H
ATOM   2679  CG  ASP   192      55.830  35.311  16.344  1.00  0.00           C
ATOM   2680  OD1 ASP   192      55.908  34.766  17.472  1.00  0.00           O
ATOM   2681  OD2 ASP   192      56.806  35.892  15.797  1.00  0.00           O
ATOM   2682  C   ASP   192      52.864  34.170  16.847  1.00  0.00           C
ATOM   2683  O   ASP   192      53.151  33.216  17.537  1.00  0.00           O
ATOM   2684  N   TYR   193      51.895  35.008  17.058  1.00  0.00           N
ATOM   2685  H   TYR   193      51.519  35.530  16.280  1.00  0.00           H
ATOM   2686  CA  TYR   193      51.169  35.107  18.323  1.00  0.00           C
ATOM   2687  HA  TYR   193      51.853  35.180  19.169  1.00  0.00           H
ATOM   2688  CB  TYR   193      50.434  36.443  18.363  1.00  0.00           C
ATOM   2689  HB2 TYR   193      51.150  37.256  18.247  1.00  0.00           H
ATOM   2690  HB3 TYR   193      49.814  36.525  17.470  1.00  0.00           H
ATOM   2691  CG  TYR   193      49.609  36.698  19.619  1.00  0.00           C
ATOM   2692  CD1 TYR   193      48.395  37.437  19.441  1.00  0.00           C
ATOM   2693  HD1 TYR   193      48.163  37.892  18.490  1.00  0.00           H
ATOM   2694  CE1 TYR   193      47.539  37.598  20.575  1.00  0.00           C
ATOM   2695  HE1 TYR   193      46.658  38.194  20.392  1.00  0.00           H
ATOM   2696  CZ  TYR   193      48.024  37.293  21.876  1.00  0.00           C
ATOM   2697  OH  TYR   193      47.151  37.376  22.957  1.00  0.00           O
ATOM   2698  HH  TYR   193      46.251  37.143  22.721  1.00  0.00           H
ATOM   2699  CE2 TYR   193      49.419  36.853  22.043  1.00  0.00           C
ATOM   2700  HE2 TYR   193      49.776  36.806  23.061  1.00  0.00           H
ATOM   2701  CD2 TYR   193      50.119  36.350  20.930  1.00  0.00           C
ATOM   2702  HD2 TYR   193      51.161  36.072  20.993  1.00  0.00           H
ATOM   2703  C   TYR   193      50.212  33.942  18.621  1.00  0.00           C
ATOM   2704  O   TYR   193      50.241  33.274  19.671  1.00  0.00           O
ATOM   2705  N   LYS   194      49.393  33.614  17.584  1.00  0.00           N
ATOM   2706  H   LYS   194      49.397  34.383  16.930  1.00  0.00           H
ATOM   2707  CA  LYS   194      48.280  32.750  17.700  1.00  0.00           C
ATOM   2708  HA  LYS   194      48.434  32.252  18.657  1.00  0.00           H
ATOM   2709  CB  LYS   194      46.937  33.491  17.799  1.00  0.00           C
ATOM   2710  HB2 LYS   194      46.895  34.272  17.039  1.00  0.00           H
ATOM   2711  HB3 LYS   194      46.132  32.807  17.531  1.00  0.00           H
ATOM   2712  CG  LYS   194      46.629  34.132  19.177  1.00  0.00           C
ATOM   2713  HG2 LYS   194      47.502  34.724  19.451  1.00  0.00           H
ATOM   2714  HG3 LYS   194      45.826  34.866  19.114  1.00  0.00           H
ATOM   2715  CD  LYS   194      46.473  33.211  20.384  1.00  0.00           C
ATOM   2716  HD2 LYS   194      45.590  32.669  20.046  1.00  0.00           H
ATOM   2717  HD3 LYS   194      47.321  32.528  20.439  1.00  0.00           H
ATOM   2718  CE  LYS   194      46.315  34.024  21.650  1.00  0.00           C
ATOM   2719  HE2 LYS   194      47.197  34.604  21.918  1.00  0.00           H
ATOM   2720  HE3 LYS   194      45.472  34.708  21.551  1.00  0.00           H
ATOM   2721  NZ  LYS   194      45.904  33.162  22.825  1.00  0.00           N
ATOM   2722  HZ1 LYS   194      45.698  33.706  23.651  1.00  0.00           H
ATOM   2723  HZ2 LYS   194      45.089  32.596  22.637  1.00  0.00           H
ATOM   2724  HZ3 LYS   194      46.786  32.698  22.989  1.00  0.00           H
ATOM   2725  C   LYS   194      48.267  31.630  16.694  1.00  0.00           C
ATOM   2726  O   LYS   194      47.966  30.496  17.042  1.00  0.00           O
ATOM   2727  N   ILE   195      48.565  31.935  15.438  1.00  0.00           N
ATOM   2728  H   ILE   195      48.769  32.911  15.275  1.00  0.00           H
ATOM   2729  CA  ILE   195      48.698  31.023  14.251  1.00  0.00           C
ATOM   2730  HA  ILE   195      49.456  31.387  13.557  1.00  0.00           H
ATOM   2731  CB  ILE   195      47.351  30.865  13.444  1.00  0.00           C
ATOM   2732  HB  ILE   195      46.647  30.355  14.102  1.00  0.00           H
ATOM   2733  CG2 ILE   195      46.750  32.291  13.146  1.00  0.00           C
ATOM   2734 HG21 ILE   195      47.445  33.005  12.702  1.00  0.00           H
ATOM   2735 HG22 ILE   195      46.082  32.143  12.298  1.00  0.00           H
ATOM   2736 HG23 ILE   195      46.440  32.677  14.117  1.00  0.00           H
ATOM   2737  CG1 ILE   195      47.592  30.116  12.104  1.00  0.00           C
ATOM   2738 HG12 ILE   195      47.630  30.822  11.275  1.00  0.00           H
ATOM   2739 HG13 ILE   195      48.496  29.509  12.163  1.00  0.00           H
ATOM   2740  CD1 ILE   195      46.425  29.255  11.769  1.00  0.00           C
ATOM   2741 HD11 ILE   195      46.450  28.209  12.073  1.00  0.00           H
ATOM   2742 HD12 ILE   195      45.539  29.700  12.222  1.00  0.00           H
ATOM   2743 HD13 ILE   195      46.372  28.987  10.714  1.00  0.00           H
ATOM   2744  C   ILE   195      49.407  29.668  14.688  1.00  0.00           C
ATOM   2745  O   ILE   195      48.834  28.600  14.742  1.00  0.00           O
ATOM   2746  N   HIE   196      50.653  29.918  15.064  1.00  0.00           N
ATOM   2747  H   HIE   196      51.008  30.850  14.903  1.00  0.00           H
ATOM   2748  CA  HIE   196      51.618  28.845  15.350  1.00  0.00           C
ATOM   2749  HA  HIE   196      51.587  28.106  14.550  1.00  0.00           H
ATOM   2750  CB  HIE   196      53.038  29.354  15.377  1.00  0.00           C
ATOM   2751  HB2 HIE   196      53.060  30.290  15.934  1.00  0.00           H
ATOM   2752  HB3 HIE   196      53.660  28.688  15.976  1.00  0.00           H
ATOM   2753  CG  HIE   196      53.679  29.496  14.018  1.00  0.00           C
ATOM   2754  ND1 HIE   196      54.105  28.542  13.146  1.00  0.00           N
ATOM   2755  CE1 HIE   196      54.939  29.092  12.222  1.00  0.00           C
ATOM   2756  HE1 HIE   196      55.226  28.677  11.267  1.00  0.00           H
ATOM   2757  NE2 HIE   196      54.934  30.416  12.439  1.00  0.00           N
ATOM   2758  HE2 HIE   196      55.539  30.977  11.856  1.00  0.00           H
ATOM   2759  CD2 HIE   196      54.115  30.665  13.522  1.00  0.00           C
ATOM   2760  HD2 HIE   196      53.971  31.666  13.901  1.00  0.00           H
ATOM   2761  C   HIE   196      51.328  27.954  16.560  1.00  0.00           C
ATOM   2762  O   HIE   196      51.649  26.759  16.462  1.00  0.00           O
ATOM   2763  N   TRP   197      50.788  28.453  17.663  1.00  0.00           N
ATOM   2764  H   TRP   197      50.705  29.460  17.664  1.00  0.00           H
ATOM   2765  CA  TRP   197      50.369  27.698  18.774  1.00  0.00           C
ATOM   2766  HA  TRP   197      51.131  26.924  18.862  1.00  0.00           H
ATOM   2767  CB  TRP   197      50.213  28.596  19.960  1.00  0.00           C
ATOM   2768  HB2 TRP   197      51.172  29.031  20.242  1.00  0.00           H
ATOM   2769  HB3 TRP   197      49.498  29.371  19.682  1.00  0.00           H
ATOM   2770  CG  TRP   197      49.623  28.105  21.157  1.00  0.00           C
ATOM   2771  CD1 TRP   197      48.610  28.698  21.819  1.00  0.00           C
ATOM   2772  HD1 TRP   197      48.130  29.547  21.355  1.00  0.00           H
ATOM   2773  NE1 TRP   197      48.417  28.015  23.062  1.00  0.00           N
ATOM   2774  HE1 TRP   197      47.624  28.239  23.645  1.00  0.00           H
ATOM   2775  CE2 TRP   197      49.119  26.857  23.059  1.00  0.00           C
ATOM   2776  CZ2 TRP   197      49.239  25.865  23.985  1.00  0.00           C
ATOM   2777  HZ2 TRP   197      48.537  25.806  24.803  1.00  0.00           H
ATOM   2778  CH2 TRP   197      50.287  24.947  23.852  1.00  0.00           C
ATOM   2779  HH2 TRP   197      50.413  24.185  24.607  1.00  0.00           H
ATOM   2780  CZ3 TRP   197      51.231  25.002  22.831  1.00  0.00           C
ATOM   2781  HZ3 TRP   197      52.113  24.385  22.920  1.00  0.00           H
ATOM   2782  CE3 TRP   197      51.188  26.146  21.916  1.00  0.00           C
ATOM   2783  HE3 TRP   197      52.000  26.482  21.289  1.00  0.00           H
ATOM   2784  CD2 TRP   197      50.057  26.984  21.961  1.00  0.00           C
ATOM   2785  C   TRP   197      49.034  26.948  18.454  1.00  0.00           C
ATOM   2786  O   TRP   197      48.847  25.797  18.820  1.00  0.00           O
ATOM   2787  N   TRP   198      48.067  27.593  17.838  1.00  0.00           N
ATOM   2788  H   TRP   198      48.216  28.573  17.646  1.00  0.00           H
ATOM   2789  CA  TRP   198      46.916  26.916  17.129  1.00  0.00           C
ATOM   2790  HA  TRP   198      46.317  26.496  17.937  1.00  0.00           H
ATOM   2791  CB  TRP   198      46.049  27.815  16.274  1.00  0.00           C
ATOM   2792  HB2 TRP   198      45.912  28.752  16.814  1.00  0.00           H
ATOM   2793  HB3 TRP   198      46.591  28.037  15.355  1.00  0.00           H
ATOM   2794  CG  TRP   198      44.748  27.197  15.855  1.00  0.00           C
ATOM   2795  CD1 TRP   198      43.487  27.381  16.384  1.00  0.00           C
ATOM   2796  HD1 TRP   198      43.381  28.097  17.186  1.00  0.00           H
ATOM   2797  NE1 TRP   198      42.568  26.833  15.572  1.00  0.00           N
ATOM   2798  HE1 TRP   198      41.586  26.800  15.806  1.00  0.00           H
ATOM   2799  CE2 TRP   198      43.167  26.106  14.532  1.00  0.00           C
ATOM   2800  CZ2 TRP   198      42.760  25.252  13.581  1.00  0.00           C
ATOM   2801  HZ2 TRP   198      41.727  24.935  13.583  1.00  0.00           H
ATOM   2802  CH2 TRP   198      43.660  24.919  12.504  1.00  0.00           C
ATOM   2803  HH2 TRP   198      43.345  24.310  11.669  1.00  0.00           H
ATOM   2804  CZ3 TRP   198      45.001  25.143  12.621  1.00  0.00           C
ATOM   2805  HZ3 TRP   198      45.753  24.950  11.871  1.00  0.00           H
ATOM   2806  CE3 TRP   198      45.485  25.794  13.740  1.00  0.00           C
ATOM   2807  HE3 TRP   198      46.503  26.155  13.728  1.00  0.00           H
ATOM   2808  CD2 TRP   198      44.607  26.404  14.676  1.00  0.00           C
ATOM   2809  C   TRP   198      47.369  25.724  16.286  1.00  0.00           C
ATOM   2810  O   TRP   198      46.924  24.610  16.482  1.00  0.00           O
ATOM   2811  N   GLU   199      48.380  25.880  15.406  1.00  0.00           N
ATOM   2812  H   GLU   199      48.731  26.800  15.179  1.00  0.00           H
ATOM   2813  CA  GLU   199      48.967  24.762  14.713  1.00  0.00           C
ATOM   2814  HA  GLU   199      48.081  24.282  14.298  1.00  0.00           H
ATOM   2815  CB  GLU   199      49.855  25.213  13.480  1.00  0.00           C
ATOM   2816  HB2 GLU   199      50.604  25.888  13.895  1.00  0.00           H
ATOM   2817  HB3 GLU   199      50.479  24.451  13.013  1.00  0.00           H
ATOM   2818  CG  GLU   199      49.079  25.869  12.356  1.00  0.00           C
ATOM   2819  HG2 GLU   199      48.267  25.240  11.993  1.00  0.00           H
ATOM   2820  HG3 GLU   199      48.716  26.765  12.861  1.00  0.00           H
ATOM   2821  CD  GLU   199      49.854  26.465  11.189  1.00  0.00           C
ATOM   2822  OE1 GLU   199      49.200  26.597  10.104  1.00  0.00           O
ATOM   2823  OE2 GLU   199      50.700  27.364  11.469  1.00  0.00           O
ATOM   2824  C   GLU   199      49.610  23.680  15.576  1.00  0.00           C
ATOM   2825  O   GLU   199      49.581  22.558  15.215  1.00  0.00           O
ATOM   2826  N   ASN   200      50.038  23.989  16.823  1.00  0.00           N
ATOM   2827  H   ASN   200      50.216  24.955  17.055  1.00  0.00           H
ATOM   2828  CA  ASN   200      50.783  23.063  17.676  1.00  0.00           C
ATOM   2829  HA  ASN   200      51.308  22.302  17.099  1.00  0.00           H
ATOM   2830  CB  ASN   200      51.803  23.927  18.378  1.00  0.00           C
ATOM   2831  HB2 ASN   200      52.483  24.416  17.681  1.00  0.00           H
ATOM   2832  HB3 ASN   200      51.330  24.638  19.055  1.00  0.00           H
ATOM   2833  CG  ASN   200      52.732  23.072  19.178  1.00  0.00           C
ATOM   2834  OD1 ASN   200      52.828  23.040  20.427  1.00  0.00           O
ATOM   2835  ND2 ASN   200      53.689  22.482  18.496  1.00  0.00           N
ATOM   2836 HD21 ASN   200      54.501  22.284  19.063  1.00  0.00           H
ATOM   2837 HD22 ASN   200      53.619  22.077  17.573  1.00  0.00           H
ATOM   2838  C   ASN   200      49.894  22.406  18.773  1.00  0.00           C
ATOM   2839  O   ASN   200      50.117  21.241  19.126  1.00  0.00           O
ATOM   2840  N   VAL   201      48.733  22.979  19.076  1.00  0.00           N
ATOM   2841  H   VAL   201      48.557  23.928  18.781  1.00  0.00           H
ATOM   2842  CA  VAL   201      47.766  22.483  20.116  1.00  0.00           C
ATOM   2843  HA  VAL   201      48.265  21.565  20.427  1.00  0.00           H
ATOM   2844  CB  VAL   201      47.773  23.503  21.178  1.00  0.00           C
ATOM   2845  HB  VAL   201      48.773  23.938  21.187  1.00  0.00           H
ATOM   2846  CG1 VAL   201      46.718  24.620  21.030  1.00  0.00           C
ATOM   2847 HG11 VAL   201      46.863  25.438  21.737  1.00  0.00           H
ATOM   2848 HG12 VAL   201      46.840  25.180  20.103  1.00  0.00           H
ATOM   2849 HG13 VAL   201      45.651  24.403  21.000  1.00  0.00           H
ATOM   2850  CG2 VAL   201      47.609  22.770  22.520  1.00  0.00           C
ATOM   2851 HG21 VAL   201      48.528  22.283  22.844  1.00  0.00           H
ATOM   2852 HG22 VAL   201      47.259  23.509  23.241  1.00  0.00           H
ATOM   2853 HG23 VAL   201      46.898  21.946  22.595  1.00  0.00           H
ATOM   2854  C   VAL   201      46.379  22.156  19.611  1.00  0.00           C
ATOM   2855  O   VAL   201      45.574  21.532  20.341  1.00  0.00           O
ATOM   2856  N   ASN   202      46.070  22.590  18.406  1.00  0.00           N
ATOM   2857  H   ASN   202      46.839  22.999  17.895  1.00  0.00           H
ATOM   2858  CA  ASN   202      44.791  22.446  17.742  1.00  0.00           C
ATOM   2859  HA  ASN   202      44.152  21.690  18.199  1.00  0.00           H
ATOM   2860  CB  ASN   202      44.020  23.780  17.817  1.00  0.00           C
ATOM   2861  HB2 ASN   202      44.221  24.247  18.781  1.00  0.00           H
ATOM   2862  HB3 ASN   202      44.503  24.439  17.096  1.00  0.00           H
ATOM   2863  CG  ASN   202      42.559  23.733  17.485  1.00  0.00           C
ATOM   2864  OD1 ASN   202      42.139  23.422  16.350  1.00  0.00           O
ATOM   2865  ND2 ASN   202      41.702  23.858  18.426  1.00  0.00           N
ATOM   2866 HD21 ASN   202      40.755  23.628  18.158  1.00  0.00           H
ATOM   2867 HD22 ASN   202      42.097  23.506  19.286  1.00  0.00           H
ATOM   2868  C   ASN   202      44.777  21.783  16.354  1.00  0.00           C
ATOM   2869  O   ASN   202      44.601  20.555  16.307  1.00  0.00           O
ATOM   2870  N   GLY   203      45.154  22.546  15.316  1.00  0.00           N
ATOM   2871  H   GLY   203      45.398  23.507  15.507  1.00  0.00           H
ATOM   2872  CA  GLY   203      45.225  22.012  13.935  1.00  0.00           C
ATOM   2873  HA2 GLY   203      45.543  22.752  13.200  1.00  0.00           H
ATOM   2874  HA3 GLY   203      45.960  21.217  13.807  1.00  0.00           H
ATOM   2875  C   GLY   203      43.842  21.352  13.545  1.00  0.00           C
ATOM   2876  O   GLY   203      43.828  20.253  13.126  1.00  0.00           O
ATOM   2877  N   PHE   204      42.760  22.054  13.832  1.00  0.00           N
ATOM   2878  H   PHE   204      42.939  23.019  14.071  1.00  0.00           H
ATOM   2879  CA  PHE   204      41.387  21.558  13.827  1.00  0.00           C
ATOM   2880  HA  PHE   204      40.890  22.325  14.421  1.00  0.00           H
ATOM   2881  CB  PHE   204      40.759  21.611  12.484  1.00  0.00           C
ATOM   2882  HB2 PHE   204      41.383  21.181  11.701  1.00  0.00           H
ATOM   2883  HB3 PHE   204      39.791  21.117  12.565  1.00  0.00           H
ATOM   2884  CG  PHE   204      40.322  23.040  12.018  1.00  0.00           C
ATOM   2885  CD1 PHE   204      40.658  23.650  10.781  1.00  0.00           C
ATOM   2886  HD1 PHE   204      41.392  23.085  10.226  1.00  0.00           H
ATOM   2887  CE1 PHE   204      39.820  24.523  10.067  1.00  0.00           C
ATOM   2888  HE1 PHE   204      39.962  24.787   9.029  1.00  0.00           H
ATOM   2889  CZ  PHE   204      38.898  25.160  10.885  1.00  0.00           C
ATOM   2890  HZ  PHE   204      38.161  25.845  10.492  1.00  0.00           H
ATOM   2891  CE2 PHE   204      38.764  24.894  12.283  1.00  0.00           C
ATOM   2892  HE2 PHE   204      37.871  25.267  12.761  1.00  0.00           H
ATOM   2893  CD2 PHE   204      39.355  23.763  12.768  1.00  0.00           C
ATOM   2894  HD2 PHE   204      38.905  23.286  13.626  1.00  0.00           H
ATOM   2895  C   PHE   204      41.126  20.285  14.690  1.00  0.00           C
ATOM   2896  O   PHE   204      40.460  19.383  14.251  1.00  0.00           O
ATOM   2897  N   ASP   205      41.455  20.241  15.935  1.00  0.00           N
ATOM   2898  H   ASP   205      41.809  21.138  16.234  1.00  0.00           H
ATOM   2899  CA  ASP   205      40.783  19.544  17.035  1.00  0.00           C
ATOM   2900  HA  ASP   205      40.819  18.504  16.713  1.00  0.00           H
ATOM   2901  CB  ASP   205      41.685  19.680  18.307  1.00  0.00           C
ATOM   2902  HB2 ASP   205      42.623  19.167  18.096  1.00  0.00           H
ATOM   2903  HB3 ASP   205      41.895  20.741  18.447  1.00  0.00           H
ATOM   2904  CG  ASP   205      41.200  19.127  19.656  1.00  0.00           C
ATOM   2905  OD1 ASP   205      41.939  19.216  20.686  1.00  0.00           O
ATOM   2906  OD2 ASP   205      40.317  18.242  19.581  1.00  0.00           O
ATOM   2907  C   ASP   205      39.321  19.823  17.246  1.00  0.00           C
ATOM   2908  O   ASP   205      38.847  20.946  17.327  1.00  0.00           O
ATOM   2909  N   MET   206      38.554  18.738  17.123  1.00  0.00           N
ATOM   2910  H   MET   206      39.087  17.896  16.959  1.00  0.00           H
ATOM   2911  CA  MET   206      37.113  18.744  17.021  1.00  0.00           C
ATOM   2912  HA  MET   206      36.832  19.426  16.219  1.00  0.00           H
ATOM   2913  CB  MET   206      36.542  17.452  16.500  1.00  0.00           C
ATOM   2914  HB2 MET   206      36.744  16.648  17.208  1.00  0.00           H
ATOM   2915  HB3 MET   206      35.456  17.482  16.409  1.00  0.00           H
ATOM   2916  CG  MET   206      36.955  17.061  15.116  1.00  0.00           C
ATOM   2917  HG2 MET   206      38.022  16.954  14.921  1.00  0.00           H
ATOM   2918  HG3 MET   206      36.515  16.075  14.964  1.00  0.00           H
ATOM   2919  SD  MET   206      36.141  18.056  13.790  1.00  0.00           S
ATOM   2920  CE  MET   206      37.477  19.238  13.367  1.00  0.00           C
ATOM   2921  HE1 MET   206      38.358  18.618  13.200  1.00  0.00           H
ATOM   2922  HE2 MET   206      37.252  19.645  12.381  1.00  0.00           H
ATOM   2923  HE3 MET   206      37.682  20.004  14.115  1.00  0.00           H
ATOM   2924  C   MET   206      36.409  19.094  18.400  1.00  0.00           C
ATOM   2925  O   MET   206      35.180  19.210  18.428  1.00  0.00           O
ATOM   2926  N   SER   207      37.220  19.244  19.437  1.00  0.00           N
ATOM   2927  H   SER   207      38.175  18.929  19.352  1.00  0.00           H
ATOM   2928  CA  SER   207      36.845  19.323  20.751  1.00  0.00           C
ATOM   2929  HA  SER   207      36.055  18.590  20.912  1.00  0.00           H
ATOM   2930  CB  SER   207      38.037  19.092  21.648  1.00  0.00           C
ATOM   2931  HB2 SER   207      38.831  19.825  21.505  1.00  0.00           H
ATOM   2932  HB3 SER   207      37.702  19.265  22.670  1.00  0.00           H
ATOM   2933  OG  SER   207      38.739  17.833  21.656  1.00  0.00           O
ATOM   2934  HG  SER   207      39.275  17.970  20.871  1.00  0.00           H
ATOM   2935  C   SER   207      36.381  20.769  20.943  1.00  0.00           C
ATOM   2936  O   SER   207      37.039  21.678  20.556  1.00  0.00           O
ATOM   2937  N   CYS   208      35.250  20.851  21.665  1.00  0.00           N
ATOM   2938  H   CYS   208      34.743  20.021  21.940  1.00  0.00           H
ATOM   2939  CA  CYS   208      34.625  22.200  21.889  1.00  0.00           C
ATOM   2940  HA  CYS   208      34.471  22.740  20.955  1.00  0.00           H
ATOM   2941  CB  CYS   208      33.178  21.912  22.346  1.00  0.00           C
ATOM   2942  HB2 CYS   208      32.752  22.903  22.503  1.00  0.00           H
ATOM   2943  HB3 CYS   208      32.520  21.341  21.690  1.00  0.00           H
ATOM   2944  SG  CYS   208      32.986  21.102  23.940  1.00  0.00           S
ATOM   2945  HG  CYS   208      33.134  19.792  23.724  1.00  0.00           H
ATOM   2946  C   CYS   208      35.385  23.053  22.814  1.00  0.00           C
ATOM   2947  O   CYS   208      36.355  22.684  23.434  1.00  0.00           O
ATOM   2948  N   ILE   209      34.949  24.358  22.765  1.00  0.00           N
ATOM   2949  H   ILE   209      34.180  24.492  22.125  1.00  0.00           H
ATOM   2950  CA  ILE   209      35.477  25.520  23.482  1.00  0.00           C
ATOM   2951  HA  ILE   209      34.829  26.328  23.142  1.00  0.00           H
ATOM   2952  CB  ILE   209      35.222  25.445  25.031  1.00  0.00           C
ATOM   2953  HB  ILE   209      35.656  24.568  25.512  1.00  0.00           H
ATOM   2954  CG2 ILE   209      35.727  26.729  25.825  1.00  0.00           C
ATOM   2955 HG21 ILE   209      36.811  26.821  25.894  1.00  0.00           H
ATOM   2956 HG22 ILE   209      35.324  27.617  25.338  1.00  0.00           H
ATOM   2957 HG23 ILE   209      35.371  26.677  26.854  1.00  0.00           H
ATOM   2958  CG1 ILE   209      33.763  25.291  25.317  1.00  0.00           C
ATOM   2959 HG12 ILE   209      33.366  26.304  25.384  1.00  0.00           H
ATOM   2960 HG13 ILE   209      33.202  24.820  24.510  1.00  0.00           H
ATOM   2961  CD1 ILE   209      33.374  24.660  26.651  1.00  0.00           C
ATOM   2962 HD11 ILE   209      32.542  25.268  27.006  1.00  0.00           H
ATOM   2963 HD12 ILE   209      33.058  23.652  26.379  1.00  0.00           H
ATOM   2964 HD13 ILE   209      34.169  24.517  27.383  1.00  0.00           H
ATOM   2965  C   ILE   209      36.941  25.902  23.190  1.00  0.00           C
ATOM   2966  O   ILE   209      37.311  27.138  23.204  1.00  0.00           O
ATOM   2967  N   LYS   210      37.838  24.888  23.055  1.00  0.00           N
ATOM   2968  H   LYS   210      37.510  23.934  22.997  1.00  0.00           H
ATOM   2969  CA  LYS   210      39.300  25.121  22.956  1.00  0.00           C
ATOM   2970  HA  LYS   210      39.618  25.376  23.968  1.00  0.00           H
ATOM   2971  CB  LYS   210      40.216  23.942  22.614  1.00  0.00           C
ATOM   2972  HB2 LYS   210      40.113  23.604  21.582  1.00  0.00           H
ATOM   2973  HB3 LYS   210      41.262  24.169  22.819  1.00  0.00           H
ATOM   2974  CG  LYS   210      39.961  22.825  23.596  1.00  0.00           C
ATOM   2975  HG2 LYS   210      40.388  23.078  24.567  1.00  0.00           H
ATOM   2976  HG3 LYS   210      38.899  22.672  23.790  1.00  0.00           H
ATOM   2977  CD  LYS   210      40.540  21.471  23.164  1.00  0.00           C
ATOM   2978  HD2 LYS   210      39.723  20.826  23.488  1.00  0.00           H
ATOM   2979  HD3 LYS   210      40.620  21.355  22.083  1.00  0.00           H
ATOM   2980  CE  LYS   210      41.887  21.209  23.835  1.00  0.00           C
ATOM   2981  HE2 LYS   210      42.457  22.136  23.769  1.00  0.00           H
ATOM   2982  HE3 LYS   210      41.728  21.096  24.907  1.00  0.00           H
ATOM   2983  NZ  LYS   210      42.533  19.933  23.417  1.00  0.00           N
ATOM   2984  HZ1 LYS   210      42.160  19.628  22.529  1.00  0.00           H
ATOM   2985  HZ2 LYS   210      43.522  20.057  23.258  1.00  0.00           H
ATOM   2986  HZ3 LYS   210      42.331  19.122  23.985  1.00  0.00           H
ATOM   2987  C   LYS   210      39.803  26.289  22.052  1.00  0.00           C
ATOM   2988  O   LYS   210      40.562  27.115  22.565  1.00  0.00           O
ATOM   2989  N   ASP   211      39.256  26.386  20.889  1.00  0.00           N
ATOM   2990  H   ASP   211      38.635  25.711  20.465  1.00  0.00           H
ATOM   2991  CA  ASP   211      39.442  27.486  19.916  1.00  0.00           C
ATOM   2992  HA  ASP   211      40.495  27.593  19.658  1.00  0.00           H
ATOM   2993  CB  ASP   211      38.860  27.028  18.614  1.00  0.00           C
ATOM   2994  HB2 ASP   211      38.994  25.950  18.522  1.00  0.00           H
ATOM   2995  HB3 ASP   211      37.820  27.352  18.605  1.00  0.00           H
ATOM   2996  CG  ASP   211      39.556  27.653  17.382  1.00  0.00           C
ATOM   2997  OD1 ASP   211      40.021  26.968  16.449  1.00  0.00           O
ATOM   2998  OD2 ASP   211      39.494  28.866  17.112  1.00  0.00           O
ATOM   2999  C   ASP   211      38.890  28.813  20.453  1.00  0.00           C
ATOM   3000  O   ASP   211      39.572  29.832  20.201  1.00  0.00           O
ATOM   3001  N   VAL   212      37.649  28.881  20.926  1.00  0.00           N
ATOM   3002  H   VAL   212      37.267  28.018  21.285  1.00  0.00           H
ATOM   3003  CA  VAL   212      37.235  30.157  21.543  1.00  0.00           C
ATOM   3004  HA  VAL   212      37.121  30.986  20.844  1.00  0.00           H
ATOM   3005  CB  VAL   212      35.939  29.857  22.263  1.00  0.00           C
ATOM   3006  HB  VAL   212      36.105  29.363  23.220  1.00  0.00           H
ATOM   3007  CG1 VAL   212      35.248  31.100  22.624  1.00  0.00           C
ATOM   3008 HG11 VAL   212      35.924  31.772  23.152  1.00  0.00           H
ATOM   3009 HG12 VAL   212      34.954  31.587  21.694  1.00  0.00           H
ATOM   3010 HG13 VAL   212      34.408  30.935  23.299  1.00  0.00           H
ATOM   3011  CG2 VAL   212      35.008  29.063  21.396  1.00  0.00           C
ATOM   3012 HG21 VAL   212      33.948  29.245  21.572  1.00  0.00           H
ATOM   3013 HG22 VAL   212      35.109  29.170  20.316  1.00  0.00           H
ATOM   3014 HG23 VAL   212      35.102  27.996  21.598  1.00  0.00           H
ATOM   3015  C   VAL   212      38.144  30.705  22.577  1.00  0.00           C
ATOM   3016  O   VAL   212      38.434  31.913  22.694  1.00  0.00           O
ATOM   3017  N   ALA   213      38.600  29.801  23.453  1.00  0.00           N
ATOM   3018  H   ALA   213      38.148  28.897  23.455  1.00  0.00           H
ATOM   3019  CA  ALA   213      39.547  30.013  24.530  1.00  0.00           C
ATOM   3020  HA  ALA   213      39.093  30.771  25.168  1.00  0.00           H
ATOM   3021  CB  ALA   213      39.569  28.855  25.504  1.00  0.00           C
ATOM   3022  HB1 ALA   213      40.206  28.085  25.068  1.00  0.00           H
ATOM   3023  HB2 ALA   213      40.018  29.236  26.421  1.00  0.00           H
ATOM   3024  HB3 ALA   213      38.628  28.341  25.695  1.00  0.00           H
ATOM   3025  C   ALA   213      40.891  30.454  24.068  1.00  0.00           C
ATOM   3026  O   ALA   213      41.384  31.493  24.493  1.00  0.00           O
ATOM   3027  N   ILE   214      41.501  29.663  23.179  1.00  0.00           N
ATOM   3028  H   ILE   214      41.165  28.712  23.119  1.00  0.00           H
ATOM   3029  CA  ILE   214      42.721  30.077  22.361  1.00  0.00           C
ATOM   3030  HA  ILE   214      43.511  30.290  23.081  1.00  0.00           H
ATOM   3031  CB  ILE   214      43.120  29.057  21.306  1.00  0.00           C
ATOM   3032  HB  ILE   214      42.273  28.842  20.654  1.00  0.00           H
ATOM   3033  CG2 ILE   214      44.174  29.638  20.278  1.00  0.00           C
ATOM   3034 HG21 ILE   214      45.065  29.928  20.835  1.00  0.00           H
ATOM   3035 HG22 ILE   214      44.525  28.867  19.593  1.00  0.00           H
ATOM   3036 HG23 ILE   214      43.723  30.412  19.657  1.00  0.00           H
ATOM   3037  CG1 ILE   214      43.562  27.754  22.038  1.00  0.00           C
ATOM   3038 HG12 ILE   214      44.574  27.912  22.411  1.00  0.00           H
ATOM   3039 HG13 ILE   214      42.968  27.511  22.919  1.00  0.00           H
ATOM   3040  CD1 ILE   214      43.624  26.581  20.987  1.00  0.00           C
ATOM   3041 HD11 ILE   214      43.540  25.618  21.489  1.00  0.00           H
ATOM   3042 HD12 ILE   214      42.851  26.629  20.219  1.00  0.00           H
ATOM   3043 HD13 ILE   214      44.582  26.576  20.467  1.00  0.00           H
ATOM   3044  C   ILE   214      42.493  31.431  21.701  1.00  0.00           C
ATOM   3045  O   ILE   214      43.314  32.290  21.875  1.00  0.00           O
ATOM   3046  N   LYS   215      41.324  31.707  21.144  1.00  0.00           N
ATOM   3047  H   LYS   215      40.628  30.984  21.026  1.00  0.00           H
ATOM   3048  CA  LYS   215      41.048  33.059  20.563  1.00  0.00           C
ATOM   3049  HA  LYS   215      42.019  33.439  20.245  1.00  0.00           H
ATOM   3050  CB  LYS   215      40.170  32.803  19.334  1.00  0.00           C
ATOM   3051  HB2 LYS   215      40.449  31.817  18.962  1.00  0.00           H
ATOM   3052  HB3 LYS   215      39.106  32.667  19.529  1.00  0.00           H
ATOM   3053  CG  LYS   215      40.212  33.867  18.228  1.00  0.00           C
ATOM   3054  HG2 LYS   215      40.422  34.872  18.594  1.00  0.00           H
ATOM   3055  HG3 LYS   215      41.033  33.425  17.662  1.00  0.00           H
ATOM   3056  CD  LYS   215      38.897  33.819  17.410  1.00  0.00           C
ATOM   3057  HD2 LYS   215      38.959  34.543  16.598  1.00  0.00           H
ATOM   3058  HD3 LYS   215      38.826  32.882  16.858  1.00  0.00           H
ATOM   3059  CE  LYS   215      37.565  34.153  17.984  1.00  0.00           C
ATOM   3060  HE2 LYS   215      37.350  33.436  18.777  1.00  0.00           H
ATOM   3061  HE3 LYS   215      37.645  35.050  18.597  1.00  0.00           H
ATOM   3062  NZ  LYS   215      36.615  34.259  16.885  1.00  0.00           N
ATOM   3063  HZ1 LYS   215      36.576  35.253  16.708  1.00  0.00           H
ATOM   3064  HZ2 LYS   215      36.775  33.784  16.008  1.00  0.00           H
ATOM   3065  HZ3 LYS   215      35.663  34.006  17.105  1.00  0.00           H
ATOM   3066  C   LYS   215      40.395  33.965  21.634  1.00  0.00           C
ATOM   3067  O   LYS   215      39.410  34.674  21.275  1.00  0.00           O
ATOM   3068  N   GLU   216      40.875  33.928  22.906  1.00  0.00           N
ATOM   3069  H   GLU   216      41.549  33.210  23.128  1.00  0.00           H
ATOM   3070  CA  GLU   216      40.474  34.795  24.020  1.00  0.00           C
ATOM   3071  HA  GLU   216      39.392  34.920  23.977  1.00  0.00           H
ATOM   3072  CB  GLU   216      40.758  34.230  25.366  1.00  0.00           C
ATOM   3073  HB2 GLU   216      40.393  34.983  26.064  1.00  0.00           H
ATOM   3074  HB3 GLU   216      40.216  33.286  25.426  1.00  0.00           H
ATOM   3075  CG  GLU   216      42.176  33.977  25.856  1.00  0.00           C
ATOM   3076  HG2 GLU   216      42.737  33.386  25.132  1.00  0.00           H
ATOM   3077  HG3 GLU   216      42.710  34.918  25.719  1.00  0.00           H
ATOM   3078  CD  GLU   216      42.157  33.404  27.274  1.00  0.00           C
ATOM   3079  OE1 GLU   216      41.401  33.941  28.117  1.00  0.00           O
ATOM   3080  OE2 GLU   216      42.869  32.458  27.632  1.00  0.00           O
ATOM   3081  C   GLU   216      41.136  36.189  23.793  1.00  0.00           C
ATOM   3082  O   GLU   216      42.274  36.197  23.267  1.00  0.00           O
ATOM   3083  N   PRO   217      40.534  37.311  24.269  1.00  0.00           N
ATOM   3084  CD  PRO   217      39.171  37.467  24.756  1.00  0.00           C
ATOM   3085  HD2 PRO   217      39.230  37.322  25.834  1.00  0.00           H
ATOM   3086  HD3 PRO   217      38.499  36.779  24.243  1.00  0.00           H
ATOM   3087  CG  PRO   217      38.800  38.898  24.415  1.00  0.00           C
ATOM   3088  HG2 PRO   217      38.188  39.272  25.235  1.00  0.00           H
ATOM   3089  HG3 PRO   217      38.350  39.010  23.428  1.00  0.00           H
ATOM   3090  CB  PRO   217      40.122  39.722  24.405  1.00  0.00           C
ATOM   3091  HB2 PRO   217      40.165  40.328  25.311  1.00  0.00           H
ATOM   3092  HB3 PRO   217      40.197  40.373  23.534  1.00  0.00           H
ATOM   3093  CA  PRO   217      41.204  38.616  24.273  1.00  0.00           C
ATOM   3094  HA  PRO   217      41.655  38.619  23.281  1.00  0.00           H
ATOM   3095  C   PRO   217      42.350  38.593  25.309  1.00  0.00           C
ATOM   3096  O   PRO   217      42.387  37.890  26.337  1.00  0.00           O
ATOM   3097  N   LEU   218      43.278  39.494  25.157  1.00  0.00           N
ATOM   3098  H   LEU   218      43.317  39.818  24.201  1.00  0.00           H
ATOM   3099  CA  LEU   218      44.472  39.798  26.016  1.00  0.00           C
ATOM   3100  HA  LEU   218      44.636  38.921  26.642  1.00  0.00           H
ATOM   3101  CB  LEU   218      45.827  40.040  25.211  1.00  0.00           C
ATOM   3102  HB2 LEU   218      45.910  39.218  24.500  1.00  0.00           H
ATOM   3103  HB3 LEU   218      45.638  40.779  24.433  1.00  0.00           H
ATOM   3104  CG  LEU   218      47.057  40.423  25.992  1.00  0.00           C
ATOM   3105  HG  LEU   218      46.859  41.067  26.849  1.00  0.00           H
ATOM   3106  CD1 LEU   218      47.630  39.127  26.484  1.00  0.00           C
ATOM   3107 HD11 LEU   218      48.054  38.487  25.710  1.00  0.00           H
ATOM   3108 HD12 LEU   218      48.453  39.317  27.174  1.00  0.00           H
ATOM   3109 HD13 LEU   218      46.899  38.642  27.131  1.00  0.00           H
ATOM   3110  CD2 LEU   218      48.257  40.975  25.106  1.00  0.00           C
ATOM   3111 HD21 LEU   218      48.745  40.150  24.586  1.00  0.00           H
ATOM   3112 HD22 LEU   218      47.793  41.684  24.421  1.00  0.00           H
ATOM   3113 HD23 LEU   218      49.011  41.506  25.687  1.00  0.00           H
ATOM   3114  C   LEU   218      44.175  40.915  27.031  1.00  0.00           C
ATOM   3115  O   LEU   218      43.647  41.967  26.728  1.00  0.00           O
ATOM   3116  N   VAL   219      44.484  40.680  28.346  1.00  0.00           N
ATOM   3117  H   VAL   219      45.059  39.878  28.560  1.00  0.00           H
ATOM   3118  CA  VAL   219      44.223  41.664  29.389  1.00  0.00           C
ATOM   3119  HA  VAL   219      44.156  42.666  28.968  1.00  0.00           H
ATOM   3120  CB  VAL   219      42.969  41.329  30.313  1.00  0.00           C
ATOM   3121  HB  VAL   219      43.352  40.617  31.044  1.00  0.00           H
ATOM   3122  CG1 VAL   219      42.440  42.603  31.042  1.00  0.00           C
ATOM   3123 HG11 VAL   219      42.292  43.443  30.363  1.00  0.00           H
ATOM   3124 HG12 VAL   219      41.481  42.314  31.473  1.00  0.00           H
ATOM   3125 HG13 VAL   219      43.034  42.890  31.909  1.00  0.00           H
ATOM   3126  CG2 VAL   219      41.759  40.588  29.615  1.00  0.00           C
ATOM   3127 HG21 VAL   219      41.158  40.190  30.433  1.00  0.00           H
ATOM   3128 HG22 VAL   219      41.314  41.238  28.862  1.00  0.00           H
ATOM   3129 HG23 VAL   219      42.152  39.774  29.005  1.00  0.00           H
ATOM   3130  C   VAL   219      45.589  41.831  30.115  1.00  0.00           C
ATOM   3131  O   VAL   219      45.829  41.424  31.228  1.00  0.00           O
ATOM   3132  N   ASP   220      46.580  42.176  29.316  1.00  0.00           N
ATOM   3133  H   ASP   220      46.261  42.226  28.359  1.00  0.00           H
ATOM   3134  CA  ASP   220      47.901  42.654  29.764  1.00  0.00           C
ATOM   3135  HA  ASP   220      48.057  42.315  30.788  1.00  0.00           H
ATOM   3136  CB  ASP   220      48.954  42.176  28.762  1.00  0.00           C
ATOM   3137  HB2 ASP   220      48.661  41.248  28.271  1.00  0.00           H
ATOM   3138  HB3 ASP   220      49.139  43.022  28.100  1.00  0.00           H
ATOM   3139  CG  ASP   220      50.329  41.892  29.375  1.00  0.00           C
ATOM   3140  OD1 ASP   220      50.398  41.233  30.462  1.00  0.00           O
ATOM   3141  OD2 ASP   220      51.335  42.301  28.779  1.00  0.00           O
ATOM   3142  C   ASP   220      47.927  44.213  29.781  1.00  0.00           C
ATOM   3143  O   ASP   220      46.909  44.878  29.637  1.00  0.00           O
ATOM   3144  N   VAL   221      49.114  44.794  29.830  1.00  0.00           N
ATOM   3145  H   VAL   221      49.893  44.261  29.471  1.00  0.00           H
ATOM   3146  CA  VAL   221      49.237  46.272  29.757  1.00  0.00           C
ATOM   3147  HA  VAL   221      48.276  46.752  29.938  1.00  0.00           H
ATOM   3148  CB  VAL   221      50.258  46.853  30.735  1.00  0.00           C
ATOM   3149  HB  VAL   221      50.493  47.913  30.632  1.00  0.00           H
ATOM   3150  CG1 VAL   221      49.649  46.818  32.120  1.00  0.00           C
ATOM   3151 HG11 VAL   221      50.375  47.104  32.881  1.00  0.00           H
ATOM   3152 HG12 VAL   221      48.681  47.315  32.186  1.00  0.00           H
ATOM   3153 HG13 VAL   221      49.503  45.747  32.258  1.00  0.00           H
ATOM   3154  CG2 VAL   221      51.631  46.223  30.593  1.00  0.00           C
ATOM   3155 HG21 VAL   221      52.118  46.497  29.657  1.00  0.00           H
ATOM   3156 HG22 VAL   221      52.370  46.618  31.290  1.00  0.00           H
ATOM   3157 HG23 VAL   221      51.561  45.141  30.704  1.00  0.00           H
ATOM   3158  C   VAL   221      49.646  46.793  28.315  1.00  0.00           C
ATOM   3159  O   VAL   221      50.285  46.051  27.560  1.00  0.00           O
ATOM   3160  N   VAL   222      49.145  47.928  27.986  1.00  0.00           N
ATOM   3161  H   VAL   222      48.331  48.194  28.522  1.00  0.00           H
ATOM   3162  CA  VAL   222      49.290  48.609  26.683  1.00  0.00           C
ATOM   3163  HA  VAL   222      49.818  47.955  25.989  1.00  0.00           H
ATOM   3164  CB  VAL   222      47.855  48.810  26.038  1.00  0.00           C
ATOM   3165  HB  VAL   222      47.240  49.337  26.768  1.00  0.00           H
ATOM   3166  CG1 VAL   222      47.986  49.626  24.786  1.00  0.00           C
ATOM   3167 HG11 VAL   222      48.288  50.619  25.118  1.00  0.00           H
ATOM   3168 HG12 VAL   222      48.763  49.306  24.091  1.00  0.00           H
ATOM   3169 HG13 VAL   222      47.008  49.696  24.311  1.00  0.00           H
ATOM   3170  CG2 VAL   222      47.194  47.444  25.661  1.00  0.00           C
ATOM   3171 HG21 VAL   222      46.467  47.768  24.915  1.00  0.00           H
ATOM   3172 HG22 VAL   222      47.976  46.907  25.123  1.00  0.00           H
ATOM   3173 HG23 VAL   222      46.703  47.020  26.537  1.00  0.00           H
ATOM   3174  C   VAL   222      50.176  49.787  26.826  1.00  0.00           C
ATOM   3175  O   VAL   222      50.141  50.477  27.802  1.00  0.00           O
ATOM   3176  N   ASP   223      51.137  49.822  25.870  1.00  0.00           N
ATOM   3177  H   ASP   223      51.221  49.085  25.183  1.00  0.00           H
ATOM   3178  CA  ASP   223      51.912  51.018  25.631  1.00  0.00           C
ATOM   3179  HA  ASP   223      52.150  51.462  26.598  1.00  0.00           H
ATOM   3180  CB  ASP   223      53.266  50.509  25.061  1.00  0.00           C
ATOM   3181  HB2 ASP   223      53.541  49.677  25.709  1.00  0.00           H
ATOM   3182  HB3 ASP   223      53.018  50.138  24.066  1.00  0.00           H
ATOM   3183  CG  ASP   223      54.252  51.712  25.041  1.00  0.00           C
ATOM   3184  OD1 ASP   223      54.173  52.672  24.282  1.00  0.00           O
ATOM   3185  OD2 ASP   223      55.244  51.626  25.831  1.00  0.00           O
ATOM   3186  C   ASP   223      51.212  52.135  24.868  1.00  0.00           C
ATOM   3187  O   ASP   223      50.545  51.815  23.889  1.00  0.00           O
ATOM   3188  N   PRO   224      51.461  53.404  25.294  1.00  0.00           N
ATOM   3189  CD  PRO   224      51.929  53.841  26.605  1.00  0.00           C
ATOM   3190  HD2 PRO   224      53.006  53.726  26.733  1.00  0.00           H
ATOM   3191  HD3 PRO   224      51.512  53.366  27.493  1.00  0.00           H
ATOM   3192  CG  PRO   224      51.628  55.378  26.708  1.00  0.00           C
ATOM   3193  HG2 PRO   224      52.443  55.927  27.179  1.00  0.00           H
ATOM   3194  HG3 PRO   224      50.683  55.499  27.238  1.00  0.00           H
ATOM   3195  CB  PRO   224      51.382  55.837  25.332  1.00  0.00           C
ATOM   3196  HB2 PRO   224      52.325  56.097  24.852  1.00  0.00           H
ATOM   3197  HB3 PRO   224      50.665  56.658  25.353  1.00  0.00           H
ATOM   3198  CA  PRO   224      51.014  54.565  24.577  1.00  0.00           C
ATOM   3199  HA  PRO   224      49.935  54.454  24.468  1.00  0.00           H
ATOM   3200  C   PRO   224      51.459  54.766  23.120  1.00  0.00           C
ATOM   3201  O   PRO   224      50.753  55.346  22.328  1.00  0.00           O
ATOM   3202  N   LYS   225      52.550  54.099  22.689  1.00  0.00           N
ATOM   3203  H   LYS   225      53.064  53.663  23.441  1.00  0.00           H
ATOM   3204  CA  LYS   225      52.920  53.888  21.331  1.00  0.00           C
ATOM   3205  HA  LYS   225      53.057  54.863  20.862  1.00  0.00           H
ATOM   3206  CB  LYS   225      54.184  53.077  21.377  1.00  0.00           C
ATOM   3207  HB2 LYS   225      54.938  53.539  22.015  1.00  0.00           H
ATOM   3208  HB3 LYS   225      53.882  52.148  21.860  1.00  0.00           H
ATOM   3209  CG  LYS   225      54.985  52.902  20.077  1.00  0.00           C
ATOM   3210  HG2 LYS   225      54.855  53.696  19.341  1.00  0.00           H
ATOM   3211  HG3 LYS   225      56.033  53.011  20.358  1.00  0.00           H
ATOM   3212  CD  LYS   225      54.758  51.491  19.310  1.00  0.00           C
ATOM   3213  HD2 LYS   225      54.954  50.567  19.854  1.00  0.00           H
ATOM   3214  HD3 LYS   225      53.696  51.455  19.067  1.00  0.00           H
ATOM   3215  CE  LYS   225      55.511  51.565  17.922  1.00  0.00           C
ATOM   3216  HE2 LYS   225      54.890  52.359  17.506  1.00  0.00           H
ATOM   3217  HE3 LYS   225      56.511  51.817  18.274  1.00  0.00           H
ATOM   3218  NZ  LYS   225      55.354  50.347  17.105  1.00  0.00           N
ATOM   3219  HZ1 LYS   225      55.369  49.502  17.658  1.00  0.00           H
ATOM   3220  HZ2 LYS   225      54.525  50.359  16.528  1.00  0.00           H
ATOM   3221  HZ3 LYS   225      56.169  50.221  16.522  1.00  0.00           H
ATOM   3222  C   LYS   225      51.836  53.308  20.458  1.00  0.00           C
ATOM   3223  O   LYS   225      51.811  53.632  19.279  1.00  0.00           O
ATOM   3224  N   GLN   226      51.104  52.401  21.035  1.00  0.00           N
ATOM   3225  H   GLN   226      51.186  52.306  22.037  1.00  0.00           H
ATOM   3226  CA  GLN   226      50.122  51.627  20.306  1.00  0.00           C
ATOM   3227  HA  GLN   226      50.615  51.333  19.380  1.00  0.00           H
ATOM   3228  CB  GLN   226      49.710  50.299  21.085  1.00  0.00           C
ATOM   3229  HB2 GLN   226      49.115  50.578  21.954  1.00  0.00           H
ATOM   3230  HB3 GLN   226      48.980  49.788  20.458  1.00  0.00           H
ATOM   3231  CG  GLN   226      50.919  49.415  21.403  1.00  0.00           C
ATOM   3232  HG2 GLN   226      51.351  49.179  20.431  1.00  0.00           H
ATOM   3233  HG3 GLN   226      51.689  50.041  21.855  1.00  0.00           H
ATOM   3234  CD  GLN   226      50.536  48.197  22.210  1.00  0.00           C
ATOM   3235  OE1 GLN   226      51.098  48.025  23.312  1.00  0.00           O
ATOM   3236  NE2 GLN   226      49.689  47.360  21.681  1.00  0.00           N
ATOM   3237 HE21 GLN   226      49.257  47.699  20.833  1.00  0.00           H
ATOM   3238 HE22 GLN   226      49.264  46.700  22.317  1.00  0.00           H
ATOM   3239  C   GLN   226      48.829  52.373  19.915  1.00  0.00           C
ATOM   3240  O   GLN   226      48.012  51.722  19.321  1.00  0.00           O
ATOM   3241  N   LEU   227      48.628  53.621  20.308  1.00  0.00           N
ATOM   3242  H   LEU   227      49.367  53.994  20.886  1.00  0.00           H
ATOM   3243  CA  LEU   227      47.408  54.291  20.250  1.00  0.00           C
ATOM   3244  HA  LEU   227      46.636  53.523  20.299  1.00  0.00           H
ATOM   3245  CB  LEU   227      47.280  55.224  21.433  1.00  0.00           C
ATOM   3246  HB2 LEU   227      47.954  56.075  21.339  1.00  0.00           H
ATOM   3247  HB3 LEU   227      46.310  55.708  21.327  1.00  0.00           H
ATOM   3248  CG  LEU   227      47.489  54.612  22.834  1.00  0.00           C
ATOM   3249  HG  LEU   227      48.570  54.561  22.963  1.00  0.00           H
ATOM   3250  CD1 LEU   227      46.939  55.682  23.790  1.00  0.00           C
ATOM   3251 HD11 LEU   227      47.599  56.546  23.870  1.00  0.00           H
ATOM   3252 HD12 LEU   227      45.961  56.045  23.476  1.00  0.00           H
ATOM   3253 HD13 LEU   227      46.825  55.070  24.685  1.00  0.00           H
ATOM   3254  CD2 LEU   227      46.793  53.289  23.051  1.00  0.00           C
ATOM   3255 HD21 LEU   227      47.179  52.922  24.002  1.00  0.00           H
ATOM   3256 HD22 LEU   227      45.709  53.294  23.165  1.00  0.00           H
ATOM   3257 HD23 LEU   227      47.014  52.645  22.199  1.00  0.00           H
ATOM   3258  C   LEU   227      47.329  55.013  18.907  1.00  0.00           C
ATOM   3259  O   LEU   227      47.890  56.095  18.608  1.00  0.00           O
ATOM   3260  N   VAL   228      46.606  54.419  17.975  1.00  0.00           N
ATOM   3261  H   VAL   228      46.153  53.576  18.299  1.00  0.00           H
ATOM   3262  CA  VAL   228      46.681  54.667  16.527  1.00  0.00           C
ATOM   3263  HA  VAL   228      47.609  55.167  16.250  1.00  0.00           H
ATOM   3264  CB  VAL   228      46.752  53.326  15.769  1.00  0.00           C
ATOM   3265  HB  VAL   228      46.047  52.611  16.193  1.00  0.00           H
ATOM   3266  CG1 VAL   228      46.525  53.502  14.230  1.00  0.00           C
ATOM   3267 HG11 VAL   228      46.920  54.478  13.949  1.00  0.00           H
ATOM   3268 HG12 VAL   228      47.016  52.665  13.733  1.00  0.00           H
ATOM   3269 HG13 VAL   228      45.458  53.416  14.027  1.00  0.00           H
ATOM   3270  CG2 VAL   228      48.091  52.683  15.858  1.00  0.00           C
ATOM   3271 HG21 VAL   228      48.237  52.471  16.917  1.00  0.00           H
ATOM   3272 HG22 VAL   228      48.047  51.721  15.346  1.00  0.00           H
ATOM   3273 HG23 VAL   228      48.741  53.379  15.327  1.00  0.00           H
ATOM   3274  C   VAL   228      45.465  55.558  16.178  1.00  0.00           C
ATOM   3275  O   VAL   228      45.613  56.423  15.280  1.00  0.00           O
ATOM   3276  N   THR   229      44.378  55.505  16.937  1.00  0.00           N
ATOM   3277  H   THR   229      44.257  54.767  17.615  1.00  0.00           H
ATOM   3278  CA  THR   229      43.451  56.646  17.008  1.00  0.00           C
ATOM   3279  HA  THR   229      43.858  57.321  16.255  1.00  0.00           H
ATOM   3280  CB  THR   229      42.044  56.187  16.730  1.00  0.00           C
ATOM   3281  HB  THR   229      41.459  57.089  16.912  1.00  0.00           H
ATOM   3282  CG2 THR   229      42.027  55.727  15.262  1.00  0.00           C
ATOM   3283 HG21 THR   229      41.798  56.514  14.544  1.00  0.00           H
ATOM   3284 HG22 THR   229      43.023  55.548  14.858  1.00  0.00           H
ATOM   3285 HG23 THR   229      41.344  54.907  15.045  1.00  0.00           H
ATOM   3286  OG1 THR   229      41.555  55.160  17.575  1.00  0.00           O
ATOM   3287  HG1 THR   229      41.087  55.542  18.321  1.00  0.00           H
ATOM   3288  C   THR   229      43.556  57.462  18.359  1.00  0.00           C
ATOM   3289  O   THR   229      44.114  57.006  19.368  1.00  0.00           O
ATOM   3290  N   ASN   230      43.115  58.703  18.264  1.00  0.00           N
ATOM   3291  H   ASN   230      42.846  59.027  17.346  1.00  0.00           H
ATOM   3292  CA  ASN   230      42.468  59.374  19.434  1.00  0.00           C
ATOM   3293  HA  ASN   230      43.079  59.329  20.335  1.00  0.00           H
ATOM   3294  CB  ASN   230      42.332  60.878  19.138  1.00  0.00           C
ATOM   3295  HB2 ASN   230      41.966  61.039  18.124  1.00  0.00           H
ATOM   3296  HB3 ASN   230      41.636  61.242  19.894  1.00  0.00           H
ATOM   3297  CG  ASN   230      43.707  61.652  19.281  1.00  0.00           C
ATOM   3298  OD1 ASN   230      44.430  61.447  20.255  1.00  0.00           O
ATOM   3299  ND2 ASN   230      43.942  62.640  18.505  1.00  0.00           N
ATOM   3300 HD21 ASN   230      43.342  62.975  17.764  1.00  0.00           H
ATOM   3301 HD22 ASN   230      44.533  63.359  18.896  1.00  0.00           H
ATOM   3302  C   ASN   230      41.187  58.632  19.865  1.00  0.00           C
ATOM   3303  O   ASN   230      40.567  58.011  19.096  1.00  0.00           O
ATOM   3304  N   ALA   231      40.679  58.825  21.097  1.00  0.00           N
ATOM   3305  H   ALA   231      41.046  59.528  21.723  1.00  0.00           H
ATOM   3306  CA  ALA   231      39.787  57.813  21.783  1.00  0.00           C
ATOM   3307  HA  ALA   231      39.949  56.851  21.295  1.00  0.00           H
ATOM   3308  CB  ALA   231      40.391  57.704  23.225  1.00  0.00           C
ATOM   3309  HB1 ALA   231      40.030  58.579  23.766  1.00  0.00           H
ATOM   3310  HB2 ALA   231      39.879  56.883  23.726  1.00  0.00           H
ATOM   3311  HB3 ALA   231      41.440  57.429  23.116  1.00  0.00           H
ATOM   3312  C   ALA   231      38.339  58.197  21.756  1.00  0.00           C
ATOM   3313  O   ALA   231      37.989  59.363  21.371  1.00  0.00           O
ATOM   3314  N   CYS   232      37.460  57.242  22.123  1.00  0.00           N
ATOM   3315  H   CYS   232      37.826  56.303  22.188  1.00  0.00           H
ATOM   3316  CA  CYS   232      35.983  57.368  21.988  1.00  0.00           C
ATOM   3317  HA  CYS   232      35.809  58.430  22.164  1.00  0.00           H
ATOM   3318  CB  CYS   232      35.501  57.081  20.514  1.00  0.00           C
ATOM   3319  HB2 CYS   232      36.024  57.648  19.744  1.00  0.00           H
ATOM   3320  HB3 CYS   232      35.784  56.067  20.233  1.00  0.00           H
ATOM   3321  SG  CYS   232      33.720  57.364  20.378  1.00  0.00           S
ATOM   3322  HG  CYS   232      33.867  58.681  20.204  1.00  0.00           H
ATOM   3323  C   CYS   232      35.199  56.575  23.151  1.00  0.00           C
ATOM   3324  O   CYS   232      35.652  55.451  23.577  1.00  0.00           O
ATOM   3325  N   LEU   233      34.021  57.131  23.541  1.00  0.00           N
ATOM   3326  H   LEU   233      33.607  57.824  22.935  1.00  0.00           H
ATOM   3327  CA  LEU   233      33.107  56.715  24.627  1.00  0.00           C
ATOM   3328  HA  LEU   233      33.765  56.267  25.372  1.00  0.00           H
ATOM   3329  CB  LEU   233      32.445  57.985  25.326  1.00  0.00           C
ATOM   3330  HB2 LEU   233      33.251  58.638  25.662  1.00  0.00           H
ATOM   3331  HB3 LEU   233      31.798  58.490  24.609  1.00  0.00           H
ATOM   3332  CG  LEU   233      31.512  57.679  26.549  1.00  0.00           C
ATOM   3333  HG  LEU   233      31.944  56.797  27.022  1.00  0.00           H
ATOM   3334  CD1 LEU   233      31.578  58.837  27.571  1.00  0.00           C
ATOM   3335 HD11 LEU   233      30.949  58.772  28.459  1.00  0.00           H
ATOM   3336 HD12 LEU   233      32.569  58.699  28.004  1.00  0.00           H
ATOM   3337 HD13 LEU   233      31.500  59.749  26.979  1.00  0.00           H
ATOM   3338  CD2 LEU   233      30.068  57.392  26.163  1.00  0.00           C
ATOM   3339 HD21 LEU   233      29.647  56.812  26.984  1.00  0.00           H
ATOM   3340 HD22 LEU   233      29.485  58.309  26.084  1.00  0.00           H
ATOM   3341 HD23 LEU   233      29.824  56.865  25.240  1.00  0.00           H
ATOM   3342  C   LEU   233      32.146  55.648  24.177  1.00  0.00           C
ATOM   3343  O   LEU   233      31.317  55.922  23.292  1.00  0.00           O
ATOM   3344  N   ILE   234      32.184  54.436  24.823  1.00  0.00           N
ATOM   3345  H   ILE   234      32.963  54.318  25.455  1.00  0.00           H
ATOM   3346  CA  ILE   234      31.239  53.307  24.640  1.00  0.00           C
ATOM   3347  HA  ILE   234      30.775  53.383  23.656  1.00  0.00           H
ATOM   3348  CB  ILE   234      32.115  52.057  24.646  1.00  0.00           C
ATOM   3349  HB  ILE   234      32.646  52.203  25.587  1.00  0.00           H
ATOM   3350  CG2 ILE   234      31.357  50.703  24.792  1.00  0.00           C
ATOM   3351 HG21 ILE   234      30.554  50.707  24.055  1.00  0.00           H
ATOM   3352 HG22 ILE   234      31.970  49.825  24.589  1.00  0.00           H
ATOM   3353 HG23 ILE   234      30.955  50.513  25.788  1.00  0.00           H
ATOM   3354  CG1 ILE   234      33.042  52.015  23.419  1.00  0.00           C
ATOM   3355 HG12 ILE   234      33.769  52.816  23.554  1.00  0.00           H
ATOM   3356 HG13 ILE   234      33.550  51.051  23.400  1.00  0.00           H
ATOM   3357  CD1 ILE   234      32.394  52.339  22.009  1.00  0.00           C
ATOM   3358 HD11 ILE   234      32.233  53.412  21.904  1.00  0.00           H
ATOM   3359 HD12 ILE   234      33.053  51.940  21.238  1.00  0.00           H
ATOM   3360 HD13 ILE   234      31.407  51.880  21.945  1.00  0.00           H
ATOM   3361  C   ILE   234      30.097  53.356  25.653  1.00  0.00           C
ATOM   3362  O   ILE   234      28.942  53.532  25.189  1.00  0.00           O
ATOM   3363  N   LYS   235      30.308  53.089  26.930  1.00  0.00           N
ATOM   3364  H   LYS   235      31.246  52.926  27.266  1.00  0.00           H
ATOM   3365  CA  LYS   235      29.116  52.949  27.881  1.00  0.00           C
ATOM   3366  HA  LYS   235      28.318  53.630  27.584  1.00  0.00           H
ATOM   3367  CB  LYS   235      28.617  51.517  27.816  1.00  0.00           C
ATOM   3368  HB2 LYS   235      28.729  51.096  26.817  1.00  0.00           H
ATOM   3369  HB3 LYS   235      29.305  50.930  28.424  1.00  0.00           H
ATOM   3370  CG  LYS   235      27.228  51.423  28.358  1.00  0.00           C
ATOM   3371  HG2 LYS   235      27.099  51.888  29.335  1.00  0.00           H
ATOM   3372  HG3 LYS   235      26.627  52.013  27.667  1.00  0.00           H
ATOM   3373  CD  LYS   235      26.770  49.969  28.280  1.00  0.00           C
ATOM   3374  HD2 LYS   235      26.742  49.689  27.227  1.00  0.00           H
ATOM   3375  HD3 LYS   235      27.402  49.371  28.936  1.00  0.00           H
ATOM   3376  CE  LYS   235      25.314  49.632  28.755  1.00  0.00           C
ATOM   3377  HE2 LYS   235      25.127  48.568  28.604  1.00  0.00           H
ATOM   3378  HE3 LYS   235      25.396  49.847  29.821  1.00  0.00           H
ATOM   3379  NZ  LYS   235      24.230  50.568  28.324  1.00  0.00           N
ATOM   3380  HZ1 LYS   235      24.597  51.208  27.634  1.00  0.00           H
ATOM   3381  HZ2 LYS   235      23.455  50.060  27.923  1.00  0.00           H
ATOM   3382  HZ3 LYS   235      23.820  51.125  29.060  1.00  0.00           H
ATOM   3383  C   LYS   235      29.499  53.306  29.344  1.00  0.00           C
ATOM   3384  O   LYS   235      30.516  52.825  29.804  1.00  0.00           O
ATOM   3385  N   GLU   236      28.632  54.116  29.938  1.00  0.00           N
ATOM   3386  H   GLU   236      27.731  54.276  29.511  1.00  0.00           H
ATOM   3387  CA  GLU   236      28.703  54.606  31.320  1.00  0.00           C
ATOM   3388  HA  GLU   236      29.681  54.380  31.745  1.00  0.00           H
ATOM   3389  CB  GLU   236      28.583  56.110  31.306  1.00  0.00           C
ATOM   3390  HB2 GLU   236      29.303  56.585  30.641  1.00  0.00           H
ATOM   3391  HB3 GLU   236      27.638  56.366  30.826  1.00  0.00           H
ATOM   3392  CG  GLU   236      28.710  56.751  32.641  1.00  0.00           C
ATOM   3393  HG2 GLU   236      29.038  56.109  33.458  1.00  0.00           H
ATOM   3394  HG3 GLU   236      29.414  57.567  32.480  1.00  0.00           H
ATOM   3395  CD  GLU   236      27.474  57.398  33.111  1.00  0.00           C
ATOM   3396  OE1 GLU   236      26.521  56.558  33.245  1.00  0.00           O
ATOM   3397  OE2 GLU   236      27.140  58.629  33.067  1.00  0.00           O
ATOM   3398  C   GLU   236      27.603  53.976  32.200  1.00  0.00           C
ATOM   3399  O   GLU   236      26.533  53.629  31.765  1.00  0.00           O
ATOM   3400  N   VAL   237      27.928  53.532  33.383  1.00  0.00           N
ATOM   3401  H   VAL   237      28.902  53.662  33.617  1.00  0.00           H
ATOM   3402  CA  VAL   237      27.054  52.982  34.372  1.00  0.00           C
ATOM   3403  HA  VAL   237      26.035  52.982  33.984  1.00  0.00           H
ATOM   3404  CB  VAL   237      27.570  51.584  34.559  1.00  0.00           C
ATOM   3405  HB  VAL   237      28.576  51.729  34.952  1.00  0.00           H
ATOM   3406  CG1 VAL   237      26.739  50.743  35.502  1.00  0.00           C
ATOM   3407 HG11 VAL   237      26.482  51.216  36.450  1.00  0.00           H
ATOM   3408 HG12 VAL   237      25.919  50.190  35.043  1.00  0.00           H
ATOM   3409 HG13 VAL   237      27.345  49.900  35.834  1.00  0.00           H
ATOM   3410  CG2 VAL   237      27.673  50.811  33.243  1.00  0.00           C
ATOM   3411 HG21 VAL   237      28.455  51.272  32.640  1.00  0.00           H
ATOM   3412 HG22 VAL   237      27.985  49.782  33.423  1.00  0.00           H
ATOM   3413 HG23 VAL   237      26.736  50.817  32.685  1.00  0.00           H
ATOM   3414  C   VAL   237      27.108  53.857  35.682  1.00  0.00           C
ATOM   3415  O   VAL   237      27.986  53.781  36.550  1.00  0.00           O
ATOM   3416  N   ASP   238      26.049  54.676  35.869  1.00  0.00           N
ATOM   3417  H   ASP   238      25.364  54.673  35.127  1.00  0.00           H
ATOM   3418  CA  ASP   238      25.717  55.414  37.134  1.00  0.00           C
ATOM   3419  HA  ASP   238      26.654  55.623  37.650  1.00  0.00           H
ATOM   3420  CB  ASP   238      25.298  56.884  36.811  1.00  0.00           C
ATOM   3421  HB2 ASP   238      26.077  57.370  36.224  1.00  0.00           H
ATOM   3422  HB3 ASP   238      24.425  56.874  36.158  1.00  0.00           H
ATOM   3423  CG  ASP   238      25.020  57.545  38.189  1.00  0.00           C
ATOM   3424  OD1 ASP   238      23.796  57.694  38.522  1.00  0.00           O
ATOM   3425  OD2 ASP   238      25.979  58.027  38.788  1.00  0.00           O
ATOM   3426  C   ASP   238      24.851  54.713  38.109  1.00  0.00           C
ATOM   3427  O   ASP   238      23.695  54.582  37.879  1.00  0.00           O
ATOM   3428  N   ILE   239      25.402  54.381  39.262  1.00  0.00           N
ATOM   3429  H   ILE   239      26.408  54.471  39.272  1.00  0.00           H
ATOM   3430  CA  ILE   239      24.834  53.516  40.343  1.00  0.00           C
ATOM   3431  HA  ILE   239      25.306  53.825  41.276  1.00  0.00           H
ATOM   3432  CB  ILE   239      25.034  51.982  40.014  1.00  0.00           C
ATOM   3433  HB  ILE   239      24.253  51.834  39.267  1.00  0.00           H
ATOM   3434  CG2 ILE   239      26.402  51.545  39.246  1.00  0.00           C
ATOM   3435 HG21 ILE   239      27.275  51.610  39.895  1.00  0.00           H
ATOM   3436 HG22 ILE   239      26.410  50.479  39.022  1.00  0.00           H
ATOM   3437 HG23 ILE   239      26.450  52.132  38.328  1.00  0.00           H
ATOM   3438  CG1 ILE   239      24.908  51.080  41.285  1.00  0.00           C
ATOM   3439 HG12 ILE   239      25.934  50.942  41.627  1.00  0.00           H
ATOM   3440 HG13 ILE   239      24.473  51.667  42.094  1.00  0.00           H
ATOM   3441  CD1 ILE   239      24.225  49.744  41.035  1.00  0.00           C
ATOM   3442 HD11 ILE   239      24.018  49.269  41.994  1.00  0.00           H
ATOM   3443 HD12 ILE   239      23.276  50.016  40.574  1.00  0.00           H
ATOM   3444 HD13 ILE   239      24.955  49.202  40.434  1.00  0.00           H
ATOM   3445  C   ILE   239      23.358  53.829  40.640  1.00  0.00           C
ATOM   3446  O   ILE   239      22.489  52.960  40.563  1.00  0.00           O
ATOM   3447  N   TYR   240      23.101  55.058  41.113  1.00  0.00           N
ATOM   3448  H   TYR   240      23.920  55.648  41.154  1.00  0.00           H
ATOM   3449  CA  TYR   240      21.804  55.636  41.298  1.00  0.00           C
ATOM   3450  HA  TYR   240      21.435  54.927  42.038  1.00  0.00           H
ATOM   3451  CB  TYR   240      22.015  57.062  41.813  1.00  0.00           C
ATOM   3452  HB2 TYR   240      23.044  57.372  41.634  1.00  0.00           H
ATOM   3453  HB3 TYR   240      21.380  57.764  41.273  1.00  0.00           H
ATOM   3454  CG  TYR   240      21.805  57.171  43.306  1.00  0.00           C
ATOM   3455  CD1 TYR   240      22.759  57.525  44.268  1.00  0.00           C
ATOM   3456  HD1 TYR   240      23.767  57.826  44.025  1.00  0.00           H
ATOM   3457  CE1 TYR   240      22.378  57.581  45.596  1.00  0.00           C
ATOM   3458  HE1 TYR   240      23.147  57.841  46.308  1.00  0.00           H
ATOM   3459  CZ  TYR   240      21.043  57.319  46.007  1.00  0.00           C
ATOM   3460  OH  TYR   240      20.566  57.468  47.226  1.00  0.00           O
ATOM   3461  HH  TYR   240      19.607  57.447  47.215  1.00  0.00           H
ATOM   3462  CE2 TYR   240      20.111  57.005  45.012  1.00  0.00           C
ATOM   3463  HE2 TYR   240      19.127  56.740  45.369  1.00  0.00           H
ATOM   3464  CD2 TYR   240      20.456  56.962  43.651  1.00  0.00           C
ATOM   3465  HD2 TYR   240      19.695  56.757  42.913  1.00  0.00           H
ATOM   3466  C   TYR   240      20.851  55.620  40.038  1.00  0.00           C
ATOM   3467  O   TYR   240      19.631  55.463  40.175  1.00  0.00           O
ATOM   3468  N   THR   241      21.344  55.972  38.835  1.00  0.00           N
ATOM   3469  H   THR   241      22.337  56.120  38.725  1.00  0.00           H
ATOM   3470  CA  THR   241      20.541  56.142  37.666  1.00  0.00           C
ATOM   3471  HA  THR   241      19.651  56.692  37.974  1.00  0.00           H
ATOM   3472  CB  THR   241      21.321  57.125  36.734  1.00  0.00           C
ATOM   3473  HB  THR   241      22.244  56.609  36.467  1.00  0.00           H
ATOM   3474  CG2 THR   241      20.536  57.647  35.515  1.00  0.00           C
ATOM   3475 HG21 THR   241      19.659  58.185  35.875  1.00  0.00           H
ATOM   3476 HG22 THR   241      21.110  58.387  34.957  1.00  0.00           H
ATOM   3477 HG23 THR   241      20.394  56.946  34.692  1.00  0.00           H
ATOM   3478  OG1 THR   241      21.631  58.239  37.515  1.00  0.00           O
ATOM   3479  HG1 THR   241      22.443  58.006  37.972  1.00  0.00           H
ATOM   3480  C   THR   241      20.269  54.857  36.837  1.00  0.00           C
ATOM   3481  O   THR   241      19.543  54.881  35.805  1.00  0.00           O
ATOM   3482  N   VAL   242      21.015  53.801  37.043  1.00  0.00           N
ATOM   3483  H   VAL   242      21.897  53.907  37.524  1.00  0.00           H
ATOM   3484  CA  VAL   242      20.710  52.509  36.410  1.00  0.00           C
ATOM   3485  HA  VAL   242      20.524  52.558  35.337  1.00  0.00           H
ATOM   3486  CB  VAL   242      21.803  51.401  36.758  1.00  0.00           C
ATOM   3487  HB  VAL   242      21.837  51.379  37.847  1.00  0.00           H
ATOM   3488  CG1 VAL   242      21.584  49.956  36.329  1.00  0.00           C
ATOM   3489 HG11 VAL   242      22.387  49.264  36.583  1.00  0.00           H
ATOM   3490 HG12 VAL   242      20.708  49.684  36.917  1.00  0.00           H
ATOM   3491 HG13 VAL   242      21.477  49.893  35.246  1.00  0.00           H
ATOM   3492  CG2 VAL   242      23.168  51.823  36.126  1.00  0.00           C
ATOM   3493 HG21 VAL   242      23.442  51.460  35.135  1.00  0.00           H
ATOM   3494 HG22 VAL   242      23.274  52.908  36.106  1.00  0.00           H
ATOM   3495 HG23 VAL   242      23.964  51.450  36.769  1.00  0.00           H
ATOM   3496  C   VAL   242      19.378  51.983  36.920  1.00  0.00           C
ATOM   3497  O   VAL   242      19.185  51.786  38.049  1.00  0.00           O
ATOM   3498  N   LYS   243      18.494  51.560  36.007  1.00  0.00           N
ATOM   3499  H   LYS   243      18.656  51.787  35.037  1.00  0.00           H
ATOM   3500  CA  LYS   243      17.226  50.830  36.344  1.00  0.00           C
ATOM   3501  HA  LYS   243      16.718  51.351  37.156  1.00  0.00           H
ATOM   3502  CB  LYS   243      16.315  50.915  35.072  1.00  0.00           C
ATOM   3503  HB2 LYS   243      16.863  50.656  34.165  1.00  0.00           H
ATOM   3504  HB3 LYS   243      15.561  50.161  35.298  1.00  0.00           H
ATOM   3505  CG  LYS   243      15.515  52.233  35.002  1.00  0.00           C
ATOM   3506  HG2 LYS   243      14.523  51.950  34.650  1.00  0.00           H
ATOM   3507  HG3 LYS   243      15.393  52.545  36.039  1.00  0.00           H
ATOM   3508  CD  LYS   243      16.300  53.375  34.215  1.00  0.00           C
ATOM   3509  HD2 LYS   243      17.030  53.823  34.888  1.00  0.00           H
ATOM   3510  HD3 LYS   243      16.755  52.846  33.378  1.00  0.00           H
ATOM   3511  CE  LYS   243      15.339  54.451  33.702  1.00  0.00           C
ATOM   3512  HE2 LYS   243      15.936  55.115  33.077  1.00  0.00           H
ATOM   3513  HE3 LYS   243      14.554  53.950  33.135  1.00  0.00           H
ATOM   3514  NZ  LYS   243      14.788  55.227  34.811  1.00  0.00           N
ATOM   3515  HZ1 LYS   243      14.298  54.680  35.504  1.00  0.00           H
ATOM   3516  HZ2 LYS   243      15.455  55.723  35.385  1.00  0.00           H
ATOM   3517  HZ3 LYS   243      14.168  55.881  34.353  1.00  0.00           H
ATOM   3518  C   LYS   243      17.490  49.316  36.699  1.00  0.00           C
ATOM   3519  O   LYS   243      16.790  48.728  37.555  1.00  0.00           O
ATOM   3520  N   VAL   244      18.329  48.636  35.910  1.00  0.00           N
ATOM   3521  H   VAL   244      18.893  49.228  35.317  1.00  0.00           H
ATOM   3522  CA  VAL   244      18.365  47.157  35.675  1.00  0.00           C
ATOM   3523  HA  VAL   244      17.856  46.737  36.543  1.00  0.00           H
ATOM   3524  CB  VAL   244      17.495  46.772  34.457  1.00  0.00           C
ATOM   3525  HB  VAL   244      17.634  45.693  34.399  1.00  0.00           H
ATOM   3526  CG1 VAL   244      15.986  47.078  34.599  1.00  0.00           C
ATOM   3527 HG11 VAL   244      15.544  46.548  35.443  1.00  0.00           H
ATOM   3528 HG12 VAL   244      15.820  48.155  34.624  1.00  0.00           H
ATOM   3529 HG13 VAL   244      15.496  46.713  33.697  1.00  0.00           H
ATOM   3530  CG2 VAL   244      17.951  47.294  33.118  1.00  0.00           C
ATOM   3531 HG21 VAL   244      17.499  46.746  32.291  1.00  0.00           H
ATOM   3532 HG22 VAL   244      17.734  48.362  33.127  1.00  0.00           H
ATOM   3533 HG23 VAL   244      19.034  47.208  33.039  1.00  0.00           H
ATOM   3534  C   VAL   244      19.807  46.722  35.475  1.00  0.00           C
ATOM   3535  O   VAL   244      20.673  47.466  34.915  1.00  0.00           O
ATOM   3536  N   GLU   245      20.090  45.445  35.810  1.00  0.00           N
ATOM   3537  H   GLU   245      19.315  44.929  36.204  1.00  0.00           H
ATOM   3538  CA  GLU   245      21.349  44.747  35.636  1.00  0.00           C
ATOM   3539  HA  GLU   245      22.109  45.346  36.138  1.00  0.00           H
ATOM   3540  CB  GLU   245      21.302  43.382  36.298  1.00  0.00           C
ATOM   3541  HB2 GLU   245      22.298  42.938  36.308  1.00  0.00           H
ATOM   3542  HB3 GLU   245      21.081  43.533  37.355  1.00  0.00           H
ATOM   3543  CG  GLU   245      20.339  42.373  35.516  1.00  0.00           C
ATOM   3544  HG2 GLU   245      19.424  42.828  35.137  1.00  0.00           H
ATOM   3545  HG3 GLU   245      20.898  41.949  34.681  1.00  0.00           H
ATOM   3546  CD  GLU   245      19.832  41.310  36.470  1.00  0.00           C
ATOM   3547  OE1 GLU   245      20.575  40.347  36.734  1.00  0.00           O
ATOM   3548  OE2 GLU   245      18.982  41.694  37.280  1.00  0.00           O
ATOM   3549  C   GLU   245      21.854  44.677  34.144  1.00  0.00           C
ATOM   3550  O   GLU   245      23.039  44.513  33.826  1.00  0.00           O
ATOM   3551  N   ASP   246      20.889  44.815  33.227  1.00  0.00           N
ATOM   3552  H   ASP   246      19.960  44.922  33.610  1.00  0.00           H
ATOM   3553  CA  ASP   246      21.104  44.432  31.793  1.00  0.00           C
ATOM   3554  HA  ASP   246      21.502  43.417  31.801  1.00  0.00           H
ATOM   3555  CB  ASP   246      19.672  44.385  31.199  1.00  0.00           C
ATOM   3556  HB2 ASP   246      18.973  43.895  31.876  1.00  0.00           H
ATOM   3557  HB3 ASP   246      19.258  45.388  31.094  1.00  0.00           H
ATOM   3558  CG  ASP   246      19.699  43.754  29.832  1.00  0.00           C
ATOM   3559  OD1 ASP   246      19.035  42.698  29.707  1.00  0.00           O
ATOM   3560  OD2 ASP   246      20.309  44.327  28.871  1.00  0.00           O
ATOM   3561  C   ASP   246      22.207  45.244  31.031  1.00  0.00           C
ATOM   3562  O   ASP   246      22.242  46.444  30.994  1.00  0.00           O
ATOM   3563  N   LEU   247      23.282  44.557  30.609  1.00  0.00           N
ATOM   3564  H   LEU   247      23.285  43.578  30.860  1.00  0.00           H
ATOM   3565  CA  LEU   247      24.132  45.134  29.529  1.00  0.00           C
ATOM   3566  HA  LEU   247      24.024  46.208  29.374  1.00  0.00           H
ATOM   3567  CB  LEU   247      25.553  44.920  30.122  1.00  0.00           C
ATOM   3568  HB2 LEU   247      25.746  43.871  30.348  1.00  0.00           H
ATOM   3569  HB3 LEU   247      26.171  45.163  29.257  1.00  0.00           H
ATOM   3570  CG  LEU   247      25.937  45.839  31.250  1.00  0.00           C
ATOM   3571  HG  LEU   247      24.978  46.260  31.553  1.00  0.00           H
ATOM   3572  CD1 LEU   247      26.619  45.166  32.485  1.00  0.00           C
ATOM   3573 HD11 LEU   247      27.571  44.731  32.182  1.00  0.00           H
ATOM   3574 HD12 LEU   247      26.726  45.888  33.295  1.00  0.00           H
ATOM   3575 HD13 LEU   247      25.988  44.389  32.918  1.00  0.00           H
ATOM   3576  CD2 LEU   247      26.812  46.988  30.841  1.00  0.00           C
ATOM   3577 HD21 LEU   247      26.316  47.240  29.904  1.00  0.00           H
ATOM   3578 HD22 LEU   247      26.850  47.785  31.584  1.00  0.00           H
ATOM   3579 HD23 LEU   247      27.815  46.646  30.586  1.00  0.00           H
ATOM   3580  C   LEU   247      23.975  44.349  28.220  1.00  0.00           C
ATOM   3581  O   LEU   247      24.964  44.205  27.501  1.00  0.00           O
ATOM   3582  N   THR   248      22.801  43.869  27.801  1.00  0.00           N
ATOM   3583  H   THR   248      21.958  44.236  28.219  1.00  0.00           H
ATOM   3584  CA  THR   248      22.656  43.541  26.366  1.00  0.00           C
ATOM   3585  HA  THR   248      23.461  42.833  26.172  1.00  0.00           H
ATOM   3586  CB  THR   248      21.217  42.885  26.304  1.00  0.00           C
ATOM   3587  HB  THR   248      20.471  43.672  26.419  1.00  0.00           H
ATOM   3588  CG2 THR   248      21.011  42.225  24.939  1.00  0.00           C
ATOM   3589 HG21 THR   248      21.826  41.524  24.762  1.00  0.00           H
ATOM   3590 HG22 THR   248      20.141  41.570  24.887  1.00  0.00           H
ATOM   3591 HG23 THR   248      21.059  42.941  24.119  1.00  0.00           H
ATOM   3592  OG1 THR   248      20.893  41.907  27.249  1.00  0.00           O
ATOM   3593  HG1 THR   248      20.778  42.446  28.035  1.00  0.00           H
ATOM   3594  C   THR   248      22.716  44.821  25.395  1.00  0.00           C
ATOM   3595  O   THR   248      21.757  45.550  25.164  1.00  0.00           O
ATOM   3596  N   PHE   249      23.968  45.163  24.908  1.00  0.00           N
ATOM   3597  H   PHE   249      24.600  44.375  24.892  1.00  0.00           H
ATOM   3598  CA  PHE   249      24.299  46.506  24.450  1.00  0.00           C
ATOM   3599  HA  PHE   249      23.364  46.996  24.176  1.00  0.00           H
ATOM   3600  CB  PHE   249      24.983  47.371  25.537  1.00  0.00           C
ATOM   3601  HB2 PHE   249      24.554  48.371  25.465  1.00  0.00           H
ATOM   3602  HB3 PHE   249      24.717  46.956  26.510  1.00  0.00           H
ATOM   3603  CG  PHE   249      26.554  47.551  25.465  1.00  0.00           C
ATOM   3604  CD1 PHE   249      27.397  46.824  26.404  1.00  0.00           C
ATOM   3605  HD1 PHE   249      27.018  46.076  27.084  1.00  0.00           H
ATOM   3606  CE1 PHE   249      28.802  47.006  26.333  1.00  0.00           C
ATOM   3607  HE1 PHE   249      29.466  46.615  27.090  1.00  0.00           H
ATOM   3608  CZ  PHE   249      29.348  47.723  25.318  1.00  0.00           C
ATOM   3609  HZ  PHE   249      30.394  47.994  25.327  1.00  0.00           H
ATOM   3610  CE2 PHE   249      28.512  48.481  24.450  1.00  0.00           C
ATOM   3611  HE2 PHE   249      28.976  49.270  23.877  1.00  0.00           H
ATOM   3612  CD2 PHE   249      27.088  48.521  24.567  1.00  0.00           C
ATOM   3613  HD2 PHE   249      26.526  49.260  24.016  1.00  0.00           H
ATOM   3614  C   PHE   249      25.041  46.481  23.116  1.00  0.00           C
ATOM   3615  O   PHE   249      25.981  45.701  22.966  1.00  0.00           O
ATOM   3616  N   THR   250      24.680  47.427  22.217  1.00  0.00           N
ATOM   3617  H   THR   250      23.882  47.992  22.469  1.00  0.00           H
ATOM   3618  CA  THR   250      25.358  47.721  20.902  1.00  0.00           C
ATOM   3619  HA  THR   250      26.328  47.227  20.959  1.00  0.00           H
ATOM   3620  CB  THR   250      24.633  47.127  19.664  1.00  0.00           C
ATOM   3621  HB  THR   250      23.758  47.773  19.586  1.00  0.00           H
ATOM   3622  CG2 THR   250      25.463  47.194  18.406  1.00  0.00           C
ATOM   3623 HG21 THR   250      26.262  46.453  18.448  1.00  0.00           H
ATOM   3624 HG22 THR   250      24.945  46.905  17.491  1.00  0.00           H
ATOM   3625 HG23 THR   250      25.949  48.164  18.299  1.00  0.00           H
ATOM   3626  OG1 THR   250      24.230  45.758  19.791  1.00  0.00           O
ATOM   3627  HG1 THR   250      23.443  45.783  20.340  1.00  0.00           H
ATOM   3628  C   THR   250      25.652  49.195  20.689  1.00  0.00           C
ATOM   3629  O   THR   250      24.726  49.996  20.855  1.00  0.00           O
ATOM   3630  N   SER   251      26.918  49.643  20.673  1.00  0.00           N
ATOM   3631  H   SER   251      27.664  48.963  20.641  1.00  0.00           H
ATOM   3632  CA  SER   251      27.306  51.078  20.560  1.00  0.00           C
ATOM   3633  HA  SER   251      26.441  51.730  20.678  1.00  0.00           H
ATOM   3634  CB  SER   251      28.224  51.534  21.691  1.00  0.00           C
ATOM   3635  HB2 SER   251      29.098  50.882  21.701  1.00  0.00           H
ATOM   3636  HB3 SER   251      28.691  52.489  21.449  1.00  0.00           H
ATOM   3637  OG  SER   251      27.678  51.556  22.987  1.00  0.00           O
ATOM   3638  HG  SER   251      27.770  52.469  23.270  1.00  0.00           H
ATOM   3639  C   SER   251      28.045  51.351  19.243  1.00  0.00           C
ATOM   3640  O   SER   251      29.094  50.728  19.004  1.00  0.00           O
ATOM   3641  N   PRO   252      27.665  52.397  18.511  1.00  0.00           N
ATOM   3642  CD  PRO   252      26.540  53.289  18.731  1.00  0.00           C
ATOM   3643  HD2 PRO   252      26.754  53.830  19.653  1.00  0.00           H
ATOM   3644  HD3 PRO   252      25.621  52.705  18.694  1.00  0.00           H
ATOM   3645  CG  PRO   252      26.461  54.121  17.421  1.00  0.00           C
ATOM   3646  HG2 PRO   252      26.330  55.188  17.601  1.00  0.00           H
ATOM   3647  HG3 PRO   252      25.638  53.752  16.809  1.00  0.00           H
ATOM   3648  CB  PRO   252      27.780  53.975  16.699  1.00  0.00           C
ATOM   3649  HB2 PRO   252      28.224  54.970  16.664  1.00  0.00           H
ATOM   3650  HB3 PRO   252      27.622  53.524  15.720  1.00  0.00           H
ATOM   3651  CA  PRO   252      28.577  53.040  17.545  1.00  0.00           C
ATOM   3652  HA  PRO   252      28.964  52.349  16.796  1.00  0.00           H
ATOM   3653  C   PRO   252      29.767  53.765  18.087  1.00  0.00           C
ATOM   3654  O   PRO   252      29.702  54.518  19.091  1.00  0.00           O
ATOM   3655  N   PHE   253      30.947  53.605  17.433  1.00  0.00           N
ATOM   3656  H   PHE   253      30.967  52.879  16.732  1.00  0.00           H
ATOM   3657  CA  PHE   253      32.086  54.495  17.553  1.00  0.00           C
ATOM   3658  HA  PHE   253      31.734  55.405  18.040  1.00  0.00           H
ATOM   3659  CB  PHE   253      33.187  53.865  18.483  1.00  0.00           C
ATOM   3660  HB2 PHE   253      34.007  54.578  18.573  1.00  0.00           H
ATOM   3661  HB3 PHE   253      32.771  53.512  19.427  1.00  0.00           H
ATOM   3662  CG  PHE   253      33.793  52.613  17.854  1.00  0.00           C
ATOM   3663  CD1 PHE   253      34.837  52.791  16.860  1.00  0.00           C
ATOM   3664  HD1 PHE   253      35.121  53.778  16.526  1.00  0.00           H
ATOM   3665  CE1 PHE   253      35.294  51.604  16.262  1.00  0.00           C
ATOM   3666  HE1 PHE   253      36.056  51.583  15.498  1.00  0.00           H
ATOM   3667  CZ  PHE   253      34.915  50.347  16.756  1.00  0.00           C
ATOM   3668  HZ  PHE   253      35.417  49.472  16.370  1.00  0.00           H
ATOM   3669  CE2 PHE   253      33.949  50.186  17.803  1.00  0.00           C
ATOM   3670  HE2 PHE   253      33.752  49.187  18.163  1.00  0.00           H
ATOM   3671  CD2 PHE   253      33.462  51.342  18.356  1.00  0.00           C
ATOM   3672  HD2 PHE   253      32.726  51.257  19.142  1.00  0.00           H
ATOM   3673  C   PHE   253      32.703  54.979  16.202  1.00  0.00           C
ATOM   3674  O   PHE   253      32.580  54.322  15.114  1.00  0.00           O
ATOM   3675  N   CYS   254      33.320  56.184  16.175  1.00  0.00           N
ATOM   3676  H   CYS   254      33.021  56.779  16.935  1.00  0.00           H
ATOM   3677  CA  CYS   254      34.199  56.799  15.183  1.00  0.00           C
ATOM   3678  HA  CYS   254      34.480  55.982  14.519  1.00  0.00           H
ATOM   3679  CB  CYS   254      33.383  57.693  14.265  1.00  0.00           C
ATOM   3680  HB2 CYS   254      32.629  57.121  13.724  1.00  0.00           H
ATOM   3681  HB3 CYS   254      32.792  58.391  14.858  1.00  0.00           H
ATOM   3682  SG  CYS   254      34.342  58.620  12.979  1.00  0.00           S
ATOM   3683  HG  CYS   254      34.002  57.970  11.863  1.00  0.00           H
ATOM   3684  C   CYS   254      35.383  57.376  15.887  1.00  0.00           C
ATOM   3685  O   CYS   254      35.254  57.762  17.072  1.00  0.00           O
ATOM   3686  N   LEU   255      36.504  57.340  15.231  1.00  0.00           N
ATOM   3687  H   LEU   255      36.477  57.087  14.253  1.00  0.00           H
ATOM   3688  CA  LEU   255      37.839  57.457  15.779  1.00  0.00           C
ATOM   3689  HA  LEU   255      37.728  58.082  16.666  1.00  0.00           H
ATOM   3690  CB  LEU   255      38.287  55.975  16.124  1.00  0.00           C
ATOM   3691  HB2 LEU   255      38.034  55.224  15.375  1.00  0.00           H
ATOM   3692  HB3 LEU   255      39.376  55.965  16.160  1.00  0.00           H
ATOM   3693  CG  LEU   255      37.799  55.491  17.428  1.00  0.00           C
ATOM   3694  HG  LEU   255      36.714  55.422  17.514  1.00  0.00           H
ATOM   3695  CD1 LEU   255      38.134  54.019  17.498  1.00  0.00           C
ATOM   3696 HD11 LEU   255      37.558  53.543  16.705  1.00  0.00           H
ATOM   3697 HD12 LEU   255      39.207  53.830  17.459  1.00  0.00           H
ATOM   3698 HD13 LEU   255      37.816  53.687  18.487  1.00  0.00           H
ATOM   3699  CD2 LEU   255      38.286  56.100  18.719  1.00  0.00           C
ATOM   3700 HD21 LEU   255      39.354  56.015  18.919  1.00  0.00           H
ATOM   3701 HD22 LEU   255      38.125  57.174  18.802  1.00  0.00           H
ATOM   3702 HD23 LEU   255      37.740  55.664  19.556  1.00  0.00           H
ATOM   3703  C   LEU   255      38.635  58.191  14.806  1.00  0.00           C
ATOM   3704  O   LEU   255      39.049  57.739  13.731  1.00  0.00           O
ATOM   3705  N   GLN   256      39.145  59.342  15.233  1.00  0.00           N
ATOM   3706  H   GLN   256      39.046  59.563  16.213  1.00  0.00           H
ATOM   3707  CA  GLN   256      40.223  60.041  14.557  1.00  0.00           C
ATOM   3708  HA  GLN   256      39.923  60.180  13.519  1.00  0.00           H
ATOM   3709  CB  GLN   256      40.323  61.469  15.118  1.00  0.00           C
ATOM   3710  HB2 GLN   256      39.396  62.023  14.968  1.00  0.00           H
ATOM   3711  HB3 GLN   256      40.497  61.439  16.193  1.00  0.00           H
ATOM   3712  CG  GLN   256      41.464  62.351  14.488  1.00  0.00           C
ATOM   3713  HG2 GLN   256      41.783  61.891  13.553  1.00  0.00           H
ATOM   3714  HG3 GLN   256      41.049  63.341  14.297  1.00  0.00           H
ATOM   3715  CD  GLN   256      42.662  62.646  15.414  1.00  0.00           C
ATOM   3716  OE1 GLN   256      42.698  63.640  16.118  1.00  0.00           O
ATOM   3717  NE2 GLN   256      43.728  61.904  15.141  1.00  0.00           N
ATOM   3718 HE21 GLN   256      44.599  62.167  15.579  1.00  0.00           H
ATOM   3719 HE22 GLN   256      43.738  61.553  14.193  1.00  0.00           H
ATOM   3720  C   GLN   256      41.633  59.346  14.410  1.00  0.00           C
ATOM   3721  O   GLN   256      42.278  59.131  15.426  1.00  0.00           O
ATOM   3722  N   VAL   257      42.120  58.952  13.246  1.00  0.00           N
ATOM   3723  H   VAL   257      41.598  59.237  12.429  1.00  0.00           H
ATOM   3724  CA  VAL   257      43.422  58.221  12.931  1.00  0.00           C
ATOM   3725  HA  VAL   257      43.564  57.338  13.554  1.00  0.00           H
ATOM   3726  CB  VAL   257      43.432  57.631  11.525  1.00  0.00           C
ATOM   3727  HB  VAL   257      43.317  58.495  10.870  1.00  0.00           H
ATOM   3728  CG1 VAL   257      44.788  56.849  11.424  1.00  0.00           C
ATOM   3729 HG11 VAL   257      45.566  57.516  11.053  1.00  0.00           H
ATOM   3730 HG12 VAL   257      44.969  56.371  12.387  1.00  0.00           H
ATOM   3731 HG13 VAL   257      44.662  56.183  10.570  1.00  0.00           H
ATOM   3732  CG2 VAL   257      42.272  56.597  11.263  1.00  0.00           C
ATOM   3733 HG21 VAL   257      42.186  56.480  10.183  1.00  0.00           H
ATOM   3734 HG22 VAL   257      42.500  55.587  11.606  1.00  0.00           H
ATOM   3735 HG23 VAL   257      41.392  56.949  11.801  1.00  0.00           H
ATOM   3736  C   VAL   257      44.580  59.175  12.956  1.00  0.00           C
ATOM   3737  O   VAL   257      44.476  60.274  12.466  1.00  0.00           O
ATOM   3738  N   LYS   258      45.602  58.753  13.744  1.00  0.00           N
ATOM   3739  H   LYS   258      45.661  57.867  14.227  1.00  0.00           H
ATOM   3740  CA  LYS   258      46.769  59.491  14.108  1.00  0.00           C
ATOM   3741  HA  LYS   258      46.442  60.524  14.222  1.00  0.00           H
ATOM   3742  CB  LYS   258      47.266  59.084  15.559  1.00  0.00           C
ATOM   3743  HB2 LYS   258      47.461  58.013  15.623  1.00  0.00           H
ATOM   3744  HB3 LYS   258      48.287  59.441  15.695  1.00  0.00           H
ATOM   3745  CG  LYS   258      46.329  59.499  16.697  1.00  0.00           C
ATOM   3746  HG2 LYS   258      46.334  60.588  16.645  1.00  0.00           H
ATOM   3747  HG3 LYS   258      45.320  59.147  16.480  1.00  0.00           H
ATOM   3748  CD  LYS   258      46.608  58.921  18.162  1.00  0.00           C
ATOM   3749  HD2 LYS   258      45.996  59.458  18.887  1.00  0.00           H
ATOM   3750  HD3 LYS   258      46.409  57.853  18.066  1.00  0.00           H
ATOM   3751  CE  LYS   258      48.095  59.015  18.541  1.00  0.00           C
ATOM   3752  HE2 LYS   258      48.780  58.481  17.882  1.00  0.00           H
ATOM   3753  HE3 LYS   258      48.258  60.073  18.336  1.00  0.00           H
ATOM   3754  NZ  LYS   258      48.415  58.746  19.979  1.00  0.00           N
ATOM   3755  HZ1 LYS   258      49.001  57.926  20.033  1.00  0.00           H
ATOM   3756  HZ2 LYS   258      48.845  59.555  20.404  1.00  0.00           H
ATOM   3757  HZ3 LYS   258      47.544  58.521  20.437  1.00  0.00           H
ATOM   3758  C   LYS   258      47.783  59.433  13.008  1.00  0.00           C
ATOM   3759  O   LYS   258      48.031  60.515  12.493  1.00  0.00           O
ATOM   3760  N   ARG   259      48.246  58.257  12.610  1.00  0.00           N
ATOM   3761  H   ARG   259      47.738  57.423  12.868  1.00  0.00           H
ATOM   3762  CA  ARG   259      49.463  57.960  11.864  1.00  0.00           C
ATOM   3763  HA  ARG   259      49.971  58.911  11.704  1.00  0.00           H
ATOM   3764  CB  ARG   259      50.437  57.117  12.717  1.00  0.00           C
ATOM   3765  HB2 ARG   259      49.833  56.385  13.253  1.00  0.00           H
ATOM   3766  HB3 ARG   259      51.141  56.530  12.128  1.00  0.00           H
ATOM   3767  CG  ARG   259      51.114  58.051  13.732  1.00  0.00           C
ATOM   3768  HG2 ARG   259      51.633  58.839  13.186  1.00  0.00           H
ATOM   3769  HG3 ARG   259      50.326  58.418  14.389  1.00  0.00           H
ATOM   3770  CD  ARG   259      52.047  57.220  14.660  1.00  0.00           C
ATOM   3771  HD2 ARG   259      52.839  56.841  14.015  1.00  0.00           H
ATOM   3772  HD3 ARG   259      52.428  57.955  15.369  1.00  0.00           H
ATOM   3773  NE  ARG   259      51.439  55.996  15.253  1.00  0.00           N
ATOM   3774  HE  ARG   259      51.311  55.208  14.634  1.00  0.00           H
ATOM   3775  CZ  ARG   259      50.919  55.844  16.434  1.00  0.00           C
ATOM   3776  NH1 ARG   259      50.687  54.581  16.725  1.00  0.00           N
ATOM   3777 HH11 ARG   259      50.978  54.365  17.668  1.00  0.00           H
ATOM   3778 HH12 ARG   259      50.936  53.861  16.063  1.00  0.00           H
ATOM   3779  NH2 ARG   259      51.130  56.707  17.428  1.00  0.00           N
ATOM   3780 HH21 ARG   259      51.079  57.671  17.131  1.00  0.00           H
ATOM   3781 HH22 ARG   259      51.282  56.297  18.339  1.00  0.00           H
ATOM   3782  C   ARG   259      49.128  57.306  10.524  1.00  0.00           C
ATOM   3783  O   ARG   259      48.022  56.866  10.278  1.00  0.00           O
ATOM   3784  N   ASN   260      50.083  57.259   9.584  1.00  0.00           N
ATOM   3785  H   ASN   260      50.904  57.830   9.726  1.00  0.00           H
ATOM   3786  CA  ASN   260      50.218  56.107   8.671  1.00  0.00           C
ATOM   3787  HA  ASN   260      49.245  55.859   8.248  1.00  0.00           H
ATOM   3788  CB  ASN   260      51.076  56.469   7.452  1.00  0.00           C
ATOM   3789  HB2 ASN   260      51.940  57.082   7.710  1.00  0.00           H
ATOM   3790  HB3 ASN   260      51.486  55.564   7.002  1.00  0.00           H
ATOM   3791  CG  ASN   260      50.233  57.182   6.402  1.00  0.00           C
ATOM   3792  OD1 ASN   260      49.674  58.310   6.545  1.00  0.00           O
ATOM   3793  ND2 ASN   260      50.128  56.576   5.314  1.00  0.00           N
ATOM   3794 HD21 ASN   260      49.936  57.039   4.437  1.00  0.00           H
ATOM   3795 HD22 ASN   260      50.637  55.705   5.292  1.00  0.00           H
ATOM   3796  C   ASN   260      50.670  54.952   9.487  1.00  0.00           C
ATOM   3797  O   ASN   260      51.720  55.054  10.221  1.00  0.00           O
ATOM   3798  N   ASP   261      49.890  53.923   9.736  1.00  0.00           N
ATOM   3799  H   ASP   261      49.007  53.839   9.254  1.00  0.00           H
ATOM   3800  CA  ASP   261      50.227  52.831  10.694  1.00  0.00           C
ATOM   3801  HA  ASP   261      51.296  52.703  10.522  1.00  0.00           H
ATOM   3802  CB  ASP   261      49.980  53.285  12.102  1.00  0.00           C
ATOM   3803  HB2 ASP   261      50.210  54.351  12.114  1.00  0.00           H
ATOM   3804  HB3 ASP   261      48.913  53.202  12.310  1.00  0.00           H
ATOM   3805  CG  ASP   261      50.809  52.610  13.255  1.00  0.00           C
ATOM   3806  OD1 ASP   261      51.021  53.402  14.255  1.00  0.00           O
ATOM   3807  OD2 ASP   261      51.575  51.683  12.929  1.00  0.00           O
ATOM   3808  C   ASP   261      49.648  51.389  10.323  1.00  0.00           C
ATOM   3809  O   ASP   261      49.348  51.213   9.148  1.00  0.00           O
ATOM   3810  N   TYR   262      49.582  50.455  11.294  1.00  0.00           N
ATOM   3811  H   TYR   262      50.204  50.408  12.089  1.00  0.00           H
ATOM   3812  CA  TYR   262      48.599  49.298  11.221  1.00  0.00           C
ATOM   3813  HA  TYR   262      48.141  49.252  10.233  1.00  0.00           H
ATOM   3814  CB  TYR   262      49.308  47.957  11.520  1.00  0.00           C
ATOM   3815  HB2 TYR   262      49.439  47.933  12.602  1.00  0.00           H
ATOM   3816  HB3 TYR   262      48.530  47.238  11.264  1.00  0.00           H
ATOM   3817  CG  TYR   262      50.609  47.662  10.742  1.00  0.00           C
ATOM   3818  CD1 TYR   262      50.642  47.792   9.364  1.00  0.00           C
ATOM   3819  HD1 TYR   262      49.721  48.013   8.845  1.00  0.00           H
ATOM   3820  CE1 TYR   262      51.824  47.511   8.601  1.00  0.00           C
ATOM   3821  HE1 TYR   262      51.873  47.783   7.557  1.00  0.00           H
ATOM   3822  CZ  TYR   262      52.789  46.774   9.276  1.00  0.00           C
ATOM   3823  OH  TYR   262      53.819  46.349   8.481  1.00  0.00           O
ATOM   3824  HH  TYR   262      54.650  46.102   8.892  1.00  0.00           H
ATOM   3825  CE2 TYR   262      52.793  46.671  10.657  1.00  0.00           C
ATOM   3826  HE2 TYR   262      53.664  46.271  11.154  1.00  0.00           H
ATOM   3827  CD2 TYR   262      51.714  47.138  11.380  1.00  0.00           C
ATOM   3828  HD2 TYR   262      51.658  47.038  12.454  1.00  0.00           H
ATOM   3829  C   TYR   262      47.569  49.495  12.292  1.00  0.00           C
ATOM   3830  O   TYR   262      47.908  49.943  13.370  1.00  0.00           O
ATOM   3831  N   VAL   263      46.302  49.114  12.083  1.00  0.00           N
ATOM   3832  H   VAL   263      45.987  48.914  11.144  1.00  0.00           H
ATOM   3833  CA  VAL   263      45.432  48.663  13.192  1.00  0.00           C
ATOM   3834  HA  VAL   263      45.910  48.887  14.146  1.00  0.00           H
ATOM   3835  CB  VAL   263      44.120  49.389  13.219  1.00  0.00           C
ATOM   3836  HB  VAL   263      43.727  49.490  12.207  1.00  0.00           H
ATOM   3837  CG1 VAL   263      43.060  48.637  14.183  1.00  0.00           C
ATOM   3838 HG11 VAL   263      42.628  47.762  13.699  1.00  0.00           H
ATOM   3839 HG12 VAL   263      43.503  48.268  15.108  1.00  0.00           H
ATOM   3840 HG13 VAL   263      42.203  49.276  14.397  1.00  0.00           H
ATOM   3841  CG2 VAL   263      44.248  50.770  13.776  1.00  0.00           C
ATOM   3842 HG21 VAL   263      44.667  50.730  14.781  1.00  0.00           H
ATOM   3843 HG22 VAL   263      44.920  51.369  13.162  1.00  0.00           H
ATOM   3844 HG23 VAL   263      43.249  51.205  13.802  1.00  0.00           H
ATOM   3845  C   VAL   263      45.299  47.165  13.253  1.00  0.00           C
ATOM   3846  O   VAL   263      44.794  46.504  12.346  1.00  0.00           O
ATOM   3847  N   HIE   264      45.901  46.640  14.332  1.00  0.00           N
ATOM   3848  H   HIE   264      46.372  47.275  14.961  1.00  0.00           H
ATOM   3849  CA  HIE   264      45.751  45.264  14.795  1.00  0.00           C
ATOM   3850  HA  HIE   264      45.730  44.615  13.920  1.00  0.00           H
ATOM   3851  CB  HIE   264      47.026  44.907  15.616  1.00  0.00           C
ATOM   3852  HB2 HIE   264      47.280  45.681  16.340  1.00  0.00           H
ATOM   3853  HB3 HIE   264      46.823  44.047  16.254  1.00  0.00           H
ATOM   3854  CG  HIE   264      48.319  44.780  14.739  1.00  0.00           C
ATOM   3855  ND1 HIE   264      49.650  44.662  15.139  1.00  0.00           N
ATOM   3856  CE1 HIE   264      50.385  44.607  14.020  1.00  0.00           C
ATOM   3857  HE1 HIE   264      51.441  44.389  14.083  1.00  0.00           H
ATOM   3858  NE2 HIE   264      49.663  44.866  12.960  1.00  0.00           N
ATOM   3859  HE2 HIE   264      49.985  44.562  12.053  1.00  0.00           H
ATOM   3860  CD2 HIE   264      48.347  44.956  13.356  1.00  0.00           C
ATOM   3861  HD2 HIE   264      47.507  45.070  12.688  1.00  0.00           H
ATOM   3862  C   HIE   264      44.475  44.962  15.599  1.00  0.00           C
ATOM   3863  O   HIE   264      43.998  43.828  15.585  1.00  0.00           O
ATOM   3864  N   ALA   265      44.037  45.936  16.405  1.00  0.00           N
ATOM   3865  H   ALA   265      44.549  46.801  16.503  1.00  0.00           H
ATOM   3866  CA  ALA   265      43.037  45.715  17.428  1.00  0.00           C
ATOM   3867  HA  ALA   265      42.244  45.064  17.059  1.00  0.00           H
ATOM   3868  CB  ALA   265      43.718  45.054  18.700  1.00  0.00           C
ATOM   3869  HB1 ALA   265      43.033  44.608  19.422  1.00  0.00           H
ATOM   3870  HB2 ALA   265      44.393  44.253  18.400  1.00  0.00           H
ATOM   3871  HB3 ALA   265      44.404  45.826  19.047  1.00  0.00           H
ATOM   3872  C   ALA   265      42.273  47.028  17.886  1.00  0.00           C
ATOM   3873  O   ALA   265      42.570  48.180  17.623  1.00  0.00           O
ATOM   3874  N   LEU   266      41.203  46.816  18.675  1.00  0.00           N
ATOM   3875  H   LEU   266      41.038  45.854  18.936  1.00  0.00           H
ATOM   3876  CA  LEU   266      40.897  47.852  19.659  1.00  0.00           C
ATOM   3877  HA  LEU   266      41.203  48.828  19.283  1.00  0.00           H
ATOM   3878  CB  LEU   266      39.411  47.869  19.839  1.00  0.00           C
ATOM   3879  HB2 LEU   266      39.137  46.946  20.351  1.00  0.00           H
ATOM   3880  HB3 LEU   266      39.222  48.551  20.668  1.00  0.00           H
ATOM   3881  CG  LEU   266      38.355  48.253  18.840  1.00  0.00           C
ATOM   3882  HG  LEU   266      38.393  47.504  18.049  1.00  0.00           H
ATOM   3883  CD1 LEU   266      36.962  48.042  19.383  1.00  0.00           C
ATOM   3884 HD11 LEU   266      36.288  48.656  18.785  1.00  0.00           H
ATOM   3885 HD12 LEU   266      36.635  47.003  19.422  1.00  0.00           H
ATOM   3886 HD13 LEU   266      36.986  48.331  20.434  1.00  0.00           H
ATOM   3887  CD2 LEU   266      38.497  49.775  18.399  1.00  0.00           C
ATOM   3888 HD21 LEU   266      39.519  50.145  18.473  1.00  0.00           H
ATOM   3889 HD22 LEU   266      38.095  49.947  17.400  1.00  0.00           H
ATOM   3890 HD23 LEU   266      37.873  50.370  19.066  1.00  0.00           H
ATOM   3891  C   LEU   266      41.648  47.597  20.965  1.00  0.00           C
ATOM   3892  O   LEU   266      41.683  46.434  21.417  1.00  0.00           O
ATOM   3893  N   VAL   267      42.111  48.654  21.701  1.00  0.00           N
ATOM   3894  H   VAL   267      41.908  49.553  21.288  1.00  0.00           H
ATOM   3895  CA  VAL   267      42.177  48.590  23.182  1.00  0.00           C
ATOM   3896  HA  VAL   267      42.441  47.565  23.442  1.00  0.00           H
ATOM   3897  CB  VAL   267      43.362  49.417  23.680  1.00  0.00           C
ATOM   3898  HB  VAL   267      44.269  49.234  23.103  1.00  0.00           H
ATOM   3899  CG1 VAL   267      43.144  50.966  23.553  1.00  0.00           C
ATOM   3900 HG11 VAL   267      42.176  51.334  23.893  1.00  0.00           H
ATOM   3901 HG12 VAL   267      43.905  51.579  24.037  1.00  0.00           H
ATOM   3902 HG13 VAL   267      43.290  51.283  22.520  1.00  0.00           H
ATOM   3903  CG2 VAL   267      43.830  49.046  25.101  1.00  0.00           C
ATOM   3904 HG21 VAL   267      44.908  49.205  25.115  1.00  0.00           H
ATOM   3905 HG22 VAL   267      43.304  49.577  25.894  1.00  0.00           H
ATOM   3906 HG23 VAL   267      43.662  48.011  25.399  1.00  0.00           H
ATOM   3907  C   VAL   267      40.837  48.923  23.799  1.00  0.00           C
ATOM   3908  O   VAL   267      40.070  49.725  23.215  1.00  0.00           O
ATOM   3909  N   ALA   268      40.446  48.274  24.946  1.00  0.00           N
ATOM   3910  H   ALA   268      41.071  47.529  25.218  1.00  0.00           H
ATOM   3911  CA  ALA   268      39.365  48.669  25.741  1.00  0.00           C
ATOM   3912  HA  ALA   268      38.954  49.612  25.381  1.00  0.00           H
ATOM   3913  CB  ALA   268      38.272  47.598  25.865  1.00  0.00           C
ATOM   3914  HB1 ALA   268      38.482  46.799  26.575  1.00  0.00           H
ATOM   3915  HB2 ALA   268      37.389  47.980  26.377  1.00  0.00           H
ATOM   3916  HB3 ALA   268      37.984  47.194  24.894  1.00  0.00           H
ATOM   3917  C   ALA   268      39.808  49.034  27.166  1.00  0.00           C
ATOM   3918  O   ALA   268      40.876  48.438  27.582  1.00  0.00           O
ATOM   3919  N   TYR   269      39.242  50.112  27.764  1.00  0.00           N
ATOM   3920  H   TYR   269      38.628  50.728  27.250  1.00  0.00           H
ATOM   3921  CA  TYR   269      39.582  50.525  29.076  1.00  0.00           C
ATOM   3922  HA  TYR   269      39.730  49.640  29.695  1.00  0.00           H
ATOM   3923  CB  TYR   269      40.941  51.252  29.023  1.00  0.00           C
ATOM   3924  HB2 TYR   269      41.303  51.366  30.045  1.00  0.00           H
ATOM   3925  HB3 TYR   269      41.653  50.592  28.529  1.00  0.00           H
ATOM   3926  CG  TYR   269      40.859  52.560  28.251  1.00  0.00           C
ATOM   3927  CD1 TYR   269      40.682  53.764  28.912  1.00  0.00           C
ATOM   3928  HD1 TYR   269      40.466  53.719  29.970  1.00  0.00           H
ATOM   3929  CE1 TYR   269      40.567  54.996  28.269  1.00  0.00           C
ATOM   3930  HE1 TYR   269      40.336  55.883  28.840  1.00  0.00           H
ATOM   3931  CZ  TYR   269      40.944  55.107  26.937  1.00  0.00           C
ATOM   3932  OH  TYR   269      41.051  56.330  26.367  1.00  0.00           O
ATOM   3933  HH  TYR   269      40.559  57.046  26.775  1.00  0.00           H
ATOM   3934  CE2 TYR   269      41.065  53.938  26.166  1.00  0.00           C
ATOM   3935  HE2 TYR   269      41.232  54.058  25.106  1.00  0.00           H
ATOM   3936  CD2 TYR   269      40.983  52.688  26.855  1.00  0.00           C
ATOM   3937  HD2 TYR   269      40.976  51.831  26.198  1.00  0.00           H
ATOM   3938  C   TYR   269      38.494  51.360  29.728  1.00  0.00           C
ATOM   3939  O   TYR   269      37.491  51.626  29.103  1.00  0.00           O
ATOM   3940  N   PHE   270      38.688  51.713  31.005  1.00  0.00           N
ATOM   3941  H   PHE   270      39.530  51.473  31.509  1.00  0.00           H
ATOM   3942  CA  PHE   270      37.528  52.422  31.736  1.00  0.00           C
ATOM   3943  HA  PHE   270      36.970  53.004  31.002  1.00  0.00           H
ATOM   3944  CB  PHE   270      36.518  51.400  32.361  1.00  0.00           C
ATOM   3945  HB2 PHE   270      35.802  51.952  32.970  1.00  0.00           H
ATOM   3946  HB3 PHE   270      35.915  50.962  31.565  1.00  0.00           H
ATOM   3947  CG  PHE   270      37.152  50.296  33.275  1.00  0.00           C
ATOM   3948  CD1 PHE   270      37.259  50.516  34.653  1.00  0.00           C
ATOM   3949  HD1 PHE   270      36.942  51.488  35.002  1.00  0.00           H
ATOM   3950  CE1 PHE   270      37.916  49.623  35.516  1.00  0.00           C
ATOM   3951  HE1 PHE   270      38.026  49.839  36.568  1.00  0.00           H
ATOM   3952  CZ  PHE   270      38.474  48.406  35.016  1.00  0.00           C
ATOM   3953  HZ  PHE   270      38.995  47.782  35.727  1.00  0.00           H
ATOM   3954  CE2 PHE   270      38.245  48.084  33.663  1.00  0.00           C
ATOM   3955  HE2 PHE   270      38.736  47.205  33.272  1.00  0.00           H
ATOM   3956  CD2 PHE   270      37.763  49.079  32.761  1.00  0.00           C
ATOM   3957  HD2 PHE   270      37.582  48.929  31.707  1.00  0.00           H
ATOM   3958  C   PHE   270      37.956  53.402  32.811  1.00  0.00           C
ATOM   3959  O   PHE   270      39.059  53.319  33.415  1.00  0.00           O
ATOM   3960  N   ASN   271      37.160  54.499  33.050  1.00  0.00           N
ATOM   3961  H   ASN   271      36.322  54.562  32.490  1.00  0.00           H
ATOM   3962  CA  ASN   271      37.278  55.439  34.129  1.00  0.00           C
ATOM   3963  HA  ASN   271      38.277  55.351  34.557  1.00  0.00           H
ATOM   3964  CB  ASN   271      36.950  56.869  33.651  1.00  0.00           C
ATOM   3965  HB2 ASN   271      37.566  57.166  32.802  1.00  0.00           H
ATOM   3966  HB3 ASN   271      35.885  56.968  33.444  1.00  0.00           H
ATOM   3967  CG  ASN   271      37.238  57.919  34.685  1.00  0.00           C
ATOM   3968  OD1 ASN   271      38.108  57.770  35.533  1.00  0.00           O
ATOM   3969  ND2 ASN   271      36.549  59.068  34.707  1.00  0.00           N
ATOM   3970 HD21 ASN   271      36.047  59.485  33.936  1.00  0.00           H
ATOM   3971 HD22 ASN   271      36.910  59.735  35.374  1.00  0.00           H
ATOM   3972  C   ASN   271      36.459  54.899  35.317  1.00  0.00           C
ATOM   3973  O   ASN   271      35.429  54.244  35.104  1.00  0.00           O
ATOM   3974  N   ILE   272      36.715  55.433  36.493  1.00  0.00           N
ATOM   3975  H   ILE   272      37.613  55.876  36.628  1.00  0.00           H
ATOM   3976  CA  ILE   272      35.998  55.195  37.764  1.00  0.00           C
ATOM   3977  HA  ILE   272      34.984  54.864  37.541  1.00  0.00           H
ATOM   3978  CB  ILE   272      36.607  54.161  38.741  1.00  0.00           C
ATOM   3979  HB  ILE   272      37.522  54.653  39.073  1.00  0.00           H
ATOM   3980  CG2 ILE   272      35.743  53.850  39.999  1.00  0.00           C
ATOM   3981 HG21 ILE   272      34.838  53.279  39.795  1.00  0.00           H
ATOM   3982 HG22 ILE   272      36.445  53.422  40.714  1.00  0.00           H
ATOM   3983 HG23 ILE   272      35.347  54.771  40.428  1.00  0.00           H
ATOM   3984  CG1 ILE   272      36.909  52.798  38.060  1.00  0.00           C
ATOM   3985 HG12 ILE   272      36.741  52.019  38.804  1.00  0.00           H
ATOM   3986 HG13 ILE   272      36.205  52.537  37.270  1.00  0.00           H
ATOM   3987  CD1 ILE   272      38.241  52.710  37.454  1.00  0.00           C
ATOM   3988 HD11 ILE   272      38.119  52.874  36.383  1.00  0.00           H
ATOM   3989 HD12 ILE   272      38.898  53.438  37.928  1.00  0.00           H
ATOM   3990 HD13 ILE   272      38.634  51.711  37.644  1.00  0.00           H
ATOM   3991  C   ILE   272      35.877  56.498  38.472  1.00  0.00           C
ATOM   3992  O   ILE   272      36.923  57.127  38.730  1.00  0.00           O
ATOM   3993  N   GLU   273      34.717  57.014  38.832  1.00  0.00           N
ATOM   3994  H   GLU   273      33.889  56.467  38.645  1.00  0.00           H
ATOM   3995  CA  GLU   273      34.442  58.348  39.442  1.00  0.00           C
ATOM   3996  HA  GLU   273      35.397  58.744  39.788  1.00  0.00           H
ATOM   3997  CB  GLU   273      34.007  59.419  38.400  1.00  0.00           C
ATOM   3998  HB2 GLU   273      33.254  58.996  37.736  1.00  0.00           H
ATOM   3999  HB3 GLU   273      33.702  60.338  38.902  1.00  0.00           H
ATOM   4000  CG  GLU   273      35.199  59.934  37.580  1.00  0.00           C
ATOM   4001  HG2 GLU   273      35.951  60.529  38.099  1.00  0.00           H
ATOM   4002  HG3 GLU   273      35.832  59.130  37.205  1.00  0.00           H
ATOM   4003  CD  GLU   273      34.604  60.823  36.481  1.00  0.00           C
ATOM   4004  OE1 GLU   273      35.075  61.970  36.388  1.00  0.00           O
ATOM   4005  OE2 GLU   273      33.744  60.399  35.679  1.00  0.00           O
ATOM   4006  C   GLU   273      33.465  58.211  40.561  1.00  0.00           C
ATOM   4007  O   GLU   273      32.574  57.400  40.574  1.00  0.00           O
ATOM   4008  N   PHE   274      33.684  59.018  41.640  1.00  0.00           N
ATOM   4009  H   PHE   274      34.514  59.582  41.520  1.00  0.00           H
ATOM   4010  CA  PHE   274      32.908  59.179  42.855  1.00  0.00           C
ATOM   4011  HA  PHE   274      32.090  58.459  42.861  1.00  0.00           H
ATOM   4012  CB  PHE   274      33.891  59.201  44.043  1.00  0.00           C
ATOM   4013  HB2 PHE   274      34.612  60.019  44.035  1.00  0.00           H
ATOM   4014  HB3 PHE   274      33.305  59.284  44.958  1.00  0.00           H
ATOM   4015  CG  PHE   274      34.626  57.852  44.328  1.00  0.00           C
ATOM   4016  CD1 PHE   274      34.193  56.854  45.184  1.00  0.00           C
ATOM   4017  HD1 PHE   274      33.282  56.927  45.760  1.00  0.00           H
ATOM   4018  CE1 PHE   274      35.163  55.876  45.549  1.00  0.00           C
ATOM   4019  HE1 PHE   274      34.777  55.077  46.164  1.00  0.00           H
ATOM   4020  CZ  PHE   274      36.304  55.670  44.775  1.00  0.00           C
ATOM   4021  HZ  PHE   274      36.949  54.869  45.106  1.00  0.00           H
ATOM   4022  CE2 PHE   274      36.743  56.687  43.957  1.00  0.00           C
ATOM   4023  HE2 PHE   274      37.665  56.662  43.395  1.00  0.00           H
ATOM   4024  CD2 PHE   274      35.820  57.725  43.650  1.00  0.00           C
ATOM   4025  HD2 PHE   274      36.067  58.336  42.794  1.00  0.00           H
ATOM   4026  C   PHE   274      32.304  60.600  42.810  1.00  0.00           C
ATOM   4027  O   PHE   274      32.678  61.514  43.612  1.00  0.00           O
ATOM   4028  N   THR   275      31.347  60.814  41.853  1.00  0.00           N
ATOM   4029  H   THR   275      30.698  60.043  41.789  1.00  0.00           H
ATOM   4030  CA  THR   275      30.794  62.050  41.399  1.00  0.00           C
ATOM   4031  HA  THR   275      31.650  62.702  41.222  1.00  0.00           H
ATOM   4032  CB  THR   275      29.968  61.913  40.033  1.00  0.00           C
ATOM   4033  HB  THR   275      29.338  62.799  39.963  1.00  0.00           H
ATOM   4034  CG2 THR   275      30.737  61.610  38.784  1.00  0.00           C
ATOM   4035 HG21 THR   275      30.221  61.827  37.849  1.00  0.00           H
ATOM   4036 HG22 THR   275      31.703  62.114  38.830  1.00  0.00           H
ATOM   4037 HG23 THR   275      31.002  60.555  38.725  1.00  0.00           H
ATOM   4038  OG1 THR   275      29.128  60.861  40.248  1.00  0.00           O
ATOM   4039  HG1 THR   275      28.569  60.840  39.468  1.00  0.00           H
ATOM   4040  C   THR   275      29.945  62.837  42.374  1.00  0.00           C
ATOM   4041  O   THR   275      29.791  64.030  42.268  1.00  0.00           O
ATOM   4042  N   ARG   276      29.317  62.084  43.308  1.00  0.00           N
ATOM   4043  H   ARG   276      29.578  61.109  43.281  1.00  0.00           H
ATOM   4044  CA  ARG   276      28.417  62.581  44.342  1.00  0.00           C
ATOM   4045  HA  ARG   276      28.257  63.638  44.130  1.00  0.00           H
ATOM   4046  CB  ARG   276      27.115  61.833  44.322  1.00  0.00           C
ATOM   4047  HB2 ARG   276      27.407  60.798  44.497  1.00  0.00           H
ATOM   4048  HB3 ARG   276      26.514  62.145  45.176  1.00  0.00           H
ATOM   4049  CG  ARG   276      26.226  61.889  43.055  1.00  0.00           C
ATOM   4050  HG2 ARG   276      26.242  62.924  42.712  1.00  0.00           H
ATOM   4051  HG3 ARG   276      26.764  61.282  42.327  1.00  0.00           H
ATOM   4052  CD  ARG   276      24.718  61.490  43.170  1.00  0.00           C
ATOM   4053  HD2 ARG   276      24.761  60.577  43.763  1.00  0.00           H
ATOM   4054  HD3 ARG   276      24.039  62.168  43.688  1.00  0.00           H
ATOM   4055  NE  ARG   276      24.106  61.256  41.872  1.00  0.00           N
ATOM   4056  HE  ARG   276      23.480  61.945  41.479  1.00  0.00           H
ATOM   4057  CZ  ARG   276      24.278  60.112  41.159  1.00  0.00           C
ATOM   4058  NH1 ARG   276      23.691  60.009  40.020  1.00  0.00           N
ATOM   4059 HH11 ARG   276      23.784  59.161  39.480  1.00  0.00           H
ATOM   4060 HH12 ARG   276      22.926  60.644  39.844  1.00  0.00           H
ATOM   4061  NH2 ARG   276      25.166  59.196  41.340  1.00  0.00           N
ATOM   4062 HH21 ARG   276      25.416  58.746  40.472  1.00  0.00           H
ATOM   4063 HH22 ARG   276      25.962  59.398  41.927  1.00  0.00           H
ATOM   4064  C   ARG   276      29.017  62.623  45.759  1.00  0.00           C
ATOM   4065  O   ARG   276      28.502  63.166  46.771  1.00  0.00           O
ATOM   4066  N   CYS   277      30.314  62.326  45.848  1.00  0.00           N
ATOM   4067  H   CYS   277      30.825  62.219  44.983  1.00  0.00           H
ATOM   4068  CA  CYS   277      31.152  62.884  46.891  1.00  0.00           C
ATOM   4069  HA  CYS   277      30.651  62.645  47.829  1.00  0.00           H
ATOM   4070  CB  CYS   277      32.516  62.230  46.980  1.00  0.00           C
ATOM   4071  HB2 CYS   277      32.950  62.233  45.980  1.00  0.00           H
ATOM   4072  HB3 CYS   277      33.114  62.753  47.726  1.00  0.00           H
ATOM   4073  SG  CYS   277      32.369  60.476  47.536  1.00  0.00           S
ATOM   4074  HG  CYS   277      32.009  59.885  46.393  1.00  0.00           H
ATOM   4075  C   CYS   277      31.314  64.383  46.770  1.00  0.00           C
ATOM   4076  O   CYS   277      31.161  64.979  45.706  1.00  0.00           O
ATOM   4077  N   HIE   278      31.627  65.024  47.953  1.00  0.00           N
ATOM   4078  H   HIE   278      31.800  64.579  48.843  1.00  0.00           H
ATOM   4079  CA  HIE   278      31.633  66.534  47.971  1.00  0.00           C
ATOM   4080  HA  HIE   278      30.860  66.985  47.349  1.00  0.00           H
ATOM   4081  CB  HIE   278      31.520  66.965  49.428  1.00  0.00           C
ATOM   4082  HB2 HIE   278      30.509  66.919  49.832  1.00  0.00           H
ATOM   4083  HB3 HIE   278      32.188  66.294  49.968  1.00  0.00           H
ATOM   4084  CG  HIE   278      32.047  68.376  49.661  1.00  0.00           C
ATOM   4085  ND1 HIE   278      32.664  68.935  50.818  1.00  0.00           N
ATOM   4086  CE1 HIE   278      32.714  70.265  50.557  1.00  0.00           C
ATOM   4087  HE1 HIE   278      32.926  71.021  51.298  1.00  0.00           H
ATOM   4088  NE2 HIE   278      32.199  70.538  49.376  1.00  0.00           N
ATOM   4089  HE2 HIE   278      32.198  71.393  48.840  1.00  0.00           H
ATOM   4090  CD2 HIE   278      31.745  69.416  48.756  1.00  0.00           C
ATOM   4091  HD2 HIE   278      31.433  69.314  47.727  1.00  0.00           H
ATOM   4092  C   HIE   278      33.037  66.927  47.326  1.00  0.00           C
ATOM   4093  O   HIE   278      33.183  67.872  46.544  1.00  0.00           O
ATOM   4094  N   LYS   279      34.143  66.302  47.801  1.00  0.00           N
ATOM   4095  H   LYS   279      33.997  65.740  48.628  1.00  0.00           H
ATOM   4096  CA  LYS   279      35.460  66.302  47.147  1.00  0.00           C
ATOM   4097  HA  LYS   279      35.608  67.252  46.632  1.00  0.00           H
ATOM   4098  CB  LYS   279      36.547  66.019  48.176  1.00  0.00           C
ATOM   4099  HB2 LYS   279      36.068  65.663  49.088  1.00  0.00           H
ATOM   4100  HB3 LYS   279      37.232  65.256  47.806  1.00  0.00           H
ATOM   4101  CG  LYS   279      37.384  67.311  48.361  1.00  0.00           C
ATOM   4102  HG2 LYS   279      38.058  67.531  47.533  1.00  0.00           H
ATOM   4103  HG3 LYS   279      36.680  68.139  48.446  1.00  0.00           H
ATOM   4104  CD  LYS   279      38.191  67.350  49.682  1.00  0.00           C
ATOM   4105  HD2 LYS   279      37.528  67.077  50.503  1.00  0.00           H
ATOM   4106  HD3 LYS   279      39.020  66.659  49.531  1.00  0.00           H
ATOM   4107  CE  LYS   279      38.781  68.711  49.973  1.00  0.00           C
ATOM   4108  HE2 LYS   279      39.552  68.591  50.734  1.00  0.00           H
ATOM   4109  HE3 LYS   279      39.252  69.089  49.065  1.00  0.00           H
ATOM   4110  NZ  LYS   279      37.758  69.714  50.411  1.00  0.00           N
ATOM   4111  HZ1 LYS   279      38.188  70.438  50.968  1.00  0.00           H
ATOM   4112  HZ2 LYS   279      37.327  70.039  49.557  1.00  0.00           H
ATOM   4113  HZ3 LYS   279      37.159  69.110  50.955  1.00  0.00           H
ATOM   4114  C   LYS   279      35.384  65.262  46.010  1.00  0.00           C
ATOM   4115  O   LYS   279      34.793  64.171  46.186  1.00  0.00           O
ATOM   4116  N   ARG   280      35.979  65.540  44.862  1.00  0.00           N
ATOM   4117  H   ARG   280      36.687  66.260  44.838  1.00  0.00           H
ATOM   4118  CA  ARG   280      35.529  65.013  43.555  1.00  0.00           C
ATOM   4119  HA  ARG   280      34.591  64.468  43.657  1.00  0.00           H
ATOM   4120  CB  ARG   280      35.256  66.339  42.764  1.00  0.00           C
ATOM   4121  HB2 ARG   280      36.160  66.946  42.724  1.00  0.00           H
ATOM   4122  HB3 ARG   280      35.093  66.002  41.740  1.00  0.00           H
ATOM   4123  CG  ARG   280      34.005  67.096  43.231  1.00  0.00           C
ATOM   4124  HG2 ARG   280      34.112  67.414  44.268  1.00  0.00           H
ATOM   4125  HG3 ARG   280      33.925  67.976  42.593  1.00  0.00           H
ATOM   4126  CD  ARG   280      32.732  66.352  43.120  1.00  0.00           C
ATOM   4127  HD2 ARG   280      32.885  65.399  42.613  1.00  0.00           H
ATOM   4128  HD3 ARG   280      32.477  66.177  44.165  1.00  0.00           H
ATOM   4129  NE  ARG   280      31.742  66.997  42.254  1.00  0.00           N
ATOM   4130  HE  ARG   280      32.071  67.383  41.381  1.00  0.00           H
ATOM   4131  CZ  ARG   280      30.472  66.905  42.475  1.00  0.00           C
ATOM   4132  NH1 ARG   280      29.725  67.032  41.440  1.00  0.00           N
ATOM   4133 HH11 ARG   280      28.715  67.037  41.458  1.00  0.00           H
ATOM   4134 HH12 ARG   280      30.195  67.525  40.695  1.00  0.00           H
ATOM   4135  NH2 ARG   280      29.915  66.555  43.588  1.00  0.00           N
ATOM   4136 HH21 ARG   280      30.355  66.092  44.371  1.00  0.00           H
ATOM   4137 HH22 ARG   280      28.935  66.361  43.443  1.00  0.00           H
ATOM   4138  C   ARG   280      36.511  64.133  42.889  1.00  0.00           C
ATOM   4139  O   ARG   280      37.588  64.585  42.528  1.00  0.00           O
ATOM   4140  N   THR   281      36.331  62.836  42.962  1.00  0.00           N
ATOM   4141  H   THR   281      35.453  62.462  43.291  1.00  0.00           H
ATOM   4142  CA  THR   281      37.405  61.831  42.583  1.00  0.00           C
ATOM   4143  HA  THR   281      38.366  62.337  42.499  1.00  0.00           H
ATOM   4144  CB  THR   281      37.528  60.862  43.732  1.00  0.00           C
ATOM   4145  HB  THR   281      36.609  60.276  43.740  1.00  0.00           H
ATOM   4146  CG2 THR   281      38.866  60.081  43.651  1.00  0.00           C
ATOM   4147 HG21 THR   281      38.710  59.069  44.025  1.00  0.00           H
ATOM   4148 HG22 THR   281      39.210  60.024  42.618  1.00  0.00           H
ATOM   4149 HG23 THR   281      39.640  60.521  44.280  1.00  0.00           H
ATOM   4150  OG1 THR   281      37.521  61.604  45.027  1.00  0.00           O
ATOM   4151  HG1 THR   281      36.630  61.466  45.357  1.00  0.00           H
ATOM   4152  C   THR   281      37.148  61.147  41.216  1.00  0.00           C
ATOM   4153  O   THR   281      36.106  60.567  41.044  1.00  0.00           O
ATOM   4154  N   GLY   282      38.250  60.979  40.384  1.00  0.00           N
ATOM   4155  H   GLY   282      39.084  61.459  40.691  1.00  0.00           H
ATOM   4156  CA  GLY   282      38.417  60.116  39.201  1.00  0.00           C
ATOM   4157  HA2 GLY   282      37.545  59.461  39.195  1.00  0.00           H
ATOM   4158  HA3 GLY   282      38.419  60.701  38.282  1.00  0.00           H
ATOM   4159  C   GLY   282      39.764  59.305  39.254  1.00  0.00           C
ATOM   4160  O   GLY   282      40.854  59.780  39.614  1.00  0.00           O
ATOM   4161  N   PHE   283      39.672  58.030  38.854  1.00  0.00           N
ATOM   4162  H   PHE   283      38.821  57.486  38.884  1.00  0.00           H
ATOM   4163  CA  PHE   283      40.889  57.319  38.369  1.00  0.00           C
ATOM   4164  HA  PHE   283      41.647  58.046  38.080  1.00  0.00           H
ATOM   4165  CB  PHE   283      41.773  56.553  39.322  1.00  0.00           C
ATOM   4166  HB2 PHE   283      42.780  56.481  38.913  1.00  0.00           H
ATOM   4167  HB3 PHE   283      41.901  57.164  40.215  1.00  0.00           H
ATOM   4168  CG  PHE   283      41.211  55.216  39.700  1.00  0.00           C
ATOM   4169  CD1 PHE   283      42.023  54.079  39.480  1.00  0.00           C
ATOM   4170  HD1 PHE   283      42.843  54.257  38.799  1.00  0.00           H
ATOM   4171  CE1 PHE   283      41.722  52.847  40.045  1.00  0.00           C
ATOM   4172  HE1 PHE   283      42.101  51.924  39.632  1.00  0.00           H
ATOM   4173  CZ  PHE   283      40.591  52.753  40.871  1.00  0.00           C
ATOM   4174  HZ  PHE   283      40.327  51.786  41.271  1.00  0.00           H
ATOM   4175  CE2 PHE   283      39.646  53.756  40.970  1.00  0.00           C
ATOM   4176  HE2 PHE   283      38.681  53.559  41.414  1.00  0.00           H
ATOM   4177  CD2 PHE   283      39.913  55.012  40.322  1.00  0.00           C
ATOM   4178  HD2 PHE   283      39.213  55.833  40.383  1.00  0.00           H
ATOM   4179  C   PHE   283      40.615  56.520  37.085  1.00  0.00           C
ATOM   4180  O   PHE   283      39.815  55.640  37.060  1.00  0.00           O
ATOM   4181  N   SER   284      41.335  56.846  36.038  1.00  0.00           N
ATOM   4182  H   SER   284      42.271  57.161  36.247  1.00  0.00           H
ATOM   4183  CA  SER   284      41.279  56.218  34.722  1.00  0.00           C
ATOM   4184  HA  SER   284      40.272  55.881  34.477  1.00  0.00           H
ATOM   4185  CB  SER   284      41.510  57.095  33.522  1.00  0.00           C
ATOM   4186  HB2 SER   284      40.697  57.817  33.460  1.00  0.00           H
ATOM   4187  HB3 SER   284      42.430  57.656  33.691  1.00  0.00           H
ATOM   4188  OG  SER   284      41.562  56.298  32.361  1.00  0.00           O
ATOM   4189  HG  SER   284      41.271  56.828  31.615  1.00  0.00           H
ATOM   4190  C   SER   284      42.189  54.941  34.572  1.00  0.00           C
ATOM   4191  O   SER   284      43.373  55.088  34.906  1.00  0.00           O
ATOM   4192  N   THR   285      41.735  53.867  33.972  1.00  0.00           N
ATOM   4193  H   THR   285      40.746  53.960  33.790  1.00  0.00           H
ATOM   4194  CA  THR   285      42.567  52.725  33.497  1.00  0.00           C
ATOM   4195  HA  THR   285      43.534  52.787  33.997  1.00  0.00           H
ATOM   4196  CB  THR   285      42.089  51.284  33.731  1.00  0.00           C
ATOM   4197  HB  THR   285      42.825  50.585  33.332  1.00  0.00           H
ATOM   4198  CG2 THR   285      41.711  50.897  35.168  1.00  0.00           C
ATOM   4199 HG21 THR   285      41.545  49.821  35.216  1.00  0.00           H
ATOM   4200 HG22 THR   285      42.593  51.052  35.790  1.00  0.00           H
ATOM   4201 HG23 THR   285      40.859  51.476  35.524  1.00  0.00           H
ATOM   4202  OG1 THR   285      40.896  50.997  32.991  1.00  0.00           O
ATOM   4203  HG1 THR   285      40.137  51.482  33.322  1.00  0.00           H
ATOM   4204  C   THR   285      43.130  52.879  32.064  1.00  0.00           C
ATOM   4205  O   THR   285      43.436  51.862  31.449  1.00  0.00           O
ATOM   4206  N   SER   286      43.221  54.128  31.549  1.00  0.00           N
ATOM   4207  H   SER   286      43.135  54.930  32.158  1.00  0.00           H
ATOM   4208  CA  SER   286      43.759  54.232  30.140  1.00  0.00           C
ATOM   4209  HA  SER   286      43.235  53.492  29.535  1.00  0.00           H
ATOM   4210  CB  SER   286      43.433  55.685  29.546  1.00  0.00           C
ATOM   4211  HB2 SER   286      43.209  55.583  28.484  1.00  0.00           H
ATOM   4212  HB3 SER   286      42.558  56.164  29.984  1.00  0.00           H
ATOM   4213  OG  SER   286      44.535  56.627  29.612  1.00  0.00           O
ATOM   4214  HG  SER   286      44.282  57.541  29.463  1.00  0.00           H
ATOM   4215  C   SER   286      45.236  53.895  30.005  1.00  0.00           C
ATOM   4216  O   SER   286      45.924  53.802  31.000  1.00  0.00           O
ATOM   4217  N   PRO   287      45.668  53.580  28.765  1.00  0.00           N
ATOM   4218  CD  PRO   287      44.740  53.365  27.636  1.00  0.00           C
ATOM   4219  HD2 PRO   287      44.185  54.244  27.308  1.00  0.00           H
ATOM   4220  HD3 PRO   287      44.021  52.576  27.854  1.00  0.00           H
ATOM   4221  CG  PRO   287      45.680  52.774  26.563  1.00  0.00           C
ATOM   4222  HG2 PRO   287      45.589  53.415  25.686  1.00  0.00           H
ATOM   4223  HG3 PRO   287      45.261  51.786  26.371  1.00  0.00           H
ATOM   4224  CB  PRO   287      47.095  52.616  27.105  1.00  0.00           C
ATOM   4225  HB2 PRO   287      47.838  53.220  26.585  1.00  0.00           H
ATOM   4226  HB3 PRO   287      47.275  51.541  27.141  1.00  0.00           H
ATOM   4227  CA  PRO   287      47.032  53.144  28.601  1.00  0.00           C
ATOM   4228  HA  PRO   287      47.183  52.309  29.285  1.00  0.00           H
ATOM   4229  C   PRO   287      48.063  54.228  28.877  1.00  0.00           C
ATOM   4230  O   PRO   287      49.258  53.875  29.085  1.00  0.00           O
ATOM   4231  N   GLU   288      47.741  55.540  28.832  1.00  0.00           N
ATOM   4232  H   GLU   288      46.813  55.858  28.592  1.00  0.00           H
ATOM   4233  CA  GLU   288      48.657  56.604  29.198  1.00  0.00           C
ATOM   4234  HA  GLU   288      49.658  56.293  28.899  1.00  0.00           H
ATOM   4235  CB  GLU   288      48.326  57.833  28.377  1.00  0.00           C
ATOM   4236  HB2 GLU   288      47.244  57.962  28.404  1.00  0.00           H
ATOM   4237  HB3 GLU   288      48.643  58.713  28.936  1.00  0.00           H
ATOM   4238  CG  GLU   288      48.921  57.822  26.977  1.00  0.00           C
ATOM   4239  HG2 GLU   288      50.007  57.920  26.960  1.00  0.00           H
ATOM   4240  HG3 GLU   288      48.760  56.844  26.525  1.00  0.00           H
ATOM   4241  CD  GLU   288      48.347  58.976  26.093  1.00  0.00           C
ATOM   4242  OE1 GLU   288      49.107  59.688  25.439  1.00  0.00           O
ATOM   4243  OE2 GLU   288      47.147  59.098  26.011  1.00  0.00           O
ATOM   4244  C   GLU   288      48.592  57.022  30.719  1.00  0.00           C
ATOM   4245  O   GLU   288      49.171  58.002  31.228  1.00  0.00           O
ATOM   4246  N   SER   289      47.796  56.262  31.500  1.00  0.00           N
ATOM   4247  H   SER   289      47.335  55.458  31.099  1.00  0.00           H
ATOM   4248  CA  SER   289      47.722  56.464  33.001  1.00  0.00           C
ATOM   4249  HA  SER   289      48.048  57.452  33.325  1.00  0.00           H
ATOM   4250  CB  SER   289      46.279  56.186  33.437  1.00  0.00           C
ATOM   4251  HB2 SER   289      45.664  55.969  32.563  1.00  0.00           H
ATOM   4252  HB3 SER   289      46.275  55.360  34.148  1.00  0.00           H
ATOM   4253  OG  SER   289      45.677  57.332  34.064  1.00  0.00           O
ATOM   4254  HG  SER   289      44.925  57.661  33.566  1.00  0.00           H
ATOM   4255  C   SER   289      48.653  55.435  33.725  1.00  0.00           C
ATOM   4256  O   SER   289      49.300  54.665  33.007  1.00  0.00           O
ATOM   4257  N   PRO   290      48.914  55.588  35.065  1.00  0.00           N
ATOM   4258  CD  PRO   290      48.740  56.838  35.853  1.00  0.00           C
ATOM   4259  HD2 PRO   290      47.695  57.137  35.930  1.00  0.00           H
ATOM   4260  HD3 PRO   290      49.491  57.518  35.449  1.00  0.00           H
ATOM   4261  CG  PRO   290      49.383  56.531  37.190  1.00  0.00           C
ATOM   4262  HG2 PRO   290      48.720  56.750  38.026  1.00  0.00           H
ATOM   4263  HG3 PRO   290      50.244  57.165  37.400  1.00  0.00           H
ATOM   4264  CB  PRO   290      49.695  55.036  37.208  1.00  0.00           C
ATOM   4265  HB2 PRO   290      48.914  54.568  37.808  1.00  0.00           H
ATOM   4266  HB3 PRO   290      50.704  54.827  37.566  1.00  0.00           H
ATOM   4267  CA  PRO   290      49.472  54.485  35.790  1.00  0.00           C
ATOM   4268  HA  PRO   290      50.454  54.312  35.348  1.00  0.00           H
ATOM   4269  C   PRO   290      48.575  53.226  35.765  1.00  0.00           C
ATOM   4270  O   PRO   290      47.372  53.373  35.534  1.00  0.00           O
ATOM   4271  N   TYR   291      49.136  52.031  36.121  1.00  0.00           N
ATOM   4272  H   TYR   291      50.042  52.120  36.557  1.00  0.00           H
ATOM   4273  CA  TYR   291      48.549  50.760  35.785  1.00  0.00           C
ATOM   4274  HA  TYR   291      47.691  50.994  35.154  1.00  0.00           H
ATOM   4275  CB  TYR   291      49.631  49.928  35.127  1.00  0.00           C
ATOM   4276  HB2 TYR   291      50.566  49.905  35.687  1.00  0.00           H
ATOM   4277  HB3 TYR   291      49.489  48.848  35.128  1.00  0.00           H
ATOM   4278  CG  TYR   291      49.910  50.386  33.727  1.00  0.00           C
ATOM   4279  CD1 TYR   291      49.072  50.150  32.595  1.00  0.00           C
ATOM   4280  HD1 TYR   291      48.089  49.727  32.741  1.00  0.00           H
ATOM   4281  CE1 TYR   291      49.513  50.437  31.320  1.00  0.00           C
ATOM   4282  HE1 TYR   291      49.015  50.118  30.416  1.00  0.00           H
ATOM   4283  CZ  TYR   291      50.651  51.128  31.165  1.00  0.00           C
ATOM   4284  OH  TYR   291      51.108  51.415  29.917  1.00  0.00           O
ATOM   4285  HH  TYR   291      50.609  51.020  29.198  1.00  0.00           H
ATOM   4286  CE2 TYR   291      51.546  51.379  32.266  1.00  0.00           C
ATOM   4287  HE2 TYR   291      52.468  51.908  32.074  1.00  0.00           H
ATOM   4288  CD2 TYR   291      51.174  51.038  33.549  1.00  0.00           C
ATOM   4289  HD2 TYR   291      51.882  51.156  34.356  1.00  0.00           H
ATOM   4290  C   TYR   291      48.000  50.033  37.054  1.00  0.00           C
ATOM   4291  O   TYR   291      48.692  49.926  38.086  1.00  0.00           O
ATOM   4292  N   THR   292      46.780  49.536  36.896  1.00  0.00           N
ATOM   4293  H   THR   292      46.364  49.595  35.977  1.00  0.00           H
ATOM   4294  CA  THR   292      45.934  48.803  37.836  1.00  0.00           C
ATOM   4295  HA  THR   292      46.255  48.839  38.877  1.00  0.00           H
ATOM   4296  CB  THR   292      44.498  49.296  37.782  1.00  0.00           C
ATOM   4297  HB  THR   292      43.953  48.862  38.620  1.00  0.00           H
ATOM   4298  CG2 THR   292      44.321  50.838  37.861  1.00  0.00           C
ATOM   4299 HG21 THR   292      44.809  51.371  37.044  1.00  0.00           H
ATOM   4300 HG22 THR   292      43.289  51.187  37.828  1.00  0.00           H
ATOM   4301 HG23 THR   292      44.820  51.227  38.748  1.00  0.00           H
ATOM   4302  OG1 THR   292      43.991  48.881  36.536  1.00  0.00           O
ATOM   4303  HG1 THR   292      44.583  49.158  35.834  1.00  0.00           H
ATOM   4304  C   THR   292      46.078  47.391  37.374  1.00  0.00           C
ATOM   4305  O   THR   292      46.312  47.051  36.186  1.00  0.00           O
ATOM   4306  N   HID   293      45.854  46.434  38.275  1.00  0.00           N
ATOM   4307  H   HID   293      45.796  46.772  39.225  1.00  0.00           H
ATOM   4308  CA  HID   293      45.664  44.991  37.954  1.00  0.00           C
ATOM   4309  HA  HID   293      46.593  44.655  37.492  1.00  0.00           H
ATOM   4310  CB  HID   293      45.472  44.170  39.275  1.00  0.00           C
ATOM   4311  HB2 HID   293      45.610  43.126  38.994  1.00  0.00           H
ATOM   4312  HB3 HID   293      46.306  44.407  39.934  1.00  0.00           H
ATOM   4313  CG  HID   293      44.102  44.297  39.881  1.00  0.00           C
ATOM   4314  ND1 HID   293      43.414  45.373  40.407  1.00  0.00           N
ATOM   4315  HD1 HID   293      43.921  46.241  40.505  1.00  0.00           H
ATOM   4316  CE1 HID   293      42.127  45.132  40.549  1.00  0.00           C
ATOM   4317  HE1 HID   293      41.399  45.929  40.504  1.00  0.00           H
ATOM   4318  NE2 HID   293      41.917  43.863  40.187  1.00  0.00           N
ATOM   4319  CD2 HID   293      43.153  43.347  39.830  1.00  0.00           C
ATOM   4320  HD2 HID   293      43.402  42.381  39.417  1.00  0.00           H
ATOM   4321  C   HID   293      44.480  44.683  36.997  1.00  0.00           C
ATOM   4322  O   HID   293      44.320  43.536  36.556  1.00  0.00           O
ATOM   4323  N   TRP   294      43.568  45.624  36.721  1.00  0.00           N
ATOM   4324  H   TRP   294      43.605  46.383  37.386  1.00  0.00           H
ATOM   4325  CA  TRP   294      42.549  45.546  35.659  1.00  0.00           C
ATOM   4326  HA  TRP   294      42.159  44.528  35.671  1.00  0.00           H
ATOM   4327  CB  TRP   294      41.329  46.407  36.022  1.00  0.00           C
ATOM   4328  HB2 TRP   294      41.711  47.422  36.130  1.00  0.00           H
ATOM   4329  HB3 TRP   294      40.674  46.456  35.152  1.00  0.00           H
ATOM   4330  CG  TRP   294      40.490  46.085  37.233  1.00  0.00           C
ATOM   4331  CD1 TRP   294      39.959  44.908  37.596  1.00  0.00           C
ATOM   4332  HD1 TRP   294      40.076  43.935  37.143  1.00  0.00           H
ATOM   4333  NE1 TRP   294      39.241  45.076  38.802  1.00  0.00           N
ATOM   4334  HE1 TRP   294      38.896  44.282  39.322  1.00  0.00           H
ATOM   4335  CE2 TRP   294      39.114  46.343  39.146  1.00  0.00           C
ATOM   4336  CZ2 TRP   294      38.315  46.999  40.086  1.00  0.00           C
ATOM   4337  HZ2 TRP   294      37.641  46.384  40.663  1.00  0.00           H
ATOM   4338  CH2 TRP   294      38.430  48.442  40.145  1.00  0.00           C
ATOM   4339  HH2 TRP   294      38.067  48.911  41.048  1.00  0.00           H
ATOM   4340  CZ3 TRP   294      39.256  49.156  39.242  1.00  0.00           C
ATOM   4341  HZ3 TRP   294      39.200  50.234  39.276  1.00  0.00           H
ATOM   4342  CE3 TRP   294      40.093  48.404  38.397  1.00  0.00           C
ATOM   4343  HE3 TRP   294      40.663  48.858  37.600  1.00  0.00           H
ATOM   4344  CD2 TRP   294      39.947  46.978  38.197  1.00  0.00           C
ATOM   4345  C   TRP   294      42.987  45.826  34.243  1.00  0.00           C
ATOM   4346  O   TRP   294      42.309  45.421  33.247  1.00  0.00           O
ATOM   4347  N   LYS   295      44.206  46.440  34.130  1.00  0.00           N
ATOM   4348  H   LYS   295      44.676  46.753  34.968  1.00  0.00           H
ATOM   4349  CA  LYS   295      44.938  46.290  32.962  1.00  0.00           C
ATOM   4350  HA  LYS   295      45.890  46.819  32.991  1.00  0.00           H
ATOM   4351  CB  LYS   295      45.399  44.802  32.781  1.00  0.00           C
ATOM   4352  HB2 LYS   295      44.548  44.144  32.958  1.00  0.00           H
ATOM   4353  HB3 LYS   295      45.703  44.626  31.749  1.00  0.00           H
ATOM   4354  CG  LYS   295      46.570  44.473  33.647  1.00  0.00           C
ATOM   4355  HG2 LYS   295      47.429  44.772  33.047  1.00  0.00           H
ATOM   4356  HG3 LYS   295      46.600  45.168  34.486  1.00  0.00           H
ATOM   4357  CD  LYS   295      46.638  43.049  34.039  1.00  0.00           C
ATOM   4358  HD2 LYS   295      45.735  42.617  34.473  1.00  0.00           H
ATOM   4359  HD3 LYS   295      46.824  42.536  33.095  1.00  0.00           H
ATOM   4360  CE  LYS   295      47.909  42.760  34.881  1.00  0.00           C
ATOM   4361  HE2 LYS   295      48.729  43.231  34.338  1.00  0.00           H
ATOM   4362  HE3 LYS   295      47.663  43.194  35.850  1.00  0.00           H
ATOM   4363  NZ  LYS   295      48.163  41.329  34.974  1.00  0.00           N
ATOM   4364  HZ1 LYS   295      48.805  41.114  35.725  1.00  0.00           H
ATOM   4365  HZ2 LYS   295      47.306  40.809  35.097  1.00  0.00           H
ATOM   4366  HZ3 LYS   295      48.628  41.006  34.138  1.00  0.00           H
ATOM   4367  C   LYS   295      44.188  46.915  31.771  1.00  0.00           C
ATOM   4368  O   LYS   295      43.541  47.975  31.976  1.00  0.00           O
ATOM   4369  N   GLN   296      44.358  46.488  30.516  1.00  0.00           N
ATOM   4370  H   GLN   296      45.040  45.810  30.209  1.00  0.00           H
ATOM   4371  CA  GLN   296      43.583  46.878  29.387  1.00  0.00           C
ATOM   4372  HA  GLN   296      42.588  47.253  29.627  1.00  0.00           H
ATOM   4373  CB  GLN   296      44.309  47.895  28.585  1.00  0.00           C
ATOM   4374  HB2 GLN   296      45.271  47.527  28.229  1.00  0.00           H
ATOM   4375  HB3 GLN   296      43.605  48.087  27.775  1.00  0.00           H
ATOM   4376  CG  GLN   296      44.551  49.267  29.211  1.00  0.00           C
ATOM   4377  HG2 GLN   296      44.551  50.039  28.442  1.00  0.00           H
ATOM   4378  HG3 GLN   296      43.731  49.467  29.901  1.00  0.00           H
ATOM   4379  CD  GLN   296      45.814  49.275  30.080  1.00  0.00           C
ATOM   4380  OE1 GLN   296      46.894  48.901  29.623  1.00  0.00           O
ATOM   4381  NE2 GLN   296      45.951  50.207  30.975  1.00  0.00           N
ATOM   4382 HE21 GLN   296      46.937  50.429  30.982  1.00  0.00           H
ATOM   4383 HE22 GLN   296      45.205  50.867  31.140  1.00  0.00           H
ATOM   4384  C   GLN   296      43.309  45.759  28.430  1.00  0.00           C
ATOM   4385  O   GLN   296      44.184  44.905  28.152  1.00  0.00           O
ATOM   4386  N   THR   297      42.013  45.733  27.881  1.00  0.00           N
ATOM   4387  H   THR   297      41.412  46.545  27.883  1.00  0.00           H
ATOM   4388  CA  THR   297      41.481  44.580  27.176  1.00  0.00           C
ATOM   4389  HA  THR   297      42.113  43.733  27.446  1.00  0.00           H
ATOM   4390  CB  THR   297      40.043  44.377  27.714  1.00  0.00           C
ATOM   4391  HB  THR   297      39.461  45.286  27.560  1.00  0.00           H
ATOM   4392  CG2 THR   297      39.391  43.190  27.023  1.00  0.00           C
ATOM   4393 HG21 THR   297      39.580  43.174  25.949  1.00  0.00           H
ATOM   4394 HG22 THR   297      39.690  42.257  27.502  1.00  0.00           H
ATOM   4395 HG23 THR   297      38.334  43.169  27.288  1.00  0.00           H
ATOM   4396  OG1 THR   297      40.171  44.072  29.059  1.00  0.00           O
ATOM   4397  HG1 THR   297      40.661  44.809  29.432  1.00  0.00           H
ATOM   4398  C   THR   297      41.580  44.728  25.673  1.00  0.00           C
ATOM   4399  O   THR   297      41.334  45.823  25.185  1.00  0.00           O
ATOM   4400  N   VAL   298      41.944  43.621  24.901  1.00  0.00           N
ATOM   4401  H   VAL   298      42.293  42.872  25.481  1.00  0.00           H
ATOM   4402  CA  VAL   298      42.479  43.849  23.540  1.00  0.00           C
ATOM   4403  HA  VAL   298      42.180  44.871  23.305  1.00  0.00           H
ATOM   4404  CB  VAL   298      43.946  43.674  23.504  1.00  0.00           C
ATOM   4405  HB  VAL   298      44.280  42.642  23.615  1.00  0.00           H
ATOM   4406  CG1 VAL   298      44.395  44.215  22.123  1.00  0.00           C
ATOM   4407 HG11 VAL   298      44.179  43.465  21.361  1.00  0.00           H
ATOM   4408 HG12 VAL   298      43.969  45.177  21.840  1.00  0.00           H
ATOM   4409 HG13 VAL   298      45.482  44.304  22.128  1.00  0.00           H
ATOM   4410  CG2 VAL   298      44.709  44.375  24.594  1.00  0.00           C
ATOM   4411 HG21 VAL   298      45.749  44.064  24.496  1.00  0.00           H
ATOM   4412 HG22 VAL   298      44.560  45.454  24.554  1.00  0.00           H
ATOM   4413 HG23 VAL   298      44.307  43.876  25.476  1.00  0.00           H
ATOM   4414  C   VAL   298      41.736  42.946  22.543  1.00  0.00           C
ATOM   4415  O   VAL   298      42.044  41.756  22.333  1.00  0.00           O
ATOM   4416  N   PHE   299      40.851  43.496  21.690  1.00  0.00           N
ATOM   4417  H   PHE   299      40.475  44.393  21.964  1.00  0.00           H
ATOM   4418  CA  PHE   299      40.039  42.704  20.741  1.00  0.00           C
ATOM   4419  HA  PHE   299      40.116  41.650  21.009  1.00  0.00           H
ATOM   4420  CB  PHE   299      38.614  43.031  20.932  1.00  0.00           C
ATOM   4421  HB2 PHE   299      38.429  44.079  20.695  1.00  0.00           H
ATOM   4422  HB3 PHE   299      38.007  42.526  20.181  1.00  0.00           H
ATOM   4423  CG  PHE   299      38.121  42.754  22.274  1.00  0.00           C
ATOM   4424  CD1 PHE   299      37.988  43.766  23.273  1.00  0.00           C
ATOM   4425  HD1 PHE   299      38.461  44.735  23.206  1.00  0.00           H
ATOM   4426  CE1 PHE   299      37.011  43.597  24.261  1.00  0.00           C
ATOM   4427  HE1 PHE   299      36.770  44.434  24.900  1.00  0.00           H
ATOM   4428  CZ  PHE   299      36.219  42.442  24.377  1.00  0.00           C
ATOM   4429  HZ  PHE   299      35.576  42.321  25.237  1.00  0.00           H
ATOM   4430  CE2 PHE   299      36.507  41.350  23.574  1.00  0.00           C
ATOM   4431  HE2 PHE   299      36.015  40.396  23.697  1.00  0.00           H
ATOM   4432  CD2 PHE   299      37.464  41.513  22.531  1.00  0.00           C
ATOM   4433  HD2 PHE   299      37.713  40.646  21.937  1.00  0.00           H
ATOM   4434  C   PHE   299      40.596  42.733  19.285  1.00  0.00           C
ATOM   4435  O   PHE   299      40.088  43.448  18.423  1.00  0.00           O
ATOM   4436  N   TYR   300      41.719  42.094  19.044  1.00  0.00           N
ATOM   4437  H   TYR   300      42.168  41.684  19.851  1.00  0.00           H
ATOM   4438  CA  TYR   300      42.349  41.828  17.735  1.00  0.00           C
ATOM   4439  HA  TYR   300      42.873  42.731  17.420  1.00  0.00           H
ATOM   4440  CB  TYR   300      43.424  40.708  17.878  1.00  0.00           C
ATOM   4441  HB2 TYR   300      42.932  39.765  18.115  1.00  0.00           H
ATOM   4442  HB3 TYR   300      43.879  40.538  16.902  1.00  0.00           H
ATOM   4443  CG  TYR   300      44.531  41.029  18.859  1.00  0.00           C
ATOM   4444  CD1 TYR   300      44.447  40.360  20.067  1.00  0.00           C
ATOM   4445  HD1 TYR   300      43.584  39.832  20.446  1.00  0.00           H
ATOM   4446  CE1 TYR   300      45.551  40.395  20.978  1.00  0.00           C
ATOM   4447  HE1 TYR   300      45.533  40.032  21.994  1.00  0.00           H
ATOM   4448  CZ  TYR   300      46.777  40.980  20.553  1.00  0.00           C
ATOM   4449  OH  TYR   300      47.821  41.066  21.424  1.00  0.00           O
ATOM   4450  HH  TYR   300      47.996  42.008  21.488  1.00  0.00           H
ATOM   4451  CE2 TYR   300      46.873  41.595  19.309  1.00  0.00           C
ATOM   4452  HE2 TYR   300      47.860  41.874  18.972  1.00  0.00           H
ATOM   4453  CD2 TYR   300      45.712  41.680  18.473  1.00  0.00           C
ATOM   4454  HD2 TYR   300      45.746  42.406  17.674  1.00  0.00           H
ATOM   4455  C   TYR   300      41.474  41.467  16.543  1.00  0.00           C
ATOM   4456  O   TYR   300      40.650  40.545  16.564  1.00  0.00           O
ATOM   4457  N   MET   301      41.748  42.082  15.371  1.00  0.00           N
ATOM   4458  H   MET   301      42.579  42.657  15.391  1.00  0.00           H
ATOM   4459  CA  MET   301      40.982  42.190  14.143  1.00  0.00           C
ATOM   4460  HA  MET   301      39.957  42.364  14.469  1.00  0.00           H
ATOM   4461  CB  MET   301      41.567  43.358  13.275  1.00  0.00           C
ATOM   4462  HB2 MET   301      42.635  43.244  13.088  1.00  0.00           H
ATOM   4463  HB3 MET   301      41.122  43.270  12.284  1.00  0.00           H
ATOM   4464  CG  MET   301      41.193  44.692  13.771  1.00  0.00           C
ATOM   4465  HG2 MET   301      41.728  44.710  14.721  1.00  0.00           H
ATOM   4466  HG3 MET   301      41.502  45.477  13.082  1.00  0.00           H
ATOM   4467  SD  MET   301      39.459  44.955  13.972  1.00  0.00           S
ATOM   4468  CE  MET   301      39.677  45.860  15.486  1.00  0.00           C
ATOM   4469  HE1 MET   301      40.050  45.053  16.116  1.00  0.00           H
ATOM   4470  HE2 MET   301      40.432  46.630  15.324  1.00  0.00           H
ATOM   4471  HE3 MET   301      38.690  46.207  15.793  1.00  0.00           H
ATOM   4472  C   MET   301      41.039  40.971  13.277  1.00  0.00           C
ATOM   4473  O   MET   301      42.029  40.292  13.007  1.00  0.00           O
ATOM   4474  N   GLU   302      39.994  40.700  12.511  1.00  0.00           N
ATOM   4475  H   GLU   302      39.168  41.251  12.698  1.00  0.00           H
ATOM   4476  CA  GLU   302      39.956  39.562  11.525  1.00  0.00           C
ATOM   4477  HA  GLU   302      40.261  38.661  12.058  1.00  0.00           H
ATOM   4478  CB  GLU   302      38.537  39.289  11.155  1.00  0.00           C
ATOM   4479  HB2 GLU   302      38.352  38.435  10.503  1.00  0.00           H
ATOM   4480  HB3 GLU   302      38.008  38.983  12.058  1.00  0.00           H
ATOM   4481  CG  GLU   302      37.954  40.473  10.355  1.00  0.00           C
ATOM   4482  HG2 GLU   302      37.588  41.254  11.022  1.00  0.00           H
ATOM   4483  HG3 GLU   302      38.722  41.058   9.849  1.00  0.00           H
ATOM   4484  CD  GLU   302      36.862  40.019   9.369  1.00  0.00           C
ATOM   4485  OE1 GLU   302      36.718  40.652   8.279  1.00  0.00           O
ATOM   4486  OE2 GLU   302      36.009  39.186   9.841  1.00  0.00           O
ATOM   4487  C   GLU   302      40.913  39.789  10.291  1.00  0.00           C
ATOM   4488  O   GLU   302      41.266  38.787   9.680  1.00  0.00           O
ATOM   4489  N   ASP   303      41.366  40.968   9.974  1.00  0.00           N
ATOM   4490  H   ASP   303      41.038  41.691  10.599  1.00  0.00           H
ATOM   4491  CA  ASP   303      42.570  41.220   9.242  1.00  0.00           C
ATOM   4492  HA  ASP   303      43.351  40.464   9.323  1.00  0.00           H
ATOM   4493  CB  ASP   303      42.414  41.254   7.723  1.00  0.00           C
ATOM   4494  HB2 ASP   303      41.958  40.294   7.482  1.00  0.00           H
ATOM   4495  HB3 ASP   303      41.758  42.075   7.432  1.00  0.00           H
ATOM   4496  CG  ASP   303      43.712  41.511   7.007  1.00  0.00           C
ATOM   4497  OD1 ASP   303      43.902  42.435   6.143  1.00  0.00           O
ATOM   4498  OD2 ASP   303      44.620  40.697   7.179  1.00  0.00           O
ATOM   4499  C   ASP   303      43.222  42.536   9.691  1.00  0.00           C
ATOM   4500  O   ASP   303      42.444  43.480   9.787  1.00  0.00           O
ATOM   4501  N   TYR   304      44.547  42.768   9.666  1.00  0.00           N
ATOM   4502  H   TYR   304      45.137  41.955   9.564  1.00  0.00           H
ATOM   4503  CA  TYR   304      45.209  43.952  10.079  1.00  0.00           C
ATOM   4504  HA  TYR   304      44.756  44.402  10.962  1.00  0.00           H
ATOM   4505  CB  TYR   304      46.608  43.578  10.508  1.00  0.00           C
ATOM   4506  HB2 TYR   304      47.131  43.146   9.654  1.00  0.00           H
ATOM   4507  HB3 TYR   304      47.121  44.512  10.737  1.00  0.00           H
ATOM   4508  CG  TYR   304      46.715  42.543  11.649  1.00  0.00           C
ATOM   4509  CD1 TYR   304      45.620  42.200  12.512  1.00  0.00           C
ATOM   4510  HD1 TYR   304      44.596  42.511  12.371  1.00  0.00           H
ATOM   4511  CE1 TYR   304      45.911  41.375  13.601  1.00  0.00           C
ATOM   4512  HE1 TYR   304      45.177  41.298  14.390  1.00  0.00           H
ATOM   4513  CZ  TYR   304      47.252  41.197  13.978  1.00  0.00           C
ATOM   4514  OH  TYR   304      47.573  41.023  15.281  1.00  0.00           O
ATOM   4515  HH  TYR   304      48.385  41.471  15.526  1.00  0.00           H
ATOM   4516  CE2 TYR   304      48.299  41.425  13.044  1.00  0.00           C
ATOM   4517  HE2 TYR   304      49.338  41.257  13.286  1.00  0.00           H
ATOM   4518  CD2 TYR   304      47.971  42.003  11.804  1.00  0.00           C
ATOM   4519  HD2 TYR   304      48.707  42.167  11.030  1.00  0.00           H
ATOM   4520  C   TYR   304      45.312  44.921   8.884  1.00  0.00           C
ATOM   4521  O   TYR   304      46.224  44.846   8.127  1.00  0.00           O
ATOM   4522  N   LEU   305      44.348  45.882   8.814  1.00  0.00           N
ATOM   4523  H   LEU   305      43.650  45.838   9.542  1.00  0.00           H
ATOM   4524  CA  LEU   305      44.517  47.084   8.019  1.00  0.00           C
ATOM   4525  HA  LEU   305      44.527  46.870   6.950  1.00  0.00           H
ATOM   4526  CB  LEU   305      43.286  47.923   8.037  1.00  0.00           C
ATOM   4527  HB2 LEU   305      43.619  48.809   7.497  1.00  0.00           H
ATOM   4528  HB3 LEU   305      42.510  47.440   7.443  1.00  0.00           H
ATOM   4529  CG  LEU   305      42.664  48.414   9.427  1.00  0.00           C
ATOM   4530  HG  LEU   305      43.293  48.844  10.206  1.00  0.00           H
ATOM   4531  CD1 LEU   305      41.660  49.530   9.039  1.00  0.00           C
ATOM   4532 HD11 LEU   305      40.778  49.588   9.677  1.00  0.00           H
ATOM   4533 HD12 LEU   305      42.147  50.503   9.104  1.00  0.00           H
ATOM   4534 HD13 LEU   305      41.317  49.226   8.050  1.00  0.00           H
ATOM   4535  CD2 LEU   305      41.790  47.239   9.917  1.00  0.00           C
ATOM   4536 HD21 LEU   305      41.096  46.915   9.141  1.00  0.00           H
ATOM   4537 HD22 LEU   305      42.318  46.366  10.300  1.00  0.00           H
ATOM   4538 HD23 LEU   305      41.081  47.519  10.696  1.00  0.00           H
ATOM   4539  C   LEU   305      45.728  47.930   8.403  1.00  0.00           C
ATOM   4540  O   LEU   305      45.820  48.564   9.495  1.00  0.00           O
ATOM   4541  N   THR   306      46.587  48.178   7.441  1.00  0.00           N
ATOM   4542  H   THR   306      46.518  47.743   6.532  1.00  0.00           H
ATOM   4543  CA  THR   306      47.330  49.493   7.306  1.00  0.00           C
ATOM   4544  HA  THR   306      47.831  49.653   8.261  1.00  0.00           H
ATOM   4545  CB  THR   306      48.295  49.459   6.060  1.00  0.00           C
ATOM   4546  HB  THR   306      48.740  50.447   5.946  1.00  0.00           H
ATOM   4547  CG2 THR   306      49.460  48.568   6.182  1.00  0.00           C
ATOM   4548 HG21 THR   306      49.021  47.592   6.387  1.00  0.00           H
ATOM   4549 HG22 THR   306      49.990  48.608   5.230  1.00  0.00           H
ATOM   4550 HG23 THR   306      50.117  48.918   6.978  1.00  0.00           H
ATOM   4551  OG1 THR   306      47.542  49.061   4.926  1.00  0.00           O
ATOM   4552  HG1 THR   306      46.861  49.732   4.844  1.00  0.00           H
ATOM   4553  C   THR   306      46.458  50.738   7.102  1.00  0.00           C
ATOM   4554  O   THR   306      45.583  50.692   6.238  1.00  0.00           O
ATOM   4555  N   VAL   307      46.693  51.811   7.885  1.00  0.00           N
ATOM   4556  H   VAL   307      47.605  51.900   8.309  1.00  0.00           H
ATOM   4557  CA  VAL   307      45.799  52.972   8.056  1.00  0.00           C
ATOM   4558  HA  VAL   307      44.906  52.745   7.474  1.00  0.00           H
ATOM   4559  CB  VAL   307      45.301  53.124   9.514  1.00  0.00           C
ATOM   4560  HB  VAL   307      44.655  54.000   9.579  1.00  0.00           H
ATOM   4561  CG1 VAL   307      44.527  51.966   9.973  1.00  0.00           C
ATOM   4562 HG11 VAL   307      44.074  52.319  10.900  1.00  0.00           H
ATOM   4563 HG12 VAL   307      43.801  51.763   9.185  1.00  0.00           H
ATOM   4564 HG13 VAL   307      45.174  51.092  10.047  1.00  0.00           H
ATOM   4565  CG2 VAL   307      46.441  53.291  10.488  1.00  0.00           C
ATOM   4566 HG21 VAL   307      46.007  53.530  11.458  1.00  0.00           H
ATOM   4567 HG22 VAL   307      46.882  52.295  10.536  1.00  0.00           H
ATOM   4568 HG23 VAL   307      47.111  54.114  10.238  1.00  0.00           H
ATOM   4569  C   VAL   307      46.426  54.378   7.764  1.00  0.00           C
ATOM   4570  O   VAL   307      47.661  54.491   7.697  1.00  0.00           O
ATOM   4571  N   LYS   308      45.574  55.362   7.480  1.00  0.00           N
ATOM   4572  H   LYS   308      44.587  55.256   7.669  1.00  0.00           H
ATOM   4573  CA  LYS   308      45.991  56.647   6.958  1.00  0.00           C
ATOM   4574  HA  LYS   308      47.063  56.659   6.759  1.00  0.00           H
ATOM   4575  CB  LYS   308      45.257  57.093   5.745  1.00  0.00           C
ATOM   4576  HB2 LYS   308      45.544  56.361   4.990  1.00  0.00           H
ATOM   4577  HB3 LYS   308      44.176  57.103   5.889  1.00  0.00           H
ATOM   4578  CG  LYS   308      45.669  58.354   4.986  1.00  0.00           C
ATOM   4579  HG2 LYS   308      45.104  59.257   5.219  1.00  0.00           H
ATOM   4580  HG3 LYS   308      46.706  58.471   5.300  1.00  0.00           H
ATOM   4581  CD  LYS   308      45.823  58.069   3.453  1.00  0.00           C
ATOM   4582  HD2 LYS   308      46.530  57.255   3.290  1.00  0.00           H
ATOM   4583  HD3 LYS   308      44.849  57.682   3.154  1.00  0.00           H
ATOM   4584  CE  LYS   308      46.267  59.235   2.542  1.00  0.00           C
ATOM   4585  HE2 LYS   308      46.250  58.910   1.502  1.00  0.00           H
ATOM   4586  HE3 LYS   308      45.584  60.039   2.817  1.00  0.00           H
ATOM   4587  NZ  LYS   308      47.705  59.675   2.691  1.00  0.00           N
ATOM   4588  HZ1 LYS   308      48.034  59.981   1.786  1.00  0.00           H
ATOM   4589  HZ2 LYS   308      47.893  60.434   3.330  1.00  0.00           H
ATOM   4590  HZ3 LYS   308      48.349  58.933   2.926  1.00  0.00           H
ATOM   4591  C   LYS   308      45.783  57.720   8.044  1.00  0.00           C
ATOM   4592  O   LYS   308      44.684  57.885   8.590  1.00  0.00           O
ATOM   4593  N   THR   309      46.772  58.579   8.058  1.00  0.00           N
ATOM   4594  H   THR   309      47.582  58.234   7.562  1.00  0.00           H
ATOM   4595  CA  THR   309      46.891  59.800   8.846  1.00  0.00           C
ATOM   4596  HA  THR   309      47.056  59.500   9.881  1.00  0.00           H
ATOM   4597  CB  THR   309      48.095  60.647   8.328  1.00  0.00           C
ATOM   4598  HB  THR   309      48.233  60.523   7.254  1.00  0.00           H
ATOM   4599  CG2 THR   309      48.100  62.171   8.714  1.00  0.00           C
ATOM   4600 HG21 THR   309      47.321  62.646   8.118  1.00  0.00           H
ATOM   4601 HG22 THR   309      47.990  62.303   9.790  1.00  0.00           H
ATOM   4602 HG23 THR   309      49.073  62.553   8.405  1.00  0.00           H
ATOM   4603  OG1 THR   309      49.283  60.181   8.899  1.00  0.00           O
ATOM   4604  HG1 THR   309      49.818  59.833   8.181  1.00  0.00           H
ATOM   4605  C   THR   309      45.617  60.713   8.706  1.00  0.00           C
ATOM   4606  O   THR   309      45.264  61.075   7.561  1.00  0.00           O
ATOM   4607  N   GLY   310      44.974  61.222   9.794  1.00  0.00           N
ATOM   4608  H   GLY   310      45.094  60.820  10.713  1.00  0.00           H
ATOM   4609  CA  GLY   310      44.096  62.467   9.845  1.00  0.00           C
ATOM   4610  HA2 GLY   310      43.977  62.769  10.886  1.00  0.00           H
ATOM   4611  HA3 GLY   310      44.515  63.217   9.174  1.00  0.00           H
ATOM   4612  C   GLY   310      42.636  62.253   9.377  1.00  0.00           C
ATOM   4613  O   GLY   310      41.905  63.163   8.955  1.00  0.00           O
ATOM   4614  N   GLU   311      42.343  60.952   9.304  1.00  0.00           N
ATOM   4615  H   GLU   311      43.103  60.339   9.564  1.00  0.00           H
ATOM   4616  CA  GLU   311      41.150  60.331   8.744  1.00  0.00           C
ATOM   4617  HA  GLU   311      40.464  61.085   8.356  1.00  0.00           H
ATOM   4618  CB  GLU   311      41.389  59.509   7.415  1.00  0.00           C
ATOM   4619  HB2 GLU   311      41.945  58.608   7.674  1.00  0.00           H
ATOM   4620  HB3 GLU   311      40.410  59.383   6.953  1.00  0.00           H
ATOM   4621  CG  GLU   311      42.160  60.154   6.268  1.00  0.00           C
ATOM   4622  HG2 GLU   311      43.197  60.306   6.567  1.00  0.00           H
ATOM   4623  HG3 GLU   311      42.193  59.421   5.462  1.00  0.00           H
ATOM   4624  CD  GLU   311      41.381  61.378   5.738  1.00  0.00           C
ATOM   4625  OE1 GLU   311      42.048  62.461   5.536  1.00  0.00           O
ATOM   4626  OE2 GLU   311      40.191  61.321   5.380  1.00  0.00           O
ATOM   4627  C   GLU   311      40.418  59.529   9.859  1.00  0.00           C
ATOM   4628  O   GLU   311      40.674  59.726  11.059  1.00  0.00           O
ATOM   4629  N   GLU   312      39.389  58.752   9.561  1.00  0.00           N
ATOM   4630  H   GLU   312      39.179  58.543   8.595  1.00  0.00           H
ATOM   4631  CA  GLU   312      38.434  58.189  10.479  1.00  0.00           C
ATOM   4632  HA  GLU   312      38.589  58.440  11.529  1.00  0.00           H
ATOM   4633  CB  GLU   312      37.073  58.814  10.151  1.00  0.00           C
ATOM   4634  HB2 GLU   312      36.977  58.755   9.066  1.00  0.00           H
ATOM   4635  HB3 GLU   312      36.301  58.209  10.626  1.00  0.00           H
ATOM   4636  CG  GLU   312      37.092  60.256  10.617  1.00  0.00           C
ATOM   4637  HG2 GLU   312      36.196  60.495  11.189  1.00  0.00           H
ATOM   4638  HG3 GLU   312      37.914  60.458  11.305  1.00  0.00           H
ATOM   4639  CD  GLU   312      37.257  61.238   9.463  1.00  0.00           C
ATOM   4640  OE1 GLU   312      36.252  61.593   8.761  1.00  0.00           O
ATOM   4641  OE2 GLU   312      38.369  61.699   9.107  1.00  0.00           O
ATOM   4642  C   GLU   312      38.496  56.640  10.259  1.00  0.00           C
ATOM   4643  O   GLU   312      38.193  56.119   9.161  1.00  0.00           O
ATOM   4644  N   ILE   313      38.622  55.905  11.436  1.00  0.00           N
ATOM   4645  H   ILE   313      39.108  56.306  12.225  1.00  0.00           H
ATOM   4646  CA  ILE   313      38.116  54.534  11.680  1.00  0.00           C
ATOM   4647  HA  ILE   313      38.189  53.911  10.789  1.00  0.00           H
ATOM   4648  CB  ILE   313      38.944  53.820  12.772  1.00  0.00           C
ATOM   4649  HB  ILE   313      39.408  54.556  13.429  1.00  0.00           H
ATOM   4650  CG2 ILE   313      38.060  52.867  13.700  1.00  0.00           C
ATOM   4651 HG21 ILE   313      37.606  52.111  13.059  1.00  0.00           H
ATOM   4652 HG22 ILE   313      38.755  52.402  14.400  1.00  0.00           H
ATOM   4653 HG23 ILE   313      37.437  53.486  14.345  1.00  0.00           H
ATOM   4654  CG1 ILE   313      40.002  53.027  11.989  1.00  0.00           C
ATOM   4655 HG12 ILE   313      39.672  52.005  11.806  1.00  0.00           H
ATOM   4656 HG13 ILE   313      40.154  53.529  11.034  1.00  0.00           H
ATOM   4657  CD1 ILE   313      41.369  53.056  12.641  1.00  0.00           C
ATOM   4658 HD11 ILE   313      41.316  52.529  13.594  1.00  0.00           H
ATOM   4659 HD12 ILE   313      42.027  52.355  12.128  1.00  0.00           H
ATOM   4660 HD13 ILE   313      41.856  54.031  12.609  1.00  0.00           H
ATOM   4661  C   ILE   313      36.648  54.624  12.139  1.00  0.00           C
ATOM   4662  O   ILE   313      36.359  55.505  12.986  1.00  0.00           O
ATOM   4663  N   PHE   314      35.689  53.979  11.454  1.00  0.00           N
ATOM   4664  H   PHE   314      35.946  53.339  10.716  1.00  0.00           H
ATOM   4665  CA  PHE   314      34.248  53.797  11.925  1.00  0.00           C
ATOM   4666  HA  PHE   314      34.085  54.462  12.772  1.00  0.00           H
ATOM   4667  CB  PHE   314      33.196  54.185  10.824  1.00  0.00           C
ATOM   4668  HB2 PHE   314      33.374  53.568   9.944  1.00  0.00           H
ATOM   4669  HB3 PHE   314      32.193  53.973  11.194  1.00  0.00           H
ATOM   4670  CG  PHE   314      33.117  55.605  10.290  1.00  0.00           C
ATOM   4671  CD1 PHE   314      32.151  56.522  10.801  1.00  0.00           C
ATOM   4672  HD1 PHE   314      31.443  56.284  11.581  1.00  0.00           H
ATOM   4673  CE1 PHE   314      32.155  57.851  10.237  1.00  0.00           C
ATOM   4674  HE1 PHE   314      31.546  58.582  10.749  1.00  0.00           H
ATOM   4675  CZ  PHE   314      33.165  58.214   9.348  1.00  0.00           C
ATOM   4676  HZ  PHE   314      33.229  59.252   9.059  1.00  0.00           H
ATOM   4677  CE2 PHE   314      33.977  57.237   8.711  1.00  0.00           C
ATOM   4678  HE2 PHE   314      34.454  57.521   7.785  1.00  0.00           H
ATOM   4679  CD2 PHE   314      34.023  55.981   9.257  1.00  0.00           C
ATOM   4680  HD2 PHE   314      34.611  55.174   8.847  1.00  0.00           H
ATOM   4681  C   PHE   314      34.079  52.384  12.442  1.00  0.00           C
ATOM   4682  O   PHE   314      34.859  51.439  12.006  1.00  0.00           O
ATOM   4683  N   GLY   315      33.278  52.090  13.463  1.00  0.00           N
ATOM   4684  H   GLY   315      32.864  52.906  13.891  1.00  0.00           H
ATOM   4685  CA  GLY   315      32.768  50.742  13.701  1.00  0.00           C
ATOM   4686  HA2 GLY   315      32.351  50.337  12.778  1.00  0.00           H
ATOM   4687  HA3 GLY   315      33.558  50.073  14.042  1.00  0.00           H
ATOM   4688  C   GLY   315      31.568  50.715  14.677  1.00  0.00           C
ATOM   4689  O   GLY   315      30.928  51.722  14.856  1.00  0.00           O
ATOM   4690  N   THR   316      31.374  49.525  15.187  1.00  0.00           N
ATOM   4691  H   THR   316      31.948  48.775  14.828  1.00  0.00           H
ATOM   4692  CA  THR   316      30.181  49.212  16.010  1.00  0.00           C
ATOM   4693  HA  THR   316      30.002  50.080  16.645  1.00  0.00           H
ATOM   4694  CB  THR   316      28.902  48.903  15.202  1.00  0.00           C
ATOM   4695  HB  THR   316      29.069  47.922  14.757  1.00  0.00           H
ATOM   4696  CG2 THR   316      27.741  48.661  16.170  1.00  0.00           C
ATOM   4697 HG21 THR   316      27.660  49.138  17.146  1.00  0.00           H
ATOM   4698 HG22 THR   316      26.910  49.129  15.641  1.00  0.00           H
ATOM   4699 HG23 THR   316      27.565  47.587  16.114  1.00  0.00           H
ATOM   4700  OG1 THR   316      28.515  49.811  14.193  1.00  0.00           O
ATOM   4701  HG1 THR   316      28.006  49.311  13.552  1.00  0.00           H
ATOM   4702  C   THR   316      30.509  48.112  16.951  1.00  0.00           C
ATOM   4703  O   THR   316      30.555  46.956  16.575  1.00  0.00           O
ATOM   4704  N   ILE   317      30.824  48.434  18.197  1.00  0.00           N
ATOM   4705  H   ILE   317      30.641  49.388  18.476  1.00  0.00           H
ATOM   4706  CA  ILE   317      30.966  47.371  19.239  1.00  0.00           C
ATOM   4707  HA  ILE   317      31.398  46.490  18.763  1.00  0.00           H
ATOM   4708  CB  ILE   317      32.087  47.811  20.220  1.00  0.00           C
ATOM   4709  HB  ILE   317      32.992  48.131  19.704  1.00  0.00           H
ATOM   4710  CG2 ILE   317      31.695  49.050  21.048  1.00  0.00           C
ATOM   4711 HG21 ILE   317      32.499  49.519  21.616  1.00  0.00           H
ATOM   4712 HG22 ILE   317      31.368  49.828  20.358  1.00  0.00           H
ATOM   4713 HG23 ILE   317      30.825  48.768  21.641  1.00  0.00           H
ATOM   4714  CG1 ILE   317      32.637  46.668  21.068  1.00  0.00           C
ATOM   4715 HG12 ILE   317      32.041  46.535  21.971  1.00  0.00           H
ATOM   4716 HG13 ILE   317      32.552  45.783  20.437  1.00  0.00           H
ATOM   4717  CD1 ILE   317      34.076  46.844  21.560  1.00  0.00           C
ATOM   4718 HD11 ILE   317      34.280  47.915  21.578  1.00  0.00           H
ATOM   4719 HD12 ILE   317      34.292  46.347  22.506  1.00  0.00           H
ATOM   4720 HD13 ILE   317      34.719  46.472  20.762  1.00  0.00           H
ATOM   4721  C   ILE   317      29.672  46.992  19.940  1.00  0.00           C
ATOM   4722  O   ILE   317      28.806  47.825  20.133  1.00  0.00           O
ATOM   4723  N   GLY   318      29.453  45.639  20.106  1.00  0.00           N
ATOM   4724  H   GLY   318      30.162  45.020  19.739  1.00  0.00           H
ATOM   4725  CA  GLY   318      28.350  45.029  20.824  1.00  0.00           C
ATOM   4726  HA2 GLY   318      27.786  45.865  21.237  1.00  0.00           H
ATOM   4727  HA3 GLY   318      27.623  44.641  20.109  1.00  0.00           H
ATOM   4728  C   GLY   318      28.676  43.888  21.790  1.00  0.00           C
ATOM   4729  O   GLY   318      29.640  43.183  21.527  1.00  0.00           O
ATOM   4730  N   MET   319      28.028  43.694  23.001  1.00  0.00           N
ATOM   4731  H   MET   319      27.378  44.427  23.247  1.00  0.00           H
ATOM   4732  CA  MET   319      28.158  42.555  23.894  1.00  0.00           C
ATOM   4733  HA  MET   319      28.668  41.771  23.334  1.00  0.00           H
ATOM   4734  CB  MET   319      28.864  42.915  25.137  1.00  0.00           C
ATOM   4735  HB2 MET   319      29.662  43.532  24.723  1.00  0.00           H
ATOM   4736  HB3 MET   319      28.243  43.521  25.796  1.00  0.00           H
ATOM   4737  CG  MET   319      29.477  41.807  26.022  1.00  0.00           C
ATOM   4738  HG2 MET   319      28.940  40.862  25.944  1.00  0.00           H
ATOM   4739  HG3 MET   319      30.414  41.499  25.558  1.00  0.00           H
ATOM   4740  SD  MET   319      29.824  42.230  27.814  1.00  0.00           S
ATOM   4741  CE  MET   319      28.289  42.880  28.402  1.00  0.00           C
ATOM   4742  HE1 MET   319      27.414  42.694  27.778  1.00  0.00           H
ATOM   4743  HE2 MET   319      28.106  42.627  29.446  1.00  0.00           H
ATOM   4744  HE3 MET   319      28.330  43.937  28.140  1.00  0.00           H
ATOM   4745  C   MET   319      26.688  42.072  24.398  1.00  0.00           C
ATOM   4746  O   MET   319      25.762  42.901  24.374  1.00  0.00           O
ATOM   4747  N   ARG   320      26.583  40.766  24.593  1.00  0.00           N
ATOM   4748  H   ARG   320      27.333  40.167  24.277  1.00  0.00           H
ATOM   4749  CA  ARG   320      25.521  40.072  25.257  1.00  0.00           C
ATOM   4750  HA  ARG   320      24.744  40.768  25.571  1.00  0.00           H
ATOM   4751  CB  ARG   320      25.035  38.957  24.322  1.00  0.00           C
ATOM   4752  HB2 ARG   320      25.807  38.410  23.782  1.00  0.00           H
ATOM   4753  HB3 ARG   320      24.557  38.226  24.973  1.00  0.00           H
ATOM   4754  CG  ARG   320      23.994  39.363  23.226  1.00  0.00           C
ATOM   4755  HG2 ARG   320      23.447  38.571  22.714  1.00  0.00           H
ATOM   4756  HG3 ARG   320      23.195  39.939  23.691  1.00  0.00           H
ATOM   4757  CD  ARG   320      24.700  40.223  22.179  1.00  0.00           C
ATOM   4758  HD2 ARG   320      23.897  40.472  21.485  1.00  0.00           H
ATOM   4759  HD3 ARG   320      25.148  41.114  22.618  1.00  0.00           H
ATOM   4760  NE  ARG   320      25.792  39.504  21.519  1.00  0.00           N
ATOM   4761  HE  ARG   320      25.953  38.523  21.698  1.00  0.00           H
ATOM   4762  CZ  ARG   320      26.522  39.974  20.522  1.00  0.00           C
ATOM   4763  NH1 ARG   320      26.633  41.200  20.249  1.00  0.00           N
ATOM   4764 HH11 ARG   320      26.971  41.325  19.306  1.00  0.00           H
ATOM   4765 HH12 ARG   320      26.219  41.909  20.838  1.00  0.00           H
ATOM   4766  NH2 ARG   320      27.372  39.173  20.008  1.00  0.00           N
ATOM   4767 HH21 ARG   320      27.507  38.264  20.428  1.00  0.00           H
ATOM   4768 HH22 ARG   320      28.035  39.687  19.447  1.00  0.00           H
ATOM   4769  C   ARG   320      26.122  39.447  26.561  1.00  0.00           C
ATOM   4770  O   ARG   320      27.119  38.724  26.497  1.00  0.00           O
ATOM   4771  N   PRO   321      25.550  39.623  27.748  1.00  0.00           N
ATOM   4772  CD  PRO   321      24.541  40.697  28.016  1.00  0.00           C
ATOM   4773  HD2 PRO   321      23.582  40.505  27.534  1.00  0.00           H
ATOM   4774  HD3 PRO   321      24.957  41.618  27.608  1.00  0.00           H
ATOM   4775  CG  PRO   321      24.686  40.845  29.509  1.00  0.00           C
ATOM   4776  HG2 PRO   321      23.729  40.944  30.023  1.00  0.00           H
ATOM   4777  HG3 PRO   321      25.311  41.725  29.662  1.00  0.00           H
ATOM   4778  CB  PRO   321      25.363  39.599  30.080  1.00  0.00           C
ATOM   4779  HB2 PRO   321      24.692  39.083  30.766  1.00  0.00           H
ATOM   4780  HB3 PRO   321      26.224  39.929  30.662  1.00  0.00           H
ATOM   4781  CA  PRO   321      25.833  38.742  28.919  1.00  0.00           C
ATOM   4782  HA  PRO   321      26.906  38.592  29.030  1.00  0.00           H
ATOM   4783  C   PRO   321      25.049  37.400  28.697  1.00  0.00           C
ATOM   4784  O   PRO   321      23.798  37.427  28.516  1.00  0.00           O
ATOM   4785  N   ASN   322      25.796  36.317  29.006  1.00  0.00           N
ATOM   4786  H   ASN   322      26.803  36.373  29.053  1.00  0.00           H
ATOM   4787  CA  ASN   322      25.205  35.170  29.580  1.00  0.00           C
ATOM   4788  HA  ASN   322      24.336  34.923  28.970  1.00  0.00           H
ATOM   4789  CB  ASN   322      26.148  33.948  29.444  1.00  0.00           C
ATOM   4790  HB2 ASN   322      26.585  33.973  28.445  1.00  0.00           H
ATOM   4791  HB3 ASN   322      26.948  34.046  30.176  1.00  0.00           H
ATOM   4792  CG  ASN   322      25.387  32.506  29.552  1.00  0.00           C
ATOM   4793  OD1 ASN   322      24.400  32.362  30.231  1.00  0.00           O
ATOM   4794  ND2 ASN   322      25.907  31.596  28.831  1.00  0.00           N
ATOM   4795 HD21 ASN   322      25.547  30.683  29.069  1.00  0.00           H
ATOM   4796 HD22 ASN   322      26.915  31.651  28.820  1.00  0.00           H
ATOM   4797  C   ASN   322      24.773  35.503  31.005  1.00  0.00           C
ATOM   4798  O   ASN   322      25.578  35.662  31.864  1.00  0.00           O
ATOM   4799  N   ALA   323      23.421  35.635  31.295  1.00  0.00           N
ATOM   4800  H   ALA   323      22.818  35.574  30.487  1.00  0.00           H
ATOM   4801  CA  ALA   323      22.905  35.683  32.639  1.00  0.00           C
ATOM   4802  HA  ALA   323      23.386  36.461  33.233  1.00  0.00           H
ATOM   4803  CB  ALA   323      21.425  36.210  32.634  1.00  0.00           C
ATOM   4804  HB1 ALA   323      21.487  37.227  32.248  1.00  0.00           H
ATOM   4805  HB2 ALA   323      20.787  35.679  31.926  1.00  0.00           H
ATOM   4806  HB3 ALA   323      20.986  36.102  33.625  1.00  0.00           H
ATOM   4807  C   ALA   323      23.066  34.372  33.422  1.00  0.00           C
ATOM   4808  O   ALA   323      23.176  34.495  34.645  1.00  0.00           O
ATOM   4809  N   LYS   324      23.085  33.216  32.660  1.00  0.00           N
ATOM   4810  H   LYS   324      22.798  33.230  31.692  1.00  0.00           H
ATOM   4811  CA  LYS   324      23.335  31.898  33.317  1.00  0.00           C
ATOM   4812  HA  LYS   324      22.771  31.853  34.249  1.00  0.00           H
ATOM   4813  CB  LYS   324      22.820  30.646  32.629  1.00  0.00           C
ATOM   4814  HB2 LYS   324      21.790  30.788  32.303  1.00  0.00           H
ATOM   4815  HB3 LYS   324      23.512  30.434  31.814  1.00  0.00           H
ATOM   4816  CG  LYS   324      22.677  29.379  33.617  1.00  0.00           C
ATOM   4817  HG2 LYS   324      23.672  28.942  33.693  1.00  0.00           H
ATOM   4818  HG3 LYS   324      22.358  29.707  34.606  1.00  0.00           H
ATOM   4819  CD  LYS   324      21.775  28.222  33.152  1.00  0.00           C
ATOM   4820  HD2 LYS   324      20.765  28.628  33.209  1.00  0.00           H
ATOM   4821  HD3 LYS   324      22.091  28.076  32.119  1.00  0.00           H
ATOM   4822  CE  LYS   324      21.657  26.897  34.005  1.00  0.00           C
ATOM   4823  HE2 LYS   324      22.143  26.070  33.486  1.00  0.00           H
ATOM   4824  HE3 LYS   324      22.185  27.056  34.945  1.00  0.00           H
ATOM   4825  NZ  LYS   324      20.221  26.400  34.188  1.00  0.00           N
ATOM   4826  HZ1 LYS   324      19.661  27.134  34.597  1.00  0.00           H
ATOM   4827  HZ2 LYS   324      19.789  26.216  33.293  1.00  0.00           H
ATOM   4828  HZ3 LYS   324      20.116  25.632  34.835  1.00  0.00           H
ATOM   4829  C   LYS   324      24.745  31.822  33.814  1.00  0.00           C
ATOM   4830  O   LYS   324      24.978  31.961  35.014  1.00  0.00           O
ATOM   4831  N   ASN   325      25.701  31.685  32.882  1.00  0.00           N
ATOM   4832  H   ASN   325      25.440  31.705  31.906  1.00  0.00           H
ATOM   4833  CA  ASN   325      27.002  31.162  33.199  1.00  0.00           C
ATOM   4834  HA  ASN   325      26.823  30.419  33.977  1.00  0.00           H
ATOM   4835  CB  ASN   325      27.385  30.418  31.923  1.00  0.00           C
ATOM   4836  HB2 ASN   325      26.687  29.596  31.768  1.00  0.00           H
ATOM   4837  HB3 ASN   325      27.243  31.024  31.028  1.00  0.00           H
ATOM   4838  CG  ASN   325      28.754  29.700  31.989  1.00  0.00           C
ATOM   4839  OD1 ASN   325      29.061  29.111  32.998  1.00  0.00           O
ATOM   4840  ND2 ASN   325      29.331  29.441  30.836  1.00  0.00           N
ATOM   4841 HD21 ASN   325      30.045  28.728  30.785  1.00  0.00           H
ATOM   4842 HD22 ASN   325      29.151  29.950  29.983  1.00  0.00           H
ATOM   4843  C   ASN   325      27.983  32.243  33.605  1.00  0.00           C
ATOM   4844  O   ASN   325      28.290  33.115  32.768  1.00  0.00           O
ATOM   4845  N   ASN   326      28.204  32.428  34.947  1.00  0.00           N
ATOM   4846  H   ASN   326      28.098  31.688  35.627  1.00  0.00           H
ATOM   4847  CA  ASN   326      28.806  33.596  35.552  1.00  0.00           C
ATOM   4848  HA  ASN   326      28.124  34.423  35.357  1.00  0.00           H
ATOM   4849  CB  ASN   326      28.960  33.195  37.019  1.00  0.00           C
ATOM   4850  HB2 ASN   326      27.969  32.931  37.390  1.00  0.00           H
ATOM   4851  HB3 ASN   326      29.728  32.422  37.006  1.00  0.00           H
ATOM   4852  CG  ASN   326      29.281  34.450  37.860  1.00  0.00           C
ATOM   4853  OD1 ASN   326      29.057  35.599  37.474  1.00  0.00           O
ATOM   4854  ND2 ASN   326      29.884  34.264  39.070  1.00  0.00           N
ATOM   4855 HD21 ASN   326      29.960  35.113  39.612  1.00  0.00           H
ATOM   4856 HD22 ASN   326      30.137  33.347  39.410  1.00  0.00           H
ATOM   4857  C   ASN   326      30.221  33.896  34.929  1.00  0.00           C
ATOM   4858  O   ASN   326      31.132  33.031  34.902  1.00  0.00           O
ATOM   4859  N   ARG   327      30.415  35.162  34.548  1.00  0.00           N
ATOM   4860  H   ARG   327      29.647  35.815  34.596  1.00  0.00           H
ATOM   4861  CA  ARG   327      31.665  35.622  33.909  1.00  0.00           C
ATOM   4862  HA  ARG   327      31.557  36.673  33.641  1.00  0.00           H
ATOM   4863  CB  ARG   327      32.846  35.770  34.860  1.00  0.00           C
ATOM   4864  HB2 ARG   327      33.604  34.999  34.722  1.00  0.00           H
ATOM   4865  HB3 ARG   327      33.475  36.587  34.507  1.00  0.00           H
ATOM   4866  CG  ARG   327      32.469  35.933  36.299  1.00  0.00           C
ATOM   4867  HG2 ARG   327      31.567  36.485  36.564  1.00  0.00           H
ATOM   4868  HG3 ARG   327      32.294  34.941  36.716  1.00  0.00           H
ATOM   4869  CD  ARG   327      33.618  36.518  37.100  1.00  0.00           C
ATOM   4870  HD2 ARG   327      33.673  37.562  36.791  1.00  0.00           H
ATOM   4871  HD3 ARG   327      33.380  36.763  38.135  1.00  0.00           H
ATOM   4872  NE  ARG   327      34.860  35.756  36.935  1.00  0.00           N
ATOM   4873  HE  ARG   327      34.891  34.831  36.531  1.00  0.00           H
ATOM   4874  CZ  ARG   327      36.032  36.066  37.442  1.00  0.00           C
ATOM   4875  NH1 ARG   327      36.212  36.991  38.302  1.00  0.00           N
ATOM   4876 HH11 ARG   327      35.465  37.652  38.460  1.00  0.00           H
ATOM   4877 HH12 ARG   327      37.167  37.128  38.601  1.00  0.00           H
ATOM   4878  NH2 ARG   327      37.056  35.336  37.022  1.00  0.00           N
ATOM   4879 HH21 ARG   327      37.878  35.610  37.541  1.00  0.00           H
ATOM   4880 HH22 ARG   327      37.027  34.502  36.453  1.00  0.00           H
ATOM   4881  C   ARG   327      31.867  35.085  32.460  1.00  0.00           C
ATOM   4882  O   ARG   327      32.853  34.398  32.246  1.00  0.00           O
ATOM   4883  N   ASP   328      30.818  35.200  31.618  1.00  0.00           N
ATOM   4884  H   ASP   328      29.999  35.688  31.950  1.00  0.00           H
ATOM   4885  CA  ASP   328      30.692  34.635  30.256  1.00  0.00           C
ATOM   4886  HA  ASP   328      31.668  34.414  29.823  1.00  0.00           H
ATOM   4887  CB  ASP   328      29.877  33.293  30.210  1.00  0.00           C
ATOM   4888  HB2 ASP   328      30.386  32.552  30.826  1.00  0.00           H
ATOM   4889  HB3 ASP   328      28.849  33.504  30.504  1.00  0.00           H
ATOM   4890  CG  ASP   328      29.727  32.703  28.796  1.00  0.00           C
ATOM   4891  OD1 ASP   328      30.683  32.873  28.001  1.00  0.00           O
ATOM   4892  OD2 ASP   328      28.864  31.854  28.549  1.00  0.00           O
ATOM   4893  C   ASP   328      30.040  35.620  29.268  1.00  0.00           C
ATOM   4894  O   ASP   328      28.848  35.863  29.541  1.00  0.00           O
ATOM   4895  N   LEU   329      30.838  36.310  28.406  1.00  0.00           N
ATOM   4896  H   LEU   329      31.808  36.029  28.406  1.00  0.00           H
ATOM   4897  CA  LEU   329      30.431  37.544  27.684  1.00  0.00           C
ATOM   4898  HA  LEU   329      29.362  37.688  27.841  1.00  0.00           H
ATOM   4899  CB  LEU   329      31.208  38.772  28.244  1.00  0.00           C
ATOM   4900  HB2 LEU   329      32.279  38.635  28.094  1.00  0.00           H
ATOM   4901  HB3 LEU   329      30.869  39.562  27.573  1.00  0.00           H
ATOM   4902  CG  LEU   329      30.872  38.910  29.712  1.00  0.00           C
ATOM   4903  HG  LEU   329      31.123  38.027  30.301  1.00  0.00           H
ATOM   4904  CD1 LEU   329      31.632  40.082  30.310  1.00  0.00           C
ATOM   4905 HD11 LEU   329      31.303  40.976  29.780  1.00  0.00           H
ATOM   4906 HD12 LEU   329      31.292  40.331  31.315  1.00  0.00           H
ATOM   4907 HD13 LEU   329      32.685  39.806  30.242  1.00  0.00           H
ATOM   4908  CD2 LEU   329      29.414  39.331  29.800  1.00  0.00           C
ATOM   4909 HD21 LEU   329      28.774  38.520  30.148  1.00  0.00           H
ATOM   4910 HD22 LEU   329      29.353  40.134  30.535  1.00  0.00           H
ATOM   4911 HD23 LEU   329      28.968  39.595  28.841  1.00  0.00           H
ATOM   4912  C   LEU   329      30.723  37.420  26.228  1.00  0.00           C
ATOM   4913  O   LEU   329      31.837  37.477  25.770  1.00  0.00           O
ATOM   4914  N   ASP   330      29.626  37.475  25.455  1.00  0.00           N
ATOM   4915  H   ASP   330      28.847  37.996  25.831  1.00  0.00           H
ATOM   4916  CA  ASP   330      29.726  37.392  24.032  1.00  0.00           C
ATOM   4917  HA  ASP   330      30.626  36.824  23.794  1.00  0.00           H
ATOM   4918  CB  ASP   330      28.562  36.614  23.429  1.00  0.00           C
ATOM   4919  HB2 ASP   330      28.740  35.553  23.601  1.00  0.00           H
ATOM   4920  HB3 ASP   330      27.672  36.730  24.048  1.00  0.00           H
ATOM   4921  CG  ASP   330      28.183  36.803  22.020  1.00  0.00           C
ATOM   4922  OD1 ASP   330      29.079  37.145  21.185  1.00  0.00           O
ATOM   4923  OD2 ASP   330      26.993  36.467  21.682  1.00  0.00           O
ATOM   4924  C   ASP   330      29.798  38.791  23.320  1.00  0.00           C
ATOM   4925  O   ASP   330      28.767  39.450  23.357  1.00  0.00           O
ATOM   4926  N   PHE   331      30.855  39.032  22.490  1.00  0.00           N
ATOM   4927  H   PHE   331      31.363  38.197  22.237  1.00  0.00           H
ATOM   4928  CA  PHE   331      31.308  40.242  21.901  1.00  0.00           C
ATOM   4929  HA  PHE   331      30.608  40.986  22.280  1.00  0.00           H
ATOM   4930  CB  PHE   331      32.747  40.693  22.373  1.00  0.00           C
ATOM   4931  HB2 PHE   331      33.335  39.775  22.382  1.00  0.00           H
ATOM   4932  HB3 PHE   331      33.203  41.365  21.646  1.00  0.00           H
ATOM   4933  CG  PHE   331      32.664  41.183  23.811  1.00  0.00           C
ATOM   4934  CD1 PHE   331      32.294  42.523  24.102  1.00  0.00           C
ATOM   4935  HD1 PHE   331      32.122  43.206  23.283  1.00  0.00           H
ATOM   4936  CE1 PHE   331      32.410  43.159  25.332  1.00  0.00           C
ATOM   4937  HE1 PHE   331      32.125  44.191  25.473  1.00  0.00           H
ATOM   4938  CZ  PHE   331      32.851  42.353  26.376  1.00  0.00           C
ATOM   4939  HZ  PHE   331      32.890  42.807  27.356  1.00  0.00           H
ATOM   4940  CE2 PHE   331      33.152  40.962  26.207  1.00  0.00           C
ATOM   4941  HE2 PHE   331      33.299  40.328  27.069  1.00  0.00           H
ATOM   4942  CD2 PHE   331      33.138  40.396  24.910  1.00  0.00           C
ATOM   4943  HD2 PHE   331      33.347  39.342  24.801  1.00  0.00           H
ATOM   4944  C   PHE   331      31.242  40.249  20.365  1.00  0.00           C
ATOM   4945  O   PHE   331      31.599  39.264  19.719  1.00  0.00           O
ATOM   4946  N   THR   332      31.023  41.416  19.777  1.00  0.00           N
ATOM   4947  H   THR   332      30.588  42.174  20.284  1.00  0.00           H
ATOM   4948  CA  THR   332      31.003  41.560  18.366  1.00  0.00           C
ATOM   4949  HA  THR   332      31.793  40.942  17.939  1.00  0.00           H
ATOM   4950  CB  THR   332      29.605  41.226  17.720  1.00  0.00           C
ATOM   4951  HB  THR   332      28.840  41.890  18.125  1.00  0.00           H
ATOM   4952  CG2 THR   332      29.860  41.297  16.220  1.00  0.00           C
ATOM   4953 HG21 THR   332      30.768  40.820  15.850  1.00  0.00           H
ATOM   4954 HG22 THR   332      29.039  40.811  15.694  1.00  0.00           H
ATOM   4955 HG23 THR   332      29.921  42.352  15.951  1.00  0.00           H
ATOM   4956  OG1 THR   332      29.118  39.988  18.057  1.00  0.00           O
ATOM   4957  HG1 THR   332      29.672  39.256  17.778  1.00  0.00           H
ATOM   4958  C   THR   332      31.455  42.931  17.966  1.00  0.00           C
ATOM   4959  O   THR   332      30.880  43.955  18.366  1.00  0.00           O
ATOM   4960  N   ILE   333      32.533  42.942  17.266  1.00  0.00           N
ATOM   4961  H   ILE   333      32.935  42.040  17.053  1.00  0.00           H
ATOM   4962  CA  ILE   333      33.174  44.323  16.879  1.00  0.00           C
ATOM   4963  HA  ILE   333      32.713  45.167  17.392  1.00  0.00           H
ATOM   4964  CB  ILE   333      34.644  44.346  17.282  1.00  0.00           C
ATOM   4965  HB  ILE   333      35.221  43.650  16.673  1.00  0.00           H
ATOM   4966  CG2 ILE   333      35.244  45.752  17.176  1.00  0.00           C
ATOM   4967 HG21 ILE   333      35.096  46.278  16.233  1.00  0.00           H
ATOM   4968 HG22 ILE   333      35.014  46.404  18.019  1.00  0.00           H
ATOM   4969 HG23 ILE   333      36.326  45.742  17.309  1.00  0.00           H
ATOM   4970  CG1 ILE   333      34.726  43.999  18.811  1.00  0.00           C
ATOM   4971 HG12 ILE   333      35.748  44.281  19.063  1.00  0.00           H
ATOM   4972 HG13 ILE   333      33.959  44.426  19.458  1.00  0.00           H
ATOM   4973  CD1 ILE   333      34.910  42.565  19.150  1.00  0.00           C
ATOM   4974 HD11 ILE   333      33.921  42.110  19.206  1.00  0.00           H
ATOM   4975 HD12 ILE   333      35.556  42.086  18.415  1.00  0.00           H
ATOM   4976 HD13 ILE   333      35.498  42.476  20.064  1.00  0.00           H
ATOM   4977  C   ILE   333      32.953  44.465  15.382  1.00  0.00           C
ATOM   4978  O   ILE   333      33.786  43.921  14.622  1.00  0.00           O
ATOM   4979  N   ASP   334      32.038  45.242  14.778  1.00  0.00           N
ATOM   4980  H   ASP   334      31.452  45.816  15.368  1.00  0.00           H
ATOM   4981  CA  ASP   334      32.129  45.625  13.352  1.00  0.00           C
ATOM   4982  HA  ASP   334      32.555  44.776  12.817  1.00  0.00           H
ATOM   4983  CB  ASP   334      30.792  46.114  12.802  1.00  0.00           C
ATOM   4984  HB2 ASP   334      30.281  46.792  13.485  1.00  0.00           H
ATOM   4985  HB3 ASP   334      30.857  46.787  11.947  1.00  0.00           H
ATOM   4986  CG  ASP   334      29.776  44.981  12.536  1.00  0.00           C
ATOM   4987  OD1 ASP   334      28.574  45.322  12.565  1.00  0.00           O
ATOM   4988  OD2 ASP   334      30.252  43.845  12.422  1.00  0.00           O
ATOM   4989  C   ASP   334      33.173  46.763  13.271  1.00  0.00           C
ATOM   4990  O   ASP   334      33.122  47.751  14.003  1.00  0.00           O
ATOM   4991  N   LEU   335      34.047  46.748  12.281  1.00  0.00           N
ATOM   4992  H   LEU   335      33.908  46.121  11.502  1.00  0.00           H
ATOM   4993  CA  LEU   335      35.015  47.801  12.040  1.00  0.00           C
ATOM   4994  HA  LEU   335      34.678  48.790  12.350  1.00  0.00           H
ATOM   4995  CB  LEU   335      36.333  47.620  12.785  1.00  0.00           C
ATOM   4996  HB2 LEU   335      36.070  47.222  13.765  1.00  0.00           H
ATOM   4997  HB3 LEU   335      36.863  46.777  12.341  1.00  0.00           H
ATOM   4998  CG  LEU   335      37.161  48.915  12.935  1.00  0.00           C
ATOM   4999  HG  LEU   335      36.479  49.749  13.101  1.00  0.00           H
ATOM   5000  CD1 LEU   335      38.030  48.868  14.212  1.00  0.00           C
ATOM   5001 HD11 LEU   335      38.948  48.306  14.043  1.00  0.00           H
ATOM   5002 HD12 LEU   335      38.124  49.896  14.560  1.00  0.00           H
ATOM   5003 HD13 LEU   335      37.435  48.254  14.889  1.00  0.00           H
ATOM   5004  CD2 LEU   335      38.123  49.102  11.716  1.00  0.00           C
ATOM   5005 HD21 LEU   335      39.099  49.433  12.071  1.00  0.00           H
ATOM   5006 HD22 LEU   335      38.317  48.154  11.213  1.00  0.00           H
ATOM   5007 HD23 LEU   335      37.629  49.803  11.043  1.00  0.00           H
ATOM   5008  C   LEU   335      35.234  48.015  10.519  1.00  0.00           C
ATOM   5009  O   LEU   335      35.302  47.029   9.772  1.00  0.00           O
ATOM   5010  N   ASP   336      35.308  49.234  10.020  1.00  0.00           N
ATOM   5011  H   ASP   336      35.127  50.038  10.605  1.00  0.00           H
ATOM   5012  CA  ASP   336      35.240  49.727   8.686  1.00  0.00           C
ATOM   5013  HA  ASP   336      35.624  48.941   8.036  1.00  0.00           H
ATOM   5014  CB  ASP   336      33.809  50.072   8.358  1.00  0.00           C
ATOM   5015  HB2 ASP   336      33.378  49.077   8.245  1.00  0.00           H
ATOM   5016  HB3 ASP   336      33.244  50.430   9.218  1.00  0.00           H
ATOM   5017  CG  ASP   336      33.510  50.886   7.107  1.00  0.00           C
ATOM   5018  OD1 ASP   336      34.089  50.658   6.013  1.00  0.00           O
ATOM   5019  OD2 ASP   336      32.747  51.880   7.078  1.00  0.00           O
ATOM   5020  C   ASP   336      36.131  50.945   8.539  1.00  0.00           C
ATOM   5021  O   ASP   336      36.357  51.617   9.504  1.00  0.00           O
ATOM   5022  N   PHE   337      36.559  51.331   7.338  1.00  0.00           N
ATOM   5023  H   PHE   337      36.155  50.911   6.513  1.00  0.00           H
ATOM   5024  CA  PHE   337      37.200  52.596   7.009  1.00  0.00           C
ATOM   5025  HA  PHE   337      37.358  53.120   7.951  1.00  0.00           H
ATOM   5026  CB  PHE   337      38.526  52.197   6.338  1.00  0.00           C
ATOM   5027  HB2 PHE   337      38.904  51.279   6.788  1.00  0.00           H
ATOM   5028  HB3 PHE   337      38.464  52.147   5.250  1.00  0.00           H
ATOM   5029  CG  PHE   337      39.647  53.225   6.728  1.00  0.00           C
ATOM   5030  CD1 PHE   337      40.097  54.263   5.884  1.00  0.00           C
ATOM   5031  HD1 PHE   337      39.724  54.432   4.885  1.00  0.00           H
ATOM   5032  CE1 PHE   337      40.906  55.321   6.405  1.00  0.00           C
ATOM   5033  HE1 PHE   337      41.097  56.194   5.798  1.00  0.00           H
ATOM   5034  CZ  PHE   337      41.429  55.163   7.752  1.00  0.00           C
ATOM   5035  HZ  PHE   337      42.102  55.964   8.021  1.00  0.00           H
ATOM   5036  CE2 PHE   337      41.281  53.923   8.422  1.00  0.00           C
ATOM   5037  HE2 PHE   337      41.885  53.626   9.266  1.00  0.00           H
ATOM   5038  CD2 PHE   337      40.363  53.033   7.943  1.00  0.00           C
ATOM   5039  HD2 PHE   337      40.109  52.181   8.557  1.00  0.00           H
ATOM   5040  C   PHE   337      36.330  53.639   6.273  1.00  0.00           C
ATOM   5041  O   PHE   337      35.384  53.310   5.585  1.00  0.00           O
ATOM   5042  N   LYS   338      36.961  54.782   6.037  1.00  0.00           N
ATOM   5043  H   LYS   338      37.817  54.988   6.534  1.00  0.00           H
ATOM   5044  CA  LYS   338      36.548  55.763   4.983  1.00  0.00           C
[truncated: 28,908 more chars]
