# Supplementary material for: Naturally occurring cancer-associated mutations disrupt oligomerization and activity of protein arginine methyltransferase 1 (PRMT1)
Source: J Biol Chem. 2021 Oct 22;297(5):101336. doi: 10.1016/j.jbc.2021.101336 (PMC8592882; doi:10.1016/j.jbc.2021.101336)
Supplement: Supplemental data [file mmc2.zip › Y202N-3.pdb]

HELIX    1   1 MET     29  GLY     43  1                                  15
HELIX    2   2 HID     45  LEU     49  1                                   5
HELIX    3   3 VAL     53  HIE     67  1                                  15
HELIX    4   4 ILE     83  LYS     90  1                                   8
HELIX    5   5 SER    103  ALA    114  1                                  12
HELIX    6   6 LEU    156  TRP    166  1                                  11
HELIX    7   7 TYR    190  ASN    202  1                                  13
HELIX    8   8 PRO    224  GLN    226  1                                   3
HELIX    9   9 GLY    339  LEU    341  1                                   3
SHEET    1   1 1 VAL    73  VAL    77  0
SHEET    2   2 1 LYS    95  GLU   100  0
SHEET    3   3 1 VAL   121  LYS   125  0
SHEET    4   4 1 ILE   140  ILE   142  0
SHEET    5   5 1 LEU   172  PHE   174  0
SHEET    6   6 1 ARG   177  ILE   185  0
SHEET    7   7 1 LEU   218  ASP   220  0
SHEET    8   8 1 ALA   231  ASP   238  0
SHEET    9   9 1 PHE   249  GLN   256  0
SHEET   10  10 1 ASP   261  VAL   263  0
SHEET   11  11 1 ALA   265  GLU   273  0
SHEET   12  12 1 GLY   282  SER   284  0
SHEET   13  13 1 GLN   296  TYR   300  0
SHEET   14  14 1 LEU   305  VAL   307  0
SHEET   15  15 1 GLU   312  ARG   320  0
SHEET   16  16 1 LEU   329  PHE   337  0
SHEET   17  17 1 SER   345  MET   352  0
CRYST1   71.822   91.816   70.817  90.00  90.00  90.00               1
ATOM      1  N   ALA    26      30.448  46.864  56.164  1.00  0.00           N
ATOM      2  H1  ALA    26      30.165  46.507  55.263  1.00  0.00           H
ATOM      3  H2  ALA    26      30.091  46.161  56.795  1.00  0.00           H
ATOM      4  H3  ALA    26      31.430  46.993  56.362  1.00  0.00           H
ATOM      5  CA  ALA    26      29.811  48.118  56.422  1.00  0.00           C
ATOM      6  HA  ALA    26      28.849  48.237  55.924  1.00  0.00           H
ATOM      7  CB  ALA    26      29.582  48.421  57.922  1.00  0.00           C
ATOM      8  HB1 ALA    26      28.786  47.770  58.283  1.00  0.00           H
ATOM      9  HB2 ALA    26      30.398  48.210  58.613  1.00  0.00           H
ATOM     10  HB3 ALA    26      29.253  49.436  58.143  1.00  0.00           H
ATOM     11  C   ALA    26      30.638  49.243  55.826  1.00  0.00           C
ATOM     12  O   ALA    26      31.863  49.351  55.951  1.00  0.00           O
ATOM     13  N   GLU    27      29.990  50.091  55.018  1.00  0.00           N
ATOM     14  H   GLU    27      28.986  50.197  55.022  1.00  0.00           H
ATOM     15  CA  GLU    27      30.699  51.097  54.195  1.00  0.00           C
ATOM     16  HA  GLU    27      31.725  50.790  53.992  1.00  0.00           H
ATOM     17  CB  GLU    27      29.969  51.321  52.842  1.00  0.00           C
ATOM     18  HB2 GLU    27      30.488  51.989  52.154  1.00  0.00           H
ATOM     19  HB3 GLU    27      29.936  50.356  52.337  1.00  0.00           H
ATOM     20  CG  GLU    27      28.434  51.741  52.990  1.00  0.00           C
ATOM     21  HG2 GLU    27      28.275  51.987  54.039  1.00  0.00           H
ATOM     22  HG3 GLU    27      28.308  52.619  52.357  1.00  0.00           H
ATOM     23  CD  GLU    27      27.481  50.682  52.584  1.00  0.00           C
ATOM     24  OE1 GLU    27      26.666  50.889  51.638  1.00  0.00           O
ATOM     25  OE2 GLU    27      27.445  49.681  53.340  1.00  0.00           O
ATOM     26  C   GLU    27      30.753  52.497  54.952  1.00  0.00           C
ATOM     27  O   GLU    27      30.126  52.709  55.954  1.00  0.00           O
ATOM     28  N   ASP    28      31.658  53.315  54.525  1.00  0.00           N
ATOM     29  H   ASP    28      32.391  52.945  53.937  1.00  0.00           H
ATOM     30  CA  ASP    28      31.490  54.729  54.699  1.00  0.00           C
ATOM     31  HA  ASP    28      31.155  55.039  55.689  1.00  0.00           H
ATOM     32  CB  ASP    28      32.853  55.320  54.552  1.00  0.00           C
ATOM     33  HB2 ASP    28      33.732  55.068  55.145  1.00  0.00           H
ATOM     34  HB3 ASP    28      33.173  55.139  53.526  1.00  0.00           H
ATOM     35  CG  ASP    28      32.663  56.847  54.623  1.00  0.00           C
ATOM     36  OD1 ASP    28      31.682  57.338  55.264  1.00  0.00           O
ATOM     37  OD2 ASP    28      33.194  57.581  53.719  1.00  0.00           O
ATOM     38  C   ASP    28      30.519  55.218  53.676  1.00  0.00           C
ATOM     39  O   ASP    28      30.799  55.364  52.497  1.00  0.00           O
ATOM     40  N   MET    29      29.264  55.451  54.146  1.00  0.00           N
ATOM     41  H   MET    29      29.027  55.132  55.075  1.00  0.00           H
ATOM     42  CA  MET    29      28.179  56.094  53.400  1.00  0.00           C
ATOM     43  HA  MET    29      28.031  55.549  52.467  1.00  0.00           H
ATOM     44  CB  MET    29      26.848  55.848  54.023  1.00  0.00           C
ATOM     45  HB2 MET    29      26.858  54.887  54.537  1.00  0.00           H
ATOM     46  HB3 MET    29      26.677  56.671  54.717  1.00  0.00           H
ATOM     47  CG  MET    29      25.604  55.931  53.076  1.00  0.00           C
ATOM     48  HG2 MET    29      24.768  55.957  53.775  1.00  0.00           H
ATOM     49  HG3 MET    29      25.607  56.904  52.585  1.00  0.00           H
ATOM     50  SD  MET    29      25.506  54.689  51.837  1.00  0.00           S
ATOM     51  CE  MET    29      24.279  55.515  50.839  1.00  0.00           C
ATOM     52  HE1 MET    29      23.440  55.879  51.432  1.00  0.00           H
ATOM     53  HE2 MET    29      24.642  56.434  50.379  1.00  0.00           H
ATOM     54  HE3 MET    29      23.834  54.910  50.050  1.00  0.00           H
ATOM     55  C   MET    29      28.471  57.510  52.956  1.00  0.00           C
ATOM     56  O   MET    29      27.786  57.953  52.062  1.00  0.00           O
ATOM     57  N   THR    30      29.603  58.131  53.331  1.00  0.00           N
ATOM     58  H   THR    30      30.074  57.797  54.161  1.00  0.00           H
ATOM     59  CA  THR    30      30.025  59.400  52.690  1.00  0.00           C
ATOM     60  HA  THR    30      29.192  60.090  52.555  1.00  0.00           H
ATOM     61  CB  THR    30      31.121  60.218  53.387  1.00  0.00           C
ATOM     62  HB  THR    30      32.024  60.152  52.780  1.00  0.00           H
ATOM     63  CG2 THR    30      30.800  61.698  53.334  1.00  0.00           C
ATOM     64 HG21 THR    30      29.816  61.978  53.710  1.00  0.00           H
ATOM     65 HG22 THR    30      31.574  62.233  53.886  1.00  0.00           H
ATOM     66 HG23 THR    30      30.913  61.911  52.271  1.00  0.00           H
ATOM     67  OG1 THR    30      31.332  59.862  54.768  1.00  0.00           O
ATOM     68  HG1 THR    30      31.758  59.003  54.713  1.00  0.00           H
ATOM     69  C   THR    30      30.669  59.016  51.348  1.00  0.00           C
ATOM     70  O   THR    30      30.269  59.557  50.269  1.00  0.00           O
ATOM     71  N   SER    31      31.595  58.101  51.295  1.00  0.00           N
ATOM     72  H   SER    31      32.011  57.733  52.138  1.00  0.00           H
ATOM     73  CA  SER    31      32.298  57.758  50.057  1.00  0.00           C
ATOM     74  HA  SER    31      32.600  58.602  49.437  1.00  0.00           H
ATOM     75  CB  SER    31      33.521  56.785  50.261  1.00  0.00           C
ATOM     76  HB2 SER    31      33.073  55.859  50.623  1.00  0.00           H
ATOM     77  HB3 SER    31      33.839  56.518  49.254  1.00  0.00           H
ATOM     78  OG  SER    31      34.478  57.324  51.161  1.00  0.00           O
ATOM     79  HG  SER    31      33.979  57.554  51.948  1.00  0.00           H
ATOM     80  C   SER    31      31.311  57.100  49.150  1.00  0.00           C
ATOM     81  O   SER    31      31.331  57.439  47.934  1.00  0.00           O
ATOM     82  N   LYS    32      30.414  56.255  49.676  1.00  0.00           N
ATOM     83  H   LYS    32      30.451  56.026  50.659  1.00  0.00           H
ATOM     84  CA  LYS    32      29.468  55.496  48.843  1.00  0.00           C
ATOM     85  HA  LYS    32      30.032  55.207  47.957  1.00  0.00           H
ATOM     86  CB  LYS    32      29.029  54.258  49.582  1.00  0.00           C
ATOM     87  HB2 LYS    32      29.894  53.611  49.728  1.00  0.00           H
ATOM     88  HB3 LYS    32      28.581  54.400  50.565  1.00  0.00           H
ATOM     89  CG  LYS    32      28.040  53.359  48.815  1.00  0.00           C
ATOM     90  HG2 LYS    32      27.033  53.668  49.096  1.00  0.00           H
ATOM     91  HG3 LYS    32      28.138  53.532  47.743  1.00  0.00           H
ATOM     92  CD  LYS    32      28.418  51.887  49.040  1.00  0.00           C
ATOM     93  HD2 LYS    32      29.240  51.636  48.369  1.00  0.00           H
ATOM     94  HD3 LYS    32      28.684  51.635  50.066  1.00  0.00           H
ATOM     95  CE  LYS    32      27.176  51.086  48.785  1.00  0.00           C
ATOM     96  HE2 LYS    32      26.446  51.311  49.563  1.00  0.00           H
ATOM     97  HE3 LYS    32      26.738  51.243  47.799  1.00  0.00           H
ATOM     98  NZ  LYS    32      27.525  49.661  48.994  1.00  0.00           N
ATOM     99  HZ1 LYS    32      26.790  49.053  49.325  1.00  0.00           H
ATOM    100  HZ2 LYS    32      27.747  49.150  48.151  1.00  0.00           H
ATOM    101  HZ3 LYS    32      28.296  49.545  49.636  1.00  0.00           H
ATOM    102  C   LYS    32      28.303  56.404  48.368  1.00  0.00           C
ATOM    103  O   LYS    32      27.926  56.231  47.201  1.00  0.00           O
ATOM    104  N   ASP    33      27.838  57.437  49.107  1.00  0.00           N
ATOM    105  H   ASP    33      28.239  57.505  50.032  1.00  0.00           H
ATOM    106  CA  ASP    33      27.018  58.533  48.574  1.00  0.00           C
ATOM    107  HA  ASP    33      26.144  58.042  48.146  1.00  0.00           H
ATOM    108  CB  ASP    33      26.652  59.509  49.684  1.00  0.00           C
ATOM    109  HB2 ASP    33      26.302  58.908  50.523  1.00  0.00           H
ATOM    110  HB3 ASP    33      27.474  60.102  50.086  1.00  0.00           H
ATOM    111  CG  ASP    33      25.474  60.371  49.194  1.00  0.00           C
ATOM    112  OD1 ASP    33      24.324  59.978  49.344  1.00  0.00           O
ATOM    113  OD2 ASP    33      25.828  61.514  48.780  1.00  0.00           O
ATOM    114  C   ASP    33      27.610  59.296  47.357  1.00  0.00           C
ATOM    115  O   ASP    33      26.956  59.517  46.304  1.00  0.00           O
ATOM    116  N   TYR    34      28.861  59.801  47.464  1.00  0.00           N
ATOM    117  H   TYR    34      29.306  59.646  48.358  1.00  0.00           H
ATOM    118  CA  TYR    34      29.610  60.423  46.413  1.00  0.00           C
ATOM    119  HA  TYR    34      29.094  61.330  46.099  1.00  0.00           H
ATOM    120  CB  TYR    34      30.973  60.938  46.914  1.00  0.00           C
ATOM    121  HB2 TYR    34      30.767  61.348  47.903  1.00  0.00           H
ATOM    122  HB3 TYR    34      31.723  60.151  46.994  1.00  0.00           H
ATOM    123  CG  TYR    34      31.640  62.021  46.036  1.00  0.00           C
ATOM    124  CD1 TYR    34      32.420  61.609  44.978  1.00  0.00           C
ATOM    125  HD1 TYR    34      32.475  60.571  44.686  1.00  0.00           H
ATOM    126  CE1 TYR    34      33.167  62.623  44.329  1.00  0.00           C
ATOM    127  HE1 TYR    34      33.925  62.476  43.574  1.00  0.00           H
ATOM    128  CZ  TYR    34      33.325  63.882  44.936  1.00  0.00           C
ATOM    129  OH  TYR    34      34.119  64.837  44.330  1.00  0.00           O
ATOM    130  HH  TYR    34      33.797  65.734  44.448  1.00  0.00           H
ATOM    131  CE2 TYR    34      32.291  64.313  45.826  1.00  0.00           C
ATOM    132  HE2 TYR    34      32.254  65.366  46.063  1.00  0.00           H
ATOM    133  CD2 TYR    34      31.382  63.365  46.332  1.00  0.00           C
ATOM    134  HD2 TYR    34      30.672  63.601  47.111  1.00  0.00           H
ATOM    135  C   TYR    34      29.874  59.558  45.180  1.00  0.00           C
ATOM    136  O   TYR    34      29.922  60.096  44.058  1.00  0.00           O
ATOM    137  N   TYR    35      29.929  58.199  45.269  1.00  0.00           N
ATOM    138  H   TYR    35      30.188  57.865  46.187  1.00  0.00           H
ATOM    139  CA  TYR    35      29.944  57.246  44.160  1.00  0.00           C
ATOM    140  HA  TYR    35      30.719  57.625  43.495  1.00  0.00           H
ATOM    141  CB  TYR    35      30.404  55.942  44.781  1.00  0.00           C
ATOM    142  HB2 TYR    35      31.491  56.005  44.738  1.00  0.00           H
ATOM    143  HB3 TYR    35      30.149  55.763  45.825  1.00  0.00           H
ATOM    144  CG  TYR    35      29.896  54.644  44.138  1.00  0.00           C
ATOM    145  CD1 TYR    35      28.725  54.016  44.597  1.00  0.00           C
ATOM    146  HD1 TYR    35      28.123  54.502  45.350  1.00  0.00           H
ATOM    147  CE1 TYR    35      28.613  52.632  44.424  1.00  0.00           C
ATOM    148  HE1 TYR    35      27.758  52.114  44.834  1.00  0.00           H
ATOM    149  CZ  TYR    35      29.616  51.906  43.796  1.00  0.00           C
ATOM    150  OH  TYR    35      29.632  50.560  43.949  1.00  0.00           O
ATOM    151  HH  TYR    35      30.323  50.159  43.416  1.00  0.00           H
ATOM    152  CE2 TYR    35      30.688  52.515  43.104  1.00  0.00           C
ATOM    153  HE2 TYR    35      31.509  51.974  42.658  1.00  0.00           H
ATOM    154  CD2 TYR    35      30.783  53.920  43.272  1.00  0.00           C
ATOM    155  HD2 TYR    35      31.658  54.342  42.799  1.00  0.00           H
ATOM    156  C   TYR    35      28.630  57.199  43.493  1.00  0.00           C
ATOM    157  O   TYR    35      28.659  57.344  42.261  1.00  0.00           O
ATOM    158  N   PHE    36      27.475  57.148  44.205  1.00  0.00           N
ATOM    159  H   PHE    36      27.551  57.102  45.212  1.00  0.00           H
ATOM    160  CA  PHE    36      26.173  57.250  43.541  1.00  0.00           C
ATOM    161  HA  PHE    36      26.182  56.488  42.761  1.00  0.00           H
ATOM    162  CB  PHE    36      25.041  56.955  44.536  1.00  0.00           C
ATOM    163  HB2 PHE    36      24.963  57.717  45.311  1.00  0.00           H
ATOM    164  HB3 PHE    36      24.083  57.147  44.053  1.00  0.00           H
ATOM    165  CG  PHE    36      25.018  55.552  45.116  1.00  0.00           C
ATOM    166  CD1 PHE    36      24.897  55.338  46.502  1.00  0.00           C
ATOM    167  HD1 PHE    36      24.595  56.130  47.172  1.00  0.00           H
ATOM    168  CE1 PHE    36      24.963  54.008  47.095  1.00  0.00           C
ATOM    169  HE1 PHE    36      24.902  53.883  48.166  1.00  0.00           H
ATOM    170  CZ  PHE    36      25.065  52.880  46.262  1.00  0.00           C
ATOM    171  HZ  PHE    36      24.699  51.917  46.587  1.00  0.00           H
ATOM    172  CE2 PHE    36      25.210  53.149  44.888  1.00  0.00           C
ATOM    173  HE2 PHE    36      25.276  52.411  44.101  1.00  0.00           H
ATOM    174  CD2 PHE    36      25.221  54.429  44.311  1.00  0.00           C
ATOM    175  HD2 PHE    36      25.439  54.538  43.259  1.00  0.00           H
ATOM    176  C   PHE    36      25.942  58.541  42.826  1.00  0.00           C
ATOM    177  O   PHE    36      25.248  58.590  41.789  1.00  0.00           O
ATOM    178  N   ASP    37      26.349  59.638  43.378  1.00  0.00           N
ATOM    179  H   ASP    37      26.778  59.634  44.292  1.00  0.00           H
ATOM    180  CA  ASP    37      26.282  61.010  42.849  1.00  0.00           C
ATOM    181  HA  ASP    37      25.304  61.139  42.385  1.00  0.00           H
ATOM    182  CB  ASP    37      26.455  62.039  43.930  1.00  0.00           C
ATOM    183  HB2 ASP    37      25.610  62.018  44.619  1.00  0.00           H
ATOM    184  HB3 ASP    37      27.349  61.702  44.454  1.00  0.00           H
ATOM    185  CG  ASP    37      26.764  63.436  43.332  1.00  0.00           C
ATOM    186  OD1 ASP    37      27.958  63.787  43.308  1.00  0.00           O
ATOM    187  OD2 ASP    37      25.732  64.092  43.100  1.00  0.00           O
ATOM    188  C   ASP    37      27.218  61.192  41.534  1.00  0.00           C
ATOM    189  O   ASP    37      26.790  61.807  40.498  1.00  0.00           O
ATOM    190  N   SER    38      28.443  60.614  41.664  1.00  0.00           N
ATOM    191  H   SER    38      28.830  60.679  42.595  1.00  0.00           H
ATOM    192  CA  SER    38      29.296  60.507  40.541  1.00  0.00           C
ATOM    193  HA  SER    38      29.611  61.482  40.170  1.00  0.00           H
ATOM    194  CB  SER    38      30.568  59.695  40.842  1.00  0.00           C
ATOM    195  HB2 SER    38      30.320  58.730  41.283  1.00  0.00           H
ATOM    196  HB3 SER    38      30.969  59.489  39.850  1.00  0.00           H
ATOM    197  OG  SER    38      31.517  60.308  41.678  1.00  0.00           O
ATOM    198  HG  SER    38      31.051  60.670  42.435  1.00  0.00           H
ATOM    199  C   SER    38      28.518  59.876  39.343  1.00  0.00           C
ATOM    200  O   SER    38      28.526  60.401  38.225  1.00  0.00           O
ATOM    201  N   TYR    39      27.904  58.670  39.483  1.00  0.00           N
ATOM    202  H   TYR    39      27.912  58.234  40.394  1.00  0.00           H
ATOM    203  CA  TYR    39      27.111  57.958  38.471  1.00  0.00           C
ATOM    204  HA  TYR    39      27.741  57.807  37.595  1.00  0.00           H
ATOM    205  CB  TYR    39      26.689  56.623  39.033  1.00  0.00           C
ATOM    206  HB2 TYR    39      26.165  56.861  39.958  1.00  0.00           H
ATOM    207  HB3 TYR    39      26.047  56.151  38.290  1.00  0.00           H
ATOM    208  CG  TYR    39      27.729  55.545  39.308  1.00  0.00           C
ATOM    209  CD1 TYR    39      28.635  55.164  38.328  1.00  0.00           C
ATOM    210  HD1 TYR    39      28.522  55.513  37.312  1.00  0.00           H
ATOM    211  CE1 TYR    39      29.493  54.100  38.575  1.00  0.00           C
ATOM    212  HE1 TYR    39      30.364  53.905  37.967  1.00  0.00           H
ATOM    213  CZ  TYR    39      29.271  53.260  39.676  1.00  0.00           C
ATOM    214  OH  TYR    39      30.029  52.146  39.819  1.00  0.00           O
ATOM    215  HH  TYR    39      30.744  52.219  39.182  1.00  0.00           H
ATOM    216  CE2 TYR    39      28.425  53.656  40.700  1.00  0.00           C
ATOM    217  HE2 TYR    39      28.267  53.054  41.582  1.00  0.00           H
ATOM    218  CD2 TYR    39      27.621  54.810  40.496  1.00  0.00           C
ATOM    219  HD2 TYR    39      26.975  55.204  41.266  1.00  0.00           H
ATOM    220  C   TYR    39      25.934  58.809  37.973  1.00  0.00           C
ATOM    221  O   TYR    39      25.771  58.856  36.729  1.00  0.00           O
ATOM    222  N   ALA    40      25.311  59.579  38.884  1.00  0.00           N
ATOM    223  H   ALA    40      25.543  59.448  39.858  1.00  0.00           H
ATOM    224  CA  ALA    40      24.213  60.524  38.595  1.00  0.00           C
ATOM    225  HA  ALA    40      23.517  59.973  37.962  1.00  0.00           H
ATOM    226  CB  ALA    40      23.643  60.860  39.932  1.00  0.00           C
ATOM    227  HB1 ALA    40      22.742  61.468  39.848  1.00  0.00           H
ATOM    228  HB2 ALA    40      23.329  60.066  40.609  1.00  0.00           H
ATOM    229  HB3 ALA    40      24.387  61.450  40.466  1.00  0.00           H
ATOM    230  C   ALA    40      24.704  61.779  37.737  1.00  0.00           C
ATOM    231  O   ALA    40      23.990  62.417  36.952  1.00  0.00           O
ATOM    232  N   HIE    41      25.959  62.251  37.812  1.00  0.00           N
ATOM    233  H   HIE    41      26.537  61.887  38.556  1.00  0.00           H
ATOM    234  CA  HIE    41      26.576  63.261  36.940  1.00  0.00           C
ATOM    235  HA  HIE    41      25.880  64.048  36.650  1.00  0.00           H
ATOM    236  CB  HIE    41      27.839  63.816  37.658  1.00  0.00           C
ATOM    237  HB2 HIE    41      27.539  63.872  38.704  1.00  0.00           H
ATOM    238  HB3 HIE    41      28.646  63.119  37.431  1.00  0.00           H
ATOM    239  CG  HIE    41      28.320  65.174  37.135  1.00  0.00           C
ATOM    240  ND1 HIE    41      27.394  66.104  36.682  1.00  0.00           N
ATOM    241  CE1 HIE    41      28.016  67.253  36.649  1.00  0.00           C
ATOM    242  HE1 HIE    41      27.582  68.141  36.215  1.00  0.00           H
ATOM    243  NE2 HIE    41      29.285  67.101  37.055  1.00  0.00           N
ATOM    244  HE2 HIE    41      30.051  67.759  37.023  1.00  0.00           H
ATOM    245  CD2 HIE    41      29.499  65.754  37.368  1.00  0.00           C
ATOM    246  HD2 HIE    41      30.447  65.282  37.585  1.00  0.00           H
ATOM    247  C   HIE    41      26.785  62.822  35.468  1.00  0.00           C
ATOM    248  O   HIE    41      26.339  63.480  34.555  1.00  0.00           O
ATOM    249  N   PHE    42      27.581  61.803  35.371  1.00  0.00           N
ATOM    250  H   PHE    42      27.959  61.440  36.235  1.00  0.00           H
ATOM    251  CA  PHE    42      27.911  61.231  34.074  1.00  0.00           C
ATOM    252  HA  PHE    42      26.973  61.223  33.519  1.00  0.00           H
ATOM    253  CB  PHE    42      28.936  62.134  33.323  1.00  0.00           C
ATOM    254  HB2 PHE    42      29.042  61.889  32.266  1.00  0.00           H
ATOM    255  HB3 PHE    42      28.589  63.167  33.321  1.00  0.00           H
ATOM    256  CG  PHE    42      30.389  62.061  33.841  1.00  0.00           C
ATOM    257  CD1 PHE    42      31.291  61.068  33.325  1.00  0.00           C
ATOM    258  HD1 PHE    42      30.891  60.251  32.742  1.00  0.00           H
ATOM    259  CE1 PHE    42      32.650  60.995  33.763  1.00  0.00           C
ATOM    260  HE1 PHE    42      33.334  60.258  33.369  1.00  0.00           H
ATOM    261  CZ  PHE    42      33.078  61.960  34.689  1.00  0.00           C
ATOM    262  HZ  PHE    42      34.119  62.001  34.972  1.00  0.00           H
ATOM    263  CE2 PHE    42      32.205  62.889  35.190  1.00  0.00           C
ATOM    264  HE2 PHE    42      32.614  63.730  35.731  1.00  0.00           H
ATOM    265  CD2 PHE    42      30.878  62.987  34.788  1.00  0.00           C
ATOM    266  HD2 PHE    42      30.219  63.755  35.165  1.00  0.00           H
ATOM    267  C   PHE    42      28.452  59.855  34.007  1.00  0.00           C
ATOM    268  O   PHE    42      28.581  59.340  32.891  1.00  0.00           O
ATOM    269  N   GLY    43      28.741  59.250  35.183  1.00  0.00           N
ATOM    270  H   GLY    43      28.547  59.737  36.047  1.00  0.00           H
ATOM    271  CA  GLY    43      29.547  58.016  35.290  1.00  0.00           C
ATOM    272  HA2 GLY    43      30.518  58.281  34.871  1.00  0.00           H
ATOM    273  HA3 GLY    43      29.615  57.764  36.349  1.00  0.00           H
ATOM    274  C   GLY    43      29.007  56.808  34.508  1.00  0.00           C
ATOM    275  O   GLY    43      29.774  55.861  34.312  1.00  0.00           O
ATOM    276  N   ILE    44      27.821  56.871  33.934  1.00  0.00           N
ATOM    277  H   ILE    44      27.206  57.609  34.247  1.00  0.00           H
ATOM    278  CA  ILE    44      27.164  55.823  33.085  1.00  0.00           C
ATOM    279  HA  ILE    44      27.754  54.923  32.912  1.00  0.00           H
ATOM    280  CB  ILE    44      25.889  55.361  33.849  1.00  0.00           C
ATOM    281  HB  ILE    44      25.185  56.192  33.909  1.00  0.00           H
ATOM    282  CG2 ILE    44      25.190  54.191  33.013  1.00  0.00           C
ATOM    283 HG21 ILE    44      25.969  53.477  32.744  1.00  0.00           H
ATOM    284 HG22 ILE    44      24.288  53.732  33.418  1.00  0.00           H
ATOM    285 HG23 ILE    44      24.848  54.641  32.081  1.00  0.00           H
ATOM    286  CG1 ILE    44      26.038  54.885  35.287  1.00  0.00           C
ATOM    287 HG12 ILE    44      26.197  55.758  35.920  1.00  0.00           H
ATOM    288 HG13 ILE    44      25.111  54.567  35.763  1.00  0.00           H
ATOM    289  CD1 ILE    44      27.101  53.910  35.660  1.00  0.00           C
ATOM    290 HD11 ILE    44      27.134  53.220  34.817  1.00  0.00           H
ATOM    291 HD12 ILE    44      28.126  54.281  35.702  1.00  0.00           H
ATOM    292 HD13 ILE    44      26.718  53.413  36.552  1.00  0.00           H
ATOM    293  C   ILE    44      27.021  56.288  31.618  1.00  0.00           C
ATOM    294  O   ILE    44      27.393  55.696  30.635  1.00  0.00           O
ATOM    295  N   HID    45      26.351  57.397  31.475  1.00  0.00           N
ATOM    296  H   HID    45      26.085  57.877  32.323  1.00  0.00           H
ATOM    297  CA  HID    45      25.853  57.971  30.270  1.00  0.00           C
ATOM    298  HA  HID    45      25.273  57.127  29.896  1.00  0.00           H
ATOM    299  CB  HID    45      25.073  59.276  30.438  1.00  0.00           C
ATOM    300  HB2 HID    45      24.273  59.057  31.145  1.00  0.00           H
ATOM    301  HB3 HID    45      25.650  60.145  30.755  1.00  0.00           H
ATOM    302  CG  HID    45      24.326  59.802  29.167  1.00  0.00           C
ATOM    303  ND1 HID    45      24.762  60.057  27.872  1.00  0.00           N
ATOM    304  HD1 HID    45      25.650  60.335  27.478  1.00  0.00           H
ATOM    305  CE1 HID    45      23.704  60.515  27.182  1.00  0.00           C
ATOM    306  HE1 HID    45      23.730  60.891  26.170  1.00  0.00           H
ATOM    307  NE2 HID    45      22.616  60.490  28.000  1.00  0.00           N
ATOM    308  CD2 HID    45      23.000  60.153  29.290  1.00  0.00           C
ATOM    309  HD2 HID    45      22.557  60.397  30.244  1.00  0.00           H
ATOM    310  C   HID    45      27.095  58.212  29.292  1.00  0.00           C
ATOM    311  O   HID    45      27.265  57.518  28.247  1.00  0.00           O
ATOM    312  N   GLU    46      28.028  59.083  29.738  1.00  0.00           N
ATOM    313  H   GLU    46      27.890  59.445  30.671  1.00  0.00           H
ATOM    314  CA  GLU    46      29.010  59.786  28.834  1.00  0.00           C
ATOM    315  HA  GLU    46      28.463  59.822  27.893  1.00  0.00           H
ATOM    316  CB  GLU    46      29.398  61.232  29.123  1.00  0.00           C
ATOM    317  HB2 GLU    46      29.803  61.148  30.131  1.00  0.00           H
ATOM    318  HB3 GLU    46      30.083  61.562  28.343  1.00  0.00           H
ATOM    319  CG  GLU    46      28.277  62.262  28.989  1.00  0.00           C
ATOM    320  HG2 GLU    46      27.441  62.032  29.649  1.00  0.00           H
ATOM    321  HG3 GLU    46      28.678  63.220  29.321  1.00  0.00           H
ATOM    322  CD  GLU    46      27.771  62.451  27.506  1.00  0.00           C
ATOM    323  OE1 GLU    46      28.524  62.977  26.732  1.00  0.00           O
ATOM    324  OE2 GLU    46      26.973  61.566  27.146  1.00  0.00           O
ATOM    325  C   GLU    46      30.202  58.926  28.500  1.00  0.00           C
ATOM    326  O   GLU    46      31.009  59.353  27.669  1.00  0.00           O
ATOM    327  N   GLU    47      30.324  57.757  29.048  1.00  0.00           N
ATOM    328  H   GLU    47      29.549  57.383  29.577  1.00  0.00           H
ATOM    329  CA  GLU    47      31.306  56.788  28.642  1.00  0.00           C
ATOM    330  HA  GLU    47      31.706  56.964  27.644  1.00  0.00           H
ATOM    331  CB  GLU    47      32.531  56.933  29.497  1.00  0.00           C
ATOM    332  HB2 GLU    47      33.123  56.023  29.400  1.00  0.00           H
ATOM    333  HB3 GLU    47      33.018  57.881  29.268  1.00  0.00           H
ATOM    334  CG  GLU    47      32.150  57.051  30.979  1.00  0.00           C
ATOM    335  HG2 GLU    47      31.795  58.056  31.208  1.00  0.00           H
ATOM    336  HG3 GLU    47      31.520  56.213  31.278  1.00  0.00           H
ATOM    337  CD  GLU    47      33.411  56.898  31.891  1.00  0.00           C
ATOM    338  OE1 GLU    47      34.359  57.735  31.772  1.00  0.00           O
ATOM    339  OE2 GLU    47      33.454  55.871  32.579  1.00  0.00           O
ATOM    340  C   GLU    47      30.816  55.319  28.572  1.00  0.00           C
ATOM    341  O   GLU    47      31.334  54.626  27.655  1.00  0.00           O
ATOM    342  N   MET    48      29.882  54.884  29.396  1.00  0.00           N
ATOM    343  H   MET    48      29.650  55.493  30.167  1.00  0.00           H
ATOM    344  CA  MET    48      29.421  53.500  29.385  1.00  0.00           C
ATOM    345  HA  MET    48      30.212  52.822  29.062  1.00  0.00           H
ATOM    346  CB  MET    48      29.244  53.116  30.880  1.00  0.00           C
ATOM    347  HB2 MET    48      30.184  53.252  31.415  1.00  0.00           H
ATOM    348  HB3 MET    48      28.524  53.721  31.432  1.00  0.00           H
ATOM    349  CG  MET    48      28.815  51.653  31.013  1.00  0.00           C
ATOM    350  HG2 MET    48      27.773  51.576  30.703  1.00  0.00           H
ATOM    351  HG3 MET    48      29.340  51.043  30.278  1.00  0.00           H
ATOM    352  SD  MET    48      28.909  50.833  32.658  1.00  0.00           S
ATOM    353  CE  MET    48      30.332  49.838  32.211  1.00  0.00           C
ATOM    354  HE1 MET    48      29.970  49.186  31.415  1.00  0.00           H
ATOM    355  HE2 MET    48      30.981  50.574  31.738  1.00  0.00           H
ATOM    356  HE3 MET    48      30.816  49.386  33.076  1.00  0.00           H
ATOM    357  C   MET    48      28.224  53.107  28.500  1.00  0.00           C
ATOM    358  O   MET    48      28.305  52.063  27.945  1.00  0.00           O
ATOM    359  N   LEU    49      27.226  53.982  28.442  1.00  0.00           N
ATOM    360  H   LEU    49      27.184  54.683  29.168  1.00  0.00           H
ATOM    361  CA  LEU    49      26.141  53.981  27.499  1.00  0.00           C
ATOM    362  HA  LEU    49      25.817  52.943  27.424  1.00  0.00           H
ATOM    363  CB  LEU    49      25.035  54.974  28.039  1.00  0.00           C
ATOM    364  HB2 LEU    49      24.707  54.537  28.982  1.00  0.00           H
ATOM    365  HB3 LEU    49      25.508  55.911  28.333  1.00  0.00           H
ATOM    366  CG  LEU    49      23.759  55.220  27.189  1.00  0.00           C
ATOM    367  HG  LEU    49      24.068  55.571  26.204  1.00  0.00           H
ATOM    368  CD1 LEU    49      22.886  54.013  27.011  1.00  0.00           C
ATOM    369 HD11 LEU    49      21.944  54.309  26.550  1.00  0.00           H
ATOM    370 HD12 LEU    49      23.418  53.228  26.473  1.00  0.00           H
ATOM    371 HD13 LEU    49      22.594  53.576  27.966  1.00  0.00           H
ATOM    372  CD2 LEU    49      22.828  56.312  27.826  1.00  0.00           C
ATOM    373 HD21 LEU    49      22.148  56.756  27.100  1.00  0.00           H
ATOM    374 HD22 LEU    49      22.323  55.881  28.691  1.00  0.00           H
ATOM    375 HD23 LEU    49      23.413  57.170  28.159  1.00  0.00           H
ATOM    376  C   LEU    49      26.679  54.488  26.136  1.00  0.00           C
ATOM    377  O   LEU    49      26.147  54.154  25.083  1.00  0.00           O
ATOM    378  N   LYS    50      27.879  55.094  26.123  1.00  0.00           N
ATOM    379  H   LYS    50      28.098  55.479  27.031  1.00  0.00           H
ATOM    380  CA  LYS    50      28.652  55.578  25.017  1.00  0.00           C
ATOM    381  HA  LYS    50      28.063  55.815  24.131  1.00  0.00           H
ATOM    382  CB  LYS    50      29.178  56.973  25.425  1.00  0.00           C
ATOM    383  HB2 LYS    50      29.558  56.878  26.442  1.00  0.00           H
ATOM    384  HB3 LYS    50      29.992  57.319  24.788  1.00  0.00           H
ATOM    385  CG  LYS    50      28.099  58.022  25.287  1.00  0.00           C
ATOM    386  HG2 LYS    50      27.151  57.496  25.400  1.00  0.00           H
ATOM    387  HG3 LYS    50      28.089  58.872  25.968  1.00  0.00           H
ATOM    388  CD  LYS    50      28.031  58.584  23.803  1.00  0.00           C
ATOM    389  HD2 LYS    50      28.992  58.978  23.474  1.00  0.00           H
ATOM    390  HD3 LYS    50      27.693  57.776  23.154  1.00  0.00           H
ATOM    391  CE  LYS    50      27.185  59.793  23.734  1.00  0.00           C
ATOM    392  HE2 LYS    50      27.038  60.077  22.692  1.00  0.00           H
ATOM    393  HE3 LYS    50      26.211  59.469  24.099  1.00  0.00           H
ATOM    394  NZ  LYS    50      27.680  60.947  24.544  1.00  0.00           N
ATOM    395  HZ1 LYS    50      27.172  60.982  25.416  1.00  0.00           H
ATOM    396  HZ2 LYS    50      28.661  61.017  24.774  1.00  0.00           H
ATOM    397  HZ3 LYS    50      27.497  61.769  23.986  1.00  0.00           H
ATOM    398  C   LYS    50      29.703  54.624  24.474  1.00  0.00           C
ATOM    399  O   LYS    50      30.417  54.983  23.569  1.00  0.00           O
ATOM    400  N   ASP    51      29.838  53.548  25.172  1.00  0.00           N
ATOM    401  H   ASP    51      29.453  53.646  26.101  1.00  0.00           H
ATOM    402  CA  ASP    51      30.419  52.292  24.634  1.00  0.00           C
ATOM    403  HA  ASP    51      31.213  52.539  23.929  1.00  0.00           H
ATOM    404  CB  ASP    51      31.163  51.605  25.771  1.00  0.00           C
ATOM    405  HB2 ASP    51      31.615  52.353  26.423  1.00  0.00           H
ATOM    406  HB3 ASP    51      30.483  51.028  26.397  1.00  0.00           H
ATOM    407  CG  ASP    51      32.165  50.585  25.319  1.00  0.00           C
ATOM    408  OD1 ASP    51      32.211  50.214  24.091  1.00  0.00           O
ATOM    409  OD2 ASP    51      32.876  50.057  26.195  1.00  0.00           O
ATOM    410  C   ASP    51      29.418  51.480  23.847  1.00  0.00           C
ATOM    411  O   ASP    51      28.660  50.765  24.427  1.00  0.00           O
ATOM    412  N   GLU    52      29.538  51.467  22.553  1.00  0.00           N
ATOM    413  H   GLU    52      30.153  52.154  22.142  1.00  0.00           H
ATOM    414  CA  GLU    52      28.823  50.498  21.659  1.00  0.00           C
ATOM    415  HA  GLU    52      27.779  50.491  21.973  1.00  0.00           H
ATOM    416  CB  GLU    52      28.858  50.972  20.232  1.00  0.00           C
ATOM    417  HB2 GLU    52      28.369  51.942  20.323  1.00  0.00           H
ATOM    418  HB3 GLU    52      29.873  51.111  19.862  1.00  0.00           H
ATOM    419  CG  GLU    52      28.191  50.062  19.176  1.00  0.00           C
ATOM    420  HG2 GLU    52      28.106  50.615  18.240  1.00  0.00           H
ATOM    421  HG3 GLU    52      28.855  49.200  19.108  1.00  0.00           H
ATOM    422  CD  GLU    52      26.710  49.665  19.523  1.00  0.00           C
ATOM    423  OE1 GLU    52      26.080  50.431  20.242  1.00  0.00           O
ATOM    424  OE2 GLU    52      26.095  48.897  18.808  1.00  0.00           O
ATOM    425  C   GLU    52      29.179  48.990  21.783  1.00  0.00           C
ATOM    426  O   GLU    52      28.261  48.174  21.719  1.00  0.00           O
ATOM    427  N   VAL    53      30.409  48.610  22.008  1.00  0.00           N
ATOM    428  H   VAL    53      31.062  49.358  22.194  1.00  0.00           H
ATOM    429  CA  VAL    53      30.934  47.250  22.002  1.00  0.00           C
ATOM    430  HA  VAL    53      30.592  46.690  21.131  1.00  0.00           H
ATOM    431  CB  VAL    53      32.488  47.221  21.741  1.00  0.00           C
ATOM    432  HB  VAL    53      32.993  48.062  22.216  1.00  0.00           H
ATOM    433  CG1 VAL    53      33.240  45.969  22.338  1.00  0.00           C
ATOM    434 HG11 VAL    53      33.344  46.005  23.423  1.00  0.00           H
ATOM    435 HG12 VAL    53      32.796  45.012  22.065  1.00  0.00           H
ATOM    436 HG13 VAL    53      34.224  45.979  21.868  1.00  0.00           H
ATOM    437  CG2 VAL    53      32.683  47.169  20.224  1.00  0.00           C
ATOM    438 HG21 VAL    53      33.730  47.373  19.999  1.00  0.00           H
ATOM    439 HG22 VAL    53      32.270  46.245  19.819  1.00  0.00           H
ATOM    440 HG23 VAL    53      32.118  48.007  19.815  1.00  0.00           H
ATOM    441  C   VAL    53      30.582  46.446  23.293  1.00  0.00           C
ATOM    442  O   VAL    53      30.286  45.316  23.223  1.00  0.00           O
ATOM    443  N   ARG    54      30.832  47.167  24.424  1.00  0.00           N
ATOM    444  H   ARG    54      31.296  48.064  24.468  1.00  0.00           H
ATOM    445  CA  ARG    54      30.252  46.722  25.755  1.00  0.00           C
ATOM    446  HA  ARG    54      30.579  45.743  26.103  1.00  0.00           H
ATOM    447  CB  ARG    54      30.869  47.632  26.828  1.00  0.00           C
ATOM    448  HB2 ARG    54      31.920  47.366  26.931  1.00  0.00           H
ATOM    449  HB3 ARG    54      30.829  48.687  26.555  1.00  0.00           H
ATOM    450  CG  ARG    54      30.111  47.573  28.237  1.00  0.00           C
ATOM    451  HG2 ARG    54      29.984  46.517  28.478  1.00  0.00           H
ATOM    452  HG3 ARG    54      30.684  48.248  28.873  1.00  0.00           H
ATOM    453  CD  ARG    54      28.819  48.376  28.109  1.00  0.00           C
ATOM    454  HD2 ARG    54      29.031  49.422  27.888  1.00  0.00           H
ATOM    455  HD3 ARG    54      28.162  47.954  27.348  1.00  0.00           H
ATOM    456  NE  ARG    54      28.106  48.337  29.395  1.00  0.00           N
ATOM    457  HE  ARG    54      28.349  47.674  30.118  1.00  0.00           H
ATOM    458  CZ  ARG    54      26.927  48.916  29.570  1.00  0.00           C
ATOM    459  NH1 ARG    54      26.483  49.824  28.827  1.00  0.00           N
ATOM    460 HH11 ARG    54      27.203  50.135  28.191  1.00  0.00           H
ATOM    461 HH12 ARG    54      25.921  50.503  29.320  1.00  0.00           H
ATOM    462  NH2 ARG    54      26.287  48.539  30.661  1.00  0.00           N
ATOM    463 HH21 ARG    54      25.393  48.906  30.957  1.00  0.00           H
ATOM    464 HH22 ARG    54      26.937  48.261  31.382  1.00  0.00           H
ATOM    465  C   ARG    54      28.686  46.539  25.509  1.00  0.00           C
ATOM    466  O   ARG    54      28.124  45.549  25.918  1.00  0.00           O
ATOM    467  N   THR    55      28.019  47.351  24.607  1.00  0.00           N
ATOM    468  H   THR    55      28.572  47.833  23.913  1.00  0.00           H
ATOM    469  CA  THR    55      26.532  47.361  24.511  1.00  0.00           C
ATOM    470  HA  THR    55      26.129  47.201  25.512  1.00  0.00           H
ATOM    471  CB  THR    55      25.950  48.737  24.059  1.00  0.00           C
ATOM    472  HB  THR    55      26.383  49.030  23.103  1.00  0.00           H
ATOM    473  CG2 THR    55      24.484  48.516  23.768  1.00  0.00           C
ATOM    474 HG21 THR    55      24.324  47.709  23.052  1.00  0.00           H
ATOM    475 HG22 THR    55      23.971  48.287  24.702  1.00  0.00           H
ATOM    476 HG23 THR    55      24.086  49.455  23.385  1.00  0.00           H
ATOM    477  OG1 THR    55      25.995  49.756  25.037  1.00  0.00           O
ATOM    478  HG1 THR    55      26.927  49.983  25.082  1.00  0.00           H
ATOM    479  C   THR    55      26.078  46.186  23.680  1.00  0.00           C
ATOM    480  O   THR    55      25.163  45.473  23.997  1.00  0.00           O
ATOM    481  N   LEU    56      26.857  45.960  22.612  1.00  0.00           N
ATOM    482  H   LEU    56      27.421  46.690  22.201  1.00  0.00           H
ATOM    483  CA  LEU    56      26.682  44.828  21.710  1.00  0.00           C
ATOM    484  HA  LEU    56      25.667  44.837  21.314  1.00  0.00           H
ATOM    485  CB  LEU    56      27.698  45.104  20.561  1.00  0.00           C
ATOM    486  HB2 LEU    56      27.426  46.030  20.055  1.00  0.00           H
ATOM    487  HB3 LEU    56      28.686  45.163  21.017  1.00  0.00           H
ATOM    488  CG  LEU    56      27.573  43.996  19.470  1.00  0.00           C
ATOM    489  HG  LEU    56      27.600  43.078  20.058  1.00  0.00           H
ATOM    490  CD1 LEU    56      26.359  44.048  18.525  1.00  0.00           C
ATOM    491 HD11 LEU    56      26.243  45.022  18.050  1.00  0.00           H
ATOM    492 HD12 LEU    56      26.368  43.314  17.720  1.00  0.00           H
ATOM    493 HD13 LEU    56      25.462  43.994  19.143  1.00  0.00           H
ATOM    494  CD2 LEU    56      28.729  43.991  18.525  1.00  0.00           C
ATOM    495 HD21 LEU    56      28.640  43.170  17.812  1.00  0.00           H
ATOM    496 HD22 LEU    56      28.768  45.005  18.128  1.00  0.00           H
ATOM    497 HD23 LEU    56      29.701  43.832  18.991  1.00  0.00           H
ATOM    498  C   LEU    56      26.862  43.423  22.426  1.00  0.00           C
ATOM    499  O   LEU    56      25.902  42.639  22.321  1.00  0.00           O
ATOM    500  N   THR    57      27.879  43.271  23.285  1.00  0.00           N
ATOM    501  H   THR    57      28.452  44.077  23.491  1.00  0.00           H
ATOM    502  CA  THR    57      28.014  42.067  24.128  1.00  0.00           C
ATOM    503  HA  THR    57      28.238  41.207  23.496  1.00  0.00           H
ATOM    504  CB  THR    57      29.162  42.281  25.140  1.00  0.00           C
ATOM    505  HB  THR    57      29.049  43.218  25.687  1.00  0.00           H
ATOM    506  CG2 THR    57      29.462  41.183  26.110  1.00  0.00           C
ATOM    507 HG21 THR    57      29.426  40.268  25.518  1.00  0.00           H
ATOM    508 HG22 THR    57      30.394  41.251  26.672  1.00  0.00           H
ATOM    509 HG23 THR    57      28.696  41.249  26.883  1.00  0.00           H
ATOM    510  OG1 THR    57      30.363  42.407  24.383  1.00  0.00           O
ATOM    511  HG1 THR    57      30.674  43.310  24.294  1.00  0.00           H
ATOM    512  C   THR    57      26.758  41.568  24.866  1.00  0.00           C
ATOM    513  O   THR    57      26.412  40.393  24.641  1.00  0.00           O
ATOM    514  N   TYR    58      25.924  42.419  25.462  1.00  0.00           N
ATOM    515  H   TYR    58      26.291  43.326  25.711  1.00  0.00           H
ATOM    516  CA  TYR    58      24.649  42.050  25.957  1.00  0.00           C
ATOM    517  HA  TYR    58      24.713  41.149  26.567  1.00  0.00           H
ATOM    518  CB  TYR    58      24.233  43.124  27.033  1.00  0.00           C
ATOM    519  HB2 TYR    58      24.082  44.021  26.433  1.00  0.00           H
ATOM    520  HB3 TYR    58      23.281  42.945  27.533  1.00  0.00           H
ATOM    521  CG  TYR    58      25.306  43.346  28.152  1.00  0.00           C
ATOM    522  CD1 TYR    58      25.761  42.273  28.884  1.00  0.00           C
ATOM    523  HD1 TYR    58      25.255  41.321  28.814  1.00  0.00           H
ATOM    524  CE1 TYR    58      26.849  42.394  29.776  1.00  0.00           C
ATOM    525  HE1 TYR    58      26.965  41.701  30.596  1.00  0.00           H
ATOM    526  CZ  TYR    58      27.524  43.612  29.749  1.00  0.00           C
ATOM    527  OH  TYR    58      28.369  43.899  30.756  1.00  0.00           O
ATOM    528  HH  TYR    58      28.471  44.849  30.847  1.00  0.00           H
ATOM    529  CE2 TYR    58      27.136  44.704  28.955  1.00  0.00           C
ATOM    530  HE2 TYR    58      27.595  45.627  29.277  1.00  0.00           H
ATOM    531  CD2 TYR    58      26.027  44.575  28.096  1.00  0.00           C
ATOM    532  HD2 TYR    58      25.681  45.413  27.508  1.00  0.00           H
ATOM    533  C   TYR    58      23.684  41.857  24.869  1.00  0.00           C
ATOM    534  O   TYR    58      23.124  40.828  24.752  1.00  0.00           O
ATOM    535  N   ARG    59      23.437  42.865  24.008  1.00  0.00           N
ATOM    536  H   ARG    59      24.096  43.630  24.013  1.00  0.00           H
ATOM    537  CA  ARG    59      22.516  42.882  22.859  1.00  0.00           C
ATOM    538  HA  ARG    59      21.549  42.972  23.353  1.00  0.00           H
ATOM    539  CB  ARG    59      22.747  44.064  21.931  1.00  0.00           C
ATOM    540  HB2 ARG    59      23.158  44.959  22.398  1.00  0.00           H
ATOM    541  HB3 ARG    59      23.432  43.793  21.128  1.00  0.00           H
ATOM    542  CG  ARG    59      21.502  44.617  21.177  1.00  0.00           C
ATOM    543  HG2 ARG    59      20.903  43.777  20.824  1.00  0.00           H
ATOM    544  HG3 ARG    59      20.895  45.116  21.933  1.00  0.00           H
ATOM    545  CD  ARG    59      21.804  45.541  19.995  1.00  0.00           C
ATOM    546  HD2 ARG    59      22.379  44.994  19.247  1.00  0.00           H
ATOM    547  HD3 ARG    59      20.855  45.858  19.561  1.00  0.00           H
ATOM    548  NE  ARG    59      22.382  46.857  20.371  1.00  0.00           N
ATOM    549  HE  ARG    59      21.777  47.383  20.986  1.00  0.00           H
ATOM    550  CZ  ARG    59      23.560  47.381  20.008  1.00  0.00           C
ATOM    551  NH1 ARG    59      24.471  46.713  19.364  1.00  0.00           N
ATOM    552 HH11 ARG    59      24.179  46.398  18.450  1.00  0.00           H
ATOM    553 HH12 ARG    59      25.352  47.181  19.204  1.00  0.00           H
ATOM    554  NH2 ARG    59      23.819  48.567  20.470  1.00  0.00           N
ATOM    555 HH21 ARG    59      22.970  49.085  20.643  1.00  0.00           H
ATOM    556 HH22 ARG    59      24.528  49.175  20.086  1.00  0.00           H
ATOM    557  C   ARG    59      22.383  41.567  22.077  1.00  0.00           C
ATOM    558  O   ARG    59      21.316  40.861  22.002  1.00  0.00           O
ATOM    559  N   ASN    60      23.496  41.220  21.483  1.00  0.00           N
ATOM    560  H   ASN    60      24.310  41.777  21.698  1.00  0.00           H
ATOM    561  CA  ASN    60      23.761  40.055  20.693  1.00  0.00           C
ATOM    562  HA  ASN    60      23.096  39.936  19.838  1.00  0.00           H
ATOM    563  CB  ASN    60      25.181  40.205  20.080  1.00  0.00           C
ATOM    564  HB2 ASN    60      25.067  40.790  19.167  1.00  0.00           H
ATOM    565  HB3 ASN    60      25.921  40.585  20.783  1.00  0.00           H
ATOM    566  CG  ASN    60      25.649  38.784  19.687  1.00  0.00           C
ATOM    567  OD1 ASN    60      26.005  37.990  20.534  1.00  0.00           O
ATOM    568  ND2 ASN    60      26.020  38.525  18.522  1.00  0.00           N
ATOM    569 HD21 ASN    60      26.615  37.717  18.404  1.00  0.00           H
ATOM    570 HD22 ASN    60      25.786  39.103  17.728  1.00  0.00           H
ATOM    571  C   ASN    60      23.499  38.747  21.550  1.00  0.00           C
ATOM    572  O   ASN    60      22.738  37.906  21.176  1.00  0.00           O
ATOM    573  N   SER    61      24.201  38.586  22.660  1.00  0.00           N
ATOM    574  H   SER    61      25.011  39.120  22.942  1.00  0.00           H
ATOM    575  CA  SER    61      24.001  37.391  23.562  1.00  0.00           C
ATOM    576  HA  SER    61      24.375  36.564  22.958  1.00  0.00           H
ATOM    577  CB  SER    61      24.880  37.558  24.884  1.00  0.00           C
ATOM    578  HB2 SER    61      24.500  38.476  25.332  1.00  0.00           H
ATOM    579  HB3 SER    61      24.660  36.675  25.484  1.00  0.00           H
ATOM    580  OG  SER    61      26.314  37.658  24.620  1.00  0.00           O
ATOM    581  HG  SER    61      26.570  38.583  24.591  1.00  0.00           H
ATOM    582  C   SER    61      22.535  37.234  23.957  1.00  0.00           C
ATOM    583  O   SER    61      22.107  36.104  24.163  1.00  0.00           O
ATOM    584  N   MET    62      21.731  38.264  24.207  1.00  0.00           N
ATOM    585  H   MET    62      22.224  39.145  24.195  1.00  0.00           H
ATOM    586  CA  MET    62      20.313  38.225  24.388  1.00  0.00           C
ATOM    587  HA  MET    62      20.056  37.406  25.059  1.00  0.00           H
ATOM    588  CB  MET    62      19.751  39.567  24.869  1.00  0.00           C
ATOM    589  HB2 MET    62      20.325  40.356  24.383  1.00  0.00           H
ATOM    590  HB3 MET    62      18.703  39.504  24.576  1.00  0.00           H
ATOM    591  CG  MET    62      19.626  39.763  26.448  1.00  0.00           C
ATOM    592  HG2 MET    62      18.670  40.202  26.733  1.00  0.00           H
ATOM    593  HG3 MET    62      19.532  38.796  26.942  1.00  0.00           H
ATOM    594  SD  MET    62      21.032  40.780  27.335  1.00  0.00           S
ATOM    595  CE  MET    62      20.136  41.468  28.801  1.00  0.00           C
ATOM    596  HE1 MET    62      19.092  41.554  28.502  1.00  0.00           H
ATOM    597  HE2 MET    62      20.254  40.591  29.438  1.00  0.00           H
ATOM    598  HE3 MET    62      20.744  42.355  28.983  1.00  0.00           H
ATOM    599  C   MET    62      19.631  37.786  23.110  1.00  0.00           C
ATOM    600  O   MET    62      18.814  36.920  23.170  1.00  0.00           O
ATOM    601  N   PHE    63      19.916  38.458  21.988  1.00  0.00           N
ATOM    602  H   PHE    63      20.376  39.357  22.001  1.00  0.00           H
ATOM    603  CA  PHE    63      19.257  38.167  20.775  1.00  0.00           C
ATOM    604  HA  PHE    63      18.182  38.335  20.831  1.00  0.00           H
ATOM    605  CB  PHE    63      19.691  39.303  19.761  1.00  0.00           C
ATOM    606  HB2 PHE    63      19.731  40.223  20.345  1.00  0.00           H
ATOM    607  HB3 PHE    63      20.736  39.113  19.517  1.00  0.00           H
ATOM    608  CG  PHE    63      18.808  39.441  18.503  1.00  0.00           C
ATOM    609  CD1 PHE    63      17.541  39.915  18.616  1.00  0.00           C
ATOM    610  HD1 PHE    63      17.353  40.172  19.648  1.00  0.00           H
ATOM    611  CE1 PHE    63      16.522  39.494  17.718  1.00  0.00           C
ATOM    612  HE1 PHE    63      15.510  39.768  17.977  1.00  0.00           H
ATOM    613  CZ  PHE    63      16.817  38.615  16.668  1.00  0.00           C
ATOM    614  HZ  PHE    63      16.032  38.151  16.089  1.00  0.00           H
ATOM    615  CE2 PHE    63      18.157  38.139  16.521  1.00  0.00           C
ATOM    616  HE2 PHE    63      18.327  37.508  15.662  1.00  0.00           H
ATOM    617  CD2 PHE    63      19.184  38.641  17.383  1.00  0.00           C
ATOM    618  HD2 PHE    63      20.199  38.416  17.088  1.00  0.00           H
ATOM    619  C   PHE    63      19.532  36.757  20.152  1.00  0.00           C
ATOM    620  O   PHE    63      18.614  36.045  19.694  1.00  0.00           O
ATOM    621  N   HIE    64      20.702  36.070  20.299  1.00  0.00           N
ATOM    622  H   HIE    64      21.509  36.659  20.450  1.00  0.00           H
ATOM    623  CA  HIE    64      20.869  34.615  20.390  1.00  0.00           C
ATOM    624  HA  HIE    64      20.631  34.203  19.410  1.00  0.00           H
ATOM    625  CB  HIE    64      22.307  34.308  20.631  1.00  0.00           C
ATOM    626  HB2 HIE    64      22.411  34.725  21.633  1.00  0.00           H
ATOM    627  HB3 HIE    64      22.416  33.224  20.669  1.00  0.00           H
ATOM    628  CG  HIE    64      23.291  34.834  19.587  1.00  0.00           C
ATOM    629  ND1 HIE    64      23.318  34.461  18.237  1.00  0.00           N
ATOM    630  CE1 HIE    64      24.488  34.741  17.731  1.00  0.00           C
ATOM    631  HE1 HIE    64      24.960  34.511  16.788  1.00  0.00           H
ATOM    632  NE2 HIE    64      25.263  35.192  18.710  1.00  0.00           N
ATOM    633  HE2 HIE    64      26.266  35.314  18.698  1.00  0.00           H
ATOM    634  CD2 HIE    64      24.468  35.393  19.841  1.00  0.00           C
ATOM    635  HD2 HIE    64      24.768  35.916  20.737  1.00  0.00           H
ATOM    636  C   HIE    64      20.046  33.762  21.335  1.00  0.00           C
ATOM    637  O   HIE    64      19.256  32.915  20.986  1.00  0.00           O
ATOM    638  N   ASN    65      19.949  34.236  22.536  1.00  0.00           N
ATOM    639  H   ASN    65      20.405  35.080  22.852  1.00  0.00           H
ATOM    640  CA  ASN    65      19.391  33.461  23.679  1.00  0.00           C
ATOM    641  HA  ASN    65      19.378  32.428  23.332  1.00  0.00           H
ATOM    642  CB  ASN    65      20.405  33.453  24.858  1.00  0.00           C
ATOM    643  HB2 ASN    65      20.695  34.484  25.057  1.00  0.00           H
ATOM    644  HB3 ASN    65      19.879  32.982  25.690  1.00  0.00           H
ATOM    645  CG  ASN    65      21.618  32.629  24.554  1.00  0.00           C
ATOM    646  OD1 ASN    65      21.678  31.429  24.779  1.00  0.00           O
ATOM    647  ND2 ASN    65      22.603  33.204  24.006  1.00  0.00           N
ATOM    648 HD21 ASN    65      22.687  34.192  24.198  1.00  0.00           H
ATOM    649 HD22 ASN    65      23.402  32.590  23.946  1.00  0.00           H
ATOM    650  C   ASN    65      17.955  33.692  23.937  1.00  0.00           C
ATOM    651  O   ASN    65      17.378  33.289  24.933  1.00  0.00           O
ATOM    652  N   ARG    66      17.217  34.210  22.928  1.00  0.00           N
ATOM    653  H   ARG    66      17.677  34.127  22.033  1.00  0.00           H
ATOM    654  CA  ARG    66      15.711  34.496  22.918  1.00  0.00           C
ATOM    655  HA  ARG    66      15.391  35.266  23.621  1.00  0.00           H
ATOM    656  CB  ARG    66      15.228  35.030  21.555  1.00  0.00           C
ATOM    657  HB2 ARG    66      15.948  34.553  20.889  1.00  0.00           H
ATOM    658  HB3 ARG    66      14.166  34.785  21.544  1.00  0.00           H
ATOM    659  CG  ARG    66      15.443  36.542  21.350  1.00  0.00           C
ATOM    660  HG2 ARG    66      14.845  37.102  22.069  1.00  0.00           H
ATOM    661  HG3 ARG    66      16.468  36.756  21.656  1.00  0.00           H
ATOM    662  CD  ARG    66      15.102  36.954  19.936  1.00  0.00           C
ATOM    663  HD2 ARG    66      14.019  36.913  19.823  1.00  0.00           H
ATOM    664  HD3 ARG    66      15.268  38.029  19.867  1.00  0.00           H
ATOM    665  NE  ARG    66      15.623  36.119  18.852  1.00  0.00           N
ATOM    666  HE  ARG    66      16.597  35.889  18.987  1.00  0.00           H
ATOM    667  CZ  ARG    66      15.079  35.755  17.729  1.00  0.00           C
ATOM    668  NH1 ARG    66      15.679  34.813  17.017  1.00  0.00           N
ATOM    669 HH11 ARG    66      16.373  34.246  17.481  1.00  0.00           H
ATOM    670 HH12 ARG    66      15.324  34.588  16.098  1.00  0.00           H
ATOM    671  NH2 ARG    66      13.836  36.002  17.359  1.00  0.00           N
ATOM    672 HH21 ARG    66      13.285  36.700  17.838  1.00  0.00           H
ATOM    673 HH22 ARG    66      13.675  35.844  16.375  1.00  0.00           H
ATOM    674  C   ARG    66      14.897  33.284  23.339  1.00  0.00           C
ATOM    675  O   ARG    66      13.743  33.428  23.700  1.00  0.00           O
ATOM    676  N   HIE    67      15.451  32.070  23.137  1.00  0.00           N
ATOM    677  H   HIE    67      16.288  32.018  22.574  1.00  0.00           H
ATOM    678  CA  HIE    67      14.990  30.788  23.589  1.00  0.00           C
ATOM    679  HA  HIE    67      14.003  30.591  23.171  1.00  0.00           H
ATOM    680  CB  HIE    67      15.817  29.632  22.917  1.00  0.00           C
ATOM    681  HB2 HIE    67      15.309  28.746  23.298  1.00  0.00           H
ATOM    682  HB3 HIE    67      15.573  29.716  21.858  1.00  0.00           H
ATOM    683  CG  HIE    67      17.264  29.505  23.232  1.00  0.00           C
ATOM    684  ND1 HIE    67      18.287  30.245  22.640  1.00  0.00           N
ATOM    685  CE1 HIE    67      19.461  29.681  22.830  1.00  0.00           C
ATOM    686  HE1 HIE    67      20.425  30.129  22.639  1.00  0.00           H
ATOM    687  NE2 HIE    67      19.217  28.549  23.519  1.00  0.00           N
ATOM    688  HE2 HIE    67      19.852  27.887  23.943  1.00  0.00           H
ATOM    689  CD2 HIE    67      17.863  28.411  23.785  1.00  0.00           C
ATOM    690  HD2 HIE    67      17.384  27.552  24.232  1.00  0.00           H
ATOM    691  C   HIE    67      14.935  30.748  25.055  1.00  0.00           C
ATOM    692  O   HIE    67      13.995  30.384  25.734  1.00  0.00           O
ATOM    693  N   LEU    68      16.075  30.945  25.620  1.00  0.00           N
ATOM    694  H   LEU    68      16.853  31.267  25.062  1.00  0.00           H
ATOM    695  CA  LEU    68      16.377  30.787  27.066  1.00  0.00           C
ATOM    696  HA  LEU    68      16.129  29.792  27.436  1.00  0.00           H
ATOM    697  CB  LEU    68      17.965  30.874  27.100  1.00  0.00           C
ATOM    698  HB2 LEU    68      18.457  29.924  26.892  1.00  0.00           H
ATOM    699  HB3 LEU    68      18.278  31.698  26.459  1.00  0.00           H
ATOM    700  CG  LEU    68      18.510  31.267  28.513  1.00  0.00           C
ATOM    701  HG  LEU    68      17.801  30.854  29.231  1.00  0.00           H
ATOM    702  CD1 LEU    68      19.888  30.680  28.813  1.00  0.00           C
ATOM    703 HD11 LEU    68      20.293  31.104  29.731  1.00  0.00           H
ATOM    704 HD12 LEU    68      19.781  29.607  28.971  1.00  0.00           H
ATOM    705 HD13 LEU    68      20.543  31.008  28.006  1.00  0.00           H
ATOM    706  CD2 LEU    68      18.530  32.776  28.814  1.00  0.00           C
ATOM    707 HD21 LEU    68      17.635  33.158  29.305  1.00  0.00           H
ATOM    708 HD22 LEU    68      19.507  33.053  29.210  1.00  0.00           H
ATOM    709 HD23 LEU    68      18.555  33.304  27.861  1.00  0.00           H
ATOM    710  C   LEU    68      15.668  31.941  27.846  1.00  0.00           C
ATOM    711  O   LEU    68      15.000  31.623  28.833  1.00  0.00           O
ATOM    712  N   PHE    69      15.583  33.191  27.305  1.00  0.00           N
ATOM    713  H   PHE    69      15.931  33.268  26.360  1.00  0.00           H
ATOM    714  CA  PHE    69      14.971  34.349  27.984  1.00  0.00           C
ATOM    715  HA  PHE    69      15.238  34.402  29.039  1.00  0.00           H
ATOM    716  CB  PHE    69      15.334  35.700  27.254  1.00  0.00           C
ATOM    717  HB2 PHE    69      15.288  35.576  26.172  1.00  0.00           H
ATOM    718  HB3 PHE    69      14.493  36.378  27.401  1.00  0.00           H
ATOM    719  CG  PHE    69      16.570  36.361  27.721  1.00  0.00           C
ATOM    720  CD1 PHE    69      17.788  36.100  27.078  1.00  0.00           C
ATOM    721  HD1 PHE    69      17.759  35.522  26.167  1.00  0.00           H
ATOM    722  CE1 PHE    69      19.006  36.352  27.760  1.00  0.00           C
ATOM    723  HE1 PHE    69      19.908  35.882  27.396  1.00  0.00           H
ATOM    724  CZ  PHE    69      18.968  37.156  28.911  1.00  0.00           C
ATOM    725  HZ  PHE    69      19.933  37.535  29.213  1.00  0.00           H
ATOM    726  CE2 PHE    69      17.718  37.519  29.524  1.00  0.00           C
ATOM    727  HE2 PHE    69      17.740  38.109  30.429  1.00  0.00           H
ATOM    728  CD2 PHE    69      16.528  37.022  28.986  1.00  0.00           C
ATOM    729  HD2 PHE    69      15.616  37.330  29.474  1.00  0.00           H
ATOM    730  C   PHE    69      13.425  34.315  27.903  1.00  0.00           C
ATOM    731  O   PHE    69      12.716  34.944  28.684  1.00  0.00           O
ATOM    732  N   LYS    70      12.932  33.329  27.135  1.00  0.00           N
ATOM    733  H   LYS    70      13.628  32.822  26.606  1.00  0.00           H
ATOM    734  CA  LYS    70      11.478  33.114  26.948  1.00  0.00           C
ATOM    735  HA  LYS    70      11.150  34.025  26.446  1.00  0.00           H
ATOM    736  CB  LYS    70      11.305  32.027  25.927  1.00  0.00           C
ATOM    737  HB2 LYS    70      11.970  32.059  25.064  1.00  0.00           H
ATOM    738  HB3 LYS    70      11.497  31.141  26.533  1.00  0.00           H
ATOM    739  CG  LYS    70       9.923  31.801  25.318  1.00  0.00           C
ATOM    740  HG2 LYS    70       9.263  31.673  26.175  1.00  0.00           H
ATOM    741  HG3 LYS    70       9.622  32.640  24.690  1.00  0.00           H
ATOM    742  CD  LYS    70       9.980  30.653  24.378  1.00  0.00           C
ATOM    743  HD2 LYS    70       9.233  30.728  23.588  1.00  0.00           H
ATOM    744  HD3 LYS    70      10.993  30.702  23.977  1.00  0.00           H
ATOM    745  CE  LYS    70       9.750  29.318  25.109  1.00  0.00           C
ATOM    746  HE2 LYS    70      10.369  29.293  26.006  1.00  0.00           H
ATOM    747  HE3 LYS    70       8.731  29.162  25.464  1.00  0.00           H
ATOM    748  NZ  LYS    70      10.143  28.130  24.315  1.00  0.00           N
ATOM    749  HZ1 LYS    70       9.695  28.107  23.411  1.00  0.00           H
ATOM    750  HZ2 LYS    70      11.134  28.104  24.124  1.00  0.00           H
ATOM    751  HZ3 LYS    70       9.890  27.255  24.751  1.00  0.00           H
ATOM    752  C   LYS    70      10.725  32.777  28.229  1.00  0.00           C
ATOM    753  O   LYS    70      11.070  31.817  28.953  1.00  0.00           O
ATOM    754  N   ASP    71       9.879  33.693  28.652  1.00  0.00           N
ATOM    755  H   ASP    71       9.819  34.578  28.168  1.00  0.00           H
ATOM    756  CA  ASP    71       8.919  33.496  29.753  1.00  0.00           C
ATOM    757  HA  ASP    71       8.396  34.447  29.853  1.00  0.00           H
ATOM    758  CB  ASP    71       7.983  32.380  29.304  1.00  0.00           C
ATOM    759  HB2 ASP    71       7.461  32.858  28.475  1.00  0.00           H
ATOM    760  HB3 ASP    71       8.431  31.517  28.811  1.00  0.00           H
ATOM    761  CG  ASP    71       7.139  31.906  30.442  1.00  0.00           C
ATOM    762  OD1 ASP    71       6.289  32.647  30.986  1.00  0.00           O
ATOM    763  OD2 ASP    71       7.298  30.720  30.776  1.00  0.00           O
ATOM    764  C   ASP    71       9.605  33.353  31.144  1.00  0.00           C
ATOM    765  O   ASP    71       9.081  32.895  32.170  1.00  0.00           O
ATOM    766  N   LYS    72      10.895  33.719  31.178  1.00  0.00           N
ATOM    767  H   LYS    72      11.346  34.068  30.345  1.00  0.00           H
ATOM    768  CA  LYS    72      11.710  33.733  32.455  1.00  0.00           C
ATOM    769  HA  LYS    72      11.615  32.779  32.973  1.00  0.00           H
ATOM    770  CB  LYS    72      13.171  34.016  32.001  1.00  0.00           C
ATOM    771  HB2 LYS    72      13.338  34.895  31.378  1.00  0.00           H
ATOM    772  HB3 LYS    72      13.874  34.173  32.818  1.00  0.00           H
ATOM    773  CG  LYS    72      13.714  32.772  31.271  1.00  0.00           C
ATOM    774  HG2 LYS    72      13.036  32.433  30.487  1.00  0.00           H
ATOM    775  HG3 LYS    72      14.637  33.107  30.798  1.00  0.00           H
ATOM    776  CD  LYS    72      13.939  31.409  32.044  1.00  0.00           C
ATOM    777  HD2 LYS    72      14.889  31.471  32.574  1.00  0.00           H
ATOM    778  HD3 LYS    72      13.101  31.302  32.733  1.00  0.00           H
ATOM    779  CE  LYS    72      14.040  30.090  31.195  1.00  0.00           C
ATOM    780  HE2 LYS    72      15.016  30.039  30.714  1.00  0.00           H
ATOM    781  HE3 LYS    72      14.056  29.267  31.910  1.00  0.00           H
ATOM    782  NZ  LYS    72      12.889  30.012  30.308  1.00  0.00           N
ATOM    783  HZ1 LYS    72      12.969  29.204  29.706  1.00  0.00           H
ATOM    784  HZ2 LYS    72      12.039  30.039  30.853  1.00  0.00           H
ATOM    785  HZ3 LYS    72      12.827  30.813  29.695  1.00  0.00           H
ATOM    786  C   LYS    72      11.309  34.841  33.466  1.00  0.00           C
ATOM    787  O   LYS    72      10.721  35.827  33.055  1.00  0.00           O
ATOM    788  N   VAL    73      11.475  34.648  34.786  1.00  0.00           N
ATOM    789  H   VAL    73      11.971  33.823  35.091  1.00  0.00           H
ATOM    790  CA  VAL    73      11.664  35.831  35.744  1.00  0.00           C
ATOM    791  HA  VAL    73      11.119  36.681  35.333  1.00  0.00           H
ATOM    792  CB  VAL    73      11.063  35.484  37.139  1.00  0.00           C
ATOM    793  HB  VAL    73      11.664  34.644  37.491  1.00  0.00           H
ATOM    794  CG1 VAL    73      11.161  36.762  37.970  1.00  0.00           C
ATOM    795 HG11 VAL    73      12.155  36.973  38.364  1.00  0.00           H
ATOM    796 HG12 VAL    73      10.813  37.661  37.461  1.00  0.00           H
ATOM    797 HG13 VAL    73      10.526  36.739  38.856  1.00  0.00           H
ATOM    798  CG2 VAL    73       9.564  35.053  37.047  1.00  0.00           C
ATOM    799 HG21 VAL    73       8.979  35.368  37.911  1.00  0.00           H
ATOM    800 HG22 VAL    73       9.112  35.665  36.266  1.00  0.00           H
ATOM    801 HG23 VAL    73       9.544  33.967  36.957  1.00  0.00           H
ATOM    802  C   VAL    73      13.152  36.274  35.791  1.00  0.00           C
ATOM    803  O   VAL    73      14.063  35.461  36.034  1.00  0.00           O
ATOM    804  N   VAL    74      13.451  37.518  35.378  1.00  0.00           N
ATOM    805  H   VAL    74      12.677  38.125  35.151  1.00  0.00           H
ATOM    806  CA  VAL    74      14.798  38.042  35.406  1.00  0.00           C
ATOM    807  HA  VAL    74      15.414  37.180  35.662  1.00  0.00           H
ATOM    808  CB  VAL    74      15.173  38.543  34.005  1.00  0.00           C
ATOM    809  HB  VAL    74      14.614  39.442  33.746  1.00  0.00           H
ATOM    810  CG1 VAL    74      16.667  38.746  33.863  1.00  0.00           C
ATOM    811 HG11 VAL    74      17.224  37.847  34.127  1.00  0.00           H
ATOM    812 HG12 VAL    74      16.946  39.099  32.870  1.00  0.00           H
ATOM    813 HG13 VAL    74      17.077  39.515  34.517  1.00  0.00           H
ATOM    814  CG2 VAL    74      14.829  37.450  33.009  1.00  0.00           C
ATOM    815 HG21 VAL    74      15.215  37.602  32.002  1.00  0.00           H
ATOM    816 HG22 VAL    74      15.045  36.447  33.377  1.00  0.00           H
ATOM    817 HG23 VAL    74      13.741  37.394  32.964  1.00  0.00           H
ATOM    818  C   VAL    74      14.973  39.027  36.524  1.00  0.00           C
ATOM    819  O   VAL    74      14.058  39.795  36.765  1.00  0.00           O
ATOM    820  N   LEU    75      16.157  39.191  37.100  1.00  0.00           N
ATOM    821  H   LEU    75      16.755  38.379  37.061  1.00  0.00           H
ATOM    822  CA  LEU    75      16.709  40.369  37.842  1.00  0.00           C
ATOM    823  HA  LEU    75      15.817  40.955  38.065  1.00  0.00           H
ATOM    824  CB  LEU    75      17.280  40.083  39.226  1.00  0.00           C
ATOM    825  HB2 LEU    75      17.467  39.012  39.309  1.00  0.00           H
ATOM    826  HB3 LEU    75      18.261  40.541  39.353  1.00  0.00           H
ATOM    827  CG  LEU    75      16.406  40.634  40.413  1.00  0.00           C
ATOM    828  HG  LEU    75      15.345  40.495  40.202  1.00  0.00           H
ATOM    829  CD1 LEU    75      16.683  39.870  41.712  1.00  0.00           C
ATOM    830 HD11 LEU    75      15.964  40.163  42.476  1.00  0.00           H
ATOM    831 HD12 LEU    75      16.514  38.812  41.513  1.00  0.00           H
ATOM    832 HD13 LEU    75      17.712  40.149  41.936  1.00  0.00           H
ATOM    833  CD2 LEU    75      16.537  42.181  40.642  1.00  0.00           C
ATOM    834 HD21 LEU    75      16.717  42.660  39.679  1.00  0.00           H
ATOM    835 HD22 LEU    75      15.627  42.615  41.055  1.00  0.00           H
ATOM    836 HD23 LEU    75      17.422  42.346  41.257  1.00  0.00           H
ATOM    837  C   LEU    75      17.836  41.100  37.074  1.00  0.00           C
ATOM    838  O   LEU    75      18.798  40.477  36.600  1.00  0.00           O
ATOM    839  N   ASP    76      17.995  42.387  37.309  1.00  0.00           N
ATOM    840  H   ASP    76      17.197  42.882  37.680  1.00  0.00           H
ATOM    841  CA  ASP    76      19.123  43.218  36.834  1.00  0.00           C
ATOM    842  HA  ASP    76      19.991  42.602  36.600  1.00  0.00           H
ATOM    843  CB  ASP    76      18.782  44.026  35.561  1.00  0.00           C
ATOM    844  HB2 ASP    76      18.861  43.449  34.640  1.00  0.00           H
ATOM    845  HB3 ASP    76      17.905  44.633  35.787  1.00  0.00           H
ATOM    846  CG  ASP    76      19.920  45.067  35.324  1.00  0.00           C
ATOM    847  OD1 ASP    76      19.533  46.176  34.875  1.00  0.00           O
ATOM    848  OD2 ASP    76      21.160  44.745  35.368  1.00  0.00           O
ATOM    849  C   ASP    76      19.724  44.096  38.008  1.00  0.00           C
ATOM    850  O   ASP    76      19.072  45.048  38.506  1.00  0.00           O
ATOM    851  N   VAL    77      21.015  43.912  38.317  1.00  0.00           N
ATOM    852  H   VAL    77      21.436  43.072  37.946  1.00  0.00           H
ATOM    853  CA  VAL    77      21.646  44.512  39.539  1.00  0.00           C
ATOM    854  HA  VAL    77      20.856  44.790  40.237  1.00  0.00           H
ATOM    855  CB  VAL    77      22.578  43.450  40.279  1.00  0.00           C
ATOM    856  HB  VAL    77      23.474  43.378  39.663  1.00  0.00           H
ATOM    857  CG1 VAL    77      22.754  44.106  41.618  1.00  0.00           C
ATOM    858 HG11 VAL    77      21.796  44.278  42.109  1.00  0.00           H
ATOM    859 HG12 VAL    77      23.177  43.290  42.204  1.00  0.00           H
ATOM    860 HG13 VAL    77      23.459  44.926  41.479  1.00  0.00           H
ATOM    861  CG2 VAL    77      21.947  42.023  40.563  1.00  0.00           C
ATOM    862 HG21 VAL    77      21.757  41.517  39.616  1.00  0.00           H
ATOM    863 HG22 VAL    77      22.708  41.404  41.038  1.00  0.00           H
ATOM    864 HG23 VAL    77      21.072  42.067  41.212  1.00  0.00           H
ATOM    865  C   VAL    77      22.478  45.766  39.283  1.00  0.00           C
ATOM    866  O   VAL    77      23.296  45.719  38.395  1.00  0.00           O
ATOM    867  N   GLY    78      22.398  46.901  40.014  1.00  0.00           N
ATOM    868  H   GLY    78      21.533  47.051  40.514  1.00  0.00           H
ATOM    869  CA  GLY    78      23.099  48.210  39.697  1.00  0.00           C
ATOM    870  HA2 GLY    78      22.731  48.916  40.442  1.00  0.00           H
ATOM    871  HA3 GLY    78      24.180  48.077  39.653  1.00  0.00           H
ATOM    872  C   GLY    78      22.523  48.768  38.377  1.00  0.00           C
ATOM    873  O   GLY    78      23.305  49.304  37.571  1.00  0.00           O
ATOM    874  N   SER    79      21.192  48.795  38.248  1.00  0.00           N
ATOM    875  H   SER    79      20.767  48.497  39.115  1.00  0.00           H
ATOM    876  CA  SER    79      20.564  48.664  36.931  1.00  0.00           C
ATOM    877  HA  SER    79      20.800  47.742  36.400  1.00  0.00           H
ATOM    878  CB  SER    79      19.047  48.539  37.140  1.00  0.00           C
ATOM    879  HB2 SER    79      18.846  47.713  37.822  1.00  0.00           H
ATOM    880  HB3 SER    79      18.589  49.316  37.752  1.00  0.00           H
ATOM    881  OG  SER    79      18.294  48.282  35.991  1.00  0.00           O
ATOM    882  HG  SER    79      18.867  47.666  35.530  1.00  0.00           H
ATOM    883  C   SER    79      20.739  49.833  36.069  1.00  0.00           C
ATOM    884  O   SER    79      20.497  49.732  34.872  1.00  0.00           O
ATOM    885  N   GLY    80      21.032  51.061  36.637  1.00  0.00           N
ATOM    886  H   GLY    80      21.144  51.097  37.640  1.00  0.00           H
ATOM    887  CA  GLY    80      21.671  52.099  35.832  1.00  0.00           C
ATOM    888  HA2 GLY    80      22.200  52.752  36.526  1.00  0.00           H
ATOM    889  HA3 GLY    80      22.456  51.577  35.285  1.00  0.00           H
ATOM    890  C   GLY    80      20.778  52.878  34.847  1.00  0.00           C
ATOM    891  O   GLY    80      19.615  53.360  35.048  1.00  0.00           O
ATOM    892  N   THR    81      21.184  52.879  33.617  1.00  0.00           N
ATOM    893  H   THR    81      21.978  52.309  33.363  1.00  0.00           H
ATOM    894  CA  THR    81      20.379  53.333  32.484  1.00  0.00           C
ATOM    895  HA  THR    81      19.805  54.165  32.892  1.00  0.00           H
ATOM    896  CB  THR    81      21.163  53.724  31.217  1.00  0.00           C
ATOM    897  HB  THR    81      20.511  53.942  30.371  1.00  0.00           H
ATOM    898  CG2 THR    81      21.884  55.059  31.404  1.00  0.00           C
ATOM    899 HG21 THR    81      21.167  55.807  31.063  1.00  0.00           H
ATOM    900 HG22 THR    81      22.174  55.320  32.421  1.00  0.00           H
ATOM    901 HG23 THR    81      22.786  55.076  30.792  1.00  0.00           H
ATOM    902  OG1 THR    81      22.222  52.781  30.878  1.00  0.00           O
ATOM    903  HG1 THR    81      22.061  52.084  31.518  1.00  0.00           H
ATOM    904  C   THR    81      19.281  52.285  32.083  1.00  0.00           C
ATOM    905  O   THR    81      18.520  52.579  31.144  1.00  0.00           O
ATOM    906  N   GLY    82      19.403  51.097  32.564  1.00  0.00           N
ATOM    907  H   GLY    82      19.905  50.925  33.424  1.00  0.00           H
ATOM    908  CA  GLY    82      18.311  50.174  32.435  1.00  0.00           C
ATOM    909  HA2 GLY    82      18.426  49.491  33.277  1.00  0.00           H
ATOM    910  HA3 GLY    82      17.361  50.685  32.588  1.00  0.00           H
ATOM    911  C   GLY    82      18.211  49.513  31.084  1.00  0.00           C
ATOM    912  O   GLY    82      17.266  48.764  30.842  1.00  0.00           O
ATOM    913  N   ILE    83      19.025  49.942  30.154  1.00  0.00           N
ATOM    914  H   ILE    83      19.643  50.730  30.284  1.00  0.00           H
ATOM    915  CA  ILE    83      19.271  49.154  28.885  1.00  0.00           C
ATOM    916  HA  ILE    83      18.414  49.297  28.228  1.00  0.00           H
ATOM    917  CB  ILE    83      20.572  49.681  28.151  1.00  0.00           C
ATOM    918  HB  ILE    83      20.471  49.253  27.153  1.00  0.00           H
ATOM    919  CG2 ILE    83      20.553  51.180  28.004  1.00  0.00           C
ATOM    920 HG21 ILE    83      21.391  51.484  27.377  1.00  0.00           H
ATOM    921 HG22 ILE    83      19.593  51.368  27.523  1.00  0.00           H
ATOM    922 HG23 ILE    83      20.815  51.722  28.913  1.00  0.00           H
ATOM    923  CG1 ILE    83      21.880  49.237  28.819  1.00  0.00           C
ATOM    924 HG12 ILE    83      22.192  50.000  29.532  1.00  0.00           H
ATOM    925 HG13 ILE    83      21.813  48.297  29.365  1.00  0.00           H
ATOM    926  CD1 ILE    83      22.928  48.939  27.747  1.00  0.00           C
ATOM    927 HD11 ILE    83      23.045  49.842  27.148  1.00  0.00           H
ATOM    928 HD12 ILE    83      23.858  48.791  28.296  1.00  0.00           H
ATOM    929 HD13 ILE    83      22.659  48.032  27.207  1.00  0.00           H
ATOM    930  C   ILE    83      19.371  47.606  28.830  1.00  0.00           C
ATOM    931  O   ILE    83      18.933  46.930  27.919  1.00  0.00           O
ATOM    932  N   LEU    84      19.835  46.948  29.958  1.00  0.00           N
ATOM    933  H   LEU    84      20.048  47.471  30.795  1.00  0.00           H
ATOM    934  CA  LEU    84      19.777  45.507  30.041  1.00  0.00           C
ATOM    935  HA  LEU    84      19.851  45.017  29.070  1.00  0.00           H
ATOM    936  CB  LEU    84      20.836  44.863  30.987  1.00  0.00           C
ATOM    937  HB2 LEU    84      20.538  45.344  31.919  1.00  0.00           H
ATOM    938  HB3 LEU    84      20.812  43.774  30.955  1.00  0.00           H
ATOM    939  CG  LEU    84      22.349  45.290  30.627  1.00  0.00           C
ATOM    940  HG  LEU    84      22.523  46.319  30.939  1.00  0.00           H
ATOM    941  CD1 LEU    84      23.342  44.266  31.222  1.00  0.00           C
ATOM    942 HD11 LEU    84      23.186  44.049  32.278  1.00  0.00           H
ATOM    943 HD12 LEU    84      22.950  43.347  30.785  1.00  0.00           H
ATOM    944 HD13 LEU    84      24.363  44.548  30.964  1.00  0.00           H
ATOM    945  CD2 LEU    84      22.415  45.231  29.045  1.00  0.00           C
ATOM    946 HD21 LEU    84      21.826  46.097  28.745  1.00  0.00           H
ATOM    947 HD22 LEU    84      23.421  45.486  28.709  1.00  0.00           H
ATOM    948 HD23 LEU    84      21.951  44.327  28.651  1.00  0.00           H
ATOM    949  C   LEU    84      18.425  44.902  30.471  1.00  0.00           C
ATOM    950  O   LEU    84      18.069  43.850  29.957  1.00  0.00           O
ATOM    951  N   CYS    85      17.633  45.619  31.340  1.00  0.00           N
ATOM    952  H   CYS    85      17.807  46.608  31.449  1.00  0.00           H
ATOM    953  CA  CYS    85      16.216  45.304  31.530  1.00  0.00           C
ATOM    954  HA  CYS    85      16.231  44.293  31.937  1.00  0.00           H
ATOM    955  CB  CYS    85      15.584  46.283  32.499  1.00  0.00           C
ATOM    956  HB2 CYS    85      15.907  47.292  32.246  1.00  0.00           H
ATOM    957  HB3 CYS    85      14.503  46.268  32.361  1.00  0.00           H
ATOM    958  SG  CYS    85      16.214  46.084  34.159  1.00  0.00           S
ATOM    959  HG  CYS    85      17.526  46.015  33.913  1.00  0.00           H
ATOM    960  C   CYS    85      15.493  45.379  30.192  1.00  0.00           C
ATOM    961  O   CYS    85      14.814  44.391  29.921  1.00  0.00           O
ATOM    962  N   MET    86      15.624  46.489  29.471  1.00  0.00           N
ATOM    963  H   MET    86      16.024  47.262  29.985  1.00  0.00           H
ATOM    964  CA  MET    86      15.045  46.663  28.154  1.00  0.00           C
ATOM    965  HA  MET    86      13.979  46.610  28.373  1.00  0.00           H
ATOM    966  CB  MET    86      15.437  48.007  27.668  1.00  0.00           C
ATOM    967  HB2 MET    86      15.191  48.849  28.314  1.00  0.00           H
ATOM    968  HB3 MET    86      16.521  47.962  27.558  1.00  0.00           H
ATOM    969  CG  MET    86      14.859  48.316  26.284  1.00  0.00           C
ATOM    970  HG2 MET    86      15.119  47.481  25.633  1.00  0.00           H
ATOM    971  HG3 MET    86      13.773  48.382  26.345  1.00  0.00           H
ATOM    972  SD  MET    86      15.677  49.787  25.646  1.00  0.00           S
ATOM    973  CE  MET    86      17.255  49.072  25.278  1.00  0.00           C
ATOM    974  HE1 MET    86      17.669  49.244  24.284  1.00  0.00           H
ATOM    975  HE2 MET    86      18.080  49.479  25.862  1.00  0.00           H
ATOM    976  HE3 MET    86      17.030  48.009  25.372  1.00  0.00           H
ATOM    977  C   MET    86      15.269  45.495  27.183  1.00  0.00           C
ATOM    978  O   MET    86      14.346  45.039  26.524  1.00  0.00           O
ATOM    979  N   PHE    87      16.548  45.033  27.093  1.00  0.00           N
ATOM    980  H   PHE    87      17.112  45.459  27.815  1.00  0.00           H
ATOM    981  CA  PHE    87      17.020  43.861  26.286  1.00  0.00           C
ATOM    982  HA  PHE    87      16.775  44.048  25.240  1.00  0.00           H
ATOM    983  CB  PHE    87      18.562  43.635  26.377  1.00  0.00           C
ATOM    984  HB2 PHE    87      18.778  43.817  27.429  1.00  0.00           H
ATOM    985  HB3 PHE    87      18.920  42.648  26.085  1.00  0.00           H
ATOM    986  CG  PHE    87      19.283  44.708  25.550  1.00  0.00           C
ATOM    987  CD1 PHE    87      18.630  45.616  24.603  1.00  0.00           C
ATOM    988  HD1 PHE    87      17.579  45.780  24.417  1.00  0.00           H
ATOM    989  CE1 PHE    87      19.461  46.508  23.835  1.00  0.00           C
ATOM    990  HE1 PHE    87      19.002  47.139  23.089  1.00  0.00           H
ATOM    991  CZ  PHE    87      20.827  46.652  24.050  1.00  0.00           C
ATOM    992  HZ  PHE    87      21.403  47.423  23.560  1.00  0.00           H
ATOM    993  CE2 PHE    87      21.484  45.701  24.895  1.00  0.00           C
ATOM    994  HE2 PHE    87      22.556  45.579  24.855  1.00  0.00           H
ATOM    995  CD2 PHE    87      20.702  44.883  25.727  1.00  0.00           C
ATOM    996  HD2 PHE    87      21.259  44.224  26.376  1.00  0.00           H
ATOM    997  C   PHE    87      16.304  42.569  26.778  1.00  0.00           C
ATOM    998  O   PHE    87      15.578  41.972  25.948  1.00  0.00           O
ATOM    999  N   ALA    88      16.301  42.210  28.067  1.00  0.00           N
ATOM   1000  H   ALA    88      16.869  42.818  28.639  1.00  0.00           H
ATOM   1001  CA  ALA    88      15.799  40.944  28.644  1.00  0.00           C
ATOM   1002  HA  ALA    88      16.243  40.136  28.062  1.00  0.00           H
ATOM   1003  CB  ALA    88      16.224  40.929  30.126  1.00  0.00           C
ATOM   1004  HB1 ALA    88      15.580  41.588  30.708  1.00  0.00           H
ATOM   1005  HB2 ALA    88      16.009  39.944  30.543  1.00  0.00           H
ATOM   1006  HB3 ALA    88      17.287  41.107  30.289  1.00  0.00           H
ATOM   1007  C   ALA    88      14.293  40.829  28.366  1.00  0.00           C
ATOM   1008  O   ALA    88      13.810  39.769  27.937  1.00  0.00           O
ATOM   1009  N   ALA    89      13.499  41.826  28.730  1.00  0.00           N
ATOM   1010  H   ALA    89      13.990  42.576  29.196  1.00  0.00           H
ATOM   1011  CA  ALA    89      12.092  42.033  28.361  1.00  0.00           C
ATOM   1012  HA  ALA    89      11.675  41.156  28.856  1.00  0.00           H
ATOM   1013  CB  ALA    89      11.647  43.267  29.089  1.00  0.00           C
ATOM   1014  HB1 ALA    89      11.932  43.227  30.141  1.00  0.00           H
ATOM   1015  HB2 ALA    89      12.144  44.185  28.774  1.00  0.00           H
ATOM   1016  HB3 ALA    89      10.571  43.384  28.963  1.00  0.00           H
ATOM   1017  C   ALA    89      11.761  41.930  26.868  1.00  0.00           C
ATOM   1018  O   ALA    89      10.929  41.140  26.443  1.00  0.00           O
ATOM   1019  N   LYS    90      12.272  42.839  26.029  1.00  0.00           N
ATOM   1020  H   LYS    90      12.939  43.512  26.379  1.00  0.00           H
ATOM   1021  CA  LYS    90      12.194  42.688  24.507  1.00  0.00           C
ATOM   1022  HA  LYS    90      11.183  42.815  24.120  1.00  0.00           H
ATOM   1023  CB  LYS    90      12.986  43.816  23.888  1.00  0.00           C
ATOM   1024  HB2 LYS    90      12.668  44.715  24.418  1.00  0.00           H
ATOM   1025  HB3 LYS    90      14.008  43.682  24.243  1.00  0.00           H
ATOM   1026  CG  LYS    90      12.974  43.945  22.376  1.00  0.00           C
ATOM   1027  HG2 LYS    90      13.970  44.212  22.022  1.00  0.00           H
ATOM   1028  HG3 LYS    90      12.708  42.976  21.954  1.00  0.00           H
ATOM   1029  CD  LYS    90      11.898  44.878  21.887  1.00  0.00           C
ATOM   1030  HD2 LYS    90      10.905  44.537  22.180  1.00  0.00           H
ATOM   1031  HD3 LYS    90      12.106  45.888  22.239  1.00  0.00           H
ATOM   1032  CE  LYS    90      11.840  44.900  20.365  1.00  0.00           C
ATOM   1033  HE2 LYS    90      12.554  45.664  20.056  1.00  0.00           H
ATOM   1034  HE3 LYS    90      11.994  43.964  19.830  1.00  0.00           H
ATOM   1035  NZ  LYS    90      10.526  45.390  19.928  1.00  0.00           N
ATOM   1036  HZ1 LYS    90      10.242  46.310  20.234  1.00  0.00           H
ATOM   1037  HZ2 LYS    90      10.571  45.524  18.928  1.00  0.00           H
ATOM   1038  HZ3 LYS    90       9.820  44.678  20.049  1.00  0.00           H
ATOM   1039  C   LYS    90      12.644  41.204  24.059  1.00  0.00           C
ATOM   1040  O   LYS    90      12.028  40.677  23.124  1.00  0.00           O
ATOM   1041  N   ALA    91      13.621  40.529  24.695  1.00  0.00           N
ATOM   1042  H   ALA    91      14.161  41.034  25.383  1.00  0.00           H
ATOM   1043  CA  ALA    91      14.066  39.182  24.480  1.00  0.00           C
ATOM   1044  HA  ALA    91      14.308  39.121  23.419  1.00  0.00           H
ATOM   1045  CB  ALA    91      15.425  38.884  25.209  1.00  0.00           C
ATOM   1046  HB1 ALA    91      15.215  38.646  26.252  1.00  0.00           H
ATOM   1047  HB2 ALA    91      15.979  38.050  24.778  1.00  0.00           H
ATOM   1048  HB3 ALA    91      16.047  39.778  25.165  1.00  0.00           H
ATOM   1049  C   ALA    91      13.127  38.010  24.861  1.00  0.00           C
ATOM   1050  O   ALA    91      13.263  36.827  24.610  1.00  0.00           O
ATOM   1051  N   GLY    92      12.180  38.375  25.751  1.00  0.00           N
ATOM   1052  H   GLY    92      12.098  39.380  25.807  1.00  0.00           H
ATOM   1053  CA  GLY    92      10.996  37.524  26.062  1.00  0.00           C
ATOM   1054  HA2 GLY    92      10.141  38.134  25.768  1.00  0.00           H
ATOM   1055  HA3 GLY    92      11.003  36.649  25.412  1.00  0.00           H
ATOM   1056  C   GLY    92      10.687  37.052  27.477  1.00  0.00           C
ATOM   1057  O   GLY    92       9.657  36.405  27.655  1.00  0.00           O
ATOM   1058  N   ALA    93      11.423  37.416  28.576  1.00  0.00           N
ATOM   1059  H   ALA    93      12.167  38.067  28.372  1.00  0.00           H
ATOM   1060  CA  ALA    93      11.034  37.127  30.004  1.00  0.00           C
ATOM   1061  HA  ALA    93      11.044  36.057  30.211  1.00  0.00           H
ATOM   1062  CB  ALA    93      12.084  37.891  30.786  1.00  0.00           C
ATOM   1063  HB1 ALA    93      12.983  37.314  30.575  1.00  0.00           H
ATOM   1064  HB2 ALA    93      12.312  38.900  30.442  1.00  0.00           H
ATOM   1065  HB3 ALA    93      12.002  37.743  31.863  1.00  0.00           H
ATOM   1066  C   ALA    93       9.648  37.766  30.444  1.00  0.00           C
ATOM   1067  O   ALA    93       9.362  38.883  29.984  1.00  0.00           O
ATOM   1068  N   ARG    94       8.820  37.004  31.127  1.00  0.00           N
ATOM   1069  H   ARG    94       9.152  36.060  31.270  1.00  0.00           H
ATOM   1070  CA  ARG    94       7.443  37.345  31.551  1.00  0.00           C
ATOM   1071  HA  ARG    94       6.911  37.653  30.651  1.00  0.00           H
ATOM   1072  CB  ARG    94       6.655  36.079  32.034  1.00  0.00           C
ATOM   1073  HB2 ARG    94       5.637  36.437  32.187  1.00  0.00           H
ATOM   1074  HB3 ARG    94       6.542  35.320  31.260  1.00  0.00           H
ATOM   1075  CG  ARG    94       7.181  35.552  33.389  1.00  0.00           C
ATOM   1076  HG2 ARG    94       8.218  35.271  33.206  1.00  0.00           H
ATOM   1077  HG3 ARG    94       7.188  36.390  34.086  1.00  0.00           H
ATOM   1078  CD  ARG    94       6.368  34.461  34.121  1.00  0.00           C
ATOM   1079  HD2 ARG    94       6.510  34.560  35.197  1.00  0.00           H
ATOM   1080  HD3 ARG    94       5.300  34.651  34.019  1.00  0.00           H
ATOM   1081  NE  ARG    94       6.819  33.094  33.670  1.00  0.00           N
ATOM   1082  HE  ARG    94       6.711  32.890  32.686  1.00  0.00           H
ATOM   1083  CZ  ARG    94       7.374  32.123  34.341  1.00  0.00           C
ATOM   1084  NH1 ARG    94       7.675  30.981  33.760  1.00  0.00           N
ATOM   1085 HH11 ARG    94       8.368  30.403  34.213  1.00  0.00           H
ATOM   1086 HH12 ARG    94       7.652  31.011  32.751  1.00  0.00           H
ATOM   1087  NH2 ARG    94       7.639  32.153  35.634  1.00  0.00           N
ATOM   1088 HH21 ARG    94       7.231  32.797  36.297  1.00  0.00           H
ATOM   1089 HH22 ARG    94       8.395  31.537  35.898  1.00  0.00           H
ATOM   1090  C   ARG    94       7.504  38.453  32.553  1.00  0.00           C
ATOM   1091  O   ARG    94       6.551  39.188  32.700  1.00  0.00           O
ATOM   1092  N   LYS    95       8.644  38.490  33.334  1.00  0.00           N
ATOM   1093  H   LYS    95       9.428  37.896  33.107  1.00  0.00           H
ATOM   1094  CA  LYS    95       8.985  39.499  34.285  1.00  0.00           C
ATOM   1095  HA  LYS    95       8.373  40.362  34.026  1.00  0.00           H
ATOM   1096  CB  LYS    95       8.557  38.880  35.630  1.00  0.00           C
ATOM   1097  HB2 LYS    95       7.568  38.424  35.582  1.00  0.00           H
ATOM   1098  HB3 LYS    95       9.117  37.953  35.749  1.00  0.00           H
ATOM   1099  CG  LYS    95       8.518  39.841  36.830  1.00  0.00           C
ATOM   1100  HG2 LYS    95       8.309  39.313  37.761  1.00  0.00           H
ATOM   1101  HG3 LYS    95       9.476  40.324  37.028  1.00  0.00           H
ATOM   1102  CD  LYS    95       7.285  40.808  36.678  1.00  0.00           C
ATOM   1103  HD2 LYS    95       6.885  40.633  35.679  1.00  0.00           H
ATOM   1104  HD3 LYS    95       6.651  40.540  37.523  1.00  0.00           H
ATOM   1105  CE  LYS    95       7.604  42.270  36.768  1.00  0.00           C
ATOM   1106  HE2 LYS    95       8.584  42.357  37.238  1.00  0.00           H
ATOM   1107  HE3 LYS    95       7.603  42.757  35.792  1.00  0.00           H
ATOM   1108  NZ  LYS    95       6.465  42.952  37.523  1.00  0.00           N
ATOM   1109  HZ1 LYS    95       6.612  43.922  37.284  1.00  0.00           H
ATOM   1110  HZ2 LYS    95       5.521  42.742  37.234  1.00  0.00           H
ATOM   1111  HZ3 LYS    95       6.588  42.864  38.522  1.00  0.00           H
ATOM   1112  C   LYS    95      10.447  39.921  34.231  1.00  0.00           C
ATOM   1113  O   LYS    95      11.303  39.067  34.200  1.00  0.00           O
ATOM   1114  N   VAL    96      10.700  41.224  34.230  1.00  0.00           N
ATOM   1115  H   VAL    96       9.887  41.799  34.399  1.00  0.00           H
ATOM   1116  CA  VAL    96      11.950  41.784  34.504  1.00  0.00           C
ATOM   1117  HA  VAL    96      12.583  40.928  34.737  1.00  0.00           H
ATOM   1118  CB  VAL    96      12.610  42.303  33.170  1.00  0.00           C
ATOM   1119  HB  VAL    96      12.117  43.226  32.862  1.00  0.00           H
ATOM   1120  CG1 VAL    96      13.997  42.907  33.271  1.00  0.00           C
ATOM   1121 HG11 VAL    96      13.999  43.863  33.794  1.00  0.00           H
ATOM   1122 HG12 VAL    96      14.748  42.182  33.587  1.00  0.00           H
ATOM   1123 HG13 VAL    96      14.119  43.220  32.234  1.00  0.00           H
ATOM   1124  CG2 VAL    96      12.561  41.303  32.026  1.00  0.00           C
ATOM   1125 HG21 VAL    96      11.514  41.156  31.761  1.00  0.00           H
ATOM   1126 HG22 VAL    96      13.067  41.755  31.172  1.00  0.00           H
ATOM   1127 HG23 VAL    96      13.066  40.378  32.306  1.00  0.00           H
ATOM   1128  C   VAL    96      12.080  42.846  35.613  1.00  0.00           C
ATOM   1129  O   VAL    96      11.329  43.787  35.666  1.00  0.00           O
ATOM   1130  N   ILE    97      12.873  42.552  36.662  1.00  0.00           N
ATOM   1131  H   ILE    97      13.436  41.718  36.749  1.00  0.00           H
ATOM   1132  CA  ILE    97      13.271  43.464  37.798  1.00  0.00           C
ATOM   1133  HA  ILE    97      12.501  44.236  37.803  1.00  0.00           H
ATOM   1134  CB  ILE    97      13.205  42.883  39.178  1.00  0.00           C
ATOM   1135  HB  ILE    97      14.079  42.257  39.359  1.00  0.00           H
ATOM   1136  CG2 ILE    97      13.314  43.899  40.397  1.00  0.00           C
ATOM   1137 HG21 ILE    97      14.291  44.383  40.382  1.00  0.00           H
ATOM   1138 HG22 ILE    97      12.595  44.717  40.374  1.00  0.00           H
ATOM   1139 HG23 ILE    97      13.202  43.427  41.373  1.00  0.00           H
ATOM   1140  CG1 ILE    97      11.941  42.010  39.429  1.00  0.00           C
ATOM   1141 HG12 ILE    97      11.987  41.118  38.805  1.00  0.00           H
ATOM   1142 HG13 ILE    97      11.998  41.587  40.432  1.00  0.00           H
ATOM   1143  CD1 ILE    97      10.622  42.584  39.277  1.00  0.00           C
ATOM   1144 HD11 ILE    97      10.620  43.000  38.269  1.00  0.00           H
ATOM   1145 HD12 ILE    97       9.889  41.782  39.364  1.00  0.00           H
ATOM   1146 HD13 ILE    97      10.434  43.360  40.018  1.00  0.00           H
ATOM   1147  C   ILE    97      14.639  44.151  37.621  1.00  0.00           C
ATOM   1148  O   ILE    97      15.577  43.415  37.371  1.00  0.00           O
ATOM   1149  N   GLY    98      14.677  45.446  37.975  1.00  0.00           N
ATOM   1150  H   GLY    98      13.867  46.011  38.186  1.00  0.00           H
ATOM   1151  CA  GLY    98      15.988  46.113  37.961  1.00  0.00           C
ATOM   1152  HA2 GLY    98      16.817  45.406  37.943  1.00  0.00           H
ATOM   1153  HA3 GLY    98      16.156  46.745  37.088  1.00  0.00           H
ATOM   1154  C   GLY    98      16.183  46.948  39.162  1.00  0.00           C
ATOM   1155  O   GLY    98      15.258  47.666  39.528  1.00  0.00           O
ATOM   1156  N   ILE    99      17.365  46.943  39.808  1.00  0.00           N
ATOM   1157  H   ILE    99      17.976  46.191  39.524  1.00  0.00           H
ATOM   1158  CA  ILE    99      17.634  47.616  41.160  1.00  0.00           C
ATOM   1159  HA  ILE    99      16.781  48.250  41.401  1.00  0.00           H
ATOM   1160  CB  ILE    99      17.697  46.645  42.375  1.00  0.00           C
ATOM   1161  HB  ILE    99      18.684  46.187  42.438  1.00  0.00           H
ATOM   1162  CG2 ILE    99      17.438  47.474  43.641  1.00  0.00           C
ATOM   1163 HG21 ILE    99      16.573  48.119  43.795  1.00  0.00           H
ATOM   1164 HG22 ILE    99      17.653  46.760  44.437  1.00  0.00           H
ATOM   1165 HG23 ILE    99      18.288  48.115  43.874  1.00  0.00           H
ATOM   1166  CG1 ILE    99      16.719  45.466  42.373  1.00  0.00           C
ATOM   1167 HG12 ILE    99      15.721  45.902  42.335  1.00  0.00           H
ATOM   1168 HG13 ILE    99      16.902  44.944  41.433  1.00  0.00           H
ATOM   1169  CD1 ILE    99      16.858  44.440  43.406  1.00  0.00           C
ATOM   1170 HD11 ILE    99      16.575  44.923  44.341  1.00  0.00           H
ATOM   1171 HD12 ILE    99      16.208  43.617  43.110  1.00  0.00           H
ATOM   1172 HD13 ILE    99      17.870  44.041  43.472  1.00  0.00           H
ATOM   1173  C   ILE    99      18.793  48.554  41.083  1.00  0.00           C
ATOM   1174  O   ILE    99      19.914  48.071  40.725  1.00  0.00           O
ATOM   1175  N   GLU   100      18.704  49.796  41.548  1.00  0.00           N
ATOM   1176  H   GLU   100      17.746  50.079  41.698  1.00  0.00           H
ATOM   1177  CA  GLU   100      19.691  50.914  41.399  1.00  0.00           C
ATOM   1178  HA  GLU   100      20.722  50.561  41.431  1.00  0.00           H
ATOM   1179  CB  GLU   100      19.416  51.482  39.965  1.00  0.00           C
ATOM   1180  HB2 GLU   100      19.740  50.708  39.269  1.00  0.00           H
ATOM   1181  HB3 GLU   100      18.338  51.546  39.819  1.00  0.00           H
ATOM   1182  CG  GLU   100      20.105  52.759  39.574  1.00  0.00           C
ATOM   1183  HG2 GLU   100      19.942  53.019  38.528  1.00  0.00           H
ATOM   1184  HG3 GLU   100      19.789  53.626  40.155  1.00  0.00           H
ATOM   1185  CD  GLU   100      21.624  52.629  39.866  1.00  0.00           C
ATOM   1186  OE1 GLU   100      22.130  53.160  40.856  1.00  0.00           O
ATOM   1187  OE2 GLU   100      22.347  52.072  38.994  1.00  0.00           O
ATOM   1188  C   GLU   100      19.497  52.022  42.480  1.00  0.00           C
ATOM   1189  O   GLU   100      18.359  52.255  42.844  1.00  0.00           O
ATOM   1190  N   CYS   101      20.553  52.467  43.108  1.00  0.00           N
ATOM   1191  H   CYS   101      21.430  52.177  42.699  1.00  0.00           H
ATOM   1192  CA  CYS   101      20.578  53.504  44.078  1.00  0.00           C
ATOM   1193  HA  CYS   101      19.693  53.627  44.702  1.00  0.00           H
ATOM   1194  CB  CYS   101      21.794  53.225  45.018  1.00  0.00           C
ATOM   1195  HB2 CYS   101      21.645  52.150  45.124  1.00  0.00           H
ATOM   1196  HB3 CYS   101      22.695  53.561  44.504  1.00  0.00           H
ATOM   1197  SG  CYS   101      21.515  53.783  46.725  1.00  0.00           S
ATOM   1198  HG  CYS   101      22.508  53.075  47.270  1.00  0.00           H
ATOM   1199  C   CYS   101      20.732  54.942  43.513  1.00  0.00           C
ATOM   1200  O   CYS   101      20.508  55.864  44.286  1.00  0.00           O
ATOM   1201  N   SER   102      21.338  55.179  42.355  1.00  0.00           N
ATOM   1202  H   SER   102      21.620  54.406  41.769  1.00  0.00           H
ATOM   1203  CA  SER   102      21.648  56.445  41.821  1.00  0.00           C
ATOM   1204  HA  SER   102      21.826  56.982  42.753  1.00  0.00           H
ATOM   1205  CB  SER   102      23.004  56.331  41.089  1.00  0.00           C
ATOM   1206  HB2 SER   102      23.749  56.303  41.884  1.00  0.00           H
ATOM   1207  HB3 SER   102      23.020  55.460  40.433  1.00  0.00           H
ATOM   1208  OG  SER   102      23.253  57.486  40.293  1.00  0.00           O
ATOM   1209  HG  SER   102      23.704  58.158  40.810  1.00  0.00           H
ATOM   1210  C   SER   102      20.551  57.253  40.974  1.00  0.00           C
ATOM   1211  O   SER   102      19.686  56.674  40.260  1.00  0.00           O
ATOM   1212  N   SER   103      20.727  58.536  40.732  1.00  0.00           N
ATOM   1213  H   SER   103      21.323  59.065  41.352  1.00  0.00           H
ATOM   1214  CA  SER   103      19.651  59.261  39.982  1.00  0.00           C
ATOM   1215  HA  SER   103      18.690  59.071  40.460  1.00  0.00           H
ATOM   1216  CB  SER   103      19.875  60.765  40.063  1.00  0.00           C
ATOM   1217  HB2 SER   103      20.831  60.889  39.554  1.00  0.00           H
ATOM   1218  HB3 SER   103      19.132  61.364  39.537  1.00  0.00           H
ATOM   1219  OG  SER   103      20.111  61.161  41.408  1.00  0.00           O
ATOM   1220  HG  SER   103      20.329  62.094  41.336  1.00  0.00           H
ATOM   1221  C   SER   103      19.444  58.802  38.557  1.00  0.00           C
ATOM   1222  O   SER   103      18.351  58.839  38.034  1.00  0.00           O
ATOM   1223  N   ILE   104      20.442  58.187  37.942  1.00  0.00           N
ATOM   1224  H   ILE   104      21.316  57.966  38.398  1.00  0.00           H
ATOM   1225  CA  ILE   104      20.369  57.484  36.627  1.00  0.00           C
ATOM   1226  HA  ILE   104      20.157  58.151  35.792  1.00  0.00           H
ATOM   1227  CB  ILE   104      21.755  56.893  36.218  1.00  0.00           C
ATOM   1228  HB  ILE   104      22.464  57.644  36.564  1.00  0.00           H
ATOM   1229  CG2 ILE   104      22.073  55.617  37.011  1.00  0.00           C
ATOM   1230 HG21 ILE   104      21.916  55.641  38.089  1.00  0.00           H
ATOM   1231 HG22 ILE   104      21.344  54.925  36.591  1.00  0.00           H
ATOM   1232 HG23 ILE   104      23.071  55.226  36.816  1.00  0.00           H
ATOM   1233  CG1 ILE   104      21.954  56.668  34.692  1.00  0.00           C
ATOM   1234 HG12 ILE   104      22.796  55.992  34.539  1.00  0.00           H
ATOM   1235 HG13 ILE   104      21.085  56.073  34.410  1.00  0.00           H
ATOM   1236  CD1 ILE   104      21.889  57.981  33.861  1.00  0.00           C
ATOM   1237 HD11 ILE   104      20.877  58.384  33.835  1.00  0.00           H
ATOM   1238 HD12 ILE   104      22.578  58.744  34.221  1.00  0.00           H
ATOM   1239 HD13 ILE   104      22.271  57.737  32.869  1.00  0.00           H
ATOM   1240  C   ILE   104      19.193  56.375  36.550  1.00  0.00           C
ATOM   1241  O   ILE   104      18.767  55.912  35.528  1.00  0.00           O
ATOM   1242  N   SER   105      18.581  55.956  37.670  1.00  0.00           N
ATOM   1243  H   SER   105      18.923  56.395  38.513  1.00  0.00           H
ATOM   1244  CA  SER   105      17.329  55.157  37.747  1.00  0.00           C
ATOM   1245  HA  SER   105      17.448  54.259  37.140  1.00  0.00           H
ATOM   1246  CB  SER   105      17.097  54.664  39.175  1.00  0.00           C
ATOM   1247  HB2 SER   105      16.109  54.207  39.243  1.00  0.00           H
ATOM   1248  HB3 SER   105      17.822  53.871  39.360  1.00  0.00           H
ATOM   1249  OG  SER   105      17.144  55.681  40.124  1.00  0.00           O
ATOM   1250  HG  SER   105      18.042  55.971  40.302  1.00  0.00           H
ATOM   1251  C   SER   105      15.996  55.770  37.295  1.00  0.00           C
ATOM   1252  O   SER   105      15.063  55.103  36.876  1.00  0.00           O
ATOM   1253  N   ASP   106      15.998  57.087  37.132  1.00  0.00           N
ATOM   1254  H   ASP   106      16.645  57.532  37.767  1.00  0.00           H
ATOM   1255  CA  ASP   106      15.177  57.909  36.218  1.00  0.00           C
ATOM   1256  HA  ASP   106      14.101  57.785  36.342  1.00  0.00           H
ATOM   1257  CB  ASP   106      15.476  59.386  36.472  1.00  0.00           C
ATOM   1258  HB2 ASP   106      15.154  59.707  37.462  1.00  0.00           H
ATOM   1259  HB3 ASP   106      16.538  59.531  36.276  1.00  0.00           H
ATOM   1260  CG  ASP   106      14.650  60.300  35.518  1.00  0.00           C
ATOM   1261  OD1 ASP   106      15.212  60.695  34.466  1.00  0.00           O
ATOM   1262  OD2 ASP   106      13.492  60.618  35.850  1.00  0.00           O
ATOM   1263  C   ASP   106      15.348  57.597  34.739  1.00  0.00           C
ATOM   1264  O   ASP   106      14.316  57.379  34.111  1.00  0.00           O
ATOM   1265  N   TYR   107      16.575  57.481  34.323  1.00  0.00           N
ATOM   1266  H   TYR   107      17.260  57.331  35.049  1.00  0.00           H
ATOM   1267  CA  TYR   107      16.827  57.031  32.974  1.00  0.00           C
ATOM   1268  HA  TYR   107      16.214  57.629  32.300  1.00  0.00           H
ATOM   1269  CB  TYR   107      18.321  57.241  32.681  1.00  0.00           C
ATOM   1270  HB2 TYR   107      18.618  58.218  33.060  1.00  0.00           H
ATOM   1271  HB3 TYR   107      18.862  56.483  33.247  1.00  0.00           H
ATOM   1272  CG  TYR   107      18.619  57.207  31.131  1.00  0.00           C
ATOM   1273  CD1 TYR   107      19.369  58.283  30.517  1.00  0.00           C
ATOM   1274  HD1 TYR   107      19.607  59.129  31.145  1.00  0.00           H
ATOM   1275  CE1 TYR   107      19.314  58.481  29.145  1.00  0.00           C
ATOM   1276  HE1 TYR   107      19.677  59.401  28.711  1.00  0.00           H
ATOM   1277  CZ  TYR   107      18.847  57.457  28.366  1.00  0.00           C
ATOM   1278  OH  TYR   107      18.702  57.783  27.059  1.00  0.00           O
ATOM   1279  HH  TYR   107      19.125  58.625  26.877  1.00  0.00           H
ATOM   1280  CE2 TYR   107      18.524  56.192  28.915  1.00  0.00           C
ATOM   1281  HE2 TYR   107      18.560  55.286  28.328  1.00  0.00           H
ATOM   1282  CD2 TYR   107      18.474  56.025  30.334  1.00  0.00           C
ATOM   1283  HD2 TYR   107      18.218  55.064  30.754  1.00  0.00           H
ATOM   1284  C   TYR   107      16.346  55.605  32.627  1.00  0.00           C
ATOM   1285  O   TYR   107      15.713  55.388  31.609  1.00  0.00           O
ATOM   1286  N   ALA   108      16.460  54.729  33.616  1.00  0.00           N
ATOM   1287  H   ALA   108      16.970  54.980  34.451  1.00  0.00           H
ATOM   1288  CA  ALA   108      15.956  53.380  33.576  1.00  0.00           C
ATOM   1289  HA  ALA   108      16.555  52.928  32.786  1.00  0.00           H
ATOM   1290  CB  ALA   108      16.331  52.547  34.787  1.00  0.00           C
ATOM   1291  HB1 ALA   108      16.076  51.533  34.480  1.00  0.00           H
ATOM   1292  HB2 ALA   108      17.367  52.444  35.107  1.00  0.00           H
ATOM   1293  HB3 ALA   108      15.669  52.955  35.551  1.00  0.00           H
ATOM   1294  C   ALA   108      14.434  53.210  33.275  1.00  0.00           C
ATOM   1295  O   ALA   108      13.998  52.494  32.407  1.00  0.00           O
ATOM   1296  N   VAL   109      13.590  53.982  34.033  1.00  0.00           N
ATOM   1297  H   VAL   109      14.064  54.400  34.821  1.00  0.00           H
ATOM   1298  CA  VAL   109      12.175  54.107  33.896  1.00  0.00           C
ATOM   1299  HA  VAL   109      11.832  53.075  33.816  1.00  0.00           H
ATOM   1300  CB  VAL   109      11.390  54.846  35.089  1.00  0.00           C
ATOM   1301  HB  VAL   109      11.616  55.912  35.117  1.00  0.00           H
ATOM   1302  CG1 VAL   109       9.913  54.655  34.845  1.00  0.00           C
ATOM   1303 HG11 VAL   109       9.782  53.735  34.274  1.00  0.00           H
ATOM   1304 HG12 VAL   109       9.396  54.780  35.796  1.00  0.00           H
ATOM   1305 HG13 VAL   109       9.567  55.480  34.222  1.00  0.00           H
ATOM   1306  CG2 VAL   109      11.808  54.078  36.286  1.00  0.00           C
ATOM   1307 HG21 VAL   109      11.530  53.027  36.214  1.00  0.00           H
ATOM   1308 HG22 VAL   109      12.873  54.310  36.313  1.00  0.00           H
ATOM   1309 HG23 VAL   109      11.375  54.508  37.189  1.00  0.00           H
ATOM   1310  C   VAL   109      11.810  54.811  32.617  1.00  0.00           C
ATOM   1311  O   VAL   109      11.068  54.313  31.763  1.00  0.00           O
ATOM   1312  N   LYS   110      12.418  56.003  32.373  1.00  0.00           N
ATOM   1313  H   LYS   110      13.339  56.058  32.784  1.00  0.00           H
ATOM   1314  CA  LYS   110      12.262  56.697  31.093  1.00  0.00           C
ATOM   1315  HA  LYS   110      11.221  57.006  30.990  1.00  0.00           H
ATOM   1316  CB  LYS   110      13.103  58.043  31.183  1.00  0.00           C
ATOM   1317  HB2 LYS   110      12.553  58.667  31.888  1.00  0.00           H
ATOM   1318  HB3 LYS   110      14.115  57.794  31.500  1.00  0.00           H
ATOM   1319  CG  LYS   110      13.295  58.733  29.892  1.00  0.00           C
ATOM   1320  HG2 LYS   110      12.363  58.761  29.327  1.00  0.00           H
ATOM   1321  HG3 LYS   110      13.327  59.820  29.960  1.00  0.00           H
ATOM   1322  CD  LYS   110      14.457  58.303  29.039  1.00  0.00           C
ATOM   1323  HD2 LYS   110      14.477  57.272  28.687  1.00  0.00           H
ATOM   1324  HD3 LYS   110      14.396  58.885  28.119  1.00  0.00           H
ATOM   1325  CE  LYS   110      15.864  58.617  29.614  1.00  0.00           C
ATOM   1326  HE2 LYS   110      16.172  58.016  30.470  1.00  0.00           H
ATOM   1327  HE3 LYS   110      16.523  58.287  28.811  1.00  0.00           H
ATOM   1328  NZ  LYS   110      16.107  60.059  29.725  1.00  0.00           N
ATOM   1329  HZ1 LYS   110      16.448  60.354  30.629  1.00  0.00           H
ATOM   1330  HZ2 LYS   110      16.717  60.310  28.960  1.00  0.00           H
ATOM   1331  HZ3 LYS   110      15.217  60.522  29.611  1.00  0.00           H
ATOM   1332  C   LYS   110      12.502  55.739  29.885  1.00  0.00           C
ATOM   1333  O   LYS   110      11.507  55.650  29.135  1.00  0.00           O
ATOM   1334  N   ILE   111      13.560  54.917  29.793  1.00  0.00           N
ATOM   1335  H   ILE   111      14.154  54.786  30.599  1.00  0.00           H
ATOM   1336  CA  ILE   111      13.741  53.917  28.658  1.00  0.00           C
ATOM   1337  HA  ILE   111      13.475  54.510  27.783  1.00  0.00           H
ATOM   1338  CB  ILE   111      15.211  53.412  28.630  1.00  0.00           C
ATOM   1339  HB  ILE   111      15.739  54.226  29.127  1.00  0.00           H
ATOM   1340  CG2 ILE   111      15.649  52.037  29.295  1.00  0.00           C
ATOM   1341 HG21 ILE   111      15.887  52.084  30.358  1.00  0.00           H
ATOM   1342 HG22 ILE   111      14.904  51.243  29.246  1.00  0.00           H
ATOM   1343 HG23 ILE   111      16.535  51.677  28.771  1.00  0.00           H
ATOM   1344  CG1 ILE   111      15.770  53.594  27.212  1.00  0.00           C
ATOM   1345 HG12 ILE   111      16.842  53.402  27.252  1.00  0.00           H
ATOM   1346 HG13 ILE   111      15.278  52.944  26.488  1.00  0.00           H
ATOM   1347  CD1 ILE   111      15.642  55.070  26.710  1.00  0.00           C
ATOM   1348 HD11 ILE   111      16.375  55.572  26.079  1.00  0.00           H
ATOM   1349 HD12 ILE   111      14.743  55.008  26.097  1.00  0.00           H
ATOM   1350 HD13 ILE   111      15.477  55.753  27.544  1.00  0.00           H
ATOM   1351  C   ILE   111      12.664  52.894  28.575  1.00  0.00           C
ATOM   1352  O   ILE   111      12.198  52.568  27.448  1.00  0.00           O
ATOM   1353  N   VAL   112      12.169  52.273  29.611  1.00  0.00           N
ATOM   1354  H   VAL   112      12.318  52.580  30.561  1.00  0.00           H
ATOM   1355  CA  VAL   112      11.201  51.157  29.546  1.00  0.00           C
ATOM   1356  HA  VAL   112      11.441  50.666  28.603  1.00  0.00           H
ATOM   1357  CB  VAL   112      11.410  50.168  30.710  1.00  0.00           C
ATOM   1358  HB  VAL   112      10.789  49.327  30.402  1.00  0.00           H
ATOM   1359  CG1 VAL   112      12.795  49.531  30.802  1.00  0.00           C
ATOM   1360 HG11 VAL   112      13.245  49.076  29.920  1.00  0.00           H
ATOM   1361 HG12 VAL   112      13.419  50.318  31.225  1.00  0.00           H
ATOM   1362 HG13 VAL   112      12.750  48.716  31.525  1.00  0.00           H
ATOM   1363  CG2 VAL   112      11.008  50.758  32.101  1.00  0.00           C
ATOM   1364 HG21 VAL   112      10.693  49.870  32.649  1.00  0.00           H
ATOM   1365 HG22 VAL   112      11.859  51.271  32.549  1.00  0.00           H
ATOM   1366 HG23 VAL   112      10.133  51.407  32.103  1.00  0.00           H
ATOM   1367  C   VAL   112       9.788  51.625  29.356  1.00  0.00           C
ATOM   1368  O   VAL   112       9.069  50.846  28.646  1.00  0.00           O
ATOM   1369  N   LYS   113       9.484  52.931  29.772  1.00  0.00           N
ATOM   1370  H   LYS   113      10.027  53.486  30.418  1.00  0.00           H
ATOM   1371  CA  LYS   113       8.266  53.618  29.372  1.00  0.00           C
ATOM   1372  HA  LYS   113       7.537  52.810  29.330  1.00  0.00           H
ATOM   1373  CB  LYS   113       7.821  54.709  30.347  1.00  0.00           C
ATOM   1374  HB2 LYS   113       8.621  55.432  30.509  1.00  0.00           H
ATOM   1375  HB3 LYS   113       7.015  55.228  29.828  1.00  0.00           H
ATOM   1376  CG  LYS   113       7.298  54.223  31.727  1.00  0.00           C
ATOM   1377  HG2 LYS   113       6.427  53.569  31.673  1.00  0.00           H
ATOM   1378  HG3 LYS   113       8.104  53.561  32.045  1.00  0.00           H
ATOM   1379  CD  LYS   113       7.209  55.406  32.697  1.00  0.00           C
ATOM   1380  HD2 LYS   113       7.217  55.000  33.709  1.00  0.00           H
ATOM   1381  HD3 LYS   113       8.040  56.101  32.578  1.00  0.00           H
ATOM   1382  CE  LYS   113       5.910  56.268  32.574  1.00  0.00           C
ATOM   1383  HE2 LYS   113       6.204  57.318  32.586  1.00  0.00           H
ATOM   1384  HE3 LYS   113       5.417  56.047  31.628  1.00  0.00           H
ATOM   1385  NZ  LYS   113       4.997  55.863  33.689  1.00  0.00           N
ATOM   1386  HZ1 LYS   113       4.146  56.405  33.696  1.00  0.00           H
ATOM   1387  HZ2 LYS   113       4.854  54.877  33.522  1.00  0.00           H
ATOM   1388  HZ3 LYS   113       5.484  55.939  34.571  1.00  0.00           H
ATOM   1389  C   LYS   113       8.354  54.064  27.913  1.00  0.00           C
ATOM   1390  O   LYS   113       7.405  53.738  27.228  1.00  0.00           O
ATOM   1391  N   ALA   114       9.416  54.598  27.373  1.00  0.00           N
ATOM   1392  H   ALA   114      10.077  54.942  28.055  1.00  0.00           H
ATOM   1393  CA  ALA   114       9.637  54.804  25.900  1.00  0.00           C
ATOM   1394  HA  ALA   114       8.945  55.553  25.517  1.00  0.00           H
ATOM   1395  CB  ALA   114      11.058  55.466  25.833  1.00  0.00           C
ATOM   1396  HB1 ALA   114      11.191  56.245  26.584  1.00  0.00           H
ATOM   1397  HB2 ALA   114      11.876  54.753  25.942  1.00  0.00           H
ATOM   1398  HB3 ALA   114      11.066  55.708  24.770  1.00  0.00           H
ATOM   1399  C   ALA   114       9.488  53.548  24.963  1.00  0.00           C
ATOM   1400  O   ALA   114       8.660  53.485  24.016  1.00  0.00           O
ATOM   1401  N   ASN   115      10.308  52.517  25.231  1.00  0.00           N
ATOM   1402  H   ASN   115      11.155  52.703  25.749  1.00  0.00           H
ATOM   1403  CA  ASN   115      10.124  51.210  24.569  1.00  0.00           C
ATOM   1404  HA  ASN   115      10.334  51.443  23.525  1.00  0.00           H
ATOM   1405  CB  ASN   115      11.157  50.194  25.041  1.00  0.00           C
ATOM   1406  HB2 ASN   115      11.845  50.618  25.771  1.00  0.00           H
ATOM   1407  HB3 ASN   115      10.657  49.336  25.493  1.00  0.00           H
ATOM   1408  CG  ASN   115      12.082  49.706  23.892  1.00  0.00           C
ATOM   1409  OD1 ASN   115      12.177  48.471  23.673  1.00  0.00           O
ATOM   1410  ND2 ASN   115      12.667  50.525  23.110  1.00  0.00           N
ATOM   1411 HD21 ASN   115      13.338  50.136  22.463  1.00  0.00           H
ATOM   1412 HD22 ASN   115      12.862  51.445  23.480  1.00  0.00           H
ATOM   1413  C   ASN   115       8.750  50.524  24.623  1.00  0.00           C
ATOM   1414  O   ASN   115       8.577  49.561  23.840  1.00  0.00           O
ATOM   1415  N   LYS   116       7.796  50.973  25.527  1.00  0.00           N
ATOM   1416  H   LYS   116       7.668  51.957  25.718  1.00  0.00           H
ATOM   1417  CA  LYS   116       6.559  50.170  25.736  1.00  0.00           C
ATOM   1418  HA  LYS   116       6.027  50.698  26.527  1.00  0.00           H
ATOM   1419  CB  LYS   116       5.593  50.320  24.565  1.00  0.00           C
ATOM   1420  HB2 LYS   116       5.630  51.298  24.085  1.00  0.00           H
ATOM   1421  HB3 LYS   116       6.002  49.625  23.832  1.00  0.00           H
ATOM   1422  CG  LYS   116       4.177  49.924  25.070  1.00  0.00           C
ATOM   1423  HG2 LYS   116       4.086  48.888  25.394  1.00  0.00           H
ATOM   1424  HG3 LYS   116       3.911  50.539  25.930  1.00  0.00           H
ATOM   1425  CD  LYS   116       3.003  49.980  24.082  1.00  0.00           C
ATOM   1426  HD2 LYS   116       3.061  50.870  23.456  1.00  0.00           H
ATOM   1427  HD3 LYS   116       3.028  49.063  23.493  1.00  0.00           H
ATOM   1428  CE  LYS   116       1.755  49.959  24.933  1.00  0.00           C
ATOM   1429  HE2 LYS   116       1.761  49.017  25.483  1.00  0.00           H
ATOM   1430  HE3 LYS   116       1.705  50.795  25.630  1.00  0.00           H
ATOM   1431  NZ  LYS   116       0.483  49.911  24.217  1.00  0.00           N
ATOM   1432  HZ1 LYS   116      -0.351  50.083  24.760  1.00  0.00           H
ATOM   1433  HZ2 LYS   116       0.583  50.646  23.532  1.00  0.00           H
ATOM   1434  HZ3 LYS   116       0.409  49.104  23.613  1.00  0.00           H
ATOM   1435  C   LYS   116       6.761  48.811  26.320  1.00  0.00           C
ATOM   1436  O   LYS   116       6.512  47.820  25.659  1.00  0.00           O
ATOM   1437  N   LEU   117       7.476  48.696  27.445  1.00  0.00           N
ATOM   1438  H   LEU   117       7.769  49.548  27.900  1.00  0.00           H
ATOM   1439  CA  LEU   117       7.744  47.516  28.190  1.00  0.00           C
ATOM   1440  HA  LEU   117       7.101  46.724  27.806  1.00  0.00           H
ATOM   1441  CB  LEU   117       9.260  47.214  27.890  1.00  0.00           C
ATOM   1442  HB2 LEU   117       9.717  48.202  27.946  1.00  0.00           H
ATOM   1443  HB3 LEU   117       9.645  46.541  28.657  1.00  0.00           H
ATOM   1444  CG  LEU   117       9.684  46.642  26.498  1.00  0.00           C
ATOM   1445  HG  LEU   117       9.204  47.280  25.756  1.00  0.00           H
ATOM   1446  CD1 LEU   117      11.232  46.609  26.322  1.00  0.00           C
ATOM   1447 HD11 LEU   117      11.663  47.515  26.747  1.00  0.00           H
ATOM   1448 HD12 LEU   117      11.566  45.613  26.611  1.00  0.00           H
ATOM   1449 HD13 LEU   117      11.264  46.656  25.233  1.00  0.00           H
ATOM   1450  CD2 LEU   117       9.104  45.267  26.363  1.00  0.00           C
ATOM   1451 HD21 LEU   117       9.495  44.739  27.233  1.00  0.00           H
ATOM   1452 HD22 LEU   117       8.017  45.254  26.281  1.00  0.00           H
ATOM   1453 HD23 LEU   117       9.420  44.849  25.408  1.00  0.00           H
ATOM   1454  C   LEU   117       7.538  47.626  29.740  1.00  0.00           C
ATOM   1455  O   LEU   117       7.906  46.727  30.438  1.00  0.00           O
ATOM   1456  N   ASP   118       7.004  48.743  30.323  1.00  0.00           N
ATOM   1457  H   ASP   118       6.582  49.494  29.797  1.00  0.00           H
ATOM   1458  CA  ASP   118       6.863  48.802  31.842  1.00  0.00           C
ATOM   1459  HA  ASP   118       7.674  48.462  32.486  1.00  0.00           H
ATOM   1460  CB  ASP   118       6.738  50.296  32.228  1.00  0.00           C
ATOM   1461  HB2 ASP   118       6.590  50.381  33.305  1.00  0.00           H
ATOM   1462  HB3 ASP   118       7.656  50.777  31.890  1.00  0.00           H
ATOM   1463  CG  ASP   118       5.517  50.855  31.443  1.00  0.00           C
ATOM   1464  OD1 ASP   118       5.650  51.234  30.263  1.00  0.00           O
ATOM   1465  OD2 ASP   118       4.479  50.913  32.093  1.00  0.00           O
ATOM   1466  C   ASP   118       5.635  47.929  32.351  1.00  0.00           C
ATOM   1467  O   ASP   118       5.223  48.102  33.501  1.00  0.00           O
ATOM   1468  N   HIE   119       4.970  47.191  31.424  1.00  0.00           N
ATOM   1469  H   HIE   119       5.230  47.291  30.453  1.00  0.00           H
ATOM   1470  CA  HIE   119       4.047  46.107  31.670  1.00  0.00           C
ATOM   1471  HA  HIE   119       3.385  46.495  32.444  1.00  0.00           H
ATOM   1472  CB  HIE   119       3.282  45.824  30.364  1.00  0.00           C
ATOM   1473  HB2 HIE   119       2.518  45.083  30.601  1.00  0.00           H
ATOM   1474  HB3 HIE   119       2.759  46.754  30.142  1.00  0.00           H
ATOM   1475  CG  HIE   119       4.156  45.373  29.213  1.00  0.00           C
ATOM   1476  ND1 HIE   119       4.323  44.071  28.908  1.00  0.00           N
ATOM   1477  CE1 HIE   119       4.686  43.978  27.627  1.00  0.00           C
ATOM   1478  HE1 HIE   119       5.230  43.203  27.107  1.00  0.00           H
ATOM   1479  NE2 HIE   119       4.486  45.188  27.117  1.00  0.00           N
ATOM   1480  HE2 HIE   119       4.722  45.351  26.149  1.00  0.00           H
ATOM   1481  CD2 HIE   119       4.195  46.084  28.080  1.00  0.00           C
ATOM   1482  HD2 HIE   119       3.768  47.067  27.946  1.00  0.00           H
ATOM   1483  C   HIE   119       4.649  44.764  32.283  1.00  0.00           C
ATOM   1484  O   HIE   119       4.158  44.285  33.358  1.00  0.00           O
ATOM   1485  N   VAL   120       5.771  44.327  31.639  1.00  0.00           N
ATOM   1486  H   VAL   120       5.857  44.720  30.713  1.00  0.00           H
ATOM   1487  CA  VAL   120       6.791  43.286  32.008  1.00  0.00           C
ATOM   1488  HA  VAL   120       6.302  42.502  32.587  1.00  0.00           H
ATOM   1489  CB  VAL   120       7.402  42.538  30.772  1.00  0.00           C
ATOM   1490  HB  VAL   120       8.297  41.972  31.032  1.00  0.00           H
ATOM   1491  CG1 VAL   120       6.564  41.413  30.181  1.00  0.00           C
ATOM   1492 HG11 VAL   120       6.756  41.305  29.114  1.00  0.00           H
ATOM   1493 HG12 VAL   120       6.873  40.463  30.618  1.00  0.00           H
ATOM   1494 HG13 VAL   120       5.487  41.554  30.264  1.00  0.00           H
ATOM   1495  CG2 VAL   120       7.880  43.511  29.677  1.00  0.00           C
ATOM   1496 HG21 VAL   120       8.054  43.149  28.664  1.00  0.00           H
ATOM   1497 HG22 VAL   120       7.314  44.428  29.510  1.00  0.00           H
ATOM   1498 HG23 VAL   120       8.826  43.909  30.043  1.00  0.00           H
ATOM   1499  C   VAL   120       7.925  43.816  32.967  1.00  0.00           C
ATOM   1500  O   VAL   120       8.367  43.079  33.860  1.00  0.00           O
ATOM   1501  N   VAL   121       8.428  45.002  32.726  1.00  0.00           N
ATOM   1502  H   VAL   121       8.171  45.574  31.934  1.00  0.00           H
ATOM   1503  CA  VAL   121       9.566  45.583  33.535  1.00  0.00           C
ATOM   1504  HA  VAL   121      10.118  44.711  33.885  1.00  0.00           H
ATOM   1505  CB  VAL   121      10.552  46.524  32.775  1.00  0.00           C
ATOM   1506  HB  VAL   121      10.041  47.476  32.633  1.00  0.00           H
ATOM   1507  CG1 VAL   121      11.918  46.662  33.509  1.00  0.00           C
ATOM   1508 HG11 VAL   121      12.401  45.720  33.768  1.00  0.00           H
ATOM   1509 HG12 VAL   121      12.604  47.154  32.819  1.00  0.00           H
ATOM   1510 HG13 VAL   121      11.638  47.325  34.328  1.00  0.00           H
ATOM   1511  CG2 VAL   121      10.959  45.974  31.420  1.00  0.00           C
ATOM   1512 HG21 VAL   121      10.032  45.560  31.026  1.00  0.00           H
ATOM   1513 HG22 VAL   121      11.295  46.733  30.713  1.00  0.00           H
ATOM   1514 HG23 VAL   121      11.663  45.143  31.455  1.00  0.00           H
ATOM   1515  C   VAL   121       9.097  46.215  34.884  1.00  0.00           C
ATOM   1516  O   VAL   121       8.189  46.988  34.834  1.00  0.00           O
ATOM   1517  N   THR   122       9.747  45.900  36.072  1.00  0.00           N
ATOM   1518  H   THR   122      10.481  45.224  35.916  1.00  0.00           H
ATOM   1519  CA  THR   122       9.717  46.694  37.310  1.00  0.00           C
ATOM   1520  HA  THR   122       9.021  47.530  37.255  1.00  0.00           H
ATOM   1521  CB  THR   122       9.058  45.884  38.348  1.00  0.00           C
ATOM   1522  HB  THR   122       9.768  45.128  38.683  1.00  0.00           H
ATOM   1523  CG2 THR   122       8.815  46.732  39.586  1.00  0.00           C
ATOM   1524 HG21 THR   122       8.126  47.573  39.511  1.00  0.00           H
ATOM   1525 HG22 THR   122       8.456  46.172  40.450  1.00  0.00           H
ATOM   1526 HG23 THR   122       9.741  47.229  39.875  1.00  0.00           H
ATOM   1527  OG1 THR   122       7.814  45.340  37.935  1.00  0.00           O
ATOM   1528  HG1 THR   122       7.131  45.438  38.603  1.00  0.00           H
ATOM   1529  C   THR   122      11.124  47.187  37.699  1.00  0.00           C
ATOM   1530  O   THR   122      11.868  46.440  38.293  1.00  0.00           O
ATOM   1531  N   ILE   123      11.418  48.410  37.416  1.00  0.00           N
ATOM   1532  H   ILE   123      10.869  48.922  36.740  1.00  0.00           H
ATOM   1533  CA  ILE   123      12.507  49.281  38.006  1.00  0.00           C
ATOM   1534  HA  ILE   123      13.399  48.681  38.186  1.00  0.00           H
ATOM   1535  CB  ILE   123      12.831  50.478  37.097  1.00  0.00           C
ATOM   1536  HB  ILE   123      11.919  51.065  37.199  1.00  0.00           H
ATOM   1537  CG2 ILE   123      13.972  51.440  37.660  1.00  0.00           C
ATOM   1538 HG21 ILE   123      13.900  51.646  38.728  1.00  0.00           H
ATOM   1539 HG22 ILE   123      14.992  51.079  37.534  1.00  0.00           H
ATOM   1540 HG23 ILE   123      13.782  52.380  37.142  1.00  0.00           H
ATOM   1541  CG1 ILE   123      13.107  50.107  35.611  1.00  0.00           C
ATOM   1542 HG12 ILE   123      12.237  49.695  35.099  1.00  0.00           H
ATOM   1543 HG13 ILE   123      13.298  51.022  35.051  1.00  0.00           H
ATOM   1544  CD1 ILE   123      14.236  49.144  35.298  1.00  0.00           C
ATOM   1545 HD11 ILE   123      15.210  49.621  35.407  1.00  0.00           H
ATOM   1546 HD12 ILE   123      14.176  48.240  35.904  1.00  0.00           H
ATOM   1547 HD13 ILE   123      14.163  48.813  34.262  1.00  0.00           H
ATOM   1548  C   ILE   123      12.229  49.683  39.445  1.00  0.00           C
ATOM   1549  O   ILE   123      11.162  50.173  39.668  1.00  0.00           O
ATOM   1550  N   ILE   124      13.183  49.586  40.393  1.00  0.00           N
ATOM   1551  H   ILE   124      14.037  49.140  40.090  1.00  0.00           H
ATOM   1552  CA  ILE   124      13.062  49.840  41.842  1.00  0.00           C
ATOM   1553  HA  ILE   124      12.159  50.438  41.968  1.00  0.00           H
ATOM   1554  CB  ILE   124      12.917  48.604  42.654  1.00  0.00           C
ATOM   1555  HB  ILE   124      13.760  47.928  42.507  1.00  0.00           H
ATOM   1556  CG2 ILE   124      12.910  48.823  44.164  1.00  0.00           C
ATOM   1557 HG21 ILE   124      13.936  49.087  44.422  1.00  0.00           H
ATOM   1558 HG22 ILE   124      12.210  49.628  44.387  1.00  0.00           H
ATOM   1559 HG23 ILE   124      12.574  47.959  44.737  1.00  0.00           H
ATOM   1560  CG1 ILE   124      11.561  47.871  42.152  1.00  0.00           C
ATOM   1561 HG12 ILE   124      10.678  48.508  42.094  1.00  0.00           H
ATOM   1562 HG13 ILE   124      11.825  47.403  41.204  1.00  0.00           H
ATOM   1563  CD1 ILE   124      11.292  46.587  42.961  1.00  0.00           C
ATOM   1564 HD11 ILE   124      10.736  45.919  42.304  1.00  0.00           H
ATOM   1565 HD12 ILE   124      12.208  46.067  43.244  1.00  0.00           H
ATOM   1566 HD13 ILE   124      10.853  46.914  43.904  1.00  0.00           H
ATOM   1567  C   ILE   124      14.283  50.650  42.256  1.00  0.00           C
ATOM   1568  O   ILE   124      15.420  50.272  41.928  1.00  0.00           O
ATOM   1569  N   LYS   125      14.093  51.667  43.092  1.00  0.00           N
ATOM   1570  H   LYS   125      13.147  51.993  43.226  1.00  0.00           H
ATOM   1571  CA  LYS   125      15.163  52.523  43.718  1.00  0.00           C
ATOM   1572  HA  LYS   125      16.006  52.569  43.029  1.00  0.00           H
ATOM   1573  CB  LYS   125      14.664  53.985  43.901  1.00  0.00           C
ATOM   1574  HB2 LYS   125      14.574  54.424  42.908  1.00  0.00           H
ATOM   1575  HB3 LYS   125      13.742  54.034  44.481  1.00  0.00           H
ATOM   1576  CG  LYS   125      15.662  54.964  44.638  1.00  0.00           C
ATOM   1577  HG2 LYS   125      14.994  55.648  45.162  1.00  0.00           H
ATOM   1578  HG3 LYS   125      16.199  54.288  45.302  1.00  0.00           H
ATOM   1579  CD  LYS   125      16.714  55.710  43.890  1.00  0.00           C
ATOM   1580  HD2 LYS   125      17.369  56.210  44.604  1.00  0.00           H
ATOM   1581  HD3 LYS   125      17.247  55.044  43.211  1.00  0.00           H
ATOM   1582  CE  LYS   125      16.082  56.785  43.038  1.00  0.00           C
ATOM   1583  HE2 LYS   125      16.801  57.050  42.263  1.00  0.00           H
ATOM   1584  HE3 LYS   125      15.253  56.365  42.469  1.00  0.00           H
ATOM   1585  NZ  LYS   125      15.566  57.904  43.804  1.00  0.00           N
ATOM   1586  HZ1 LYS   125      14.709  57.659  44.281  1.00  0.00           H
ATOM   1587  HZ2 LYS   125      16.157  58.210  44.564  1.00  0.00           H
ATOM   1588  HZ3 LYS   125      15.433  58.694  43.190  1.00  0.00           H
ATOM   1589  C   LYS   125      15.581  51.824  45.062  1.00  0.00           C
ATOM   1590  O   LYS   125      14.803  51.712  45.968  1.00  0.00           O
ATOM   1591  N   GLY   126      16.869  51.492  45.095  1.00  0.00           N
ATOM   1592  H   GLY   126      17.389  51.464  44.230  1.00  0.00           H
ATOM   1593  CA  GLY   126      17.608  51.742  46.239  1.00  0.00           C
ATOM   1594  HA2 GLY   126      18.108  52.709  46.193  1.00  0.00           H
ATOM   1595  HA3 GLY   126      16.969  51.822  47.118  1.00  0.00           H
ATOM   1596  C   GLY   126      18.732  50.768  46.368  1.00  0.00           C
ATOM   1597  O   GLY   126      19.048  50.004  45.485  1.00  0.00           O
ATOM   1598  N   LYS   127      19.221  50.544  47.560  1.00  0.00           N
ATOM   1599  H   LYS   127      19.009  51.214  48.285  1.00  0.00           H
ATOM   1600  CA  LYS   127      20.246  49.575  47.906  1.00  0.00           C
ATOM   1601  HA  LYS   127      20.971  49.790  47.121  1.00  0.00           H
ATOM   1602  CB  LYS   127      20.840  49.880  49.287  1.00  0.00           C
ATOM   1603  HB2 LYS   127      20.066  50.272  49.946  1.00  0.00           H
ATOM   1604  HB3 LYS   127      21.285  48.986  49.723  1.00  0.00           H
ATOM   1605  CG  LYS   127      22.012  50.908  49.147  1.00  0.00           C
ATOM   1606  HG2 LYS   127      22.850  50.640  48.504  1.00  0.00           H
ATOM   1607  HG3 LYS   127      21.503  51.632  48.511  1.00  0.00           H
ATOM   1608  CD  LYS   127      22.646  51.607  50.419  1.00  0.00           C
ATOM   1609  HD2 LYS   127      23.388  52.298  50.021  1.00  0.00           H
ATOM   1610  HD3 LYS   127      21.835  52.192  50.854  1.00  0.00           H
ATOM   1611  CE  LYS   127      23.159  50.516  51.370  1.00  0.00           C
ATOM   1612  HE2 LYS   127      22.245  50.043  51.729  1.00  0.00           H
ATOM   1613  HE3 LYS   127      23.647  49.784  50.728  1.00  0.00           H
ATOM   1614  NZ  LYS   127      24.083  51.077  52.387  1.00  0.00           N
ATOM   1615  HZ1 LYS   127      25.002  51.366  52.083  1.00  0.00           H
ATOM   1616  HZ2 LYS   127      23.717  51.832  52.949  1.00  0.00           H
ATOM   1617  HZ3 LYS   127      24.204  50.260  52.969  1.00  0.00           H
ATOM   1618  C   LYS   127      19.791  48.187  47.812  1.00  0.00           C
ATOM   1619  O   LYS   127      19.016  47.742  48.578  1.00  0.00           O
ATOM   1620  N   VAL   128      20.448  47.486  46.946  1.00  0.00           N
ATOM   1621  H   VAL   128      21.270  47.918  46.549  1.00  0.00           H
ATOM   1622  CA  VAL   128      20.267  46.053  46.801  1.00  0.00           C
ATOM   1623  HA  VAL   128      19.232  45.835  46.536  1.00  0.00           H
ATOM   1624  CB  VAL   128      21.070  45.533  45.597  1.00  0.00           C
ATOM   1625  HB  VAL   128      22.134  45.660  45.795  1.00  0.00           H
ATOM   1626  CG1 VAL   128      20.649  44.081  45.306  1.00  0.00           C
ATOM   1627 HG11 VAL   128      20.978  43.418  46.106  1.00  0.00           H
ATOM   1628 HG12 VAL   128      19.607  43.960  45.011  1.00  0.00           H
ATOM   1629 HG13 VAL   128      21.148  43.715  44.409  1.00  0.00           H
ATOM   1630  CG2 VAL   128      20.781  46.460  44.377  1.00  0.00           C
ATOM   1631 HG21 VAL   128      21.043  45.922  43.466  1.00  0.00           H
ATOM   1632 HG22 VAL   128      19.797  46.927  44.395  1.00  0.00           H
ATOM   1633 HG23 VAL   128      21.459  47.311  44.446  1.00  0.00           H
ATOM   1634  C   VAL   128      20.548  45.219  48.109  1.00  0.00           C
ATOM   1635  O   VAL   128      19.847  44.236  48.436  1.00  0.00           O
ATOM   1636  N   GLU   129      21.496  45.638  48.940  1.00  0.00           N
ATOM   1637  H   GLU   129      22.086  46.391  48.615  1.00  0.00           H
ATOM   1638  CA  GLU   129      21.663  45.061  50.256  1.00  0.00           C
ATOM   1639  HA  GLU   129      21.827  43.987  50.165  1.00  0.00           H
ATOM   1640  CB  GLU   129      22.886  45.765  50.848  1.00  0.00           C
ATOM   1641  HB2 GLU   129      22.580  46.785  51.081  1.00  0.00           H
ATOM   1642  HB3 GLU   129      23.111  45.368  51.838  1.00  0.00           H
ATOM   1643  CG  GLU   129      24.183  45.684  49.902  1.00  0.00           C
ATOM   1644  HG2 GLU   129      25.008  45.288  50.493  1.00  0.00           H
ATOM   1645  HG3 GLU   129      23.902  44.995  49.105  1.00  0.00           H
ATOM   1646  CD  GLU   129      24.401  47.070  49.301  1.00  0.00           C
ATOM   1647  OE1 GLU   129      23.555  47.473  48.475  1.00  0.00           O
ATOM   1648  OE2 GLU   129      25.491  47.674  49.541  1.00  0.00           O
ATOM   1649  C   GLU   129      20.544  45.214  51.269  1.00  0.00           C
ATOM   1650  O   GLU   129      20.732  44.794  52.351  1.00  0.00           O
ATOM   1651  N   GLU   130      19.507  46.079  51.016  1.00  0.00           N
ATOM   1652  H   GLU   130      19.361  46.471  50.097  1.00  0.00           H
ATOM   1653  CA  GLU   130      18.446  46.403  51.990  1.00  0.00           C
ATOM   1654  HA  GLU   130      18.450  45.670  52.797  1.00  0.00           H
ATOM   1655  CB  GLU   130      18.652  47.823  52.610  1.00  0.00           C
ATOM   1656  HB2 GLU   130      19.258  48.442  51.948  1.00  0.00           H
ATOM   1657  HB3 GLU   130      17.678  48.305  52.688  1.00  0.00           H
ATOM   1658  CG  GLU   130      19.395  47.777  54.004  1.00  0.00           C
ATOM   1659  HG2 GLU   130      20.197  47.047  53.893  1.00  0.00           H
ATOM   1660  HG3 GLU   130      19.826  48.765  54.165  1.00  0.00           H
ATOM   1661  CD  GLU   130      18.450  47.450  55.201  1.00  0.00           C
ATOM   1662  OE1 GLU   130      17.270  46.951  55.013  1.00  0.00           O
ATOM   1663  OE2 GLU   130      18.821  47.872  56.300  1.00  0.00           O
ATOM   1664  C   GLU   130      17.000  46.159  51.391  1.00  0.00           C
ATOM   1665  O   GLU   130      16.122  45.618  52.065  1.00  0.00           O
ATOM   1666  N   VAL   131      16.759  46.727  50.248  1.00  0.00           N
ATOM   1667  H   VAL   131      17.585  47.216  49.935  1.00  0.00           H
ATOM   1668  CA  VAL   131      15.628  46.534  49.311  1.00  0.00           C
ATOM   1669  HA  VAL   131      14.744  47.089  49.625  1.00  0.00           H
ATOM   1670  CB  VAL   131      15.865  47.254  47.903  1.00  0.00           C
ATOM   1671  HB  VAL   131      16.784  46.819  47.511  1.00  0.00           H
ATOM   1672  CG1 VAL   131      14.837  46.935  46.757  1.00  0.00           C
ATOM   1673 HG11 VAL   131      15.137  47.216  45.747  1.00  0.00           H
ATOM   1674 HG12 VAL   131      14.753  45.857  46.625  1.00  0.00           H
ATOM   1675 HG13 VAL   131      13.841  47.322  46.974  1.00  0.00           H
ATOM   1676  CG2 VAL   131      15.959  48.790  48.051  1.00  0.00           C
ATOM   1677 HG21 VAL   131      14.988  49.213  48.305  1.00  0.00           H
ATOM   1678 HG22 VAL   131      16.749  48.945  48.786  1.00  0.00           H
ATOM   1679 HG23 VAL   131      16.218  49.242  47.094  1.00  0.00           H
ATOM   1680  C   VAL   131      15.259  45.105  49.226  1.00  0.00           C
ATOM   1681  O   VAL   131      16.004  44.243  48.719  1.00  0.00           O
ATOM   1682  N   GLU   132      14.079  44.779  49.756  1.00  0.00           N
ATOM   1683  H   GLU   132      13.470  45.519  50.076  1.00  0.00           H
ATOM   1684  CA  GLU   132      13.429  43.503  49.499  1.00  0.00           C
ATOM   1685  HA  GLU   132      14.128  42.668  49.526  1.00  0.00           H
ATOM   1686  CB  GLU   132      12.383  43.271  50.563  1.00  0.00           C
ATOM   1687  HB2 GLU   132      11.646  44.063  50.425  1.00  0.00           H
ATOM   1688  HB3 GLU   132      11.905  42.302  50.417  1.00  0.00           H
ATOM   1689  CG  GLU   132      12.929  43.294  52.014  1.00  0.00           C
ATOM   1690  HG2 GLU   132      13.804  43.944  52.045  1.00  0.00           H
ATOM   1691  HG3 GLU   132      12.142  43.590  52.708  1.00  0.00           H
ATOM   1692  CD  GLU   132      13.374  41.904  52.555  1.00  0.00           C
ATOM   1693  OE1 GLU   132      14.003  41.044  51.897  1.00  0.00           O
ATOM   1694  OE2 GLU   132      13.094  41.592  53.743  1.00  0.00           O
ATOM   1695  C   GLU   132      12.673  43.510  48.140  1.00  0.00           C
ATOM   1696  O   GLU   132      12.064  44.496  47.756  1.00  0.00           O
ATOM   1697  N   LEU   133      12.487  42.302  47.606  1.00  0.00           N
ATOM   1698  H   LEU   133      12.969  41.577  48.119  1.00  0.00           H
ATOM   1699  CA  LEU   133      11.476  41.948  46.619  1.00  0.00           C
ATOM   1700  HA  LEU   133      10.947  42.868  46.371  1.00  0.00           H
ATOM   1701  CB  LEU   133      12.104  41.371  45.323  1.00  0.00           C
ATOM   1702  HB2 LEU   133      12.561  40.429  45.627  1.00  0.00           H
ATOM   1703  HB3 LEU   133      11.210  41.269  44.708  1.00  0.00           H
ATOM   1704  CG  LEU   133      13.262  42.104  44.641  1.00  0.00           C
ATOM   1705  HG  LEU   133      14.072  42.073  45.370  1.00  0.00           H
ATOM   1706  CD1 LEU   133      13.652  41.403  43.352  1.00  0.00           C
ATOM   1707 HD11 LEU   133      13.971  40.399  43.633  1.00  0.00           H
ATOM   1708 HD12 LEU   133      12.889  41.438  42.575  1.00  0.00           H
ATOM   1709 HD13 LEU   133      14.543  41.846  42.906  1.00  0.00           H
ATOM   1710  CD2 LEU   133      12.957  43.550  44.335  1.00  0.00           C
ATOM   1711 HD21 LEU   133      12.600  43.943  45.287  1.00  0.00           H
ATOM   1712 HD22 LEU   133      13.829  44.121  44.017  1.00  0.00           H
ATOM   1713 HD23 LEU   133      12.182  43.630  43.572  1.00  0.00           H
ATOM   1714  C   LEU   133      10.312  41.066  47.176  1.00  0.00           C
ATOM   1715  O   LEU   133      10.371  40.433  48.199  1.00  0.00           O
ATOM   1716  N   PRO   134       9.244  40.834  46.356  1.00  0.00           N
ATOM   1717  CD  PRO   134       8.527  41.956  45.692  1.00  0.00           C
ATOM   1718  HD2 PRO   134       9.027  42.243  44.767  1.00  0.00           H
ATOM   1719  HD3 PRO   134       8.572  42.847  46.318  1.00  0.00           H
ATOM   1720  CG  PRO   134       7.115  41.457  45.408  1.00  0.00           C
ATOM   1721  HG2 PRO   134       7.126  40.875  44.487  1.00  0.00           H
ATOM   1722  HG3 PRO   134       6.286  42.163  45.362  1.00  0.00           H
ATOM   1723  CB  PRO   134       6.889  40.494  46.489  1.00  0.00           C
ATOM   1724  HB2 PRO   134       6.066  39.825  46.235  1.00  0.00           H
ATOM   1725  HB3 PRO   134       6.639  41.023  47.408  1.00  0.00           H
ATOM   1726  CA  PRO   134       8.259  39.782  46.587  1.00  0.00           C
ATOM   1727  HA  PRO   134       8.248  39.381  47.600  1.00  0.00           H
ATOM   1728  C   PRO   134       8.413  38.514  45.712  1.00  0.00           C
ATOM   1729  O   PRO   134       7.645  37.608  45.840  1.00  0.00           O
ATOM   1730  N   VAL   135       9.121  38.634  44.606  1.00  0.00           N
ATOM   1731  H   VAL   135       9.712  39.448  44.516  1.00  0.00           H
ATOM   1732  CA  VAL   135       9.440  37.512  43.673  1.00  0.00           C
ATOM   1733  HA  VAL   135       8.477  37.470  43.164  1.00  0.00           H
ATOM   1734  CB  VAL   135      10.396  37.822  42.468  1.00  0.00           C
ATOM   1735  HB  VAL   135      10.521  36.922  41.865  1.00  0.00           H
ATOM   1736  CG1 VAL   135      10.061  38.989  41.557  1.00  0.00           C
ATOM   1737 HG11 VAL   135       9.088  38.878  41.077  1.00  0.00           H
ATOM   1738 HG12 VAL   135      10.215  39.964  42.019  1.00  0.00           H
ATOM   1739 HG13 VAL   135      10.794  39.052  40.753  1.00  0.00           H
ATOM   1740  CG2 VAL   135      11.816  38.125  43.004  1.00  0.00           C
ATOM   1741 HG21 VAL   135      11.885  39.020  43.621  1.00  0.00           H
ATOM   1742 HG22 VAL   135      12.209  37.217  43.462  1.00  0.00           H
ATOM   1743 HG23 VAL   135      12.533  38.320  42.206  1.00  0.00           H
ATOM   1744  C   VAL   135       9.724  36.191  44.293  1.00  0.00           C
ATOM   1745  O   VAL   135      10.609  36.094  45.133  1.00  0.00           O
ATOM   1746  N   GLU   136       9.080  35.101  43.846  1.00  0.00           N
ATOM   1747  H   GLU   136       8.152  35.176  43.455  1.00  0.00           H
ATOM   1748  CA  GLU   136       9.695  33.751  43.981  1.00  0.00           C
ATOM   1749  HA  GLU   136      10.087  33.787  44.998  1.00  0.00           H
ATOM   1750  CB  GLU   136       8.543  32.678  44.061  1.00  0.00           C
ATOM   1751  HB2 GLU   136       9.026  31.701  44.068  1.00  0.00           H
ATOM   1752  HB3 GLU   136       7.939  32.811  44.958  1.00  0.00           H
ATOM   1753  CG  GLU   136       7.654  32.648  42.829  1.00  0.00           C
ATOM   1754  HG2 GLU   136       8.155  33.143  41.998  1.00  0.00           H
ATOM   1755  HG3 GLU   136       7.388  31.621  42.578  1.00  0.00           H
ATOM   1756  CD  GLU   136       6.400  33.451  42.922  1.00  0.00           C
ATOM   1757  OE1 GLU   136       5.310  32.810  42.970  1.00  0.00           O
ATOM   1758  OE2 GLU   136       6.401  34.703  42.807  1.00  0.00           O
ATOM   1759  C   GLU   136      10.862  33.491  43.020  1.00  0.00           C
ATOM   1760  O   GLU   136      11.199  34.281  42.139  1.00  0.00           O
ATOM   1761  N   LYS   137      11.620  32.400  43.311  1.00  0.00           N
ATOM   1762  H   LYS   137      11.272  31.987  44.165  1.00  0.00           H
ATOM   1763  CA  LYS   137      13.040  32.323  43.060  1.00  0.00           C
ATOM   1764  HA  LYS   137      13.591  33.101  43.588  1.00  0.00           H
ATOM   1765  CB  LYS   137      13.558  30.950  43.640  1.00  0.00           C
ATOM   1766  HB2 LYS   137      12.852  30.500  44.337  1.00  0.00           H
ATOM   1767  HB3 LYS   137      13.652  30.263  42.799  1.00  0.00           H
ATOM   1768  CG  LYS   137      14.861  30.949  44.311  1.00  0.00           C
ATOM   1769  HG2 LYS   137      15.139  29.897  44.379  1.00  0.00           H
ATOM   1770  HG3 LYS   137      15.588  31.435  43.660  1.00  0.00           H
ATOM   1771  CD  LYS   137      14.856  31.417  45.678  1.00  0.00           C
ATOM   1772  HD2 LYS   137      14.542  32.460  45.627  1.00  0.00           H
ATOM   1773  HD3 LYS   137      14.068  31.028  46.323  1.00  0.00           H
ATOM   1774  CE  LYS   137      16.280  31.371  46.279  1.00  0.00           C
ATOM   1775  HE2 LYS   137      16.446  30.296  46.361  1.00  0.00           H
ATOM   1776  HE3 LYS   137      17.027  31.749  45.581  1.00  0.00           H
ATOM   1777  NZ  LYS   137      16.405  32.043  47.570  1.00  0.00           N
ATOM   1778  HZ1 LYS   137      16.267  33.037  47.450  1.00  0.00           H
ATOM   1779  HZ2 LYS   137      15.636  31.801  48.178  1.00  0.00           H
ATOM   1780  HZ3 LYS   137      17.337  32.040  47.959  1.00  0.00           H
ATOM   1781  C   LYS   137      13.449  32.450  41.584  1.00  0.00           C
ATOM   1782  O   LYS   137      12.736  32.011  40.693  1.00  0.00           O
ATOM   1783  N   VAL   138      14.485  33.310  41.319  1.00  0.00           N
ATOM   1784  H   VAL   138      14.866  33.841  42.089  1.00  0.00           H
ATOM   1785  CA  VAL   138      14.746  33.989  40.028  1.00  0.00           C
ATOM   1786  HA  VAL   138      13.803  34.050  39.485  1.00  0.00           H
ATOM   1787  CB  VAL   138      15.373  35.427  40.296  1.00  0.00           C
ATOM   1788  HB  VAL   138      16.325  35.207  40.779  1.00  0.00           H
ATOM   1789  CG1 VAL   138      15.800  36.098  38.955  1.00  0.00           C
ATOM   1790 HG11 VAL   138      14.921  36.401  38.385  1.00  0.00           H
ATOM   1791 HG12 VAL   138      16.470  36.912  39.230  1.00  0.00           H
ATOM   1792 HG13 VAL   138      16.485  35.455  38.402  1.00  0.00           H
ATOM   1793  CG2 VAL   138      14.372  36.326  41.080  1.00  0.00           C
ATOM   1794 HG21 VAL   138      14.753  37.338  41.221  1.00  0.00           H
ATOM   1795 HG22 VAL   138      13.512  36.378  40.413  1.00  0.00           H
ATOM   1796 HG23 VAL   138      14.279  35.768  42.012  1.00  0.00           H
ATOM   1797  C   VAL   138      15.723  33.230  39.201  1.00  0.00           C
ATOM   1798  O   VAL   138      16.601  32.629  39.710  1.00  0.00           O
ATOM   1799  N   ASP   139      15.374  33.104  37.887  1.00  0.00           N
ATOM   1800  H   ASP   139      14.903  33.889  37.460  1.00  0.00           H
ATOM   1801  CA  ASP   139      16.020  32.197  36.926  1.00  0.00           C
ATOM   1802  HA  ASP   139      16.321  31.291  37.451  1.00  0.00           H
ATOM   1803  CB  ASP   139      15.254  31.879  35.699  1.00  0.00           C
ATOM   1804  HB2 ASP   139      14.940  32.690  35.042  1.00  0.00           H
ATOM   1805  HB3 ASP   139      15.742  31.230  34.971  1.00  0.00           H
ATOM   1806  CG  ASP   139      13.889  31.300  36.015  1.00  0.00           C
ATOM   1807  OD1 ASP   139      12.837  31.833  35.596  1.00  0.00           O
ATOM   1808  OD2 ASP   139      13.700  30.165  36.436  1.00  0.00           O
ATOM   1809  C   ASP   139      17.363  32.781  36.483  1.00  0.00           C
ATOM   1810  O   ASP   139      18.336  32.109  36.475  1.00  0.00           O
ATOM   1811  N   ILE   140      17.444  34.084  36.123  1.00  0.00           N
ATOM   1812  H   ILE   140      16.567  34.584  36.128  1.00  0.00           H
ATOM   1813  CA  ILE   140      18.494  34.805  35.525  1.00  0.00           C
ATOM   1814  HA  ILE   140      19.390  34.186  35.479  1.00  0.00           H
ATOM   1815  CB  ILE   140      18.267  35.011  34.060  1.00  0.00           C
ATOM   1816  HB  ILE   140      17.354  35.533  33.771  1.00  0.00           H
ATOM   1817  CG2 ILE   140      19.510  35.775  33.474  1.00  0.00           C
ATOM   1818 HG21 ILE   140      19.530  35.716  32.386  1.00  0.00           H
ATOM   1819 HG22 ILE   140      19.456  36.857  33.596  1.00  0.00           H
ATOM   1820 HG23 ILE   140      20.438  35.374  33.883  1.00  0.00           H
ATOM   1821  CG1 ILE   140      18.191  33.678  33.245  1.00  0.00           C
ATOM   1822 HG12 ILE   140      19.145  33.322  32.856  1.00  0.00           H
ATOM   1823 HG13 ILE   140      17.890  32.832  33.863  1.00  0.00           H
ATOM   1824  CD1 ILE   140      17.237  33.879  32.034  1.00  0.00           C
ATOM   1825 HD11 ILE   140      16.248  34.067  32.451  1.00  0.00           H
ATOM   1826 HD12 ILE   140      17.698  34.600  31.359  1.00  0.00           H
ATOM   1827 HD13 ILE   140      17.185  32.919  31.521  1.00  0.00           H
ATOM   1828  C   ILE   140      18.624  36.114  36.336  1.00  0.00           C
ATOM   1829  O   ILE   140      17.675  36.803  36.520  1.00  0.00           O
ATOM   1830  N   ILE   141      19.854  36.230  36.945  1.00  0.00           N
ATOM   1831  H   ILE   141      20.577  35.616  36.599  1.00  0.00           H
ATOM   1832  CA  ILE   141      20.412  37.458  37.445  1.00  0.00           C
ATOM   1833  HA  ILE   141      19.646  38.233  37.476  1.00  0.00           H
ATOM   1834  CB  ILE   141      21.032  37.151  38.897  1.00  0.00           C
ATOM   1835  HB  ILE   141      21.724  36.310  38.850  1.00  0.00           H
ATOM   1836  CG2 ILE   141      21.760  38.440  39.496  1.00  0.00           C
ATOM   1837 HG21 ILE   141      22.260  38.221  40.439  1.00  0.00           H
ATOM   1838 HG22 ILE   141      22.439  38.795  38.721  1.00  0.00           H
ATOM   1839 HG23 ILE   141      21.068  39.223  39.807  1.00  0.00           H
ATOM   1840  CG1 ILE   141      19.899  36.900  39.841  1.00  0.00           C
ATOM   1841 HG12 ILE   141      19.206  37.668  39.498  1.00  0.00           H
ATOM   1842 HG13 ILE   141      19.386  35.980  39.561  1.00  0.00           H
ATOM   1843  CD1 ILE   141      20.124  37.060  41.340  1.00  0.00           C
ATOM   1844 HD11 ILE   141      21.173  36.857  41.556  1.00  0.00           H
ATOM   1845 HD12 ILE   141      19.900  38.108  41.539  1.00  0.00           H
ATOM   1846 HD13 ILE   141      19.628  36.292  41.934  1.00  0.00           H
ATOM   1847  C   ILE   141      21.526  38.047  36.492  1.00  0.00           C
ATOM   1848  O   ILE   141      22.509  37.439  36.177  1.00  0.00           O
ATOM   1849  N   ILE   142      21.100  39.111  35.839  1.00  0.00           N
ATOM   1850  H   ILE   142      20.339  39.620  36.266  1.00  0.00           H
ATOM   1851  CA  ILE   142      22.044  39.988  35.138  1.00  0.00           C
ATOM   1852  HA  ILE   142      22.687  39.448  34.443  1.00  0.00           H
ATOM   1853  CB  ILE   142      21.196  40.884  34.327  1.00  0.00           C
ATOM   1854  HB  ILE   142      20.422  41.313  34.963  1.00  0.00           H
ATOM   1855  CG2 ILE   142      22.048  41.977  33.662  1.00  0.00           C
ATOM   1856 HG21 ILE   142      23.110  41.765  33.786  1.00  0.00           H
ATOM   1857 HG22 ILE   142      21.878  41.995  32.585  1.00  0.00           H
ATOM   1858 HG23 ILE   142      21.833  42.853  34.273  1.00  0.00           H
ATOM   1859  CG1 ILE   142      20.322  40.131  33.305  1.00  0.00           C
ATOM   1860 HG12 ILE   142      20.982  39.815  32.497  1.00  0.00           H
ATOM   1861 HG13 ILE   142      19.822  39.262  33.732  1.00  0.00           H
ATOM   1862  CD1 ILE   142      19.157  41.027  32.869  1.00  0.00           C
ATOM   1863 HD11 ILE   142      18.312  40.895  33.545  1.00  0.00           H
ATOM   1864 HD12 ILE   142      19.450  42.072  32.770  1.00  0.00           H
ATOM   1865 HD13 ILE   142      18.823  40.852  31.846  1.00  0.00           H
ATOM   1866  C   ILE   142      22.927  40.756  36.132  1.00  0.00           C
ATOM   1867  O   ILE   142      22.406  41.242  37.167  1.00  0.00           O
ATOM   1868  N   SER   143      24.239  40.770  35.955  1.00  0.00           N
ATOM   1869  H   SER   143      24.630  40.437  35.085  1.00  0.00           H
ATOM   1870  CA  SER   143      25.209  41.355  36.930  1.00  0.00           C
ATOM   1871  HA  SER   143      24.742  42.223  37.395  1.00  0.00           H
ATOM   1872  CB  SER   143      25.466  40.487  38.143  1.00  0.00           C
ATOM   1873  HB2 SER   143      25.856  39.509  37.862  1.00  0.00           H
ATOM   1874  HB3 SER   143      26.330  40.866  38.689  1.00  0.00           H
ATOM   1875  OG  SER   143      24.339  40.274  38.905  1.00  0.00           O
ATOM   1876  HG  SER   143      23.568  40.580  38.422  1.00  0.00           H
ATOM   1877  C   SER   143      26.475  41.788  36.270  1.00  0.00           C
ATOM   1878  O   SER   143      27.470  41.080  36.235  1.00  0.00           O
ATOM   1879  N   GLU   144      26.556  43.083  35.820  1.00  0.00           N
ATOM   1880  H   GLU   144      25.647  43.507  35.707  1.00  0.00           H
ATOM   1881  CA  GLU   144      27.801  43.703  35.293  1.00  0.00           C
ATOM   1882  HA  GLU   144      28.527  42.951  34.982  1.00  0.00           H
ATOM   1883  CB  GLU   144      27.372  44.653  34.071  1.00  0.00           C
ATOM   1884  HB2 GLU   144      27.270  44.104  33.135  1.00  0.00           H
ATOM   1885  HB3 GLU   144      26.536  45.315  34.295  1.00  0.00           H
ATOM   1886  CG  GLU   144      28.431  45.709  33.721  1.00  0.00           C
ATOM   1887  HG2 GLU   144      28.527  46.451  34.514  1.00  0.00           H
ATOM   1888  HG3 GLU   144      29.379  45.214  33.513  1.00  0.00           H
ATOM   1889  CD  GLU   144      27.906  46.575  32.549  1.00  0.00           C
ATOM   1890  OE1 GLU   144      27.074  47.470  32.886  1.00  0.00           O
ATOM   1891  OE2 GLU   144      28.431  46.514  31.408  1.00  0.00           O
ATOM   1892  C   GLU   144      28.296  44.574  36.486  1.00  0.00           C
ATOM   1893  O   GLU   144      27.610  45.499  36.912  1.00  0.00           O
ATOM   1894  N   TRP   145      29.435  44.194  36.971  1.00  0.00           N
ATOM   1895  H   TRP   145      29.871  43.345  36.641  1.00  0.00           H
ATOM   1896  CA  TRP   145      30.059  44.874  38.096  1.00  0.00           C
ATOM   1897  HA  TRP   145      29.417  45.669  38.475  1.00  0.00           H
ATOM   1898  CB  TRP   145      30.220  43.882  39.255  1.00  0.00           C
ATOM   1899  HB2 TRP   145      30.778  44.243  40.118  1.00  0.00           H
ATOM   1900  HB3 TRP   145      29.180  43.759  39.556  1.00  0.00           H
ATOM   1901  CG  TRP   145      30.773  42.520  38.830  1.00  0.00           C
ATOM   1902  CD1 TRP   145      30.052  41.443  38.432  1.00  0.00           C
ATOM   1903  HD1 TRP   145      28.983  41.393  38.287  1.00  0.00           H
ATOM   1904  NE1 TRP   145      30.840  40.504  37.884  1.00  0.00           N
ATOM   1905  HE1 TRP   145      30.427  39.785  37.308  1.00  0.00           H
ATOM   1906  CE2 TRP   145      32.181  40.704  38.236  1.00  0.00           C
ATOM   1907  CZ2 TRP   145      33.330  39.931  38.137  1.00  0.00           C
ATOM   1908  HZ2 TRP   145      33.314  38.984  37.619  1.00  0.00           H
ATOM   1909  CH2 TRP   145      34.582  40.510  38.500  1.00  0.00           C
ATOM   1910  HH2 TRP   145      35.547  40.046  38.359  1.00  0.00           H
ATOM   1911  CZ3 TRP   145      34.559  41.806  39.100  1.00  0.00           C
ATOM   1912  HZ3 TRP   145      35.498  42.265  39.371  1.00  0.00           H
ATOM   1913  CE3 TRP   145      33.391  42.525  39.256  1.00  0.00           C
ATOM   1914  HE3 TRP   145      33.438  43.530  39.650  1.00  0.00           H
ATOM   1915  CD2 TRP   145      32.151  42.044  38.697  1.00  0.00           C
ATOM   1916  C   TRP   145      31.379  45.585  37.805  1.00  0.00           C
ATOM   1917  O   TRP   145      32.092  45.789  38.814  1.00  0.00           O
ATOM   1918  N   MET   146      31.916  45.505  36.576  1.00  0.00           N
ATOM   1919  H   MET   146      31.318  45.770  35.806  1.00  0.00           H
ATOM   1920  CA  MET   146      33.357  45.580  36.221  1.00  0.00           C
ATOM   1921  HA  MET   146      33.966  45.261  37.067  1.00  0.00           H
ATOM   1922  CB  MET   146      33.686  44.619  35.089  1.00  0.00           C
ATOM   1923  HB2 MET   146      33.237  44.823  34.117  1.00  0.00           H
ATOM   1924  HB3 MET   146      34.763  44.548  34.936  1.00  0.00           H
ATOM   1925  CG  MET   146      33.384  43.165  35.480  1.00  0.00           C
ATOM   1926  HG2 MET   146      33.982  42.467  34.893  1.00  0.00           H
ATOM   1927  HG3 MET   146      33.543  42.991  36.544  1.00  0.00           H
ATOM   1928  SD  MET   146      31.651  42.878  34.984  1.00  0.00           S
ATOM   1929  CE  MET   146      31.754  42.548  33.216  1.00  0.00           C
ATOM   1930  HE1 MET   146      30.780  42.188  32.886  1.00  0.00           H
ATOM   1931  HE2 MET   146      32.187  43.323  32.583  1.00  0.00           H
ATOM   1932  HE3 MET   146      32.402  41.681  33.085  1.00  0.00           H
ATOM   1933  C   MET   146      33.782  47.088  35.803  1.00  0.00           C
ATOM   1934  O   MET   146      32.982  47.886  35.278  1.00  0.00           O
ATOM   1935  N   GLY   147      35.059  47.358  35.984  1.00  0.00           N
ATOM   1936  H   GLY   147      35.591  46.662  36.487  1.00  0.00           H
ATOM   1937  CA  GLY   147      35.582  48.638  35.648  1.00  0.00           C
ATOM   1938  HA2 GLY   147      35.156  49.129  34.773  1.00  0.00           H
ATOM   1939  HA3 GLY   147      35.468  49.374  36.443  1.00  0.00           H
ATOM   1940  C   GLY   147      37.044  48.665  35.307  1.00  0.00           C
ATOM   1941  O   GLY   147      37.647  47.655  34.823  1.00  0.00           O
ATOM   1942  N   TYR   148      37.677  49.828  35.450  1.00  0.00           N
ATOM   1943  H   TYR   148      37.145  50.686  35.479  1.00  0.00           H
ATOM   1944  CA  TYR   148      39.146  49.909  35.375  1.00  0.00           C
ATOM   1945  HA  TYR   148      39.390  49.673  34.339  1.00  0.00           H
ATOM   1946  CB  TYR   148      39.602  51.360  35.649  1.00  0.00           C
ATOM   1947  HB2 TYR   148      39.585  51.689  36.688  1.00  0.00           H
ATOM   1948  HB3 TYR   148      40.683  51.419  35.521  1.00  0.00           H
ATOM   1949  CG  TYR   148      39.058  52.381  34.700  1.00  0.00           C
ATOM   1950  CD1 TYR   148      38.590  53.606  35.082  1.00  0.00           C
ATOM   1951  HD1 TYR   148      38.393  53.699  36.140  1.00  0.00           H
ATOM   1952  CE1 TYR   148      38.407  54.684  34.244  1.00  0.00           C
ATOM   1953  HE1 TYR   148      37.828  55.569  34.464  1.00  0.00           H
ATOM   1954  CZ  TYR   148      38.528  54.432  32.874  1.00  0.00           C
ATOM   1955  OH  TYR   148      38.174  55.425  31.963  1.00  0.00           O
ATOM   1956  HH  TYR   148      37.302  55.174  31.650  1.00  0.00           H
ATOM   1957  CE2 TYR   148      39.183  53.328  32.391  1.00  0.00           C
ATOM   1958  HE2 TYR   148      39.201  53.144  31.327  1.00  0.00           H
ATOM   1959  CD2 TYR   148      39.373  52.263  33.301  1.00  0.00           C
ATOM   1960  HD2 TYR   148      39.847  51.408  32.843  1.00  0.00           H
ATOM   1961  C   TYR   148      39.851  48.878  36.246  1.00  0.00           C
ATOM   1962  O   TYR   148      39.414  48.514  37.378  1.00  0.00           O
ATOM   1963  N   CYS   149      40.958  48.314  35.743  1.00  0.00           N
ATOM   1964  H   CYS   149      41.480  48.974  35.183  1.00  0.00           H
ATOM   1965  CA  CYS   149      41.616  47.043  36.151  1.00  0.00           C
ATOM   1966  HA  CYS   149      42.007  46.462  35.316  1.00  0.00           H
ATOM   1967  CB  CYS   149      42.735  47.371  37.097  1.00  0.00           C
ATOM   1968  HB2 CYS   149      43.300  48.258  36.810  1.00  0.00           H
ATOM   1969  HB3 CYS   149      42.436  47.552  38.130  1.00  0.00           H
ATOM   1970  SG  CYS   149      43.768  46.000  37.306  1.00  0.00           S
ATOM   1971  HG  CYS   149      42.791  45.448  38.030  1.00  0.00           H
ATOM   1972  C   CYS   149      40.599  46.083  36.752  1.00  0.00           C
ATOM   1973  O   CYS   149      40.841  45.388  37.716  1.00  0.00           O
ATOM   1974  N   LEU   150      39.406  45.843  36.174  1.00  0.00           N
ATOM   1975  H   LEU   150      39.107  46.525  35.492  1.00  0.00           H
ATOM   1976  CA  LEU   150      38.383  44.950  36.597  1.00  0.00           C
ATOM   1977  HA  LEU   150      37.740  44.979  35.718  1.00  0.00           H
ATOM   1978  CB  LEU   150      38.826  43.449  36.698  1.00  0.00           C
ATOM   1979  HB2 LEU   150      39.331  43.082  35.804  1.00  0.00           H
ATOM   1980  HB3 LEU   150      39.544  43.325  37.509  1.00  0.00           H
ATOM   1981  CG  LEU   150      37.735  42.447  37.167  1.00  0.00           C
ATOM   1982  HG  LEU   150      37.322  42.768  38.124  1.00  0.00           H
ATOM   1983  CD1 LEU   150      36.537  42.546  36.209  1.00  0.00           C
ATOM   1984 HD11 LEU   150      35.996  41.609  36.344  1.00  0.00           H
ATOM   1985 HD12 LEU   150      35.847  43.334  36.509  1.00  0.00           H
ATOM   1986 HD13 LEU   150      36.784  42.570  35.148  1.00  0.00           H
ATOM   1987  CD2 LEU   150      38.380  41.036  37.156  1.00  0.00           C
ATOM   1988 HD21 LEU   150      38.653  40.800  36.128  1.00  0.00           H
ATOM   1989 HD22 LEU   150      39.214  41.067  37.857  1.00  0.00           H
ATOM   1990 HD23 LEU   150      37.706  40.291  37.580  1.00  0.00           H
ATOM   1991  C   LEU   150      37.557  45.565  37.786  1.00  0.00           C
ATOM   1992  O   LEU   150      36.331  45.555  37.693  1.00  0.00           O
ATOM   1993  N   PHE   151      38.268  46.035  38.847  1.00  0.00           N
ATOM   1994  H   PHE   151      39.236  45.793  38.691  1.00  0.00           H
ATOM   1995  CA  PHE   151      37.834  46.062  40.300  1.00  0.00           C
ATOM   1996  HA  PHE   151      36.911  45.483  40.296  1.00  0.00           H
ATOM   1997  CB  PHE   151      38.891  45.331  41.157  1.00  0.00           C
ATOM   1998  HB2 PHE   151      39.791  45.946  41.148  1.00  0.00           H
ATOM   1999  HB3 PHE   151      38.590  45.323  42.205  1.00  0.00           H
ATOM   2000  CG  PHE   151      39.252  43.897  40.835  1.00  0.00           C
ATOM   2001  CD1 PHE   151      40.578  43.523  40.624  1.00  0.00           C
ATOM   2002  HD1 PHE   151      41.180  44.346  40.979  1.00  0.00           H
ATOM   2003  CE1 PHE   151      40.973  42.191  40.535  1.00  0.00           C
ATOM   2004  HE1 PHE   151      41.983  41.955  40.234  1.00  0.00           H
ATOM   2005  CZ  PHE   151      40.015  41.191  40.587  1.00  0.00           C
ATOM   2006  HZ  PHE   151      40.261  40.189  40.266  1.00  0.00           H
ATOM   2007  CE2 PHE   151      38.664  41.549  40.801  1.00  0.00           C
ATOM   2008  HE2 PHE   151      37.899  40.812  40.606  1.00  0.00           H
ATOM   2009  CD2 PHE   151      38.316  42.865  41.012  1.00  0.00           C
ATOM   2010  HD2 PHE   151      37.295  43.136  41.239  1.00  0.00           H
ATOM   2011  C   PHE   151      37.474  47.486  40.853  1.00  0.00           C
ATOM   2012  O   PHE   151      36.925  47.647  41.888  1.00  0.00           O
ATOM   2013  N   TYR   152      37.528  48.534  40.007  1.00  0.00           N
ATOM   2014  H   TYR   152      37.923  48.444  39.081  1.00  0.00           H
ATOM   2015  CA  TYR   152      37.318  49.965  40.458  1.00  0.00           C
ATOM   2016  HA  TYR   152      37.995  50.131  41.295  1.00  0.00           H
ATOM   2017  CB  TYR   152      37.628  50.907  39.260  1.00  0.00           C
ATOM   2018  HB2 TYR   152      38.586  50.527  38.905  1.00  0.00           H
ATOM   2019  HB3 TYR   152      36.900  50.789  38.457  1.00  0.00           H
ATOM   2020  CG  TYR   152      37.811  52.372  39.513  1.00  0.00           C
ATOM   2021  CD1 TYR   152      37.394  53.316  38.523  1.00  0.00           C
ATOM   2022  HD1 TYR   152      36.890  53.047  37.606  1.00  0.00           H
ATOM   2023  CE1 TYR   152      37.613  54.639  38.702  1.00  0.00           C
ATOM   2024  HE1 TYR   152      37.248  55.363  37.988  1.00  0.00           H
ATOM   2025  CZ  TYR   152      38.255  55.082  39.874  1.00  0.00           C
ATOM   2026  OH  TYR   152      38.385  56.391  40.220  1.00  0.00           O
ATOM   2027  HH  TYR   152      39.221  56.467  40.686  1.00  0.00           H
ATOM   2028  CE2 TYR   152      38.810  54.180  40.766  1.00  0.00           C
ATOM   2029  HE2 TYR   152      39.174  54.571  41.705  1.00  0.00           H
ATOM   2030  CD2 TYR   152      38.546  52.840  40.633  1.00  0.00           C
ATOM   2031  HD2 TYR   152      38.937  52.169  41.384  1.00  0.00           H
ATOM   2032  C   TYR   152      35.937  50.324  41.015  1.00  0.00           C
ATOM   2033  O   TYR   152      35.797  51.355  41.670  1.00  0.00           O
ATOM   2034  N   GLU   153      34.929  49.567  40.611  1.00  0.00           N
ATOM   2035  H   GLU   153      35.136  48.638  40.272  1.00  0.00           H
ATOM   2036  CA  GLU   153      33.517  49.873  40.943  1.00  0.00           C
ATOM   2037  HA  GLU   153      33.269  50.924  41.088  1.00  0.00           H
ATOM   2038  CB  GLU   153      32.493  49.429  39.859  1.00  0.00           C
ATOM   2039  HB2 GLU   153      32.247  48.372  39.952  1.00  0.00           H
ATOM   2040  HB3 GLU   153      31.567  49.955  40.092  1.00  0.00           H
ATOM   2041  CG  GLU   153      32.874  49.811  38.430  1.00  0.00           C
ATOM   2042  HG2 GLU   153      33.750  49.265  38.080  1.00  0.00           H
ATOM   2043  HG3 GLU   153      31.970  49.645  37.845  1.00  0.00           H
ATOM   2044  CD  GLU   153      33.180  51.271  38.269  1.00  0.00           C
ATOM   2045  OE1 GLU   153      34.367  51.574  38.124  1.00  0.00           O
ATOM   2046  OE2 GLU   153      32.312  52.178  38.303  1.00  0.00           O
ATOM   2047  C   GLU   153      33.063  49.231  42.262  1.00  0.00           C
ATOM   2048  O   GLU   153      31.993  49.453  42.731  1.00  0.00           O
ATOM   2049  N   SER   154      33.940  48.438  42.844  1.00  0.00           N
ATOM   2050  H   SER   154      34.686  48.230  42.196  1.00  0.00           H
ATOM   2051  CA  SER   154      33.607  47.406  43.774  1.00  0.00           C
ATOM   2052  HA  SER   154      34.470  46.739  43.769  1.00  0.00           H
ATOM   2053  CB  SER   154      33.425  48.024  45.232  1.00  0.00           C
ATOM   2054  HB2 SER   154      32.650  48.790  45.203  1.00  0.00           H
ATOM   2055  HB3 SER   154      33.100  47.201  45.867  1.00  0.00           H
ATOM   2056  OG  SER   154      34.582  48.703  45.743  1.00  0.00           O
ATOM   2057  HG  SER   154      35.265  48.032  45.817  1.00  0.00           H
ATOM   2058  C   SER   154      32.377  46.639  43.326  1.00  0.00           C
ATOM   2059  O   SER   154      32.515  45.808  42.466  1.00  0.00           O
ATOM   2060  N   MET   155      31.261  46.862  44.012  1.00  0.00           N
ATOM   2061  H   MET   155      31.218  47.603  44.697  1.00  0.00           H
ATOM   2062  CA  MET   155      29.946  46.179  43.729  1.00  0.00           C
ATOM   2063  HA  MET   155      29.406  46.380  44.654  1.00  0.00           H
ATOM   2064  CB  MET   155      29.167  46.924  42.684  1.00  0.00           C
ATOM   2065  HB2 MET   155      28.137  46.568  42.680  1.00  0.00           H
ATOM   2066  HB3 MET   155      28.925  47.947  42.972  1.00  0.00           H
ATOM   2067  CG  MET   155      29.652  47.066  41.206  1.00  0.00           C
ATOM   2068  HG2 MET   155      30.653  47.494  41.240  1.00  0.00           H
ATOM   2069  HG3 MET   155      29.690  45.995  41.008  1.00  0.00           H
ATOM   2070  SD  MET   155      28.524  47.996  40.051  1.00  0.00           S
ATOM   2071  CE  MET   155      27.047  46.911  39.791  1.00  0.00           C
ATOM   2072  HE1 MET   155      26.385  47.464  39.125  1.00  0.00           H
ATOM   2073  HE2 MET   155      27.259  45.930  39.364  1.00  0.00           H
ATOM   2074  HE3 MET   155      26.550  46.823  40.757  1.00  0.00           H
ATOM   2075  C   MET   155      29.858  44.680  43.492  1.00  0.00           C
ATOM   2076  O   MET   155      28.743  44.195  43.320  1.00  0.00           O
ATOM   2077  N   LEU   156      30.943  43.928  43.393  1.00  0.00           N
ATOM   2078  H   LEU   156      31.785  44.429  43.146  1.00  0.00           H
ATOM   2079  CA  LEU   156      31.002  42.493  43.374  1.00  0.00           C
ATOM   2080  HA  LEU   156      30.474  42.284  42.444  1.00  0.00           H
ATOM   2081  CB  LEU   156      32.461  41.935  43.218  1.00  0.00           C
ATOM   2082  HB2 LEU   156      32.877  42.223  42.253  1.00  0.00           H
ATOM   2083  HB3 LEU   156      33.039  42.446  43.988  1.00  0.00           H
ATOM   2084  CG  LEU   156      32.728  40.422  43.324  1.00  0.00           C
ATOM   2085  HG  LEU   156      33.762  40.360  42.985  1.00  0.00           H
ATOM   2086  CD1 LEU   156      32.595  39.708  44.706  1.00  0.00           C
ATOM   2087 HD11 LEU   156      31.571  39.384  44.889  1.00  0.00           H
ATOM   2088 HD12 LEU   156      33.215  38.838  44.921  1.00  0.00           H
ATOM   2089 HD13 LEU   156      32.913  40.451  45.438  1.00  0.00           H
ATOM   2090  CD2 LEU   156      31.837  39.741  42.248  1.00  0.00           C
ATOM   2091 HD21 LEU   156      30.881  39.532  42.728  1.00  0.00           H
ATOM   2092 HD22 LEU   156      31.853  40.230  41.274  1.00  0.00           H
ATOM   2093 HD23 LEU   156      32.310  38.769  42.103  1.00  0.00           H
ATOM   2094  C   LEU   156      30.114  41.941  44.526  1.00  0.00           C
ATOM   2095  O   LEU   156      29.099  41.291  44.393  1.00  0.00           O
ATOM   2096  N   ASN   157      30.391  42.572  45.658  1.00  0.00           N
ATOM   2097  H   ASN   157      31.181  43.203  45.665  1.00  0.00           H
ATOM   2098  CA  ASN   157      29.716  42.357  46.917  1.00  0.00           C
ATOM   2099  HA  ASN   157      29.785  41.300  47.172  1.00  0.00           H
ATOM   2100  CB  ASN   157      30.530  43.046  48.040  1.00  0.00           C
ATOM   2101  HB2 ASN   157      30.152  42.715  49.007  1.00  0.00           H
ATOM   2102  HB3 ASN   157      31.565  42.714  47.958  1.00  0.00           H
ATOM   2103  CG  ASN   157      30.380  44.555  47.931  1.00  0.00           C
ATOM   2104  OD1 ASN   157      29.409  45.050  48.473  1.00  0.00           O
ATOM   2105  ND2 ASN   157      31.226  45.352  47.262  1.00  0.00           N
ATOM   2106 HD21 ASN   157      31.158  46.359  47.257  1.00  0.00           H
ATOM   2107 HD22 ASN   157      32.063  45.011  46.811  1.00  0.00           H
ATOM   2108  C   ASN   157      28.223  42.743  46.873  1.00  0.00           C
ATOM   2109  O   ASN   157      27.513  42.043  47.570  1.00  0.00           O
ATOM   2110  N   THR   158      27.788  43.701  46.031  1.00  0.00           N
ATOM   2111  H   THR   158      28.459  44.212  45.476  1.00  0.00           H
ATOM   2112  CA  THR   158      26.371  43.990  45.769  1.00  0.00           C
ATOM   2113  HA  THR   158      25.819  44.144  46.696  1.00  0.00           H
ATOM   2114  CB  THR   158      26.154  45.227  44.990  1.00  0.00           C
ATOM   2115  HB  THR   158      26.471  44.990  43.974  1.00  0.00           H
ATOM   2116  CG2 THR   158      24.631  45.674  44.957  1.00  0.00           C
ATOM   2117 HG21 THR   158      24.442  46.423  44.187  1.00  0.00           H
ATOM   2118 HG22 THR   158      23.977  44.815  44.810  1.00  0.00           H
ATOM   2119 HG23 THR   158      24.407  46.116  45.928  1.00  0.00           H
ATOM   2120  OG1 THR   158      26.864  46.337  45.362  1.00  0.00           O
ATOM   2121  HG1 THR   158      27.064  46.309  46.301  1.00  0.00           H
ATOM   2122  C   THR   158      25.686  42.765  45.101  1.00  0.00           C
ATOM   2123  O   THR   158      24.759  42.145  45.565  1.00  0.00           O
ATOM   2124  N   VAL   159      26.300  42.367  43.994  1.00  0.00           N
ATOM   2125  H   VAL   159      27.246  42.685  43.835  1.00  0.00           H
ATOM   2126  CA  VAL   159      25.815  41.269  43.113  1.00  0.00           C
ATOM   2127  HA  VAL   159      24.734  41.410  43.117  1.00  0.00           H
ATOM   2128  CB  VAL   159      26.391  41.479  41.704  1.00  0.00           C
ATOM   2129  HB  VAL   159      25.706  40.912  41.073  1.00  0.00           H
ATOM   2130  CG1 VAL   159      26.444  42.889  41.211  1.00  0.00           C
ATOM   2131 HG11 VAL   159      27.462  43.188  40.962  1.00  0.00           H
ATOM   2132 HG12 VAL   159      26.022  43.036  40.217  1.00  0.00           H
ATOM   2133 HG13 VAL   159      25.916  43.582  41.866  1.00  0.00           H
ATOM   2134  CG2 VAL   159      27.732  40.848  41.351  1.00  0.00           C
ATOM   2135 HG21 VAL   159      27.501  39.790  41.475  1.00  0.00           H
ATOM   2136 HG22 VAL   159      27.988  40.994  40.302  1.00  0.00           H
ATOM   2137 HG23 VAL   159      28.467  41.248  42.050  1.00  0.00           H
ATOM   2138  C   VAL   159      25.960  39.884  43.799  1.00  0.00           C
ATOM   2139  O   VAL   159      25.100  38.996  43.576  1.00  0.00           O
ATOM   2140  N   LEU   160      26.821  39.779  44.824  1.00  0.00           N
ATOM   2141  H   LEU   160      27.460  40.549  44.962  1.00  0.00           H
ATOM   2142  CA  LEU   160      27.056  38.660  45.777  1.00  0.00           C
ATOM   2143  HA  LEU   160      27.213  37.754  45.192  1.00  0.00           H
ATOM   2144  CB  LEU   160      28.327  38.884  46.618  1.00  0.00           C
ATOM   2145  HB2 LEU   160      29.162  39.159  45.975  1.00  0.00           H
ATOM   2146  HB3 LEU   160      28.307  39.655  47.388  1.00  0.00           H
ATOM   2147  CG  LEU   160      28.863  37.523  47.137  1.00  0.00           C
ATOM   2148  HG  LEU   160      28.033  36.947  47.548  1.00  0.00           H
ATOM   2149  CD1 LEU   160      29.547  36.833  45.916  1.00  0.00           C
ATOM   2150 HD11 LEU   160      28.884  36.892  45.053  1.00  0.00           H
ATOM   2151 HD12 LEU   160      30.556  37.207  45.743  1.00  0.00           H
ATOM   2152 HD13 LEU   160      29.683  35.777  46.152  1.00  0.00           H
ATOM   2153  CD2 LEU   160      30.034  37.767  48.144  1.00  0.00           C
ATOM   2154 HD21 LEU   160      30.743  38.546  47.861  1.00  0.00           H
ATOM   2155 HD22 LEU   160      29.601  37.929  49.130  1.00  0.00           H
ATOM   2156 HD23 LEU   160      30.595  36.833  48.164  1.00  0.00           H
ATOM   2157  C   LEU   160      25.766  38.395  46.623  1.00  0.00           C
ATOM   2158  O   LEU   160      25.379  37.247  46.905  1.00  0.00           O
ATOM   2159  N   HIE   161      25.136  39.479  47.063  1.00  0.00           N
ATOM   2160  H   HIE   161      25.451  40.430  46.937  1.00  0.00           H
ATOM   2161  CA  HIE   161      23.911  39.427  47.925  1.00  0.00           C
ATOM   2162  HA  HIE   161      23.947  38.640  48.678  1.00  0.00           H
ATOM   2163  CB  HIE   161      23.738  40.793  48.565  1.00  0.00           C
ATOM   2164  HB2 HIE   161      24.656  40.906  49.142  1.00  0.00           H
ATOM   2165  HB3 HIE   161      23.628  41.552  47.790  1.00  0.00           H
ATOM   2166  CG  HIE   161      22.635  40.899  49.537  1.00  0.00           C
ATOM   2167  ND1 HIE   161      22.618  40.251  50.824  1.00  0.00           N
ATOM   2168  CE1 HIE   161      21.368  40.488  51.256  1.00  0.00           C
ATOM   2169  HE1 HIE   161      21.003  40.113  52.201  1.00  0.00           H
ATOM   2170  NE2 HIE   161      20.647  41.081  50.267  1.00  0.00           N
ATOM   2171  HE2 HIE   161      19.699  41.400  50.411  1.00  0.00           H
ATOM   2172  CD2 HIE   161      21.447  41.425  49.210  1.00  0.00           C
ATOM   2173  HD2 HIE   161      21.165  42.044  48.371  1.00  0.00           H
ATOM   2174  C   HIE   161      22.680  39.061  47.145  1.00  0.00           C
ATOM   2175  O   HIE   161      21.899  38.195  47.623  1.00  0.00           O
ATOM   2176  N   ALA   162      22.586  39.556  45.927  1.00  0.00           N
ATOM   2177  H   ALA   162      23.256  40.257  45.645  1.00  0.00           H
ATOM   2178  CA  ALA   162      21.656  39.119  44.932  1.00  0.00           C
ATOM   2179  HA  ALA   162      20.638  39.175  45.316  1.00  0.00           H
ATOM   2180  CB  ALA   162      21.778  40.129  43.794  1.00  0.00           C
ATOM   2181  HB1 ALA   162      21.572  39.698  42.815  1.00  0.00           H
ATOM   2182  HB2 ALA   162      21.047  40.917  43.981  1.00  0.00           H
ATOM   2183  HB3 ALA   162      22.786  40.540  43.854  1.00  0.00           H
ATOM   2184  C   ALA   162      21.788  37.689  44.617  1.00  0.00           C
ATOM   2185  O   ALA   162      20.803  36.959  44.608  1.00  0.00           O
ATOM   2186  N   ARG   163      22.976  37.123  44.471  1.00  0.00           N
ATOM   2187  H   ARG   163      23.769  37.747  44.432  1.00  0.00           H
ATOM   2188  CA  ARG   163      23.153  35.737  44.251  1.00  0.00           C
ATOM   2189  HA  ARG   163      22.565  35.385  43.403  1.00  0.00           H
ATOM   2190  CB  ARG   163      24.680  35.391  43.898  1.00  0.00           C
ATOM   2191  HB2 ARG   163      25.000  36.013  43.063  1.00  0.00           H
ATOM   2192  HB3 ARG   163      25.422  35.578  44.675  1.00  0.00           H
ATOM   2193  CG  ARG   163      24.900  33.959  43.515  1.00  0.00           C
ATOM   2194  HG2 ARG   163      24.338  33.260  44.136  1.00  0.00           H
ATOM   2195  HG3 ARG   163      24.457  33.777  42.536  1.00  0.00           H
ATOM   2196  CD  ARG   163      26.406  33.496  43.455  1.00  0.00           C
ATOM   2197  HD2 ARG   163      26.554  32.702  42.723  1.00  0.00           H
ATOM   2198  HD3 ARG   163      26.928  34.431  43.258  1.00  0.00           H
ATOM   2199  NE  ARG   163      26.894  33.028  44.817  1.00  0.00           N
ATOM   2200  HE  ARG   163      26.305  32.464  45.414  1.00  0.00           H
ATOM   2201  CZ  ARG   163      28.032  33.377  45.345  1.00  0.00           C
ATOM   2202  NH1 ARG   163      28.995  33.764  44.589  1.00  0.00           N
ATOM   2203 HH11 ARG   163      29.918  33.847  44.989  1.00  0.00           H
ATOM   2204 HH12 ARG   163      28.892  33.818  43.585  1.00  0.00           H
ATOM   2205  NH2 ARG   163      28.392  33.179  46.620  1.00  0.00           N
ATOM   2206 HH21 ARG   163      29.304  33.489  46.925  1.00  0.00           H
ATOM   2207 HH22 ARG   163      27.678  33.126  47.333  1.00  0.00           H
ATOM   2208  C   ARG   163      22.716  34.929  45.454  1.00  0.00           C
ATOM   2209  O   ARG   163      21.962  33.970  45.245  1.00  0.00           O
ATOM   2210  N   ASP   164      23.383  34.999  46.608  1.00  0.00           N
ATOM   2211  H   ASP   164      24.025  35.774  46.698  1.00  0.00           H
ATOM   2212  CA  ASP   164      23.053  34.033  47.723  1.00  0.00           C
ATOM   2213  HA  ASP   164      23.002  33.028  47.303  1.00  0.00           H
ATOM   2214  CB  ASP   164      24.166  34.015  48.758  1.00  0.00           C
ATOM   2215  HB2 ASP   164      24.260  35.022  49.164  1.00  0.00           H
ATOM   2216  HB3 ASP   164      23.803  33.386  49.570  1.00  0.00           H
ATOM   2217  CG  ASP   164      25.442  33.349  48.218  1.00  0.00           C
ATOM   2218  OD1 ASP   164      26.598  33.771  48.559  1.00  0.00           O
ATOM   2219  OD2 ASP   164      25.289  32.308  47.510  1.00  0.00           O
ATOM   2220  C   ASP   164      21.608  34.282  48.205  1.00  0.00           C
ATOM   2221  O   ASP   164      20.977  33.299  48.759  1.00  0.00           O
ATOM   2222  N   LYS   165      21.013  35.475  48.072  1.00  0.00           N
ATOM   2223  H   LYS   165      21.533  36.305  47.827  1.00  0.00           H
ATOM   2224  CA  LYS   165      19.561  35.717  48.356  1.00  0.00           C
ATOM   2225  HA  LYS   165      19.239  35.348  49.329  1.00  0.00           H
ATOM   2226  CB  LYS   165      19.306  37.256  48.428  1.00  0.00           C
ATOM   2227  HB2 LYS   165      20.106  37.635  49.064  1.00  0.00           H
ATOM   2228  HB3 LYS   165      19.372  37.693  47.431  1.00  0.00           H
ATOM   2229  CG  LYS   165      18.019  37.571  49.093  1.00  0.00           C
ATOM   2230  HG2 LYS   165      17.232  37.547  48.340  1.00  0.00           H
ATOM   2231  HG3 LYS   165      17.838  36.811  49.853  1.00  0.00           H
ATOM   2232  CD  LYS   165      17.974  38.828  49.990  1.00  0.00           C
ATOM   2233  HD2 LYS   165      18.628  38.644  50.842  1.00  0.00           H
ATOM   2234  HD3 LYS   165      18.310  39.709  49.443  1.00  0.00           H
ATOM   2235  CE  LYS   165      16.514  38.959  50.546  1.00  0.00           C
ATOM   2236  HE2 LYS   165      15.815  39.334  49.800  1.00  0.00           H
ATOM   2237  HE3 LYS   165      16.171  37.984  50.894  1.00  0.00           H
ATOM   2238  NZ  LYS   165      16.603  39.917  51.696  1.00  0.00           N
ATOM   2239  HZ1 LYS   165      15.690  40.189  52.030  1.00  0.00           H
ATOM   2240  HZ2 LYS   165      17.088  39.527  52.492  1.00  0.00           H
ATOM   2241  HZ3 LYS   165      16.968  40.812  51.401  1.00  0.00           H
ATOM   2242  C   LYS   165      18.611  35.057  47.293  1.00  0.00           C
ATOM   2243  O   LYS   165      17.716  34.364  47.769  1.00  0.00           O
ATOM   2244  N   TRP   166      18.581  35.446  46.077  1.00  0.00           N
ATOM   2245  H   TRP   166      19.214  36.164  45.755  1.00  0.00           H
ATOM   2246  CA  TRP   166      17.333  35.307  45.223  1.00  0.00           C
ATOM   2247  HA  TRP   166      16.461  35.123  45.851  1.00  0.00           H
ATOM   2248  CB  TRP   166      17.185  36.711  44.626  1.00  0.00           C
ATOM   2249  HB2 TRP   166      18.159  36.994  44.225  1.00  0.00           H
ATOM   2250  HB3 TRP   166      16.502  36.649  43.778  1.00  0.00           H
ATOM   2251  CG  TRP   166      16.559  37.744  45.515  1.00  0.00           C
ATOM   2252  CD1 TRP   166      15.405  37.577  46.224  1.00  0.00           C
ATOM   2253  HD1 TRP   166      14.716  36.763  46.052  1.00  0.00           H
ATOM   2254  NE1 TRP   166      15.111  38.760  46.927  1.00  0.00           N
ATOM   2255  HE1 TRP   166      14.287  38.908  47.493  1.00  0.00           H
ATOM   2256  CE2 TRP   166      16.044  39.740  46.617  1.00  0.00           C
ATOM   2257  CZ2 TRP   166      16.038  41.147  46.880  1.00  0.00           C
ATOM   2258  HZ2 TRP   166      15.434  41.551  47.679  1.00  0.00           H
ATOM   2259  CH2 TRP   166      17.161  41.884  46.423  1.00  0.00           C
ATOM   2260  HH2 TRP   166      17.276  42.907  46.751  1.00  0.00           H
ATOM   2261  CZ3 TRP   166      18.089  41.263  45.575  1.00  0.00           C
ATOM   2262  HZ3 TRP   166      18.982  41.801  45.293  1.00  0.00           H
ATOM   2263  CE3 TRP   166      17.919  40.032  45.036  1.00  0.00           C
ATOM   2264  HE3 TRP   166      18.749  39.587  44.506  1.00  0.00           H
ATOM   2265  CD2 TRP   166      16.852  39.211  45.564  1.00  0.00           C
ATOM   2266  C   TRP   166      17.306  34.320  44.135  1.00  0.00           C
ATOM   2267  O   TRP   166      16.172  34.123  43.569  1.00  0.00           O
ATOM   2268  N   LEU   167      18.487  33.729  43.799  1.00  0.00           N
ATOM   2269  H   LEU   167      19.234  33.597  44.466  1.00  0.00           H
ATOM   2270  CA  LEU   167      18.674  32.953  42.599  1.00  0.00           C
ATOM   2271  HA  LEU   167      18.117  33.449  41.804  1.00  0.00           H
ATOM   2272  CB  LEU   167      20.224  33.131  42.202  1.00  0.00           C
ATOM   2273  HB2 LEU   167      20.563  34.154  42.367  1.00  0.00           H
ATOM   2274  HB3 LEU   167      20.756  32.572  42.972  1.00  0.00           H
ATOM   2275  CG  LEU   167      20.676  32.528  40.880  1.00  0.00           C
ATOM   2276  HG  LEU   167      20.330  31.509  40.708  1.00  0.00           H
ATOM   2277  CD1 LEU   167      20.294  33.292  39.649  1.00  0.00           C
ATOM   2278 HD11 LEU   167      19.403  33.819  39.991  1.00  0.00           H
ATOM   2279 HD12 LEU   167      20.964  34.030  39.206  1.00  0.00           H
ATOM   2280 HD13 LEU   167      20.027  32.567  38.881  1.00  0.00           H
ATOM   2281  CD2 LEU   167      22.230  32.528  40.991  1.00  0.00           C
ATOM   2282 HD21 LEU   167      22.705  32.171  40.077  1.00  0.00           H
ATOM   2283 HD22 LEU   167      22.505  33.546  41.268  1.00  0.00           H
ATOM   2284 HD23 LEU   167      22.411  31.852  41.826  1.00  0.00           H
ATOM   2285  C   LEU   167      18.249  31.466  42.772  1.00  0.00           C
ATOM   2286  O   LEU   167      18.598  30.772  43.756  1.00  0.00           O
ATOM   2287  N   ALA   168      17.466  30.998  41.820  1.00  0.00           N
ATOM   2288  H   ALA   168      17.057  31.583  41.106  1.00  0.00           H
ATOM   2289  CA  ALA   168      16.962  29.639  41.805  1.00  0.00           C
ATOM   2290  HA  ALA   168      16.488  29.542  42.782  1.00  0.00           H
ATOM   2291  CB  ALA   168      15.690  29.582  40.874  1.00  0.00           C
ATOM   2292  HB1 ALA   168      14.914  28.994  41.364  1.00  0.00           H
ATOM   2293  HB2 ALA   168      15.261  30.583  40.815  1.00  0.00           H
ATOM   2294  HB3 ALA   168      15.995  29.085  39.954  1.00  0.00           H
ATOM   2295  C   ALA   168      18.062  28.541  41.591  1.00  0.00           C
ATOM   2296  O   ALA   168      19.175  28.918  41.202  1.00  0.00           O
ATOM   2297  N   PRO   169      17.849  27.265  41.745  1.00  0.00           N
ATOM   2298  CD  PRO   169      16.541  26.561  42.044  1.00  0.00           C
ATOM   2299  HD2 PRO   169      15.649  26.894  41.515  1.00  0.00           H
ATOM   2300  HD3 PRO   169      16.325  26.698  43.104  1.00  0.00           H
ATOM   2301  CG  PRO   169      16.831  25.068  41.798  1.00  0.00           C
ATOM   2302  HG2 PRO   169      16.786  24.902  40.721  1.00  0.00           H
ATOM   2303  HG3 PRO   169      16.115  24.562  42.445  1.00  0.00           H
ATOM   2304  CB  PRO   169      18.207  24.972  42.301  1.00  0.00           C
ATOM   2305  HB2 PRO   169      18.767  24.096  41.974  1.00  0.00           H
ATOM   2306  HB3 PRO   169      18.206  24.816  43.380  1.00  0.00           H
ATOM   2307  CA  PRO   169      18.922  26.352  42.058  1.00  0.00           C
ATOM   2308  HA  PRO   169      19.441  26.745  42.932  1.00  0.00           H
ATOM   2309  C   PRO   169      20.038  26.249  41.038  1.00  0.00           C
ATOM   2310  O   PRO   169      21.232  26.282  41.400  1.00  0.00           O
ATOM   2311  N   ASP   170      19.746  25.980  39.773  1.00  0.00           N
ATOM   2312  H   ASP   170      18.745  26.000  39.637  1.00  0.00           H
ATOM   2313  CA  ASP   170      20.555  25.943  38.530  1.00  0.00           C
ATOM   2314  HA  ASP   170      21.583  25.732  38.826  1.00  0.00           H
ATOM   2315  CB  ASP   170      19.959  24.796  37.639  1.00  0.00           C
ATOM   2316  HB2 ASP   170      19.596  24.043  38.338  1.00  0.00           H
ATOM   2317  HB3 ASP   170      19.197  25.194  36.969  1.00  0.00           H
ATOM   2318  CG  ASP   170      20.967  24.202  36.632  1.00  0.00           C
ATOM   2319  OD1 ASP   170      20.617  23.915  35.471  1.00  0.00           O
ATOM   2320  OD2 ASP   170      22.027  23.719  37.104  1.00  0.00           O
ATOM   2321  C   ASP   170      20.572  27.273  37.755  1.00  0.00           C
ATOM   2322  O   ASP   170      20.886  27.354  36.577  1.00  0.00           O
ATOM   2323  N   GLY   171      20.275  28.290  38.531  1.00  0.00           N
ATOM   2324  H   GLY   171      20.006  28.021  39.467  1.00  0.00           H
ATOM   2325  CA  GLY   171      20.047  29.657  38.073  1.00  0.00           C
ATOM   2326  HA2 GLY   171      19.325  29.532  37.266  1.00  0.00           H
ATOM   2327  HA3 GLY   171      19.558  30.427  38.669  1.00  0.00           H
ATOM   2328  C   GLY   171      21.294  30.281  37.436  1.00  0.00           C
ATOM   2329  O   GLY   171      22.410  29.745  37.726  1.00  0.00           O
ATOM   2330  N   LEU   172      21.129  31.323  36.652  1.00  0.00           N
ATOM   2331  H   LEU   172      20.178  31.573  36.420  1.00  0.00           H
ATOM   2332  CA  LEU   172      22.237  31.859  35.828  1.00  0.00           C
ATOM   2333  HA  LEU   172      23.098  31.191  35.822  1.00  0.00           H
ATOM   2334  CB  LEU   172      21.676  31.822  34.409  1.00  0.00           C
ATOM   2335  HB2 LEU   172      21.224  30.836  34.302  1.00  0.00           H
ATOM   2336  HB3 LEU   172      20.924  32.608  34.336  1.00  0.00           H
ATOM   2337  CG  LEU   172      22.724  31.961  33.276  1.00  0.00           C
ATOM   2338  HG  LEU   172      23.344  32.806  33.575  1.00  0.00           H
ATOM   2339  CD1 LEU   172      23.653  30.709  33.280  1.00  0.00           C
ATOM   2340 HD11 LEU   172      23.120  29.860  32.852  1.00  0.00           H
ATOM   2341 HD12 LEU   172      24.551  30.994  32.732  1.00  0.00           H
ATOM   2342 HD13 LEU   172      23.914  30.371  34.283  1.00  0.00           H
ATOM   2343  CD2 LEU   172      22.191  32.377  31.866  1.00  0.00           C
ATOM   2344 HD21 LEU   172      21.614  33.298  31.952  1.00  0.00           H
ATOM   2345 HD22 LEU   172      22.991  32.657  31.180  1.00  0.00           H
ATOM   2346 HD23 LEU   172      21.629  31.566  31.403  1.00  0.00           H
ATOM   2347  C   LEU   172      22.594  33.265  36.266  1.00  0.00           C
ATOM   2348  O   LEU   172      21.835  34.235  36.233  1.00  0.00           O
ATOM   2349  N   ILE   173      23.935  33.431  36.451  1.00  0.00           N
ATOM   2350  H   ILE   173      24.569  32.652  36.350  1.00  0.00           H
ATOM   2351  CA  ILE   173      24.565  34.738  36.507  1.00  0.00           C
ATOM   2352  HA  ILE   173      23.847  35.497  36.819  1.00  0.00           H
ATOM   2353  CB  ILE   173      25.822  34.776  37.412  1.00  0.00           C
ATOM   2354  HB  ILE   173      26.648  34.441  36.785  1.00  0.00           H
ATOM   2355  CG2 ILE   173      26.042  36.173  37.947  1.00  0.00           C
ATOM   2356 HG21 ILE   173      25.219  36.440  38.610  1.00  0.00           H
ATOM   2357 HG22 ILE   173      26.953  36.362  38.515  1.00  0.00           H
ATOM   2358 HG23 ILE   173      26.272  36.964  37.233  1.00  0.00           H
ATOM   2359  CG1 ILE   173      25.895  33.771  38.554  1.00  0.00           C
ATOM   2360 HG12 ILE   173      25.800  32.760  38.160  1.00  0.00           H
ATOM   2361 HG13 ILE   173      26.784  33.801  39.184  1.00  0.00           H
ATOM   2362  CD1 ILE   173      24.848  33.951  39.594  1.00  0.00           C
ATOM   2363 HD11 ILE   173      23.861  33.987  39.132  1.00  0.00           H
ATOM   2364 HD12 ILE   173      25.002  33.091  40.246  1.00  0.00           H
ATOM   2365 HD13 ILE   173      25.011  34.741  40.327  1.00  0.00           H
ATOM   2366  C   ILE   173      24.855  35.134  35.034  1.00  0.00           C
ATOM   2367  O   ILE   173      25.180  34.291  34.152  1.00  0.00           O
ATOM   2368  N   PHE   174      24.735  36.405  34.668  1.00  0.00           N
ATOM   2369  H   PHE   174      24.241  37.063  35.254  1.00  0.00           H
ATOM   2370  CA  PHE   174      24.961  36.935  33.291  1.00  0.00           C
ATOM   2371  HA  PHE   174      25.575  36.216  32.750  1.00  0.00           H
ATOM   2372  CB  PHE   174      23.621  36.951  32.614  1.00  0.00           C
ATOM   2373  HB2 PHE   174      23.413  35.888  32.492  1.00  0.00           H
ATOM   2374  HB3 PHE   174      22.817  37.295  33.265  1.00  0.00           H
ATOM   2375  CG  PHE   174      23.713  37.593  31.256  1.00  0.00           C
ATOM   2376  CD1 PHE   174      23.273  38.883  31.132  1.00  0.00           C
ATOM   2377  HD1 PHE   174      22.978  39.470  31.989  1.00  0.00           H
ATOM   2378  CE1 PHE   174      23.143  39.401  29.857  1.00  0.00           C
ATOM   2379  HE1 PHE   174      22.802  40.412  29.691  1.00  0.00           H
ATOM   2380  CZ  PHE   174      23.559  38.707  28.729  1.00  0.00           C
ATOM   2381  HZ  PHE   174      23.207  38.931  27.733  1.00  0.00           H
ATOM   2382  CE2 PHE   174      24.262  37.461  28.894  1.00  0.00           C
ATOM   2383  HE2 PHE   174      24.590  36.768  28.134  1.00  0.00           H
ATOM   2384  CD2 PHE   174      24.176  36.857  30.158  1.00  0.00           C
ATOM   2385  HD2 PHE   174      24.407  35.805  30.239  1.00  0.00           H
ATOM   2386  C   PHE   174      25.629  38.385  33.318  1.00  0.00           C
ATOM   2387  O   PHE   174      25.024  39.303  33.738  1.00  0.00           O
ATOM   2388  N   PRO   175      26.952  38.506  32.957  1.00  0.00           N
ATOM   2389  CD  PRO   175      27.627  39.799  32.903  1.00  0.00           C
ATOM   2390  HD2 PRO   175      27.965  40.117  33.889  1.00  0.00           H
ATOM   2391  HD3 PRO   175      26.983  40.549  32.444  1.00  0.00           H
ATOM   2392  CG  PRO   175      28.850  39.521  32.048  1.00  0.00           C
ATOM   2393  HG2 PRO   175      29.743  39.834  32.590  1.00  0.00           H
ATOM   2394  HG3 PRO   175      28.842  39.984  31.061  1.00  0.00           H
ATOM   2395  CB  PRO   175      29.052  38.039  31.895  1.00  0.00           C
ATOM   2396  HB2 PRO   175      29.844  37.603  32.505  1.00  0.00           H
ATOM   2397  HB3 PRO   175      29.423  37.914  30.878  1.00  0.00           H
ATOM   2398  CA  PRO   175      27.758  37.431  32.440  1.00  0.00           C
ATOM   2399  HA  PRO   175      27.226  36.923  31.635  1.00  0.00           H
ATOM   2400  C   PRO   175      28.058  36.336  33.490  1.00  0.00           C
ATOM   2401  O   PRO   175      27.925  36.609  34.684  1.00  0.00           O
ATOM   2402  N   ASP   176      28.660  35.195  33.069  1.00  0.00           N
ATOM   2403  H   ASP   176      28.568  34.979  32.087  1.00  0.00           H
ATOM   2404  CA  ASP   176      29.181  34.138  33.980  1.00  0.00           C
ATOM   2405  HA  ASP   176      28.284  34.022  34.588  1.00  0.00           H
ATOM   2406  CB  ASP   176      29.595  32.816  33.328  1.00  0.00           C
ATOM   2407  HB2 ASP   176      30.183  32.839  32.411  1.00  0.00           H
ATOM   2408  HB3 ASP   176      30.291  32.302  33.991  1.00  0.00           H
ATOM   2409  CG  ASP   176      28.396  31.886  33.114  1.00  0.00           C
ATOM   2410  OD1 ASP   176      27.798  31.889  31.997  1.00  0.00           O
ATOM   2411  OD2 ASP   176      28.059  31.184  34.082  1.00  0.00           O
ATOM   2412  C   ASP   176      30.421  34.566  34.821  1.00  0.00           C
ATOM   2413  O   ASP   176      30.559  34.258  36.052  1.00  0.00           O
ATOM   2414  N   ARG   177      31.380  35.104  34.106  1.00  0.00           N
ATOM   2415  H   ARG   177      31.171  35.345  33.148  1.00  0.00           H
ATOM   2416  CA  ARG   177      32.704  35.294  34.595  1.00  0.00           C
ATOM   2417  HA  ARG   177      32.549  35.665  35.608  1.00  0.00           H
ATOM   2418  CB  ARG   177      33.443  33.948  34.591  1.00  0.00           C
ATOM   2419  HB2 ARG   177      34.286  34.036  35.276  1.00  0.00           H
ATOM   2420  HB3 ARG   177      32.822  33.179  35.050  1.00  0.00           H
ATOM   2421  CG  ARG   177      33.913  33.405  33.213  1.00  0.00           C
ATOM   2422  HG2 ARG   177      32.970  33.188  32.710  1.00  0.00           H
ATOM   2423  HG3 ARG   177      34.478  34.084  32.574  1.00  0.00           H
ATOM   2424  CD  ARG   177      34.665  32.087  33.433  1.00  0.00           C
ATOM   2425  HD2 ARG   177      35.668  32.302  33.803  1.00  0.00           H
ATOM   2426  HD3 ARG   177      34.167  31.474  34.184  1.00  0.00           H
ATOM   2427  NE  ARG   177      34.806  31.265  32.172  1.00  0.00           N
ATOM   2428  HE  ARG   177      33.904  31.083  31.757  1.00  0.00           H
ATOM   2429  CZ  ARG   177      35.751  30.384  31.877  1.00  0.00           C
ATOM   2430  NH1 ARG   177      36.589  29.899  32.748  1.00  0.00           N
ATOM   2431 HH11 ARG   177      36.552  30.199  33.712  1.00  0.00           H
ATOM   2432 HH12 ARG   177      37.280  29.214  32.481  1.00  0.00           H
ATOM   2433  NH2 ARG   177      35.793  29.773  30.726  1.00  0.00           N
ATOM   2434 HH21 ARG   177      36.518  29.093  30.551  1.00  0.00           H
ATOM   2435 HH22 ARG   177      35.177  29.986  29.954  1.00  0.00           H
ATOM   2436  C   ARG   177      33.448  36.426  33.903  1.00  0.00           C
ATOM   2437  O   ARG   177      33.346  36.529  32.727  1.00  0.00           O
ATOM   2438  N   ALA   178      34.301  37.035  34.615  1.00  0.00           N
ATOM   2439  H   ALA   178      34.454  36.881  35.601  1.00  0.00           H
ATOM   2440  CA  ALA   178      35.530  37.617  33.968  1.00  0.00           C
ATOM   2441  HA  ALA   178      35.400  37.654  32.886  1.00  0.00           H
ATOM   2442  CB  ALA   178      35.626  38.988  34.573  1.00  0.00           C
ATOM   2443  HB1 ALA   178      34.843  39.692  34.289  1.00  0.00           H
ATOM   2444  HB2 ALA   178      35.630  38.988  35.663  1.00  0.00           H
ATOM   2445  HB3 ALA   178      36.533  39.475  34.215  1.00  0.00           H
ATOM   2446  C   ALA   178      36.750  36.781  34.247  1.00  0.00           C
ATOM   2447  O   ALA   178      36.709  36.256  35.335  1.00  0.00           O
ATOM   2448  N   THR   179      37.912  37.060  33.644  1.00  0.00           N
ATOM   2449  H   THR   179      37.906  37.851  33.016  1.00  0.00           H
ATOM   2450  CA  THR   179      39.270  36.590  34.028  1.00  0.00           C
ATOM   2451  HA  THR   179      39.360  36.383  35.094  1.00  0.00           H
ATOM   2452  CB  THR   179      39.591  35.325  33.174  1.00  0.00           C
ATOM   2453  HB  THR   179      39.466  35.457  32.099  1.00  0.00           H
ATOM   2454  CG2 THR   179      40.972  34.797  33.548  1.00  0.00           C
ATOM   2455 HG21 THR   179      41.228  33.863  33.047  1.00  0.00           H
ATOM   2456 HG22 THR   179      41.779  35.497  33.327  1.00  0.00           H
ATOM   2457 HG23 THR   179      41.008  34.540  34.607  1.00  0.00           H
ATOM   2458  OG1 THR   179      38.730  34.193  33.502  1.00  0.00           O
ATOM   2459  HG1 THR   179      37.948  34.222  32.945  1.00  0.00           H
ATOM   2460  C   THR   179      40.289  37.726  33.739  1.00  0.00           C
ATOM   2461  O   THR   179      40.395  38.167  32.591  1.00  0.00           O
ATOM   2462  N   LEU   180      40.987  38.118  34.806  1.00  0.00           N
ATOM   2463  H   LEU   180      40.759  37.791  35.734  1.00  0.00           H
ATOM   2464  CA  LEU   180      41.920  39.219  34.776  1.00  0.00           C
ATOM   2465  HA  LEU   180      41.671  39.891  33.955  1.00  0.00           H
ATOM   2466  CB  LEU   180      41.789  40.016  36.116  1.00  0.00           C
ATOM   2467  HB2 LEU   180      40.756  40.363  36.150  1.00  0.00           H
ATOM   2468  HB3 LEU   180      41.851  39.246  36.885  1.00  0.00           H
ATOM   2469  CG  LEU   180      42.923  41.083  36.361  1.00  0.00           C
ATOM   2470  HG  LEU   180      43.849  40.508  36.397  1.00  0.00           H
ATOM   2471  CD1 LEU   180      42.954  42.256  35.345  1.00  0.00           C
ATOM   2472 HD11 LEU   180      43.718  42.968  35.657  1.00  0.00           H
ATOM   2473 HD12 LEU   180      43.137  41.830  34.358  1.00  0.00           H
ATOM   2474 HD13 LEU   180      41.979  42.733  35.248  1.00  0.00           H
ATOM   2475  CD2 LEU   180      42.808  41.827  37.668  1.00  0.00           C
ATOM   2476 HD21 LEU   180      43.559  42.579  37.909  1.00  0.00           H
ATOM   2477 HD22 LEU   180      41.804  42.238  37.561  1.00  0.00           H
ATOM   2478 HD23 LEU   180      42.883  41.090  38.467  1.00  0.00           H
ATOM   2479  C   LEU   180      43.330  38.757  34.542  1.00  0.00           C
ATOM   2480  O   LEU   180      43.737  37.797  35.136  1.00  0.00           O
ATOM   2481  N   TYR   181      43.976  39.402  33.540  1.00  0.00           N
ATOM   2482  H   TYR   181      43.459  40.162  33.121  1.00  0.00           H
ATOM   2483  CA  TYR   181      45.228  39.154  32.895  1.00  0.00           C
ATOM   2484  HA  TYR   181      45.626  38.240  33.335  1.00  0.00           H
ATOM   2485  CB  TYR   181      45.020  38.958  31.382  1.00  0.00           C
ATOM   2486  HB2 TYR   181      44.278  39.662  31.004  1.00  0.00           H
ATOM   2487  HB3 TYR   181      45.976  39.216  30.927  1.00  0.00           H
ATOM   2488  CG  TYR   181      44.595  37.586  31.003  1.00  0.00           C
ATOM   2489  CD1 TYR   181      43.456  37.040  31.541  1.00  0.00           C
ATOM   2490  HD1 TYR   181      42.701  37.632  32.038  1.00  0.00           H
ATOM   2491  CE1 TYR   181      42.936  35.839  31.002  1.00  0.00           C
ATOM   2492  HE1 TYR   181      41.956  35.421  31.177  1.00  0.00           H
ATOM   2493  CZ  TYR   181      43.757  34.983  30.244  1.00  0.00           C
ATOM   2494  OH  TYR   181      43.238  33.928  29.567  1.00  0.00           O
ATOM   2495  HH  TYR   181      42.284  33.955  29.467  1.00  0.00           H
ATOM   2496  CE2 TYR   181      45.047  35.487  29.799  1.00  0.00           C
ATOM   2497  HE2 TYR   181      45.650  34.938  29.092  1.00  0.00           H
ATOM   2498  CD2 TYR   181      45.415  36.880  30.119  1.00  0.00           C
ATOM   2499  HD2 TYR   181      46.452  37.081  29.894  1.00  0.00           H
ATOM   2500  C   TYR   181      46.110  40.417  33.070  1.00  0.00           C
ATOM   2501  O   TYR   181      45.580  41.521  33.009  1.00  0.00           O
ATOM   2502  N   VAL   182      47.448  40.253  33.042  1.00  0.00           N
ATOM   2503  H   VAL   182      47.723  39.285  32.954  1.00  0.00           H
ATOM   2504  CA  VAL   182      48.485  41.263  32.691  1.00  0.00           C
ATOM   2505  HA  VAL   182      48.047  42.258  32.610  1.00  0.00           H
ATOM   2506  CB  VAL   182      49.555  41.445  33.837  1.00  0.00           C
ATOM   2507  HB  VAL   182      50.120  42.332  33.550  1.00  0.00           H
ATOM   2508  CG1 VAL   182      48.895  41.535  35.225  1.00  0.00           C
ATOM   2509 HG11 VAL   182      49.646  41.857  35.947  1.00  0.00           H
ATOM   2510 HG12 VAL   182      48.081  42.259  35.279  1.00  0.00           H
ATOM   2511 HG13 VAL   182      48.543  40.532  35.468  1.00  0.00           H
ATOM   2512  CG2 VAL   182      50.576  40.356  33.870  1.00  0.00           C
ATOM   2513 HG21 VAL   182      50.924  40.112  32.867  1.00  0.00           H
ATOM   2514 HG22 VAL   182      51.555  40.618  34.273  1.00  0.00           H
ATOM   2515 HG23 VAL   182      50.189  39.420  34.271  1.00  0.00           H
ATOM   2516  C   VAL   182      49.082  41.014  31.303  1.00  0.00           C
ATOM   2517  O   VAL   182      49.065  39.854  30.796  1.00  0.00           O
ATOM   2518  N   THR   183      49.694  41.993  30.796  1.00  0.00           N
ATOM   2519  H   THR   183      49.603  42.842  31.336  1.00  0.00           H
ATOM   2520  CA  THR   183      50.568  41.964  29.502  1.00  0.00           C
ATOM   2521  HA  THR   183      51.243  41.117  29.620  1.00  0.00           H
ATOM   2522  CB  THR   183      49.703  41.778  28.224  1.00  0.00           C
ATOM   2523  HB  THR   183      49.036  40.922  28.324  1.00  0.00           H
ATOM   2524  CG2 THR   183      48.871  43.068  27.991  1.00  0.00           C
ATOM   2525 HG21 THR   183      48.278  43.244  28.888  1.00  0.00           H
ATOM   2526 HG22 THR   183      49.514  43.930  27.816  1.00  0.00           H
ATOM   2527 HG23 THR   183      48.260  42.885  27.107  1.00  0.00           H
ATOM   2528  OG1 THR   183      50.600  41.579  27.093  1.00  0.00           O
ATOM   2529  HG1 THR   183      51.106  40.803  27.342  1.00  0.00           H
ATOM   2530  C   THR   183      51.389  43.232  29.500  1.00  0.00           C
ATOM   2531  O   THR   183      50.955  44.211  30.087  1.00  0.00           O
ATOM   2532  N   ALA   184      52.540  43.272  28.841  1.00  0.00           N
ATOM   2533  H   ALA   184      52.975  42.390  28.612  1.00  0.00           H
ATOM   2534  CA  ALA   184      53.590  44.318  29.149  1.00  0.00           C
ATOM   2535  HA  ALA   184      53.120  45.073  29.779  1.00  0.00           H
ATOM   2536  CB  ALA   184      54.735  43.610  29.807  1.00  0.00           C
ATOM   2537  HB1 ALA   184      54.403  42.740  30.374  1.00  0.00           H
ATOM   2538  HB2 ALA   184      55.477  43.222  29.109  1.00  0.00           H
ATOM   2539  HB3 ALA   184      55.284  44.295  30.455  1.00  0.00           H
ATOM   2540  C   ALA   184      54.061  44.956  27.873  1.00  0.00           C
ATOM   2541  O   ALA   184      54.158  44.316  26.754  1.00  0.00           O
ATOM   2542  N   ILE   185      54.481  46.198  27.977  1.00  0.00           N
ATOM   2543  H   ILE   185      54.665  46.511  28.919  1.00  0.00           H
ATOM   2544  CA  ILE   185      54.590  47.114  26.849  1.00  0.00           C
ATOM   2545  HA  ILE   185      54.828  46.465  26.007  1.00  0.00           H
ATOM   2546  CB  ILE   185      53.309  47.967  26.636  1.00  0.00           C
ATOM   2547  HB  ILE   185      53.475  48.508  25.704  1.00  0.00           H
ATOM   2548  CG2 ILE   185      52.003  47.192  26.349  1.00  0.00           C
ATOM   2549 HG21 ILE   185      51.073  47.761  26.328  1.00  0.00           H
ATOM   2550 HG22 ILE   185      52.131  46.651  25.412  1.00  0.00           H
ATOM   2551 HG23 ILE   185      51.742  46.560  27.199  1.00  0.00           H
ATOM   2552  CG1 ILE   185      52.945  49.098  27.699  1.00  0.00           C
ATOM   2553 HG12 ILE   185      52.740  48.649  28.671  1.00  0.00           H
ATOM   2554 HG13 ILE   185      53.789  49.724  27.990  1.00  0.00           H
ATOM   2555  CD1 ILE   185      51.809  50.016  27.262  1.00  0.00           C
ATOM   2556 HD11 ILE   185      51.923  50.908  27.879  1.00  0.00           H
ATOM   2557 HD12 ILE   185      51.837  50.352  26.225  1.00  0.00           H
ATOM   2558 HD13 ILE   185      50.847  49.640  27.609  1.00  0.00           H
ATOM   2559  C   ILE   185      55.799  48.111  26.970  1.00  0.00           C
ATOM   2560  O   ILE   185      56.242  48.473  28.036  1.00  0.00           O
ATOM   2561  N   GLU   186      56.241  48.545  25.836  1.00  0.00           N
ATOM   2562  H   GLU   186      55.827  48.195  24.985  1.00  0.00           H
ATOM   2563  CA  GLU   186      56.959  49.933  25.739  1.00  0.00           C
ATOM   2564  HA  GLU   186      57.347  50.254  26.706  1.00  0.00           H
ATOM   2565  CB  GLU   186      58.203  49.787  24.846  1.00  0.00           C
ATOM   2566  HB2 GLU   186      58.804  48.963  25.231  1.00  0.00           H
ATOM   2567  HB3 GLU   186      57.803  49.508  23.872  1.00  0.00           H
ATOM   2568  CG  GLU   186      59.142  51.040  24.762  1.00  0.00           C
ATOM   2569  HG2 GLU   186      59.282  51.447  25.763  1.00  0.00           H
ATOM   2570  HG3 GLU   186      60.090  50.670  24.371  1.00  0.00           H
ATOM   2571  CD  GLU   186      58.723  52.154  23.725  1.00  0.00           C
ATOM   2572  OE1 GLU   186      58.850  51.869  22.530  1.00  0.00           O
ATOM   2573  OE2 GLU   186      58.107  53.167  23.984  1.00  0.00           O
ATOM   2574  C   GLU   186      55.965  51.099  25.382  1.00  0.00           C
ATOM   2575  O   GLU   186      55.234  50.899  24.374  1.00  0.00           O
ATOM   2576  N   ASP   187      55.994  52.198  26.111  1.00  0.00           N
ATOM   2577  H   ASP   187      56.747  52.248  26.782  1.00  0.00           H
ATOM   2578  CA  ASP   187      55.001  53.284  25.877  1.00  0.00           C
ATOM   2579  HA  ASP   187      54.528  53.179  24.901  1.00  0.00           H
ATOM   2580  CB  ASP   187      53.920  53.193  26.942  1.00  0.00           C
ATOM   2581  HB2 ASP   187      53.454  52.225  26.757  1.00  0.00           H
ATOM   2582  HB3 ASP   187      54.203  52.995  27.976  1.00  0.00           H
ATOM   2583  CG  ASP   187      52.862  54.367  26.855  1.00  0.00           C
ATOM   2584  OD1 ASP   187      52.927  55.327  27.658  1.00  0.00           O
ATOM   2585  OD2 ASP   187      52.084  54.408  25.825  1.00  0.00           O
ATOM   2586  C   ASP   187      55.576  54.704  25.896  1.00  0.00           C
ATOM   2587  O   ASP   187      55.304  55.466  25.012  1.00  0.00           O
ATOM   2588  N   ARG   188      56.456  54.969  26.830  1.00  0.00           N
ATOM   2589  H   ARG   188      56.960  54.137  27.104  1.00  0.00           H
ATOM   2590  CA  ARG   188      57.020  56.293  27.213  1.00  0.00           C
ATOM   2591  HA  ARG   188      57.327  56.617  26.219  1.00  0.00           H
ATOM   2592  CB  ARG   188      55.972  57.135  27.863  1.00  0.00           C
ATOM   2593  HB2 ARG   188      55.049  56.978  27.305  1.00  0.00           H
ATOM   2594  HB3 ARG   188      55.734  56.674  28.821  1.00  0.00           H
ATOM   2595  CG  ARG   188      56.438  58.608  27.979  1.00  0.00           C
ATOM   2596  HG2 ARG   188      57.462  58.707  28.340  1.00  0.00           H
ATOM   2597  HG3 ARG   188      56.289  59.143  27.041  1.00  0.00           H
ATOM   2598  CD  ARG   188      55.567  59.256  29.064  1.00  0.00           C
ATOM   2599  HD2 ARG   188      54.552  58.893  28.907  1.00  0.00           H
ATOM   2600  HD3 ARG   188      55.781  58.816  30.038  1.00  0.00           H
ATOM   2601  NE  ARG   188      55.601  60.712  29.044  1.00  0.00           N
ATOM   2602  HE  ARG   188      56.419  61.162  28.658  1.00  0.00           H
ATOM   2603  CZ  ARG   188      54.620  61.466  29.448  1.00  0.00           C
ATOM   2604  NH1 ARG   188      54.560  62.675  28.980  1.00  0.00           N
ATOM   2605 HH11 ARG   188      55.367  62.920  28.424  1.00  0.00           H
ATOM   2606 HH12 ARG   188      53.756  63.284  29.023  1.00  0.00           H
ATOM   2607  NH2 ARG   188      53.455  61.026  29.904  1.00  0.00           N
ATOM   2608 HH21 ARG   188      52.742  61.741  29.924  1.00  0.00           H
ATOM   2609 HH22 ARG   188      53.376  60.131  30.365  1.00  0.00           H
ATOM   2610  C   ARG   188      58.254  56.164  28.112  1.00  0.00           C
ATOM   2611  O   ARG   188      58.100  55.798  29.293  1.00  0.00           O
ATOM   2612  N   GLN   189      59.343  56.868  27.787  1.00  0.00           N
ATOM   2613  H   GLN   189      59.289  57.437  26.955  1.00  0.00           H
ATOM   2614  CA  GLN   189      60.611  56.927  28.540  1.00  0.00           C
ATOM   2615  HA  GLN   189      60.944  55.902  28.706  1.00  0.00           H
ATOM   2616  CB  GLN   189      61.680  57.554  27.620  1.00  0.00           C
ATOM   2617  HB2 GLN   189      62.639  57.187  27.986  1.00  0.00           H
ATOM   2618  HB3 GLN   189      61.651  57.041  26.659  1.00  0.00           H
ATOM   2619  CG  GLN   189      61.774  59.054  27.297  1.00  0.00           C
ATOM   2620  HG2 GLN   189      62.445  59.167  26.445  1.00  0.00           H
ATOM   2621  HG3 GLN   189      60.797  59.445  27.012  1.00  0.00           H
ATOM   2622  CD  GLN   189      62.456  59.925  28.373  1.00  0.00           C
ATOM   2623  OE1 GLN   189      62.747  59.494  29.471  1.00  0.00           O
ATOM   2624  NE2 GLN   189      62.749  61.205  28.178  1.00  0.00           N
ATOM   2625 HE21 GLN   189      62.538  61.561  27.256  1.00  0.00           H
ATOM   2626 HE22 GLN   189      63.285  61.713  28.867  1.00  0.00           H
ATOM   2627  C   GLN   189      60.462  57.497  29.971  1.00  0.00           C
ATOM   2628  O   GLN   189      59.474  58.184  30.205  1.00  0.00           O
ATOM   2629  N   TYR   190      61.400  57.068  30.770  1.00  0.00           N
ATOM   2630  H   TYR   190      62.260  56.728  30.363  1.00  0.00           H
ATOM   2631  CA  TYR   190      61.277  57.153  32.165  1.00  0.00           C
ATOM   2632  HA  TYR   190      60.366  56.718  32.578  1.00  0.00           H
ATOM   2633  CB  TYR   190      62.560  56.534  32.760  1.00  0.00           C
ATOM   2634  HB2 TYR   190      62.625  55.494  32.439  1.00  0.00           H
ATOM   2635  HB3 TYR   190      63.441  57.068  32.404  1.00  0.00           H
ATOM   2636  CG  TYR   190      62.606  56.410  34.214  1.00  0.00           C
ATOM   2637  CD1 TYR   190      61.747  55.522  34.855  1.00  0.00           C
ATOM   2638  HD1 TYR   190      60.938  55.021  34.344  1.00  0.00           H
ATOM   2639  CE1 TYR   190      61.885  55.272  36.250  1.00  0.00           C
ATOM   2640  HE1 TYR   190      61.199  54.589  36.728  1.00  0.00           H
ATOM   2641  CZ  TYR   190      62.982  55.802  36.929  1.00  0.00           C
ATOM   2642  OH  TYR   190      62.881  55.764  38.290  1.00  0.00           O
ATOM   2643  HH  TYR   190      62.461  54.966  38.620  1.00  0.00           H
ATOM   2644  CE2 TYR   190      63.896  56.658  36.241  1.00  0.00           C
ATOM   2645  HE2 TYR   190      64.684  57.130  36.810  1.00  0.00           H
ATOM   2646  CD2 TYR   190      63.622  56.970  34.879  1.00  0.00           C
ATOM   2647  HD2 TYR   190      64.242  57.734  34.433  1.00  0.00           H
ATOM   2648  C   TYR   190      61.231  58.541  32.686  1.00  0.00           C
ATOM   2649  O   TYR   190      60.178  58.847  33.315  1.00  0.00           O
ATOM   2650  N   LYS   191      62.206  59.418  32.411  1.00  0.00           N
ATOM   2651  H   LYS   191      62.850  59.072  31.714  1.00  0.00           H
ATOM   2652  CA  LYS   191      62.225  60.873  32.741  1.00  0.00           C
ATOM   2653  HA  LYS   191      62.382  61.026  33.809  1.00  0.00           H
ATOM   2654  CB  LYS   191      63.440  61.546  31.969  1.00  0.00           C
ATOM   2655  HB2 LYS   191      63.424  61.243  30.922  1.00  0.00           H
ATOM   2656  HB3 LYS   191      63.288  62.626  31.995  1.00  0.00           H
ATOM   2657  CG  LYS   191      64.786  61.313  32.534  1.00  0.00           C
ATOM   2658  HG2 LYS   191      64.900  60.245  32.350  1.00  0.00           H
ATOM   2659  HG3 LYS   191      65.574  61.885  32.044  1.00  0.00           H
ATOM   2660  CD  LYS   191      64.825  61.361  34.126  1.00  0.00           C
ATOM   2661  HD2 LYS   191      64.456  62.323  34.481  1.00  0.00           H
ATOM   2662  HD3 LYS   191      64.214  60.653  34.686  1.00  0.00           H
ATOM   2663  CE  LYS   191      66.253  61.285  34.652  1.00  0.00           C
ATOM   2664  HE2 LYS   191      67.057  61.899  34.246  1.00  0.00           H
ATOM   2665  HE3 LYS   191      66.124  61.686  35.658  1.00  0.00           H
ATOM   2666  NZ  LYS   191      66.699  59.887  34.764  1.00  0.00           N
ATOM   2667  HZ1 LYS   191      67.703  59.865  34.870  1.00  0.00           H
ATOM   2668  HZ2 LYS   191      66.254  59.512  35.590  1.00  0.00           H
ATOM   2669  HZ3 LYS   191      66.481  59.411  33.900  1.00  0.00           H
ATOM   2670  C   LYS   191      61.007  61.673  32.355  1.00  0.00           C
ATOM   2671  O   LYS   191      60.601  62.626  32.978  1.00  0.00           O
ATOM   2672  N   ASP   192      60.407  61.325  31.184  1.00  0.00           N
ATOM   2673  H   ASP   192      60.817  60.625  30.583  1.00  0.00           H
ATOM   2674  CA  ASP   192      59.169  61.961  30.656  1.00  0.00           C
ATOM   2675  HA  ASP   192      59.255  63.040  30.784  1.00  0.00           H
ATOM   2676  CB  ASP   192      59.073  61.821  29.128  1.00  0.00           C
ATOM   2677  HB2 ASP   192      60.060  62.007  28.705  1.00  0.00           H
ATOM   2678  HB3 ASP   192      58.722  60.836  28.821  1.00  0.00           H
ATOM   2679  CG  ASP   192      58.143  62.812  28.499  1.00  0.00           C
ATOM   2680  OD1 ASP   192      58.107  63.996  28.809  1.00  0.00           O
ATOM   2681  OD2 ASP   192      57.244  62.383  27.719  1.00  0.00           O
ATOM   2682  C   ASP   192      57.874  61.536  31.407  1.00  0.00           C
ATOM   2683  O   ASP   192      57.023  62.365  31.822  1.00  0.00           O
ATOM   2684  N   TYR   193      57.775  60.203  31.657  1.00  0.00           N
ATOM   2685  H   TYR   193      58.175  59.535  31.014  1.00  0.00           H
ATOM   2686  CA  TYR   193      56.896  59.589  32.708  1.00  0.00           C
ATOM   2687  HA  TYR   193      55.856  59.765  32.434  1.00  0.00           H
ATOM   2688  CB  TYR   193      57.054  58.088  32.756  1.00  0.00           C
ATOM   2689  HB2 TYR   193      56.277  57.599  32.169  1.00  0.00           H
ATOM   2690  HB3 TYR   193      57.979  57.830  32.241  1.00  0.00           H
ATOM   2691  CG  TYR   193      56.842  57.326  34.088  1.00  0.00           C
ATOM   2692  CD1 TYR   193      55.570  57.232  34.682  1.00  0.00           C
ATOM   2693  HD1 TYR   193      54.714  57.766  34.295  1.00  0.00           H
ATOM   2694  CE1 TYR   193      55.470  56.626  35.955  1.00  0.00           C
ATOM   2695  HE1 TYR   193      54.623  56.854  36.585  1.00  0.00           H
ATOM   2696  CZ  TYR   193      56.573  56.066  36.587  1.00  0.00           C
ATOM   2697  OH  TYR   193      56.448  55.518  37.820  1.00  0.00           O
ATOM   2698  HH  TYR   193      56.891  54.674  37.710  1.00  0.00           H
ATOM   2699  CE2 TYR   193      57.866  56.219  35.909  1.00  0.00           C
ATOM   2700  HE2 TYR   193      58.695  55.750  36.417  1.00  0.00           H
ATOM   2701  CD2 TYR   193      57.954  56.752  34.640  1.00  0.00           C
ATOM   2702  HD2 TYR   193      58.892  56.922  34.134  1.00  0.00           H
ATOM   2703  C   TYR   193      57.000  60.209  34.084  1.00  0.00           C
ATOM   2704  O   TYR   193      55.975  60.654  34.541  1.00  0.00           O
ATOM   2705  N   LYS   194      58.220  60.500  34.665  1.00  0.00           N
ATOM   2706  H   LYS   194      59.002  60.208  34.097  1.00  0.00           H
ATOM   2707  CA  LYS   194      58.367  61.199  35.873  1.00  0.00           C
ATOM   2708  HA  LYS   194      57.850  60.629  36.645  1.00  0.00           H
ATOM   2709  CB  LYS   194      59.841  61.291  36.255  1.00  0.00           C
ATOM   2710  HB2 LYS   194      60.391  61.638  35.380  1.00  0.00           H
ATOM   2711  HB3 LYS   194      59.958  61.942  37.121  1.00  0.00           H
ATOM   2712  CG  LYS   194      60.397  59.932  36.615  1.00  0.00           C
ATOM   2713  HG2 LYS   194      60.131  59.287  35.778  1.00  0.00           H
ATOM   2714  HG3 LYS   194      61.486  59.972  36.573  1.00  0.00           H
ATOM   2715  CD  LYS   194      59.949  59.483  37.982  1.00  0.00           C
ATOM   2716  HD2 LYS   194      60.308  60.194  38.727  1.00  0.00           H
ATOM   2717  HD3 LYS   194      58.876  59.344  38.116  1.00  0.00           H
ATOM   2718  CE  LYS   194      60.592  58.083  38.226  1.00  0.00           C
ATOM   2719  HE2 LYS   194      59.946  57.285  37.859  1.00  0.00           H
ATOM   2720  HE3 LYS   194      61.493  58.138  37.614  1.00  0.00           H
ATOM   2721  NZ  LYS   194      60.869  57.781  39.645  1.00  0.00           N
ATOM   2722  HZ1 LYS   194      61.574  58.424  39.977  1.00  0.00           H
ATOM   2723  HZ2 LYS   194      60.104  57.827  40.304  1.00  0.00           H
ATOM   2724  HZ3 LYS   194      61.317  56.876  39.651  1.00  0.00           H
ATOM   2725  C   LYS   194      57.879  62.659  35.855  1.00  0.00           C
ATOM   2726  O   LYS   194      57.200  62.940  36.805  1.00  0.00           O
ATOM   2727  N   ILE   195      58.239  63.460  34.863  1.00  0.00           N
ATOM   2728  H   ILE   195      58.997  63.077  34.315  1.00  0.00           H
ATOM   2729  CA  ILE   195      57.724  64.802  34.648  1.00  0.00           C
ATOM   2730  HA  ILE   195      57.995  65.015  33.614  1.00  0.00           H
ATOM   2731  CB  ILE   195      58.507  65.822  35.503  1.00  0.00           C
ATOM   2732  HB  ILE   195      58.371  65.743  36.582  1.00  0.00           H
ATOM   2733  CG2 ILE   195      60.002  65.422  35.458  1.00  0.00           C
ATOM   2734 HG21 ILE   195      60.361  64.762  36.247  1.00  0.00           H
ATOM   2735 HG22 ILE   195      60.185  64.771  34.603  1.00  0.00           H
ATOM   2736 HG23 ILE   195      60.570  66.351  35.516  1.00  0.00           H
ATOM   2737  CG1 ILE   195      58.285  67.323  35.064  1.00  0.00           C
ATOM   2738 HG12 ILE   195      57.292  67.767  35.116  1.00  0.00           H
ATOM   2739 HG13 ILE   195      58.835  68.014  35.702  1.00  0.00           H
ATOM   2740  CD1 ILE   195      58.604  67.617  33.555  1.00  0.00           C
ATOM   2741 HD11 ILE   195      57.721  67.294  33.002  1.00  0.00           H
ATOM   2742 HD12 ILE   195      58.860  68.674  33.479  1.00  0.00           H
ATOM   2743 HD13 ILE   195      59.446  67.025  33.195  1.00  0.00           H
ATOM   2744  C   ILE   195      56.127  64.772  34.629  1.00  0.00           C
ATOM   2745  O   ILE   195      55.404  65.513  35.211  1.00  0.00           O
ATOM   2746  N   HIE   196      55.530  63.757  33.909  1.00  0.00           N
ATOM   2747  H   HIE   196      56.153  63.122  33.430  1.00  0.00           H
ATOM   2748  CA  HIE   196      54.059  63.439  34.075  1.00  0.00           C
ATOM   2749  HA  HIE   196      53.405  64.295  33.912  1.00  0.00           H
ATOM   2750  CB  HIE   196      53.637  62.450  32.918  1.00  0.00           C
ATOM   2751  HB2 HIE   196      53.257  63.165  32.189  1.00  0.00           H
ATOM   2752  HB3 HIE   196      54.461  61.853  32.528  1.00  0.00           H
ATOM   2753  CG  HIE   196      52.442  61.532  33.227  1.00  0.00           C
ATOM   2754  ND1 HIE   196      51.156  62.063  33.246  1.00  0.00           N
ATOM   2755  CE1 HIE   196      50.439  61.136  33.748  1.00  0.00           C
ATOM   2756  HE1 HIE   196      49.382  61.189  33.959  1.00  0.00           H
ATOM   2757  NE2 HIE   196      51.133  60.022  33.999  1.00  0.00           N
ATOM   2758  HE2 HIE   196      50.680  59.181  34.327  1.00  0.00           H
ATOM   2759  CD2 HIE   196      52.418  60.258  33.712  1.00  0.00           C
ATOM   2760  HD2 HIE   196      53.266  59.621  33.914  1.00  0.00           H
ATOM   2761  C   HIE   196      53.526  62.924  35.439  1.00  0.00           C
ATOM   2762  O   HIE   196      52.657  63.631  36.024  1.00  0.00           O
ATOM   2763  N   TRP   197      54.074  61.844  36.099  1.00  0.00           N
ATOM   2764  H   TRP   197      54.595  61.288  35.436  1.00  0.00           H
ATOM   2765  CA  TRP   197      53.820  61.540  37.499  1.00  0.00           C
ATOM   2766  HA  TRP   197      52.784  61.225  37.624  1.00  0.00           H
ATOM   2767  CB  TRP   197      54.785  60.418  37.971  1.00  0.00           C
ATOM   2768  HB2 TRP   197      54.587  59.417  37.586  1.00  0.00           H
ATOM   2769  HB3 TRP   197      55.791  60.718  37.679  1.00  0.00           H
ATOM   2770  CG  TRP   197      54.915  60.215  39.438  1.00  0.00           C
ATOM   2771  CD1 TRP   197      53.879  59.664  40.192  1.00  0.00           C
ATOM   2772  HD1 TRP   197      52.875  59.608  39.798  1.00  0.00           H
ATOM   2773  NE1 TRP   197      54.277  59.631  41.544  1.00  0.00           N
ATOM   2774  HE1 TRP   197      53.523  59.681  42.215  1.00  0.00           H
ATOM   2775  CE2 TRP   197      55.496  60.225  41.724  1.00  0.00           C
ATOM   2776  CZ2 TRP   197      56.284  60.606  42.830  1.00  0.00           C
ATOM   2777  HZ2 TRP   197      56.225  60.145  43.804  1.00  0.00           H
ATOM   2778  CH2 TRP   197      57.379  61.399  42.679  1.00  0.00           C
ATOM   2779  HH2 TRP   197      58.045  61.681  43.482  1.00  0.00           H
ATOM   2780  CZ3 TRP   197      57.683  61.940  41.408  1.00  0.00           C
ATOM   2781  HZ3 TRP   197      58.524  62.618  41.397  1.00  0.00           H
ATOM   2782  CE3 TRP   197      56.806  61.728  40.326  1.00  0.00           C
ATOM   2783  HE3 TRP   197      57.036  62.147  39.357  1.00  0.00           H
ATOM   2784  CD2 TRP   197      55.826  60.713  40.441  1.00  0.00           C
ATOM   2785  C   TRP   197      53.948  62.746  38.385  1.00  0.00           C
ATOM   2786  O   TRP   197      53.171  63.049  39.224  1.00  0.00           O
ATOM   2787  N   TRP   198      54.934  63.591  38.139  1.00  0.00           N
ATOM   2788  H   TRP   198      55.659  63.191  37.562  1.00  0.00           H
ATOM   2789  CA  TRP   198      55.271  64.730  39.048  1.00  0.00           C
ATOM   2790  HA  TRP   198      55.317  64.262  40.031  1.00  0.00           H
ATOM   2791  CB  TRP   198      56.662  65.274  38.830  1.00  0.00           C
ATOM   2792  HB2 TRP   198      57.272  64.423  38.526  1.00  0.00           H
ATOM   2793  HB3 TRP   198      56.651  65.965  37.988  1.00  0.00           H
ATOM   2794  CG  TRP   198      57.387  65.961  39.913  1.00  0.00           C
ATOM   2795  CD1 TRP   198      58.476  65.459  40.540  1.00  0.00           C
ATOM   2796  HD1 TRP   198      58.907  64.491  40.331  1.00  0.00           H
ATOM   2797  NE1 TRP   198      58.799  66.274  41.641  1.00  0.00           N
ATOM   2798  HE1 TRP   198      59.460  66.007  42.356  1.00  0.00           H
ATOM   2799  CE2 TRP   198      58.237  67.490  41.494  1.00  0.00           C
ATOM   2800  CZ2 TRP   198      58.490  68.644  42.207  1.00  0.00           C
ATOM   2801  HZ2 TRP   198      59.356  68.676  42.851  1.00  0.00           H
ATOM   2802  CH2 TRP   198      57.703  69.776  41.874  1.00  0.00           C
ATOM   2803  HH2 TRP   198      57.896  70.742  42.317  1.00  0.00           H
ATOM   2804  CZ3 TRP   198      56.749  69.694  40.828  1.00  0.00           C
ATOM   2805  HZ3 TRP   198      56.265  70.560  40.401  1.00  0.00           H
ATOM   2806  CE3 TRP   198      56.516  68.422  40.138  1.00  0.00           C
ATOM   2807  HE3 TRP   198      55.631  68.240  39.546  1.00  0.00           H
ATOM   2808  CD2 TRP   198      57.370  67.346  40.375  1.00  0.00           C
ATOM   2809  C   TRP   198      54.219  65.801  39.067  1.00  0.00           C
ATOM   2810  O   TRP   198      54.061  66.439  40.139  1.00  0.00           O
ATOM   2811  N   GLU   199      53.565  65.974  37.936  1.00  0.00           N
ATOM   2812  H   GLU   199      53.830  65.477  37.098  1.00  0.00           H
ATOM   2813  CA  GLU   199      52.556  67.045  37.769  1.00  0.00           C
ATOM   2814  HA  GLU   199      52.861  67.964  38.269  1.00  0.00           H
ATOM   2815  CB  GLU   199      52.461  67.362  36.289  1.00  0.00           C
ATOM   2816  HB2 GLU   199      53.466  67.663  35.993  1.00  0.00           H
ATOM   2817  HB3 GLU   199      52.175  66.463  35.741  1.00  0.00           H
ATOM   2818  CG  GLU   199      51.392  68.301  35.832  1.00  0.00           C
ATOM   2819  HG2 GLU   199      50.446  67.959  36.251  1.00  0.00           H
ATOM   2820  HG3 GLU   199      51.625  69.270  36.274  1.00  0.00           H
ATOM   2821  CD  GLU   199      51.128  68.295  34.330  1.00  0.00           C
ATOM   2822  OE1 GLU   199      51.708  69.133  33.663  1.00  0.00           O
ATOM   2823  OE2 GLU   199      50.344  67.457  33.846  1.00  0.00           O
ATOM   2824  C   GLU   199      51.255  66.563  38.354  1.00  0.00           C
ATOM   2825  O   GLU   199      50.556  67.340  39.011  1.00  0.00           O
ATOM   2826  N   ASN   200      50.899  65.283  38.063  1.00  0.00           N
ATOM   2827  H   ASN   200      51.578  64.745  37.544  1.00  0.00           H
ATOM   2828  CA  ASN   200      49.697  64.530  38.378  1.00  0.00           C
ATOM   2829  HA  ASN   200      48.788  65.089  38.159  1.00  0.00           H
ATOM   2830  CB  ASN   200      49.784  63.252  37.607  1.00  0.00           C
ATOM   2831  HB2 ASN   200      49.926  63.499  36.555  1.00  0.00           H
ATOM   2832  HB3 ASN   200      50.744  62.785  37.830  1.00  0.00           H
ATOM   2833  CG  ASN   200      48.623  62.321  37.830  1.00  0.00           C
ATOM   2834  OD1 ASN   200      48.462  61.837  38.957  1.00  0.00           O
ATOM   2835  ND2 ASN   200      47.771  62.106  36.874  1.00  0.00           N
ATOM   2836 HD21 ASN   200      47.742  62.672  36.038  1.00  0.00           H
ATOM   2837 HD22 ASN   200      47.003  61.474  37.046  1.00  0.00           H
ATOM   2838  C   ASN   200      49.667  64.297  39.869  1.00  0.00           C
ATOM   2839  O   ASN   200      48.663  64.507  40.500  1.00  0.00           O
ATOM   2840  N   VAL   201      50.853  64.215  40.487  1.00  0.00           N
ATOM   2841  H   VAL   201      51.664  63.941  39.950  1.00  0.00           H
ATOM   2842  CA  VAL   201      50.990  64.087  41.940  1.00  0.00           C
ATOM   2843  HA  VAL   201      50.157  63.460  42.257  1.00  0.00           H
ATOM   2844  CB  VAL   201      52.173  63.221  42.378  1.00  0.00           C
ATOM   2845  HB  VAL   201      52.290  62.345  41.740  1.00  0.00           H
ATOM   2846  CG1 VAL   201      53.504  63.924  42.449  1.00  0.00           C
ATOM   2847 HG11 VAL   201      53.343  64.562  43.318  1.00  0.00           H
ATOM   2848 HG12 VAL   201      54.272  63.162  42.580  1.00  0.00           H
ATOM   2849 HG13 VAL   201      53.773  64.580  41.621  1.00  0.00           H
ATOM   2850  CG2 VAL   201      51.875  62.610  43.739  1.00  0.00           C
ATOM   2851 HG21 VAL   201      52.623  61.843  43.941  1.00  0.00           H
ATOM   2852 HG22 VAL   201      51.820  63.346  44.542  1.00  0.00           H
ATOM   2853 HG23 VAL   201      50.910  62.103  43.766  1.00  0.00           H
ATOM   2854  C   VAL   201      51.019  65.437  42.561  1.00  0.00           C
ATOM   2855  O   VAL   201      50.592  65.480  43.749  1.00  0.00           O
ATOM   2856  N   ASN   202      51.427  66.514  41.875  1.00  0.00           N
ATOM   2857  H   ASN   202      52.014  66.448  41.056  1.00  0.00           H
ATOM   2858  CA  ASN   202      51.146  67.884  42.390  1.00  0.00           C
ATOM   2859  HA  ASN   202      51.510  67.923  43.416  1.00  0.00           H
ATOM   2860  CB  ASN   202      51.949  68.936  41.614  1.00  0.00           C
ATOM   2861  HB2 ASN   202      52.987  68.610  41.666  1.00  0.00           H
ATOM   2862  HB3 ASN   202      51.659  68.980  40.564  1.00  0.00           H
ATOM   2863  CG  ASN   202      52.137  70.329  42.257  1.00  0.00           C
ATOM   2864  OD1 ASN   202      52.892  70.668  43.153  1.00  0.00           O
ATOM   2865  ND2 ASN   202      51.370  71.254  41.796  1.00  0.00           N
ATOM   2866 HD21 ASN   202      50.908  71.118  40.908  1.00  0.00           H
ATOM   2867 HD22 ASN   202      51.826  72.093  42.126  1.00  0.00           H
ATOM   2868  C   ASN   202      49.651  68.309  42.377  1.00  0.00           C
ATOM   2869  O   ASN   202      49.149  68.844  43.367  1.00  0.00           O
ATOM   2870  N   GLY   203      48.931  67.705  41.384  1.00  0.00           N
ATOM   2871  H   GLY   203      49.537  67.291  40.689  1.00  0.00           H
ATOM   2872  CA  GLY   203      47.584  68.071  41.034  1.00  0.00           C
ATOM   2873  HA2 GLY   203      47.155  67.217  40.509  1.00  0.00           H
ATOM   2874  HA3 GLY   203      47.042  68.261  41.960  1.00  0.00           H
ATOM   2875  C   GLY   203      47.551  69.230  40.016  1.00  0.00           C
ATOM   2876  O   GLY   203      46.929  70.234  40.315  1.00  0.00           O
ATOM   2877  N   PHE   204      48.439  69.258  38.984  1.00  0.00           N
ATOM   2878  H   PHE   204      49.147  68.537  38.968  1.00  0.00           H
ATOM   2879  CA  PHE   204      48.426  70.266  37.919  1.00  0.00           C
ATOM   2880  HA  PHE   204      49.277  69.986  37.298  1.00  0.00           H
ATOM   2881  CB  PHE   204      46.980  70.155  37.272  1.00  0.00           C
ATOM   2882  HB2 PHE   204      46.184  70.350  37.990  1.00  0.00           H
ATOM   2883  HB3 PHE   204      46.910  70.870  36.452  1.00  0.00           H
ATOM   2884  CG  PHE   204      46.699  68.743  36.718  1.00  0.00           C
ATOM   2885  CD1 PHE   204      45.581  67.994  37.150  1.00  0.00           C
ATOM   2886  HD1 PHE   204      44.935  68.487  37.860  1.00  0.00           H
ATOM   2887  CE1 PHE   204      45.472  66.598  36.985  1.00  0.00           C
ATOM   2888  HE1 PHE   204      44.779  66.026  37.584  1.00  0.00           H
ATOM   2889  CZ  PHE   204      46.581  65.994  36.366  1.00  0.00           C
ATOM   2890  HZ  PHE   204      46.719  64.923  36.326  1.00  0.00           H
ATOM   2891  CE2 PHE   204      47.668  66.721  35.778  1.00  0.00           C
ATOM   2892  HE2 PHE   204      48.578  66.240  35.450  1.00  0.00           H
ATOM   2893  CD2 PHE   204      47.725  68.102  35.982  1.00  0.00           C
ATOM   2894  HD2 PHE   204      48.563  68.717  35.686  1.00  0.00           H
ATOM   2895  C   PHE   204      48.781  71.583  38.543  1.00  0.00           C
ATOM   2896  O   PHE   204      49.601  71.642  39.446  1.00  0.00           O
ATOM   2897  N   ASP   205      48.136  72.703  37.981  1.00  0.00           N
ATOM   2898  H   ASP   205      47.776  72.677  37.038  1.00  0.00           H
ATOM   2899  CA  ASP   205      48.171  73.985  38.639  1.00  0.00           C
ATOM   2900  HA  ASP   205      49.172  74.210  39.009  1.00  0.00           H
ATOM   2901  CB  ASP   205      48.026  75.071  37.532  1.00  0.00           C
ATOM   2902  HB2 ASP   205      48.899  75.015  36.882  1.00  0.00           H
ATOM   2903  HB3 ASP   205      47.128  74.941  36.928  1.00  0.00           H
ATOM   2904  CG  ASP   205      47.869  76.526  38.099  1.00  0.00           C
ATOM   2905  OD1 ASP   205      46.765  77.130  37.852  1.00  0.00           O
ATOM   2906  OD2 ASP   205      48.837  77.173  38.612  1.00  0.00           O
ATOM   2907  C   ASP   205      47.084  74.146  39.772  1.00  0.00           C
ATOM   2908  O   ASP   205      47.091  74.985  40.587  1.00  0.00           O
ATOM   2909  N   MET   206      46.142  73.197  39.907  1.00  0.00           N
ATOM   2910  H   MET   206      46.040  72.435  39.251  1.00  0.00           H
ATOM   2911  CA  MET   206      45.255  73.162  41.110  1.00  0.00           C
ATOM   2912  HA  MET   206      44.825  74.149  41.282  1.00  0.00           H
ATOM   2913  CB  MET   206      44.150  72.102  40.909  1.00  0.00           C
ATOM   2914  HB2 MET   206      43.467  72.647  40.258  1.00  0.00           H
ATOM   2915  HB3 MET   206      44.571  71.291  40.315  1.00  0.00           H
ATOM   2916  CG  MET   206      43.517  71.508  42.119  1.00  0.00           C
ATOM   2917  HG2 MET   206      43.060  70.549  41.873  1.00  0.00           H
ATOM   2918  HG3 MET   206      44.328  71.206  42.782  1.00  0.00           H
ATOM   2919  SD  MET   206      42.353  72.471  43.089  1.00  0.00           S
ATOM   2920  CE  MET   206      41.122  72.972  41.880  1.00  0.00           C
ATOM   2921  HE1 MET   206      40.313  72.241  41.879  1.00  0.00           H
ATOM   2922  HE2 MET   206      40.710  73.902  42.272  1.00  0.00           H
ATOM   2923  HE3 MET   206      41.692  73.092  40.959  1.00  0.00           H
ATOM   2924  C   MET   206      46.072  72.843  42.414  1.00  0.00           C
ATOM   2925  O   MET   206      45.625  73.435  43.401  1.00  0.00           O
ATOM   2926  N   SER   207      47.226  72.287  42.485  1.00  0.00           N
ATOM   2927  H   SER   207      47.477  71.694  41.707  1.00  0.00           H
ATOM   2928  CA  SER   207      48.314  72.561  43.460  1.00  0.00           C
ATOM   2929  HA  SER   207      49.165  71.971  43.118  1.00  0.00           H
ATOM   2930  CB  SER   207      48.825  74.031  43.474  1.00  0.00           C
ATOM   2931  HB2 SER   207      47.996  74.595  43.901  1.00  0.00           H
ATOM   2932  HB3 SER   207      49.651  74.087  44.183  1.00  0.00           H
ATOM   2933  OG  SER   207      49.274  74.487  42.206  1.00  0.00           O
ATOM   2934  HG  SER   207      48.596  75.006  41.766  1.00  0.00           H
ATOM   2935  C   SER   207      47.892  72.008  44.828  1.00  0.00           C
ATOM   2936  O   SER   207      47.465  72.790  45.725  1.00  0.00           O
ATOM   2937  N   CYS   208      47.863  70.666  44.930  1.00  0.00           N
ATOM   2938  H   CYS   208      48.307  70.105  44.217  1.00  0.00           H
ATOM   2939  CA  CYS   208      47.061  69.936  45.923  1.00  0.00           C
ATOM   2940  HA  CYS   208      47.130  70.512  46.846  1.00  0.00           H
ATOM   2941  CB  CYS   208      45.636  69.971  45.307  1.00  0.00           C
ATOM   2942  HB2 CYS   208      45.484  71.037  45.141  1.00  0.00           H
ATOM   2943  HB3 CYS   208      45.283  69.469  44.406  1.00  0.00           H
ATOM   2944  SG  CYS   208      44.420  69.437  46.528  1.00  0.00           S
ATOM   2945  HG  CYS   208      44.727  68.141  46.426  1.00  0.00           H
ATOM   2946  C   CYS   208      47.698  68.565  46.182  1.00  0.00           C
ATOM   2947  O   CYS   208      47.187  67.572  45.667  1.00  0.00           O
ATOM   2948  N   ILE   209      48.950  68.511  46.635  1.00  0.00           N
ATOM   2949  H   ILE   209      49.347  69.394  46.920  1.00  0.00           H
ATOM   2950  CA  ILE   209      49.861  67.404  46.303  1.00  0.00           C
ATOM   2951  HA  ILE   209      49.925  67.351  45.216  1.00  0.00           H
ATOM   2952  CB  ILE   209      51.210  67.838  46.921  1.00  0.00           C
ATOM   2953  HB  ILE   209      50.952  68.200  47.916  1.00  0.00           H
ATOM   2954  CG2 ILE   209      52.133  66.616  47.135  1.00  0.00           C
ATOM   2955 HG21 ILE   209      53.160  66.952  47.279  1.00  0.00           H
ATOM   2956 HG22 ILE   209      51.921  66.023  48.024  1.00  0.00           H
ATOM   2957 HG23 ILE   209      52.261  66.024  46.229  1.00  0.00           H
ATOM   2958  CG1 ILE   209      51.784  68.933  46.101  1.00  0.00           C
ATOM   2959 HG12 ILE   209      52.235  68.481  45.217  1.00  0.00           H
ATOM   2960 HG13 ILE   209      51.159  69.785  45.832  1.00  0.00           H
ATOM   2961  CD1 ILE   209      52.960  69.565  46.960  1.00  0.00           C
ATOM   2962 HD11 ILE   209      52.705  69.635  48.018  1.00  0.00           H
ATOM   2963 HD12 ILE   209      53.939  69.092  46.883  1.00  0.00           H
ATOM   2964 HD13 ILE   209      53.105  70.604  46.667  1.00  0.00           H
ATOM   2965  C   ILE   209      49.316  66.086  46.891  1.00  0.00           C
ATOM   2966  O   ILE   209      48.998  65.982  48.113  1.00  0.00           O
ATOM   2967  N   LYS   210      49.090  65.090  46.042  1.00  0.00           N
ATOM   2968  H   LYS   210      49.435  65.227  45.103  1.00  0.00           H
ATOM   2969  CA  LYS   210      48.162  63.948  46.168  1.00  0.00           C
ATOM   2970  HA  LYS   210      47.201  64.169  46.632  1.00  0.00           H
ATOM   2971  CB  LYS   210      47.787  63.646  44.727  1.00  0.00           C
ATOM   2972  HB2 LYS   210      47.717  64.535  44.100  1.00  0.00           H
ATOM   2973  HB3 LYS   210      48.536  62.978  44.301  1.00  0.00           H
ATOM   2974  CG  LYS   210      46.393  63.028  44.596  1.00  0.00           C
ATOM   2975  HG2 LYS   210      46.355  61.969  44.853  1.00  0.00           H
ATOM   2976  HG3 LYS   210      45.658  63.568  45.192  1.00  0.00           H
ATOM   2977  CD  LYS   210      45.887  63.024  43.151  1.00  0.00           C
ATOM   2978  HD2 LYS   210      44.816  62.823  43.132  1.00  0.00           H
ATOM   2979  HD3 LYS   210      46.061  63.977  42.650  1.00  0.00           H
ATOM   2980  CE  LYS   210      46.546  61.935  42.300  1.00  0.00           C
ATOM   2981  HE2 LYS   210      47.520  61.752  42.754  1.00  0.00           H
ATOM   2982  HE3 LYS   210      45.963  61.018  42.216  1.00  0.00           H
ATOM   2983  NZ  LYS   210      46.843  62.467  40.950  1.00  0.00           N
ATOM   2984  HZ1 LYS   210      46.328  63.270  40.616  1.00  0.00           H
ATOM   2985  HZ2 LYS   210      47.815  62.703  40.807  1.00  0.00           H
ATOM   2986  HZ3 LYS   210      46.626  61.759  40.264  1.00  0.00           H
ATOM   2987  C   LYS   210      48.767  62.735  46.919  1.00  0.00           C
ATOM   2988  O   LYS   210      48.726  61.617  46.483  1.00  0.00           O
ATOM   2989  N   ASP   211      49.286  62.931  48.137  1.00  0.00           N
ATOM   2990  H   ASP   211      49.546  63.850  48.465  1.00  0.00           H
ATOM   2991  CA  ASP   211      49.916  61.849  48.919  1.00  0.00           C
ATOM   2992  HA  ASP   211      50.728  61.392  48.353  1.00  0.00           H
ATOM   2993  CB  ASP   211      50.408  62.490  50.252  1.00  0.00           C
ATOM   2994  HB2 ASP   211      51.169  61.881  50.740  1.00  0.00           H
ATOM   2995  HB3 ASP   211      50.837  63.469  50.042  1.00  0.00           H
ATOM   2996  CG  ASP   211      49.268  62.832  51.235  1.00  0.00           C
ATOM   2997  OD1 ASP   211      49.068  62.057  52.151  1.00  0.00           O
ATOM   2998  OD2 ASP   211      48.534  63.817  50.978  1.00  0.00           O
ATOM   2999  C   ASP   211      48.946  60.628  49.190  1.00  0.00           C
ATOM   3000  O   ASP   211      49.426  59.521  49.542  1.00  0.00           O
ATOM   3001  N   VAL   212      47.612  60.834  49.168  1.00  0.00           N
ATOM   3002  H   VAL   212      47.274  61.785  49.175  1.00  0.00           H
ATOM   3003  CA  VAL   212      46.626  59.735  49.208  1.00  0.00           C
ATOM   3004  HA  VAL   212      46.879  59.165  50.102  1.00  0.00           H
ATOM   3005  CB  VAL   212      45.193  60.207  49.293  1.00  0.00           C
ATOM   3006  HB  VAL   212      44.558  59.334  49.148  1.00  0.00           H
ATOM   3007  CG1 VAL   212      45.039  60.807  50.770  1.00  0.00           C
ATOM   3008 HG11 VAL   212      45.178  60.040  51.531  1.00  0.00           H
ATOM   3009 HG12 VAL   212      45.586  61.728  50.974  1.00  0.00           H
ATOM   3010 HG13 VAL   212      44.003  61.099  50.942  1.00  0.00           H
ATOM   3011  CG2 VAL   212      44.781  61.247  48.167  1.00  0.00           C
ATOM   3012 HG21 VAL   212      45.557  61.998  48.012  1.00  0.00           H
ATOM   3013 HG22 VAL   212      44.508  60.701  47.264  1.00  0.00           H
ATOM   3014 HG23 VAL   212      43.921  61.810  48.531  1.00  0.00           H
ATOM   3015  C   VAL   212      46.830  58.618  48.080  1.00  0.00           C
ATOM   3016  O   VAL   212      46.787  57.429  48.413  1.00  0.00           O
ATOM   3017  N   ALA   213      47.222  59.056  46.878  1.00  0.00           N
ATOM   3018  H   ALA   213      47.617  59.984  46.827  1.00  0.00           H
ATOM   3019  CA  ALA   213      47.195  58.232  45.651  1.00  0.00           C
ATOM   3020  HA  ALA   213      47.280  57.163  45.846  1.00  0.00           H
ATOM   3021  CB  ALA   213      45.919  58.400  44.881  1.00  0.00           C
ATOM   3022  HB1 ALA   213      45.116  57.890  45.414  1.00  0.00           H
ATOM   3023  HB2 ALA   213      45.587  59.430  44.757  1.00  0.00           H
ATOM   3024  HB3 ALA   213      45.915  57.894  43.916  1.00  0.00           H
ATOM   3025  C   ALA   213      48.432  58.533  44.751  1.00  0.00           C
ATOM   3026  O   ALA   213      48.298  59.272  43.759  1.00  0.00           O
ATOM   3027  N   ILE   214      49.636  58.314  45.248  1.00  0.00           N
ATOM   3028  H   ILE   214      49.676  57.642  46.001  1.00  0.00           H
ATOM   3029  CA  ILE   214      50.928  58.835  44.765  1.00  0.00           C
ATOM   3030  HA  ILE   214      50.937  59.913  44.926  1.00  0.00           H
ATOM   3031  CB  ILE   214      52.109  58.489  45.693  1.00  0.00           C
ATOM   3032  HB  ILE   214      52.146  57.437  45.976  1.00  0.00           H
ATOM   3033  CG2 ILE   214      53.440  58.821  44.924  1.00  0.00           C
ATOM   3034 HG21 ILE   214      54.305  58.714  45.578  1.00  0.00           H
ATOM   3035 HG22 ILE   214      53.598  58.093  44.128  1.00  0.00           H
ATOM   3036 HG23 ILE   214      53.498  59.838  44.537  1.00  0.00           H
ATOM   3037  CG1 ILE   214      52.054  59.370  46.951  1.00  0.00           C
ATOM   3038 HG12 ILE   214      52.379  60.382  46.707  1.00  0.00           H
ATOM   3039 HG13 ILE   214      51.050  59.351  47.374  1.00  0.00           H
ATOM   3040  CD1 ILE   214      52.979  58.872  48.074  1.00  0.00           C
ATOM   3041 HD11 ILE   214      52.970  57.787  48.184  1.00  0.00           H
ATOM   3042 HD12 ILE   214      53.971  59.285  47.892  1.00  0.00           H
ATOM   3043 HD13 ILE   214      52.672  59.377  48.990  1.00  0.00           H
ATOM   3044  C   ILE   214      51.127  58.486  43.266  1.00  0.00           C
ATOM   3045  O   ILE   214      51.365  59.408  42.449  1.00  0.00           O
ATOM   3046  N   LYS   215      51.210  57.260  42.926  1.00  0.00           N
ATOM   3047  H   LYS   215      51.169  56.556  43.650  1.00  0.00           H
ATOM   3048  CA  LYS   215      51.071  56.715  41.505  1.00  0.00           C
ATOM   3049  HA  LYS   215      51.303  57.473  40.756  1.00  0.00           H
ATOM   3050  CB  LYS   215      52.075  55.593  41.240  1.00  0.00           C
ATOM   3051  HB2 LYS   215      51.876  54.660  41.767  1.00  0.00           H
ATOM   3052  HB3 LYS   215      52.063  55.490  40.155  1.00  0.00           H
ATOM   3053  CG  LYS   215      53.524  56.065  41.466  1.00  0.00           C
ATOM   3054  HG2 LYS   215      53.553  57.037  40.973  1.00  0.00           H
ATOM   3055  HG3 LYS   215      53.748  56.099  42.532  1.00  0.00           H
ATOM   3056  CD  LYS   215      54.547  55.199  40.651  1.00  0.00           C
ATOM   3057  HD2 LYS   215      54.264  55.235  39.599  1.00  0.00           H
ATOM   3058  HD3 LYS   215      55.562  55.591  40.712  1.00  0.00           H
ATOM   3059  CE  LYS   215      54.808  53.761  41.040  1.00  0.00           C
ATOM   3060  HE2 LYS   215      53.958  53.096  40.887  1.00  0.00           H
ATOM   3061  HE3 LYS   215      55.646  53.338  40.487  1.00  0.00           H
ATOM   3062  NZ  LYS   215      54.979  53.670  42.512  1.00  0.00           N
ATOM   3063  HZ1 LYS   215      55.453  54.481  42.883  1.00  0.00           H
ATOM   3064  HZ2 LYS   215      54.014  53.754  42.799  1.00  0.00           H
ATOM   3065  HZ3 LYS   215      55.476  52.838  42.797  1.00  0.00           H
ATOM   3066  C   LYS   215      49.622  56.336  41.155  1.00  0.00           C
ATOM   3067  O   LYS   215      49.104  55.279  41.589  1.00  0.00           O
ATOM   3068  N   GLU   216      48.898  57.287  40.541  1.00  0.00           N
ATOM   3069  H   GLU   216      49.420  58.072  40.179  1.00  0.00           H
ATOM   3070  CA  GLU   216      47.653  57.049  39.900  1.00  0.00           C
ATOM   3071  HA  GLU   216      46.960  56.607  40.615  1.00  0.00           H
ATOM   3072  CB  GLU   216      47.078  58.484  39.674  1.00  0.00           C
ATOM   3073  HB2 GLU   216      47.087  59.070  40.594  1.00  0.00           H
ATOM   3074  HB3 GLU   216      47.756  58.972  38.974  1.00  0.00           H
ATOM   3075  CG  GLU   216      45.703  58.517  38.932  1.00  0.00           C
ATOM   3076  HG2 GLU   216      45.841  57.994  37.986  1.00  0.00           H
ATOM   3077  HG3 GLU   216      44.907  58.022  39.489  1.00  0.00           H
ATOM   3078  CD  GLU   216      45.213  59.944  38.749  1.00  0.00           C
ATOM   3079  OE1 GLU   216      44.998  60.396  37.630  1.00  0.00           O
ATOM   3080  OE2 GLU   216      45.102  60.645  39.791  1.00  0.00           O
ATOM   3081  C   GLU   216      47.745  56.226  38.541  1.00  0.00           C
ATOM   3082  O   GLU   216      48.521  56.562  37.617  1.00  0.00           O
ATOM   3083  N   PRO   217      46.898  55.154  38.389  1.00  0.00           N
ATOM   3084  CD  PRO   217      45.933  54.616  39.330  1.00  0.00           C
ATOM   3085  HD2 PRO   217      45.148  55.322  39.599  1.00  0.00           H
ATOM   3086  HD3 PRO   217      46.507  54.287  40.197  1.00  0.00           H
ATOM   3087  CG  PRO   217      45.143  53.522  38.648  1.00  0.00           C
ATOM   3088  HG2 PRO   217      44.236  53.967  38.239  1.00  0.00           H
ATOM   3089  HG3 PRO   217      44.873  52.666  39.266  1.00  0.00           H
ATOM   3090  CB  PRO   217      45.982  53.095  37.532  1.00  0.00           C
ATOM   3091  HB2 PRO   217      45.356  52.802  36.690  1.00  0.00           H
ATOM   3092  HB3 PRO   217      46.546  52.174  37.677  1.00  0.00           H
ATOM   3093  CA  PRO   217      46.906  54.247  37.245  1.00  0.00           C
ATOM   3094  HA  PRO   217      47.919  53.884  37.071  1.00  0.00           H
ATOM   3095  C   PRO   217      46.492  55.145  36.002  1.00  0.00           C
ATOM   3096  O   PRO   217      45.470  55.893  36.042  1.00  0.00           O
ATOM   3097  N   LEU   218      47.300  55.229  34.894  1.00  0.00           N
ATOM   3098  H   LEU   218      48.089  54.604  34.978  1.00  0.00           H
ATOM   3099  CA  LEU   218      46.949  55.858  33.608  1.00  0.00           C
ATOM   3100  HA  LEU   218      46.235  56.667  33.762  1.00  0.00           H
ATOM   3101  CB  LEU   218      48.196  56.253  32.831  1.00  0.00           C
ATOM   3102  HB2 LEU   218      48.792  56.982  33.379  1.00  0.00           H
ATOM   3103  HB3 LEU   218      48.789  55.369  32.595  1.00  0.00           H
ATOM   3104  CG  LEU   218      47.869  57.005  31.534  1.00  0.00           C
ATOM   3105  HG  LEU   218      46.895  56.728  31.130  1.00  0.00           H
ATOM   3106  CD1 LEU   218      47.787  58.538  31.826  1.00  0.00           C
ATOM   3107 HD11 LEU   218      47.213  59.085  31.079  1.00  0.00           H
ATOM   3108 HD12 LEU   218      47.382  58.664  32.830  1.00  0.00           H
ATOM   3109 HD13 LEU   218      48.767  58.992  31.672  1.00  0.00           H
ATOM   3110  CD2 LEU   218      48.773  56.791  30.321  1.00  0.00           C
ATOM   3111 HD21 LEU   218      49.849  56.786  30.493  1.00  0.00           H
ATOM   3112 HD22 LEU   218      48.652  55.867  29.755  1.00  0.00           H
ATOM   3113 HD23 LEU   218      48.682  57.545  29.539  1.00  0.00           H
ATOM   3114  C   LEU   218      46.142  54.807  32.898  1.00  0.00           C
ATOM   3115  O   LEU   218      46.559  53.642  32.880  1.00  0.00           O
ATOM   3116  N   VAL   219      44.957  55.162  32.327  1.00  0.00           N
ATOM   3117  H   VAL   219      44.775  56.153  32.262  1.00  0.00           H
ATOM   3118  CA  VAL   219      43.974  54.264  31.722  1.00  0.00           C
ATOM   3119  HA  VAL   219      44.294  53.223  31.688  1.00  0.00           H
ATOM   3120  CB  VAL   219      42.611  54.312  32.461  1.00  0.00           C
ATOM   3121  HB  VAL   219      41.852  53.791  31.878  1.00  0.00           H
ATOM   3122  CG1 VAL   219      42.749  53.473  33.741  1.00  0.00           C
ATOM   3123 HG11 VAL   219      41.854  53.597  34.352  1.00  0.00           H
ATOM   3124 HG12 VAL   219      42.943  52.467  33.369  1.00  0.00           H
ATOM   3125 HG13 VAL   219      43.620  53.869  34.263  1.00  0.00           H
ATOM   3126  CG2 VAL   219      42.087  55.667  32.877  1.00  0.00           C
ATOM   3127 HG21 VAL   219      41.019  55.804  32.706  1.00  0.00           H
ATOM   3128 HG22 VAL   219      42.268  55.959  33.912  1.00  0.00           H
ATOM   3129 HG23 VAL   219      42.420  56.552  32.335  1.00  0.00           H
ATOM   3130  C   VAL   219      43.817  54.670  30.243  1.00  0.00           C
ATOM   3131  O   VAL   219      43.169  55.652  29.907  1.00  0.00           O
ATOM   3132  N   ASP   220      44.214  53.721  29.390  1.00  0.00           N
ATOM   3133  H   ASP   220      44.424  52.818  29.791  1.00  0.00           H
ATOM   3134  CA  ASP   220      44.766  54.011  28.091  1.00  0.00           C
ATOM   3135  HA  ASP   220      44.254  54.916  27.764  1.00  0.00           H
ATOM   3136  CB  ASP   220      46.282  54.289  28.346  1.00  0.00           C
ATOM   3137  HB2 ASP   220      46.452  54.900  29.232  1.00  0.00           H
ATOM   3138  HB3 ASP   220      46.789  53.336  28.499  1.00  0.00           H
ATOM   3139  CG  ASP   220      47.017  55.060  27.181  1.00  0.00           C
ATOM   3140  OD1 ASP   220      48.223  55.390  27.293  1.00  0.00           O
ATOM   3141  OD2 ASP   220      46.299  55.589  26.269  1.00  0.00           O
ATOM   3142  C   ASP   220      44.393  52.953  27.087  1.00  0.00           C
ATOM   3143  O   ASP   220      43.850  51.948  27.445  1.00  0.00           O
ATOM   3144  N   VAL   221      44.644  53.273  25.826  1.00  0.00           N
ATOM   3145  H   VAL   221      45.079  54.143  25.554  1.00  0.00           H
ATOM   3146  CA  VAL   221      44.327  52.440  24.660  1.00  0.00           C
ATOM   3147  HA  VAL   221      43.840  51.534  25.021  1.00  0.00           H
ATOM   3148  CB  VAL   221      43.459  53.096  23.541  1.00  0.00           C
ATOM   3149  HB  VAL   221      43.548  52.532  22.613  1.00  0.00           H
ATOM   3150  CG1 VAL   221      41.968  52.890  23.899  1.00  0.00           C
ATOM   3151 HG11 VAL   221      41.621  51.876  24.097  1.00  0.00           H
ATOM   3152 HG12 VAL   221      41.751  53.606  24.692  1.00  0.00           H
ATOM   3153 HG13 VAL   221      41.369  53.288  23.079  1.00  0.00           H
ATOM   3154  CG2 VAL   221      43.610  54.630  23.320  1.00  0.00           C
ATOM   3155 HG21 VAL   221      43.660  55.078  24.312  1.00  0.00           H
ATOM   3156 HG22 VAL   221      44.476  54.784  22.677  1.00  0.00           H
ATOM   3157 HG23 VAL   221      42.766  55.169  22.889  1.00  0.00           H
ATOM   3158  C   VAL   221      45.709  52.084  24.106  1.00  0.00           C
ATOM   3159  O   VAL   221      46.476  52.975  23.645  1.00  0.00           O
ATOM   3160  N   VAL   222      46.140  50.872  24.358  1.00  0.00           N
ATOM   3161  H   VAL   222      45.468  50.224  24.743  1.00  0.00           H
ATOM   3162  CA  VAL   222      47.436  50.331  23.883  1.00  0.00           C
ATOM   3163  HA  VAL   222      48.191  51.115  23.930  1.00  0.00           H
ATOM   3164  CB  VAL   222      47.951  49.177  24.764  1.00  0.00           C
ATOM   3165  HB  VAL   222      47.222  48.370  24.827  1.00  0.00           H
ATOM   3166  CG1 VAL   222      49.276  48.575  24.260  1.00  0.00           C
ATOM   3167 HG11 VAL   222      49.076  48.136  23.283  1.00  0.00           H
ATOM   3168 HG12 VAL   222      50.094  49.284  24.128  1.00  0.00           H
ATOM   3169 HG13 VAL   222      49.663  47.762  24.874  1.00  0.00           H
ATOM   3170  CG2 VAL   222      48.163  49.712  26.173  1.00  0.00           C
ATOM   3171 HG21 VAL   222      48.714  50.651  26.239  1.00  0.00           H
ATOM   3172 HG22 VAL   222      47.212  49.922  26.662  1.00  0.00           H
ATOM   3173 HG23 VAL   222      48.627  48.887  26.714  1.00  0.00           H
ATOM   3174  C   VAL   222      47.219  49.877  22.405  1.00  0.00           C
ATOM   3175  O   VAL   222      46.430  48.926  22.141  1.00  0.00           O
ATOM   3176  N   ASP   223      47.931  50.387  21.500  1.00  0.00           N
ATOM   3177  H   ASP   223      48.445  51.189  21.838  1.00  0.00           H
ATOM   3178  CA  ASP   223      48.263  49.810  20.241  1.00  0.00           C
ATOM   3179  HA  ASP   223      47.335  49.552  19.732  1.00  0.00           H
ATOM   3180  CB  ASP   223      48.875  50.979  19.382  1.00  0.00           C
ATOM   3181  HB2 ASP   223      48.166  51.750  19.082  1.00  0.00           H
ATOM   3182  HB3 ASP   223      49.637  51.390  20.044  1.00  0.00           H
ATOM   3183  CG  ASP   223      49.523  50.665  18.082  1.00  0.00           C
ATOM   3184  OD1 ASP   223      49.438  49.526  17.602  1.00  0.00           O
ATOM   3185  OD2 ASP   223      50.019  51.626  17.518  1.00  0.00           O
ATOM   3186  C   ASP   223      49.143  48.551  20.299  1.00  0.00           C
ATOM   3187  O   ASP   223      50.133  48.593  20.986  1.00  0.00           O
ATOM   3188  N   PRO   224      48.749  47.457  19.679  1.00  0.00           N
ATOM   3189  CD  PRO   224      47.381  47.275  19.274  1.00  0.00           C
ATOM   3190  HD2 PRO   224      47.240  47.736  18.297  1.00  0.00           H
ATOM   3191  HD3 PRO   224      46.615  47.624  19.966  1.00  0.00           H
ATOM   3192  CG  PRO   224      47.131  45.782  19.240  1.00  0.00           C
ATOM   3193  HG2 PRO   224      46.505  45.601  18.366  1.00  0.00           H
ATOM   3194  HG3 PRO   224      46.499  45.426  20.054  1.00  0.00           H
ATOM   3195  CB  PRO   224      48.489  45.141  19.023  1.00  0.00           C
ATOM   3196  HB2 PRO   224      48.753  45.055  17.968  1.00  0.00           H
ATOM   3197  HB3 PRO   224      48.490  44.154  19.486  1.00  0.00           H
ATOM   3198  CA  PRO   224      49.411  46.170  19.763  1.00  0.00           C
ATOM   3199  HA  PRO   224      49.233  45.992  20.823  1.00  0.00           H
ATOM   3200  C   PRO   224      50.957  46.169  19.373  1.00  0.00           C
ATOM   3201  O   PRO   224      51.710  45.299  19.791  1.00  0.00           O
ATOM   3202  N   LYS   225      51.458  47.068  18.548  1.00  0.00           N
ATOM   3203  H   LYS   225      50.758  47.676  18.147  1.00  0.00           H
ATOM   3204  CA  LYS   225      52.903  47.427  18.292  1.00  0.00           C
ATOM   3205  HA  LYS   225      53.389  46.541  17.883  1.00  0.00           H
ATOM   3206  CB  LYS   225      52.906  48.571  17.251  1.00  0.00           C
ATOM   3207  HB2 LYS   225      53.614  48.401  16.440  1.00  0.00           H
ATOM   3208  HB3 LYS   225      51.867  48.759  16.983  1.00  0.00           H
ATOM   3209  CG  LYS   225      53.367  49.808  17.938  1.00  0.00           C
ATOM   3210  HG2 LYS   225      52.619  50.026  18.700  1.00  0.00           H
ATOM   3211  HG3 LYS   225      54.402  49.617  18.221  1.00  0.00           H
ATOM   3212  CD  LYS   225      53.255  50.968  16.935  1.00  0.00           C
ATOM   3213  HD2 LYS   225      54.072  50.864  16.221  1.00  0.00           H
ATOM   3214  HD3 LYS   225      52.359  50.918  16.315  1.00  0.00           H
ATOM   3215  CE  LYS   225      53.403  52.327  17.715  1.00  0.00           C
ATOM   3216  HE2 LYS   225      53.566  52.078  18.764  1.00  0.00           H
ATOM   3217  HE3 LYS   225      54.275  52.732  17.202  1.00  0.00           H
ATOM   3218  NZ  LYS   225      52.319  53.297  17.608  1.00  0.00           N
ATOM   3219  HZ1 LYS   225      51.451  52.947  17.988  1.00  0.00           H
ATOM   3220  HZ2 LYS   225      52.625  54.149  18.056  1.00  0.00           H
ATOM   3221  HZ3 LYS   225      52.328  53.525  16.625  1.00  0.00           H
ATOM   3222  C   LYS   225      53.684  47.573  19.588  1.00  0.00           C
ATOM   3223  O   LYS   225      54.798  47.159  19.693  1.00  0.00           O
ATOM   3224  N   GLN   226      52.972  48.089  20.604  1.00  0.00           N
ATOM   3225  H   GLN   226      51.967  48.168  20.543  1.00  0.00           H
ATOM   3226  CA  GLN   226      53.677  48.382  21.887  1.00  0.00           C
ATOM   3227  HA  GLN   226      54.654  48.775  21.607  1.00  0.00           H
ATOM   3228  CB  GLN   226      52.797  49.301  22.829  1.00  0.00           C
ATOM   3229  HB2 GLN   226      51.861  48.791  23.055  1.00  0.00           H
ATOM   3230  HB3 GLN   226      53.335  49.489  23.758  1.00  0.00           H
ATOM   3231  CG  GLN   226      52.631  50.683  22.108  1.00  0.00           C
ATOM   3232  HG2 GLN   226      53.578  51.194  21.930  1.00  0.00           H
ATOM   3233  HG3 GLN   226      52.137  50.551  21.146  1.00  0.00           H
ATOM   3234  CD  GLN   226      51.810  51.629  22.917  1.00  0.00           C
ATOM   3235  OE1 GLN   226      50.614  51.894  22.687  1.00  0.00           O
ATOM   3236  NE2 GLN   226      52.360  52.273  23.908  1.00  0.00           N
ATOM   3237 HE21 GLN   226      53.360  52.168  24.004  1.00  0.00           H
ATOM   3238 HE22 GLN   226      51.929  52.752  24.686  1.00  0.00           H
ATOM   3239  C   GLN   226      54.063  47.120  22.688  1.00  0.00           C
ATOM   3240  O   GLN   226      54.943  47.138  23.566  1.00  0.00           O
ATOM   3241  N   LEU   227      53.319  45.979  22.474  1.00  0.00           N
ATOM   3242  H   LEU   227      52.959  45.981  21.530  1.00  0.00           H
ATOM   3243  CA  LEU   227      53.278  44.708  23.230  1.00  0.00           C
ATOM   3244  HA  LEU   227      53.104  44.901  24.288  1.00  0.00           H
ATOM   3245  CB  LEU   227      52.127  43.756  22.743  1.00  0.00           C
ATOM   3246  HB2 LEU   227      52.251  43.531  21.684  1.00  0.00           H
ATOM   3247  HB3 LEU   227      52.274  42.799  23.243  1.00  0.00           H
ATOM   3248  CG  LEU   227      50.734  44.259  23.272  1.00  0.00           C
ATOM   3249  HG  LEU   227      50.603  45.316  23.037  1.00  0.00           H
ATOM   3250  CD1 LEU   227      49.657  43.519  22.500  1.00  0.00           C
ATOM   3251 HD11 LEU   227      49.892  43.643  21.443  1.00  0.00           H
ATOM   3252 HD12 LEU   227      49.736  42.462  22.752  1.00  0.00           H
ATOM   3253 HD13 LEU   227      48.606  43.798  22.585  1.00  0.00           H
ATOM   3254  CD2 LEU   227      50.376  43.969  24.745  1.00  0.00           C
ATOM   3255 HD21 LEU   227      50.752  42.985  25.027  1.00  0.00           H
ATOM   3256 HD22 LEU   227      50.888  44.589  25.480  1.00  0.00           H
ATOM   3257 HD23 LEU   227      49.303  43.975  24.941  1.00  0.00           H
ATOM   3258  C   LEU   227      54.647  44.027  23.178  1.00  0.00           C
ATOM   3259  O   LEU   227      54.981  43.386  22.165  1.00  0.00           O
ATOM   3260  N   VAL   228      55.342  44.040  24.316  1.00  0.00           N
ATOM   3261  H   VAL   228      54.944  44.702  24.968  1.00  0.00           H
ATOM   3262  CA  VAL   228      56.653  43.560  24.443  1.00  0.00           C
ATOM   3263  HA  VAL   228      57.034  43.504  23.423  1.00  0.00           H
ATOM   3264  CB  VAL   228      57.585  44.531  25.193  1.00  0.00           C
ATOM   3265  HB  VAL   228      57.015  45.035  25.973  1.00  0.00           H
ATOM   3266  CG1 VAL   228      58.783  43.890  25.862  1.00  0.00           C
ATOM   3267 HG11 VAL   228      59.490  44.679  26.118  1.00  0.00           H
ATOM   3268 HG12 VAL   228      58.474  43.271  26.704  1.00  0.00           H
ATOM   3269 HG13 VAL   228      59.277  43.124  25.265  1.00  0.00           H
ATOM   3270  CG2 VAL   228      57.938  45.598  24.214  1.00  0.00           C
ATOM   3271 HG21 VAL   228      57.199  46.397  24.280  1.00  0.00           H
ATOM   3272 HG22 VAL   228      58.885  46.030  24.536  1.00  0.00           H
ATOM   3273 HG23 VAL   228      58.157  45.195  23.225  1.00  0.00           H
ATOM   3274  C   VAL   228      56.754  42.157  25.039  1.00  0.00           C
ATOM   3275  O   VAL   228      57.625  41.402  24.670  1.00  0.00           O
ATOM   3276  N   THR   229      55.674  41.622  25.673  1.00  0.00           N
ATOM   3277  H   THR   229      54.899  42.270  25.692  1.00  0.00           H
ATOM   3278  CA  THR   229      55.434  40.290  26.099  1.00  0.00           C
ATOM   3279  HA  THR   229      56.271  39.617  25.914  1.00  0.00           H
ATOM   3280  CB  THR   229      55.277  40.182  27.669  1.00  0.00           C
ATOM   3281  HB  THR   229      54.988  39.138  27.792  1.00  0.00           H
ATOM   3282  CG2 THR   229      56.477  40.579  28.537  1.00  0.00           C
ATOM   3283 HG21 THR   229      57.266  39.830  28.477  1.00  0.00           H
ATOM   3284 HG22 THR   229      57.007  41.492  28.265  1.00  0.00           H
ATOM   3285 HG23 THR   229      56.064  40.718  29.536  1.00  0.00           H
ATOM   3286  OG1 THR   229      54.169  40.903  28.056  1.00  0.00           O
ATOM   3287  HG1 THR   229      53.424  40.297  28.065  1.00  0.00           H
ATOM   3288  C   THR   229      54.200  39.718  25.496  1.00  0.00           C
ATOM   3289  O   THR   229      53.474  40.486  24.851  1.00  0.00           O
ATOM   3290  N   ASN   230      54.034  38.375  25.539  1.00  0.00           N
ATOM   3291  H   ASN   230      54.831  37.881  25.912  1.00  0.00           H
ATOM   3292  CA  ASN   230      52.778  37.590  25.594  1.00  0.00           C
ATOM   3293  HA  ASN   230      52.349  37.657  24.595  1.00  0.00           H
ATOM   3294  CB  ASN   230      53.071  36.064  25.728  1.00  0.00           C
ATOM   3295  HB2 ASN   230      52.200  35.487  25.420  1.00  0.00           H
ATOM   3296  HB3 ASN   230      53.788  35.862  24.933  1.00  0.00           H
ATOM   3297  CG  ASN   230      53.573  35.556  27.033  1.00  0.00           C
ATOM   3298  OD1 ASN   230      53.836  36.262  27.986  1.00  0.00           O
ATOM   3299  ND2 ASN   230      53.621  34.240  27.206  1.00  0.00           N
ATOM   3300 HD21 ASN   230      52.945  33.655  26.736  1.00  0.00           H
ATOM   3301 HD22 ASN   230      53.758  33.945  28.162  1.00  0.00           H
ATOM   3302  C   ASN   230      51.771  38.105  26.702  1.00  0.00           C
ATOM   3303  O   ASN   230      52.004  39.167  27.338  1.00  0.00           O
ATOM   3304  N   ALA   231      50.698  37.396  26.982  1.00  0.00           N
ATOM   3305  H   ALA   231      50.357  36.681  26.356  1.00  0.00           H
ATOM   3306  CA  ALA   231      49.843  37.776  28.012  1.00  0.00           C
ATOM   3307  HA  ALA   231      50.155  38.558  28.705  1.00  0.00           H
ATOM   3308  CB  ALA   231      48.506  38.344  27.414  1.00  0.00           C
ATOM   3309  HB1 ALA   231      47.842  38.730  28.188  1.00  0.00           H
ATOM   3310  HB2 ALA   231      48.747  39.101  26.668  1.00  0.00           H
ATOM   3311  HB3 ALA   231      47.922  37.749  26.712  1.00  0.00           H
ATOM   3312  C   ALA   231      49.541  36.545  28.970  1.00  0.00           C
ATOM   3313  O   ALA   231      49.775  35.390  28.670  1.00  0.00           O
ATOM   3314  N   CYS   232      49.108  36.898  30.180  1.00  0.00           N
ATOM   3315  H   CYS   232      49.252  37.886  30.334  1.00  0.00           H
ATOM   3316  CA  CYS   232      49.168  36.038  31.344  1.00  0.00           C
ATOM   3317  HA  CYS   232      48.978  35.003  31.059  1.00  0.00           H
ATOM   3318  CB  CYS   232      50.533  36.104  32.076  1.00  0.00           C
ATOM   3319  HB2 CYS   232      50.944  37.009  31.631  1.00  0.00           H
ATOM   3320  HB3 CYS   232      50.496  36.081  33.165  1.00  0.00           H
ATOM   3321  SG  CYS   232      51.474  34.607  31.333  1.00  0.00           S
ATOM   3322  HG  CYS   232      50.725  34.640  30.228  1.00  0.00           H
ATOM   3323  C   CYS   232      47.888  36.240  32.283  1.00  0.00           C
ATOM   3324  O   CYS   232      47.691  37.277  32.938  1.00  0.00           O
ATOM   3325  N   LEU   233      47.328  35.064  32.619  1.00  0.00           N
ATOM   3326  H   LEU   233      47.703  34.175  32.318  1.00  0.00           H
ATOM   3327  CA  LEU   233      46.142  34.865  33.468  1.00  0.00           C
ATOM   3328  HA  LEU   233      45.367  35.561  33.149  1.00  0.00           H
ATOM   3329  CB  LEU   233      45.515  33.457  33.165  1.00  0.00           C
ATOM   3330  HB2 LEU   233      45.392  33.497  32.083  1.00  0.00           H
ATOM   3331  HB3 LEU   233      46.148  32.610  33.431  1.00  0.00           H
ATOM   3332  CG  LEU   233      44.067  33.269  33.681  1.00  0.00           C
ATOM   3333  HG  LEU   233      43.648  34.275  33.692  1.00  0.00           H
ATOM   3334  CD1 LEU   233      43.419  32.266  32.740  1.00  0.00           C
ATOM   3335 HD11 LEU   233      43.079  32.873  31.901  1.00  0.00           H
ATOM   3336 HD12 LEU   233      44.059  31.582  32.182  1.00  0.00           H
ATOM   3337 HD13 LEU   233      42.587  31.788  33.258  1.00  0.00           H
ATOM   3338  CD2 LEU   233      44.039  32.470  35.031  1.00  0.00           C
ATOM   3339 HD21 LEU   233      43.031  32.314  35.416  1.00  0.00           H
ATOM   3340 HD22 LEU   233      44.531  31.498  35.009  1.00  0.00           H
ATOM   3341 HD23 LEU   233      44.497  33.096  35.797  1.00  0.00           H
ATOM   3342  C   LEU   233      46.517  35.150  34.964  1.00  0.00           C
ATOM   3343  O   LEU   233      47.431  34.559  35.516  1.00  0.00           O
ATOM   3344  N   ILE   234      45.776  36.017  35.677  1.00  0.00           N
ATOM   3345  H   ILE   234      45.199  36.645  35.136  1.00  0.00           H
ATOM   3346  CA  ILE   234      45.890  36.235  37.138  1.00  0.00           C
ATOM   3347  HA  ILE   234      46.796  35.719  37.458  1.00  0.00           H
ATOM   3348  CB  ILE   234      46.080  37.746  37.449  1.00  0.00           C
ATOM   3349  HB  ILE   234      45.067  38.144  37.399  1.00  0.00           H
ATOM   3350  CG2 ILE   234      46.684  37.887  38.834  1.00  0.00           C
ATOM   3351 HG21 ILE   234      47.693  37.475  38.808  1.00  0.00           H
ATOM   3352 HG22 ILE   234      46.803  38.957  39.004  1.00  0.00           H
ATOM   3353 HG23 ILE   234      45.993  37.635  39.639  1.00  0.00           H
ATOM   3354  CG1 ILE   234      46.953  38.446  36.379  1.00  0.00           C
ATOM   3355 HG12 ILE   234      46.428  38.264  35.441  1.00  0.00           H
ATOM   3356 HG13 ILE   234      46.951  39.528  36.509  1.00  0.00           H
ATOM   3357  CD1 ILE   234      48.391  37.971  36.253  1.00  0.00           C
ATOM   3358 HD11 ILE   234      49.108  38.628  36.744  1.00  0.00           H
ATOM   3359 HD12 ILE   234      48.400  37.022  36.790  1.00  0.00           H
ATOM   3360 HD13 ILE   234      48.728  37.705  35.251  1.00  0.00           H
ATOM   3361  C   ILE   234      44.742  35.598  37.917  1.00  0.00           C
ATOM   3362  O   ILE   234      45.041  34.747  38.777  1.00  0.00           O
ATOM   3363  N   LYS   235      43.498  35.894  37.676  1.00  0.00           N
ATOM   3364  H   LYS   235      43.442  36.544  36.905  1.00  0.00           H
ATOM   3365  CA  LYS   235      42.341  35.791  38.601  1.00  0.00           C
ATOM   3366  HA  LYS   235      42.364  34.877  39.194  1.00  0.00           H
ATOM   3367  CB  LYS   235      42.244  37.027  39.434  1.00  0.00           C
ATOM   3368  HB2 LYS   235      43.245  37.441  39.556  1.00  0.00           H
ATOM   3369  HB3 LYS   235      41.546  37.720  38.964  1.00  0.00           H
ATOM   3370  CG  LYS   235      41.740  36.789  40.844  1.00  0.00           C
ATOM   3371  HG2 LYS   235      41.507  37.795  41.193  1.00  0.00           H
ATOM   3372  HG3 LYS   235      40.918  36.099  40.655  1.00  0.00           H
ATOM   3373  CD  LYS   235      42.825  36.086  41.747  1.00  0.00           C
ATOM   3374  HD2 LYS   235      43.556  35.584  41.112  1.00  0.00           H
ATOM   3375  HD3 LYS   235      43.352  36.833  42.341  1.00  0.00           H
ATOM   3376  CE  LYS   235      42.181  35.018  42.650  1.00  0.00           C
ATOM   3377  HE2 LYS   235      41.414  35.439  43.300  1.00  0.00           H
ATOM   3378  HE3 LYS   235      41.662  34.224  42.113  1.00  0.00           H
ATOM   3379  NZ  LYS   235      43.269  34.330  43.401  1.00  0.00           N
ATOM   3380  HZ1 LYS   235      42.947  34.040  44.314  1.00  0.00           H
ATOM   3381  HZ2 LYS   235      43.579  33.500  42.916  1.00  0.00           H
ATOM   3382  HZ3 LYS   235      44.080  34.881  43.646  1.00  0.00           H
ATOM   3383  C   LYS   235      41.046  35.591  37.787  1.00  0.00           C
ATOM   3384  O   LYS   235      40.667  36.467  37.066  1.00  0.00           O
ATOM   3385  N   GLU   236      40.378  34.465  37.860  1.00  0.00           N
ATOM   3386  H   GLU   236      40.774  33.794  38.503  1.00  0.00           H
ATOM   3387  CA  GLU   236      39.096  34.120  37.403  1.00  0.00           C
ATOM   3388  HA  GLU   236      39.006  34.584  36.421  1.00  0.00           H
ATOM   3389  CB  GLU   236      38.998  32.607  37.141  1.00  0.00           C
ATOM   3390  HB2 GLU   236      39.686  32.305  36.352  1.00  0.00           H
ATOM   3391  HB3 GLU   236      39.316  32.146  38.076  1.00  0.00           H
ATOM   3392  CG  GLU   236      37.598  32.066  36.950  1.00  0.00           C
ATOM   3393  HG2 GLU   236      37.250  31.883  37.967  1.00  0.00           H
ATOM   3394  HG3 GLU   236      37.091  32.874  36.423  1.00  0.00           H
ATOM   3395  CD  GLU   236      37.638  30.833  36.074  1.00  0.00           C
ATOM   3396  OE1 GLU   236      38.746  30.213  35.839  1.00  0.00           O
ATOM   3397  OE2 GLU   236      36.624  30.583  35.401  1.00  0.00           O
ATOM   3398  C   GLU   236      37.915  34.455  38.340  1.00  0.00           C
ATOM   3399  O   GLU   236      37.967  34.095  39.550  1.00  0.00           O
ATOM   3400  N   VAL   237      36.985  35.413  37.978  1.00  0.00           N
ATOM   3401  H   VAL   237      36.891  35.548  36.982  1.00  0.00           H
ATOM   3402  CA  VAL   237      35.859  35.783  38.830  1.00  0.00           C
ATOM   3403  HA  VAL   237      36.062  35.299  39.785  1.00  0.00           H
ATOM   3404  CB  VAL   237      35.930  37.269  39.037  1.00  0.00           C
ATOM   3405  HB  VAL   237      35.496  37.525  38.070  1.00  0.00           H
ATOM   3406  CG1 VAL   237      34.985  37.616  40.225  1.00  0.00           C
ATOM   3407 HG11 VAL   237      34.818  38.693  40.247  1.00  0.00           H
ATOM   3408 HG12 VAL   237      34.068  37.035  40.132  1.00  0.00           H
ATOM   3409 HG13 VAL   237      35.457  37.416  41.187  1.00  0.00           H
ATOM   3410  CG2 VAL   237      37.288  37.910  39.230  1.00  0.00           C
ATOM   3411 HG21 VAL   237      37.948  37.279  39.825  1.00  0.00           H
ATOM   3412 HG22 VAL   237      37.719  37.913  38.228  1.00  0.00           H
ATOM   3413 HG23 VAL   237      37.081  38.906  39.622  1.00  0.00           H
ATOM   3414  C   VAL   237      34.478  35.216  38.259  1.00  0.00           C
ATOM   3415  O   VAL   237      33.673  35.988  37.754  1.00  0.00           O
ATOM   3416  N   ASP   238      34.288  33.930  38.301  1.00  0.00           N
ATOM   3417  H   ASP   238      34.970  33.421  38.844  1.00  0.00           H
ATOM   3418  CA  ASP   238      33.002  33.278  38.136  1.00  0.00           C
ATOM   3419  HA  ASP   238      32.655  33.589  37.151  1.00  0.00           H
ATOM   3420  CB  ASP   238      33.273  31.726  37.970  1.00  0.00           C
ATOM   3421  HB2 ASP   238      33.507  31.632  36.910  1.00  0.00           H
ATOM   3422  HB3 ASP   238      34.047  31.355  38.641  1.00  0.00           H
ATOM   3423  CG  ASP   238      31.980  30.876  38.044  1.00  0.00           C
ATOM   3424  OD1 ASP   238      30.894  31.383  37.690  1.00  0.00           O
ATOM   3425  OD2 ASP   238      31.978  29.835  38.685  1.00  0.00           O
ATOM   3426  C   ASP   238      32.075  33.602  39.299  1.00  0.00           C
ATOM   3427  O   ASP   238      32.393  33.291  40.479  1.00  0.00           O
ATOM   3428  N   ILE   239      31.060  34.349  38.921  1.00  0.00           N
ATOM   3429  H   ILE   239      30.930  34.489  37.929  1.00  0.00           H
ATOM   3430  CA  ILE   239      29.827  34.515  39.692  1.00  0.00           C
ATOM   3431  HA  ILE   239      29.006  34.710  39.002  1.00  0.00           H
ATOM   3432  CB  ILE   239      29.953  35.876  40.491  1.00  0.00           C
ATOM   3433  HB  ILE   239      30.554  35.681  41.379  1.00  0.00           H
ATOM   3434  CG2 ILE   239      30.674  36.984  39.704  1.00  0.00           C
ATOM   3435 HG21 ILE   239      31.744  36.807  39.595  1.00  0.00           H
ATOM   3436 HG22 ILE   239      30.318  37.208  38.698  1.00  0.00           H
ATOM   3437 HG23 ILE   239      30.749  37.962  40.179  1.00  0.00           H
ATOM   3438  CG1 ILE   239      28.606  36.557  40.919  1.00  0.00           C
ATOM   3439 HG12 ILE   239      28.222  37.185  40.115  1.00  0.00           H
ATOM   3440 HG13 ILE   239      27.986  35.661  40.877  1.00  0.00           H
ATOM   3441  CD1 ILE   239      28.725  37.231  42.297  1.00  0.00           C
ATOM   3442 HD11 ILE   239      29.737  37.140  42.693  1.00  0.00           H
ATOM   3443 HD12 ILE   239      28.369  38.261  42.324  1.00  0.00           H
ATOM   3444 HD13 ILE   239      28.085  36.724  43.019  1.00  0.00           H
ATOM   3445  C   ILE   239      29.375  33.340  40.563  1.00  0.00           C
ATOM   3446  O   ILE   239      28.953  33.542  41.688  1.00  0.00           O
ATOM   3447  N   TYR   240      29.282  32.097  40.112  1.00  0.00           N
ATOM   3448  H   TYR   240      29.376  31.925  39.121  1.00  0.00           H
ATOM   3449  CA  TYR   240      29.256  30.913  41.061  1.00  0.00           C
ATOM   3450  HA  TYR   240      28.371  31.074  41.677  1.00  0.00           H
ATOM   3451  CB  TYR   240      29.002  29.600  40.322  1.00  0.00           C
ATOM   3452  HB2 TYR   240      29.467  29.738  39.346  1.00  0.00           H
ATOM   3453  HB3 TYR   240      29.593  28.858  40.858  1.00  0.00           H
ATOM   3454  CG  TYR   240      27.533  29.253  40.175  1.00  0.00           C
ATOM   3455  CD1 TYR   240      26.713  30.033  39.378  1.00  0.00           C
ATOM   3456  HD1 TYR   240      27.174  30.895  38.918  1.00  0.00           H
ATOM   3457  CE1 TYR   240      25.359  29.697  39.231  1.00  0.00           C
ATOM   3458  HE1 TYR   240      24.691  30.366  38.710  1.00  0.00           H
ATOM   3459  CZ  TYR   240      24.808  28.587  39.885  1.00  0.00           C
ATOM   3460  OH  TYR   240      23.474  28.360  39.886  1.00  0.00           O
ATOM   3461  HH  TYR   240      22.946  28.952  39.344  1.00  0.00           H
ATOM   3462  CE2 TYR   240      25.556  27.854  40.841  1.00  0.00           C
ATOM   3463  HE2 TYR   240      25.037  27.166  41.492  1.00  0.00           H
ATOM   3464  CD2 TYR   240      26.979  28.128  40.883  1.00  0.00           C
ATOM   3465  HD2 TYR   240      27.548  27.516  41.568  1.00  0.00           H
ATOM   3466  C   TYR   240      30.400  30.789  42.066  1.00  0.00           C
ATOM   3467  O   TYR   240      30.094  30.607  43.253  1.00  0.00           O
ATOM   3468  N   THR   241      31.696  30.893  41.675  1.00  0.00           N
ATOM   3469  H   THR   241      31.907  31.045  40.699  1.00  0.00           H
ATOM   3470  CA  THR   241      32.765  30.235  42.377  1.00  0.00           C
ATOM   3471  HA  THR   241      32.450  29.389  42.987  1.00  0.00           H
ATOM   3472  CB  THR   241      33.703  29.567  41.392  1.00  0.00           C
ATOM   3473  HB  THR   241      34.044  30.342  40.706  1.00  0.00           H
ATOM   3474  CG2 THR   241      34.866  28.851  42.057  1.00  0.00           C
ATOM   3475 HG21 THR   241      35.555  28.537  41.274  1.00  0.00           H
ATOM   3476 HG22 THR   241      35.503  29.557  42.589  1.00  0.00           H
ATOM   3477 HG23 THR   241      34.534  28.088  42.762  1.00  0.00           H
ATOM   3478  OG1 THR   241      33.029  28.480  40.615  1.00  0.00           O
ATOM   3479  HG1 THR   241      32.524  28.970  39.963  1.00  0.00           H
ATOM   3480  C   THR   241      33.551  31.197  43.259  1.00  0.00           C
ATOM   3481  O   THR   241      34.194  30.719  44.146  1.00  0.00           O
ATOM   3482  N   VAL   242      33.202  32.476  43.099  1.00  0.00           N
ATOM   3483  H   VAL   242      32.868  32.724  42.179  1.00  0.00           H
ATOM   3484  CA  VAL   242      33.475  33.483  44.161  1.00  0.00           C
ATOM   3485  HA  VAL   242      34.483  33.405  44.569  1.00  0.00           H
ATOM   3486  CB  VAL   242      33.338  34.863  43.503  1.00  0.00           C
ATOM   3487  HB  VAL   242      32.387  34.953  42.978  1.00  0.00           H
ATOM   3488  CG1 VAL   242      33.351  36.058  44.444  1.00  0.00           C
ATOM   3489 HG11 VAL   242      34.061  35.889  45.253  1.00  0.00           H
ATOM   3490 HG12 VAL   242      33.680  36.933  43.884  1.00  0.00           H
ATOM   3491 HG13 VAL   242      32.349  36.176  44.857  1.00  0.00           H
ATOM   3492  CG2 VAL   242      34.533  35.098  42.588  1.00  0.00           C
ATOM   3493 HG21 VAL   242      35.437  35.481  43.063  1.00  0.00           H
ATOM   3494 HG22 VAL   242      34.696  34.150  42.077  1.00  0.00           H
ATOM   3495 HG23 VAL   242      34.219  35.820  41.834  1.00  0.00           H
ATOM   3496  C   VAL   242      32.643  33.281  45.409  1.00  0.00           C
ATOM   3497  O   VAL   242      31.615  33.943  45.586  1.00  0.00           O
ATOM   3498  N   LYS   243      33.291  32.651  46.407  1.00  0.00           N
ATOM   3499  H   LYS   243      34.290  32.536  46.310  1.00  0.00           H
ATOM   3500  CA  LYS   243      32.597  32.201  47.612  1.00  0.00           C
ATOM   3501  HA  LYS   243      31.581  31.919  47.337  1.00  0.00           H
ATOM   3502  CB  LYS   243      33.211  30.917  48.135  1.00  0.00           C
ATOM   3503  HB2 LYS   243      34.289  31.031  48.019  1.00  0.00           H
ATOM   3504  HB3 LYS   243      32.867  30.731  49.153  1.00  0.00           H
ATOM   3505  CG  LYS   243      32.859  29.658  47.269  1.00  0.00           C
ATOM   3506  HG2 LYS   243      31.813  29.420  47.462  1.00  0.00           H
ATOM   3507  HG3 LYS   243      32.900  29.760  46.185  1.00  0.00           H
ATOM   3508  CD  LYS   243      33.723  28.514  47.772  1.00  0.00           C
ATOM   3509  HD2 LYS   243      34.801  28.665  47.824  1.00  0.00           H
ATOM   3510  HD3 LYS   243      33.423  28.242  48.784  1.00  0.00           H
ATOM   3511  CE  LYS   243      33.435  27.385  46.819  1.00  0.00           C
ATOM   3512  HE2 LYS   243      33.270  27.822  45.834  1.00  0.00           H
ATOM   3513  HE3 LYS   243      34.361  26.814  46.890  1.00  0.00           H
ATOM   3514  NZ  LYS   243      32.303  26.646  47.243  1.00  0.00           N
ATOM   3515  HZ1 LYS   243      32.564  25.844  47.799  1.00  0.00           H
ATOM   3516  HZ2 LYS   243      31.777  27.242  47.865  1.00  0.00           H
ATOM   3517  HZ3 LYS   243      31.725  26.364  46.464  1.00  0.00           H
ATOM   3518  C   LYS   243      32.411  33.214  48.704  1.00  0.00           C
ATOM   3519  O   LYS   243      31.306  33.246  49.307  1.00  0.00           O
ATOM   3520  N   VAL   244      33.456  33.997  48.936  1.00  0.00           N
ATOM   3521  H   VAL   244      34.312  33.852  48.420  1.00  0.00           H
ATOM   3522  CA  VAL   244      33.486  35.018  49.943  1.00  0.00           C
ATOM   3523  HA  VAL   244      32.651  34.775  50.600  1.00  0.00           H
ATOM   3524  CB  VAL   244      34.717  34.743  50.844  1.00  0.00           C
ATOM   3525  HB  VAL   244      34.558  35.479  51.633  1.00  0.00           H
ATOM   3526  CG1 VAL   244      34.617  33.464  51.608  1.00  0.00           C
ATOM   3527 HG11 VAL   244      35.477  33.324  52.262  1.00  0.00           H
ATOM   3528 HG12 VAL   244      33.723  33.507  52.231  1.00  0.00           H
ATOM   3529 HG13 VAL   244      34.701  32.613  50.931  1.00  0.00           H
ATOM   3530  CG2 VAL   244      36.140  35.045  50.317  1.00  0.00           C
ATOM   3531 HG21 VAL   244      36.188  35.640  49.405  1.00  0.00           H
ATOM   3532 HG22 VAL   244      36.672  35.625  51.071  1.00  0.00           H
ATOM   3533 HG23 VAL   244      36.619  34.115  50.011  1.00  0.00           H
ATOM   3534  C   VAL   244      33.473  36.443  49.494  1.00  0.00           C
ATOM   3535  O   VAL   244      33.626  36.501  48.275  1.00  0.00           O
ATOM   3536  N   GLU   245      33.498  37.369  50.400  1.00  0.00           N
ATOM   3537  H   GLU   245      33.589  37.115  51.374  1.00  0.00           H
ATOM   3538  CA  GLU   245      33.254  38.758  49.987  1.00  0.00           C
ATOM   3539  HA  GLU   245      32.695  38.622  49.061  1.00  0.00           H
ATOM   3540  CB  GLU   245      32.264  39.325  51.028  1.00  0.00           C
ATOM   3541  HB2 GLU   245      31.501  38.578  51.246  1.00  0.00           H
ATOM   3542  HB3 GLU   245      32.770  39.396  51.991  1.00  0.00           H
ATOM   3543  CG  GLU   245      31.526  40.646  50.727  1.00  0.00           C
ATOM   3544  HG2 GLU   245      32.277  41.408  50.936  1.00  0.00           H
ATOM   3545  HG3 GLU   245      31.240  40.732  49.679  1.00  0.00           H
ATOM   3546  CD  GLU   245      30.391  40.947  51.667  1.00  0.00           C
ATOM   3547  OE1 GLU   245      29.849  40.021  52.320  1.00  0.00           O
ATOM   3548  OE2 GLU   245      29.986  42.150  51.864  1.00  0.00           O
ATOM   3549  C   GLU   245      34.531  39.568  49.842  1.00  0.00           C
ATOM   3550  O   GLU   245      34.511  40.698  49.284  1.00  0.00           O
ATOM   3551  N   ASP   246      35.714  39.160  50.379  1.00  0.00           N
ATOM   3552  H   ASP   246      35.759  38.319  50.936  1.00  0.00           H
ATOM   3553  CA  ASP   246      37.004  39.903  50.144  1.00  0.00           C
ATOM   3554  HA  ASP   246      36.797  40.970  50.071  1.00  0.00           H
ATOM   3555  CB  ASP   246      37.719  39.971  51.514  1.00  0.00           C
ATOM   3556  HB2 ASP   246      36.994  40.403  52.204  1.00  0.00           H
ATOM   3557  HB3 ASP   246      37.917  38.981  51.924  1.00  0.00           H
ATOM   3558  CG  ASP   246      39.058  40.732  51.482  1.00  0.00           C
ATOM   3559  OD1 ASP   246      39.130  41.726  50.676  1.00  0.00           O
ATOM   3560  OD2 ASP   246      40.014  40.154  52.064  1.00  0.00           O
ATOM   3561  C   ASP   246      37.920  39.394  49.008  1.00  0.00           C
ATOM   3562  O   ASP   246      38.746  38.471  49.172  1.00  0.00           O
ATOM   3563  N   LEU   247      38.070  40.154  47.940  1.00  0.00           N
ATOM   3564  H   LEU   247      37.617  41.055  47.991  1.00  0.00           H
ATOM   3565  CA  LEU   247      38.780  39.882  46.673  1.00  0.00           C
ATOM   3566  HA  LEU   247      38.640  38.823  46.454  1.00  0.00           H
ATOM   3567  CB  LEU   247      38.147  40.807  45.554  1.00  0.00           C
ATOM   3568  HB2 LEU   247      37.885  41.777  45.977  1.00  0.00           H
ATOM   3569  HB3 LEU   247      38.846  40.809  44.718  1.00  0.00           H
ATOM   3570  CG  LEU   247      36.793  40.404  44.920  1.00  0.00           C
ATOM   3571  HG  LEU   247      36.026  40.329  45.690  1.00  0.00           H
ATOM   3572  CD1 LEU   247      36.344  41.318  43.746  1.00  0.00           C
ATOM   3573 HD11 LEU   247      37.158  41.974  43.439  1.00  0.00           H
ATOM   3574 HD12 LEU   247      35.837  40.773  42.950  1.00  0.00           H
ATOM   3575 HD13 LEU   247      35.618  41.962  44.244  1.00  0.00           H
ATOM   3576  CD2 LEU   247      37.006  38.967  44.388  1.00  0.00           C
ATOM   3577 HD21 LEU   247      36.060  38.680  43.929  1.00  0.00           H
ATOM   3578 HD22 LEU   247      37.847  38.934  43.694  1.00  0.00           H
ATOM   3579 HD23 LEU   247      37.091  38.261  45.214  1.00  0.00           H
ATOM   3580  C   LEU   247      40.273  40.117  46.851  1.00  0.00           C
ATOM   3581  O   LEU   247      41.005  40.544  45.987  1.00  0.00           O
ATOM   3582  N   THR   248      40.799  40.014  48.145  1.00  0.00           N
ATOM   3583  H   THR   248      40.185  39.639  48.853  1.00  0.00           H
ATOM   3584  CA  THR   248      42.211  40.322  48.382  1.00  0.00           C
ATOM   3585  HA  THR   248      42.495  41.161  47.747  1.00  0.00           H
ATOM   3586  CB  THR   248      42.447  40.728  49.871  1.00  0.00           C
ATOM   3587  HB  THR   248      42.164  39.793  50.355  1.00  0.00           H
ATOM   3588  CG2 THR   248      43.910  41.001  50.116  1.00  0.00           C
ATOM   3589 HG21 THR   248      44.150  41.270  51.145  1.00  0.00           H
ATOM   3590 HG22 THR   248      44.407  40.048  49.940  1.00  0.00           H
ATOM   3591 HG23 THR   248      44.245  41.728  49.377  1.00  0.00           H
ATOM   3592  OG1 THR   248      41.750  41.883  50.353  1.00  0.00           O
ATOM   3593  HG1 THR   248      40.802  41.761  50.257  1.00  0.00           H
ATOM   3594  C   THR   248      43.088  39.136  47.893  1.00  0.00           C
ATOM   3595  O   THR   248      42.899  38.093  48.514  1.00  0.00           O
ATOM   3596  N   PHE   249      44.088  39.376  47.026  1.00  0.00           N
ATOM   3597  H   PHE   249      44.064  40.317  46.660  1.00  0.00           H
ATOM   3598  CA  PHE   249      44.979  38.325  46.447  1.00  0.00           C
ATOM   3599  HA  PHE   249      45.022  37.513  47.173  1.00  0.00           H
ATOM   3600  CB  PHE   249      44.419  37.770  45.150  1.00  0.00           C
ATOM   3601  HB2 PHE   249      44.617  38.534  44.398  1.00  0.00           H
ATOM   3602  HB3 PHE   249      44.931  36.854  44.856  1.00  0.00           H
ATOM   3603  CG  PHE   249      42.899  37.534  45.112  1.00  0.00           C
ATOM   3604  CD1 PHE   249      42.064  38.213  44.145  1.00  0.00           C
ATOM   3605  HD1 PHE   249      42.466  39.094  43.665  1.00  0.00           H
ATOM   3606  CE1 PHE   249      40.667  37.925  44.072  1.00  0.00           C
ATOM   3607  HE1 PHE   249      40.107  38.555  43.398  1.00  0.00           H
ATOM   3608  CZ  PHE   249      40.111  36.905  44.825  1.00  0.00           C
ATOM   3609  HZ  PHE   249      39.146  36.502  44.554  1.00  0.00           H
ATOM   3610  CE2 PHE   249      40.923  36.111  45.665  1.00  0.00           C
ATOM   3611  HE2 PHE   249      40.537  35.201  46.100  1.00  0.00           H
ATOM   3612  CD2 PHE   249      42.331  36.445  45.797  1.00  0.00           C
ATOM   3613  HD2 PHE   249      42.895  35.735  46.383  1.00  0.00           H
ATOM   3614  C   PHE   249      46.398  38.834  46.255  1.00  0.00           C
ATOM   3615  O   PHE   249      46.495  40.044  46.177  1.00  0.00           O
ATOM   3616  N   THR   250      47.417  37.901  46.395  1.00  0.00           N
ATOM   3617  H   THR   250      47.292  36.988  46.810  1.00  0.00           H
ATOM   3618  CA  THR   250      48.832  38.133  46.150  1.00  0.00           C
ATOM   3619  HA  THR   250      48.892  39.125  45.704  1.00  0.00           H
ATOM   3620  CB  THR   250      49.682  38.144  47.357  1.00  0.00           C
ATOM   3621  HB  THR   250      49.859  37.159  47.790  1.00  0.00           H
ATOM   3622  CG2 THR   250      51.000  38.882  47.032  1.00  0.00           C
ATOM   3623 HG21 THR   250      51.724  38.128  46.725  1.00  0.00           H
ATOM   3624 HG22 THR   250      50.823  39.639  46.268  1.00  0.00           H
ATOM   3625 HG23 THR   250      51.428  39.275  47.955  1.00  0.00           H
ATOM   3626  OG1 THR   250      49.082  38.952  48.303  1.00  0.00           O
ATOM   3627  HG1 THR   250      48.439  38.435  48.794  1.00  0.00           H
ATOM   3628  C   THR   250      49.439  37.212  45.112  1.00  0.00           C
ATOM   3629  O   THR   250      49.962  36.094  45.367  1.00  0.00           O
ATOM   3630  N   SER   251      49.044  37.555  43.892  1.00  0.00           N
ATOM   3631  H   SER   251      49.024  38.533  43.640  1.00  0.00           H
ATOM   3632  CA  SER   251      48.998  36.643  42.709  1.00  0.00           C
ATOM   3633  HA  SER   251      48.788  35.630  43.050  1.00  0.00           H
ATOM   3634  CB  SER   251      47.732  37.060  41.757  1.00  0.00           C
ATOM   3635  HB2 SER   251      47.750  38.128  41.540  1.00  0.00           H
ATOM   3636  HB3 SER   251      47.933  36.591  40.795  1.00  0.00           H
ATOM   3637  OG  SER   251      46.553  36.624  42.370  1.00  0.00           O
ATOM   3638  HG  SER   251      46.654  35.755  42.765  1.00  0.00           H
ATOM   3639  C   SER   251      50.327  36.620  41.967  1.00  0.00           C
ATOM   3640  O   SER   251      50.734  37.688  41.523  1.00  0.00           O
ATOM   3641  N   PRO   252      51.036  35.478  41.892  1.00  0.00           N
ATOM   3642  CD  PRO   252      50.841  34.186  42.458  1.00  0.00           C
ATOM   3643  HD2 PRO   252      49.982  33.638  42.071  1.00  0.00           H
ATOM   3644  HD3 PRO   252      50.711  34.296  43.534  1.00  0.00           H
ATOM   3645  CG  PRO   252      52.108  33.343  42.254  1.00  0.00           C
ATOM   3646  HG2 PRO   252      51.898  32.432  41.693  1.00  0.00           H
ATOM   3647  HG3 PRO   252      52.642  33.119  43.178  1.00  0.00           H
ATOM   3648  CB  PRO   252      53.034  34.181  41.354  1.00  0.00           C
ATOM   3649  HB2 PRO   252      53.285  33.642  40.440  1.00  0.00           H
ATOM   3650  HB3 PRO   252      53.973  34.322  41.888  1.00  0.00           H
ATOM   3651  CA  PRO   252      52.186  35.438  41.028  1.00  0.00           C
ATOM   3652  HA  PRO   252      52.820  36.324  41.075  1.00  0.00           H
ATOM   3653  C   PRO   252      51.711  35.515  39.576  1.00  0.00           C
ATOM   3654  O   PRO   252      50.511  35.614  39.311  1.00  0.00           O
ATOM   3655  N   PHE   253      52.675  35.836  38.668  1.00  0.00           N
ATOM   3656  H   PHE   253      53.612  35.964  39.024  1.00  0.00           H
ATOM   3657  CA  PHE   253      52.550  35.571  37.294  1.00  0.00           C
ATOM   3658  HA  PHE   253      51.923  34.679  37.320  1.00  0.00           H
ATOM   3659  CB  PHE   253      51.727  36.661  36.578  1.00  0.00           C
ATOM   3660  HB2 PHE   253      51.700  36.372  35.527  1.00  0.00           H
ATOM   3661  HB3 PHE   253      50.710  36.706  36.968  1.00  0.00           H
ATOM   3662  CG  PHE   253      52.213  38.060  36.678  1.00  0.00           C
ATOM   3663  CD1 PHE   253      51.784  38.844  37.766  1.00  0.00           C
ATOM   3664  HD1 PHE   253      51.120  38.464  38.529  1.00  0.00           H
ATOM   3665  CE1 PHE   253      52.256  40.151  37.880  1.00  0.00           C
ATOM   3666  HE1 PHE   253      51.794  40.671  38.706  1.00  0.00           H
ATOM   3667  CZ  PHE   253      53.344  40.644  37.125  1.00  0.00           C
ATOM   3668  HZ  PHE   253      53.696  41.642  37.339  1.00  0.00           H
ATOM   3669  CE2 PHE   253      53.742  39.812  36.089  1.00  0.00           C
ATOM   3670  HE2 PHE   253      54.645  40.128  35.587  1.00  0.00           H
ATOM   3671  CD2 PHE   253      53.205  38.494  35.818  1.00  0.00           C
ATOM   3672  HD2 PHE   253      53.610  37.913  35.002  1.00  0.00           H
ATOM   3673  C   PHE   253      53.864  35.258  36.635  1.00  0.00           C
ATOM   3674  O   PHE   253      54.917  35.604  37.189  1.00  0.00           O
ATOM   3675  N   CYS   254      53.966  34.615  35.477  1.00  0.00           N
ATOM   3676  H   CYS   254      53.130  34.291  35.012  1.00  0.00           H
ATOM   3677  CA  CYS   254      55.255  34.370  34.693  1.00  0.00           C
ATOM   3678  HA  CYS   254      55.879  35.217  34.979  1.00  0.00           H
ATOM   3679  CB  CYS   254      55.862  33.018  35.067  1.00  0.00           C
ATOM   3680  HB2 CYS   254      55.934  32.787  36.129  1.00  0.00           H
ATOM   3681  HB3 CYS   254      55.236  32.224  34.660  1.00  0.00           H
ATOM   3682  SG  CYS   254      57.467  32.732  34.315  1.00  0.00           S
ATOM   3683  HG  CYS   254      58.259  32.986  35.360  1.00  0.00           H
ATOM   3684  C   CYS   254      54.962  34.480  33.169  1.00  0.00           C
ATOM   3685  O   CYS   254      54.365  33.552  32.596  1.00  0.00           O
ATOM   3686  N   LEU   255      55.486  35.537  32.538  1.00  0.00           N
ATOM   3687  H   LEU   255      55.990  36.211  33.097  1.00  0.00           H
ATOM   3688  CA  LEU   255      55.317  36.001  31.146  1.00  0.00           C
ATOM   3689  HA  LEU   255      54.450  35.552  30.663  1.00  0.00           H
ATOM   3690  CB  LEU   255      55.163  37.494  31.034  1.00  0.00           C
ATOM   3691  HB2 LEU   255      56.027  37.927  31.539  1.00  0.00           H
ATOM   3692  HB3 LEU   255      55.364  37.765  29.998  1.00  0.00           H
ATOM   3693  CG  LEU   255      53.893  38.146  31.557  1.00  0.00           C
ATOM   3694  HG  LEU   255      53.445  37.587  32.378  1.00  0.00           H
ATOM   3695  CD1 LEU   255      54.305  39.448  32.299  1.00  0.00           C
ATOM   3696 HD11 LEU   255      54.882  39.056  33.137  1.00  0.00           H
ATOM   3697 HD12 LEU   255      55.024  40.073  31.770  1.00  0.00           H
ATOM   3698 HD13 LEU   255      53.538  40.115  32.690  1.00  0.00           H
ATOM   3699  CD2 LEU   255      52.875  38.489  30.541  1.00  0.00           C
ATOM   3700 HD21 LEU   255      51.984  39.002  30.902  1.00  0.00           H
ATOM   3701 HD22 LEU   255      53.358  38.958  29.683  1.00  0.00           H
ATOM   3702 HD23 LEU   255      52.552  37.550  30.093  1.00  0.00           H
ATOM   3703  C   LEU   255      56.567  35.593  30.281  1.00  0.00           C
ATOM   3704  O   LEU   255      57.619  35.223  30.827  1.00  0.00           O
ATOM   3705  N   GLN   256      56.433  35.611  28.971  1.00  0.00           N
ATOM   3706  H   GLN   256      55.533  35.877  28.598  1.00  0.00           H
ATOM   3707  CA  GLN   256      57.586  35.553  28.097  1.00  0.00           C
ATOM   3708  HA  GLN   256      58.480  35.376  28.695  1.00  0.00           H
ATOM   3709  CB  GLN   256      57.416  34.289  27.117  1.00  0.00           C
ATOM   3710  HB2 GLN   256      57.131  33.376  27.640  1.00  0.00           H
ATOM   3711  HB3 GLN   256      56.647  34.518  26.379  1.00  0.00           H
ATOM   3712  CG  GLN   256      58.631  34.109  26.138  1.00  0.00           C
ATOM   3713  HG2 GLN   256      59.210  35.032  26.111  1.00  0.00           H
ATOM   3714  HG3 GLN   256      59.331  33.467  26.674  1.00  0.00           H
ATOM   3715  CD  GLN   256      58.187  33.731  24.718  1.00  0.00           C
ATOM   3716  OE1 GLN   256      57.422  32.812  24.500  1.00  0.00           O
ATOM   3717  NE2 GLN   256      58.685  34.401  23.683  1.00  0.00           N
ATOM   3718 HE21 GLN   256      58.400  34.018  22.793  1.00  0.00           H
ATOM   3719 HE22 GLN   256      59.071  35.330  23.768  1.00  0.00           H
ATOM   3720  C   GLN   256      57.669  36.781  27.169  1.00  0.00           C
ATOM   3721  O   GLN   256      56.736  37.303  26.639  1.00  0.00           O
ATOM   3722  N   VAL   257      58.876  37.241  26.989  1.00  0.00           N
ATOM   3723  H   VAL   257      59.671  36.817  27.445  1.00  0.00           H
ATOM   3724  CA  VAL   257      59.228  38.509  26.293  1.00  0.00           C
ATOM   3725  HA  VAL   257      58.588  39.337  26.598  1.00  0.00           H
ATOM   3726  CB  VAL   257      60.688  38.956  26.777  1.00  0.00           C
ATOM   3727  HB  VAL   257      61.309  38.081  26.586  1.00  0.00           H
ATOM   3728  CG1 VAL   257      61.203  40.146  25.954  1.00  0.00           C
ATOM   3729 HG11 VAL   257      61.066  39.922  24.896  1.00  0.00           H
ATOM   3730 HG12 VAL   257      60.490  40.955  26.112  1.00  0.00           H
ATOM   3731 HG13 VAL   257      62.228  40.338  26.273  1.00  0.00           H
ATOM   3732  CG2 VAL   257      60.741  39.297  28.289  1.00  0.00           C
ATOM   3733 HG21 VAL   257      61.760  39.360  28.672  1.00  0.00           H
ATOM   3734 HG22 VAL   257      60.357  40.295  28.500  1.00  0.00           H
ATOM   3735 HG23 VAL   257      60.339  38.529  28.949  1.00  0.00           H
ATOM   3736  C   VAL   257      59.266  38.149  24.792  1.00  0.00           C
ATOM   3737  O   VAL   257      60.063  37.294  24.440  1.00  0.00           O
ATOM   3738  N   LYS   258      58.670  39.007  23.956  1.00  0.00           N
ATOM   3739  H   LYS   258      58.028  39.645  24.403  1.00  0.00           H
ATOM   3740  CA  LYS   258      58.416  38.724  22.493  1.00  0.00           C
ATOM   3741  HA  LYS   258      59.000  37.820  22.321  1.00  0.00           H
ATOM   3742  CB  LYS   258      56.946  38.368  22.199  1.00  0.00           C
ATOM   3743  HB2 LYS   258      56.885  37.564  21.466  1.00  0.00           H
ATOM   3744  HB3 LYS   258      56.516  37.956  23.112  1.00  0.00           H
ATOM   3745  CG  LYS   258      55.966  39.456  21.970  1.00  0.00           C
ATOM   3746  HG2 LYS   258      55.050  38.924  22.227  1.00  0.00           H
ATOM   3747  HG3 LYS   258      56.134  40.314  22.620  1.00  0.00           H
ATOM   3748  CD  LYS   258      55.928  39.805  20.419  1.00  0.00           C
ATOM   3749  HD2 LYS   258      56.806  40.388  20.139  1.00  0.00           H
ATOM   3750  HD3 LYS   258      55.995  38.848  19.902  1.00  0.00           H
ATOM   3751  CE  LYS   258      54.740  40.649  20.044  1.00  0.00           C
ATOM   3752  HE2 LYS   258      54.506  41.307  20.882  1.00  0.00           H
ATOM   3753  HE3 LYS   258      55.044  41.224  19.169  1.00  0.00           H
ATOM   3754  NZ  LYS   258      53.500  39.952  19.786  1.00  0.00           N
ATOM   3755  HZ1 LYS   258      52.927  40.520  19.179  1.00  0.00           H
ATOM   3756  HZ2 LYS   258      53.500  38.983  19.504  1.00  0.00           H
ATOM   3757  HZ3 LYS   258      52.951  40.003  20.633  1.00  0.00           H
ATOM   3758  C   LYS   258      59.166  39.835  21.634  1.00  0.00           C
ATOM   3759  O   LYS   258      59.376  39.650  20.391  1.00  0.00           O
ATOM   3760  N   ARG   259      59.734  40.816  22.320  1.00  0.00           N
ATOM   3761  H   ARG   259      59.255  40.998  23.190  1.00  0.00           H
ATOM   3762  CA  ARG   259      60.530  41.836  21.634  1.00  0.00           C
ATOM   3763  HA  ARG   259      60.720  41.564  20.596  1.00  0.00           H
ATOM   3764  CB  ARG   259      59.627  43.068  21.470  1.00  0.00           C
ATOM   3765  HB2 ARG   259      58.608  42.753  21.248  1.00  0.00           H
ATOM   3766  HB3 ARG   259      59.512  43.540  22.446  1.00  0.00           H
ATOM   3767  CG  ARG   259      60.112  43.948  20.364  1.00  0.00           C
ATOM   3768  HG2 ARG   259      61.035  44.381  20.748  1.00  0.00           H
ATOM   3769  HG3 ARG   259      60.374  43.378  19.472  1.00  0.00           H
ATOM   3770  CD  ARG   259      58.998  44.951  19.950  1.00  0.00           C
ATOM   3771  HD2 ARG   259      59.206  45.274  18.930  1.00  0.00           H
ATOM   3772  HD3 ARG   259      58.072  44.385  19.846  1.00  0.00           H
ATOM   3773  NE  ARG   259      58.719  46.128  20.853  1.00  0.00           N
ATOM   3774  HE  ARG   259      59.031  46.124  21.814  1.00  0.00           H
ATOM   3775  CZ  ARG   259      58.148  47.217  20.384  1.00  0.00           C
ATOM   3776  NH1 ARG   259      57.944  47.504  19.042  1.00  0.00           N
ATOM   3777 HH11 ARG   259      57.577  48.415  18.805  1.00  0.00           H
ATOM   3778 HH12 ARG   259      58.395  46.949  18.328  1.00  0.00           H
ATOM   3779  NH2 ARG   259      57.923  48.081  21.320  1.00  0.00           N
ATOM   3780 HH21 ARG   259      57.418  48.932  21.120  1.00  0.00           H
ATOM   3781 HH22 ARG   259      58.598  48.103  22.071  1.00  0.00           H
ATOM   3782  C   ARG   259      61.821  42.100  22.392  1.00  0.00           C
ATOM   3783  O   ARG   259      61.759  42.269  23.599  1.00  0.00           O
ATOM   3784  N   ASN   260      62.835  42.296  21.571  1.00  0.00           N
ATOM   3785  H   ASN   260      62.729  42.030  20.602  1.00  0.00           H
ATOM   3786  CA  ASN   260      64.170  42.727  22.058  1.00  0.00           C
ATOM   3787  HA  ASN   260      64.398  42.202  22.986  1.00  0.00           H
ATOM   3788  CB  ASN   260      65.254  42.154  21.060  1.00  0.00           C
ATOM   3789  HB2 ASN   260      64.869  41.756  20.121  1.00  0.00           H
ATOM   3790  HB3 ASN   260      65.821  43.051  20.810  1.00  0.00           H
ATOM   3791  CG  ASN   260      66.278  41.099  21.590  1.00  0.00           C
ATOM   3792  OD1 ASN   260      66.094  39.906  21.500  1.00  0.00           O
ATOM   3793  ND2 ASN   260      67.390  41.504  22.189  1.00  0.00           N
ATOM   3794 HD21 ASN   260      67.440  42.455  22.526  1.00  0.00           H
ATOM   3795 HD22 ASN   260      68.068  40.820  22.493  1.00  0.00           H
ATOM   3796  C   ASN   260      64.121  44.290  22.301  1.00  0.00           C
ATOM   3797  O   ASN   260      64.261  44.994  21.308  1.00  0.00           O
ATOM   3798  N   ASP   261      63.912  44.656  23.571  1.00  0.00           N
ATOM   3799  H   ASP   261      63.861  43.983  24.322  1.00  0.00           H
ATOM   3800  CA  ASP   261      63.360  45.984  23.903  1.00  0.00           C
ATOM   3801  HA  ASP   261      63.739  46.729  23.204  1.00  0.00           H
ATOM   3802  CB  ASP   261      61.855  46.146  23.610  1.00  0.00           C
ATOM   3803  HB2 ASP   261      61.515  45.387  22.905  1.00  0.00           H
ATOM   3804  HB3 ASP   261      61.271  45.993  24.518  1.00  0.00           H
ATOM   3805  CG  ASP   261      61.356  47.524  23.102  1.00  0.00           C
ATOM   3806  OD1 ASP   261      62.118  48.489  23.215  1.00  0.00           O
ATOM   3807  OD2 ASP   261      60.176  47.587  22.634  1.00  0.00           O
ATOM   3808  C   ASP   261      63.591  46.420  25.412  1.00  0.00           C
ATOM   3809  O   ASP   261      64.367  45.819  26.157  1.00  0.00           O
ATOM   3810  N   TYR   262      62.873  47.506  25.853  1.00  0.00           N
ATOM   3811  H   TYR   262      62.248  48.010  25.240  1.00  0.00           H
ATOM   3812  CA  TYR   262      62.673  47.817  27.284  1.00  0.00           C
ATOM   3813  HA  TYR   262      63.145  46.953  27.751  1.00  0.00           H
ATOM   3814  CB  TYR   262      63.366  49.168  27.660  1.00  0.00           C
ATOM   3815  HB2 TYR   262      62.929  49.567  28.575  1.00  0.00           H
ATOM   3816  HB3 TYR   262      64.353  48.859  28.005  1.00  0.00           H
ATOM   3817  CG  TYR   262      63.727  50.178  26.563  1.00  0.00           C
ATOM   3818  CD1 TYR   262      62.821  50.510  25.525  1.00  0.00           C
ATOM   3819  HD1 TYR   262      61.761  50.345  25.644  1.00  0.00           H
ATOM   3820  CE1 TYR   262      63.250  51.290  24.413  1.00  0.00           C
ATOM   3821  HE1 TYR   262      62.653  51.486  23.534  1.00  0.00           H
ATOM   3822  CZ  TYR   262      64.604  51.542  24.279  1.00  0.00           C
ATOM   3823  OH  TYR   262      65.030  52.234  23.194  1.00  0.00           O
ATOM   3824  HH  TYR   262      64.537  51.973  22.413  1.00  0.00           H
ATOM   3825  CE2 TYR   262      65.552  51.310  25.305  1.00  0.00           C
ATOM   3826  HE2 TYR   262      66.566  51.681  25.290  1.00  0.00           H
ATOM   3827  CD2 TYR   262      65.132  50.496  26.382  1.00  0.00           C
ATOM   3828  HD2 TYR   262      65.892  50.387  27.141  1.00  0.00           H
ATOM   3829  C   TYR   262      61.199  47.909  27.608  1.00  0.00           C
ATOM   3830  O   TYR   262      60.465  48.494  26.880  1.00  0.00           O
ATOM   3831  N   VAL   263      60.933  47.326  28.804  1.00  0.00           N
ATOM   3832  H   VAL   263      61.677  46.922  29.355  1.00  0.00           H
ATOM   3833  CA  VAL   263      59.591  47.303  29.381  1.00  0.00           C
ATOM   3834  HA  VAL   263      58.816  47.508  28.643  1.00  0.00           H
ATOM   3835  CB  VAL   263      59.211  46.095  30.214  1.00  0.00           C
ATOM   3836  HB  VAL   263      59.686  45.999  31.191  1.00  0.00           H
ATOM   3837  CG1 VAL   263      57.687  46.070  30.401  1.00  0.00           C
ATOM   3838 HG11 VAL   263      57.401  46.926  31.013  1.00  0.00           H
ATOM   3839 HG12 VAL   263      57.196  46.239  29.443  1.00  0.00           H
ATOM   3840 HG13 VAL   263      57.299  45.170  30.879  1.00  0.00           H
ATOM   3841  CG2 VAL   263      59.616  44.825  29.415  1.00  0.00           C
ATOM   3842 HG21 VAL   263      59.323  44.891  28.367  1.00  0.00           H
ATOM   3843 HG22 VAL   263      60.687  44.641  29.497  1.00  0.00           H
ATOM   3844 HG23 VAL   263      59.039  43.968  29.763  1.00  0.00           H
ATOM   3845  C   VAL   263      59.608  48.515  30.355  1.00  0.00           C
ATOM   3846  O   VAL   263      60.460  48.756  31.254  1.00  0.00           O
ATOM   3847  N   HIE   264      58.718  49.457  29.944  1.00  0.00           N
ATOM   3848  H   HIE   264      58.240  49.355  29.061  1.00  0.00           H
ATOM   3849  CA  HIE   264      58.475  50.715  30.692  1.00  0.00           C
ATOM   3850  HA  HIE   264      59.304  51.001  31.339  1.00  0.00           H
ATOM   3851  CB  HIE   264      58.112  51.834  29.688  1.00  0.00           C
ATOM   3852  HB2 HIE   264      57.322  51.341  29.123  1.00  0.00           H
ATOM   3853  HB3 HIE   264      57.571  52.672  30.129  1.00  0.00           H
ATOM   3854  CG  HIE   264      59.143  52.279  28.611  1.00  0.00           C
ATOM   3855  ND1 HIE   264      58.715  53.224  27.666  1.00  0.00           N
ATOM   3856  CE1 HIE   264      59.793  53.709  27.073  1.00  0.00           C
ATOM   3857  HE1 HIE   264      59.745  54.364  26.217  1.00  0.00           H
ATOM   3858  NE2 HIE   264      60.868  52.920  27.383  1.00  0.00           N
ATOM   3859  HE2 HIE   264      61.774  53.078  26.964  1.00  0.00           H
ATOM   3860  CD2 HIE   264      60.470  52.086  28.430  1.00  0.00           C
ATOM   3861  HD2 HIE   264      61.023  51.283  28.894  1.00  0.00           H
ATOM   3862  C   HIE   264      57.204  50.545  31.601  1.00  0.00           C
ATOM   3863  O   HIE   264      57.070  51.326  32.588  1.00  0.00           O
ATOM   3864  N   ALA   265      56.319  49.548  31.324  1.00  0.00           N
ATOM   3865  H   ALA   265      56.513  49.040  30.473  1.00  0.00           H
ATOM   3866  CA  ALA   265      54.966  49.478  31.833  1.00  0.00           C
ATOM   3867  HA  ALA   265      54.882  49.814  32.866  1.00  0.00           H
ATOM   3868  CB  ALA   265      53.995  50.389  31.082  1.00  0.00           C
ATOM   3869  HB1 ALA   265      54.317  51.419  31.238  1.00  0.00           H
ATOM   3870  HB2 ALA   265      53.953  50.238  30.003  1.00  0.00           H
ATOM   3871  HB3 ALA   265      52.980  50.336  31.476  1.00  0.00           H
ATOM   3872  C   ALA   265      54.478  48.042  31.848  1.00  0.00           C
ATOM   3873  O   ALA   265      55.046  47.171  31.169  1.00  0.00           O
ATOM   3874  N   LEU   266      53.468  47.817  32.710  1.00  0.00           N
ATOM   3875  H   LEU   266      53.134  48.635  33.199  1.00  0.00           H
ATOM   3876  CA  LEU   266      52.534  46.681  32.578  1.00  0.00           C
ATOM   3877  HA  LEU   266      52.876  46.091  31.728  1.00  0.00           H
ATOM   3878  CB  LEU   266      52.621  45.996  33.929  1.00  0.00           C
ATOM   3879  HB2 LEU   266      53.585  45.982  34.436  1.00  0.00           H
ATOM   3880  HB3 LEU   266      51.996  46.577  34.607  1.00  0.00           H
ATOM   3881  CG  LEU   266      52.090  44.594  34.007  1.00  0.00           C
ATOM   3882  HG  LEU   266      51.055  44.593  33.668  1.00  0.00           H
ATOM   3883  CD1 LEU   266      52.881  43.678  33.155  1.00  0.00           C
ATOM   3884 HD11 LEU   266      52.601  43.769  32.106  1.00  0.00           H
ATOM   3885 HD12 LEU   266      53.952  43.877  33.161  1.00  0.00           H
ATOM   3886 HD13 LEU   266      52.642  42.650  33.429  1.00  0.00           H
ATOM   3887  CD2 LEU   266      52.059  44.190  35.468  1.00  0.00           C
ATOM   3888 HD21 LEU   266      51.381  44.913  35.922  1.00  0.00           H
ATOM   3889 HD22 LEU   266      51.550  43.235  35.596  1.00  0.00           H
ATOM   3890 HD23 LEU   266      53.021  44.209  35.979  1.00  0.00           H
ATOM   3891  C   LEU   266      51.082  47.137  32.381  1.00  0.00           C
ATOM   3892  O   LEU   266      50.617  48.075  32.966  1.00  0.00           O
ATOM   3893  N   VAL   267      50.323  46.391  31.577  1.00  0.00           N
ATOM   3894  H   VAL   267      50.858  45.634  31.177  1.00  0.00           H
ATOM   3895  CA  VAL   267      48.913  46.546  31.182  1.00  0.00           C
ATOM   3896  HA  VAL   267      48.636  47.550  31.503  1.00  0.00           H
ATOM   3897  CB  VAL   267      48.738  46.381  29.615  1.00  0.00           C
ATOM   3898  HB  VAL   267      49.259  45.531  29.175  1.00  0.00           H
ATOM   3899  CG1 VAL   267      47.299  46.296  29.337  1.00  0.00           C
ATOM   3900 HG11 VAL   267      47.062  46.714  28.358  1.00  0.00           H
ATOM   3901 HG12 VAL   267      46.864  45.308  29.485  1.00  0.00           H
ATOM   3902 HG13 VAL   267      46.785  46.918  30.071  1.00  0.00           H
ATOM   3903  CG2 VAL   267      49.270  47.642  28.949  1.00  0.00           C
ATOM   3904 HG21 VAL   267      50.325  47.711  29.212  1.00  0.00           H
ATOM   3905 HG22 VAL   267      49.265  47.244  27.935  1.00  0.00           H
ATOM   3906 HG23 VAL   267      48.693  48.565  29.023  1.00  0.00           H
ATOM   3907  C   VAL   267      48.128  45.448  31.920  1.00  0.00           C
ATOM   3908  O   VAL   267      48.293  44.344  31.573  1.00  0.00           O
ATOM   3909  N   ALA   268      47.064  45.768  32.668  1.00  0.00           N
ATOM   3910  H   ALA   268      46.930  46.751  32.858  1.00  0.00           H
ATOM   3911  CA  ALA   268      45.895  44.892  32.897  1.00  0.00           C
ATOM   3912  HA  ALA   268      46.188  43.847  32.802  1.00  0.00           H
ATOM   3913  CB  ALA   268      45.441  45.065  34.363  1.00  0.00           C
ATOM   3914  HB1 ALA   268      45.564  46.129  34.563  1.00  0.00           H
ATOM   3915  HB2 ALA   268      44.443  44.645  34.491  1.00  0.00           H
ATOM   3916  HB3 ALA   268      46.174  44.551  34.985  1.00  0.00           H
ATOM   3917  C   ALA   268      44.811  45.094  31.824  1.00  0.00           C
ATOM   3918  O   ALA   268      44.609  46.271  31.511  1.00  0.00           O
ATOM   3919  N   TYR   269      44.116  43.960  31.479  1.00  0.00           N
ATOM   3920  H   TYR   269      44.472  43.130  31.931  1.00  0.00           H
ATOM   3921  CA  TYR   269      42.809  43.854  30.837  1.00  0.00           C
ATOM   3922  HA  TYR   269      42.209  44.629  31.315  1.00  0.00           H
ATOM   3923  CB  TYR   269      42.907  44.029  29.276  1.00  0.00           C
ATOM   3924  HB2 TYR   269      41.908  44.247  28.899  1.00  0.00           H
ATOM   3925  HB3 TYR   269      43.575  44.871  29.095  1.00  0.00           H
ATOM   3926  CG  TYR   269      43.502  42.785  28.641  1.00  0.00           C
ATOM   3927  CD1 TYR   269      42.626  41.770  28.051  1.00  0.00           C
ATOM   3928  HD1 TYR   269      41.565  41.948  27.946  1.00  0.00           H
ATOM   3929  CE1 TYR   269      43.276  40.631  27.476  1.00  0.00           C
ATOM   3930  HE1 TYR   269      42.695  39.829  27.044  1.00  0.00           H
ATOM   3931  CZ  TYR   269      44.694  40.491  27.550  1.00  0.00           C
ATOM   3932  OH  TYR   269      45.337  39.335  27.152  1.00  0.00           O
ATOM   3933  HH  TYR   269      44.720  38.603  27.222  1.00  0.00           H
ATOM   3934  CE2 TYR   269      45.464  41.414  28.244  1.00  0.00           C
ATOM   3935  HE2 TYR   269      46.517  41.253  28.422  1.00  0.00           H
ATOM   3936  CD2 TYR   269      44.912  42.619  28.660  1.00  0.00           C
ATOM   3937  HD2 TYR   269      45.496  43.429  29.071  1.00  0.00           H
ATOM   3938  C   TYR   269      42.136  42.523  31.135  1.00  0.00           C
ATOM   3939  O   TYR   269      42.760  41.602  31.698  1.00  0.00           O
ATOM   3940  N   PHE   270      40.835  42.383  30.769  1.00  0.00           N
ATOM   3941  H   PHE   270      40.565  42.937  29.968  1.00  0.00           H
ATOM   3942  CA  PHE   270      40.030  41.285  31.216  1.00  0.00           C
ATOM   3943  HA  PHE   270      40.658  40.417  31.420  1.00  0.00           H
ATOM   3944  CB  PHE   270      39.309  41.655  32.512  1.00  0.00           C
ATOM   3945  HB2 PHE   270      38.686  40.865  32.933  1.00  0.00           H
ATOM   3946  HB3 PHE   270      40.018  41.834  33.320  1.00  0.00           H
ATOM   3947  CG  PHE   270      38.396  42.868  32.486  1.00  0.00           C
ATOM   3948  CD1 PHE   270      37.006  42.631  32.307  1.00  0.00           C
ATOM   3949  HD1 PHE   270      36.602  41.668  32.031  1.00  0.00           H
ATOM   3950  CE1 PHE   270      36.093  43.732  32.418  1.00  0.00           C
ATOM   3951  HE1 PHE   270      35.048  43.513  32.255  1.00  0.00           H
ATOM   3952  CZ  PHE   270      36.578  45.015  32.774  1.00  0.00           C
ATOM   3953  HZ  PHE   270      35.953  45.864  33.009  1.00  0.00           H
ATOM   3954  CE2 PHE   270      37.956  45.211  32.932  1.00  0.00           C
ATOM   3955  HE2 PHE   270      38.311  46.226  32.828  1.00  0.00           H
ATOM   3956  CD2 PHE   270      38.843  44.130  32.823  1.00  0.00           C
ATOM   3957  HD2 PHE   270      39.904  44.299  32.937  1.00  0.00           H
ATOM   3958  C   PHE   270      39.207  40.682  30.168  1.00  0.00           C
ATOM   3959  O   PHE   270      38.665  41.406  29.396  1.00  0.00           O
ATOM   3960  N   ASN   271      39.205  39.333  30.122  1.00  0.00           N
ATOM   3961  H   ASN   271      39.732  38.753  30.759  1.00  0.00           H
ATOM   3962  CA  ASN   271      38.132  38.611  29.395  1.00  0.00           C
ATOM   3963  HA  ASN   271      38.002  39.089  28.424  1.00  0.00           H
ATOM   3964  CB  ASN   271      38.574  37.104  29.257  1.00  0.00           C
ATOM   3965  HB2 ASN   271      39.159  36.814  30.130  1.00  0.00           H
ATOM   3966  HB3 ASN   271      37.687  36.471  29.298  1.00  0.00           H
ATOM   3967  CG  ASN   271      39.502  36.865  28.066  1.00  0.00           C
ATOM   3968  OD1 ASN   271      40.285  37.675  27.720  1.00  0.00           O
ATOM   3969  ND2 ASN   271      39.566  35.621  27.666  1.00  0.00           N
ATOM   3970 HD21 ASN   271      40.249  35.408  26.952  1.00  0.00           H
ATOM   3971 HD22 ASN   271      39.431  34.912  28.372  1.00  0.00           H
ATOM   3972  C   ASN   271      36.789  38.759  30.111  1.00  0.00           C
ATOM   3973  O   ASN   271      36.811  38.619  31.383  1.00  0.00           O
ATOM   3974  N   ILE   272      35.674  38.789  29.368  1.00  0.00           N
ATOM   3975  H   ILE   272      35.790  38.750  28.365  1.00  0.00           H
ATOM   3976  CA  ILE   272      34.258  38.505  29.801  1.00  0.00           C
ATOM   3977  HA  ILE   272      34.262  38.326  30.876  1.00  0.00           H
ATOM   3978  CB  ILE   272      33.234  39.732  29.451  1.00  0.00           C
ATOM   3979  HB  ILE   272      33.068  39.811  28.377  1.00  0.00           H
ATOM   3980  CG2 ILE   272      31.823  39.356  29.957  1.00  0.00           C
ATOM   3981 HG21 ILE   272      31.498  38.385  29.583  1.00  0.00           H
ATOM   3982 HG22 ILE   272      31.838  39.315  31.047  1.00  0.00           H
ATOM   3983 HG23 ILE   272      31.170  40.140  29.573  1.00  0.00           H
ATOM   3984  CG1 ILE   272      33.772  41.022  29.941  1.00  0.00           C
ATOM   3985 HG12 ILE   272      34.041  40.859  30.984  1.00  0.00           H
ATOM   3986 HG13 ILE   272      34.684  41.120  29.353  1.00  0.00           H
ATOM   3987  CD1 ILE   272      33.025  42.317  29.624  1.00  0.00           C
ATOM   3988 HD11 ILE   272      32.880  42.515  28.562  1.00  0.00           H
ATOM   3989 HD12 ILE   272      32.207  42.444  30.333  1.00  0.00           H
ATOM   3990 HD13 ILE   272      33.653  43.106  30.039  1.00  0.00           H
ATOM   3991  C   ILE   272      33.792  37.327  29.068  1.00  0.00           C
ATOM   3992  O   ILE   272      33.711  37.351  27.839  1.00  0.00           O
ATOM   3993  N   GLU   273      33.120  36.367  29.712  1.00  0.00           N
ATOM   3994  H   GLU   273      33.054  36.342  30.719  1.00  0.00           H
ATOM   3995  CA  GLU   273      32.547  35.109  29.082  1.00  0.00           C
ATOM   3996  HA  GLU   273      32.238  35.318  28.058  1.00  0.00           H
ATOM   3997  CB  GLU   273      33.618  33.993  29.194  1.00  0.00           C
ATOM   3998  HB2 GLU   273      34.497  34.501  28.799  1.00  0.00           H
ATOM   3999  HB3 GLU   273      33.651  33.516  30.174  1.00  0.00           H
ATOM   4000  CG  GLU   273      33.412  32.882  28.056  1.00  0.00           C
ATOM   4001  HG2 GLU   273      32.366  32.624  27.892  1.00  0.00           H
ATOM   4002  HG3 GLU   273      33.744  33.335  27.122  1.00  0.00           H
ATOM   4003  CD  GLU   273      34.043  31.564  28.453  1.00  0.00           C
ATOM   4004  OE1 GLU   273      35.215  31.437  28.064  1.00  0.00           O
ATOM   4005  OE2 GLU   273      33.481  30.733  29.213  1.00  0.00           O
ATOM   4006  C   GLU   273      31.271  34.607  29.785  1.00  0.00           C
ATOM   4007  O   GLU   273      30.956  34.711  30.983  1.00  0.00           O
ATOM   4008  N   PHE   274      30.417  34.031  28.969  1.00  0.00           N
ATOM   4009  H   PHE   274      30.596  34.177  27.985  1.00  0.00           H
ATOM   4010  CA  PHE   274      28.996  33.693  29.222  1.00  0.00           C
ATOM   4011  HA  PHE   274      28.686  34.035  30.209  1.00  0.00           H
ATOM   4012  CB  PHE   274      28.107  34.376  28.101  1.00  0.00           C
ATOM   4013  HB2 PHE   274      28.226  34.000  27.085  1.00  0.00           H
ATOM   4014  HB3 PHE   274      27.085  34.091  28.353  1.00  0.00           H
ATOM   4015  CG  PHE   274      28.148  35.898  28.107  1.00  0.00           C
ATOM   4016  CD1 PHE   274      29.157  36.643  27.485  1.00  0.00           C
ATOM   4017  HD1 PHE   274      29.912  36.113  26.923  1.00  0.00           H
ATOM   4018  CE1 PHE   274      29.192  38.103  27.578  1.00  0.00           C
ATOM   4019  HE1 PHE   274      29.921  38.574  26.935  1.00  0.00           H
ATOM   4020  CZ  PHE   274      28.296  38.743  28.494  1.00  0.00           C
ATOM   4021  HZ  PHE   274      28.068  39.784  28.319  1.00  0.00           H
ATOM   4022  CE2 PHE   274      27.318  37.993  29.154  1.00  0.00           C
ATOM   4023  HE2 PHE   274      26.502  38.498  29.650  1.00  0.00           H
ATOM   4024  CD2 PHE   274      27.334  36.560  29.094  1.00  0.00           C
ATOM   4025  HD2 PHE   274      26.537  36.036  29.600  1.00  0.00           H
ATOM   4026  C   PHE   274      28.756  32.188  29.162  1.00  0.00           C
ATOM   4027  O   PHE   274      27.657  31.751  28.779  1.00  0.00           O
ATOM   4028  N   THR   275      29.617  31.501  29.885  1.00  0.00           N
ATOM   4029  H   THR   275      30.155  32.076  30.517  1.00  0.00           H
ATOM   4030  CA  THR   275      29.990  30.074  29.975  1.00  0.00           C
ATOM   4031  HA  THR   275      30.591  29.760  29.122  1.00  0.00           H
ATOM   4032  CB  THR   275      30.700  29.858  31.307  1.00  0.00           C
ATOM   4033  HB  THR   275      30.010  29.976  32.143  1.00  0.00           H
ATOM   4034  CG2 THR   275      31.220  28.363  31.403  1.00  0.00           C
ATOM   4035 HG21 THR   275      32.183  28.245  31.899  1.00  0.00           H
ATOM   4036 HG22 THR   275      30.420  27.765  31.838  1.00  0.00           H
ATOM   4037 HG23 THR   275      31.338  27.983  30.388  1.00  0.00           H
ATOM   4038  OG1 THR   275      31.805  30.698  31.370  1.00  0.00           O
ATOM   4039  HG1 THR   275      32.231  30.712  30.510  1.00  0.00           H
ATOM   4040  C   THR   275      28.708  29.214  29.939  1.00  0.00           C
ATOM   4041  O   THR   275      28.560  28.312  29.114  1.00  0.00           O
ATOM   4042  N   ARG   276      27.721  29.445  30.855  1.00  0.00           N
ATOM   4043  H   ARG   276      27.681  30.346  31.310  1.00  0.00           H
ATOM   4044  CA  ARG   276      26.678  28.534  31.333  1.00  0.00           C
ATOM   4045  HA  ARG   276      26.869  27.491  31.081  1.00  0.00           H
ATOM   4046  CB  ARG   276      26.657  28.518  32.870  1.00  0.00           C
ATOM   4047  HB2 ARG   276      26.700  29.560  33.185  1.00  0.00           H
ATOM   4048  HB3 ARG   276      25.730  28.061  33.216  1.00  0.00           H
ATOM   4049  CG  ARG   276      27.770  27.850  33.621  1.00  0.00           C
ATOM   4050  HG2 ARG   276      27.892  26.852  33.200  1.00  0.00           H
ATOM   4051  HG3 ARG   276      28.652  28.410  33.310  1.00  0.00           H
ATOM   4052  CD  ARG   276      27.533  27.669  35.058  1.00  0.00           C
ATOM   4053  HD2 ARG   276      27.197  28.607  35.501  1.00  0.00           H
ATOM   4054  HD3 ARG   276      26.792  26.870  35.072  1.00  0.00           H
ATOM   4055  NE  ARG   276      28.791  27.473  35.810  1.00  0.00           N
ATOM   4056  HE  ARG   276      29.063  26.501  35.833  1.00  0.00           H
ATOM   4057  CZ  ARG   276      29.369  28.351  36.564  1.00  0.00           C
ATOM   4058  NH1 ARG   276      30.291  27.999  37.436  1.00  0.00           N
ATOM   4059 HH11 ARG   276      31.018  28.591  37.811  1.00  0.00           H
ATOM   4060 HH12 ARG   276      30.450  27.037  37.700  1.00  0.00           H
ATOM   4061  NH2 ARG   276      29.217  29.679  36.406  1.00  0.00           N
ATOM   4062 HH21 ARG   276      29.733  30.277  37.034  1.00  0.00           H
ATOM   4063 HH22 ARG   276      28.548  29.969  35.706  1.00  0.00           H
ATOM   4064  C   ARG   276      25.301  28.830  30.733  1.00  0.00           C
ATOM   4065  O   ARG   276      24.425  28.027  31.018  1.00  0.00           O
ATOM   4066  N   CYS   277      25.199  29.905  30.006  1.00  0.00           N
ATOM   4067  H   CYS   277      26.028  30.480  30.035  1.00  0.00           H
ATOM   4068  CA  CYS   277      24.190  30.305  28.951  1.00  0.00           C
ATOM   4069  HA  CYS   277      23.227  30.328  29.460  1.00  0.00           H
ATOM   4070  CB  CYS   277      24.504  31.629  28.374  1.00  0.00           C
ATOM   4071  HB2 CYS   277      24.901  32.232  29.190  1.00  0.00           H
ATOM   4072  HB3 CYS   277      25.313  31.619  27.644  1.00  0.00           H
ATOM   4073  SG  CYS   277      23.030  32.522  27.826  1.00  0.00           S
ATOM   4074  HG  CYS   277      23.550  33.725  27.566  1.00  0.00           H
ATOM   4075  C   CYS   277      23.971  29.138  27.978  1.00  0.00           C
ATOM   4076  O   CYS   277      24.922  28.631  27.461  1.00  0.00           O
ATOM   4077  N   HIE   278      22.769  28.895  27.451  1.00  0.00           N
ATOM   4078  H   HIE   278      21.976  29.288  27.939  1.00  0.00           H
ATOM   4079  CA  HIE   278      22.461  27.783  26.560  1.00  0.00           C
ATOM   4080  HA  HIE   278      22.952  26.925  27.021  1.00  0.00           H
ATOM   4081  CB  HIE   278      20.951  27.518  26.460  1.00  0.00           C
ATOM   4082  HB2 HIE   278      20.473  27.597  27.437  1.00  0.00           H
ATOM   4083  HB3 HIE   278      20.605  28.408  25.934  1.00  0.00           H
ATOM   4084  CG  HIE   278      20.629  26.173  26.042  1.00  0.00           C
ATOM   4085  ND1 HIE   278      19.729  25.865  25.017  1.00  0.00           N
ATOM   4086  CE1 HIE   278      19.368  24.604  25.185  1.00  0.00           C
ATOM   4087  HE1 HIE   278      18.709  24.042  24.539  1.00  0.00           H
ATOM   4088  NE2 HIE   278      19.891  24.117  26.347  1.00  0.00           N
ATOM   4089  HE2 HIE   278      19.788  23.192  26.740  1.00  0.00           H
ATOM   4090  CD2 HIE   278      20.577  25.145  26.964  1.00  0.00           C
ATOM   4091  HD2 HIE   278      21.237  25.027  27.811  1.00  0.00           H
ATOM   4092  C   HIE   278      23.049  27.961  25.189  1.00  0.00           C
ATOM   4093  O   HIE   278      23.399  26.947  24.490  1.00  0.00           O
ATOM   4094  N   LYS   279      23.410  29.143  24.763  1.00  0.00           N
ATOM   4095  H   LYS   279      23.037  29.922  25.287  1.00  0.00           H
ATOM   4096  CA  LYS   279      24.529  29.436  23.850  1.00  0.00           C
ATOM   4097  HA  LYS   279      25.078  28.550  23.529  1.00  0.00           H
ATOM   4098  CB  LYS   279      24.028  30.147  22.607  1.00  0.00           C
ATOM   4099  HB2 LYS   279      23.202  29.513  22.283  1.00  0.00           H
ATOM   4100  HB3 LYS   279      23.580  31.129  22.761  1.00  0.00           H
ATOM   4101  CG  LYS   279      25.132  30.176  21.618  1.00  0.00           C
ATOM   4102  HG2 LYS   279      25.646  31.073  21.962  1.00  0.00           H
ATOM   4103  HG3 LYS   279      25.711  29.260  21.737  1.00  0.00           H
ATOM   4104  CD  LYS   279      24.824  30.194  20.180  1.00  0.00           C
ATOM   4105  HD2 LYS   279      24.255  31.083  19.909  1.00  0.00           H
ATOM   4106  HD3 LYS   279      25.826  30.226  19.753  1.00  0.00           H
ATOM   4107  CE  LYS   279      24.079  28.928  19.626  1.00  0.00           C
ATOM   4108  HE2 LYS   279      24.793  28.107  19.562  1.00  0.00           H
ATOM   4109  HE3 LYS   279      23.427  28.521  20.399  1.00  0.00           H
ATOM   4110  NZ  LYS   279      23.288  29.095  18.405  1.00  0.00           N
ATOM   4111  HZ1 LYS   279      23.815  29.450  17.620  1.00  0.00           H
ATOM   4112  HZ2 LYS   279      22.999  28.200  18.037  1.00  0.00           H
ATOM   4113  HZ3 LYS   279      22.493  29.702  18.543  1.00  0.00           H
ATOM   4114  C   LYS   279      25.477  30.336  24.667  1.00  0.00           C
ATOM   4115  O   LYS   279      25.263  31.539  24.723  1.00  0.00           O
ATOM   4116  N   ARG   280      26.624  29.779  24.989  1.00  0.00           N
ATOM   4117  H   ARG   280      26.670  28.774  24.901  1.00  0.00           H
ATOM   4118  CA  ARG   280      27.869  30.542  25.346  1.00  0.00           C
ATOM   4119  HA  ARG   280      27.648  30.995  26.312  1.00  0.00           H
ATOM   4120  CB  ARG   280      28.992  29.522  25.543  1.00  0.00           C
ATOM   4121  HB2 ARG   280      28.702  28.630  26.098  1.00  0.00           H
ATOM   4122  HB3 ARG   280      29.311  29.168  24.563  1.00  0.00           H
ATOM   4123  CG  ARG   280      30.228  30.384  25.985  1.00  0.00           C
ATOM   4124  HG2 ARG   280      30.504  31.065  25.180  1.00  0.00           H
ATOM   4125  HG3 ARG   280      30.017  30.966  26.882  1.00  0.00           H
ATOM   4126  CD  ARG   280      31.319  29.356  26.288  1.00  0.00           C
ATOM   4127  HD2 ARG   280      31.951  29.864  27.016  1.00  0.00           H
ATOM   4128  HD3 ARG   280      30.999  28.462  26.822  1.00  0.00           H
ATOM   4129  NE  ARG   280      32.134  29.017  25.086  1.00  0.00           N
ATOM   4130  HE  ARG   280      32.483  29.732  24.464  1.00  0.00           H
ATOM   4131  CZ  ARG   280      32.621  27.844  24.980  1.00  0.00           C
ATOM   4132  NH1 ARG   280      33.138  27.170  26.029  1.00  0.00           N
ATOM   4133 HH11 ARG   280      33.559  26.263  25.891  1.00  0.00           H
ATOM   4134 HH12 ARG   280      33.354  27.733  26.839  1.00  0.00           H
ATOM   4135  NH2 ARG   280      32.744  27.204  23.809  1.00  0.00           N
ATOM   4136 HH21 ARG   280      32.467  27.583  22.915  1.00  0.00           H
ATOM   4137 HH22 ARG   280      32.920  26.210  23.798  1.00  0.00           H
ATOM   4138  C   ARG   280      28.172  31.611  24.318  1.00  0.00           C
ATOM   4139  O   ARG   280      28.003  31.444  23.120  1.00  0.00           O
ATOM   4140  N   THR   281      28.699  32.685  24.815  1.00  0.00           N
ATOM   4141  H   THR   281      28.728  32.818  25.816  1.00  0.00           H
ATOM   4142  CA  THR   281      29.322  33.745  24.038  1.00  0.00           C
ATOM   4143  HA  THR   281      29.737  33.336  23.116  1.00  0.00           H
ATOM   4144  CB  THR   281      28.351  34.906  23.720  1.00  0.00           C
ATOM   4145  HB  THR   281      29.050  35.737  23.630  1.00  0.00           H
ATOM   4146  CG2 THR   281      27.582  34.628  22.390  1.00  0.00           C
ATOM   4147 HG21 THR   281      27.158  35.542  21.973  1.00  0.00           H
ATOM   4148 HG22 THR   281      28.101  34.133  21.570  1.00  0.00           H
ATOM   4149 HG23 THR   281      26.737  33.982  22.632  1.00  0.00           H
ATOM   4150  OG1 THR   281      27.523  35.113  24.841  1.00  0.00           O
ATOM   4151  HG1 THR   281      27.092  35.962  24.719  1.00  0.00           H
ATOM   4152  C   THR   281      30.514  34.205  24.830  1.00  0.00           C
ATOM   4153  O   THR   281      30.713  33.890  26.017  1.00  0.00           O
ATOM   4154  N   GLY   282      31.397  34.964  24.129  1.00  0.00           N
ATOM   4155  H   GLY   282      31.224  35.104  23.144  1.00  0.00           H
ATOM   4156  CA  GLY   282      32.708  35.449  24.655  1.00  0.00           C
ATOM   4157  HA2 GLY   282      32.688  35.385  25.743  1.00  0.00           H
ATOM   4158  HA3 GLY   282      33.500  34.723  24.469  1.00  0.00           H
ATOM   4159  C   GLY   282      33.092  36.850  24.226  1.00  0.00           C
ATOM   4160  O   GLY   282      32.728  37.288  23.111  1.00  0.00           O
ATOM   4161  N   PHE   283      33.957  37.503  24.989  1.00  0.00           N
ATOM   4162  H   PHE   283      34.259  36.921  25.758  1.00  0.00           H
ATOM   4163  CA  PHE   283      34.632  38.798  24.681  1.00  0.00           C
ATOM   4164  HA  PHE   283      34.824  38.828  23.608  1.00  0.00           H
ATOM   4165  CB  PHE   283      33.683  39.992  24.921  1.00  0.00           C
ATOM   4166  HB2 PHE   283      32.788  39.848  24.317  1.00  0.00           H
ATOM   4167  HB3 PHE   283      33.511  40.147  25.987  1.00  0.00           H
ATOM   4168  CG  PHE   283      34.095  41.372  24.492  1.00  0.00           C
ATOM   4169  CD1 PHE   283      34.654  41.640  23.227  1.00  0.00           C
ATOM   4170  HD1 PHE   283      34.574  40.906  22.438  1.00  0.00           H
ATOM   4171  CE1 PHE   283      35.340  42.805  22.991  1.00  0.00           C
ATOM   4172  HE1 PHE   283      35.636  43.165  22.016  1.00  0.00           H
ATOM   4173  CZ  PHE   283      35.397  43.823  23.960  1.00  0.00           C
ATOM   4174  HZ  PHE   283      35.930  44.751  23.817  1.00  0.00           H
ATOM   4175  CE2 PHE   283      34.914  43.611  25.262  1.00  0.00           C
ATOM   4176  HE2 PHE   283      35.026  44.387  26.004  1.00  0.00           H
ATOM   4177  CD2 PHE   283      34.163  42.405  25.491  1.00  0.00           C
ATOM   4178  HD2 PHE   283      33.835  42.322  26.517  1.00  0.00           H
ATOM   4179  C   PHE   283      35.928  38.984  25.394  1.00  0.00           C
ATOM   4180  O   PHE   283      36.204  38.403  26.478  1.00  0.00           O
ATOM   4181  N   SER   284      36.710  40.042  25.059  1.00  0.00           N
ATOM   4182  H   SER   284      36.553  40.394  24.126  1.00  0.00           H
ATOM   4183  CA  SER   284      37.846  40.420  25.834  1.00  0.00           C
ATOM   4184  HA  SER   284      37.664  40.283  26.900  1.00  0.00           H
ATOM   4185  CB  SER   284      39.164  39.742  25.331  1.00  0.00           C
ATOM   4186  HB2 SER   284      38.975  38.671  25.394  1.00  0.00           H
ATOM   4187  HB3 SER   284      39.441  39.942  24.295  1.00  0.00           H
ATOM   4188  OG  SER   284      40.212  40.074  26.252  1.00  0.00           O
ATOM   4189  HG  SER   284      40.478  39.237  26.639  1.00  0.00           H
ATOM   4190  C   SER   284      38.005  41.903  25.686  1.00  0.00           C
ATOM   4191  O   SER   284      38.101  42.435  24.631  1.00  0.00           O
ATOM   4192  N   THR   285      38.542  42.580  26.718  1.00  0.00           N
ATOM   4193  H   THR   285      38.441  42.200  27.649  1.00  0.00           H
ATOM   4194  CA  THR   285      39.018  43.969  26.635  1.00  0.00           C
ATOM   4195  HA  THR   285      38.514  44.415  25.777  1.00  0.00           H
ATOM   4196  CB  THR   285      38.634  44.702  27.904  1.00  0.00           C
ATOM   4197  HB  THR   285      38.961  45.740  27.855  1.00  0.00           H
ATOM   4198  CG2 THR   285      37.124  44.803  28.283  1.00  0.00           C
ATOM   4199 HG21 THR   285      36.939  45.798  28.689  1.00  0.00           H
ATOM   4200 HG22 THR   285      36.411  44.828  27.459  1.00  0.00           H
ATOM   4201 HG23 THR   285      36.892  44.032  29.018  1.00  0.00           H
ATOM   4202  OG1 THR   285      39.104  44.246  29.133  1.00  0.00           O
ATOM   4203  HG1 THR   285      38.390  43.748  29.536  1.00  0.00           H
ATOM   4204  C   THR   285      40.514  44.018  26.219  1.00  0.00           C
ATOM   4205  O   THR   285      41.326  44.858  26.614  1.00  0.00           O
ATOM   4206  N   SER   286      40.981  43.073  25.371  1.00  0.00           N
ATOM   4207  H   SER   286      40.572  42.150  25.345  1.00  0.00           H
ATOM   4208  CA  SER   286      42.316  43.073  24.838  1.00  0.00           C
ATOM   4209  HA  SER   286      43.096  43.029  25.598  1.00  0.00           H
ATOM   4210  CB  SER   286      42.388  41.889  23.914  1.00  0.00           C
ATOM   4211  HB2 SER   286      42.009  41.039  24.482  1.00  0.00           H
ATOM   4212  HB3 SER   286      41.746  41.919  23.034  1.00  0.00           H
ATOM   4213  OG  SER   286      43.693  41.581  23.537  1.00  0.00           O
ATOM   4214  HG  SER   286      43.736  40.690  23.184  1.00  0.00           H
ATOM   4215  C   SER   286      42.679  44.301  24.037  1.00  0.00           C
ATOM   4216  O   SER   286      41.742  44.888  23.445  1.00  0.00           O
ATOM   4217  N   PRO   287      43.960  44.640  23.916  1.00  0.00           N
ATOM   4218  CD  PRO   287      45.054  44.271  24.730  1.00  0.00           C
ATOM   4219  HD2 PRO   287      44.974  43.266  25.144  1.00  0.00           H
ATOM   4220  HD3 PRO   287      45.122  44.913  25.608  1.00  0.00           H
ATOM   4221  CG  PRO   287      46.271  44.531  23.893  1.00  0.00           C
ATOM   4222  HG2 PRO   287      46.390  43.700  23.199  1.00  0.00           H
ATOM   4223  HG3 PRO   287      47.204  44.629  24.449  1.00  0.00           H
ATOM   4224  CB  PRO   287      45.954  45.813  23.129  1.00  0.00           C
ATOM   4225  HB2 PRO   287      46.542  45.732  22.215  1.00  0.00           H
ATOM   4226  HB3 PRO   287      46.111  46.615  23.851  1.00  0.00           H
ATOM   4227  CA  PRO   287      44.433  45.580  22.892  1.00  0.00           C
ATOM   4228  HA  PRO   287      43.919  46.540  22.931  1.00  0.00           H
ATOM   4229  C   PRO   287      44.167  45.124  21.413  1.00  0.00           C
ATOM   4230  O   PRO   287      43.964  45.970  20.525  1.00  0.00           O
ATOM   4231  N   GLU   288      44.135  43.799  21.169  1.00  0.00           N
ATOM   4232  H   GLU   288      44.144  43.247  22.014  1.00  0.00           H
ATOM   4233  CA  GLU   288      43.656  43.252  19.858  1.00  0.00           C
ATOM   4234  HA  GLU   288      44.103  43.860  19.071  1.00  0.00           H
ATOM   4235  CB  GLU   288      44.239  41.836  19.646  1.00  0.00           C
ATOM   4236  HB2 GLU   288      44.513  41.402  20.608  1.00  0.00           H
ATOM   4237  HB3 GLU   288      43.541  41.219  19.079  1.00  0.00           H
ATOM   4238  CG  GLU   288      45.610  41.801  18.941  1.00  0.00           C
ATOM   4239  HG2 GLU   288      45.513  42.263  17.959  1.00  0.00           H
ATOM   4240  HG3 GLU   288      46.265  42.371  19.600  1.00  0.00           H
ATOM   4241  CD  GLU   288      46.140  40.398  18.743  1.00  0.00           C
ATOM   4242  OE1 GLU   288      45.868  39.585  19.707  1.00  0.00           O
ATOM   4243  OE2 GLU   288      46.442  40.035  17.599  1.00  0.00           O
ATOM   4244  C   GLU   288      42.094  43.355  19.607  1.00  0.00           C
ATOM   4245  O   GLU   288      41.747  43.225  18.440  1.00  0.00           O
ATOM   4246  N   SER   289      41.275  43.767  20.584  1.00  0.00           N
ATOM   4247  H   SER   289      41.705  44.108  21.432  1.00  0.00           H
ATOM   4248  CA  SER   289      39.866  44.022  20.403  1.00  0.00           C
ATOM   4249  HA  SER   289      39.536  43.406  19.566  1.00  0.00           H
ATOM   4250  CB  SER   289      39.219  43.770  21.781  1.00  0.00           C
ATOM   4251  HB2 SER   289      39.497  44.562  22.477  1.00  0.00           H
ATOM   4252  HB3 SER   289      38.162  43.742  21.516  1.00  0.00           H
ATOM   4253  OG  SER   289      39.479  42.471  22.344  1.00  0.00           O
ATOM   4254  HG  SER   289      38.874  42.415  23.088  1.00  0.00           H
ATOM   4255  C   SER   289      39.558  45.447  20.015  1.00  0.00           C
ATOM   4256  O   SER   289      40.285  46.375  20.396  1.00  0.00           O
ATOM   4257  N   PRO   290      38.407  45.715  19.381  1.00  0.00           N
ATOM   4258  CD  PRO   290      37.646  44.684  18.606  1.00  0.00           C
ATOM   4259  HD2 PRO   290      37.162  44.090  19.381  1.00  0.00           H
ATOM   4260  HD3 PRO   290      38.376  44.158  17.990  1.00  0.00           H
ATOM   4261  CG  PRO   290      36.572  45.398  17.857  1.00  0.00           C
ATOM   4262  HG2 PRO   290      35.590  44.926  17.873  1.00  0.00           H
ATOM   4263  HG3 PRO   290      36.958  45.580  16.853  1.00  0.00           H
ATOM   4264  CB  PRO   290      36.517  46.778  18.526  1.00  0.00           C
ATOM   4265  HB2 PRO   290      35.743  46.673  19.287  1.00  0.00           H
ATOM   4266  HB3 PRO   290      36.248  47.623  17.892  1.00  0.00           H
ATOM   4267  CA  PRO   290      37.845  47.042  19.055  1.00  0.00           C
ATOM   4268  HA  PRO   290      38.304  47.674  18.295  1.00  0.00           H
ATOM   4269  C   PRO   290      37.670  47.907  20.337  1.00  0.00           C
ATOM   4270  O   PRO   290      37.694  47.337  21.455  1.00  0.00           O
ATOM   4271  N   TYR   291      37.564  49.216  20.208  1.00  0.00           N
ATOM   4272  H   TYR   291      37.799  49.548  19.284  1.00  0.00           H
ATOM   4273  CA  TYR   291      37.525  50.119  21.375  1.00  0.00           C
ATOM   4274  HA  TYR   291      38.511  50.093  21.839  1.00  0.00           H
ATOM   4275  CB  TYR   291      37.373  51.553  20.844  1.00  0.00           C
ATOM   4276  HB2 TYR   291      38.159  51.725  20.109  1.00  0.00           H
ATOM   4277  HB3 TYR   291      36.406  51.663  20.354  1.00  0.00           H
ATOM   4278  CG  TYR   291      37.324  52.625  21.942  1.00  0.00           C
ATOM   4279  CD1 TYR   291      38.532  53.220  22.423  1.00  0.00           C
ATOM   4280  HD1 TYR   291      39.421  52.888  21.907  1.00  0.00           H
ATOM   4281  CE1 TYR   291      38.478  54.213  23.392  1.00  0.00           C
ATOM   4282  HE1 TYR   291      39.403  54.697  23.666  1.00  0.00           H
ATOM   4283  CZ  TYR   291      37.294  54.643  24.025  1.00  0.00           C
ATOM   4284  OH  TYR   291      37.334  55.654  25.011  1.00  0.00           O
ATOM   4285  HH  TYR   291      36.401  55.797  25.190  1.00  0.00           H
ATOM   4286  CE2 TYR   291      36.088  53.932  23.682  1.00  0.00           C
ATOM   4287  HE2 TYR   291      35.125  54.286  24.020  1.00  0.00           H
ATOM   4288  CD2 TYR   291      36.130  52.919  22.658  1.00  0.00           C
ATOM   4289  HD2 TYR   291      35.183  52.435  22.468  1.00  0.00           H
ATOM   4290  C   TYR   291      36.396  49.790  22.326  1.00  0.00           C
ATOM   4291  O   TYR   291      35.279  49.705  21.808  1.00  0.00           O
ATOM   4292  N   THR   292      36.740  49.618  23.588  1.00  0.00           N
ATOM   4293  H   THR   292      37.719  49.767  23.786  1.00  0.00           H
ATOM   4294  CA  THR   292      35.860  49.689  24.737  1.00  0.00           C
ATOM   4295  HA  THR   292      34.906  49.933  24.271  1.00  0.00           H
ATOM   4296  CB  THR   292      35.553  48.297  25.312  1.00  0.00           C
ATOM   4297  HB  THR   292      34.878  47.765  24.642  1.00  0.00           H
ATOM   4298  CG2 THR   292      36.817  47.380  25.470  1.00  0.00           C
ATOM   4299 HG21 THR   292      37.367  47.321  24.530  1.00  0.00           H
ATOM   4300 HG22 THR   292      37.404  47.890  26.234  1.00  0.00           H
ATOM   4301 HG23 THR   292      36.353  46.396  25.545  1.00  0.00           H
ATOM   4302  OG1 THR   292      34.898  48.444  26.561  1.00  0.00           O
ATOM   4303  HG1 THR   292      34.059  48.860  26.354  1.00  0.00           H
ATOM   4304  C   THR   292      36.223  50.788  25.688  1.00  0.00           C
ATOM   4305  O   THR   292      37.385  51.202  25.888  1.00  0.00           O
ATOM   4306  N   HID   293      35.277  51.405  26.309  1.00  0.00           N
ATOM   4307  H   HID   293      34.323  51.139  26.113  1.00  0.00           H
ATOM   4308  CA  HID   293      35.542  52.375  27.338  1.00  0.00           C
ATOM   4309  HA  HID   293      36.193  53.158  26.950  1.00  0.00           H
ATOM   4310  CB  HID   293      34.294  53.223  27.703  1.00  0.00           C
ATOM   4311  HB2 HID   293      34.679  54.221  27.913  1.00  0.00           H
ATOM   4312  HB3 HID   293      33.750  53.481  26.794  1.00  0.00           H
ATOM   4313  CG  HID   293      33.318  52.577  28.687  1.00  0.00           C
ATOM   4314  ND1 HID   293      33.132  51.206  28.700  1.00  0.00           N
ATOM   4315  HD1 HID   293      33.031  50.628  27.878  1.00  0.00           H
ATOM   4316  CE1 HID   293      32.600  50.883  29.892  1.00  0.00           C
ATOM   4317  HE1 HID   293      32.177  49.911  30.102  1.00  0.00           H
ATOM   4318  NE2 HID   293      32.604  51.966  30.696  1.00  0.00           N
ATOM   4319  CD2 HID   293      33.201  53.073  29.952  1.00  0.00           C
ATOM   4320  HD2 HID   293      33.303  54.095  30.285  1.00  0.00           H
ATOM   4321  C   HID   293      36.310  51.832  28.604  1.00  0.00           C
ATOM   4322  O   HID   293      37.078  52.529  29.209  1.00  0.00           O
ATOM   4323  N   TRP   294      36.230  50.519  28.827  1.00  0.00           N
ATOM   4324  H   TRP   294      35.524  49.926  28.415  1.00  0.00           H
ATOM   4325  CA  TRP   294      37.107  49.829  29.688  1.00  0.00           C
ATOM   4326  HA  TRP   294      37.111  50.477  30.565  1.00  0.00           H
ATOM   4327  CB  TRP   294      36.564  48.442  30.018  1.00  0.00           C
ATOM   4328  HB2 TRP   294      36.329  47.927  29.086  1.00  0.00           H
ATOM   4329  HB3 TRP   294      37.314  47.921  30.613  1.00  0.00           H
ATOM   4330  CG  TRP   294      35.331  48.461  30.791  1.00  0.00           C
ATOM   4331  CD1 TRP   294      35.068  49.180  31.922  1.00  0.00           C
ATOM   4332  HD1 TRP   294      35.685  49.971  32.320  1.00  0.00           H
ATOM   4333  NE1 TRP   294      33.876  48.780  32.431  1.00  0.00           N
ATOM   4334  HE1 TRP   294      33.297  49.354  33.026  1.00  0.00           H
ATOM   4335  CE2 TRP   294      33.316  47.749  31.723  1.00  0.00           C
ATOM   4336  CZ2 TRP   294      32.045  47.133  31.875  1.00  0.00           C
ATOM   4337  HZ2 TRP   294      31.512  47.318  32.795  1.00  0.00           H
ATOM   4338  CH2 TRP   294      31.696  46.184  30.952  1.00  0.00           C
ATOM   4339  HH2 TRP   294      30.882  45.520  31.201  1.00  0.00           H
ATOM   4340  CZ3 TRP   294      32.619  45.767  29.991  1.00  0.00           C
ATOM   4341  HZ3 TRP   294      32.352  44.926  29.368  1.00  0.00           H
ATOM   4342  CE3 TRP   294      33.732  46.590  29.647  1.00  0.00           C
ATOM   4343  HE3 TRP   294      34.375  46.418  28.796  1.00  0.00           H
ATOM   4344  CD2 TRP   294      34.108  47.596  30.560  1.00  0.00           C
ATOM   4345  C   TRP   294      38.663  49.744  29.272  1.00  0.00           C
ATOM   4346  O   TRP   294      39.491  49.654  30.194  1.00  0.00           O
ATOM   4347  N   LYS   295      39.030  49.779  28.003  1.00  0.00           N
ATOM   4348  H   LYS   295      38.321  49.809  27.284  1.00  0.00           H
ATOM   4349  CA  LYS   295      40.412  49.774  27.550  1.00  0.00           C
ATOM   4350  HA  LYS   295      40.266  49.290  26.585  1.00  0.00           H
ATOM   4351  CB  LYS   295      40.762  51.271  27.223  1.00  0.00           C
ATOM   4352  HB2 LYS   295      41.651  51.371  26.599  1.00  0.00           H
ATOM   4353  HB3 LYS   295      39.972  51.635  26.566  1.00  0.00           H
ATOM   4354  CG  LYS   295      40.833  52.167  28.451  1.00  0.00           C
ATOM   4355  HG2 LYS   295      39.874  52.166  28.970  1.00  0.00           H
ATOM   4356  HG3 LYS   295      41.641  51.919  29.138  1.00  0.00           H
ATOM   4357  CD  LYS   295      40.928  53.654  28.108  1.00  0.00           C
ATOM   4358  HD2 LYS   295      41.972  53.870  27.877  1.00  0.00           H
ATOM   4359  HD3 LYS   295      40.333  53.819  27.210  1.00  0.00           H
ATOM   4360  CE  LYS   295      40.523  54.485  29.299  1.00  0.00           C
ATOM   4361  HE2 LYS   295      39.556  54.069  29.580  1.00  0.00           H
ATOM   4362  HE3 LYS   295      41.270  54.347  30.081  1.00  0.00           H
ATOM   4363  NZ  LYS   295      40.422  55.972  28.951  1.00  0.00           N
ATOM   4364  HZ1 LYS   295      39.770  56.028  28.182  1.00  0.00           H
ATOM   4365  HZ2 LYS   295      40.010  56.512  29.699  1.00  0.00           H
ATOM   4366  HZ3 LYS   295      41.290  56.438  28.729  1.00  0.00           H
ATOM   4367  C   LYS   295      41.480  48.945  28.318  1.00  0.00           C
ATOM   4368  O   LYS   295      41.349  47.729  28.461  1.00  0.00           O
ATOM   4369  N   GLN   296      42.555  49.545  28.787  1.00  0.00           N
ATOM   4370  H   GLN   296      42.737  50.502  28.517  1.00  0.00           H
ATOM   4371  CA  GLN   296      43.671  48.832  29.370  1.00  0.00           C
ATOM   4372  HA  GLN   296      43.343  47.957  29.932  1.00  0.00           H
ATOM   4373  CB  GLN   296      44.573  48.501  28.114  1.00  0.00           C
ATOM   4374  HB2 GLN   296      44.601  49.379  27.469  1.00  0.00           H
ATOM   4375  HB3 GLN   296      45.589  48.278  28.441  1.00  0.00           H
ATOM   4376  CG  GLN   296      44.259  47.358  27.083  1.00  0.00           C
ATOM   4377  HG2 GLN   296      45.172  46.802  26.871  1.00  0.00           H
ATOM   4378  HG3 GLN   296      43.588  46.635  27.547  1.00  0.00           H
ATOM   4379  CD  GLN   296      43.667  47.808  25.751  1.00  0.00           C
ATOM   4380  OE1 GLN   296      44.341  48.415  24.905  1.00  0.00           O
ATOM   4381  NE2 GLN   296      42.371  47.655  25.662  1.00  0.00           N
ATOM   4382 HE21 GLN   296      41.873  47.668  24.784  1.00  0.00           H
ATOM   4383 HE22 GLN   296      41.871  47.094  26.336  1.00  0.00           H
ATOM   4384  C   GLN   296      44.516  49.575  30.443  1.00  0.00           C
ATOM   4385  O   GLN   296      45.093  50.638  30.155  1.00  0.00           O
ATOM   4386  N   THR   297      44.523  49.062  31.744  1.00  0.00           N
ATOM   4387  H   THR   297      44.149  48.140  31.917  1.00  0.00           H
ATOM   4388  CA  THR   297      44.993  49.843  32.821  1.00  0.00           C
ATOM   4389  HA  THR   297      44.757  50.903  32.734  1.00  0.00           H
ATOM   4390  CB  THR   297      44.321  49.482  34.120  1.00  0.00           C
ATOM   4391  HB  THR   297      44.719  48.554  34.531  1.00  0.00           H
ATOM   4392  CG2 THR   297      44.758  50.384  35.322  1.00  0.00           C
ATOM   4393 HG21 THR   297      45.806  50.254  35.591  1.00  0.00           H
ATOM   4394 HG22 THR   297      44.673  51.416  34.982  1.00  0.00           H
ATOM   4395 HG23 THR   297      44.188  50.161  36.224  1.00  0.00           H
ATOM   4396  OG1 THR   297      42.967  49.593  33.959  1.00  0.00           O
ATOM   4397  HG1 THR   297      42.714  49.013  33.237  1.00  0.00           H
ATOM   4398  C   THR   297      46.513  49.809  33.051  1.00  0.00           C
ATOM   4399  O   THR   297      47.023  48.749  33.453  1.00  0.00           O
ATOM   4400  N   VAL   298      47.230  50.938  32.850  1.00  0.00           N
ATOM   4401  H   VAL   298      46.752  51.825  32.915  1.00  0.00           H
ATOM   4402  CA  VAL   298      48.681  50.864  32.818  1.00  0.00           C
ATOM   4403  HA  VAL   298      48.976  49.847  32.561  1.00  0.00           H
ATOM   4404  CB  VAL   298      49.138  51.896  31.686  1.00  0.00           C
ATOM   4405  HB  VAL   298      48.980  52.879  32.131  1.00  0.00           H
ATOM   4406  CG1 VAL   298      50.604  51.675  31.263  1.00  0.00           C
ATOM   4407 HG11 VAL   298      51.047  52.325  30.508  1.00  0.00           H
ATOM   4408 HG12 VAL   298      51.191  51.775  32.177  1.00  0.00           H
ATOM   4409 HG13 VAL   298      50.680  50.686  30.813  1.00  0.00           H
ATOM   4410  CG2 VAL   298      48.300  51.773  30.386  1.00  0.00           C
ATOM   4411 HG21 VAL   298      48.367  50.774  29.956  1.00  0.00           H
ATOM   4412 HG22 VAL   298      47.287  52.058  30.671  1.00  0.00           H
ATOM   4413 HG23 VAL   298      48.658  52.610  29.787  1.00  0.00           H
ATOM   4414  C   VAL   298      49.421  51.227  34.125  1.00  0.00           C
ATOM   4415  O   VAL   298      49.079  52.307  34.722  1.00  0.00           O
ATOM   4416  N   PHE   299      50.289  50.347  34.549  1.00  0.00           N
ATOM   4417  H   PHE   299      50.105  49.448  34.128  1.00  0.00           H
ATOM   4418  CA  PHE   299      51.154  50.549  35.729  1.00  0.00           C
ATOM   4419  HA  PHE   299      50.778  51.472  36.171  1.00  0.00           H
ATOM   4420  CB  PHE   299      50.990  49.395  36.683  1.00  0.00           C
ATOM   4421  HB2 PHE   299      51.581  48.536  36.366  1.00  0.00           H
ATOM   4422  HB3 PHE   299      51.440  49.695  37.630  1.00  0.00           H
ATOM   4423  CG  PHE   299      49.525  49.053  37.016  1.00  0.00           C
ATOM   4424  CD1 PHE   299      48.865  47.940  36.449  1.00  0.00           C
ATOM   4425  HD1 PHE   299      49.411  47.196  35.888  1.00  0.00           H
ATOM   4426  CE1 PHE   299      47.574  47.581  36.840  1.00  0.00           C
ATOM   4427  HE1 PHE   299      47.202  46.631  36.486  1.00  0.00           H
ATOM   4428  CZ  PHE   299      46.898  48.303  37.840  1.00  0.00           C
ATOM   4429  HZ  PHE   299      45.852  48.131  38.048  1.00  0.00           H
ATOM   4430  CE2 PHE   299      47.475  49.520  38.291  1.00  0.00           C
ATOM   4431  HE2 PHE   299      47.021  50.146  39.045  1.00  0.00           H
ATOM   4432  CD2 PHE   299      48.727  49.901  37.784  1.00  0.00           C
ATOM   4433  HD2 PHE   299      49.096  50.815  38.224  1.00  0.00           H
ATOM   4434  C   PHE   299      52.561  50.712  35.233  1.00  0.00           C
ATOM   4435  O   PHE   299      53.335  49.726  34.933  1.00  0.00           O
ATOM   4436  N   TYR   300      53.122  51.975  35.279  1.00  0.00           N
ATOM   4437  H   TYR   300      52.487  52.760  35.310  1.00  0.00           H
ATOM   4438  CA  TYR   300      54.545  52.218  34.873  1.00  0.00           C
ATOM   4439  HA  TYR   300      54.750  51.606  33.994  1.00  0.00           H
ATOM   4440  CB  TYR   300      54.767  53.612  34.374  1.00  0.00           C
ATOM   4441  HB2 TYR   300      54.668  54.288  35.224  1.00  0.00           H
ATOM   4442  HB3 TYR   300      55.812  53.802  34.128  1.00  0.00           H
ATOM   4443  CG  TYR   300      53.990  54.045  33.137  1.00  0.00           C
ATOM   4444  CD1 TYR   300      52.659  54.573  33.290  1.00  0.00           C
ATOM   4445  HD1 TYR   300      52.177  54.304  34.218  1.00  0.00           H
ATOM   4446  CE1 TYR   300      51.967  55.166  32.175  1.00  0.00           C
ATOM   4447  HE1 TYR   300      51.042  55.718  32.255  1.00  0.00           H
ATOM   4448  CZ  TYR   300      52.758  55.451  31.036  1.00  0.00           C
ATOM   4449  OH  TYR   300      52.327  56.266  30.047  1.00  0.00           O
ATOM   4450  HH  TYR   300      52.534  55.762  29.257  1.00  0.00           H
ATOM   4451  CE2 TYR   300      54.121  55.085  30.970  1.00  0.00           C
ATOM   4452  HE2 TYR   300      54.596  55.186  30.005  1.00  0.00           H
ATOM   4453  CD2 TYR   300      54.628  54.210  31.897  1.00  0.00           C
ATOM   4454  HD2 TYR   300      55.547  53.684  31.684  1.00  0.00           H
ATOM   4455  C   TYR   300      55.694  51.704  35.876  1.00  0.00           C
ATOM   4456  O   TYR   300      55.479  51.620  37.082  1.00  0.00           O
ATOM   4457  N   MET   301      56.834  51.232  35.378  1.00  0.00           N
ATOM   4458  H   MET   301      56.837  50.853  34.442  1.00  0.00           H
ATOM   4459  CA  MET   301      57.896  50.777  36.322  1.00  0.00           C
ATOM   4460  HA  MET   301      57.319  50.161  37.011  1.00  0.00           H
ATOM   4461  CB  MET   301      58.926  49.968  35.554  1.00  0.00           C
ATOM   4462  HB2 MET   301      59.224  50.498  34.649  1.00  0.00           H
ATOM   4463  HB3 MET   301      59.666  49.774  36.330  1.00  0.00           H
ATOM   4464  CG  MET   301      58.335  48.673  35.029  1.00  0.00           C
ATOM   4465  HG2 MET   301      57.844  48.956  34.098  1.00  0.00           H
ATOM   4466  HG3 MET   301      59.161  47.983  34.855  1.00  0.00           H
ATOM   4467  SD  MET   301      57.239  47.708  36.062  1.00  0.00           S
ATOM   4468  CE  MET   301      55.624  47.751  35.276  1.00  0.00           C
ATOM   4469  HE1 MET   301      55.625  48.346  34.362  1.00  0.00           H
ATOM   4470  HE2 MET   301      55.296  46.738  35.041  1.00  0.00           H
ATOM   4471  HE3 MET   301      54.891  48.199  35.946  1.00  0.00           H
ATOM   4472  C   MET   301      58.449  51.895  37.275  1.00  0.00           C
ATOM   4473  O   MET   301      58.369  53.120  37.068  1.00  0.00           O
ATOM   4474  N   GLU   302      58.980  51.485  38.370  1.00  0.00           N
ATOM   4475  H   GLU   302      58.770  50.551  38.692  1.00  0.00           H
ATOM   4476  CA  GLU   302      59.826  52.377  39.113  1.00  0.00           C
ATOM   4477  HA  GLU   302      59.451  53.399  39.162  1.00  0.00           H
ATOM   4478  CB  GLU   302      59.909  51.909  40.628  1.00  0.00           C
ATOM   4479  HB2 GLU   302      60.090  50.835  40.652  1.00  0.00           H
ATOM   4480  HB3 GLU   302      60.704  52.423  41.168  1.00  0.00           H
ATOM   4481  CG  GLU   302      58.604  52.231  41.404  1.00  0.00           C
ATOM   4482  HG2 GLU   302      57.726  52.011  40.796  1.00  0.00           H
ATOM   4483  HG3 GLU   302      58.586  51.536  42.244  1.00  0.00           H
ATOM   4484  CD  GLU   302      58.612  53.664  41.811  1.00  0.00           C
ATOM   4485  OE1 GLU   302      57.929  54.458  41.161  1.00  0.00           O
ATOM   4486  OE2 GLU   302      59.222  54.037  42.837  1.00  0.00           O
ATOM   4487  C   GLU   302      61.204  52.433  38.614  1.00  0.00           C
ATOM   4488  O   GLU   302      61.870  53.487  38.760  1.00  0.00           O
ATOM   4489  N   ASP   303      61.611  51.417  37.876  1.00  0.00           N
ATOM   4490  H   ASP   303      61.003  50.634  37.684  1.00  0.00           H
ATOM   4491  CA  ASP   303      62.670  51.631  36.868  1.00  0.00           C
ATOM   4492  HA  ASP   303      62.629  52.653  36.491  1.00  0.00           H
ATOM   4493  CB  ASP   303      63.999  51.474  37.655  1.00  0.00           C
ATOM   4494  HB2 ASP   303      63.920  51.833  38.681  1.00  0.00           H
ATOM   4495  HB3 ASP   303      64.329  50.438  37.715  1.00  0.00           H
ATOM   4496  CG  ASP   303      65.163  52.286  37.031  1.00  0.00           C
ATOM   4497  OD1 ASP   303      65.264  52.346  35.801  1.00  0.00           O
ATOM   4498  OD2 ASP   303      65.987  52.857  37.803  1.00  0.00           O
ATOM   4499  C   ASP   303      62.551  50.614  35.756  1.00  0.00           C
ATOM   4500  O   ASP   303      62.020  49.541  36.002  1.00  0.00           O
ATOM   4501  N   TYR   304      63.167  50.924  34.641  1.00  0.00           N
ATOM   4502  H   TYR   304      63.901  51.618  34.670  1.00  0.00           H
ATOM   4503  CA  TYR   304      62.728  50.442  33.342  1.00  0.00           C
ATOM   4504  HA  TYR   304      61.730  50.034  33.505  1.00  0.00           H
ATOM   4505  CB  TYR   304      62.703  51.588  32.300  1.00  0.00           C
ATOM   4506  HB2 TYR   304      63.592  52.180  32.519  1.00  0.00           H
ATOM   4507  HB3 TYR   304      62.870  51.080  31.350  1.00  0.00           H
ATOM   4508  CG  TYR   304      61.493  52.421  32.281  1.00  0.00           C
ATOM   4509  CD1 TYR   304      60.521  52.588  33.356  1.00  0.00           C
ATOM   4510  HD1 TYR   304      60.740  52.115  34.302  1.00  0.00           H
ATOM   4511  CE1 TYR   304      59.400  53.448  33.157  1.00  0.00           C
ATOM   4512  HE1 TYR   304      58.558  53.369  33.828  1.00  0.00           H
ATOM   4513  CZ  TYR   304      59.260  54.127  31.950  1.00  0.00           C
ATOM   4514  OH  TYR   304      58.199  54.999  31.789  1.00  0.00           O
ATOM   4515  HH  TYR   304      58.097  55.430  30.937  1.00  0.00           H
ATOM   4516  CE2 TYR   304      60.196  53.968  30.912  1.00  0.00           C
ATOM   4517  HE2 TYR   304      60.116  54.479  29.964  1.00  0.00           H
ATOM   4518  CD2 TYR   304      61.329  53.233  31.109  1.00  0.00           C
ATOM   4519  HD2 TYR   304      62.088  53.232  30.341  1.00  0.00           H
ATOM   4520  C   TYR   304      63.576  49.354  32.836  1.00  0.00           C
ATOM   4521  O   TYR   304      64.788  49.485  32.882  1.00  0.00           O
ATOM   4522  N   LEU   305      62.983  48.283  32.318  1.00  0.00           N
ATOM   4523  H   LEU   305      62.069  48.455  31.923  1.00  0.00           H
ATOM   4524  CA  LEU   305      63.604  46.934  32.390  1.00  0.00           C
ATOM   4525  HA  LEU   305      64.515  47.004  32.984  1.00  0.00           H
ATOM   4526  CB  LEU   305      62.732  45.860  33.003  1.00  0.00           C
ATOM   4527  HB2 LEU   305      61.837  45.666  32.412  1.00  0.00           H
ATOM   4528  HB3 LEU   305      63.269  44.928  33.175  1.00  0.00           H
ATOM   4529  CG  LEU   305      62.341  46.231  34.383  1.00  0.00           C
ATOM   4530  HG  LEU   305      61.957  47.250  34.406  1.00  0.00           H
ATOM   4531  CD1 LEU   305      61.119  45.421  34.840  1.00  0.00           C
ATOM   4532 HD11 LEU   305      60.262  45.770  34.263  1.00  0.00           H
ATOM   4533 HD12 LEU   305      61.322  44.356  34.724  1.00  0.00           H
ATOM   4534 HD13 LEU   305      60.912  45.565  35.900  1.00  0.00           H
ATOM   4535  CD2 LEU   305      63.504  46.037  35.422  1.00  0.00           C
ATOM   4536 HD21 LEU   305      63.394  45.087  35.945  1.00  0.00           H
ATOM   4537 HD22 LEU   305      64.472  46.197  34.947  1.00  0.00           H
ATOM   4538 HD23 LEU   305      63.617  46.914  36.060  1.00  0.00           H
ATOM   4539  C   LEU   305      64.058  46.546  31.009  1.00  0.00           C
ATOM   4540  O   LEU   305      63.148  46.490  30.177  1.00  0.00           O
ATOM   4541  N   THR   306      65.343  46.379  30.724  1.00  0.00           N
ATOM   4542  H   THR   306      65.870  47.060  31.252  1.00  0.00           H
ATOM   4543  CA  THR   306      65.950  45.902  29.434  1.00  0.00           C
ATOM   4544  HA  THR   306      65.318  46.378  28.685  1.00  0.00           H
ATOM   4545  CB  THR   306      67.383  46.473  29.164  1.00  0.00           C
ATOM   4546  HB  THR   306      67.936  46.345  30.094  1.00  0.00           H
ATOM   4547  CG2 THR   306      68.075  45.768  27.947  1.00  0.00           C
ATOM   4548 HG21 THR   306      67.476  45.794  27.037  1.00  0.00           H
ATOM   4549 HG22 THR   306      69.053  46.233  27.829  1.00  0.00           H
ATOM   4550 HG23 THR   306      68.259  44.703  28.092  1.00  0.00           H
ATOM   4551  OG1 THR   306      67.126  47.747  28.755  1.00  0.00           O
ATOM   4552  HG1 THR   306      67.050  48.235  29.579  1.00  0.00           H
ATOM   4553  C   THR   306      65.825  44.376  29.270  1.00  0.00           C
ATOM   4554  O   THR   306      66.266  43.654  30.216  1.00  0.00           O
ATOM   4555  N   VAL   307      65.290  43.938  28.125  1.00  0.00           N
ATOM   4556  H   VAL   307      64.832  44.658  27.585  1.00  0.00           H
ATOM   4557  CA  VAL   307      64.771  42.573  28.017  1.00  0.00           C
ATOM   4558  HA  VAL   307      65.351  41.964  28.712  1.00  0.00           H
ATOM   4559  CB  VAL   307      63.240  42.458  28.419  1.00  0.00           C
ATOM   4560  HB  VAL   307      63.057  41.437  28.082  1.00  0.00           H
ATOM   4561  CG1 VAL   307      63.062  42.663  29.957  1.00  0.00           C
ATOM   4562 HG11 VAL   307      62.013  42.590  30.243  1.00  0.00           H
ATOM   4563 HG12 VAL   307      63.659  41.883  30.428  1.00  0.00           H
ATOM   4564 HG13 VAL   307      63.383  43.673  30.213  1.00  0.00           H
ATOM   4565  CG2 VAL   307      62.222  43.282  27.585  1.00  0.00           C
ATOM   4566 HG21 VAL   307      61.238  42.814  27.555  1.00  0.00           H
ATOM   4567 HG22 VAL   307      62.240  44.363  27.723  1.00  0.00           H
ATOM   4568 HG23 VAL   307      62.572  43.164  26.560  1.00  0.00           H
ATOM   4569  C   VAL   307      64.977  42.006  26.532  1.00  0.00           C
ATOM   4570  O   VAL   307      64.994  42.757  25.589  1.00  0.00           O
ATOM   4571  N   LYS   308      65.134  40.632  26.489  1.00  0.00           N
ATOM   4572  H   LYS   308      65.190  40.215  27.407  1.00  0.00           H
ATOM   4573  CA  LYS   308      65.468  39.841  25.211  1.00  0.00           C
ATOM   4574  HA  LYS   308      65.716  40.449  24.341  1.00  0.00           H
ATOM   4575  CB  LYS   308      66.811  39.025  25.490  1.00  0.00           C
ATOM   4576  HB2 LYS   308      67.659  39.679  25.693  1.00  0.00           H
ATOM   4577  HB3 LYS   308      66.733  38.467  26.423  1.00  0.00           H
ATOM   4578  CG  LYS   308      67.059  37.983  24.376  1.00  0.00           C
ATOM   4579  HG2 LYS   308      66.376  37.145  24.515  1.00  0.00           H
ATOM   4580  HG3 LYS   308      66.901  38.490  23.424  1.00  0.00           H
ATOM   4581  CD  LYS   308      68.490  37.417  24.398  1.00  0.00           C
ATOM   4582  HD2 LYS   308      68.662  36.907  23.450  1.00  0.00           H
ATOM   4583  HD3 LYS   308      69.246  38.115  24.758  1.00  0.00           H
ATOM   4584  CE  LYS   308      68.555  36.194  25.342  1.00  0.00           C
ATOM   4585  HE2 LYS   308      68.458  36.517  26.378  1.00  0.00           H
ATOM   4586  HE3 LYS   308      67.728  35.521  25.119  1.00  0.00           H
ATOM   4587  NZ  LYS   308      69.816  35.432  25.155  1.00  0.00           N
ATOM   4588  HZ1 LYS   308      70.036  35.344  24.174  1.00  0.00           H
ATOM   4589  HZ2 LYS   308      70.579  35.891  25.631  1.00  0.00           H
ATOM   4590  HZ3 LYS   308      69.745  34.482  25.493  1.00  0.00           H
ATOM   4591  C   LYS   308      64.262  38.979  24.871  1.00  0.00           C
ATOM   4592  O   LYS   308      63.871  38.175  25.701  1.00  0.00           O
ATOM   4593  N   THR   309      63.869  39.004  23.603  1.00  0.00           N
ATOM   4594  H   THR   309      64.352  39.679  23.027  1.00  0.00           H
ATOM   4595  CA  THR   309      62.956  37.988  23.102  1.00  0.00           C
ATOM   4596  HA  THR   309      61.974  38.356  23.402  1.00  0.00           H
ATOM   4597  CB  THR   309      62.975  38.104  21.542  1.00  0.00           C
ATOM   4598  HB  THR   309      63.946  37.813  21.141  1.00  0.00           H
ATOM   4599  CG2 THR   309      61.974  37.282  20.706  1.00  0.00           C
ATOM   4600 HG21 THR   309      62.289  36.238  20.703  1.00  0.00           H
ATOM   4601 HG22 THR   309      60.929  37.385  20.999  1.00  0.00           H
ATOM   4602 HG23 THR   309      62.098  37.551  19.658  1.00  0.00           H
ATOM   4603  OG1 THR   309      62.761  39.405  21.086  1.00  0.00           O
ATOM   4604  HG1 THR   309      62.772  39.435  20.127  1.00  0.00           H
ATOM   4605  C   THR   309      63.229  36.511  23.423  1.00  0.00           C
ATOM   4606  O   THR   309      64.379  36.104  23.183  1.00  0.00           O
ATOM   4607  N   GLY   310      62.263  35.765  23.936  1.00  0.00           N
ATOM   4608  H   GLY   310      61.359  36.217  23.947  1.00  0.00           H
ATOM   4609  CA  GLY   310      62.397  34.354  24.307  1.00  0.00           C
ATOM   4610  HA2 GLY   310      61.697  33.678  23.816  1.00  0.00           H
ATOM   4611  HA3 GLY   310      63.355  33.910  24.036  1.00  0.00           H
ATOM   4612  C   GLY   310      62.175  34.237  25.826  1.00  0.00           C
ATOM   4613  O   GLY   310      61.693  33.213  26.267  1.00  0.00           O
ATOM   4614  N   GLU   311      62.651  35.119  26.643  1.00  0.00           N
ATOM   4615  H   GLU   311      63.062  35.957  26.256  1.00  0.00           H
ATOM   4616  CA  GLU   311      63.043  34.876  28.054  1.00  0.00           C
ATOM   4617  HA  GLU   311      62.968  33.818  28.302  1.00  0.00           H
ATOM   4618  CB  GLU   311      64.465  35.281  28.346  1.00  0.00           C
ATOM   4619  HB2 GLU   311      64.339  36.364  28.363  1.00  0.00           H
ATOM   4620  HB3 GLU   311      64.863  34.889  29.282  1.00  0.00           H
ATOM   4621  CG  GLU   311      65.442  35.027  27.194  1.00  0.00           C
ATOM   4622  HG2 GLU   311      65.053  35.432  26.259  1.00  0.00           H
ATOM   4623  HG3 GLU   311      66.302  35.671  27.377  1.00  0.00           H
ATOM   4624  CD  GLU   311      65.864  33.577  27.045  1.00  0.00           C
ATOM   4625  OE1 GLU   311      65.709  32.751  27.988  1.00  0.00           O
ATOM   4626  OE2 GLU   311      66.359  33.233  25.914  1.00  0.00           O
ATOM   4627  C   GLU   311      61.933  35.553  28.970  1.00  0.00           C
ATOM   4628  O   GLU   311      61.049  36.175  28.526  1.00  0.00           O
ATOM   4629  N   GLU   312      62.028  35.184  30.245  1.00  0.00           N
ATOM   4630  H   GLU   312      62.814  34.640  30.573  1.00  0.00           H
ATOM   4631  CA  GLU   312      61.033  35.305  31.292  1.00  0.00           C
ATOM   4632  HA  GLU   312      60.081  35.386  30.767  1.00  0.00           H
ATOM   4633  CB  GLU   312      61.027  34.155  32.252  1.00  0.00           C
ATOM   4634  HB2 GLU   312      61.963  34.294  32.793  1.00  0.00           H
ATOM   4635  HB3 GLU   312      60.219  34.301  32.969  1.00  0.00           H
ATOM   4636  CG  GLU   312      60.871  32.761  31.491  1.00  0.00           C
ATOM   4637  HG2 GLU   312      60.199  32.184  32.127  1.00  0.00           H
ATOM   4638  HG3 GLU   312      60.402  32.865  30.513  1.00  0.00           H
ATOM   4639  CD  GLU   312      62.188  31.981  31.297  1.00  0.00           C
ATOM   4640  OE1 GLU   312      63.280  32.554  31.052  1.00  0.00           O
ATOM   4641  OE2 GLU   312      62.297  30.736  31.405  1.00  0.00           O
ATOM   4642  C   GLU   312      61.166  36.703  32.045  1.00  0.00           C
ATOM   4643  O   GLU   312      62.120  37.011  32.775  1.00  0.00           O
ATOM   4644  N   ILE   313      60.055  37.447  32.077  1.00  0.00           N
ATOM   4645  H   ILE   313      59.315  36.996  31.558  1.00  0.00           H
ATOM   4646  CA  ILE   313      59.594  38.322  33.121  1.00  0.00           C
ATOM   4647  HA  ILE   313      60.508  38.587  33.653  1.00  0.00           H
ATOM   4648  CB  ILE   313      58.986  39.589  32.434  1.00  0.00           C
ATOM   4649  HB  ILE   313      58.410  39.182  31.603  1.00  0.00           H
ATOM   4650  CG2 ILE   313      57.912  40.281  33.270  1.00  0.00           C
ATOM   4651 HG21 ILE   313      57.495  41.140  32.744  1.00  0.00           H
ATOM   4652 HG22 ILE   313      57.035  39.676  33.501  1.00  0.00           H
ATOM   4653 HG23 ILE   313      58.325  40.698  34.189  1.00  0.00           H
ATOM   4654  CG1 ILE   313      60.156  40.454  31.911  1.00  0.00           C
ATOM   4655 HG12 ILE   313      61.044  39.891  31.625  1.00  0.00           H
ATOM   4656 HG13 ILE   313      59.914  40.931  30.962  1.00  0.00           H
ATOM   4657  CD1 ILE   313      60.587  41.579  32.800  1.00  0.00           C
ATOM   4658 HD11 ILE   313      59.848  42.374  32.699  1.00  0.00           H
ATOM   4659 HD12 ILE   313      60.781  41.315  33.839  1.00  0.00           H
ATOM   4660 HD13 ILE   313      61.489  42.021  32.376  1.00  0.00           H
ATOM   4661  C   ILE   313      58.634  37.643  34.059  1.00  0.00           C
ATOM   4662  O   ILE   313      57.558  37.214  33.612  1.00  0.00           O
ATOM   4663  N   PHE   314      59.020  37.471  35.315  1.00  0.00           N
ATOM   4664  H   PHE   314      59.920  37.797  35.637  1.00  0.00           H
ATOM   4665  CA  PHE   314      58.366  36.822  36.464  1.00  0.00           C
ATOM   4666  HA  PHE   314      57.572  36.138  36.165  1.00  0.00           H
ATOM   4667  CB  PHE   314      59.331  36.001  37.335  1.00  0.00           C
ATOM   4668  HB2 PHE   314      60.118  36.715  37.580  1.00  0.00           H
ATOM   4669  HB3 PHE   314      58.850  35.685  38.261  1.00  0.00           H
ATOM   4670  CG  PHE   314      59.960  34.777  36.669  1.00  0.00           C
ATOM   4671  CD1 PHE   314      59.308  33.598  37.000  1.00  0.00           C
ATOM   4672  HD1 PHE   314      58.338  33.573  37.474  1.00  0.00           H
ATOM   4673  CE1 PHE   314      59.989  32.365  36.716  1.00  0.00           C
ATOM   4674  HE1 PHE   314      59.427  31.496  37.025  1.00  0.00           H
ATOM   4675  CZ  PHE   314      61.196  32.297  35.956  1.00  0.00           C
ATOM   4676  HZ  PHE   314      61.667  31.349  35.744  1.00  0.00           H
ATOM   4677  CE2 PHE   314      61.660  33.517  35.356  1.00  0.00           C
ATOM   4678  HE2 PHE   314      62.601  33.494  34.827  1.00  0.00           H
ATOM   4679  CD2 PHE   314      61.056  34.741  35.780  1.00  0.00           C
ATOM   4680  HD2 PHE   314      61.683  35.617  35.701  1.00  0.00           H
ATOM   4681  C   PHE   314      57.748  37.997  37.273  1.00  0.00           C
ATOM   4682  O   PHE   314      58.205  39.089  37.073  1.00  0.00           O
ATOM   4683  N   GLY   315      56.643  37.745  37.955  1.00  0.00           N
ATOM   4684  H   GLY   315      56.034  37.012  37.621  1.00  0.00           H
ATOM   4685  CA  GLY   315      56.054  38.896  38.683  1.00  0.00           C
ATOM   4686  HA2 GLY   315      56.705  39.460  39.350  1.00  0.00           H
ATOM   4687  HA3 GLY   315      55.580  39.582  37.980  1.00  0.00           H
ATOM   4688  C   GLY   315      54.988  38.470  39.663  1.00  0.00           C
ATOM   4689  O   GLY   315      54.777  37.266  39.808  1.00  0.00           O
ATOM   4690  N   THR   316      54.477  39.409  40.439  1.00  0.00           N
ATOM   4691  H   THR   316      54.642  40.366  40.163  1.00  0.00           H
ATOM   4692  CA  THR   316      53.567  39.125  41.593  1.00  0.00           C
ATOM   4693  HA  THR   316      52.806  38.431  41.235  1.00  0.00           H
ATOM   4694  CB  THR   316      54.309  38.643  42.806  1.00  0.00           C
ATOM   4695  HB  THR   316      55.274  39.121  42.975  1.00  0.00           H
ATOM   4696  CG2 THR   316      53.375  38.629  44.065  1.00  0.00           C
ATOM   4697 HG21 THR   316      52.321  38.655  43.789  1.00  0.00           H
ATOM   4698 HG22 THR   316      53.594  37.712  44.613  1.00  0.00           H
ATOM   4699 HG23 THR   316      53.597  39.451  44.746  1.00  0.00           H
ATOM   4700  OG1 THR   316      54.602  37.336  42.625  1.00  0.00           O
ATOM   4701  HG1 THR   316      54.919  37.236  41.724  1.00  0.00           H
ATOM   4702  C   THR   316      52.751  40.424  41.882  1.00  0.00           C
ATOM   4703  O   THR   316      53.256  41.389  42.343  1.00  0.00           O
ATOM   4704  N   ILE   317      51.612  40.508  41.192  1.00  0.00           N
ATOM   4705  H   ILE   317      51.208  39.740  40.675  1.00  0.00           H
ATOM   4706  CA  ILE   317      50.611  41.622  41.523  1.00  0.00           C
ATOM   4707  HA  ILE   317      51.121  42.578  41.643  1.00  0.00           H
ATOM   4708  CB  ILE   317      49.687  41.679  40.272  1.00  0.00           C
ATOM   4709  HB  ILE   317      50.335  41.883  39.419  1.00  0.00           H
ATOM   4710  CG2 ILE   317      48.928  40.425  39.855  1.00  0.00           C
ATOM   4711 HG21 ILE   317      49.137  40.276  38.796  1.00  0.00           H
ATOM   4712 HG22 ILE   317      49.249  39.568  40.447  1.00  0.00           H
ATOM   4713 HG23 ILE   317      47.856  40.617  39.892  1.00  0.00           H
ATOM   4714  CG1 ILE   317      48.718  42.904  40.470  1.00  0.00           C
ATOM   4715 HG12 ILE   317      47.818  42.632  41.022  1.00  0.00           H
ATOM   4716 HG13 ILE   317      49.244  43.732  40.944  1.00  0.00           H
ATOM   4717  CD1 ILE   317      48.052  43.493  39.183  1.00  0.00           C
ATOM   4718 HD11 ILE   317      48.615  44.378  38.883  1.00  0.00           H
ATOM   4719 HD12 ILE   317      48.047  42.720  38.414  1.00  0.00           H
ATOM   4720 HD13 ILE   317      47.035  43.706  39.510  1.00  0.00           H
ATOM   4721  C   ILE   317      49.891  41.214  42.792  1.00  0.00           C
ATOM   4722  O   ILE   317      49.157  40.313  42.781  1.00  0.00           O
ATOM   4723  N   GLY   318      50.120  41.938  43.877  1.00  0.00           N
ATOM   4724  H   GLY   318      50.842  42.642  43.812  1.00  0.00           H
ATOM   4725  CA  GLY   318      49.106  42.124  44.892  1.00  0.00           C
ATOM   4726  HA2 GLY   318      48.522  41.224  45.084  1.00  0.00           H
ATOM   4727  HA3 GLY   318      49.613  42.573  45.746  1.00  0.00           H
ATOM   4728  C   GLY   318      47.956  43.086  44.548  1.00  0.00           C
ATOM   4729  O   GLY   318      48.068  43.960  43.696  1.00  0.00           O
ATOM   4730  N   MET   319      46.774  42.786  45.096  1.00  0.00           N
ATOM   4731  H   MET   319      46.788  42.019  45.753  1.00  0.00           H
ATOM   4732  CA  MET   319      45.518  43.518  44.989  1.00  0.00           C
ATOM   4733  HA  MET   319      45.779  44.573  44.910  1.00  0.00           H
ATOM   4734  CB  MET   319      44.686  43.108  43.774  1.00  0.00           C
ATOM   4735  HB2 MET   319      43.761  43.686  43.771  1.00  0.00           H
ATOM   4736  HB3 MET   319      45.221  43.375  42.862  1.00  0.00           H
ATOM   4737  CG  MET   319      44.360  41.545  43.687  1.00  0.00           C
ATOM   4738  HG2 MET   319      45.262  40.950  43.832  1.00  0.00           H
ATOM   4739  HG3 MET   319      43.647  41.239  44.452  1.00  0.00           H
ATOM   4740  SD  MET   319      43.871  41.056  41.964  1.00  0.00           S
ATOM   4741  CE  MET   319      45.255  40.075  41.415  1.00  0.00           C
ATOM   4742  HE1 MET   319      45.566  39.346  42.164  1.00  0.00           H
ATOM   4743  HE2 MET   319      45.046  39.645  40.436  1.00  0.00           H
ATOM   4744  HE3 MET   319      46.166  40.669  41.343  1.00  0.00           H
ATOM   4745  C   MET   319      44.690  43.496  46.285  1.00  0.00           C
ATOM   4746  O   MET   319      44.458  42.439  46.833  1.00  0.00           O
ATOM   4747  N   ARG   320      44.309  44.657  46.839  1.00  0.00           N
ATOM   4748  H   ARG   320      44.541  45.507  46.344  1.00  0.00           H
ATOM   4749  CA  ARG   320      43.657  44.724  48.173  1.00  0.00           C
ATOM   4750  HA  ARG   320      43.236  43.770  48.488  1.00  0.00           H
ATOM   4751  CB  ARG   320      44.665  45.130  49.207  1.00  0.00           C
ATOM   4752  HB2 ARG   320      44.894  46.196  49.181  1.00  0.00           H
ATOM   4753  HB3 ARG   320      44.138  44.875  50.127  1.00  0.00           H
ATOM   4754  CG  ARG   320      45.999  44.333  49.251  1.00  0.00           C
ATOM   4755  HG2 ARG   320      46.212  44.127  50.299  1.00  0.00           H
ATOM   4756  HG3 ARG   320      45.919  43.387  48.716  1.00  0.00           H
ATOM   4757  CD  ARG   320      47.073  45.033  48.462  1.00  0.00           C
ATOM   4758  HD2 ARG   320      46.846  45.128  47.400  1.00  0.00           H
ATOM   4759  HD3 ARG   320      47.204  46.029  48.885  1.00  0.00           H
ATOM   4760  NE  ARG   320      48.301  44.235  48.585  1.00  0.00           N
ATOM   4761  HE  ARG   320      48.248  43.267  48.868  1.00  0.00           H
ATOM   4762  CZ  ARG   320      49.563  44.702  48.557  1.00  0.00           C
ATOM   4763  NH1 ARG   320      49.907  45.876  48.180  1.00  0.00           N
ATOM   4764 HH11 ARG   320      49.239  46.616  48.014  1.00  0.00           H
ATOM   4765 HH12 ARG   320      50.776  46.260  48.523  1.00  0.00           H
ATOM   4766  NH2 ARG   320      50.409  44.030  49.102  1.00  0.00           N
ATOM   4767 HH21 ARG   320      51.336  44.292  48.797  1.00  0.00           H
ATOM   4768 HH22 ARG   320      50.177  43.050  49.169  1.00  0.00           H
ATOM   4769  C   ARG   320      42.519  45.744  48.188  1.00  0.00           C
ATOM   4770  O   ARG   320      42.690  46.970  48.078  1.00  0.00           O
ATOM   4771  N   PRO   321      41.257  45.204  48.346  1.00  0.00           N
ATOM   4772  CD  PRO   321      40.826  43.876  47.856  1.00  0.00           C
ATOM   4773  HD2 PRO   321      41.308  43.080  48.423  1.00  0.00           H
ATOM   4774  HD3 PRO   321      41.127  43.774  46.814  1.00  0.00           H
ATOM   4775  CG  PRO   321      39.342  43.694  47.930  1.00  0.00           C
ATOM   4776  HG2 PRO   321      39.055  42.776  48.444  1.00  0.00           H
ATOM   4777  HG3 PRO   321      39.062  43.633  46.879  1.00  0.00           H
ATOM   4778  CB  PRO   321      38.841  44.880  48.824  1.00  0.00           C
ATOM   4779  HB2 PRO   321      38.460  44.629  49.814  1.00  0.00           H
ATOM   4780  HB3 PRO   321      38.016  45.367  48.304  1.00  0.00           H
ATOM   4781  CA  PRO   321      40.040  45.889  48.842  1.00  0.00           C
ATOM   4782  HA  PRO   321      39.807  46.789  48.273  1.00  0.00           H
ATOM   4783  C   PRO   321      40.248  46.449  50.283  1.00  0.00           C
ATOM   4784  O   PRO   321      40.829  45.798  51.239  1.00  0.00           O
ATOM   4785  N   ASN   322      39.526  47.529  50.504  1.00  0.00           N
ATOM   4786  H   ASN   322      38.682  47.458  49.954  1.00  0.00           H
ATOM   4787  CA  ASN   322      39.216  48.054  51.818  1.00  0.00           C
ATOM   4788  HA  ASN   322      40.087  47.825  52.432  1.00  0.00           H
ATOM   4789  CB  ASN   322      39.144  49.597  51.929  1.00  0.00           C
ATOM   4790  HB2 ASN   322      39.955  49.953  51.292  1.00  0.00           H
ATOM   4791  HB3 ASN   322      38.183  49.944  51.551  1.00  0.00           H
ATOM   4792  CG  ASN   322      39.443  50.100  53.375  1.00  0.00           C
ATOM   4793  OD1 ASN   322      38.612  50.546  54.110  1.00  0.00           O
ATOM   4794  ND2 ASN   322      40.705  50.156  53.794  1.00  0.00           N
ATOM   4795 HD21 ASN   322      40.977  50.804  54.520  1.00  0.00           H
ATOM   4796 HD22 ASN   322      41.458  49.886  53.179  1.00  0.00           H
ATOM   4797  C   ASN   322      38.042  47.340  52.452  1.00  0.00           C
ATOM   4798  O   ASN   322      37.076  47.050  51.735  1.00  0.00           O
ATOM   4799  N   ALA   323      38.010  47.391  53.777  1.00  0.00           N
ATOM   4800  H   ALA   323      38.906  47.355  54.241  1.00  0.00           H
ATOM   4801  CA  ALA   323      36.843  47.051  54.607  1.00  0.00           C
ATOM   4802  HA  ALA   323      36.568  46.020  54.386  1.00  0.00           H
ATOM   4803  CB  ALA   323      37.351  47.162  56.006  1.00  0.00           C
ATOM   4804  HB1 ALA   323      36.520  47.079  56.706  1.00  0.00           H
ATOM   4805  HB2 ALA   323      38.082  46.357  56.091  1.00  0.00           H
ATOM   4806  HB3 ALA   323      37.872  48.106  56.169  1.00  0.00           H
ATOM   4807  C   ALA   323      35.543  47.863  54.388  1.00  0.00           C
ATOM   4808  O   ALA   323      34.526  47.436  53.790  1.00  0.00           O
ATOM   4809  N   LYS   324      35.738  49.165  54.689  1.00  0.00           N
ATOM   4810  H   LYS   324      36.568  49.444  55.192  1.00  0.00           H
ATOM   4811  CA  LYS   324      34.642  50.250  54.436  1.00  0.00           C
ATOM   4812  HA  LYS   324      33.769  49.682  54.112  1.00  0.00           H
ATOM   4813  CB  LYS   324      34.430  51.057  55.794  1.00  0.00           C
ATOM   4814  HB2 LYS   324      33.520  51.653  55.731  1.00  0.00           H
ATOM   4815  HB3 LYS   324      34.326  50.308  56.579  1.00  0.00           H
ATOM   4816  CG  LYS   324      35.637  51.939  56.074  1.00  0.00           C
ATOM   4817  HG2 LYS   324      36.595  51.483  55.823  1.00  0.00           H
ATOM   4818  HG3 LYS   324      35.542  52.740  55.342  1.00  0.00           H
ATOM   4819  CD  LYS   324      35.567  52.546  57.438  1.00  0.00           C
ATOM   4820  HD2 LYS   324      34.813  53.332  57.476  1.00  0.00           H
ATOM   4821  HD3 LYS   324      35.161  51.771  58.088  1.00  0.00           H
ATOM   4822  CE  LYS   324      36.902  53.103  58.001  1.00  0.00           C
ATOM   4823  HE2 LYS   324      37.696  52.360  57.919  1.00  0.00           H
ATOM   4824  HE3 LYS   324      37.053  54.010  57.417  1.00  0.00           H
ATOM   4825  NZ  LYS   324      36.868  53.507  59.479  1.00  0.00           N
ATOM   4826  HZ1 LYS   324      37.831  53.765  59.646  1.00  0.00           H
ATOM   4827  HZ2 LYS   324      36.215  54.185  59.843  1.00  0.00           H
ATOM   4828  HZ3 LYS   324      36.780  52.647  60.002  1.00  0.00           H
ATOM   4829  C   LYS   324      34.686  51.116  53.232  1.00  0.00           C
ATOM   4830  O   LYS   324      33.670  51.696  52.829  1.00  0.00           O
ATOM   4831  N   ASN   325      35.911  51.325  52.707  1.00  0.00           N
ATOM   4832  H   ASN   325      36.647  51.023  53.330  1.00  0.00           H
ATOM   4833  CA  ASN   325      36.122  52.354  51.651  1.00  0.00           C
ATOM   4834  HA  ASN   325      35.444  53.183  51.856  1.00  0.00           H
ATOM   4835  CB  ASN   325      37.500  53.046  51.637  1.00  0.00           C
ATOM   4836  HB2 ASN   325      38.255  52.541  51.034  1.00  0.00           H
ATOM   4837  HB3 ASN   325      37.338  54.029  51.196  1.00  0.00           H
ATOM   4838  CG  ASN   325      38.106  53.523  52.884  1.00  0.00           C
ATOM   4839  OD1 ASN   325      37.409  53.395  53.827  1.00  0.00           O
ATOM   4840  ND2 ASN   325      39.331  53.905  52.934  1.00  0.00           N
ATOM   4841 HD21 ASN   325      39.722  54.075  53.850  1.00  0.00           H
ATOM   4842 HD22 ASN   325      39.822  54.104  52.075  1.00  0.00           H
ATOM   4843  C   ASN   325      35.795  51.893  50.268  1.00  0.00           C
ATOM   4844  O   ASN   325      36.432  50.997  49.731  1.00  0.00           O
ATOM   4845  N   ASN   326      34.645  52.335  49.811  1.00  0.00           N
ATOM   4846  H   ASN   326      34.270  53.222  50.118  1.00  0.00           H
ATOM   4847  CA  ASN   326      34.022  51.923  48.559  1.00  0.00           C
ATOM   4848  HA  ASN   326      34.054  50.838  48.460  1.00  0.00           H
ATOM   4849  CB  ASN   326      32.578  52.349  48.451  1.00  0.00           C
ATOM   4850  HB2 ASN   326      31.946  51.922  49.230  1.00  0.00           H
ATOM   4851  HB3 ASN   326      32.569  53.427  48.613  1.00  0.00           H
ATOM   4852  CG  ASN   326      31.934  51.963  47.136  1.00  0.00           C
ATOM   4853  OD1 ASN   326      31.809  50.806  46.815  1.00  0.00           O
ATOM   4854  ND2 ASN   326      31.614  52.881  46.304  1.00  0.00           N
ATOM   4855 HD21 ASN   326      31.745  53.835  46.606  1.00  0.00           H
ATOM   4856 HD22 ASN   326      31.164  52.640  45.432  1.00  0.00           H
ATOM   4857  C   ASN   326      34.916  52.497  47.358  1.00  0.00           C
ATOM   4858  O   ASN   326      35.320  53.654  47.410  1.00  0.00           O
ATOM   4859  N   ARG   327      34.923  51.705  46.210  1.00  0.00           N
ATOM   4860  H   ARG   327      34.351  50.907  45.974  1.00  0.00           H
ATOM   4861  CA  ARG   327      35.850  51.999  45.060  1.00  0.00           C
ATOM   4862  HA  ARG   327      35.542  51.401  44.203  1.00  0.00           H
ATOM   4863  CB  ARG   327      35.889  53.408  44.532  1.00  0.00           C
ATOM   4864  HB2 ARG   327      36.089  54.135  45.319  1.00  0.00           H
ATOM   4865  HB3 ARG   327      36.718  53.598  43.849  1.00  0.00           H
ATOM   4866  CG  ARG   327      34.554  53.769  43.718  1.00  0.00           C
ATOM   4867  HG2 ARG   327      34.136  52.872  43.261  1.00  0.00           H
ATOM   4868  HG3 ARG   327      33.786  54.098  44.417  1.00  0.00           H
ATOM   4869  CD  ARG   327      34.969  54.784  42.667  1.00  0.00           C
ATOM   4870  HD2 ARG   327      35.176  55.702  43.217  1.00  0.00           H
ATOM   4871  HD3 ARG   327      35.927  54.493  42.235  1.00  0.00           H
ATOM   4872  NE  ARG   327      33.918  54.917  41.597  1.00  0.00           N
ATOM   4873  HE  ARG   327      33.388  55.770  41.704  1.00  0.00           H
ATOM   4874  CZ  ARG   327      33.859  54.332  40.412  1.00  0.00           C
ATOM   4875  NH1 ARG   327      32.948  54.535  39.564  1.00  0.00           N
ATOM   4876 HH11 ARG   327      32.868  53.755  38.927  1.00  0.00           H
ATOM   4877 HH12 ARG   327      32.154  55.106  39.814  1.00  0.00           H
ATOM   4878  NH2 ARG   327      34.677  53.316  40.086  1.00  0.00           N
ATOM   4879 HH21 ARG   327      34.531  52.745  39.266  1.00  0.00           H
ATOM   4880 HH22 ARG   327      35.483  53.203  40.685  1.00  0.00           H
ATOM   4881  C   ARG   327      37.264  51.613  45.422  1.00  0.00           C
ATOM   4882  O   ARG   327      37.939  50.993  44.602  1.00  0.00           O
ATOM   4883  N   ASP   328      37.706  52.127  46.564  1.00  0.00           N
ATOM   4884  H   ASP   328      37.106  52.674  47.165  1.00  0.00           H
ATOM   4885  CA  ASP   328      39.158  52.219  46.882  1.00  0.00           C
ATOM   4886  HA  ASP   328      39.713  52.893  46.230  1.00  0.00           H
ATOM   4887  CB  ASP   328      39.056  52.798  48.337  1.00  0.00           C
ATOM   4888  HB2 ASP   328      38.124  53.295  48.606  1.00  0.00           H
ATOM   4889  HB3 ASP   328      39.102  51.890  48.939  1.00  0.00           H
ATOM   4890  CG  ASP   328      40.346  53.546  48.837  1.00  0.00           C
ATOM   4891  OD1 ASP   328      40.241  54.048  49.950  1.00  0.00           O
ATOM   4892  OD2 ASP   328      41.363  53.595  48.165  1.00  0.00           O
ATOM   4893  C   ASP   328      39.923  50.839  46.800  1.00  0.00           C
ATOM   4894  O   ASP   328      39.616  49.896  47.545  1.00  0.00           O
ATOM   4895  N   LEU   329      40.874  50.706  45.826  1.00  0.00           N
ATOM   4896  H   LEU   329      40.780  51.373  45.074  1.00  0.00           H
ATOM   4897  CA  LEU   329      41.836  49.571  45.722  1.00  0.00           C
ATOM   4898  HA  LEU   329      41.694  49.024  46.655  1.00  0.00           H
ATOM   4899  CB  LEU   329      41.143  48.734  44.640  1.00  0.00           C
ATOM   4900  HB2 LEU   329      40.251  48.247  45.035  1.00  0.00           H
ATOM   4901  HB3 LEU   329      40.659  49.403  43.930  1.00  0.00           H
ATOM   4902  CG  LEU   329      41.922  47.632  43.850  1.00  0.00           C
ATOM   4903  HG  LEU   329      42.825  48.121  43.486  1.00  0.00           H
ATOM   4904  CD1 LEU   329      42.288  46.560  44.840  1.00  0.00           C
ATOM   4905 HD11 LEU   329      42.755  45.650  44.464  1.00  0.00           H
ATOM   4906 HD12 LEU   329      43.007  46.911  45.580  1.00  0.00           H
ATOM   4907 HD13 LEU   329      41.394  46.201  45.349  1.00  0.00           H
ATOM   4908  CD2 LEU   329      41.067  47.178  42.715  1.00  0.00           C
ATOM   4909 HD21 LEU   329      40.043  47.052  43.065  1.00  0.00           H
ATOM   4910 HD22 LEU   329      41.140  47.935  41.934  1.00  0.00           H
ATOM   4911 HD23 LEU   329      41.479  46.237  42.351  1.00  0.00           H
ATOM   4912  C   LEU   329      43.343  49.800  45.687  1.00  0.00           C
ATOM   4913  O   LEU   329      43.917  50.310  44.710  1.00  0.00           O
ATOM   4914  N   ASP   330      44.102  49.188  46.590  1.00  0.00           N
ATOM   4915  H   ASP   330      43.690  48.591  47.293  1.00  0.00           H
ATOM   4916  CA  ASP   330      45.608  49.058  46.503  1.00  0.00           C
ATOM   4917  HA  ASP   330      45.979  50.068  46.330  1.00  0.00           H
ATOM   4918  CB  ASP   330      46.254  48.754  47.786  1.00  0.00           C
ATOM   4919  HB2 ASP   330      45.767  49.296  48.597  1.00  0.00           H
ATOM   4920  HB3 ASP   330      45.952  47.722  47.963  1.00  0.00           H
ATOM   4921  CG  ASP   330      47.745  48.953  47.848  1.00  0.00           C
ATOM   4922  OD1 ASP   330      48.229  49.959  48.407  1.00  0.00           O
ATOM   4923  OD2 ASP   330      48.505  48.070  47.360  1.00  0.00           O
ATOM   4924  C   ASP   330      45.987  48.049  45.363  1.00  0.00           C
ATOM   4925  O   ASP   330      45.706  46.883  45.515  1.00  0.00           O
ATOM   4926  N   PHE   331      46.935  48.349  44.546  1.00  0.00           N
ATOM   4927  H   PHE   331      47.247  49.308  44.490  1.00  0.00           H
ATOM   4928  CA  PHE   331      47.878  47.433  44.008  1.00  0.00           C
ATOM   4929  HA  PHE   331      47.595  46.414  44.272  1.00  0.00           H
ATOM   4930  CB  PHE   331      47.788  47.587  42.489  1.00  0.00           C
ATOM   4931  HB2 PHE   331      48.074  48.611  42.247  1.00  0.00           H
ATOM   4932  HB3 PHE   331      48.522  46.913  42.048  1.00  0.00           H
ATOM   4933  CG  PHE   331      46.431  47.365  41.870  1.00  0.00           C
ATOM   4934  CD1 PHE   331      46.196  46.082  41.398  1.00  0.00           C
ATOM   4935  HD1 PHE   331      46.774  45.217  41.688  1.00  0.00           H
ATOM   4936  CE1 PHE   331      45.117  45.759  40.600  1.00  0.00           C
ATOM   4937  HE1 PHE   331      44.971  44.700  40.450  1.00  0.00           H
ATOM   4938  CZ  PHE   331      44.117  46.710  40.407  1.00  0.00           C
ATOM   4939  HZ  PHE   331      43.210  46.452  39.881  1.00  0.00           H
ATOM   4940  CE2 PHE   331      44.321  48.007  40.934  1.00  0.00           C
ATOM   4941  HE2 PHE   331      43.474  48.677  40.955  1.00  0.00           H
ATOM   4942  CD2 PHE   331      45.486  48.373  41.669  1.00  0.00           C
ATOM   4943  HD2 PHE   331      45.486  49.340  42.149  1.00  0.00           H
ATOM   4944  C   PHE   331      49.341  47.649  44.564  1.00  0.00           C
ATOM   4945  O   PHE   331      49.717  48.772  44.906  1.00  0.00           O
ATOM   4946  N   THR   332      50.141  46.612  44.519  1.00  0.00           N
ATOM   4947  H   THR   332      49.749  45.694  44.363  1.00  0.00           H
ATOM   4948  CA  THR   332      51.570  46.704  44.310  1.00  0.00           C
ATOM   4949  HA  THR   332      51.964  47.593  43.817  1.00  0.00           H
ATOM   4950  CB  THR   332      52.370  46.566  45.631  1.00  0.00           C
ATOM   4951  HB  THR   332      52.025  45.743  46.257  1.00  0.00           H
ATOM   4952  CG2 THR   332      53.896  46.491  45.517  1.00  0.00           C
ATOM   4953 HG21 THR   332      54.172  46.001  44.584  1.00  0.00           H
ATOM   4954 HG22 THR   332      54.354  47.480  45.548  1.00  0.00           H
ATOM   4955 HG23 THR   332      54.242  45.793  46.279  1.00  0.00           H
ATOM   4956  OG1 THR   332      52.185  47.701  46.442  1.00  0.00           O
ATOM   4957  HG1 THR   332      52.643  47.395  47.228  1.00  0.00           H
ATOM   4958  C   THR   332      52.007  45.488  43.408  1.00  0.00           C
ATOM   4959  O   THR   332      51.869  44.269  43.701  1.00  0.00           O
ATOM   4960  N   ILE   333      52.660  45.854  42.345  1.00  0.00           N
ATOM   4961  H   ILE   333      52.814  46.844  42.212  1.00  0.00           H
ATOM   4962  CA  ILE   333      53.178  44.919  41.331  1.00  0.00           C
ATOM   4963  HA  ILE   333      52.695  43.943  41.284  1.00  0.00           H
ATOM   4964  CB  ILE   333      53.031  45.703  39.999  1.00  0.00           C
ATOM   4965  HB  ILE   333      53.565  46.650  40.066  1.00  0.00           H
ATOM   4966  CG2 ILE   333      53.600  45.046  38.848  1.00  0.00           C
ATOM   4967 HG21 ILE   333      53.011  44.157  38.622  1.00  0.00           H
ATOM   4968 HG22 ILE   333      53.398  45.646  37.961  1.00  0.00           H
ATOM   4969 HG23 ILE   333      54.654  44.778  38.915  1.00  0.00           H
ATOM   4970  CG1 ILE   333      51.547  45.794  39.537  1.00  0.00           C
ATOM   4971 HG12 ILE   333      51.461  45.985  38.467  1.00  0.00           H
ATOM   4972 HG13 ILE   333      51.006  44.939  39.942  1.00  0.00           H
ATOM   4973  CD1 ILE   333      50.930  47.092  39.984  1.00  0.00           C
ATOM   4974 HD11 ILE   333      51.768  47.787  40.041  1.00  0.00           H
ATOM   4975 HD12 ILE   333      50.327  47.489  39.168  1.00  0.00           H
ATOM   4976 HD13 ILE   333      50.501  47.120  40.985  1.00  0.00           H
ATOM   4977  C   ILE   333      54.678  44.784  41.570  1.00  0.00           C
ATOM   4978  O   ILE   333      55.505  45.723  41.547  1.00  0.00           O
ATOM   4979  N   ASP   334      55.121  43.591  41.695  1.00  0.00           N
ATOM   4980  H   ASP   334      54.392  42.892  41.721  1.00  0.00           H
ATOM   4981  CA  ASP   334      56.489  43.096  41.410  1.00  0.00           C
ATOM   4982  HA  ASP   334      57.234  43.872  41.586  1.00  0.00           H
ATOM   4983  CB  ASP   334      56.801  41.974  42.378  1.00  0.00           C
ATOM   4984  HB2 ASP   334      55.984  41.257  42.298  1.00  0.00           H
ATOM   4985  HB3 ASP   334      57.592  41.336  41.983  1.00  0.00           H
ATOM   4986  CG  ASP   334      56.974  42.272  43.909  1.00  0.00           C
ATOM   4987  OD1 ASP   334      56.483  41.448  44.684  1.00  0.00           O
ATOM   4988  OD2 ASP   334      57.437  43.361  44.272  1.00  0.00           O
ATOM   4989  C   ASP   334      56.600  42.678  39.934  1.00  0.00           C
ATOM   4990  O   ASP   334      55.701  42.129  39.321  1.00  0.00           O
ATOM   4991  N   LEU   335      57.791  42.979  39.329  1.00  0.00           N
ATOM   4992  H   LEU   335      58.509  43.478  39.834  1.00  0.00           H
ATOM   4993  CA  LEU   335      58.011  42.728  37.875  1.00  0.00           C
ATOM   4994  HA  LEU   335      57.604  41.743  37.645  1.00  0.00           H
ATOM   4995  CB  LEU   335      57.503  43.866  36.987  1.00  0.00           C
ATOM   4996  HB2 LEU   335      56.552  44.266  37.339  1.00  0.00           H
ATOM   4997  HB3 LEU   335      58.176  44.714  37.114  1.00  0.00           H
ATOM   4998  CG  LEU   335      57.236  43.359  35.588  1.00  0.00           C
ATOM   4999  HG  LEU   335      57.875  42.496  35.399  1.00  0.00           H
ATOM   5000  CD1 LEU   335      55.776  42.756  35.415  1.00  0.00           C
ATOM   5001 HD11 LEU   335      55.013  43.530  35.499  1.00  0.00           H
ATOM   5002 HD12 LEU   335      55.716  42.314  34.421  1.00  0.00           H
ATOM   5003 HD13 LEU   335      55.602  41.967  36.147  1.00  0.00           H
ATOM   5004  CD2 LEU   335      57.377  44.338  34.531  1.00  0.00           C
ATOM   5005 HD21 LEU   335      56.483  44.959  34.469  1.00  0.00           H
ATOM   5006 HD22 LEU   335      58.143  45.090  34.723  1.00  0.00           H
ATOM   5007 HD23 LEU   335      57.582  43.825  33.592  1.00  0.00           H
ATOM   5008  C   LEU   335      59.516  42.651  37.728  1.00  0.00           C
ATOM   5009  O   LEU   335      60.291  43.422  38.268  1.00  0.00           O
ATOM   5010  N   ASP   336      59.966  41.598  37.019  1.00  0.00           N
ATOM   5011  H   ASP   336      59.270  40.896  36.812  1.00  0.00           H
ATOM   5012  CA  ASP   336      61.266  41.095  37.316  1.00  0.00           C
ATOM   5013  HA  ASP   336      61.893  41.947  37.579  1.00  0.00           H
ATOM   5014  CB  ASP   336      61.207  40.288  38.648  1.00  0.00           C
ATOM   5015  HB2 ASP   336      60.849  40.920  39.461  1.00  0.00           H
ATOM   5016  HB3 ASP   336      60.473  39.494  38.508  1.00  0.00           H
ATOM   5017  CG  ASP   336      62.520  39.759  39.069  1.00  0.00           C
ATOM   5018  OD1 ASP   336      63.468  39.551  38.282  1.00  0.00           O
ATOM   5019  OD2 ASP   336      62.700  39.598  40.252  1.00  0.00           O
ATOM   5020  C   ASP   336      61.783  40.299  36.134  1.00  0.00           C
ATOM   5021  O   ASP   336      61.304  39.293  35.750  1.00  0.00           O
ATOM   5022  N   PHE   337      62.948  40.691  35.573  1.00  0.00           N
ATOM   5023  H   PHE   337      63.482  41.506  35.840  1.00  0.00           H
ATOM   5024  CA  PHE   337      63.594  39.853  34.567  1.00  0.00           C
ATOM   5025  HA  PHE   337      62.839  39.294  34.015  1.00  0.00           H
ATOM   5026  CB  PHE   337      64.427  40.632  33.564  1.00  0.00           C
ATOM   5027  HB2 PHE   337      63.899  41.447  33.068  1.00  0.00           H
ATOM   5028  HB3 PHE   337      65.198  41.154  34.129  1.00  0.00           H
ATOM   5029  CG  PHE   337      64.926  39.760  32.379  1.00  0.00           C
ATOM   5030  CD1 PHE   337      63.982  39.273  31.405  1.00  0.00           C
ATOM   5031  HD1 PHE   337      62.934  39.284  31.666  1.00  0.00           H
ATOM   5032  CE1 PHE   337      64.401  38.638  30.210  1.00  0.00           C
ATOM   5033  HE1 PHE   337      63.672  38.291  29.494  1.00  0.00           H
ATOM   5034  CZ  PHE   337      65.796  38.343  30.010  1.00  0.00           C
ATOM   5035  HZ  PHE   337      66.069  37.784  29.127  1.00  0.00           H
ATOM   5036  CE2 PHE   337      66.739  38.930  30.895  1.00  0.00           C
ATOM   5037  HE2 PHE   337      67.786  38.965  30.632  1.00  0.00           H
ATOM   5038  CD2 PHE   337      66.270  39.644  32.027  1.00  0.00           C
ATOM   5039  HD2 PHE   337      66.953  40.224  32.630  1.00  0.00           H
ATOM   5040  C   PHE   337      64.509  38.798  35.175  1.00  0.00           C
ATOM   5041  O   PHE   337      65.498  39.023  35.885  1.00  0.00           O
ATOM   5042  N   LYS   338      64.062  37.580  34.910  1.00  0.00           N
ATOM   5043  H   LYS   338      63.189  37.583  34.403  1.00  0.00           H
ATOM   5044  CA  LYS   338      64.709  36.288  35.198  1.00  0.00           C
[truncated: 28,908 more chars]
