# Supplementary material for: Naturally occurring cancer-associated mutations disrupt oligomerization and activity of protein arginine methyltransferase 1 (PRMT1)
Source: J Biol Chem. 2021 Oct 22;297(5):101336. doi: 10.1016/j.jbc.2021.101336 (PMC8592882; doi:10.1016/j.jbc.2021.101336)
Supplement: Supplemental data [file mmc2.zip › M206V-1.pdb]

HELIX    1   1 ASP     33  ALA     40  1                                   8
HELIX    2   2 PHE     42  LYS     50  1                                   9
HELIX    3   3 ARG     54  HIE     64  1                                  11
HELIX    4   4 ARG     66  PHE     69  1                                   4
HELIX    5   5 ILE     83  ALA     91  1                                   9
HELIX    6   6 SER    103  ALA    114  1                                  12
HELIX    7   7 LEU    156  TRP    166  1                                  11
HELIX    8   8 TYR    190  TRP    198  1                                   9
HELIX    9   9 VAL    206  ALA    213  1                                   8
HELIX   10  10 PRO    224  GLN    226  1                                   3
HELIX   11  11 VAL    244  LEU    247  1                                   4
HELIX   12  12 ASP    336  GLY    339  1                                   4
SHEET    1   1 1 VAL    74  ASP    76  0
SHEET    2   2 1 VAL    96  GLU   100  0
SHEET    3   3 1 VAL   121  LYS   125  0
SHEET    4   4 1 ARG   177  ILE   185  0
SHEET    5   5 1 LEU   218  ASP   220  0
SHEET    6   6 1 CYS   232  ASP   238  0
SHEET    7   7 1 THR   250  GLN   256  0
SHEET    8   8 1 ASP   261  VAL   263  0
SHEET    9   9 1 ALA   265  PHE   274  0
SHEET   10  10 1 THR   281  SER   284  0
SHEET   11  11 1 GLN   296  TYR   300  0
SHEET   12  12 1 LEU   305  VAL   307  0
SHEET   13  13 1 GLU   312  ARG   320  0
SHEET   14  14 1 ASP   330  ASP   334  0
SHEET   15  15 1 THR   348  ARG   351  0
CRYST1   71.853   91.855   70.848  90.00  90.00  90.00               1
ATOM      1  N   ALA    26      54.347  51.910  35.304  1.00  0.00           N
ATOM      2  H1  ALA    26      53.722  52.447  34.719  1.00  0.00           H
ATOM      3  H2  ALA    26      54.122  50.929  35.387  1.00  0.00           H
ATOM      4  H3  ALA    26      55.307  51.893  34.993  1.00  0.00           H
ATOM      5  CA  ALA    26      54.201  52.579  36.621  1.00  0.00           C
ATOM      6  HA  ALA    26      54.125  51.682  37.237  1.00  0.00           H
ATOM      7  CB  ALA    26      55.410  53.421  37.104  1.00  0.00           C
ATOM      8  HB1 ALA    26      55.230  54.448  36.784  1.00  0.00           H
ATOM      9  HB2 ALA    26      55.446  53.275  38.183  1.00  0.00           H
ATOM     10  HB3 ALA    26      56.377  53.013  36.812  1.00  0.00           H
ATOM     11  C   ALA    26      52.835  53.303  36.792  1.00  0.00           C
ATOM     12  O   ALA    26      52.070  53.396  35.836  1.00  0.00           O
ATOM     13  N   GLU    27      52.489  53.790  37.962  1.00  0.00           N
ATOM     14  H   GLU    27      52.942  53.442  38.795  1.00  0.00           H
ATOM     15  CA  GLU    27      51.676  54.989  38.088  1.00  0.00           C
ATOM     16  HA  GLU    27      51.170  55.063  37.125  1.00  0.00           H
ATOM     17  CB  GLU    27      50.696  54.879  39.279  1.00  0.00           C
ATOM     18  HB2 GLU    27      51.284  55.063  40.178  1.00  0.00           H
ATOM     19  HB3 GLU    27      49.949  55.663  39.156  1.00  0.00           H
ATOM     20  CG  GLU    27      49.883  53.511  39.359  1.00  0.00           C
ATOM     21  HG2 GLU    27      50.209  52.836  38.568  1.00  0.00           H
ATOM     22  HG3 GLU    27      50.059  53.001  40.306  1.00  0.00           H
ATOM     23  CD  GLU    27      48.394  53.734  39.282  1.00  0.00           C
ATOM     24  OE1 GLU    27      47.877  54.105  40.353  1.00  0.00           O
ATOM     25  OE2 GLU    27      47.693  53.645  38.216  1.00  0.00           O
ATOM     26  C   GLU    27      52.631  56.142  38.326  1.00  0.00           C
ATOM     27  O   GLU    27      53.453  56.157  39.238  1.00  0.00           O
ATOM     28  N   ASP    28      52.777  56.954  37.264  1.00  0.00           N
ATOM     29  H   ASP    28      52.430  56.527  36.418  1.00  0.00           H
ATOM     30  CA  ASP    28      53.007  58.412  37.372  1.00  0.00           C
ATOM     31  HA  ASP    28      53.222  58.671  38.408  1.00  0.00           H
ATOM     32  CB  ASP    28      54.239  58.631  36.476  1.00  0.00           C
ATOM     33  HB2 ASP    28      54.928  57.869  36.842  1.00  0.00           H
ATOM     34  HB3 ASP    28      54.053  58.404  35.426  1.00  0.00           H
ATOM     35  CG  ASP    28      54.963  60.015  36.685  1.00  0.00           C
ATOM     36  OD1 ASP    28      54.794  60.522  37.833  1.00  0.00           O
ATOM     37  OD2 ASP    28      55.412  60.589  35.705  1.00  0.00           O
ATOM     38  C   ASP    28      51.870  59.279  36.919  1.00  0.00           C
ATOM     39  O   ASP    28      51.226  59.012  35.851  1.00  0.00           O
ATOM     40  N   MET    29      51.669  60.489  37.566  1.00  0.00           N
ATOM     41  H   MET    29      52.288  60.679  38.341  1.00  0.00           H
ATOM     42  CA  MET    29      50.761  61.603  37.083  1.00  0.00           C
ATOM     43  HA  MET    29      50.445  62.075  38.014  1.00  0.00           H
ATOM     44  CB  MET    29      51.444  62.571  36.127  1.00  0.00           C
ATOM     45  HB2 MET    29      52.492  62.660  36.413  1.00  0.00           H
ATOM     46  HB3 MET    29      51.392  62.227  35.094  1.00  0.00           H
ATOM     47  CG  MET    29      50.747  64.022  36.123  1.00  0.00           C
ATOM     48  HG2 MET    29      51.364  64.598  35.434  1.00  0.00           H
ATOM     49  HG3 MET    29      49.832  64.009  35.532  1.00  0.00           H
ATOM     50  SD  MET    29      50.574  64.942  37.722  1.00  0.00           S
ATOM     51  CE  MET    29      49.684  66.474  37.129  1.00  0.00           C
ATOM     52  HE1 MET    29      48.812  66.232  36.521  1.00  0.00           H
ATOM     53  HE2 MET    29      49.467  66.943  38.088  1.00  0.00           H
ATOM     54  HE3 MET    29      50.386  67.143  36.631  1.00  0.00           H
ATOM     55  C   MET    29      49.391  61.191  36.568  1.00  0.00           C
ATOM     56  O   MET    29      48.790  61.896  35.759  1.00  0.00           O
ATOM     57  N   THR    30      48.773  60.203  37.187  1.00  0.00           N
ATOM     58  H   THR    30      49.378  59.681  37.804  1.00  0.00           H
ATOM     59  CA  THR    30      47.516  59.543  36.734  1.00  0.00           C
ATOM     60  HA  THR    30      47.620  59.327  35.670  1.00  0.00           H
ATOM     61  CB  THR    30      47.099  58.336  37.508  1.00  0.00           C
ATOM     62  HB  THR    30      46.150  57.940  37.145  1.00  0.00           H
ATOM     63  CG2 THR    30      48.129  57.219  37.448  1.00  0.00           C
ATOM     64 HG21 THR    30      48.086  56.672  36.506  1.00  0.00           H
ATOM     65 HG22 THR    30      49.162  57.546  37.567  1.00  0.00           H
ATOM     66 HG23 THR    30      47.872  56.465  38.192  1.00  0.00           H
ATOM     67  OG1 THR    30      47.102  58.618  38.888  1.00  0.00           O
ATOM     68  HG1 THR    30      48.019  58.460  39.124  1.00  0.00           H
ATOM     69  C   THR    30      46.373  60.629  36.899  1.00  0.00           C
ATOM     70  O   THR    30      46.248  61.434  37.823  1.00  0.00           O
ATOM     71  N   SER    31      45.422  60.477  35.978  1.00  0.00           N
ATOM     72  H   SER    31      45.314  59.644  35.418  1.00  0.00           H
ATOM     73  CA  SER    31      44.099  61.209  35.965  1.00  0.00           C
ATOM     74  HA  SER    31      44.425  62.146  36.416  1.00  0.00           H
ATOM     75  CB  SER    31      43.646  61.610  34.541  1.00  0.00           C
ATOM     76  HB2 SER    31      43.732  60.780  33.839  1.00  0.00           H
ATOM     77  HB3 SER    31      42.598  61.907  34.562  1.00  0.00           H
ATOM     78  OG  SER    31      44.328  62.682  34.027  1.00  0.00           O
ATOM     79  HG  SER    31      43.758  63.418  34.263  1.00  0.00           H
ATOM     80  C   SER    31      43.007  60.460  36.792  1.00  0.00           C
ATOM     81  O   SER    31      42.408  59.480  36.319  1.00  0.00           O
ATOM     82  N   LYS    32      42.960  60.666  38.096  1.00  0.00           N
ATOM     83  H   LYS    32      43.418  61.517  38.388  1.00  0.00           H
ATOM     84  CA  LYS    32      42.173  59.945  39.097  1.00  0.00           C
ATOM     85  HA  LYS    32      41.407  59.352  38.596  1.00  0.00           H
ATOM     86  CB  LYS    32      43.003  58.985  39.903  1.00  0.00           C
ATOM     87  HB2 LYS    32      43.792  59.611  40.320  1.00  0.00           H
ATOM     88  HB3 LYS    32      42.370  58.629  40.715  1.00  0.00           H
ATOM     89  CG  LYS    32      43.602  57.840  39.107  1.00  0.00           C
ATOM     90  HG2 LYS    32      42.808  57.190  38.740  1.00  0.00           H
ATOM     91  HG3 LYS    32      44.185  58.224  38.270  1.00  0.00           H
ATOM     92  CD  LYS    32      44.473  57.033  40.113  1.00  0.00           C
ATOM     93  HD2 LYS    32      45.053  57.696  40.755  1.00  0.00           H
ATOM     94  HD3 LYS    32      43.798  56.475  40.761  1.00  0.00           H
ATOM     95  CE  LYS    32      45.354  56.099  39.259  1.00  0.00           C
ATOM     96  HE2 LYS    32      45.429  56.473  38.238  1.00  0.00           H
ATOM     97  HE3 LYS    32      46.372  56.246  39.620  1.00  0.00           H
ATOM     98  NZ  LYS    32      44.833  54.735  39.042  1.00  0.00           N
ATOM     99  HZ1 LYS    32      45.582  54.178  38.655  1.00  0.00           H
ATOM    100  HZ2 LYS    32      44.541  54.297  39.904  1.00  0.00           H
ATOM    101  HZ3 LYS    32      43.937  54.722  38.577  1.00  0.00           H
ATOM    102  C   LYS    32      41.416  60.890  39.986  1.00  0.00           C
ATOM    103  O   LYS    32      40.459  60.514  40.627  1.00  0.00           O
ATOM    104  N   ASP    33      41.842  62.150  40.107  1.00  0.00           N
ATOM    105  H   ASP    33      42.757  62.462  39.815  1.00  0.00           H
ATOM    106  CA  ASP    33      41.192  63.176  40.922  1.00  0.00           C
ATOM    107  HA  ASP    33      41.387  62.992  41.979  1.00  0.00           H
ATOM    108  CB  ASP    33      41.962  64.540  40.806  1.00  0.00           C
ATOM    109  HB2 ASP    33      43.006  64.422  41.094  1.00  0.00           H
ATOM    110  HB3 ASP    33      41.953  64.944  39.793  1.00  0.00           H
ATOM    111  CG  ASP    33      41.557  65.615  41.792  1.00  0.00           C
ATOM    112  OD1 ASP    33      41.842  66.827  41.604  1.00  0.00           O
ATOM    113  OD2 ASP    33      41.044  65.221  42.861  1.00  0.00           O
ATOM    114  C   ASP    33      39.587  63.296  40.781  1.00  0.00           C
ATOM    115  O   ASP    33      38.913  63.255  41.798  1.00  0.00           O
ATOM    116  N   TYR    34      39.026  63.366  39.629  1.00  0.00           N
ATOM    117  H   TYR    34      39.628  63.586  38.848  1.00  0.00           H
ATOM    118  CA  TYR    34      37.600  63.175  39.457  1.00  0.00           C
ATOM    119  HA  TYR    34      37.102  64.029  39.914  1.00  0.00           H
ATOM    120  CB  TYR    34      37.346  63.325  37.927  1.00  0.00           C
ATOM    121  HB2 TYR    34      36.275  63.523  37.881  1.00  0.00           H
ATOM    122  HB3 TYR    34      37.881  64.219  37.606  1.00  0.00           H
ATOM    123  CG  TYR    34      37.722  62.181  37.021  1.00  0.00           C
ATOM    124  CD1 TYR    34      36.732  61.505  36.279  1.00  0.00           C
ATOM    125  HD1 TYR    34      35.670  61.699  36.320  1.00  0.00           H
ATOM    126  CE1 TYR    34      37.123  60.374  35.484  1.00  0.00           C
ATOM    127  HE1 TYR    34      36.415  59.732  34.981  1.00  0.00           H
ATOM    128  CZ  TYR    34      38.452  60.126  35.160  1.00  0.00           C
ATOM    129  OH  TYR    34      38.848  59.266  34.204  1.00  0.00           O
ATOM    130  HH  TYR    34      39.716  59.454  33.840  1.00  0.00           H
ATOM    131  CE2 TYR    34      39.379  60.938  35.771  1.00  0.00           C
ATOM    132  HE2 TYR    34      40.362  60.946  35.324  1.00  0.00           H
ATOM    133  CD2 TYR    34      39.031  61.966  36.615  1.00  0.00           C
ATOM    134  HD2 TYR    34      39.742  62.734  36.886  1.00  0.00           H
ATOM    135  C   TYR    34      36.939  61.874  39.991  1.00  0.00           C
ATOM    136  O   TYR    34      35.810  61.970  40.480  1.00  0.00           O
ATOM    137  N   TYR    35      37.578  60.804  39.661  1.00  0.00           N
ATOM    138  H   TYR    35      38.472  60.846  39.193  1.00  0.00           H
ATOM    139  CA  TYR    35      37.116  59.512  40.177  1.00  0.00           C
ATOM    140  HA  TYR    35      36.056  59.399  39.951  1.00  0.00           H
ATOM    141  CB  TYR    35      37.948  58.470  39.337  1.00  0.00           C
ATOM    142  HB2 TYR    35      37.484  58.364  38.356  1.00  0.00           H
ATOM    143  HB3 TYR    35      38.869  58.943  38.996  1.00  0.00           H
ATOM    144  CG  TYR    35      38.221  57.103  39.959  1.00  0.00           C
ATOM    145  CD1 TYR    35      37.470  56.026  39.631  1.00  0.00           C
ATOM    146  HD1 TYR    35      36.637  56.165  38.958  1.00  0.00           H
ATOM    147  CE1 TYR    35      37.844  54.734  40.151  1.00  0.00           C
ATOM    148  HE1 TYR    35      37.284  53.875  39.811  1.00  0.00           H
ATOM    149  CZ  TYR    35      38.997  54.546  40.897  1.00  0.00           C
ATOM    150  OH  TYR    35      39.470  53.239  41.222  1.00  0.00           O
ATOM    151  HH  TYR    35      39.038  52.473  40.837  1.00  0.00           H
ATOM    152  CE2 TYR    35      39.692  55.688  41.286  1.00  0.00           C
ATOM    153  HE2 TYR    35      40.543  55.618  41.948  1.00  0.00           H
ATOM    154  CD2 TYR    35      39.366  56.948  40.762  1.00  0.00           C
ATOM    155  HD2 TYR    35      39.921  57.826  41.058  1.00  0.00           H
ATOM    156  C   TYR    35      37.254  59.451  41.720  1.00  0.00           C
ATOM    157  O   TYR    35      36.248  59.174  42.343  1.00  0.00           O
ATOM    158  N   PHE    36      38.321  60.017  42.343  1.00  0.00           N
ATOM    159  H   PHE    36      39.038  60.459  41.787  1.00  0.00           H
ATOM    160  CA  PHE    36      38.477  60.145  43.748  1.00  0.00           C
ATOM    161  HA  PHE    36      38.534  59.152  44.195  1.00  0.00           H
ATOM    162  CB  PHE    36      39.837  60.839  44.036  1.00  0.00           C
ATOM    163  HB2 PHE    36      39.890  61.718  43.393  1.00  0.00           H
ATOM    164  HB3 PHE    36      39.881  61.296  45.025  1.00  0.00           H
ATOM    165  CG  PHE    36      41.140  60.054  43.771  1.00  0.00           C
ATOM    166  CD1 PHE    36      41.106  58.659  43.582  1.00  0.00           C
ATOM    167  HD1 PHE    36      40.213  58.100  43.820  1.00  0.00           H
ATOM    168  CE1 PHE    36      42.238  57.944  43.221  1.00  0.00           C
ATOM    169  HE1 PHE    36      42.116  56.876  43.114  1.00  0.00           H
ATOM    170  CZ  PHE    36      43.480  58.573  43.290  1.00  0.00           C
ATOM    171  HZ  PHE    36      44.385  58.000  43.151  1.00  0.00           H
ATOM    172  CE2 PHE    36      43.557  59.990  43.601  1.00  0.00           C
ATOM    173  HE2 PHE    36      44.533  60.454  43.588  1.00  0.00           H
ATOM    174  CD2 PHE    36      42.367  60.729  43.893  1.00  0.00           C
ATOM    175  HD2 PHE    36      42.409  61.802  44.017  1.00  0.00           H
ATOM    176  C   PHE    36      37.344  60.909  44.371  1.00  0.00           C
ATOM    177  O   PHE    36      36.743  60.558  45.407  1.00  0.00           O
ATOM    178  N   ASP    37      36.936  62.011  43.757  1.00  0.00           N
ATOM    179  H   ASP    37      37.399  62.163  42.872  1.00  0.00           H
ATOM    180  CA  ASP    37      35.902  62.954  44.212  1.00  0.00           C
ATOM    181  HA  ASP    37      36.156  63.058  45.267  1.00  0.00           H
ATOM    182  CB  ASP    37      36.071  64.333  43.429  1.00  0.00           C
ATOM    183  HB2 ASP    37      37.154  64.452  43.405  1.00  0.00           H
ATOM    184  HB3 ASP    37      35.619  64.102  42.464  1.00  0.00           H
ATOM    185  CG  ASP    37      35.367  65.540  44.149  1.00  0.00           C
ATOM    186  OD1 ASP    37      35.488  65.807  45.368  1.00  0.00           O
ATOM    187  OD2 ASP    37      34.726  66.358  43.417  1.00  0.00           O
ATOM    188  C   ASP    37      34.505  62.329  44.148  1.00  0.00           C
ATOM    189  O   ASP    37      33.763  62.539  45.024  1.00  0.00           O
ATOM    190  N   SER    38      34.232  61.384  43.194  1.00  0.00           N
ATOM    191  H   SER    38      34.888  61.320  42.428  1.00  0.00           H
ATOM    192  CA  SER    38      33.023  60.571  43.146  1.00  0.00           C
ATOM    193  HA  SER    38      32.127  61.160  43.341  1.00  0.00           H
ATOM    194  CB  SER    38      32.872  59.877  41.755  1.00  0.00           C
ATOM    195  HB2 SER    38      33.738  59.291  41.448  1.00  0.00           H
ATOM    196  HB3 SER    38      31.985  59.256  41.624  1.00  0.00           H
ATOM    197  OG  SER    38      32.563  60.839  40.744  1.00  0.00           O
ATOM    198  HG  SER    38      32.895  60.573  39.884  1.00  0.00           H
ATOM    199  C   SER    38      33.063  59.432  44.131  1.00  0.00           C
ATOM    200  O   SER    38      32.111  59.253  44.923  1.00  0.00           O
ATOM    201  N   TYR    39      34.249  58.897  44.319  1.00  0.00           N
ATOM    202  H   TYR    39      34.993  59.175  43.696  1.00  0.00           H
ATOM    203  CA  TYR    39      34.597  58.002  45.393  1.00  0.00           C
ATOM    204  HA  TYR    39      33.756  57.313  45.467  1.00  0.00           H
ATOM    205  CB  TYR    39      35.765  57.040  45.074  1.00  0.00           C
ATOM    206  HB2 TYR    39      36.585  57.644  44.686  1.00  0.00           H
ATOM    207  HB3 TYR    39      36.057  56.627  46.039  1.00  0.00           H
ATOM    208  CG  TYR    39      35.352  55.845  44.111  1.00  0.00           C
ATOM    209  CD1 TYR    39      35.586  55.873  42.705  1.00  0.00           C
ATOM    210  HD1 TYR    39      36.060  56.711  42.217  1.00  0.00           H
ATOM    211  CE1 TYR    39      35.366  54.683  41.949  1.00  0.00           C
ATOM    212  HE1 TYR    39      35.471  54.738  40.876  1.00  0.00           H
ATOM    213  CZ  TYR    39      34.862  53.529  42.515  1.00  0.00           C
ATOM    214  OH  TYR    39      35.020  52.325  41.894  1.00  0.00           O
ATOM    215  HH  TYR    39      35.606  52.411  41.138  1.00  0.00           H
ATOM    216  CE2 TYR    39      34.197  53.721  43.796  1.00  0.00           C
ATOM    217  HE2 TYR    39      33.654  52.908  44.253  1.00  0.00           H
ATOM    218  CD2 TYR    39      34.463  54.899  44.602  1.00  0.00           C
ATOM    219  HD2 TYR    39      33.881  55.034  45.502  1.00  0.00           H
ATOM    220  C   TYR    39      34.578  58.649  46.767  1.00  0.00           C
ATOM    221  O   TYR    39      34.978  58.005  47.713  1.00  0.00           O
ATOM    222  N   ALA    40      33.985  59.855  46.948  1.00  0.00           N
ATOM    223  H   ALA    40      33.604  60.295  46.122  1.00  0.00           H
ATOM    224  CA  ALA    40      33.511  60.417  48.198  1.00  0.00           C
ATOM    225  HA  ALA    40      34.181  60.046  48.973  1.00  0.00           H
ATOM    226  CB  ALA    40      33.775  61.891  48.109  1.00  0.00           C
ATOM    227  HB1 ALA    40      32.980  62.339  47.512  1.00  0.00           H
ATOM    228  HB2 ALA    40      33.818  62.449  49.044  1.00  0.00           H
ATOM    229  HB3 ALA    40      34.690  62.127  47.565  1.00  0.00           H
ATOM    230  C   ALA    40      32.018  60.176  48.513  1.00  0.00           C
ATOM    231  O   ALA    40      31.556  60.531  49.588  1.00  0.00           O
ATOM    232  N   HIE    41      31.217  59.663  47.558  1.00  0.00           N
ATOM    233  H   HIE    41      31.570  59.508  46.624  1.00  0.00           H
ATOM    234  CA  HIE    41      29.836  59.382  47.798  1.00  0.00           C
ATOM    235  HA  HIE    41      29.429  60.018  48.584  1.00  0.00           H
ATOM    236  CB  HIE    41      29.193  59.581  46.455  1.00  0.00           C
ATOM    237  HB2 HIE    41      29.392  60.643  46.316  1.00  0.00           H
ATOM    238  HB3 HIE    41      29.774  58.989  45.748  1.00  0.00           H
ATOM    239  CG  HIE    41      27.720  59.266  46.248  1.00  0.00           C
ATOM    240  ND1 HIE    41      26.782  58.996  47.230  1.00  0.00           N
ATOM    241  CE1 HIE    41      25.625  58.727  46.631  1.00  0.00           C
ATOM    242  HE1 HIE    41      24.661  58.584  47.095  1.00  0.00           H
ATOM    243  NE2 HIE    41      25.804  58.831  45.275  1.00  0.00           N
ATOM    244  HE2 HIE    41      25.099  58.698  44.563  1.00  0.00           H
ATOM    245  CD2 HIE    41      27.063  59.346  45.024  1.00  0.00           C
ATOM    246  HD2 HIE    41      27.458  59.579  44.047  1.00  0.00           H
ATOM    247  C   HIE    41      29.670  57.918  48.303  1.00  0.00           C
ATOM    248  O   HIE    41      30.331  57.000  47.840  1.00  0.00           O
ATOM    249  N   PHE    42      28.983  57.797  49.396  1.00  0.00           N
ATOM    250  H   PHE    42      28.659  58.662  49.804  1.00  0.00           H
ATOM    251  CA  PHE    42      28.924  56.526  50.077  1.00  0.00           C
ATOM    252  HA  PHE    42      29.958  56.181  50.080  1.00  0.00           H
ATOM    253  CB  PHE    42      28.526  56.783  51.568  1.00  0.00           C
ATOM    254  HB2 PHE    42      29.277  57.399  52.062  1.00  0.00           H
ATOM    255  HB3 PHE    42      27.671  57.444  51.712  1.00  0.00           H
ATOM    256  CG  PHE    42      28.349  55.500  52.402  1.00  0.00           C
ATOM    257  CD1 PHE    42      27.060  54.979  52.683  1.00  0.00           C
ATOM    258  HD1 PHE    42      26.204  55.354  52.141  1.00  0.00           H
ATOM    259  CE1 PHE    42      26.787  53.952  53.550  1.00  0.00           C
ATOM    260  HE1 PHE    42      25.825  53.490  53.718  1.00  0.00           H
ATOM    261  CZ  PHE    42      27.857  53.338  54.183  1.00  0.00           C
ATOM    262  HZ  PHE    42      27.776  52.527  54.892  1.00  0.00           H
ATOM    263  CE2 PHE    42      29.171  53.810  53.946  1.00  0.00           C
ATOM    264  HE2 PHE    42      29.975  53.305  54.461  1.00  0.00           H
ATOM    265  CD2 PHE    42      29.444  54.999  53.105  1.00  0.00           C
ATOM    266  HD2 PHE    42      30.424  55.421  52.936  1.00  0.00           H
ATOM    267  C   PHE    42      27.954  55.512  49.326  1.00  0.00           C
ATOM    268  O   PHE    42      28.163  54.317  49.458  1.00  0.00           O
ATOM    269  N   GLY    43      27.125  55.936  48.416  1.00  0.00           N
ATOM    270  H   GLY    43      27.076  56.931  48.249  1.00  0.00           H
ATOM    271  CA  GLY    43      26.144  55.179  47.665  1.00  0.00           C
ATOM    272  HA2 GLY    43      25.559  54.572  48.355  1.00  0.00           H
ATOM    273  HA3 GLY    43      25.442  55.750  47.057  1.00  0.00           H
ATOM    274  C   GLY    43      26.752  54.347  46.536  1.00  0.00           C
ATOM    275  O   GLY    43      26.436  53.180  46.325  1.00  0.00           O
ATOM    276  N   ILE    44      27.716  54.925  45.824  1.00  0.00           N
ATOM    277  H   ILE    44      27.873  55.903  46.022  1.00  0.00           H
ATOM    278  CA  ILE    44      28.678  54.163  45.020  1.00  0.00           C
ATOM    279  HA  ILE    44      28.142  53.740  44.170  1.00  0.00           H
ATOM    280  CB  ILE    44      29.828  55.054  44.474  1.00  0.00           C
ATOM    281  HB  ILE    44      30.572  55.330  45.222  1.00  0.00           H
ATOM    282  CG2 ILE    44      30.445  54.263  43.229  1.00  0.00           C
ATOM    283 HG21 ILE    44      30.748  53.272  43.567  1.00  0.00           H
ATOM    284 HG22 ILE    44      29.889  54.281  42.291  1.00  0.00           H
ATOM    285 HG23 ILE    44      31.405  54.701  42.956  1.00  0.00           H
ATOM    286  CG1 ILE    44      29.272  56.366  43.880  1.00  0.00           C
ATOM    287 HG12 ILE    44      28.366  56.165  43.309  1.00  0.00           H
ATOM    288 HG13 ILE    44      28.814  56.971  44.663  1.00  0.00           H
ATOM    289  CD1 ILE    44      30.163  57.142  42.901  1.00  0.00           C
ATOM    290 HD11 ILE    44      31.093  57.175  43.468  1.00  0.00           H
ATOM    291 HD12 ILE    44      30.263  56.656  41.930  1.00  0.00           H
ATOM    292 HD13 ILE    44      29.851  58.185  42.953  1.00  0.00           H
ATOM    293  C   ILE    44      29.282  52.915  45.684  1.00  0.00           C
ATOM    294  O   ILE    44      29.156  51.798  45.183  1.00  0.00           O
ATOM    295  N   HID    45      29.565  53.004  46.952  1.00  0.00           N
ATOM    296  H   HID    45      29.519  53.911  47.393  1.00  0.00           H
ATOM    297  CA  HID    45      30.031  51.813  47.706  1.00  0.00           C
ATOM    298  HA  HID    45      30.526  51.071  47.078  1.00  0.00           H
ATOM    299  CB  HID    45      31.105  52.235  48.715  1.00  0.00           C
ATOM    300  HB2 HID    45      30.819  53.208  49.114  1.00  0.00           H
ATOM    301  HB3 HID    45      31.238  51.510  49.519  1.00  0.00           H
ATOM    302  CG  HID    45      32.471  52.205  48.176  1.00  0.00           C
ATOM    303  ND1 HID    45      33.280  53.242  47.831  1.00  0.00           N
ATOM    304  HD1 HID    45      32.966  54.181  47.634  1.00  0.00           H
ATOM    305  CE1 HID    45      34.412  52.739  47.251  1.00  0.00           C
ATOM    306  HE1 HID    45      35.149  53.369  46.776  1.00  0.00           H
ATOM    307  NE2 HID    45      34.278  51.394  47.210  1.00  0.00           N
ATOM    308  CD2 HID    45      32.997  51.076  47.693  1.00  0.00           C
ATOM    309  HD2 HID    45      32.577  50.083  47.757  1.00  0.00           H
ATOM    310  C   HID    45      28.886  51.067  48.380  1.00  0.00           C
ATOM    311  O   HID    45      29.025  49.933  48.808  1.00  0.00           O
ATOM    312  N   GLU    46      27.649  51.625  48.487  1.00  0.00           N
ATOM    313  H   GLU    46      27.741  52.630  48.450  1.00  0.00           H
ATOM    314  CA  GLU    46      26.483  50.978  49.111  1.00  0.00           C
ATOM    315  HA  GLU    46      26.801  50.594  50.081  1.00  0.00           H
ATOM    316  CB  GLU    46      25.504  52.143  49.427  1.00  0.00           C
ATOM    317  HB2 GLU    46      25.821  52.890  50.155  1.00  0.00           H
ATOM    318  HB3 GLU    46      25.196  52.452  48.429  1.00  0.00           H
ATOM    319  CG  GLU    46      24.246  51.503  50.065  1.00  0.00           C
ATOM    320  HG2 GLU    46      23.577  51.177  49.269  1.00  0.00           H
ATOM    321  HG3 GLU    46      24.415  50.597  50.647  1.00  0.00           H
ATOM    322  CD  GLU    46      23.556  52.462  50.987  1.00  0.00           C
ATOM    323  OE1 GLU    46      23.464  52.145  52.219  1.00  0.00           O
ATOM    324  OE2 GLU    46      23.166  53.618  50.652  1.00  0.00           O
ATOM    325  C   GLU    46      25.833  50.012  48.089  1.00  0.00           C
ATOM    326  O   GLU    46      25.482  48.831  48.405  1.00  0.00           O
ATOM    327  N   GLU    47      25.764  50.397  46.848  1.00  0.00           N
ATOM    328  H   GLU    47      26.074  51.340  46.664  1.00  0.00           H
ATOM    329  CA  GLU    47      25.447  49.669  45.652  1.00  0.00           C
ATOM    330  HA  GLU    47      24.441  49.262  45.763  1.00  0.00           H
ATOM    331  CB  GLU    47      25.675  50.671  44.463  1.00  0.00           C
ATOM    332  HB2 GLU    47      26.586  51.209  44.723  1.00  0.00           H
ATOM    333  HB3 GLU    47      25.917  49.984  43.652  1.00  0.00           H
ATOM    334  CG  GLU    47      24.425  51.519  44.223  1.00  0.00           C
ATOM    335  HG2 GLU    47      24.112  52.142  45.061  1.00  0.00           H
ATOM    336  HG3 GLU    47      24.661  52.244  43.444  1.00  0.00           H
ATOM    337  CD  GLU    47      23.263  50.707  43.597  1.00  0.00           C
ATOM    338  OE1 GLU    47      22.236  50.450  44.311  1.00  0.00           O
ATOM    339  OE2 GLU    47      23.389  50.500  42.354  1.00  0.00           O
ATOM    340  C   GLU    47      26.261  48.358  45.583  1.00  0.00           C
ATOM    341  O   GLU    47      25.727  47.295  45.504  1.00  0.00           O
ATOM    342  N   MET    48      27.613  48.580  45.778  1.00  0.00           N
ATOM    343  H   MET    48      27.875  49.510  46.072  1.00  0.00           H
ATOM    344  CA  MET    48      28.730  47.692  45.754  1.00  0.00           C
ATOM    345  HA  MET    48      28.630  47.098  44.845  1.00  0.00           H
ATOM    346  CB  MET    48      30.002  48.478  45.600  1.00  0.00           C
ATOM    347  HB2 MET    48      29.871  49.358  44.970  1.00  0.00           H
ATOM    348  HB3 MET    48      30.409  48.815  46.553  1.00  0.00           H
ATOM    349  CG  MET    48      31.190  47.817  44.880  1.00  0.00           C
ATOM    350  HG2 MET    48      31.487  46.879  45.348  1.00  0.00           H
ATOM    351  HG3 MET    48      30.826  47.705  43.859  1.00  0.00           H
ATOM    352  SD  MET    48      32.738  48.672  44.992  1.00  0.00           S
ATOM    353  CE  MET    48      32.406  49.934  43.704  1.00  0.00           C
ATOM    354  HE1 MET    48      31.790  49.584  42.876  1.00  0.00           H
ATOM    355  HE2 MET    48      31.958  50.811  44.173  1.00  0.00           H
ATOM    356  HE3 MET    48      33.373  50.203  43.281  1.00  0.00           H
ATOM    357  C   MET    48      28.848  46.719  46.950  1.00  0.00           C
ATOM    358  O   MET    48      29.356  45.604  46.724  1.00  0.00           O
ATOM    359  N   LEU    49      28.448  47.115  48.166  1.00  0.00           N
ATOM    360  H   LEU    49      28.513  48.097  48.394  1.00  0.00           H
ATOM    361  CA  LEU    49      28.251  46.211  49.274  1.00  0.00           C
ATOM    362  HA  LEU    49      29.157  45.651  49.508  1.00  0.00           H
ATOM    363  CB  LEU    49      27.914  47.021  50.510  1.00  0.00           C
ATOM    364  HB2 LEU    49      28.641  47.797  50.747  1.00  0.00           H
ATOM    365  HB3 LEU    49      26.966  47.543  50.377  1.00  0.00           H
ATOM    366  CG  LEU    49      27.938  46.154  51.861  1.00  0.00           C
ATOM    367  HG  LEU    49      27.354  45.253  51.671  1.00  0.00           H
ATOM    368  CD1 LEU    49      29.289  45.759  52.275  1.00  0.00           C
ATOM    369 HD11 LEU    49      29.856  46.651  52.541  1.00  0.00           H
ATOM    370 HD12 LEU    49      29.301  45.259  53.244  1.00  0.00           H
ATOM    371 HD13 LEU    49      29.741  45.189  51.463  1.00  0.00           H
ATOM    372  CD2 LEU    49      27.317  47.021  52.979  1.00  0.00           C
ATOM    373 HD21 LEU    49      27.137  46.476  53.906  1.00  0.00           H
ATOM    374 HD22 LEU    49      28.120  47.716  53.224  1.00  0.00           H
ATOM    375 HD23 LEU    49      26.389  47.529  52.718  1.00  0.00           H
ATOM    376  C   LEU    49      27.152  45.235  48.941  1.00  0.00           C
ATOM    377  O   LEU    49      27.336  44.009  49.157  1.00  0.00           O
ATOM    378  N   LYS    50      26.046  45.713  48.394  1.00  0.00           N
ATOM    379  H   LYS    50      26.016  46.718  48.289  1.00  0.00           H
ATOM    380  CA  LYS    50      24.782  45.029  47.956  1.00  0.00           C
ATOM    381  HA  LYS    50      24.474  44.264  48.669  1.00  0.00           H
ATOM    382  CB  LYS    50      23.606  45.933  47.861  1.00  0.00           C
ATOM    383  HB2 LYS    50      23.814  46.773  47.198  1.00  0.00           H
ATOM    384  HB3 LYS    50      22.793  45.336  47.447  1.00  0.00           H
ATOM    385  CG  LYS    50      23.198  46.545  49.235  1.00  0.00           C
ATOM    386  HG2 LYS    50      22.819  45.668  49.760  1.00  0.00           H
ATOM    387  HG3 LYS    50      24.007  47.034  49.779  1.00  0.00           H
ATOM    388  CD  LYS    50      21.926  47.421  49.150  1.00  0.00           C
ATOM    389  HD2 LYS    50      21.185  47.135  48.404  1.00  0.00           H
ATOM    390  HD3 LYS    50      21.368  47.510  50.082  1.00  0.00           H
ATOM    391  CE  LYS    50      22.448  48.803  48.899  1.00  0.00           C
ATOM    392  HE2 LYS    50      23.080  49.042  49.755  1.00  0.00           H
ATOM    393  HE3 LYS    50      23.122  48.875  48.046  1.00  0.00           H
ATOM    394  NZ  LYS    50      21.310  49.748  48.661  1.00  0.00           N
ATOM    395  HZ1 LYS    50      21.580  50.520  48.068  1.00  0.00           H
ATOM    396  HZ2 LYS    50      20.573  49.338  48.105  1.00  0.00           H
ATOM    397  HZ3 LYS    50      20.973  50.116  49.538  1.00  0.00           H
ATOM    398  C   LYS    50      25.002  44.267  46.683  1.00  0.00           C
ATOM    399  O   LYS    50      24.193  43.425  46.324  1.00  0.00           O
ATOM    400  N   ASP    51      26.184  44.333  46.034  1.00  0.00           N
ATOM    401  H   ASP    51      26.636  45.233  46.112  1.00  0.00           H
ATOM    402  CA  ASP    51      26.606  43.406  45.024  1.00  0.00           C
ATOM    403  HA  ASP    51      25.743  43.329  44.362  1.00  0.00           H
ATOM    404  CB  ASP    51      27.830  43.955  44.242  1.00  0.00           C
ATOM    405  HB2 ASP    51      27.590  44.978  43.953  1.00  0.00           H
ATOM    406  HB3 ASP    51      28.784  43.937  44.769  1.00  0.00           H
ATOM    407  CG  ASP    51      28.077  43.107  42.992  1.00  0.00           C
ATOM    408  OD1 ASP    51      28.738  43.587  42.099  1.00  0.00           O
ATOM    409  OD2 ASP    51      27.767  41.896  42.955  1.00  0.00           O
ATOM    410  C   ASP    51      26.965  42.036  45.701  1.00  0.00           C
ATOM    411  O   ASP    51      28.119  41.775  45.860  1.00  0.00           O
ATOM    412  N   GLU    52      26.016  41.192  45.942  1.00  0.00           N
ATOM    413  H   GLU    52      25.097  41.604  45.864  1.00  0.00           H
ATOM    414  CA  GLU    52      26.185  39.954  46.600  1.00  0.00           C
ATOM    415  HA  GLU    52      26.911  40.024  47.411  1.00  0.00           H
ATOM    416  CB  GLU    52      24.784  39.604  47.230  1.00  0.00           C
ATOM    417  HB2 GLU    52      24.005  39.828  46.502  1.00  0.00           H
ATOM    418  HB3 GLU    52      24.954  38.590  47.592  1.00  0.00           H
ATOM    419  CG  GLU    52      24.564  40.457  48.500  1.00  0.00           C
ATOM    420  HG2 GLU    52      24.772  41.506  48.291  1.00  0.00           H
ATOM    421  HG3 GLU    52      23.494  40.537  48.695  1.00  0.00           H
ATOM    422  CD  GLU    52      25.239  39.822  49.712  1.00  0.00           C
ATOM    423  OE1 GLU    52      24.556  39.088  50.511  1.00  0.00           O
ATOM    424  OE2 GLU    52      26.249  40.454  50.105  1.00  0.00           O
ATOM    425  C   GLU    52      26.755  38.802  45.776  1.00  0.00           C
ATOM    426  O   GLU    52      27.010  37.733  46.303  1.00  0.00           O
ATOM    427  N   VAL    53      27.000  39.044  44.451  1.00  0.00           N
ATOM    428  H   VAL    53      26.462  39.748  43.965  1.00  0.00           H
ATOM    429  CA  VAL    53      28.061  38.339  43.681  1.00  0.00           C
ATOM    430  HA  VAL    53      27.926  37.277  43.882  1.00  0.00           H
ATOM    431  CB  VAL    53      27.988  38.384  42.154  1.00  0.00           C
ATOM    432  HB  VAL    53      27.962  39.460  41.981  1.00  0.00           H
ATOM    433  CG1 VAL    53      29.180  37.800  41.402  1.00  0.00           C
ATOM    434 HG11 VAL    53      28.841  37.167  40.582  1.00  0.00           H
ATOM    435 HG12 VAL    53      29.777  38.630  41.024  1.00  0.00           H
ATOM    436 HG13 VAL    53      29.838  37.232  42.060  1.00  0.00           H
ATOM    437  CG2 VAL    53      26.622  37.787  41.579  1.00  0.00           C
ATOM    438 HG21 VAL    53      26.382  38.306  40.651  1.00  0.00           H
ATOM    439 HG22 VAL    53      26.824  36.717  41.531  1.00  0.00           H
ATOM    440 HG23 VAL    53      25.769  37.872  42.252  1.00  0.00           H
ATOM    441  C   VAL    53      29.474  38.650  44.160  1.00  0.00           C
ATOM    442  O   VAL    53      30.253  37.822  44.578  1.00  0.00           O
ATOM    443  N   ARG    54      29.790  39.970  44.111  1.00  0.00           N
ATOM    444  H   ARG    54      29.031  40.569  43.820  1.00  0.00           H
ATOM    445  CA  ARG    54      31.189  40.464  44.248  1.00  0.00           C
ATOM    446  HA  ARG    54      31.857  39.810  43.689  1.00  0.00           H
ATOM    447  CB  ARG    54      31.265  41.951  43.841  1.00  0.00           C
ATOM    448  HB2 ARG    54      31.318  41.982  42.753  1.00  0.00           H
ATOM    449  HB3 ARG    54      30.262  42.248  44.146  1.00  0.00           H
ATOM    450  CG  ARG    54      32.405  42.769  44.562  1.00  0.00           C
ATOM    451  HG2 ARG    54      33.002  42.132  45.216  1.00  0.00           H
ATOM    452  HG3 ARG    54      33.078  43.163  43.801  1.00  0.00           H
ATOM    453  CD  ARG    54      31.815  43.839  45.423  1.00  0.00           C
ATOM    454  HD2 ARG    54      30.988  44.269  44.857  1.00  0.00           H
ATOM    455  HD3 ARG    54      31.425  43.241  46.246  1.00  0.00           H
ATOM    456  NE  ARG    54      32.872  44.775  45.783  1.00  0.00           N
ATOM    457  HE  ARG    54      33.611  44.940  45.115  1.00  0.00           H
ATOM    458  CZ  ARG    54      33.020  45.420  46.899  1.00  0.00           C
ATOM    459  NH1 ARG    54      34.137  46.022  47.138  1.00  0.00           N
ATOM    460 HH11 ARG    54      34.326  46.559  47.972  1.00  0.00           H
ATOM    461 HH12 ARG    54      34.885  45.955  46.463  1.00  0.00           H
ATOM    462  NH2 ARG    54      32.083  45.556  47.818  1.00  0.00           N
ATOM    463 HH21 ARG    54      32.172  46.344  48.443  1.00  0.00           H
ATOM    464 HH22 ARG    54      31.204  45.165  47.510  1.00  0.00           H
ATOM    465  C   ARG    54      31.496  40.218  45.684  1.00  0.00           C
ATOM    466  O   ARG    54      32.545  39.690  46.068  1.00  0.00           O
ATOM    467  N   THR    55      30.617  40.656  46.605  1.00  0.00           N
ATOM    468  H   THR    55      29.874  41.261  46.285  1.00  0.00           H
ATOM    469  CA  THR    55      30.974  40.699  48.058  1.00  0.00           C
ATOM    470  HA  THR    55      31.944  41.195  48.094  1.00  0.00           H
ATOM    471  CB  THR    55      30.060  41.580  48.938  1.00  0.00           C
ATOM    472  HB  THR    55      29.074  41.116  48.934  1.00  0.00           H
ATOM    473  CG2 THR    55      30.664  41.645  50.323  1.00  0.00           C
ATOM    474 HG21 THR    55      30.864  40.643  50.703  1.00  0.00           H
ATOM    475 HG22 THR    55      31.647  42.083  50.146  1.00  0.00           H
ATOM    476 HG23 THR    55      30.206  42.376  50.989  1.00  0.00           H
ATOM    477  OG1 THR    55      29.966  42.892  48.481  1.00  0.00           O
ATOM    478  HG1 THR    55      29.049  43.138  48.338  1.00  0.00           H
ATOM    479  C   THR    55      31.055  39.259  48.685  1.00  0.00           C
ATOM    480  O   THR    55      32.036  38.993  49.431  1.00  0.00           O
ATOM    481  N   LEU    56      30.232  38.384  48.206  1.00  0.00           N
ATOM    482  H   LEU    56      29.555  38.704  47.527  1.00  0.00           H
ATOM    483  CA  LEU    56      30.146  36.981  48.733  1.00  0.00           C
ATOM    484  HA  LEU    56      30.088  37.031  49.821  1.00  0.00           H
ATOM    485  CB  LEU    56      28.978  36.104  48.243  1.00  0.00           C
ATOM    486  HB2 LEU    56      28.074  36.712  48.207  1.00  0.00           H
ATOM    487  HB3 LEU    56      29.087  35.610  47.278  1.00  0.00           H
ATOM    488  CG  LEU    56      28.732  34.924  49.233  1.00  0.00           C
ATOM    489  HG  LEU    56      29.275  35.161  50.148  1.00  0.00           H
ATOM    490  CD1 LEU    56      27.322  34.667  49.519  1.00  0.00           C
ATOM    491 HD11 LEU    56      26.861  35.399  50.182  1.00  0.00           H
ATOM    492 HD12 LEU    56      26.839  34.656  48.541  1.00  0.00           H
ATOM    493 HD13 LEU    56      27.322  33.742  50.095  1.00  0.00           H
ATOM    494  CD2 LEU    56      29.313  33.638  48.691  1.00  0.00           C
ATOM    495 HD21 LEU    56      28.783  33.275  47.810  1.00  0.00           H
ATOM    496 HD22 LEU    56      30.351  33.759  48.381  1.00  0.00           H
ATOM    497 HD23 LEU    56      29.190  32.906  49.489  1.00  0.00           H
ATOM    498  C   LEU    56      31.410  36.272  48.375  1.00  0.00           C
ATOM    499  O   LEU    56      32.067  35.683  49.234  1.00  0.00           O
ATOM    500  N   THR    57      31.788  36.193  47.093  1.00  0.00           N
ATOM    501  H   THR    57      30.982  36.267  46.490  1.00  0.00           H
ATOM    502  CA  THR    57      32.992  35.647  46.465  1.00  0.00           C
ATOM    503  HA  THR    57      32.959  34.617  46.822  1.00  0.00           H
ATOM    504  CB  THR    57      32.904  35.636  44.894  1.00  0.00           C
ATOM    505  HB  THR    57      33.278  36.577  44.490  1.00  0.00           H
ATOM    506  CG2 THR    57      33.745  34.432  44.359  1.00  0.00           C
ATOM    507 HG21 THR    57      33.416  34.165  43.355  1.00  0.00           H
ATOM    508 HG22 THR    57      34.805  34.682  44.334  1.00  0.00           H
ATOM    509 HG23 THR    57      33.583  33.552  44.981  1.00  0.00           H
ATOM    510  OG1 THR    57      31.503  35.495  44.454  1.00  0.00           O
ATOM    511  HG1 THR    57      31.075  36.338  44.288  1.00  0.00           H
ATOM    512  C   THR    57      34.354  36.012  46.963  1.00  0.00           C
ATOM    513  O   THR    57      35.160  35.116  47.252  1.00  0.00           O
ATOM    514  N   TYR    58      34.584  37.290  47.284  1.00  0.00           N
ATOM    515  H   TYR    58      34.065  38.090  46.952  1.00  0.00           H
ATOM    516  CA  TYR    58      35.584  37.702  48.281  1.00  0.00           C
ATOM    517  HA  TYR    58      36.507  37.333  47.833  1.00  0.00           H
ATOM    518  CB  TYR    58      35.860  39.194  48.293  1.00  0.00           C
ATOM    519  HB2 TYR    58      34.927  39.744  48.175  1.00  0.00           H
ATOM    520  HB3 TYR    58      36.318  39.567  49.209  1.00  0.00           H
ATOM    521  CG  TYR    58      36.789  39.645  47.170  1.00  0.00           C
ATOM    522  CD1 TYR    58      38.128  39.673  47.416  1.00  0.00           C
ATOM    523  HD1 TYR    58      38.497  39.345  48.377  1.00  0.00           H
ATOM    524  CE1 TYR    58      38.917  40.243  46.468  1.00  0.00           C
ATOM    525  HE1 TYR    58      39.988  40.330  46.579  1.00  0.00           H
ATOM    526  CZ  TYR    58      38.352  40.764  45.246  1.00  0.00           C
ATOM    527  OH  TYR    58      39.109  41.417  44.309  1.00  0.00           O
ATOM    528  HH  TYR    58      40.006  41.589  44.603  1.00  0.00           H
ATOM    529  CE2 TYR    58      36.972  40.558  44.909  1.00  0.00           C
ATOM    530  HE2 TYR    58      36.614  40.917  43.955  1.00  0.00           H
ATOM    531  CD2 TYR    58      36.162  40.089  45.933  1.00  0.00           C
ATOM    532  HD2 TYR    58      35.094  39.956  45.843  1.00  0.00           H
ATOM    533  C   TYR    58      35.402  37.210  49.635  1.00  0.00           C
ATOM    534  O   TYR    58      36.229  36.466  50.091  1.00  0.00           O
ATOM    535  N   ARG    59      34.302  37.494  50.338  1.00  0.00           N
ATOM    536  H   ARG    59      33.523  37.781  49.764  1.00  0.00           H
ATOM    537  CA  ARG    59      34.260  37.258  51.787  1.00  0.00           C
ATOM    538  HA  ARG    59      35.198  37.711  52.108  1.00  0.00           H
ATOM    539  CB  ARG    59      33.126  37.994  52.463  1.00  0.00           C
ATOM    540  HB2 ARG    59      33.368  38.102  53.521  1.00  0.00           H
ATOM    541  HB3 ARG    59      32.981  39.015  52.110  1.00  0.00           H
ATOM    542  CG  ARG    59      31.682  37.343  52.387  1.00  0.00           C
ATOM    543  HG2 ARG    59      31.374  37.271  51.344  1.00  0.00           H
ATOM    544  HG3 ARG    59      31.670  36.326  52.778  1.00  0.00           H
ATOM    545  CD  ARG    59      30.655  38.254  53.074  1.00  0.00           C
ATOM    546  HD2 ARG    59      30.904  38.446  54.118  1.00  0.00           H
ATOM    547  HD3 ARG    59      30.711  39.229  52.590  1.00  0.00           H
ATOM    548  NE  ARG    59      29.288  37.708  52.867  1.00  0.00           N
ATOM    549  HE  ARG    59      29.137  37.003  53.574  1.00  0.00           H
ATOM    550  CZ  ARG    59      28.319  38.179  52.126  1.00  0.00           C
ATOM    551  NH1 ARG    59      27.196  37.569  52.005  1.00  0.00           N
ATOM    552 HH11 ARG    59      27.173  36.655  52.434  1.00  0.00           H
ATOM    553 HH12 ARG    59      26.349  37.984  51.643  1.00  0.00           H
ATOM    554  NH2 ARG    59      28.492  39.275  51.450  1.00  0.00           N
ATOM    555 HH21 ARG    59      29.241  39.904  51.702  1.00  0.00           H
ATOM    556 HH22 ARG    59      27.666  39.685  51.038  1.00  0.00           H
ATOM    557  C   ARG    59      34.295  35.850  52.170  1.00  0.00           C
ATOM    558  O   ARG    59      35.169  35.545  52.988  1.00  0.00           O
ATOM    559  N   ASN    60      33.431  35.029  51.649  1.00  0.00           N
ATOM    560  H   ASN    60      32.781  35.454  51.004  1.00  0.00           H
ATOM    561  CA  ASN    60      33.341  33.560  51.727  1.00  0.00           C
ATOM    562  HA  ASN    60      33.121  33.155  52.715  1.00  0.00           H
ATOM    563  CB  ASN    60      32.234  32.984  50.877  1.00  0.00           C
ATOM    564  HB2 ASN    60      31.284  33.470  51.096  1.00  0.00           H
ATOM    565  HB3 ASN    60      32.358  33.232  49.823  1.00  0.00           H
ATOM    566  CG  ASN    60      31.923  31.524  51.166  1.00  0.00           C
ATOM    567  OD1 ASN    60      32.456  30.726  50.402  1.00  0.00           O
ATOM    568  ND2 ASN    60      31.081  31.259  52.105  1.00  0.00           N
ATOM    569 HD21 ASN    60      30.407  31.988  52.295  1.00  0.00           H
ATOM    570 HD22 ASN    60      30.755  30.318  52.273  1.00  0.00           H
ATOM    571  C   ASN    60      34.689  32.928  51.418  1.00  0.00           C
ATOM    572  O   ASN    60      35.235  32.187  52.234  1.00  0.00           O
ATOM    573  N   SER    61      35.224  33.168  50.186  1.00  0.00           N
ATOM    574  H   SER    61      34.790  33.687  49.436  1.00  0.00           H
ATOM    575  CA  SER    61      36.550  32.713  49.830  1.00  0.00           C
ATOM    576  HA  SER    61      36.548  31.624  49.889  1.00  0.00           H
ATOM    577  CB  SER    61      36.871  32.987  48.291  1.00  0.00           C
ATOM    578  HB2 SER    61      37.462  32.140  47.942  1.00  0.00           H
ATOM    579  HB3 SER    61      35.954  32.819  47.727  1.00  0.00           H
ATOM    580  OG  SER    61      37.491  34.191  48.028  1.00  0.00           O
ATOM    581  HG  SER    61      36.784  34.770  47.735  1.00  0.00           H
ATOM    582  C   SER    61      37.625  33.049  50.877  1.00  0.00           C
ATOM    583  O   SER    61      38.334  32.106  51.347  1.00  0.00           O
ATOM    584  N   MET    62      37.785  34.359  51.310  1.00  0.00           N
ATOM    585  H   MET    62      37.109  35.015  50.946  1.00  0.00           H
ATOM    586  CA  MET    62      38.672  34.643  52.465  1.00  0.00           C
ATOM    587  HA  MET    62      39.718  34.542  52.176  1.00  0.00           H
ATOM    588  CB  MET    62      38.616  36.143  52.939  1.00  0.00           C
ATOM    589  HB2 MET    62      37.620  36.401  53.299  1.00  0.00           H
ATOM    590  HB3 MET    62      39.386  36.248  53.704  1.00  0.00           H
ATOM    591  CG  MET    62      38.986  37.139  51.803  1.00  0.00           C
ATOM    592  HG2 MET    62      39.957  36.965  51.341  1.00  0.00           H
ATOM    593  HG3 MET    62      38.416  37.112  50.874  1.00  0.00           H
ATOM    594  SD  MET    62      38.840  38.883  52.311  1.00  0.00           S
ATOM    595  CE  MET    62      39.995  39.701  51.208  1.00  0.00           C
ATOM    596  HE1 MET    62      39.795  40.772  51.216  1.00  0.00           H
ATOM    597  HE2 MET    62      41.041  39.560  51.479  1.00  0.00           H
ATOM    598  HE3 MET    62      39.932  39.255  50.215  1.00  0.00           H
ATOM    599  C   MET    62      38.399  33.849  53.732  1.00  0.00           C
ATOM    600  O   MET    62      39.336  33.257  54.313  1.00  0.00           O
ATOM    601  N   PHE    63      37.182  33.810  54.279  1.00  0.00           N
ATOM    602  H   PHE    63      36.479  34.412  53.875  1.00  0.00           H
ATOM    603  CA  PHE    63      36.839  33.028  55.465  1.00  0.00           C
ATOM    604  HA  PHE    63      37.522  33.352  56.250  1.00  0.00           H
ATOM    605  CB  PHE    63      35.416  33.287  55.767  1.00  0.00           C
ATOM    606  HB2 PHE    63      34.816  33.193  54.862  1.00  0.00           H
ATOM    607  HB3 PHE    63      35.161  32.524  56.502  1.00  0.00           H
ATOM    608  CG  PHE    63      34.992  34.592  56.401  1.00  0.00           C
ATOM    609  CD1 PHE    63      33.732  35.180  56.139  1.00  0.00           C
ATOM    610  HD1 PHE    63      33.228  34.731  55.296  1.00  0.00           H
ATOM    611  CE1 PHE    63      33.247  36.208  56.936  1.00  0.00           C
ATOM    612  HE1 PHE    63      32.286  36.679  56.789  1.00  0.00           H
ATOM    613  CZ  PHE    63      34.051  36.761  57.914  1.00  0.00           C
ATOM    614  HZ  PHE    63      33.889  37.770  58.263  1.00  0.00           H
ATOM    615  CE2 PHE    63      35.261  36.096  58.290  1.00  0.00           C
ATOM    616  HE2 PHE    63      35.932  36.415  59.074  1.00  0.00           H
ATOM    617  CD2 PHE    63      35.681  35.046  57.513  1.00  0.00           C
ATOM    618  HD2 PHE    63      36.620  34.587  57.787  1.00  0.00           H
ATOM    619  C   PHE    63      37.123  31.493  55.450  1.00  0.00           C
ATOM    620  O   PHE    63      37.735  30.923  56.406  1.00  0.00           O
ATOM    621  N   HIE    64      36.902  30.847  54.233  1.00  0.00           N
ATOM    622  H   HIE    64      36.389  31.325  53.506  1.00  0.00           H
ATOM    623  CA  HIE    64      37.201  29.477  54.009  1.00  0.00           C
ATOM    624  HA  HIE    64      36.955  28.864  54.876  1.00  0.00           H
ATOM    625  CB  HIE    64      36.352  28.851  52.886  1.00  0.00           C
ATOM    626  HB2 HIE    64      36.255  29.660  52.162  1.00  0.00           H
ATOM    627  HB3 HIE    64      36.813  28.069  52.283  1.00  0.00           H
ATOM    628  CG  HIE    64      35.003  28.434  53.428  1.00  0.00           C
ATOM    629  ND1 HIE    64      34.704  27.115  53.778  1.00  0.00           N
ATOM    630  CE1 HIE    64      33.493  27.076  54.308  1.00  0.00           C
ATOM    631  HE1 HIE    64      32.913  26.169  54.228  1.00  0.00           H
ATOM    632  NE2 HIE    64      32.980  28.337  54.275  1.00  0.00           N
ATOM    633  HE2 HIE    64      31.996  28.501  54.432  1.00  0.00           H
ATOM    634  CD2 HIE    64      33.830  29.147  53.606  1.00  0.00           C
ATOM    635  HD2 HIE    64      33.817  30.217  53.754  1.00  0.00           H
ATOM    636  C   HIE    64      38.680  29.231  53.814  1.00  0.00           C
ATOM    637  O   HIE    64      39.148  28.339  54.500  1.00  0.00           O
ATOM    638  N   ASN    65      39.483  30.111  53.174  1.00  0.00           N
ATOM    639  H   ASN    65      39.053  30.870  52.666  1.00  0.00           H
ATOM    640  CA  ASN    65      40.911  30.085  53.232  1.00  0.00           C
ATOM    641  HA  ASN    65      41.327  29.078  53.265  1.00  0.00           H
ATOM    642  CB  ASN    65      41.400  30.696  51.946  1.00  0.00           C
ATOM    643  HB2 ASN    65      41.026  31.719  51.932  1.00  0.00           H
ATOM    644  HB3 ASN    65      42.484  30.590  51.961  1.00  0.00           H
ATOM    645  CG  ASN    65      41.023  29.877  50.689  1.00  0.00           C
ATOM    646  OD1 ASN    65      41.556  28.814  50.394  1.00  0.00           O
ATOM    647  ND2 ASN    65      40.017  30.345  49.959  1.00  0.00           N
ATOM    648 HD21 ASN    65      40.035  30.161  48.966  1.00  0.00           H
ATOM    649 HD22 ASN    65      39.453  31.048  50.413  1.00  0.00           H
ATOM    650  C   ASN    65      41.555  30.796  54.503  1.00  0.00           C
ATOM    651  O   ASN    65      42.392  31.678  54.320  1.00  0.00           O
ATOM    652  N   ARG    66      41.113  30.391  55.675  1.00  0.00           N
ATOM    653  H   ARG    66      40.353  29.726  55.651  1.00  0.00           H
ATOM    654  CA  ARG    66      41.623  30.855  57.008  1.00  0.00           C
ATOM    655  HA  ARG    66      41.650  31.937  56.883  1.00  0.00           H
ATOM    656  CB  ARG    66      40.641  30.585  58.094  1.00  0.00           C
ATOM    657  HB2 ARG    66      39.853  29.902  57.777  1.00  0.00           H
ATOM    658  HB3 ARG    66      41.297  30.334  58.928  1.00  0.00           H
ATOM    659  CG  ARG    66      40.020  31.831  58.578  1.00  0.00           C
ATOM    660  HG2 ARG    66      40.816  32.477  58.948  1.00  0.00           H
ATOM    661  HG3 ARG    66      39.536  32.309  57.726  1.00  0.00           H
ATOM    662  CD  ARG    66      38.986  31.649  59.763  1.00  0.00           C
ATOM    663  HD2 ARG    66      39.578  31.305  60.611  1.00  0.00           H
ATOM    664  HD3 ARG    66      38.649  32.644  60.053  1.00  0.00           H
ATOM    665  NE  ARG    66      37.765  30.864  59.460  1.00  0.00           N
ATOM    666  HE  ARG    66      37.758  30.467  58.531  1.00  0.00           H
ATOM    667  CZ  ARG    66      36.804  30.509  60.238  1.00  0.00           C
ATOM    668  NH1 ARG    66      35.766  29.907  59.790  1.00  0.00           N
ATOM    669 HH11 ARG    66      35.667  29.822  58.789  1.00  0.00           H
ATOM    670 HH12 ARG    66      35.324  29.228  60.393  1.00  0.00           H
ATOM    671  NH2 ARG    66      36.974  30.662  61.491  1.00  0.00           N
ATOM    672 HH21 ARG    66      36.127  30.685  62.040  1.00  0.00           H
ATOM    673 HH22 ARG    66      37.754  31.210  61.827  1.00  0.00           H
ATOM    674  C   ARG    66      43.023  30.358  57.281  1.00  0.00           C
ATOM    675  O   ARG    66      43.913  31.160  57.685  1.00  0.00           O
ATOM    676  N   HIE    67      43.311  29.086  56.943  1.00  0.00           N
ATOM    677  H   HIE    67      42.550  28.576  56.517  1.00  0.00           H
ATOM    678  CA  HIE    67      44.657  28.509  57.162  1.00  0.00           C
ATOM    679  HA  HIE    67      45.064  28.600  58.169  1.00  0.00           H
ATOM    680  CB  HIE    67      44.574  27.079  56.623  1.00  0.00           C
ATOM    681  HB2 HIE    67      45.540  26.618  56.827  1.00  0.00           H
ATOM    682  HB3 HIE    67      43.873  26.523  57.246  1.00  0.00           H
ATOM    683  CG  HIE    67      44.158  26.846  55.117  1.00  0.00           C
ATOM    684  ND1 HIE    67      43.451  27.677  54.258  1.00  0.00           N
ATOM    685  CE1 HIE    67      43.404  27.095  53.101  1.00  0.00           C
ATOM    686  HE1 HIE    67      43.010  27.426  52.152  1.00  0.00           H
ATOM    687  NE2 HIE    67      43.976  25.838  53.173  1.00  0.00           N
ATOM    688  HE2 HIE    67      43.948  25.102  52.482  1.00  0.00           H
ATOM    689  CD2 HIE    67      44.433  25.719  54.467  1.00  0.00           C
ATOM    690  HD2 HIE    67      44.774  24.841  54.994  1.00  0.00           H
ATOM    691  C   HIE    67      45.782  29.095  56.308  1.00  0.00           C
ATOM    692  O   HIE    67      46.922  29.059  56.807  1.00  0.00           O
ATOM    693  N   LEU    68      45.577  29.697  55.086  1.00  0.00           N
ATOM    694  H   LEU    68      44.820  29.284  54.561  1.00  0.00           H
ATOM    695  CA  LEU    68      46.434  30.659  54.381  1.00  0.00           C
ATOM    696  HA  LEU    68      47.426  30.209  54.337  1.00  0.00           H
ATOM    697  CB  LEU    68      45.953  30.845  52.896  1.00  0.00           C
ATOM    698  HB2 LEU    68      46.186  29.918  52.372  1.00  0.00           H
ATOM    699  HB3 LEU    68      44.865  30.910  52.907  1.00  0.00           H
ATOM    700  CG  LEU    68      46.687  32.066  52.258  1.00  0.00           C
ATOM    701  HG  LEU    68      46.564  32.966  52.861  1.00  0.00           H
ATOM    702  CD1 LEU    68      48.234  31.858  52.109  1.00  0.00           C
ATOM    703 HD11 LEU    68      48.638  32.222  51.164  1.00  0.00           H
ATOM    704 HD12 LEU    68      48.795  32.377  52.887  1.00  0.00           H
ATOM    705 HD13 LEU    68      48.438  30.787  52.103  1.00  0.00           H
ATOM    706  CD2 LEU    68      46.041  32.295  50.866  1.00  0.00           C
ATOM    707 HD21 LEU    68      46.054  33.364  50.650  1.00  0.00           H
ATOM    708 HD22 LEU    68      46.674  31.811  50.122  1.00  0.00           H
ATOM    709 HD23 LEU    68      45.011  31.948  50.785  1.00  0.00           H
ATOM    710  C   LEU    68      46.452  31.985  55.092  1.00  0.00           C
ATOM    711  O   LEU    68      47.543  32.317  55.632  1.00  0.00           O
ATOM    712  N   PHE    69      45.357  32.674  55.225  1.00  0.00           N
ATOM    713  H   PHE    69      44.494  32.318  54.838  1.00  0.00           H
ATOM    714  CA  PHE    69      45.248  34.031  55.805  1.00  0.00           C
ATOM    715  HA  PHE    69      45.890  34.589  55.124  1.00  0.00           H
ATOM    716  CB  PHE    69      43.837  34.639  55.711  1.00  0.00           C
ATOM    717  HB2 PHE    69      43.098  33.839  55.774  1.00  0.00           H
ATOM    718  HB3 PHE    69      43.725  35.246  56.610  1.00  0.00           H
ATOM    719  CG  PHE    69      43.563  35.349  54.400  1.00  0.00           C
ATOM    720  CD1 PHE    69      43.610  36.787  54.440  1.00  0.00           C
ATOM    721  HD1 PHE    69      43.714  37.400  55.323  1.00  0.00           H
ATOM    722  CE1 PHE    69      43.536  37.479  53.197  1.00  0.00           C
ATOM    723  HE1 PHE    69      43.597  38.557  53.185  1.00  0.00           H
ATOM    724  CZ  PHE    69      43.578  36.794  51.953  1.00  0.00           C
ATOM    725  HZ  PHE    69      43.807  37.301  51.027  1.00  0.00           H
ATOM    726  CE2 PHE    69      43.525  35.377  51.964  1.00  0.00           C
ATOM    727  HE2 PHE    69      43.503  34.775  51.068  1.00  0.00           H
ATOM    728  CD2 PHE    69      43.516  34.673  53.174  1.00  0.00           C
ATOM    729  HD2 PHE    69      43.322  33.614  53.086  1.00  0.00           H
ATOM    730  C   PHE    69      45.946  34.239  57.235  1.00  0.00           C
ATOM    731  O   PHE    69      46.326  35.335  57.503  1.00  0.00           O
ATOM    732  N   LYS    70      46.060  33.224  58.050  1.00  0.00           N
ATOM    733  H   LYS    70      45.650  32.343  57.777  1.00  0.00           H
ATOM    734  CA  LYS    70      46.670  33.372  59.388  1.00  0.00           C
ATOM    735  HA  LYS    70      46.098  34.036  60.037  1.00  0.00           H
ATOM    736  CB  LYS    70      46.823  31.988  59.910  1.00  0.00           C
ATOM    737  HB2 LYS    70      45.864  31.539  59.651  1.00  0.00           H
ATOM    738  HB3 LYS    70      47.706  31.470  59.535  1.00  0.00           H
ATOM    739  CG  LYS    70      46.861  32.077  61.427  1.00  0.00           C
ATOM    740  HG2 LYS    70      47.943  32.107  61.558  1.00  0.00           H
ATOM    741  HG3 LYS    70      46.264  32.911  61.797  1.00  0.00           H
ATOM    742  CD  LYS    70      46.330  30.739  62.088  1.00  0.00           C
ATOM    743  HD2 LYS    70      45.277  30.574  61.861  1.00  0.00           H
ATOM    744  HD3 LYS    70      46.912  29.908  61.689  1.00  0.00           H
ATOM    745  CE  LYS    70      46.779  30.763  63.572  1.00  0.00           C
ATOM    746  HE2 LYS    70      47.835  31.012  63.677  1.00  0.00           H
ATOM    747  HE3 LYS    70      46.196  31.463  64.171  1.00  0.00           H
ATOM    748  NZ  LYS    70      46.470  29.466  64.270  1.00  0.00           N
ATOM    749  HZ1 LYS    70      46.789  29.411  65.226  1.00  0.00           H
ATOM    750  HZ2 LYS    70      45.464  29.407  64.348  1.00  0.00           H
ATOM    751  HZ3 LYS    70      46.802  28.667  63.749  1.00  0.00           H
ATOM    752  C   LYS    70      48.098  33.999  59.359  1.00  0.00           C
ATOM    753  O   LYS    70      48.928  33.590  58.570  1.00  0.00           O
ATOM    754  N   ASP    71      48.276  35.031  60.181  1.00  0.00           N
ATOM    755  H   ASP    71      47.466  35.527  60.524  1.00  0.00           H
ATOM    756  CA  ASP    71      49.671  35.559  60.417  1.00  0.00           C
ATOM    757  HA  ASP    71      49.574  36.422  61.075  1.00  0.00           H
ATOM    758  CB  ASP    71      50.508  34.541  61.211  1.00  0.00           C
ATOM    759  HB2 ASP    71      49.906  33.879  61.834  1.00  0.00           H
ATOM    760  HB3 ASP    71      50.867  33.864  60.436  1.00  0.00           H
ATOM    761  CG  ASP    71      51.726  35.184  61.924  1.00  0.00           C
ATOM    762  OD1 ASP    71      51.549  36.279  62.533  1.00  0.00           O
ATOM    763  OD2 ASP    71      52.883  34.552  61.967  1.00  0.00           O
ATOM    764  C   ASP    71      50.318  36.232  59.159  1.00  0.00           C
ATOM    765  O   ASP    71      51.550  36.428  59.172  1.00  0.00           O
ATOM    766  N   LYS    72      49.604  36.663  58.152  1.00  0.00           N
ATOM    767  H   LYS    72      48.607  36.663  58.310  1.00  0.00           H
ATOM    768  CA  LYS    72      50.098  37.192  56.848  1.00  0.00           C
ATOM    769  HA  LYS    72      51.162  36.985  56.735  1.00  0.00           H
ATOM    770  CB  LYS    72      49.285  36.814  55.596  1.00  0.00           C
ATOM    771  HB2 LYS    72      48.336  37.350  55.558  1.00  0.00           H
ATOM    772  HB3 LYS    72      49.858  37.228  54.767  1.00  0.00           H
ATOM    773  CG  LYS    72      49.042  35.348  55.398  1.00  0.00           C
ATOM    774  HG2 LYS    72      48.659  35.019  56.364  1.00  0.00           H
ATOM    775  HG3 LYS    72      48.318  35.247  54.589  1.00  0.00           H
ATOM    776  CD  LYS    72      50.299  34.639  54.876  1.00  0.00           C
ATOM    777  HD2 LYS    72      49.970  33.858  54.192  1.00  0.00           H
ATOM    778  HD3 LYS    72      50.988  35.310  54.363  1.00  0.00           H
ATOM    779  CE  LYS    72      50.921  33.937  56.073  1.00  0.00           C
ATOM    780  HE2 LYS    72      50.911  34.507  57.002  1.00  0.00           H
ATOM    781  HE3 LYS    72      50.282  33.064  56.210  1.00  0.00           H
ATOM    782  NZ  LYS    72      52.271  33.524  55.712  1.00  0.00           N
ATOM    783  HZ1 LYS    72      52.773  34.153  55.102  1.00  0.00           H
ATOM    784  HZ2 LYS    72      52.737  33.370  56.595  1.00  0.00           H
ATOM    785  HZ3 LYS    72      52.221  32.615  55.274  1.00  0.00           H
ATOM    786  C   LYS    72      49.985  38.738  56.944  1.00  0.00           C
ATOM    787  O   LYS    72      48.925  39.204  57.375  1.00  0.00           O
ATOM    788  N   VAL    73      51.035  39.418  56.446  1.00  0.00           N
ATOM    789  H   VAL    73      51.747  38.799  56.085  1.00  0.00           H
ATOM    790  CA  VAL    73      51.081  40.861  55.975  1.00  0.00           C
ATOM    791  HA  VAL    73      50.442  41.488  56.597  1.00  0.00           H
ATOM    792  CB  VAL    73      52.471  41.413  56.072  1.00  0.00           C
ATOM    793  HB  VAL    73      53.169  40.878  55.428  1.00  0.00           H
ATOM    794  CG1 VAL    73      52.551  42.894  55.712  1.00  0.00           C
ATOM    795 HG11 VAL    73      52.173  43.014  54.697  1.00  0.00           H
ATOM    796 HG12 VAL    73      52.043  43.606  56.363  1.00  0.00           H
ATOM    797 HG13 VAL    73      53.603  43.181  55.719  1.00  0.00           H
ATOM    798  CG2 VAL    73      53.060  41.256  57.479  1.00  0.00           C
ATOM    799 HG21 VAL    73      53.321  40.242  57.784  1.00  0.00           H
ATOM    800 HG22 VAL    73      54.008  41.786  57.568  1.00  0.00           H
ATOM    801 HG23 VAL    73      52.519  41.670  58.330  1.00  0.00           H
ATOM    802  C   VAL    73      50.554  41.014  54.534  1.00  0.00           C
ATOM    803  O   VAL    73      51.116  40.506  53.575  1.00  0.00           O
ATOM    804  N   VAL    74      49.392  41.733  54.379  1.00  0.00           N
ATOM    805  H   VAL    74      49.190  42.393  55.117  1.00  0.00           H
ATOM    806  CA  VAL    74      48.580  41.821  53.079  1.00  0.00           C
ATOM    807  HA  VAL    74      49.238  41.647  52.228  1.00  0.00           H
ATOM    808  CB  VAL    74      47.358  40.813  53.061  1.00  0.00           C
ATOM    809  HB  VAL    74      46.925  40.739  52.063  1.00  0.00           H
ATOM    810  CG1 VAL    74      47.721  39.415  53.662  1.00  0.00           C
ATOM    811 HG11 VAL    74      47.844  39.518  54.741  1.00  0.00           H
ATOM    812 HG12 VAL    74      46.901  38.700  53.592  1.00  0.00           H
ATOM    813 HG13 VAL    74      48.654  39.020  53.259  1.00  0.00           H
ATOM    814  CG2 VAL    74      46.245  41.415  53.823  1.00  0.00           C
ATOM    815 HG21 VAL    74      46.594  41.770  54.793  1.00  0.00           H
ATOM    816 HG22 VAL    74      45.797  42.317  53.407  1.00  0.00           H
ATOM    817 HG23 VAL    74      45.510  40.619  53.950  1.00  0.00           H
ATOM    818  C   VAL    74      48.130  43.306  52.880  1.00  0.00           C
ATOM    819  O   VAL    74      48.197  44.207  53.761  1.00  0.00           O
ATOM    820  N   LEU    75      47.800  43.629  51.630  1.00  0.00           N
ATOM    821  H   LEU    75      47.772  42.939  50.894  1.00  0.00           H
ATOM    822  CA  LEU    75      47.526  45.015  51.130  1.00  0.00           C
ATOM    823  HA  LEU    75      47.356  45.665  51.988  1.00  0.00           H
ATOM    824  CB  LEU    75      48.884  45.554  50.579  1.00  0.00           C
ATOM    825  HB2 LEU    75      49.430  45.873  51.468  1.00  0.00           H
ATOM    826  HB3 LEU    75      49.487  44.670  50.370  1.00  0.00           H
ATOM    827  CG  LEU    75      48.942  46.705  49.493  1.00  0.00           C
ATOM    828  HG  LEU    75      48.081  46.581  48.836  1.00  0.00           H
ATOM    829  CD1 LEU    75      48.858  48.042  50.291  1.00  0.00           C
ATOM    830 HD11 LEU    75      48.244  47.874  51.176  1.00  0.00           H
ATOM    831 HD12 LEU    75      49.886  48.347  50.484  1.00  0.00           H
ATOM    832 HD13 LEU    75      48.396  48.820  49.683  1.00  0.00           H
ATOM    833  CD2 LEU    75      50.204  46.759  48.594  1.00  0.00           C
ATOM    834 HD21 LEU    75      50.352  47.733  48.128  1.00  0.00           H
ATOM    835 HD22 LEU    75      51.010  46.482  49.273  1.00  0.00           H
ATOM    836 HD23 LEU    75      50.203  45.926  47.891  1.00  0.00           H
ATOM    837  C   LEU    75      46.319  45.223  50.095  1.00  0.00           C
ATOM    838  O   LEU    75      46.131  44.417  49.200  1.00  0.00           O
ATOM    839  N   ASP    76      45.536  46.276  50.433  1.00  0.00           N
ATOM    840  H   ASP    76      45.769  46.878  51.210  1.00  0.00           H
ATOM    841  CA  ASP    76      44.695  46.848  49.408  1.00  0.00           C
ATOM    842  HA  ASP    76      44.520  46.092  48.644  1.00  0.00           H
ATOM    843  CB  ASP    76      43.297  47.145  49.913  1.00  0.00           C
ATOM    844  HB2 ASP    76      42.982  46.260  50.466  1.00  0.00           H
ATOM    845  HB3 ASP    76      43.185  48.043  50.521  1.00  0.00           H
ATOM    846  CG  ASP    76      42.256  47.382  48.760  1.00  0.00           C
ATOM    847  OD1 ASP    76      42.566  47.800  47.607  1.00  0.00           O
ATOM    848  OD2 ASP    76      41.022  47.045  48.835  1.00  0.00           O
ATOM    849  C   ASP    76      45.281  48.222  48.877  1.00  0.00           C
ATOM    850  O   ASP    76      45.506  49.101  49.656  1.00  0.00           O
ATOM    851  N   VAL    77      45.545  48.397  47.579  1.00  0.00           N
ATOM    852  H   VAL    77      45.447  47.579  46.994  1.00  0.00           H
ATOM    853  CA  VAL    77      46.104  49.610  46.909  1.00  0.00           C
ATOM    854  HA  VAL    77      46.753  50.118  47.621  1.00  0.00           H
ATOM    855  CB  VAL    77      46.971  49.223  45.691  1.00  0.00           C
ATOM    856  HB  VAL    77      47.272  50.137  45.178  1.00  0.00           H
ATOM    857  CG1 VAL    77      48.251  48.547  46.121  1.00  0.00           C
ATOM    858 HG11 VAL    77      48.344  48.198  47.149  1.00  0.00           H
ATOM    859 HG12 VAL    77      48.365  47.647  45.517  1.00  0.00           H
ATOM    860 HG13 VAL    77      49.136  49.148  45.909  1.00  0.00           H
ATOM    861  CG2 VAL    77      46.175  48.490  44.649  1.00  0.00           C
ATOM    862 HG21 VAL    77      46.130  47.407  44.772  1.00  0.00           H
ATOM    863 HG22 VAL    77      45.166  48.880  44.522  1.00  0.00           H
ATOM    864 HG23 VAL    77      46.558  48.815  43.682  1.00  0.00           H
ATOM    865  C   VAL    77      45.112  50.708  46.583  1.00  0.00           C
ATOM    866  O   VAL    77      45.572  51.793  46.274  1.00  0.00           O
ATOM    867  N   GLY    78      43.813  50.429  46.555  1.00  0.00           N
ATOM    868  H   GLY    78      43.570  49.450  46.515  1.00  0.00           H
ATOM    869  CA  GLY    78      42.763  51.395  46.571  1.00  0.00           C
ATOM    870  HA2 GLY    78      43.166  52.237  47.133  1.00  0.00           H
ATOM    871  HA3 GLY    78      42.488  51.701  45.562  1.00  0.00           H
ATOM    872  C   GLY    78      41.490  50.881  47.196  1.00  0.00           C
ATOM    873  O   GLY    78      40.699  50.075  46.694  1.00  0.00           O
ATOM    874  N   SER    79      41.220  51.446  48.366  1.00  0.00           N
ATOM    875  H   SER    79      41.851  52.116  48.782  1.00  0.00           H
ATOM    876  CA  SER    79      40.503  50.577  49.439  1.00  0.00           C
ATOM    877  HA  SER    79      40.273  49.600  49.015  1.00  0.00           H
ATOM    878  CB  SER    79      41.482  50.484  50.613  1.00  0.00           C
ATOM    879  HB2 SER    79      41.197  49.670  51.279  1.00  0.00           H
ATOM    880  HB3 SER    79      42.495  50.232  50.299  1.00  0.00           H
ATOM    881  OG  SER    79      41.496  51.644  51.382  1.00  0.00           O
ATOM    882  HG  SER    79      42.113  52.215  50.919  1.00  0.00           H
ATOM    883  C   SER    79      39.052  50.952  49.739  1.00  0.00           C
ATOM    884  O   SER    79      38.348  50.181  50.296  1.00  0.00           O
ATOM    885  N   GLY    80      38.563  52.110  49.289  1.00  0.00           N
ATOM    886  H   GLY    80      39.190  52.787  48.879  1.00  0.00           H
ATOM    887  CA  GLY    80      37.178  52.633  49.447  1.00  0.00           C
ATOM    888  HA2 GLY    80      37.169  53.678  49.136  1.00  0.00           H
ATOM    889  HA3 GLY    80      36.386  52.168  48.860  1.00  0.00           H
ATOM    890  C   GLY    80      36.750  52.703  50.898  1.00  0.00           C
ATOM    891  O   GLY    80      37.503  53.264  51.741  1.00  0.00           O
ATOM    892  N   THR    81      35.660  52.053  51.174  1.00  0.00           N
ATOM    893  H   THR    81      34.996  51.987  50.415  1.00  0.00           H
ATOM    894  CA  THR    81      35.019  51.924  52.489  1.00  0.00           C
ATOM    895  HA  THR    81      35.052  52.860  53.047  1.00  0.00           H
ATOM    896  CB  THR    81      33.489  51.691  52.146  1.00  0.00           C
ATOM    897  HB  THR    81      32.972  51.364  53.048  1.00  0.00           H
ATOM    898  CG2 THR    81      32.718  52.932  51.687  1.00  0.00           C
ATOM    899 HG21 THR    81      31.667  52.733  51.478  1.00  0.00           H
ATOM    900 HG22 THR    81      32.899  53.571  52.551  1.00  0.00           H
ATOM    901 HG23 THR    81      33.168  53.250  50.746  1.00  0.00           H
ATOM    902  OG1 THR    81      33.378  50.700  51.157  1.00  0.00           O
ATOM    903  HG1 THR    81      32.455  50.508  50.975  1.00  0.00           H
ATOM    904  C   THR    81      35.630  50.811  53.355  1.00  0.00           C
ATOM    905  O   THR    81      35.161  50.624  54.467  1.00  0.00           O
ATOM    906  N   GLY    82      36.635  50.059  52.939  1.00  0.00           N
ATOM    907  H   GLY    82      36.980  50.281  52.016  1.00  0.00           H
ATOM    908  CA  GLY    82      37.385  49.152  53.797  1.00  0.00           C
ATOM    909  HA2 GLY    82      38.375  49.246  53.349  1.00  0.00           H
ATOM    910  HA3 GLY    82      37.492  49.550  54.806  1.00  0.00           H
ATOM    911  C   GLY    82      36.906  47.772  53.965  1.00  0.00           C
ATOM    912  O   GLY    82      37.405  47.122  54.810  1.00  0.00           O
ATOM    913  N   ILE    83      35.911  47.260  53.215  1.00  0.00           N
ATOM    914  H   ILE    83      35.739  47.734  52.340  1.00  0.00           H
ATOM    915  CA  ILE    83      35.057  46.099  53.449  1.00  0.00           C
ATOM    916  HA  ILE    83      34.662  46.223  54.457  1.00  0.00           H
ATOM    917  CB  ILE    83      33.816  46.071  52.492  1.00  0.00           C
ATOM    918  HB  ILE    83      34.254  45.915  51.506  1.00  0.00           H
ATOM    919  CG2 ILE    83      32.988  44.829  52.866  1.00  0.00           C
ATOM    920 HG21 ILE    83      33.465  43.896  52.565  1.00  0.00           H
ATOM    921 HG22 ILE    83      32.739  44.959  53.920  1.00  0.00           H
ATOM    922 HG23 ILE    83      32.099  44.797  52.238  1.00  0.00           H
ATOM    923  CG1 ILE    83      33.016  47.387  52.597  1.00  0.00           C
ATOM    924 HG12 ILE    83      33.684  48.137  52.174  1.00  0.00           H
ATOM    925 HG13 ILE    83      32.087  47.473  52.033  1.00  0.00           H
ATOM    926  CD1 ILE    83      32.590  47.896  53.967  1.00  0.00           C
ATOM    927 HD11 ILE    83      32.472  48.973  54.087  1.00  0.00           H
ATOM    928 HD12 ILE    83      31.565  47.572  54.149  1.00  0.00           H
ATOM    929 HD13 ILE    83      33.104  47.548  54.862  1.00  0.00           H
ATOM    930  C   ILE    83      35.930  44.807  53.306  1.00  0.00           C
ATOM    931  O   ILE    83      35.906  44.031  54.232  1.00  0.00           O
ATOM    932  N   LEU    84      36.630  44.539  52.181  1.00  0.00           N
ATOM    933  H   LEU    84      36.758  45.227  51.453  1.00  0.00           H
ATOM    934  CA  LEU    84      37.519  43.399  51.875  1.00  0.00           C
ATOM    935  HA  LEU    84      36.987  42.522  52.246  1.00  0.00           H
ATOM    936  CB  LEU    84      37.712  43.206  50.352  1.00  0.00           C
ATOM    937  HB2 LEU    84      38.350  44.021  50.012  1.00  0.00           H
ATOM    938  HB3 LEU    84      38.183  42.260  50.084  1.00  0.00           H
ATOM    939  CG  LEU    84      36.309  43.214  49.623  1.00  0.00           C
ATOM    940  HG  LEU    84      35.880  44.216  49.637  1.00  0.00           H
ATOM    941  CD1 LEU    84      36.417  42.874  48.135  1.00  0.00           C
ATOM    942 HD11 LEU    84      35.414  42.805  47.714  1.00  0.00           H
ATOM    943 HD12 LEU    84      36.970  43.678  47.648  1.00  0.00           H
ATOM    944 HD13 LEU    84      36.727  41.832  48.208  1.00  0.00           H
ATOM    945  CD2 LEU    84      35.277  42.226  50.171  1.00  0.00           C
ATOM    946 HD21 LEU    84      34.949  42.479  51.179  1.00  0.00           H
ATOM    947 HD22 LEU    84      34.317  42.146  49.661  1.00  0.00           H
ATOM    948 HD23 LEU    84      35.756  41.262  50.343  1.00  0.00           H
ATOM    949  C   LEU    84      38.768  43.310  52.793  1.00  0.00           C
ATOM    950  O   LEU    84      39.295  42.250  53.008  1.00  0.00           O
ATOM    951  N   CYS    85      39.316  44.454  53.166  1.00  0.00           N
ATOM    952  H   CYS    85      39.194  45.282  52.600  1.00  0.00           H
ATOM    953  CA  CYS    85      40.269  44.636  54.261  1.00  0.00           C
ATOM    954  HA  CYS    85      41.174  44.043  54.134  1.00  0.00           H
ATOM    955  CB  CYS    85      40.662  46.169  54.345  1.00  0.00           C
ATOM    956  HB2 CYS    85      39.858  46.904  54.323  1.00  0.00           H
ATOM    957  HB3 CYS    85      41.191  46.265  55.293  1.00  0.00           H
ATOM    958  SG  CYS    85      41.762  46.488  52.942  1.00  0.00           S
ATOM    959  HG  CYS    85      40.875  46.482  51.942  1.00  0.00           H
ATOM    960  C   CYS    85      39.795  44.211  55.623  1.00  0.00           C
ATOM    961  O   CYS    85      40.484  43.518  56.377  1.00  0.00           O
ATOM    962  N   MET    86      38.634  44.653  55.996  1.00  0.00           N
ATOM    963  H   MET    86      38.295  45.526  55.617  1.00  0.00           H
ATOM    964  CA  MET    86      37.969  44.062  57.198  1.00  0.00           C
ATOM    965  HA  MET    86      38.673  44.207  58.018  1.00  0.00           H
ATOM    966  CB  MET    86      36.681  44.877  57.502  1.00  0.00           C
ATOM    967  HB2 MET    86      36.142  44.969  56.559  1.00  0.00           H
ATOM    968  HB3 MET    86      36.165  44.192  58.175  1.00  0.00           H
ATOM    969  CG  MET    86      36.936  46.217  58.186  1.00  0.00           C
ATOM    970  HG2 MET    86      37.650  46.114  59.003  1.00  0.00           H
ATOM    971  HG3 MET    86      37.394  46.944  57.514  1.00  0.00           H
ATOM    972  SD  MET    86      35.432  46.878  58.925  1.00  0.00           S
ATOM    973  CE  MET    86      34.637  47.593  57.455  1.00  0.00           C
ATOM    974  HE1 MET    86      33.562  47.632  57.634  1.00  0.00           H
ATOM    975  HE2 MET    86      34.914  48.648  57.452  1.00  0.00           H
ATOM    976  HE3 MET    86      34.852  46.984  56.577  1.00  0.00           H
ATOM    977  C   MET    86      37.676  42.540  57.184  1.00  0.00           C
ATOM    978  O   MET    86      38.075  41.800  58.115  1.00  0.00           O
ATOM    979  N   PHE    87      37.358  41.959  56.024  1.00  0.00           N
ATOM    980  H   PHE    87      37.265  42.555  55.214  1.00  0.00           H
ATOM    981  CA  PHE    87      37.293  40.477  55.818  1.00  0.00           C
ATOM    982  HA  PHE    87      36.716  40.146  56.682  1.00  0.00           H
ATOM    983  CB  PHE    87      36.494  40.097  54.559  1.00  0.00           C
ATOM    984  HB2 PHE    87      36.855  40.746  53.761  1.00  0.00           H
ATOM    985  HB3 PHE    87      36.590  39.062  54.231  1.00  0.00           H
ATOM    986  CG  PHE    87      34.992  40.238  54.641  1.00  0.00           C
ATOM    987  CD1 PHE    87      34.221  41.308  54.043  1.00  0.00           C
ATOM    988  HD1 PHE    87      34.682  41.953  53.311  1.00  0.00           H
ATOM    989  CE1 PHE    87      32.818  41.456  54.212  1.00  0.00           C
ATOM    990  HE1 PHE    87      32.330  42.320  53.786  1.00  0.00           H
ATOM    991  CZ  PHE    87      32.098  40.494  55.006  1.00  0.00           C
ATOM    992  HZ  PHE    87      31.105  40.692  55.380  1.00  0.00           H
ATOM    993  CE2 PHE    87      32.889  39.511  55.714  1.00  0.00           C
ATOM    994  HE2 PHE    87      32.450  38.961  56.532  1.00  0.00           H
ATOM    995  CD2 PHE    87      34.277  39.460  55.616  1.00  0.00           C
ATOM    996  HD2 PHE    87      34.902  38.753  56.141  1.00  0.00           H
ATOM    997  C   PHE    87      38.658  39.784  55.895  1.00  0.00           C
ATOM    998  O   PHE    87      38.705  38.720  56.553  1.00  0.00           O
ATOM    999  N   ALA    88      39.699  40.410  55.418  1.00  0.00           N
ATOM   1000  H   ALA    88      39.549  41.126  54.722  1.00  0.00           H
ATOM   1001  CA  ALA    88      41.064  39.936  55.616  1.00  0.00           C
ATOM   1002  HA  ALA    88      41.128  38.897  55.292  1.00  0.00           H
ATOM   1003  CB  ALA    88      41.961  40.662  54.693  1.00  0.00           C
ATOM   1004  HB1 ALA    88      41.797  40.558  53.620  1.00  0.00           H
ATOM   1005  HB2 ALA    88      41.881  41.728  54.906  1.00  0.00           H
ATOM   1006  HB3 ALA    88      42.990  40.363  54.894  1.00  0.00           H
ATOM   1007  C   ALA    88      41.616  40.029  56.991  1.00  0.00           C
ATOM   1008  O   ALA    88      42.166  39.082  57.470  1.00  0.00           O
ATOM   1009  N   ALA    89      41.355  41.119  57.716  1.00  0.00           N
ATOM   1010  H   ALA    89      41.062  41.952  57.224  1.00  0.00           H
ATOM   1011  CA  ALA    89      41.597  41.230  59.153  1.00  0.00           C
ATOM   1012  HA  ALA    89      42.675  41.221  59.310  1.00  0.00           H
ATOM   1013  CB  ALA    89      41.044  42.514  59.727  1.00  0.00           C
ATOM   1014  HB1 ALA    89      39.977  42.432  59.934  1.00  0.00           H
ATOM   1015  HB2 ALA    89      41.712  42.664  60.576  1.00  0.00           H
ATOM   1016  HB3 ALA    89      41.178  43.392  59.094  1.00  0.00           H
ATOM   1017  C   ALA    89      41.034  40.109  59.967  1.00  0.00           C
ATOM   1018  O   ALA    89      41.674  39.621  60.882  1.00  0.00           O
ATOM   1019  N   LYS    90      39.789  39.627  59.607  1.00  0.00           N
ATOM   1020  H   LYS    90      39.398  40.050  58.777  1.00  0.00           H
ATOM   1021  CA  LYS    90      38.910  38.665  60.283  1.00  0.00           C
ATOM   1022  HA  LYS    90      39.166  38.639  61.342  1.00  0.00           H
ATOM   1023  CB  LYS    90      37.363  39.127  60.148  1.00  0.00           C
ATOM   1024  HB2 LYS    90      37.083  39.495  59.162  1.00  0.00           H
ATOM   1025  HB3 LYS    90      36.878  38.173  60.356  1.00  0.00           H
ATOM   1026  CG  LYS    90      37.001  40.125  61.247  1.00  0.00           C
ATOM   1027  HG2 LYS    90      37.632  39.824  62.083  1.00  0.00           H
ATOM   1028  HG3 LYS    90      37.168  41.197  61.145  1.00  0.00           H
ATOM   1029  CD  LYS    90      35.520  39.992  61.702  1.00  0.00           C
ATOM   1030  HD2 LYS    90      34.823  40.135  60.877  1.00  0.00           H
ATOM   1031  HD3 LYS    90      35.234  39.109  62.274  1.00  0.00           H
ATOM   1032  CE  LYS    90      35.291  41.134  62.630  1.00  0.00           C
ATOM   1033  HE2 LYS    90      35.798  41.120  63.594  1.00  0.00           H
ATOM   1034  HE3 LYS    90      35.576  42.078  62.165  1.00  0.00           H
ATOM   1035  NZ  LYS    90      33.862  41.247  62.973  1.00  0.00           N
ATOM   1036  HZ1 LYS    90      33.337  41.379  62.120  1.00  0.00           H
ATOM   1037  HZ2 LYS    90      33.364  40.455  63.354  1.00  0.00           H
ATOM   1038  HZ3 LYS    90      33.664  42.055  63.545  1.00  0.00           H
ATOM   1039  C   LYS    90      39.126  37.190  59.776  1.00  0.00           C
ATOM   1040  O   LYS    90      38.952  36.219  60.569  1.00  0.00           O
ATOM   1041  N   ALA    91      39.863  36.999  58.709  1.00  0.00           N
ATOM   1042  H   ALA    91      40.093  37.750  58.074  1.00  0.00           H
ATOM   1043  CA  ALA    91      40.422  35.753  58.247  1.00  0.00           C
ATOM   1044  HA  ALA    91      39.780  34.906  58.491  1.00  0.00           H
ATOM   1045  CB  ALA    91      40.456  35.721  56.769  1.00  0.00           C
ATOM   1046  HB1 ALA    91      41.038  34.848  56.475  1.00  0.00           H
ATOM   1047  HB2 ALA    91      39.418  35.535  56.491  1.00  0.00           H
ATOM   1048  HB3 ALA    91      40.781  36.634  56.269  1.00  0.00           H
ATOM   1049  C   ALA    91      41.752  35.460  58.909  1.00  0.00           C
ATOM   1050  O   ALA    91      42.144  34.312  59.077  1.00  0.00           O
ATOM   1051  N   GLY    92      42.541  36.413  59.479  1.00  0.00           N
ATOM   1052  H   GLY    92      42.162  37.338  59.331  1.00  0.00           H
ATOM   1053  CA  GLY    92      43.816  36.239  60.192  1.00  0.00           C
ATOM   1054  HA2 GLY    92      43.621  36.693  61.164  1.00  0.00           H
ATOM   1055  HA3 GLY    92      44.072  35.194  60.369  1.00  0.00           H
ATOM   1056  C   GLY    92      44.958  37.031  59.655  1.00  0.00           C
ATOM   1057  O   GLY    92      46.074  36.892  60.167  1.00  0.00           O
ATOM   1058  N   ALA    93      44.770  38.025  58.761  1.00  0.00           N
ATOM   1059  H   ALA    93      43.875  38.457  58.582  1.00  0.00           H
ATOM   1060  CA  ALA    93      45.832  38.901  58.201  1.00  0.00           C
ATOM   1061  HA  ALA    93      46.648  38.178  58.166  1.00  0.00           H
ATOM   1062  CB  ALA    93      45.550  39.347  56.778  1.00  0.00           C
ATOM   1063  HB1 ALA    93      45.433  38.453  56.165  1.00  0.00           H
ATOM   1064  HB2 ALA    93      44.650  39.958  56.714  1.00  0.00           H
ATOM   1065  HB3 ALA    93      46.362  39.938  56.354  1.00  0.00           H
ATOM   1066  C   ALA    93      46.180  39.995  59.297  1.00  0.00           C
ATOM   1067  O   ALA    93      45.307  40.456  60.020  1.00  0.00           O
ATOM   1068  N   ARG    94      47.487  40.318  59.380  1.00  0.00           N
ATOM   1069  H   ARG    94      48.140  39.870  58.755  1.00  0.00           H
ATOM   1070  CA  ARG    94      48.174  41.206  60.260  1.00  0.00           C
ATOM   1071  HA  ARG    94      47.577  42.100  60.444  1.00  0.00           H
ATOM   1072  CB  ARG    94      48.359  40.487  61.579  1.00  0.00           C
ATOM   1073  HB2 ARG    94      49.087  41.052  62.162  1.00  0.00           H
ATOM   1074  HB3 ARG    94      47.464  40.680  62.170  1.00  0.00           H
ATOM   1075  CG  ARG    94      48.604  38.944  61.785  1.00  0.00           C
ATOM   1076  HG2 ARG    94      47.965  38.343  61.139  1.00  0.00           H
ATOM   1077  HG3 ARG    94      49.590  38.717  61.379  1.00  0.00           H
ATOM   1078  CD  ARG    94      48.529  38.555  63.264  1.00  0.00           C
ATOM   1079  HD2 ARG    94      49.479  38.784  63.746  1.00  0.00           H
ATOM   1080  HD3 ARG    94      47.820  39.167  63.821  1.00  0.00           H
ATOM   1081  NE  ARG    94      48.238  37.151  63.436  1.00  0.00           N
ATOM   1082  HE  ARG    94      47.415  36.700  63.064  1.00  0.00           H
ATOM   1083  CZ  ARG    94      48.958  36.283  64.061  1.00  0.00           C
ATOM   1084  NH1 ARG    94      48.582  35.119  64.259  1.00  0.00           N
ATOM   1085 HH11 ARG    94      49.097  34.487  64.856  1.00  0.00           H
ATOM   1086 HH12 ARG    94      47.654  34.847  63.971  1.00  0.00           H
ATOM   1087  NH2 ARG    94      50.051  36.678  64.615  1.00  0.00           N
ATOM   1088 HH21 ARG    94      50.797  36.776  63.941  1.00  0.00           H
ATOM   1089 HH22 ARG    94      50.261  36.124  65.433  1.00  0.00           H
ATOM   1090  C   ARG    94      49.500  41.551  59.650  1.00  0.00           C
ATOM   1091  O   ARG    94      50.311  40.674  59.431  1.00  0.00           O
ATOM   1092  N   LYS    95      49.882  42.868  59.593  1.00  0.00           N
ATOM   1093  H   LYS    95      50.851  43.108  59.435  1.00  0.00           H
ATOM   1094  CA  LYS    95      48.990  43.951  59.129  1.00  0.00           C
ATOM   1095  HA  LYS    95      48.334  44.238  59.950  1.00  0.00           H
ATOM   1096  CB  LYS    95      49.823  45.170  58.804  1.00  0.00           C
ATOM   1097  HB2 LYS    95      50.686  44.890  58.199  1.00  0.00           H
ATOM   1098  HB3 LYS    95      49.137  45.816  58.257  1.00  0.00           H
ATOM   1099  CG  LYS    95      50.372  45.940  60.016  1.00  0.00           C
ATOM   1100  HG2 LYS    95      50.912  45.207  60.615  1.00  0.00           H
ATOM   1101  HG3 LYS    95      50.989  46.775  59.684  1.00  0.00           H
ATOM   1102  CD  LYS    95      49.199  46.712  60.867  1.00  0.00           C
ATOM   1103  HD2 LYS    95      48.851  47.359  60.062  1.00  0.00           H
ATOM   1104  HD3 LYS    95      48.504  45.929  61.172  1.00  0.00           H
ATOM   1105  CE  LYS    95      49.795  47.601  61.940  1.00  0.00           C
ATOM   1106  HE2 LYS    95      50.675  47.171  62.418  1.00  0.00           H
ATOM   1107  HE3 LYS    95      50.069  48.564  61.507  1.00  0.00           H
ATOM   1108  NZ  LYS    95      48.904  47.908  63.052  1.00  0.00           N
ATOM   1109  HZ1 LYS    95      48.261  48.610  62.715  1.00  0.00           H
ATOM   1110  HZ2 LYS    95      48.497  47.052  63.402  1.00  0.00           H
ATOM   1111  HZ3 LYS    95      49.329  48.390  63.831  1.00  0.00           H
ATOM   1112  C   LYS    95      48.196  43.618  57.924  1.00  0.00           C
ATOM   1113  O   LYS    95      48.623  42.936  56.962  1.00  0.00           O
ATOM   1114  N   VAL    96      46.895  44.127  57.892  1.00  0.00           N
ATOM   1115  H   VAL    96      46.604  44.654  58.703  1.00  0.00           H
ATOM   1116  CA  VAL    96      46.288  44.617  56.655  1.00  0.00           C
ATOM   1117  HA  VAL    96      46.696  43.923  55.920  1.00  0.00           H
ATOM   1118  CB  VAL    96      44.806  44.399  56.572  1.00  0.00           C
ATOM   1119  HB  VAL    96      44.419  44.929  57.442  1.00  0.00           H
ATOM   1120  CG1 VAL    96      44.196  45.034  55.328  1.00  0.00           C
ATOM   1121 HG11 VAL    96      43.846  46.045  55.535  1.00  0.00           H
ATOM   1122 HG12 VAL    96      44.933  45.252  54.555  1.00  0.00           H
ATOM   1123 HG13 VAL    96      43.305  44.481  55.030  1.00  0.00           H
ATOM   1124  CG2 VAL    96      44.410  42.958  56.660  1.00  0.00           C
ATOM   1125 HG21 VAL    96      44.877  42.528  57.546  1.00  0.00           H
ATOM   1126 HG22 VAL    96      43.340  42.867  56.849  1.00  0.00           H
ATOM   1127 HG23 VAL    96      44.689  42.510  55.707  1.00  0.00           H
ATOM   1128  C   VAL    96      46.645  46.123  56.440  1.00  0.00           C
ATOM   1129  O   VAL    96      46.452  46.875  57.353  1.00  0.00           O
ATOM   1130  N   ILE    97      47.357  46.576  55.426  1.00  0.00           N
ATOM   1131  H   ILE    97      47.612  45.953  54.672  1.00  0.00           H
ATOM   1132  CA  ILE    97      47.408  48.039  55.016  1.00  0.00           C
ATOM   1133  HA  ILE    97      47.174  48.588  55.929  1.00  0.00           H
ATOM   1134  CB  ILE    97      48.810  48.408  54.494  1.00  0.00           C
ATOM   1135  HB  ILE    97      49.311  47.612  53.943  1.00  0.00           H
ATOM   1136  CG2 ILE    97      48.828  49.682  53.594  1.00  0.00           C
ATOM   1137 HG21 ILE    97      48.074  49.537  52.821  1.00  0.00           H
ATOM   1138 HG22 ILE    97      48.547  50.628  54.058  1.00  0.00           H
ATOM   1139 HG23 ILE    97      49.759  49.876  53.062  1.00  0.00           H
ATOM   1140  CG1 ILE    97      49.689  48.896  55.672  1.00  0.00           C
ATOM   1141 HG12 ILE    97      50.556  49.455  55.320  1.00  0.00           H
ATOM   1142 HG13 ILE    97      49.220  49.570  56.389  1.00  0.00           H
ATOM   1143  CD1 ILE    97      50.398  47.760  56.497  1.00  0.00           C
ATOM   1144 HD11 ILE    97      50.932  47.189  55.737  1.00  0.00           H
ATOM   1145 HD12 ILE    97      51.174  48.136  57.164  1.00  0.00           H
ATOM   1146 HD13 ILE    97      49.560  47.207  56.921  1.00  0.00           H
ATOM   1147  C   ILE    97      46.258  48.368  54.097  1.00  0.00           C
ATOM   1148  O   ILE    97      46.050  47.580  53.132  1.00  0.00           O
ATOM   1149  N   GLY    98      45.602  49.557  54.200  1.00  0.00           N
ATOM   1150  H   GLY    98      45.840  50.229  54.916  1.00  0.00           H
ATOM   1151  CA  GLY    98      44.459  50.071  53.375  1.00  0.00           C
ATOM   1152  HA2 GLY    98      44.183  49.307  52.648  1.00  0.00           H
ATOM   1153  HA3 GLY    98      43.551  50.105  53.978  1.00  0.00           H
ATOM   1154  C   GLY    98      44.767  51.480  52.764  1.00  0.00           C
ATOM   1155  O   GLY    98      44.862  52.422  53.549  1.00  0.00           O
ATOM   1156  N   ILE    99      45.189  51.575  51.515  1.00  0.00           N
ATOM   1157  H   ILE    99      45.347  50.695  51.045  1.00  0.00           H
ATOM   1158  CA  ILE    99      45.504  52.815  50.734  1.00  0.00           C
ATOM   1159  HA  ILE    99      45.975  53.505  51.435  1.00  0.00           H
ATOM   1160  CB  ILE    99      46.566  52.537  49.669  1.00  0.00           C
ATOM   1161  HB  ILE    99      46.170  51.936  48.849  1.00  0.00           H
ATOM   1162  CG2 ILE    99      46.908  53.883  48.926  1.00  0.00           C
ATOM   1163 HG21 ILE    99      47.878  53.921  48.429  1.00  0.00           H
ATOM   1164 HG22 ILE    99      46.141  54.099  48.182  1.00  0.00           H
ATOM   1165 HG23 ILE    99      46.997  54.714  49.625  1.00  0.00           H
ATOM   1166  CG1 ILE    99      47.975  52.191  50.285  1.00  0.00           C
ATOM   1167 HG12 ILE    99      48.414  52.867  51.020  1.00  0.00           H
ATOM   1168 HG13 ILE    99      47.814  51.379  50.994  1.00  0.00           H
ATOM   1169  CD1 ILE    99      49.022  51.699  49.325  1.00  0.00           C
ATOM   1170 HD11 ILE    99      49.274  52.434  48.561  1.00  0.00           H
ATOM   1171 HD12 ILE    99      49.971  51.623  49.856  1.00  0.00           H
ATOM   1172 HD13 ILE    99      48.712  50.747  48.894  1.00  0.00           H
ATOM   1173  C   ILE    99      44.240  53.482  50.100  1.00  0.00           C
ATOM   1174  O   ILE    99      43.389  52.732  49.571  1.00  0.00           O
ATOM   1175  N   GLU   100      44.013  54.790  50.183  1.00  0.00           N
ATOM   1176  H   GLU   100      44.507  55.336  50.875  1.00  0.00           H
ATOM   1177  CA  GLU   100      42.911  55.523  49.552  1.00  0.00           C
ATOM   1178  HA  GLU   100      42.616  55.109  48.588  1.00  0.00           H
ATOM   1179  CB  GLU   100      41.691  55.372  50.446  1.00  0.00           C
ATOM   1180  HB2 GLU   100      41.380  54.327  50.466  1.00  0.00           H
ATOM   1181  HB3 GLU   100      41.921  55.668  51.469  1.00  0.00           H
ATOM   1182  CG  GLU   100      40.432  56.066  50.043  1.00  0.00           C
ATOM   1183  HG2 GLU   100      39.582  55.607  50.548  1.00  0.00           H
ATOM   1184  HG3 GLU   100      40.534  57.134  50.236  1.00  0.00           H
ATOM   1185  CD  GLU   100      40.137  55.828  48.584  1.00  0.00           C
ATOM   1186  OE1 GLU   100      39.506  54.880  48.151  1.00  0.00           O
ATOM   1187  OE2 GLU   100      40.343  56.782  47.826  1.00  0.00           O
ATOM   1188  C   GLU   100      43.303  57.046  49.370  1.00  0.00           C
ATOM   1189  O   GLU   100      43.829  57.704  50.287  1.00  0.00           O
ATOM   1190  N   CYS   101      42.893  57.688  48.304  1.00  0.00           N
ATOM   1191  H   CYS   101      42.086  57.267  47.865  1.00  0.00           H
ATOM   1192  CA  CYS   101      43.204  59.118  47.984  1.00  0.00           C
ATOM   1193  HA  CYS   101      44.076  59.441  48.552  1.00  0.00           H
ATOM   1194  CB  CYS   101      43.757  59.200  46.602  1.00  0.00           C
ATOM   1195  HB2 CYS   101      44.578  58.532  46.343  1.00  0.00           H
ATOM   1196  HB3 CYS   101      42.981  59.166  45.837  1.00  0.00           H
ATOM   1197  SG  CYS   101      44.465  60.878  46.437  1.00  0.00           S
ATOM   1198  HG  CYS   101      44.009  61.307  47.617  1.00  0.00           H
ATOM   1199  C   CYS   101      41.977  60.120  48.131  1.00  0.00           C
ATOM   1200  O   CYS   101      42.108  61.327  48.419  1.00  0.00           O
ATOM   1201  N   SER   102      40.763  59.597  48.154  1.00  0.00           N
ATOM   1202  H   SER   102      40.735  58.602  47.986  1.00  0.00           H
ATOM   1203  CA  SER   102      39.534  60.310  48.519  1.00  0.00           C
ATOM   1204  HA  SER   102      39.588  61.314  48.098  1.00  0.00           H
ATOM   1205  CB  SER   102      38.469  59.589  47.739  1.00  0.00           C
ATOM   1206  HB2 SER   102      38.684  59.738  46.680  1.00  0.00           H
ATOM   1207  HB3 SER   102      38.498  58.531  47.999  1.00  0.00           H
ATOM   1208  OG  SER   102      37.148  60.183  48.119  1.00  0.00           O
ATOM   1209  HG  SER   102      36.667  60.248  47.291  1.00  0.00           H
ATOM   1210  C   SER   102      39.225  60.392  50.068  1.00  0.00           C
ATOM   1211  O   SER   102      39.532  59.415  50.729  1.00  0.00           O
ATOM   1212  N   SER   103      38.576  61.511  50.534  1.00  0.00           N
ATOM   1213  H   SER   103      38.003  62.145  49.995  1.00  0.00           H
ATOM   1214  CA  SER   103      38.159  61.631  51.950  1.00  0.00           C
ATOM   1215  HA  SER   103      39.021  61.382  52.570  1.00  0.00           H
ATOM   1216  CB  SER   103      37.747  63.081  52.251  1.00  0.00           C
ATOM   1217  HB2 SER   103      36.960  63.490  51.617  1.00  0.00           H
ATOM   1218  HB3 SER   103      37.359  63.086  53.270  1.00  0.00           H
ATOM   1219  OG  SER   103      38.793  64.091  52.255  1.00  0.00           O
ATOM   1220  HG  SER   103      38.929  64.351  51.341  1.00  0.00           H
ATOM   1221  C   SER   103      37.118  60.558  52.259  1.00  0.00           C
ATOM   1222  O   SER   103      36.677  60.479  53.438  1.00  0.00           O
ATOM   1223  N   ILE   104      36.848  59.566  51.381  1.00  0.00           N
ATOM   1224  H   ILE   104      37.175  59.650  50.429  1.00  0.00           H
ATOM   1225  CA  ILE   104      36.165  58.268  51.774  1.00  0.00           C
ATOM   1226  HA  ILE   104      35.203  58.539  52.207  1.00  0.00           H
ATOM   1227  CB  ILE   104      35.794  57.545  50.562  1.00  0.00           C
ATOM   1228  HB  ILE   104      35.358  58.314  49.925  1.00  0.00           H
ATOM   1229  CG2 ILE   104      37.098  57.000  49.851  1.00  0.00           C
ATOM   1230 HG21 ILE   104      37.930  57.700  49.933  1.00  0.00           H
ATOM   1231 HG22 ILE   104      37.392  56.053  50.302  1.00  0.00           H
ATOM   1232 HG23 ILE   104      36.934  56.950  48.775  1.00  0.00           H
ATOM   1233  CG1 ILE   104      34.733  56.415  50.749  1.00  0.00           C
ATOM   1234 HG12 ILE   104      34.704  55.835  49.827  1.00  0.00           H
ATOM   1235 HG13 ILE   104      34.995  55.767  51.585  1.00  0.00           H
ATOM   1236  CD1 ILE   104      33.260  56.882  50.901  1.00  0.00           C
ATOM   1237 HD11 ILE   104      32.546  56.059  50.895  1.00  0.00           H
ATOM   1238 HD12 ILE   104      33.136  57.270  51.912  1.00  0.00           H
ATOM   1239 HD13 ILE   104      32.991  57.635  50.161  1.00  0.00           H
ATOM   1240  C   ILE   104      37.026  57.487  52.743  1.00  0.00           C
ATOM   1241  O   ILE   104      36.459  56.802  53.573  1.00  0.00           O
ATOM   1242  N   SER   105      38.361  57.620  52.725  1.00  0.00           N
ATOM   1243  H   SER   105      38.709  57.974  51.845  1.00  0.00           H
ATOM   1244  CA  SER   105      39.284  57.158  53.773  1.00  0.00           C
ATOM   1245  HA  SER   105      39.303  56.074  53.664  1.00  0.00           H
ATOM   1246  CB  SER   105      40.667  57.767  53.525  1.00  0.00           C
ATOM   1247  HB2 SER   105      41.294  57.309  54.290  1.00  0.00           H
ATOM   1248  HB3 SER   105      40.816  57.508  52.477  1.00  0.00           H
ATOM   1249  OG  SER   105      40.713  59.141  53.819  1.00  0.00           O
ATOM   1250  HG  SER   105      41.149  59.537  53.061  1.00  0.00           H
ATOM   1251  C   SER   105      38.712  57.436  55.192  1.00  0.00           C
ATOM   1252  O   SER   105      38.794  56.531  56.081  1.00  0.00           O
ATOM   1253  N   ASP   106      38.321  58.648  55.583  1.00  0.00           N
ATOM   1254  H   ASP   106      38.382  59.432  54.949  1.00  0.00           H
ATOM   1255  CA  ASP   106      38.067  58.942  57.006  1.00  0.00           C
ATOM   1256  HA  ASP   106      38.823  58.355  57.526  1.00  0.00           H
ATOM   1257  CB  ASP   106      38.252  60.408  57.209  1.00  0.00           C
ATOM   1258  HB2 ASP   106      39.328  60.549  57.114  1.00  0.00           H
ATOM   1259  HB3 ASP   106      37.681  60.985  56.480  1.00  0.00           H
ATOM   1260  CG  ASP   106      37.788  60.888  58.586  1.00  0.00           C
ATOM   1261  OD1 ASP   106      38.427  60.597  59.609  1.00  0.00           O
ATOM   1262  OD2 ASP   106      36.792  61.689  58.587  1.00  0.00           O
ATOM   1263  C   ASP   106      36.671  58.341  57.418  1.00  0.00           C
ATOM   1264  O   ASP   106      36.450  57.998  58.537  1.00  0.00           O
ATOM   1265  N   TYR   107      35.801  58.123  56.367  1.00  0.00           N
ATOM   1266  H   TYR   107      36.234  58.484  55.529  1.00  0.00           H
ATOM   1267  CA  TYR   107      34.622  57.294  56.410  1.00  0.00           C
ATOM   1268  HA  TYR   107      33.936  57.624  57.190  1.00  0.00           H
ATOM   1269  CB  TYR   107      33.786  57.522  55.129  1.00  0.00           C
ATOM   1270  HB2 TYR   107      33.789  58.543  54.747  1.00  0.00           H
ATOM   1271  HB3 TYR   107      34.114  56.877  54.314  1.00  0.00           H
ATOM   1272  CG  TYR   107      32.272  57.206  55.466  1.00  0.00           C
ATOM   1273  CD1 TYR   107      31.378  58.252  55.680  1.00  0.00           C
ATOM   1274  HD1 TYR   107      31.653  59.266  55.426  1.00  0.00           H
ATOM   1275  CE1 TYR   107      30.105  57.972  56.214  1.00  0.00           C
ATOM   1276  HE1 TYR   107      29.344  58.734  56.295  1.00  0.00           H
ATOM   1277  CZ  TYR   107      29.652  56.616  56.336  1.00  0.00           C
ATOM   1278  OH  TYR   107      28.395  56.342  56.724  1.00  0.00           O
ATOM   1279  HH  TYR   107      27.835  57.041  56.379  1.00  0.00           H
ATOM   1280  CE2 TYR   107      30.623  55.586  56.114  1.00  0.00           C
ATOM   1281  HE2 TYR   107      30.301  54.600  56.416  1.00  0.00           H
ATOM   1282  CD2 TYR   107      31.908  55.904  55.659  1.00  0.00           C
ATOM   1283  HD2 TYR   107      32.649  55.119  55.635  1.00  0.00           H
ATOM   1284  C   TYR   107      35.005  55.836  56.672  1.00  0.00           C
ATOM   1285  O   TYR   107      34.489  55.339  57.665  1.00  0.00           O
ATOM   1286  N   ALA   108      35.923  55.201  55.899  1.00  0.00           N
ATOM   1287  H   ALA   108      36.394  55.738  55.184  1.00  0.00           H
ATOM   1288  CA  ALA   108      36.361  53.833  56.234  1.00  0.00           C
ATOM   1289  HA  ALA   108      35.620  53.045  56.106  1.00  0.00           H
ATOM   1290  CB  ALA   108      37.526  53.436  55.354  1.00  0.00           C
ATOM   1291  HB1 ALA   108      37.249  53.440  54.299  1.00  0.00           H
ATOM   1292  HB2 ALA   108      38.410  54.050  55.526  1.00  0.00           H
ATOM   1293  HB3 ALA   108      37.937  52.483  55.688  1.00  0.00           H
ATOM   1294  C   ALA   108      36.843  53.788  57.707  1.00  0.00           C
ATOM   1295  O   ALA   108      36.429  52.911  58.486  1.00  0.00           O
ATOM   1296  N   VAL   109      37.726  54.636  58.146  1.00  0.00           N
ATOM   1297  H   VAL   109      37.985  55.334  57.464  1.00  0.00           H
ATOM   1298  CA  VAL   109      38.512  54.367  59.333  1.00  0.00           C
ATOM   1299  HA  VAL   109      38.874  53.339  59.310  1.00  0.00           H
ATOM   1300  CB  VAL   109      39.739  55.232  59.499  1.00  0.00           C
ATOM   1301  HB  VAL   109      40.316  55.402  58.590  1.00  0.00           H
ATOM   1302  CG1 VAL   109      39.458  56.678  60.010  1.00  0.00           C
ATOM   1303 HG11 VAL   109      39.513  56.849  61.086  1.00  0.00           H
ATOM   1304 HG12 VAL   109      40.264  57.331  59.675  1.00  0.00           H
ATOM   1305 HG13 VAL   109      38.521  57.056  59.602  1.00  0.00           H
ATOM   1306  CG2 VAL   109      40.820  54.722  60.413  1.00  0.00           C
ATOM   1307 HG21 VAL   109      40.943  53.639  60.395  1.00  0.00           H
ATOM   1308 HG22 VAL   109      41.809  55.131  60.210  1.00  0.00           H
ATOM   1309 HG23 VAL   109      40.482  54.888  61.436  1.00  0.00           H
ATOM   1310  C   VAL   109      37.622  54.397  60.582  1.00  0.00           C
ATOM   1311  O   VAL   109      37.823  53.687  61.556  1.00  0.00           O
ATOM   1312  N   LYS   110      36.583  55.310  60.552  1.00  0.00           N
ATOM   1313  H   LYS   110      36.524  55.897  59.732  1.00  0.00           H
ATOM   1314  CA  LYS   110      35.470  55.342  61.437  1.00  0.00           C
ATOM   1315  HA  LYS   110      35.834  55.534  62.446  1.00  0.00           H
ATOM   1316  CB  LYS   110      34.468  56.409  61.006  1.00  0.00           C
ATOM   1317  HB2 LYS   110      34.914  56.992  60.199  1.00  0.00           H
ATOM   1318  HB3 LYS   110      33.545  55.942  60.663  1.00  0.00           H
ATOM   1319  CG  LYS   110      34.102  57.434  62.064  1.00  0.00           C
ATOM   1320  HG2 LYS   110      33.426  58.133  61.573  1.00  0.00           H
ATOM   1321  HG3 LYS   110      33.632  56.840  62.849  1.00  0.00           H
ATOM   1322  CD  LYS   110      35.230  58.281  62.646  1.00  0.00           C
ATOM   1323  HD2 LYS   110      34.927  59.177  63.187  1.00  0.00           H
ATOM   1324  HD3 LYS   110      35.682  57.658  63.418  1.00  0.00           H
ATOM   1325  CE  LYS   110      36.459  58.614  61.678  1.00  0.00           C
ATOM   1326  HE2 LYS   110      37.343  58.864  62.264  1.00  0.00           H
ATOM   1327  HE3 LYS   110      36.793  57.729  61.136  1.00  0.00           H
ATOM   1328  NZ  LYS   110      36.040  59.665  60.716  1.00  0.00           N
ATOM   1329  HZ1 LYS   110      35.813  60.525  61.195  1.00  0.00           H
ATOM   1330  HZ2 LYS   110      36.920  59.916  60.288  1.00  0.00           H
ATOM   1331  HZ3 LYS   110      35.394  59.375  59.996  1.00  0.00           H
ATOM   1332  C   LYS   110      34.715  53.933  61.518  1.00  0.00           C
ATOM   1333  O   LYS   110      34.644  53.372  62.579  1.00  0.00           O
ATOM   1334  N   ILE   111      34.324  53.399  60.343  1.00  0.00           N
ATOM   1335  H   ILE   111      34.737  53.788  59.508  1.00  0.00           H
ATOM   1336  CA  ILE   111      33.838  51.997  60.189  1.00  0.00           C
ATOM   1337  HA  ILE   111      32.961  51.934  60.834  1.00  0.00           H
ATOM   1338  CB  ILE   111      33.189  51.489  58.836  1.00  0.00           C
ATOM   1339  HB  ILE   111      33.916  50.802  58.403  1.00  0.00           H
ATOM   1340  CG2 ILE   111      31.853  50.763  59.137  1.00  0.00           C
ATOM   1341 HG21 ILE   111      31.615  50.046  58.351  1.00  0.00           H
ATOM   1342 HG22 ILE   111      31.893  50.117  60.015  1.00  0.00           H
ATOM   1343 HG23 ILE   111      31.013  51.457  59.135  1.00  0.00           H
ATOM   1344  CG1 ILE   111      32.908  52.600  57.743  1.00  0.00           C
ATOM   1345 HG12 ILE   111      32.214  53.301  58.206  1.00  0.00           H
ATOM   1346 HG13 ILE   111      33.831  53.147  57.548  1.00  0.00           H
ATOM   1347  CD1 ILE   111      32.530  51.960  56.332  1.00  0.00           C
ATOM   1348 HD11 ILE   111      32.719  52.661  55.518  1.00  0.00           H
ATOM   1349 HD12 ILE   111      32.958  50.985  56.101  1.00  0.00           H
ATOM   1350 HD13 ILE   111      31.448  51.831  56.318  1.00  0.00           H
ATOM   1351  C   ILE   111      34.768  50.938  60.888  1.00  0.00           C
ATOM   1352  O   ILE   111      34.369  50.072  61.688  1.00  0.00           O
ATOM   1353  N   VAL   112      36.011  50.938  60.424  1.00  0.00           N
ATOM   1354  H   VAL   112      36.298  51.599  59.716  1.00  0.00           H
ATOM   1355  CA  VAL   112      37.134  50.087  60.981  1.00  0.00           C
ATOM   1356  HA  VAL   112      36.764  49.063  61.035  1.00  0.00           H
ATOM   1357  CB  VAL   112      38.379  50.326  60.123  1.00  0.00           C
ATOM   1358  HB  VAL   112      38.394  51.281  59.599  1.00  0.00           H
ATOM   1359  CG1 VAL   112      39.770  50.267  60.753  1.00  0.00           C
ATOM   1360 HG11 VAL   112      40.511  50.310  59.954  1.00  0.00           H
ATOM   1361 HG12 VAL   112      39.839  51.180  61.344  1.00  0.00           H
ATOM   1362 HG13 VAL   112      39.963  49.397  61.380  1.00  0.00           H
ATOM   1363  CG2 VAL   112      38.452  49.438  58.889  1.00  0.00           C
ATOM   1364 HG21 VAL   112      37.429  49.085  58.754  1.00  0.00           H
ATOM   1365 HG22 VAL   112      38.866  49.946  58.018  1.00  0.00           H
ATOM   1366 HG23 VAL   112      39.082  48.551  58.952  1.00  0.00           H
ATOM   1367  C   VAL   112      37.364  50.183  62.492  1.00  0.00           C
ATOM   1368  O   VAL   112      37.840  49.261  63.145  1.00  0.00           O
ATOM   1369  N   LYS   113      36.956  51.343  63.036  1.00  0.00           N
ATOM   1370  H   LYS   113      36.557  52.138  62.558  1.00  0.00           H
ATOM   1371  CA  LYS   113      37.104  51.639  64.509  1.00  0.00           C
ATOM   1372  HA  LYS   113      37.991  51.086  64.817  1.00  0.00           H
ATOM   1373  CB  LYS   113      37.263  53.122  64.758  1.00  0.00           C
ATOM   1374  HB2 LYS   113      38.048  53.432  64.067  1.00  0.00           H
ATOM   1375  HB3 LYS   113      36.302  53.584  64.530  1.00  0.00           H
ATOM   1376  CG  LYS   113      37.670  53.515  66.266  1.00  0.00           C
ATOM   1377  HG2 LYS   113      37.840  54.590  66.326  1.00  0.00           H
ATOM   1378  HG3 LYS   113      36.864  53.211  66.933  1.00  0.00           H
ATOM   1379  CD  LYS   113      38.919  52.745  66.736  1.00  0.00           C
ATOM   1380  HD2 LYS   113      38.762  52.066  67.575  1.00  0.00           H
ATOM   1381  HD3 LYS   113      39.380  52.275  65.867  1.00  0.00           H
ATOM   1382  CE  LYS   113      39.907  53.752  67.295  1.00  0.00           C
ATOM   1383  HE2 LYS   113      39.969  54.651  66.680  1.00  0.00           H
ATOM   1384  HE3 LYS   113      39.571  53.943  68.314  1.00  0.00           H
ATOM   1385  NZ  LYS   113      41.252  53.209  67.242  1.00  0.00           N
ATOM   1386  HZ1 LYS   113      41.555  53.195  66.279  1.00  0.00           H
ATOM   1387  HZ2 LYS   113      41.797  53.920  67.708  1.00  0.00           H
ATOM   1388  HZ3 LYS   113      41.327  52.274  67.616  1.00  0.00           H
ATOM   1389  C   LYS   113      35.888  51.183  65.288  1.00  0.00           C
ATOM   1390  O   LYS   113      36.005  50.694  66.367  1.00  0.00           O
ATOM   1391  N   ALA   114      34.738  51.260  64.579  1.00  0.00           N
ATOM   1392  H   ALA   114      34.727  51.902  63.799  1.00  0.00           H
ATOM   1393  CA  ALA   114      33.369  50.848  65.117  1.00  0.00           C
ATOM   1394  HA  ALA   114      33.138  51.081  66.157  1.00  0.00           H
ATOM   1395  CB  ALA   114      32.377  51.427  64.193  1.00  0.00           C
ATOM   1396  HB1 ALA   114      32.481  52.508  64.290  1.00  0.00           H
ATOM   1397  HB2 ALA   114      32.564  51.307  63.126  1.00  0.00           H
ATOM   1398  HB3 ALA   114      31.415  51.066  64.555  1.00  0.00           H
ATOM   1399  C   ALA   114      33.209  49.332  65.011  1.00  0.00           C
ATOM   1400  O   ALA   114      32.939  48.721  66.029  1.00  0.00           O
ATOM   1401  N   ASN   115      33.720  48.690  63.981  1.00  0.00           N
ATOM   1402  H   ASN   115      34.054  49.237  63.200  1.00  0.00           H
ATOM   1403  CA  ASN   115      34.130  47.297  63.841  1.00  0.00           C
ATOM   1404  HA  ASN   115      33.315  46.703  64.255  1.00  0.00           H
ATOM   1405  CB  ASN   115      34.317  46.954  62.336  1.00  0.00           C
ATOM   1406  HB2 ASN   115      33.671  47.628  61.772  1.00  0.00           H
ATOM   1407  HB3 ASN   115      35.364  47.125  62.086  1.00  0.00           H
ATOM   1408  CG  ASN   115      33.818  45.589  62.014  1.00  0.00           C
ATOM   1409  OD1 ASN   115      34.572  44.676  61.718  1.00  0.00           O
ATOM   1410  ND2 ASN   115      32.526  45.332  61.931  1.00  0.00           N
ATOM   1411 HD21 ASN   115      31.939  46.149  62.020  1.00  0.00           H
ATOM   1412 HD22 ASN   115      32.207  44.389  61.757  1.00  0.00           H
ATOM   1413  C   ASN   115      35.318  46.872  64.708  1.00  0.00           C
ATOM   1414  O   ASN   115      35.628  45.698  64.534  1.00  0.00           O
ATOM   1415  N   LYS   116      36.011  47.694  65.455  1.00  0.00           N
ATOM   1416  H   LYS   116      35.774  48.675  65.471  1.00  0.00           H
ATOM   1417  CA  LYS   116      37.039  47.272  66.357  1.00  0.00           C
ATOM   1418  HA  LYS   116      37.176  48.181  66.943  1.00  0.00           H
ATOM   1419  CB  LYS   116      36.605  46.310  67.410  1.00  0.00           C
ATOM   1420  HB2 LYS   116      36.461  45.336  66.944  1.00  0.00           H
ATOM   1421  HB3 LYS   116      37.425  46.306  68.128  1.00  0.00           H
ATOM   1422  CG  LYS   116      35.408  46.949  68.229  1.00  0.00           C
ATOM   1423  HG2 LYS   116      35.387  48.037  68.295  1.00  0.00           H
ATOM   1424  HG3 LYS   116      34.527  46.568  67.713  1.00  0.00           H
ATOM   1425  CD  LYS   116      35.399  46.523  69.669  1.00  0.00           C
ATOM   1426  HD2 LYS   116      35.470  45.437  69.726  1.00  0.00           H
ATOM   1427  HD3 LYS   116      36.280  46.894  70.192  1.00  0.00           H
ATOM   1428  CE  LYS   116      34.044  46.867  70.312  1.00  0.00           C
ATOM   1429  HE2 LYS   116      33.169  46.308  69.982  1.00  0.00           H
ATOM   1430  HE3 LYS   116      34.244  46.595  71.348  1.00  0.00           H
ATOM   1431  NZ  LYS   116      33.835  48.321  70.298  1.00  0.00           N
ATOM   1432  HZ1 LYS   116      34.683  48.868  70.260  1.00  0.00           H
ATOM   1433  HZ2 LYS   116      33.387  48.711  69.481  1.00  0.00           H
ATOM   1434  HZ3 LYS   116      33.240  48.733  71.003  1.00  0.00           H
ATOM   1435  C   LYS   116      38.440  46.930  65.754  1.00  0.00           C
ATOM   1436  O   LYS   116      39.345  46.606  66.542  1.00  0.00           O
ATOM   1437  N   LEU   117      38.595  46.938  64.374  1.00  0.00           N
ATOM   1438  H   LEU   117      37.985  47.434  63.740  1.00  0.00           H
ATOM   1439  CA  LEU   117      39.824  46.501  63.656  1.00  0.00           C
ATOM   1440  HA  LEU   117      40.301  45.725  64.256  1.00  0.00           H
ATOM   1441  CB  LEU   117      39.348  45.895  62.299  1.00  0.00           C
ATOM   1442  HB2 LEU   117      38.999  46.575  61.522  1.00  0.00           H
ATOM   1443  HB3 LEU   117      40.272  45.511  61.867  1.00  0.00           H
ATOM   1444  CG  LEU   117      38.335  44.703  62.444  1.00  0.00           C
ATOM   1445  HG  LEU   117      37.580  45.009  63.168  1.00  0.00           H
ATOM   1446  CD1 LEU   117      37.565  44.455  61.143  1.00  0.00           C
ATOM   1447 HD11 LEU   117      36.875  45.262  60.898  1.00  0.00           H
ATOM   1448 HD12 LEU   117      38.285  44.458  60.325  1.00  0.00           H
ATOM   1449 HD13 LEU   117      37.037  43.504  61.218  1.00  0.00           H
ATOM   1450  CD2 LEU   117      38.940  43.336  62.800  1.00  0.00           C
ATOM   1451 HD21 LEU   117      38.144  42.621  63.007  1.00  0.00           H
ATOM   1452 HD22 LEU   117      39.635  42.979  62.040  1.00  0.00           H
ATOM   1453 HD23 LEU   117      39.639  43.436  63.630  1.00  0.00           H
ATOM   1454  C   LEU   117      40.951  47.487  63.451  1.00  0.00           C
ATOM   1455  O   LEU   117      42.027  47.086  63.015  1.00  0.00           O
ATOM   1456  N   ASP   118      40.894  48.700  63.921  1.00  0.00           N
ATOM   1457  H   ASP   118      39.987  48.993  64.254  1.00  0.00           H
ATOM   1458  CA  ASP   118      41.899  49.761  63.635  1.00  0.00           C
ATOM   1459  HA  ASP   118      42.026  49.920  62.564  1.00  0.00           H
ATOM   1460  CB  ASP   118      41.306  51.022  64.322  1.00  0.00           C
ATOM   1461  HB2 ASP   118      40.288  51.151  63.956  1.00  0.00           H
ATOM   1462  HB3 ASP   118      41.324  50.788  65.387  1.00  0.00           H
ATOM   1463  CG  ASP   118      42.123  52.282  63.967  1.00  0.00           C
ATOM   1464  OD1 ASP   118      42.496  52.393  62.732  1.00  0.00           O
ATOM   1465  OD2 ASP   118      42.535  52.975  64.907  1.00  0.00           O
ATOM   1466  C   ASP   118      43.322  49.427  64.198  1.00  0.00           C
ATOM   1467  O   ASP   118      44.230  50.167  63.912  1.00  0.00           O
ATOM   1468  N   HIE   119      43.517  48.377  65.042  1.00  0.00           N
ATOM   1469  H   HIE   119      42.689  47.854  65.289  1.00  0.00           H
ATOM   1470  CA  HIE   119      44.790  47.912  65.574  1.00  0.00           C
ATOM   1471  HA  HIE   119      45.386  48.789  65.831  1.00  0.00           H
ATOM   1472  CB  HIE   119      44.638  47.124  66.884  1.00  0.00           C
ATOM   1473  HB2 HIE   119      45.639  46.883  67.241  1.00  0.00           H
ATOM   1474  HB3 HIE   119      44.164  47.820  67.577  1.00  0.00           H
ATOM   1475  CG  HIE   119      43.972  45.775  66.819  1.00  0.00           C
ATOM   1476  ND1 HIE   119      42.785  45.506  66.184  1.00  0.00           N
ATOM   1477  CE1 HIE   119      42.620  44.147  66.289  1.00  0.00           C
ATOM   1478  HE1 HIE   119      41.667  43.659  66.144  1.00  0.00           H
ATOM   1479  NE2 HIE   119      43.659  43.566  66.891  1.00  0.00           N
ATOM   1480  HE2 HIE   119      43.594  42.671  67.355  1.00  0.00           H
ATOM   1481  CD2 HIE   119      44.561  44.575  67.165  1.00  0.00           C
ATOM   1482  HD2 HIE   119      45.462  44.509  67.756  1.00  0.00           H
ATOM   1483  C   HIE   119      45.505  47.003  64.542  1.00  0.00           C
ATOM   1484  O   HIE   119      46.771  46.891  64.655  1.00  0.00           O
ATOM   1485  N   VAL   120      44.730  46.244  63.687  1.00  0.00           N
ATOM   1486  H   VAL   120      43.731  46.384  63.634  1.00  0.00           H
ATOM   1487  CA  VAL   120      45.202  45.296  62.731  1.00  0.00           C
ATOM   1488  HA  VAL   120      46.169  44.920  63.067  1.00  0.00           H
ATOM   1489  CB  VAL   120      44.410  43.959  62.826  1.00  0.00           C
ATOM   1490  HB  VAL   120      44.493  43.674  63.874  1.00  0.00           H
ATOM   1491  CG1 VAL   120      42.908  44.057  62.604  1.00  0.00           C
ATOM   1492 HG11 VAL   120      42.363  43.126  62.762  1.00  0.00           H
ATOM   1493 HG12 VAL   120      42.496  44.735  63.352  1.00  0.00           H
ATOM   1494 HG13 VAL   120      42.826  44.453  61.592  1.00  0.00           H
ATOM   1495  CG2 VAL   120      45.109  42.858  61.887  1.00  0.00           C
ATOM   1496 HG21 VAL   120      44.831  43.062  60.853  1.00  0.00           H
ATOM   1497 HG22 VAL   120      46.190  42.770  61.998  1.00  0.00           H
ATOM   1498 HG23 VAL   120      44.609  41.916  62.111  1.00  0.00           H
ATOM   1499  C   VAL   120      45.280  45.853  61.309  1.00  0.00           C
ATOM   1500  O   VAL   120      46.166  45.590  60.518  1.00  0.00           O
ATOM   1501  N   VAL   121      44.336  46.778  60.983  1.00  0.00           N
ATOM   1502  H   VAL   121      43.790  47.132  61.755  1.00  0.00           H
ATOM   1503  CA  VAL   121      44.091  47.483  59.712  1.00  0.00           C
ATOM   1504  HA  VAL   121      44.772  46.983  59.023  1.00  0.00           H
ATOM   1505  CB  VAL   121      42.609  47.445  59.200  1.00  0.00           C
ATOM   1506  HB  VAL   121      41.965  47.805  60.002  1.00  0.00           H
ATOM   1507  CG1 VAL   121      42.484  48.359  57.962  1.00  0.00           C
ATOM   1508 HG11 VAL   121      43.431  48.448  57.429  1.00  0.00           H
ATOM   1509 HG12 VAL   121      41.800  48.051  57.172  1.00  0.00           H
ATOM   1510 HG13 VAL   121      42.111  49.349  58.224  1.00  0.00           H
ATOM   1511  CG2 VAL   121      42.068  46.031  58.795  1.00  0.00           C
ATOM   1512 HG21 VAL   121      41.010  45.978  59.051  1.00  0.00           H
ATOM   1513 HG22 VAL   121      42.313  45.777  57.764  1.00  0.00           H
ATOM   1514 HG23 VAL   121      42.608  45.196  59.241  1.00  0.00           H
ATOM   1515  C   VAL   121      44.500  48.901  59.782  1.00  0.00           C
ATOM   1516  O   VAL   121      43.771  49.709  60.296  1.00  0.00           O
ATOM   1517  N   THR   122      45.655  49.162  59.290  1.00  0.00           N
ATOM   1518  H   THR   122      46.086  48.337  58.895  1.00  0.00           H
ATOM   1519  CA  THR   122      46.215  50.515  59.120  1.00  0.00           C
ATOM   1520  HA  THR   122      45.867  51.118  59.959  1.00  0.00           H
ATOM   1521  CB  THR   122      47.741  50.448  59.081  1.00  0.00           C
ATOM   1522  HB  THR   122      48.053  49.747  58.307  1.00  0.00           H
ATOM   1523  CG2 THR   122      48.421  51.729  58.947  1.00  0.00           C
ATOM   1524 HG21 THR   122      48.521  51.865  57.870  1.00  0.00           H
ATOM   1525 HG22 THR   122      47.874  52.547  59.416  1.00  0.00           H
ATOM   1526 HG23 THR   122      49.456  51.651  59.280  1.00  0.00           H
ATOM   1527  OG1 THR   122      48.260  49.792  60.196  1.00  0.00           O
ATOM   1528  HG1 THR   122      48.264  50.470  60.876  1.00  0.00           H
ATOM   1529  C   THR   122      45.740  51.108  57.831  1.00  0.00           C
ATOM   1530  O   THR   122      46.050  50.591  56.680  1.00  0.00           O
ATOM   1531  N   ILE   123      44.800  52.038  57.938  1.00  0.00           N
ATOM   1532  H   ILE   123      44.263  52.220  58.774  1.00  0.00           H
ATOM   1533  CA  ILE   123      44.461  52.959  56.907  1.00  0.00           C
ATOM   1534  HA  ILE   123      44.479  52.334  56.014  1.00  0.00           H
ATOM   1535  CB  ILE   123      42.958  53.381  56.864  1.00  0.00           C
ATOM   1536  HB  ILE   123      42.761  53.819  57.842  1.00  0.00           H
ATOM   1537  CG2 ILE   123      42.814  54.416  55.743  1.00  0.00           C
ATOM   1538 HG21 ILE   123      43.186  53.998  54.808  1.00  0.00           H
ATOM   1539 HG22 ILE   123      41.749  54.622  55.638  1.00  0.00           H
ATOM   1540 HG23 ILE   123      43.375  55.306  56.029  1.00  0.00           H
ATOM   1541  CG1 ILE   123      42.045  52.067  56.780  1.00  0.00           C
ATOM   1542 HG12 ILE   123      42.165  51.497  55.859  1.00  0.00           H
ATOM   1543 HG13 ILE   123      42.264  51.380  57.597  1.00  0.00           H
ATOM   1544  CD1 ILE   123      40.574  52.400  56.778  1.00  0.00           C
ATOM   1545 HD11 ILE   123      40.302  53.257  57.394  1.00  0.00           H
ATOM   1546 HD12 ILE   123      40.294  52.575  55.740  1.00  0.00           H
ATOM   1547 HD13 ILE   123      39.979  51.592  57.203  1.00  0.00           H
ATOM   1548  C   ILE   123      45.551  54.105  56.703  1.00  0.00           C
ATOM   1549  O   ILE   123      46.037  54.724  57.636  1.00  0.00           O
ATOM   1550  N   ILE   124      45.978  54.224  55.446  1.00  0.00           N
ATOM   1551  H   ILE   124      45.350  53.818  54.767  1.00  0.00           H
ATOM   1552  CA  ILE   124      46.842  55.352  55.145  1.00  0.00           C
ATOM   1553  HA  ILE   124      47.196  55.915  56.009  1.00  0.00           H
ATOM   1554  CB  ILE   124      48.101  54.775  54.454  1.00  0.00           C
ATOM   1555  HB  ILE   124      47.717  54.254  53.577  1.00  0.00           H
ATOM   1556  CG2 ILE   124      49.060  55.821  54.033  1.00  0.00           C
ATOM   1557 HG21 ILE   124      49.561  56.248  54.902  1.00  0.00           H
ATOM   1558 HG22 ILE   124      49.622  55.284  53.269  1.00  0.00           H
ATOM   1559 HG23 ILE   124      48.693  56.687  53.483  1.00  0.00           H
ATOM   1560  CG1 ILE   124      48.735  53.653  55.234  1.00  0.00           C
ATOM   1561 HG12 ILE   124      48.799  53.758  56.317  1.00  0.00           H
ATOM   1562 HG13 ILE   124      48.090  52.798  55.031  1.00  0.00           H
ATOM   1563  CD1 ILE   124      50.144  53.030  54.764  1.00  0.00           C
ATOM   1564 HD11 ILE   124      50.893  53.603  55.312  1.00  0.00           H
ATOM   1565 HD12 ILE   124      50.224  52.096  55.321  1.00  0.00           H
ATOM   1566 HD13 ILE   124      50.226  52.954  53.680  1.00  0.00           H
ATOM   1567  C   ILE   124      46.053  56.220  54.078  1.00  0.00           C
ATOM   1568  O   ILE   124      45.526  55.728  53.089  1.00  0.00           O
ATOM   1569  N   LYS   125      45.913  57.522  54.409  1.00  0.00           N
ATOM   1570  H   LYS   125      46.420  57.750  55.252  1.00  0.00           H
ATOM   1571  CA  LYS   125      45.581  58.503  53.373  1.00  0.00           C
ATOM   1572  HA  LYS   125      44.831  58.059  52.718  1.00  0.00           H
ATOM   1573  CB  LYS   125      45.214  59.888  53.972  1.00  0.00           C
ATOM   1574  HB2 LYS   125      45.939  60.221  54.714  1.00  0.00           H
ATOM   1575  HB3 LYS   125      45.250  60.624  53.169  1.00  0.00           H
ATOM   1576  CG  LYS   125      43.848  59.954  54.672  1.00  0.00           C
ATOM   1577  HG2 LYS   125      43.081  60.176  53.930  1.00  0.00           H
ATOM   1578  HG3 LYS   125      43.741  58.968  55.125  1.00  0.00           H
ATOM   1579  CD  LYS   125      43.701  60.909  55.859  1.00  0.00           C
ATOM   1580  HD2 LYS   125      44.172  60.346  56.666  1.00  0.00           H
ATOM   1581  HD3 LYS   125      44.250  61.801  55.558  1.00  0.00           H
ATOM   1582  CE  LYS   125      42.251  61.047  56.232  1.00  0.00           C
ATOM   1583  HE2 LYS   125      41.732  61.470  55.372  1.00  0.00           H
ATOM   1584  HE3 LYS   125      41.867  60.027  56.279  1.00  0.00           H
ATOM   1585  NZ  LYS   125      42.018  61.661  57.569  1.00  0.00           N
ATOM   1586  HZ1 LYS   125      41.077  61.994  57.726  1.00  0.00           H
ATOM   1587  HZ2 LYS   125      42.309  61.079  58.342  1.00  0.00           H
ATOM   1588  HZ3 LYS   125      42.588  62.482  57.715  1.00  0.00           H
ATOM   1589  C   LYS   125      46.770  58.663  52.389  1.00  0.00           C
ATOM   1590  O   LYS   125      47.836  59.142  52.760  1.00  0.00           O
ATOM   1591  N   GLY   126      46.573  58.293  51.131  1.00  0.00           N
ATOM   1592  H   GLY   126      45.656  57.894  50.990  1.00  0.00           H
ATOM   1593  CA  GLY   126      47.672  57.984  50.230  1.00  0.00           C
ATOM   1594  HA2 GLY   126      48.293  58.880  50.225  1.00  0.00           H
ATOM   1595  HA3 GLY   126      48.335  57.265  50.713  1.00  0.00           H
ATOM   1596  C   GLY   126      47.284  57.774  48.764  1.00  0.00           C
ATOM   1597  O   GLY   126      46.384  56.966  48.433  1.00  0.00           O
ATOM   1598  N   LYS   127      47.980  58.501  47.812  1.00  0.00           N
ATOM   1599  H   LYS   127      48.801  58.987  48.143  1.00  0.00           H
ATOM   1600  CA  LYS   127      47.955  58.185  46.311  1.00  0.00           C
ATOM   1601  HA  LYS   127      47.111  57.578  45.984  1.00  0.00           H
ATOM   1602  CB  LYS   127      47.902  59.443  45.453  1.00  0.00           C
ATOM   1603  HB2 LYS   127      47.104  60.080  45.833  1.00  0.00           H
ATOM   1604  HB3 LYS   127      48.811  60.042  45.518  1.00  0.00           H
ATOM   1605  CG  LYS   127      47.706  59.074  43.989  1.00  0.00           C
ATOM   1606  HG2 LYS   127      48.457  58.442  43.515  1.00  0.00           H
ATOM   1607  HG3 LYS   127      46.706  58.665  43.851  1.00  0.00           H
ATOM   1608  CD  LYS   127      47.706  60.363  43.118  1.00  0.00           C
ATOM   1609  HD2 LYS   127      47.285  61.235  43.619  1.00  0.00           H
ATOM   1610  HD3 LYS   127      48.751  60.664  43.037  1.00  0.00           H
ATOM   1611  CE  LYS   127      47.111  60.075  41.757  1.00  0.00           C
ATOM   1612  HE2 LYS   127      47.252  59.005  41.606  1.00  0.00           H
ATOM   1613  HE3 LYS   127      46.085  60.432  41.844  1.00  0.00           H
ATOM   1614  NZ  LYS   127      47.907  60.844  40.730  1.00  0.00           N
ATOM   1615  HZ1 LYS   127      47.400  60.698  39.869  1.00  0.00           H
ATOM   1616  HZ2 LYS   127      47.769  61.818  40.956  1.00  0.00           H
ATOM   1617  HZ3 LYS   127      48.814  60.429  40.569  1.00  0.00           H
ATOM   1618  C   LYS   127      49.183  57.346  46.044  1.00  0.00           C
ATOM   1619  O   LYS   127      50.200  57.538  46.614  1.00  0.00           O
ATOM   1620  N   VAL   128      49.061  56.284  45.240  1.00  0.00           N
ATOM   1621  H   VAL   128      48.100  56.033  45.053  1.00  0.00           H
ATOM   1622  CA  VAL   128      49.992  55.208  45.113  1.00  0.00           C
ATOM   1623  HA  VAL   128      50.311  54.890  46.106  1.00  0.00           H
ATOM   1624  CB  VAL   128      49.252  53.955  44.482  1.00  0.00           C
ATOM   1625  HB  VAL   128      48.890  54.456  43.584  1.00  0.00           H
ATOM   1626  CG1 VAL   128      50.129  52.708  44.196  1.00  0.00           C
ATOM   1627 HG11 VAL   128      50.682  52.329  45.055  1.00  0.00           H
ATOM   1628 HG12 VAL   128      49.428  51.908  43.961  1.00  0.00           H
ATOM   1629 HG13 VAL   128      50.772  52.987  43.361  1.00  0.00           H
ATOM   1630  CG2 VAL   128      48.019  53.617  45.305  1.00  0.00           C
ATOM   1631 HG21 VAL   128      48.271  53.230  46.292  1.00  0.00           H
ATOM   1632 HG22 VAL   128      47.321  54.431  45.500  1.00  0.00           H
ATOM   1633 HG23 VAL   128      47.390  52.851  44.852  1.00  0.00           H
ATOM   1634  C   VAL   128      51.202  55.600  44.268  1.00  0.00           C
ATOM   1635  O   VAL   128      52.270  54.908  44.398  1.00  0.00           O
ATOM   1636  N   GLU   129      51.104  56.657  43.540  1.00  0.00           N
ATOM   1637  H   GLU   129      50.157  56.847  43.244  1.00  0.00           H
ATOM   1638  CA  GLU   129      52.226  57.547  43.198  1.00  0.00           C
ATOM   1639  HA  GLU   129      52.837  56.976  42.499  1.00  0.00           H
ATOM   1640  CB  GLU   129      51.589  58.606  42.356  1.00  0.00           C
ATOM   1641  HB2 GLU   129      50.595  58.865  42.721  1.00  0.00           H
ATOM   1642  HB3 GLU   129      52.183  59.514  42.451  1.00  0.00           H
ATOM   1643  CG  GLU   129      51.542  58.284  40.888  1.00  0.00           C
ATOM   1644  HG2 GLU   129      52.497  58.579  40.454  1.00  0.00           H
ATOM   1645  HG3 GLU   129      51.387  57.211  40.774  1.00  0.00           H
ATOM   1646  CD  GLU   129      50.508  59.097  40.122  1.00  0.00           C
ATOM   1647  OE1 GLU   129      50.561  60.294  40.303  1.00  0.00           O
ATOM   1648  OE2 GLU   129      49.536  58.577  39.649  1.00  0.00           O
ATOM   1649  C   GLU   129      53.147  58.032  44.292  1.00  0.00           C
ATOM   1650  O   GLU   129      54.403  58.039  44.125  1.00  0.00           O
ATOM   1651  N   GLU   130      52.657  58.554  45.438  1.00  0.00           N
ATOM   1652  H   GLU   130      51.745  58.306  45.793  1.00  0.00           H
ATOM   1653  CA  GLU   130      53.510  59.325  46.385  1.00  0.00           C
ATOM   1654  HA  GLU   130      54.554  59.309  46.073  1.00  0.00           H
ATOM   1655  CB  GLU   130      53.156  60.827  46.340  1.00  0.00           C
ATOM   1656  HB2 GLU   130      53.878  61.273  47.024  1.00  0.00           H
ATOM   1657  HB3 GLU   130      53.290  61.170  45.314  1.00  0.00           H
ATOM   1658  CG  GLU   130      51.728  61.187  46.895  1.00  0.00           C
ATOM   1659  HG2 GLU   130      51.032  60.652  46.249  1.00  0.00           H
ATOM   1660  HG3 GLU   130      51.674  60.789  47.908  1.00  0.00           H
ATOM   1661  CD  GLU   130      51.441  62.671  46.800  1.00  0.00           C
ATOM   1662  OE1 GLU   130      50.340  63.036  47.202  1.00  0.00           O
ATOM   1663  OE2 GLU   130      52.340  63.534  46.506  1.00  0.00           O
ATOM   1664  C   GLU   130      53.501  58.903  47.861  1.00  0.00           C
ATOM   1665  O   GLU   130      54.479  59.187  48.593  1.00  0.00           O
ATOM   1666  N   VAL   131      52.557  58.070  48.307  1.00  0.00           N
ATOM   1667  H   VAL   131      51.764  57.979  47.689  1.00  0.00           H
ATOM   1668  CA  VAL   131      52.799  57.015  49.322  1.00  0.00           C
ATOM   1669  HA  VAL   131      52.834  57.536  50.279  1.00  0.00           H
ATOM   1670  CB  VAL   131      51.576  56.043  49.506  1.00  0.00           C
ATOM   1671  HB  VAL   131      50.680  56.484  49.069  1.00  0.00           H
ATOM   1672  CG1 VAL   131      51.613  54.678  48.776  1.00  0.00           C
ATOM   1673 HG11 VAL   131      50.593  54.316  48.648  1.00  0.00           H
ATOM   1674 HG12 VAL   131      52.041  54.809  47.782  1.00  0.00           H
ATOM   1675 HG13 VAL   131      52.231  53.925  49.265  1.00  0.00           H
ATOM   1676  CG2 VAL   131      51.213  55.820  50.967  1.00  0.00           C
ATOM   1677 HG21 VAL   131      50.209  55.397  50.946  1.00  0.00           H
ATOM   1678 HG22 VAL   131      51.914  55.106  51.400  1.00  0.00           H
ATOM   1679 HG23 VAL   131      51.114  56.811  51.410  1.00  0.00           H
ATOM   1680  C   VAL   131      54.073  56.212  49.052  1.00  0.00           C
ATOM   1681  O   VAL   131      54.401  55.816  47.932  1.00  0.00           O
ATOM   1682  N   GLU   132      54.631  55.704  50.179  1.00  0.00           N
ATOM   1683  H   GLU   132      54.439  56.252  51.005  1.00  0.00           H
ATOM   1684  CA  GLU   132      55.600  54.646  50.227  1.00  0.00           C
ATOM   1685  HA  GLU   132      55.322  53.984  49.407  1.00  0.00           H
ATOM   1686  CB  GLU   132      57.081  55.108  50.023  1.00  0.00           C
ATOM   1687  HB2 GLU   132      57.243  55.651  49.091  1.00  0.00           H
ATOM   1688  HB3 GLU   132      57.213  55.799  50.856  1.00  0.00           H
ATOM   1689  CG  GLU   132      58.139  54.028  50.125  1.00  0.00           C
ATOM   1690  HG2 GLU   132      59.140  54.456  50.191  1.00  0.00           H
ATOM   1691  HG3 GLU   132      58.069  53.339  50.966  1.00  0.00           H
ATOM   1692  CD  GLU   132      58.069  53.169  48.841  1.00  0.00           C
ATOM   1693  OE1 GLU   132      58.076  53.746  47.752  1.00  0.00           O
ATOM   1694  OE2 GLU   132      58.043  51.940  49.007  1.00  0.00           O
ATOM   1695  C   GLU   132      55.367  53.664  51.416  1.00  0.00           C
ATOM   1696  O   GLU   132      54.873  54.115  52.471  1.00  0.00           O
ATOM   1697  N   LEU   133      55.474  52.346  51.113  1.00  0.00           N
ATOM   1698  H   LEU   133      56.003  52.086  50.293  1.00  0.00           H
ATOM   1699  CA  LEU   133      54.789  51.334  51.934  1.00  0.00           C
ATOM   1700  HA  LEU   133      53.840  51.793  52.211  1.00  0.00           H
ATOM   1701  CB  LEU   133      54.571  50.026  51.139  1.00  0.00           C
ATOM   1702  HB2 LEU   133      53.996  50.184  50.226  1.00  0.00           H
ATOM   1703  HB3 LEU   133      55.569  49.624  50.966  1.00  0.00           H
ATOM   1704  CG  LEU   133      53.748  48.922  51.910  1.00  0.00           C
ATOM   1705  HG  LEU   133      53.848  48.973  52.994  1.00  0.00           H
ATOM   1706  CD1 LEU   133      52.279  49.066  51.591  1.00  0.00           C
ATOM   1707 HD11 LEU   133      51.769  48.221  52.053  1.00  0.00           H
ATOM   1708 HD12 LEU   133      51.855  49.929  52.105  1.00  0.00           H
ATOM   1709 HD13 LEU   133      51.969  49.176  50.552  1.00  0.00           H
ATOM   1710  CD2 LEU   133      54.187  47.488  51.487  1.00  0.00           C
ATOM   1711 HD21 LEU   133      54.281  47.562  50.403  1.00  0.00           H
ATOM   1712 HD22 LEU   133      55.201  47.276  51.825  1.00  0.00           H
ATOM   1713 HD23 LEU   133      53.564  46.665  51.838  1.00  0.00           H
ATOM   1714  C   LEU   133      55.574  51.131  53.248  1.00  0.00           C
ATOM   1715  O   LEU   133      56.778  50.911  53.245  1.00  0.00           O
ATOM   1716  N   PRO   134      54.932  51.245  54.418  1.00  0.00           N
ATOM   1717  CD  PRO   134      53.544  51.500  54.486  1.00  0.00           C
ATOM   1718  HD2 PRO   134      53.035  50.742  53.889  1.00  0.00           H
ATOM   1719  HD3 PRO   134      53.344  52.544  54.245  1.00  0.00           H
ATOM   1720  CG  PRO   134      53.118  51.280  55.927  1.00  0.00           C
ATOM   1721  HG2 PRO   134      52.781  50.244  55.972  1.00  0.00           H
ATOM   1722  HG3 PRO   134      52.307  51.936  56.242  1.00  0.00           H
ATOM   1723  CB  PRO   134      54.416  51.632  56.687  1.00  0.00           C
ATOM   1724  HB2 PRO   134      54.544  50.977  57.548  1.00  0.00           H
ATOM   1725  HB3 PRO   134      54.307  52.692  56.916  1.00  0.00           H
ATOM   1726  CA  PRO   134      55.547  51.248  55.744  1.00  0.00           C
ATOM   1727  HA  PRO   134      56.216  52.100  55.621  1.00  0.00           H
ATOM   1728  C   PRO   134      56.319  49.974  56.152  1.00  0.00           C
ATOM   1729  O   PRO   134      57.051  50.025  57.112  1.00  0.00           O
ATOM   1730  N   VAL   135      56.126  48.862  55.472  1.00  0.00           N
ATOM   1731  H   VAL   135      55.354  48.928  54.823  1.00  0.00           H
ATOM   1732  CA  VAL   135      56.640  47.518  55.807  1.00  0.00           C
ATOM   1733  HA  VAL   135      57.296  47.631  56.670  1.00  0.00           H
ATOM   1734  CB  VAL   135      55.458  46.554  56.006  1.00  0.00           C
ATOM   1735  HB  VAL   135      55.847  45.555  56.199  1.00  0.00           H
ATOM   1736  CG1 VAL   135      54.764  46.904  57.338  1.00  0.00           C
ATOM   1737 HG11 VAL   135      55.311  46.571  58.220  1.00  0.00           H
ATOM   1738 HG12 VAL   135      54.674  47.988  57.419  1.00  0.00           H
ATOM   1739 HG13 VAL   135      53.816  46.376  57.448  1.00  0.00           H
ATOM   1740  CG2 VAL   135      54.422  46.388  54.887  1.00  0.00           C
ATOM   1741 HG21 VAL   135      54.770  45.959  53.948  1.00  0.00           H
ATOM   1742 HG22 VAL   135      53.572  45.786  55.210  1.00  0.00           H
ATOM   1743 HG23 VAL   135      54.119  47.380  54.552  1.00  0.00           H
ATOM   1744  C   VAL   135      57.415  46.991  54.585  1.00  0.00           C
ATOM   1745  O   VAL   135      57.013  47.110  53.392  1.00  0.00           O
ATOM   1746  N   GLU   136      58.380  46.095  54.916  1.00  0.00           N
ATOM   1747  H   GLU   136      58.367  45.790  55.879  1.00  0.00           H
ATOM   1748  CA  GLU   136      59.395  45.525  54.031  1.00  0.00           C
ATOM   1749  HA  GLU   136      59.911  46.379  53.592  1.00  0.00           H
ATOM   1750  CB  GLU   136      60.365  44.729  54.902  1.00  0.00           C
ATOM   1751  HB2 GLU   136      60.382  45.107  55.925  1.00  0.00           H
ATOM   1752  HB3 GLU   136      60.139  43.664  54.929  1.00  0.00           H
ATOM   1753  CG  GLU   136      61.827  44.962  54.429  1.00  0.00           C
ATOM   1754  HG2 GLU   136      62.031  44.651  53.405  1.00  0.00           H
ATOM   1755  HG3 GLU   136      62.002  46.038  54.409  1.00  0.00           H
ATOM   1756  CD  GLU   136      62.879  44.256  55.299  1.00  0.00           C
ATOM   1757  OE1 GLU   136      62.991  43.000  55.094  1.00  0.00           O
ATOM   1758  OE2 GLU   136      63.097  44.773  56.404  1.00  0.00           O
ATOM   1759  C   GLU   136      58.943  44.644  52.812  1.00  0.00           C
ATOM   1760  O   GLU   136      59.649  44.581  51.846  1.00  0.00           O
ATOM   1761  N   LYS   137      57.808  44.023  52.837  1.00  0.00           N
ATOM   1762  H   LYS   137      57.333  43.988  53.727  1.00  0.00           H
ATOM   1763  CA  LYS   137      57.258  43.134  51.786  1.00  0.00           C
ATOM   1764  HA  LYS   137      57.306  43.644  50.824  1.00  0.00           H
ATOM   1765  CB  LYS   137      57.990  41.726  51.552  1.00  0.00           C
ATOM   1766  HB2 LYS   137      57.657  41.275  50.617  1.00  0.00           H
ATOM   1767  HB3 LYS   137      59.059  41.932  51.601  1.00  0.00           H
ATOM   1768  CG  LYS   137      57.623  40.708  52.646  1.00  0.00           C
ATOM   1769  HG2 LYS   137      58.013  41.088  53.591  1.00  0.00           H
ATOM   1770  HG3 LYS   137      56.546  40.583  52.760  1.00  0.00           H
ATOM   1771  CD  LYS   137      58.297  39.372  52.398  1.00  0.00           C
ATOM   1772  HD2 LYS   137      57.976  38.923  51.458  1.00  0.00           H
ATOM   1773  HD3 LYS   137      59.374  39.478  52.267  1.00  0.00           H
ATOM   1774  CE  LYS   137      58.175  38.372  53.544  1.00  0.00           C
ATOM   1775  HE2 LYS   137      58.983  37.645  53.628  1.00  0.00           H
ATOM   1776  HE3 LYS   137      58.215  38.930  54.479  1.00  0.00           H
ATOM   1777  NZ  LYS   137      56.877  37.669  53.567  1.00  0.00           N
ATOM   1778  HZ1 LYS   137      56.063  38.258  53.673  1.00  0.00           H
ATOM   1779  HZ2 LYS   137      56.725  37.136  52.723  1.00  0.00           H
ATOM   1780  HZ3 LYS   137      56.858  37.124  54.417  1.00  0.00           H
ATOM   1781  C   LYS   137      55.757  42.881  52.087  1.00  0.00           C
ATOM   1782  O   LYS   137      55.286  43.202  53.175  1.00  0.00           O
ATOM   1783  N   VAL   138      55.119  42.340  51.072  1.00  0.00           N
ATOM   1784  H   VAL   138      55.565  42.158  50.184  1.00  0.00           H
ATOM   1785  CA  VAL   138      53.685  41.986  51.219  1.00  0.00           C
ATOM   1786  HA  VAL   138      53.449  41.976  52.283  1.00  0.00           H
ATOM   1787  CB  VAL   138      52.827  43.068  50.567  1.00  0.00           C
ATOM   1788  HB  VAL   138      53.352  43.704  49.855  1.00  0.00           H
ATOM   1789  CG1 VAL   138      51.625  42.607  49.748  1.00  0.00           C
ATOM   1790 HG11 VAL   138      51.269  43.505  49.243  1.00  0.00           H
ATOM   1791 HG12 VAL   138      52.026  41.939  48.986  1.00  0.00           H
ATOM   1792 HG13 VAL   138      50.911  42.110  50.405  1.00  0.00           H
ATOM   1793  CG2 VAL   138      52.236  43.983  51.613  1.00  0.00           C
ATOM   1794 HG21 VAL   138      52.996  44.318  52.319  1.00  0.00           H
ATOM   1795 HG22 VAL   138      51.908  44.969  51.286  1.00  0.00           H
ATOM   1796 HG23 VAL   138      51.415  43.470  52.112  1.00  0.00           H
ATOM   1797  C   VAL   138      53.419  40.564  50.648  1.00  0.00           C
ATOM   1798  O   VAL   138      53.892  40.292  49.572  1.00  0.00           O
ATOM   1799  N   ASP   139      52.599  39.707  51.369  1.00  0.00           N
ATOM   1800  H   ASP   139      52.230  40.039  52.248  1.00  0.00           H
ATOM   1801  CA  ASP   139      52.277  38.307  51.046  1.00  0.00           C
ATOM   1802  HA  ASP   139      53.072  37.710  50.601  1.00  0.00           H
ATOM   1803  CB  ASP   139      51.763  37.647  52.326  1.00  0.00           C
ATOM   1804  HB2 ASP   139      50.952  38.265  52.712  1.00  0.00           H
ATOM   1805  HB3 ASP   139      51.429  36.654  52.024  1.00  0.00           H
ATOM   1806  CG  ASP   139      52.875  37.591  53.396  1.00  0.00           C
ATOM   1807  OD1 ASP   139      52.548  37.528  54.608  1.00  0.00           O
ATOM   1808  OD2 ASP   139      54.036  37.218  53.086  1.00  0.00           O
ATOM   1809  C   ASP   139      51.199  38.288  49.979  1.00  0.00           C
ATOM   1810  O   ASP   139      51.144  37.339  49.216  1.00  0.00           O
ATOM   1811  N   ILE   140      50.135  39.138  50.108  1.00  0.00           N
ATOM   1812  H   ILE   140      50.333  39.874  50.769  1.00  0.00           H
ATOM   1813  CA  ILE   140      48.940  39.149  49.318  1.00  0.00           C
ATOM   1814  HA  ILE   140      49.048  38.472  48.471  1.00  0.00           H
ATOM   1815  CB  ILE   140      47.796  38.340  49.978  1.00  0.00           C
ATOM   1816  HB  ILE   140      47.602  38.975  50.842  1.00  0.00           H
ATOM   1817  CG2 ILE   140      46.465  38.120  49.200  1.00  0.00           C
ATOM   1818 HG21 ILE   140      45.772  37.846  49.996  1.00  0.00           H
ATOM   1819 HG22 ILE   140      46.198  39.001  48.616  1.00  0.00           H
ATOM   1820 HG23 ILE   140      46.682  37.337  48.473  1.00  0.00           H
ATOM   1821  CG1 ILE   140      48.262  37.030  50.698  1.00  0.00           C
ATOM   1822 HG12 ILE   140      48.878  36.462  50.001  1.00  0.00           H
ATOM   1823 HG13 ILE   140      49.001  37.256  51.467  1.00  0.00           H
ATOM   1824  CD1 ILE   140      47.183  36.037  51.159  1.00  0.00           C
ATOM   1825 HD11 ILE   140      46.580  35.781  50.288  1.00  0.00           H
ATOM   1826 HD12 ILE   140      47.755  35.172  51.495  1.00  0.00           H
ATOM   1827 HD13 ILE   140      46.608  36.438  51.994  1.00  0.00           H
ATOM   1828  C   ILE   140      48.422  40.529  48.888  1.00  0.00           C
ATOM   1829  O   ILE   140      48.358  41.391  49.754  1.00  0.00           O
ATOM   1830  N   ILE   141      47.967  40.621  47.636  1.00  0.00           N
ATOM   1831  H   ILE   141      48.437  39.987  47.006  1.00  0.00           H
ATOM   1832  CA  ILE   141      47.299  41.794  47.088  1.00  0.00           C
ATOM   1833  HA  ILE   141      47.257  42.554  47.868  1.00  0.00           H
ATOM   1834  CB  ILE   141      47.954  42.375  45.838  1.00  0.00           C
ATOM   1835  HB  ILE   141      47.785  41.658  45.034  1.00  0.00           H
ATOM   1836  CG2 ILE   141      47.279  43.806  45.655  1.00  0.00           C
ATOM   1837 HG21 ILE   141      47.554  44.213  44.682  1.00  0.00           H
ATOM   1838 HG22 ILE   141      46.194  43.699  45.667  1.00  0.00           H
ATOM   1839 HG23 ILE   141      47.513  44.458  46.497  1.00  0.00           H
ATOM   1840  CG1 ILE   141      49.494  42.667  46.064  1.00  0.00           C
ATOM   1841 HG12 ILE   141      49.579  43.186  47.018  1.00  0.00           H
ATOM   1842 HG13 ILE   141      49.971  41.690  45.988  1.00  0.00           H
ATOM   1843  CD1 ILE   141      50.088  43.451  44.958  1.00  0.00           C
ATOM   1844 HD11 ILE   141      49.604  43.120  44.039  1.00  0.00           H
ATOM   1845 HD12 ILE   141      49.726  44.471  45.084  1.00  0.00           H
ATOM   1846 HD13 ILE   141      51.176  43.399  44.917  1.00  0.00           H
ATOM   1847  C   ILE   141      45.759  41.460  46.954  1.00  0.00           C
ATOM   1848  O   ILE   141      45.403  40.725  46.061  1.00  0.00           O
ATOM   1849  N   ILE   142      44.973  42.005  47.901  1.00  0.00           N
ATOM   1850  H   ILE   142      45.312  42.748  48.496  1.00  0.00           H
ATOM   1851  CA  ILE   142      43.523  41.625  48.090  1.00  0.00           C
ATOM   1852  HA  ILE   142      43.407  40.565  47.866  1.00  0.00           H
ATOM   1853  CB  ILE   142      43.167  41.725  49.607  1.00  0.00           C
ATOM   1854  HB  ILE   142      42.325  41.041  49.708  1.00  0.00           H
ATOM   1855  CG2 ILE   142      44.386  41.218  50.460  1.00  0.00           C
ATOM   1856 HG21 ILE   142      45.280  41.842  50.446  1.00  0.00           H
ATOM   1857 HG22 ILE   142      44.015  41.133  51.482  1.00  0.00           H
ATOM   1858 HG23 ILE   142      44.442  40.193  50.091  1.00  0.00           H
ATOM   1859  CG1 ILE   142      42.845  43.171  50.102  1.00  0.00           C
ATOM   1860 HG12 ILE   142      43.601  43.455  50.833  1.00  0.00           H
ATOM   1861 HG13 ILE   142      42.972  43.919  49.320  1.00  0.00           H
ATOM   1862  CD1 ILE   142      41.512  43.256  50.679  1.00  0.00           C
ATOM   1863 HD11 ILE   142      40.776  42.855  49.982  1.00  0.00           H
ATOM   1864 HD12 ILE   142      41.570  42.728  51.631  1.00  0.00           H
ATOM   1865 HD13 ILE   142      41.306  44.308  50.871  1.00  0.00           H
ATOM   1866  C   ILE   142      42.571  42.470  47.220  1.00  0.00           C
ATOM   1867  O   ILE   142      41.338  42.404  47.323  1.00  0.00           O
ATOM   1868  N   SER   143      43.107  43.388  46.423  1.00  0.00           N
ATOM   1869  H   SER   143      44.110  43.502  46.444  1.00  0.00           H
ATOM   1870  CA  SER   143      42.354  44.466  45.745  1.00  0.00           C
ATOM   1871  HA  SER   143      41.672  44.956  46.440  1.00  0.00           H
ATOM   1872  CB  SER   143      43.395  45.480  45.160  1.00  0.00           C
ATOM   1873  HB2 SER   143      44.234  44.985  44.670  1.00  0.00           H
ATOM   1874  HB3 SER   143      42.945  46.071  44.362  1.00  0.00           H
ATOM   1875  OG  SER   143      43.974  46.186  46.240  1.00  0.00           O
ATOM   1876  HG  SER   143      43.306  46.735  46.657  1.00  0.00           H
ATOM   1877  C   SER   143      41.479  43.943  44.633  1.00  0.00           C
ATOM   1878  O   SER   143      41.890  43.083  43.832  1.00  0.00           O
ATOM   1879  N   GLU   144      40.361  44.617  44.364  1.00  0.00           N
ATOM   1880  H   GLU   144      40.223  45.501  44.832  1.00  0.00           H
ATOM   1881  CA  GLU   144      39.748  44.576  43.032  1.00  0.00           C
ATOM   1882  HA  GLU   144      39.578  43.520  42.822  1.00  0.00           H
ATOM   1883  CB  GLU   144      38.356  45.180  43.230  1.00  0.00           C
ATOM   1884  HB2 GLU   144      38.437  46.147  43.726  1.00  0.00           H
ATOM   1885  HB3 GLU   144      37.893  45.330  42.254  1.00  0.00           H
ATOM   1886  CG  GLU   144      37.361  44.344  43.947  1.00  0.00           C
ATOM   1887  HG2 GLU   144      36.964  43.493  43.394  1.00  0.00           H
ATOM   1888  HG3 GLU   144      37.815  43.895  44.831  1.00  0.00           H
ATOM   1889  CD  GLU   144      36.199  45.164  44.521  1.00  0.00           C
ATOM   1890  OE1 GLU   144      36.473  45.867  45.532  1.00  0.00           O
ATOM   1891  OE2 GLU   144      35.017  45.137  44.067  1.00  0.00           O
ATOM   1892  C   GLU   144      40.567  45.347  41.953  1.00  0.00           C
ATOM   1893  O   GLU   144      40.569  46.536  41.984  1.00  0.00           O
ATOM   1894  N   TRP   145      41.366  44.696  41.138  1.00  0.00           N
ATOM   1895  H   TRP   145      41.603  43.743  41.376  1.00  0.00           H
ATOM   1896  CA  TRP   145      42.103  45.257  40.052  1.00  0.00           C
ATOM   1897  HA  TRP   145      42.641  46.144  40.386  1.00  0.00           H
ATOM   1898  CB  TRP   145      43.253  44.412  39.556  1.00  0.00           C
ATOM   1899  HB2 TRP   145      43.490  44.857  38.590  1.00  0.00           H
ATOM   1900  HB3 TRP   145      44.096  44.548  40.233  1.00  0.00           H
ATOM   1901  CG  TRP   145      42.921  42.970  39.590  1.00  0.00           C
ATOM   1902  CD1 TRP   145      43.206  42.173  40.665  1.00  0.00           C
ATOM   1903  HD1 TRP   145      43.492  42.539  41.640  1.00  0.00           H
ATOM   1904  NE1 TRP   145      42.888  40.866  40.346  1.00  0.00           N
ATOM   1905  HE1 TRP   145      43.237  40.154  40.971  1.00  0.00           H
ATOM   1906  CE2 TRP   145      42.687  40.789  38.981  1.00  0.00           C
ATOM   1907  CZ2 TRP   145      42.404  39.710  38.115  1.00  0.00           C
ATOM   1908  HZ2 TRP   145      42.473  38.729  38.561  1.00  0.00           H
ATOM   1909  CH2 TRP   145      42.075  39.877  36.764  1.00  0.00           C
ATOM   1910  HH2 TRP   145      41.911  39.025  36.120  1.00  0.00           H
ATOM   1911  CZ3 TRP   145      41.942  41.177  36.248  1.00  0.00           C
ATOM   1912  HZ3 TRP   145      41.476  41.377  35.294  1.00  0.00           H
ATOM   1913  CE3 TRP   145      42.325  42.235  37.090  1.00  0.00           C
ATOM   1914  HE3 TRP   145      42.405  43.209  36.631  1.00  0.00           H
ATOM   1915  CD2 TRP   145      42.507  42.109  38.473  1.00  0.00           C
ATOM   1916  C   TRP   145      41.085  45.642  38.973  1.00  0.00           C
ATOM   1917  O   TRP   145      41.088  46.799  38.516  1.00  0.00           O
ATOM   1918  N   MET   146      40.171  44.740  38.549  1.00  0.00           N
ATOM   1919  H   MET   146      40.326  43.813  38.919  1.00  0.00           H
ATOM   1920  CA  MET   146      39.263  44.896  37.431  1.00  0.00           C
ATOM   1921  HA  MET   146      39.837  44.945  36.505  1.00  0.00           H
ATOM   1922  CB  MET   146      38.531  43.604  37.298  1.00  0.00           C
ATOM   1923  HB2 MET   146      37.710  43.769  36.601  1.00  0.00           H
ATOM   1924  HB3 MET   146      39.042  42.868  36.676  1.00  0.00           H
ATOM   1925  CG  MET   146      37.825  43.081  38.524  1.00  0.00           C
ATOM   1926  HG2 MET   146      37.729  43.900  39.237  1.00  0.00           H
ATOM   1927  HG3 MET   146      36.788  42.766  38.406  1.00  0.00           H
ATOM   1928  SD  MET   146      38.631  41.704  39.367  1.00  0.00           S
ATOM   1929  CE  MET   146      37.642  41.625  40.797  1.00  0.00           C
ATOM   1930  HE1 MET   146      37.367  42.597  41.207  1.00  0.00           H
ATOM   1931  HE2 MET   146      36.699  41.145  40.537  1.00  0.00           H
ATOM   1932  HE3 MET   146      38.153  40.935  41.469  1.00  0.00           H
ATOM   1933  C   MET   146      38.325  46.104  37.418  1.00  0.00           C
ATOM   1934  O   MET   146      37.964  46.573  38.517  1.00  0.00           O
ATOM   1935  N   GLY   147      37.912  46.548  36.281  1.00  0.00           N
ATOM   1936  H   GLY   147      38.386  46.138  35.490  1.00  0.00           H
ATOM   1937  CA  GLY   147      36.798  47.522  36.134  1.00  0.00           C
ATOM   1938  HA2 GLY   147      36.328  47.709  37.100  1.00  0.00           H
ATOM   1939  HA3 GLY   147      37.203  48.448  35.726  1.00  0.00           H
ATOM   1940  C   GLY   147      35.805  47.016  35.106  1.00  0.00           C
ATOM   1941  O   GLY   147      35.677  45.846  34.744  1.00  0.00           O
ATOM   1942  N   TYR   148      34.952  47.980  34.683  1.00  0.00           N
ATOM   1943  H   TYR   148      35.240  48.872  35.061  1.00  0.00           H
ATOM   1944  CA  TYR   148      33.962  47.782  33.586  1.00  0.00           C
ATOM   1945  HA  TYR   148      33.422  46.897  33.921  1.00  0.00           H
ATOM   1946  CB  TYR   148      33.079  49.012  33.473  1.00  0.00           C
ATOM   1947  HB2 TYR   148      33.628  49.822  32.994  1.00  0.00           H
ATOM   1948  HB3 TYR   148      32.325  48.895  32.694  1.00  0.00           H
ATOM   1949  CG  TYR   148      32.335  49.569  34.685  1.00  0.00           C
ATOM   1950  CD1 TYR   148      33.072  49.992  35.788  1.00  0.00           C
ATOM   1951  HD1 TYR   148      34.096  50.311  35.662  1.00  0.00           H
ATOM   1952  CE1 TYR   148      32.455  50.258  37.033  1.00  0.00           C
ATOM   1953  HE1 TYR   148      32.987  50.507  37.940  1.00  0.00           H
ATOM   1954  CZ  TYR   148      31.087  49.926  37.144  1.00  0.00           C
ATOM   1955  OH  TYR   148      30.433  50.369  38.283  1.00  0.00           O
ATOM   1956  HH  TYR   148      29.605  49.933  38.499  1.00  0.00           H
ATOM   1957  CE2 TYR   148      30.286  49.640  35.991  1.00  0.00           C
ATOM   1958  HE2 TYR   148      29.241  49.369  36.029  1.00  0.00           H
ATOM   1959  CD2 TYR   148      30.929  49.322  34.811  1.00  0.00           C
ATOM   1960  HD2 TYR   148      30.405  48.807  34.019  1.00  0.00           H
ATOM   1961  C   TYR   148      34.615  47.585  32.240  1.00  0.00           C
ATOM   1962  O   TYR   148      35.630  48.198  31.884  1.00  0.00           O
ATOM   1963  N   CYS   149      34.130  46.616  31.448  1.00  0.00           N
ATOM   1964  H   CYS   149      33.156  46.479  31.677  1.00  0.00           H
ATOM   1965  CA  CYS   149      34.767  45.920  30.356  1.00  0.00           C
ATOM   1966  HA  CYS   149      34.210  45.003  30.163  1.00  0.00           H
ATOM   1967  CB  CYS   149      34.863  46.741  29.078  1.00  0.00           C
ATOM   1968  HB2 CYS   149      34.131  47.541  28.966  1.00  0.00           H
ATOM   1969  HB3 CYS   149      35.783  47.315  28.970  1.00  0.00           H
ATOM   1970  SG  CYS   149      34.774  45.739  27.585  1.00  0.00           S
ATOM   1971  HG  CYS   149      33.486  45.427  27.753  1.00  0.00           H
ATOM   1972  C   CYS   149      36.259  45.534  30.687  1.00  0.00           C
ATOM   1973  O   CYS   149      37.161  45.755  29.871  1.00  0.00           O
ATOM   1974  N   LEU   150      36.530  44.997  31.893  1.00  0.00           N
ATOM   1975  H   LEU   150      35.747  44.989  32.530  1.00  0.00           H
ATOM   1976  CA  LEU   150      37.844  44.748  32.515  1.00  0.00           C
ATOM   1977  HA  LEU   150      37.637  44.384  33.522  1.00  0.00           H
ATOM   1978  CB  LEU   150      38.524  43.573  31.803  1.00  0.00           C
ATOM   1979  HB2 LEU   150      37.869  42.926  31.219  1.00  0.00           H
ATOM   1980  HB3 LEU   150      39.280  43.903  31.091  1.00  0.00           H
ATOM   1981  CG  LEU   150      39.144  42.669  32.848  1.00  0.00           C
ATOM   1982  HG  LEU   150      39.578  43.382  33.549  1.00  0.00           H
ATOM   1983  CD1 LEU   150      38.326  41.667  33.637  1.00  0.00           C
ATOM   1984 HD11 LEU   150      37.311  41.992  33.866  1.00  0.00           H
ATOM   1985 HD12 LEU   150      38.240  40.824  32.952  1.00  0.00           H
ATOM   1986 HD13 LEU   150      38.852  41.299  34.517  1.00  0.00           H
ATOM   1987  CD2 LEU   150      40.318  41.931  32.275  1.00  0.00           C
ATOM   1988 HD21 LEU   150      40.043  41.187  31.528  1.00  0.00           H
ATOM   1989 HD22 LEU   150      40.960  42.701  31.847  1.00  0.00           H
ATOM   1990 HD23 LEU   150      40.866  41.469  33.096  1.00  0.00           H
ATOM   1991  C   LEU   150      38.731  45.959  32.735  1.00  0.00           C
ATOM   1992  O   LEU   150      39.341  46.010  33.825  1.00  0.00           O
ATOM   1993  N   PHE   151      38.829  46.939  31.789  1.00  0.00           N
ATOM   1994  H   PHE   151      38.260  46.853  30.959  1.00  0.00           H
ATOM   1995  CA  PHE   151      39.746  48.102  31.836  1.00  0.00           C
ATOM   1996  HA  PHE   151      40.551  47.748  32.480  1.00  0.00           H
ATOM   1997  CB  PHE   151      40.308  48.343  30.453  1.00  0.00           C
ATOM   1998  HB2 PHE   151      39.420  48.527  29.847  1.00  0.00           H
ATOM   1999  HB3 PHE   151      40.738  49.344  30.492  1.00  0.00           H
ATOM   2000  CG  PHE   151      41.178  47.248  29.974  1.00  0.00           C
ATOM   2001  CD1 PHE   151      42.592  47.284  30.329  1.00  0.00           C
ATOM   2002  HD1 PHE   151      43.025  48.212  30.672  1.00  0.00           H
ATOM   2003  CE1 PHE   151      43.464  46.160  29.983  1.00  0.00           C
ATOM   2004  HE1 PHE   151      44.538  46.186  30.087  1.00  0.00           H
ATOM   2005  CZ  PHE   151      42.822  44.962  29.559  1.00  0.00           C
ATOM   2006  HZ  PHE   151      43.389  44.047  29.476  1.00  0.00           H
ATOM   2007  CE2 PHE   151      41.469  44.951  29.254  1.00  0.00           C
ATOM   2008  HE2 PHE   151      41.019  44.058  28.845  1.00  0.00           H
ATOM   2009  CD2 PHE   151      40.671  46.104  29.454  1.00  0.00           C
ATOM   2010  HD2 PHE   151      39.645  46.087  29.117  1.00  0.00           H
ATOM   2011  C   PHE   151      39.101  49.410  32.304  1.00  0.00           C
ATOM   2012  O   PHE   151      39.769  50.192  32.901  1.00  0.00           O
ATOM   2013  N   TYR   152      37.872  49.730  31.945  1.00  0.00           N
ATOM   2014  H   TYR   152      37.254  48.983  31.662  1.00  0.00           H
ATOM   2015  CA  TYR   152      37.287  51.052  32.168  1.00  0.00           C
ATOM   2016  HA  TYR   152      38.123  51.693  31.886  1.00  0.00           H
ATOM   2017  CB  TYR   152      36.162  51.326  31.250  1.00  0.00           C
ATOM   2018  HB2 TYR   152      35.276  50.767  31.553  1.00  0.00           H
ATOM   2019  HB3 TYR   152      35.895  52.349  31.516  1.00  0.00           H
ATOM   2020  CG  TYR   152      36.384  51.031  29.710  1.00  0.00           C
ATOM   2021  CD1 TYR   152      36.946  52.025  28.974  1.00  0.00           C
ATOM   2022  HD1 TYR   152      37.351  52.924  29.414  1.00  0.00           H
ATOM   2023  CE1 TYR   152      36.858  51.811  27.542  1.00  0.00           C
ATOM   2024  HE1 TYR   152      37.204  52.539  26.822  1.00  0.00           H
ATOM   2025  CZ  TYR   152      36.418  50.613  26.932  1.00  0.00           C
ATOM   2026  OH  TYR   152      36.451  50.504  25.567  1.00  0.00           O
ATOM   2027  HH  TYR   152      36.275  51.312  25.079  1.00  0.00           H
ATOM   2028  CE2 TYR   152      35.671  49.739  27.676  1.00  0.00           C
ATOM   2029  HE2 TYR   152      35.182  48.951  27.124  1.00  0.00           H
ATOM   2030  CD2 TYR   152      35.575  50.026  29.093  1.00  0.00           C
ATOM   2031  HD2 TYR   152      34.985  49.349  29.692  1.00  0.00           H
ATOM   2032  C   TYR   152      36.981  51.367  33.591  1.00  0.00           C
ATOM   2033  O   TYR   152      36.259  50.639  34.278  1.00  0.00           O
ATOM   2034  N   GLU   153      37.497  52.490  34.104  1.00  0.00           N
ATOM   2035  H   GLU   153      37.895  53.113  33.416  1.00  0.00           H
ATOM   2036  CA  GLU   153      37.513  52.908  35.443  1.00  0.00           C
ATOM   2037  HA  GLU   153      38.157  53.786  35.412  1.00  0.00           H
ATOM   2038  CB  GLU   153      36.156  53.336  35.897  1.00  0.00           C
ATOM   2039  HB2 GLU   153      35.432  52.536  36.053  1.00  0.00           H
ATOM   2040  HB3 GLU   153      36.285  53.730  36.905  1.00  0.00           H
ATOM   2041  CG  GLU   153      35.519  54.454  34.893  1.00  0.00           C
ATOM   2042  HG2 GLU   153      36.288  54.986  34.333  1.00  0.00           H
ATOM   2043  HG3 GLU   153      34.777  54.027  34.218  1.00  0.00           H
ATOM   2044  CD  GLU   153      34.950  55.636  35.784  1.00  0.00           C
ATOM   2045  OE1 GLU   153      35.757  56.545  36.078  1.00  0.00           O
ATOM   2046  OE2 GLU   153      33.725  55.664  35.962  1.00  0.00           O
ATOM   2047  C   GLU   153      38.284  52.009  36.465  1.00  0.00           C
ATOM   2048  O   GLU   153      38.006  52.018  37.652  1.00  0.00           O
ATOM   2049  N   SER   154      39.240  51.205  35.932  1.00  0.00           N
ATOM   2050  H   SER   154      39.219  51.136  34.925  1.00  0.00           H
ATOM   2051  CA  SER   154      39.921  50.172  36.709  1.00  0.00           C
ATOM   2052  HA  SER   154      39.181  49.652  37.317  1.00  0.00           H
ATOM   2053  CB  SER   154      40.295  49.029  35.844  1.00  0.00           C
ATOM   2054  HB2 SER   154      40.578  48.141  36.410  1.00  0.00           H
ATOM   2055  HB3 SER   154      39.468  48.717  35.205  1.00  0.00           H
ATOM   2056  OG  SER   154      41.479  49.394  35.136  1.00  0.00           O
ATOM   2057  HG  SER   154      41.184  49.810  34.323  1.00  0.00           H
ATOM   2058  C   SER   154      41.056  50.615  37.568  1.00  0.00           C
ATOM   2059  O   SER   154      41.550  51.788  37.404  1.00  0.00           O
ATOM   2060  N   MET   155      41.600  49.663  38.367  1.00  0.00           N
ATOM   2061  H   MET   155      40.997  48.887  38.599  1.00  0.00           H
ATOM   2062  CA  MET   155      42.902  49.630  39.078  1.00  0.00           C
ATOM   2063  HA  MET   155      43.508  50.535  39.055  1.00  0.00           H
ATOM   2064  CB  MET   155      42.616  49.331  40.534  1.00  0.00           C
ATOM   2065  HB2 MET   155      41.991  48.439  40.571  1.00  0.00           H
ATOM   2066  HB3 MET   155      43.633  49.223  40.913  1.00  0.00           H
ATOM   2067  CG  MET   155      41.871  50.542  41.135  1.00  0.00           C
ATOM   2068  HG2 MET   155      42.660  51.273  41.315  1.00  0.00           H
ATOM   2069  HG3 MET   155      41.182  50.994  40.422  1.00  0.00           H
ATOM   2070  SD  MET   155      41.166  50.321  42.724  1.00  0.00           S
ATOM   2071  CE  MET   155      42.416  49.488  43.601  1.00  0.00           C
ATOM   2072  HE1 MET   155      43.240  50.201  43.576  1.00  0.00           H
ATOM   2073  HE2 MET   155      42.060  49.455  44.631  1.00  0.00           H
ATOM   2074  HE3 MET   155      42.691  48.522  43.176  1.00  0.00           H
ATOM   2075  C   MET   155      43.883  48.634  38.496  1.00  0.00           C
ATOM   2076  O   MET   155      44.801  48.216  39.235  1.00  0.00           O
ATOM   2077  N   LEU   156      43.775  48.179  37.291  1.00  0.00           N
ATOM   2078  H   LEU   156      43.102  48.726  36.773  1.00  0.00           H
ATOM   2079  CA  LEU   156      44.606  47.172  36.543  1.00  0.00           C
ATOM   2080  HA  LEU   156      44.526  46.332  37.234  1.00  0.00           H
ATOM   2081  CB  LEU   156      44.001  46.836  35.162  1.00  0.00           C
ATOM   2082  HB2 LEU   156      43.175  47.520  34.970  1.00  0.00           H
ATOM   2083  HB3 LEU   156      44.795  47.188  34.503  1.00  0.00           H
ATOM   2084  CG  LEU   156      43.898  45.345  34.990  1.00  0.00           C
ATOM   2085  HG  LEU   156      43.224  44.984  35.767  1.00  0.00           H
ATOM   2086  CD1 LEU   156      43.343  45.157  33.544  1.00  0.00           C
ATOM   2087 HD11 LEU   156      44.032  45.562  32.802  1.00  0.00           H
ATOM   2088 HD12 LEU   156      43.235  44.082  33.402  1.00  0.00           H
ATOM   2089 HD13 LEU   156      42.279  45.375  33.451  1.00  0.00           H
ATOM   2090  CD2 LEU   156      45.067  44.497  35.263  1.00  0.00           C
ATOM   2091 HD21 LEU   156      45.327  44.505  36.322  1.00  0.00           H
ATOM   2092 HD22 LEU   156      44.777  43.493  34.951  1.00  0.00           H
ATOM   2093 HD23 LEU   156      45.851  44.673  34.526  1.00  0.00           H
ATOM   2094  C   LEU   156      46.076  47.596  36.549  1.00  0.00           C
ATOM   2095  O   LEU   156      46.977  46.826  36.859  1.00  0.00           O
ATOM   2096  N   ASN   157      46.283  48.935  36.294  1.00  0.00           N
ATOM   2097  H   ASN   157      45.520  49.579  36.143  1.00  0.00           H
ATOM   2098  CA  ASN   157      47.557  49.595  36.264  1.00  0.00           C
ATOM   2099  HA  ASN   157      48.227  49.024  35.620  1.00  0.00           H
ATOM   2100  CB  ASN   157      47.435  51.024  35.733  1.00  0.00           C
ATOM   2101  HB2 ASN   157      46.879  51.127  34.801  1.00  0.00           H
ATOM   2102  HB3 ASN   157      46.879  51.709  36.373  1.00  0.00           H
ATOM   2103  CG  ASN   157      48.713  51.698  35.317  1.00  0.00           C
ATOM   2104  OD1 ASN   157      49.395  51.206  34.456  1.00  0.00           O
ATOM   2105  ND2 ASN   157      49.057  52.804  35.961  1.00  0.00           N
ATOM   2106 HD21 ASN   157      48.523  53.036  36.786  1.00  0.00           H
ATOM   2107 HD22 ASN   157      50.035  53.059  35.979  1.00  0.00           H
ATOM   2108  C   ASN   157      48.173  49.701  37.670  1.00  0.00           C
ATOM   2109  O   ASN   157      49.416  49.497  37.869  1.00  0.00           O
ATOM   2110  N   THR   158      47.383  50.069  38.683  1.00  0.00           N
ATOM   2111  H   THR   158      46.417  50.314  38.516  1.00  0.00           H
ATOM   2112  CA  THR   158      47.655  50.367  40.097  1.00  0.00           C
ATOM   2113  HA  THR   158      48.494  51.057  40.192  1.00  0.00           H
ATOM   2114  CB  THR   158      46.495  50.997  40.874  1.00  0.00           C
ATOM   2115  HB  THR   158      45.699  50.326  41.196  1.00  0.00           H
ATOM   2116  CG2 THR   158      46.996  51.512  42.241  1.00  0.00           C
ATOM   2117 HG21 THR   158      47.082  52.598  42.226  1.00  0.00           H
ATOM   2118 HG22 THR   158      46.267  51.374  43.040  1.00  0.00           H
ATOM   2119 HG23 THR   158      47.984  51.101  42.448  1.00  0.00           H
ATOM   2120  OG1 THR   158      45.956  52.125  40.231  1.00  0.00           O
ATOM   2121  HG1 THR   158      46.723  52.671  40.044  1.00  0.00           H
ATOM   2122  C   THR   158      48.070  49.061  40.870  1.00  0.00           C
ATOM   2123  O   THR   158      49.129  48.995  41.482  1.00  0.00           O
ATOM   2124  N   VAL   159      47.436  47.947  40.516  1.00  0.00           N
ATOM   2125  H   VAL   159      46.501  48.011  40.139  1.00  0.00           H
ATOM   2126  CA  VAL   159      47.864  46.625  41.031  1.00  0.00           C
ATOM   2127  HA  VAL   159      48.243  46.732  42.047  1.00  0.00           H
ATOM   2128  CB  VAL   159      46.675  45.612  41.031  1.00  0.00           C
ATOM   2129  HB  VAL   159      46.369  45.505  39.991  1.00  0.00           H
ATOM   2130  CG1 VAL   159      47.060  44.139  41.531  1.00  0.00           C
ATOM   2131 HG11 VAL   159      46.290  43.440  41.205  1.00  0.00           H
ATOM   2132 HG12 VAL   159      47.979  43.788  41.060  1.00  0.00           H
ATOM   2133 HG13 VAL   159      47.197  44.217  42.610  1.00  0.00           H
ATOM   2134  CG2 VAL   159      45.563  46.208  41.858  1.00  0.00           C
ATOM   2135 HG21 VAL   159      45.010  45.399  42.335  1.00  0.00           H
ATOM   2136 HG22 VAL   159      45.893  46.878  42.652  1.00  0.00           H
ATOM   2137 HG23 VAL   159      45.008  46.915  41.242  1.00  0.00           H
ATOM   2138  C   VAL   159      49.107  46.102  40.217  1.00  0.00           C
ATOM   2139  O   VAL   159      49.948  45.531  40.822  1.00  0.00           O
ATOM   2140  N   LEU   160      49.168  46.363  38.895  1.00  0.00           N
ATOM   2141  H   LEU   160      48.350  46.803  38.497  1.00  0.00           H
ATOM   2142  CA  LEU   160      50.413  46.152  38.193  1.00  0.00           C
ATOM   2143  HA  LEU   160      50.598  45.088  38.042  1.00  0.00           H
ATOM   2144  CB  LEU   160      50.307  46.573  36.682  1.00  0.00           C
ATOM   2145  HB2 LEU   160      49.387  47.141  36.541  1.00  0.00           H
ATOM   2146  HB3 LEU   160      51.155  47.250  36.581  1.00  0.00           H
ATOM   2147  CG  LEU   160      50.359  45.530  35.549  1.00  0.00           C
ATOM   2148  HG  LEU   160      51.245  44.925  35.748  1.00  0.00           H
ATOM   2149  CD1 LEU   160      49.102  44.645  35.434  1.00  0.00           C
ATOM   2150 HD11 LEU   160      48.345  45.328  35.052  1.00  0.00           H
ATOM   2151 HD12 LEU   160      49.318  43.745  34.858  1.00  0.00           H
ATOM   2152 HD13 LEU   160      48.749  44.277  36.398  1.00  0.00           H
ATOM   2153  CD2 LEU   160      50.497  46.214  34.180  1.00  0.00           C
ATOM   2154 HD21 LEU   160      50.531  45.405  33.450  1.00  0.00           H
ATOM   2155 HD22 LEU   160      49.675  46.903  33.984  1.00  0.00           H
ATOM   2156 HD23 LEU   160      51.475  46.692  34.236  1.00  0.00           H
ATOM   2157  C   LEU   160      51.674  46.763  38.899  1.00  0.00           C
ATOM   2158  O   LEU   160      52.605  46.144  39.202  1.00  0.00           O
ATOM   2159  N   HIE   161      51.552  48.033  39.133  1.00  0.00           N
ATOM   2160  H   HIE   161      50.968  48.608  38.542  1.00  0.00           H
ATOM   2161  CA  HIE   161      52.581  48.824  39.870  1.00  0.00           C
ATOM   2162  HA  HIE   161      53.430  48.771  39.188  1.00  0.00           H
ATOM   2163  CB  HIE   161      52.148  50.298  39.855  1.00  0.00           C
ATOM   2164  HB2 HIE   161      52.068  50.621  38.817  1.00  0.00           H
ATOM   2165  HB3 HIE   161      51.155  50.580  40.205  1.00  0.00           H
ATOM   2166  CG  HIE   161      53.143  51.172  40.581  1.00  0.00           C
ATOM   2167  ND1 HIE   161      53.963  52.143  39.973  1.00  0.00           N
ATOM   2168  CE1 HIE   161      54.368  52.927  40.981  1.00  0.00           C
ATOM   2169  HE1 HIE   161      55.023  53.759  40.772  1.00  0.00           H
ATOM   2170  NE2 HIE   161      54.022  52.412  42.171  1.00  0.00           N
ATOM   2171  HE2 HIE   161      54.156  52.906  43.041  1.00  0.00           H
ATOM   2172  CD2 HIE   161      53.184  51.304  41.939  1.00  0.00           C
ATOM   2173  HD2 HIE   161      52.582  50.858  42.718  1.00  0.00           H
ATOM   2174  C   HIE   161      52.948  48.220  41.311  1.00  0.00           C
ATOM   2175  O   HIE   161      54.098  47.911  41.567  1.00  0.00           O
ATOM   2176  N   ALA   162      51.939  47.935  42.134  1.00  0.00           N
ATOM   2177  H   ALA   162      51.006  48.219  41.873  1.00  0.00           H
ATOM   2178  CA  ALA   162      52.246  47.365  43.460  1.00  0.00           C
ATOM   2179  HA  ALA   162      52.966  48.068  43.877  1.00  0.00           H
ATOM   2180  CB  ALA   162      50.956  47.359  44.266  1.00  0.00           C
ATOM   2181  HB1 ALA   162      50.383  46.511  43.889  1.00  0.00           H
ATOM   2182  HB2 ALA   162      51.156  47.340  45.337  1.00  0.00           H
ATOM   2183  HB3 ALA   162      50.427  48.291  44.067  1.00  0.00           H
ATOM   2184  C   ALA   162      52.830  46.003  43.485  1.00  0.00           C
ATOM   2185  O   ALA   162      53.785  45.802  44.232  1.00  0.00           O
ATOM   2186  N   ARG   163      52.428  45.146  42.548  1.00  0.00           N
ATOM   2187  H   ARG   163      51.466  45.271  42.266  1.00  0.00           H
ATOM   2188  CA  ARG   163      53.051  43.808  42.295  1.00  0.00           C
ATOM   2189  HA  ARG   163      53.025  43.224  43.215  1.00  0.00           H
ATOM   2190  CB  ARG   163      52.091  43.170  41.209  1.00  0.00           C
ATOM   2191  HB2 ARG   163      51.028  43.341  41.378  1.00  0.00           H
ATOM   2192  HB3 ARG   163      52.290  43.755  40.311  1.00  0.00           H
ATOM   2193  CG  ARG   163      52.438  41.725  40.972  1.00  0.00           C
ATOM   2194  HG2 ARG   163      53.507  41.532  41.064  1.00  0.00           H
ATOM   2195  HG3 ARG   163      51.997  41.138  41.778  1.00  0.00           H
ATOM   2196  CD  ARG   163      51.963  41.127  39.597  1.00  0.00           C
ATOM   2197  HD2 ARG   163      52.149  40.053  39.614  1.00  0.00           H
ATOM   2198  HD3 ARG   163      50.886  41.274  39.524  1.00  0.00           H
ATOM   2199  NE  ARG   163      52.693  41.789  38.553  1.00  0.00           N
ATOM   2200  HE  ARG   163      53.664  42.005  38.729  1.00  0.00           H
ATOM   2201  CZ  ARG   163      52.277  42.021  37.300  1.00  0.00           C
ATOM   2202  NH1 ARG   163      51.134  41.670  36.886  1.00  0.00           N
ATOM   2203 HH11 ARG   163      50.965  41.722  35.892  1.00  0.00           H
ATOM   2204 HH12 ARG   163      50.565  41.074  37.470  1.00  0.00           H
ATOM   2205  NH2 ARG   163      53.001  42.573  36.389  1.00  0.00           N
ATOM   2206 HH21 ARG   163      52.738  42.635  35.416  1.00  0.00           H
ATOM   2207 HH22 ARG   163      53.994  42.630  36.565  1.00  0.00           H
ATOM   2208  C   ARG   163      54.566  43.857  41.903  1.00  0.00           C
ATOM   2209  O   ARG   163      55.363  43.194  42.553  1.00  0.00           O
ATOM   2210  N   ASP   164      54.823  44.780  41.005  1.00  0.00           N
ATOM   2211  H   ASP   164      54.040  45.264  40.590  1.00  0.00           H
ATOM   2212  CA  ASP   164      56.170  45.142  40.656  1.00  0.00           C
ATOM   2213  HA  ASP   164      56.615  44.290  40.142  1.00  0.00           H
ATOM   2214  CB  ASP   164      56.210  46.341  39.618  1.00  0.00           C
ATOM   2215  HB2 ASP   164      55.246  46.349  39.110  1.00  0.00           H
ATOM   2216  HB3 ASP   164      56.444  47.345  39.974  1.00  0.00           H
ATOM   2217  CG  ASP   164      57.243  46.184  38.579  1.00  0.00           C
ATOM   2218  OD1 ASP   164      58.234  46.959  38.620  1.00  0.00           O
ATOM   2219  OD2 ASP   164      57.310  45.108  37.962  1.00  0.00           O
ATOM   2220  C   ASP   164      57.092  45.482  41.833  1.00  0.00           C
ATOM   2221  O   ASP   164      58.187  44.899  41.977  1.00  0.00           O
ATOM   2222  N   LYS   165      56.626  46.322  42.774  1.00  0.00           N
ATOM   2223  H   LYS   165      55.751  46.726  42.470  1.00  0.00           H
ATOM   2224  CA  LYS   165      57.346  46.949  43.904  1.00  0.00           C
ATOM   2225  HA  LYS   165      58.352  47.235  43.597  1.00  0.00           H
ATOM   2226  CB  LYS   165      56.761  48.238  44.410  1.00  0.00           C
ATOM   2227  HB2 LYS   165      55.681  48.132  44.517  1.00  0.00           H
ATOM   2228  HB3 LYS   165      57.183  48.520  45.375  1.00  0.00           H
ATOM   2229  CG  LYS   165      57.093  49.422  43.416  1.00  0.00           C
ATOM   2230  HG2 LYS   165      58.180  49.337  43.412  1.00  0.00           H
ATOM   2231  HG3 LYS   165      56.521  49.347  42.492  1.00  0.00           H
ATOM   2232  CD  LYS   165      56.668  50.791  43.997  1.00  0.00           C
ATOM   2233  HD2 LYS   165      56.803  51.578  43.255  1.00  0.00           H
ATOM   2234  HD3 LYS   165      55.601  50.783  44.218  1.00  0.00           H
ATOM   2235  CE  LYS   165      57.548  51.050  45.203  1.00  0.00           C
ATOM   2236  HE2 LYS   165      57.243  50.501  46.093  1.00  0.00           H
ATOM   2237  HE3 LYS   165      58.556  50.663  45.057  1.00  0.00           H
ATOM   2238  NZ  LYS   165      57.528  52.537  45.434  1.00  0.00           N
ATOM   2239  HZ1 LYS   165      56.557  52.815  45.459  1.00  0.00           H
ATOM   2240  HZ2 LYS   165      57.942  52.759  46.328  1.00  0.00           H
ATOM   2241  HZ3 LYS   165      57.939  53.040  44.660  1.00  0.00           H
ATOM   2242  C   LYS   165      57.465  45.926  45.024  1.00  0.00           C
ATOM   2243  O   LYS   165      58.533  45.570  45.536  1.00  0.00           O
ATOM   2244  N   TRP   166      56.322  45.729  45.674  1.00  0.00           N
ATOM   2245  H   TRP   166      55.645  46.308  45.197  1.00  0.00           H
ATOM   2246  CA  TRP   166      56.092  45.421  47.052  1.00  0.00           C
ATOM   2247  HA  TRP   166      56.982  45.670  47.630  1.00  0.00           H
ATOM   2248  CB  TRP   166      55.067  46.395  47.568  1.00  0.00           C
ATOM   2249  HB2 TRP   166      54.133  46.288  47.016  1.00  0.00           H
ATOM   2250  HB3 TRP   166      54.931  46.095  48.607  1.00  0.00           H
ATOM   2251  CG  TRP   166      55.322  47.884  47.646  1.00  0.00           C
ATOM   2252  CD1 TRP   166      56.325  48.502  48.277  1.00  0.00           C
ATOM   2253  HD1 TRP   166      57.184  48.097  48.792  1.00  0.00           H
ATOM   2254  NE1 TRP   166      56.251  49.840  48.190  1.00  0.00           N
ATOM   2255  HE1 TRP   166      56.883  50.463  48.673  1.00  0.00           H
ATOM   2256  CE2 TRP   166      55.207  50.194  47.411  1.00  0.00           C
ATOM   2257  CZ2 TRP   166      54.621  51.439  47.019  1.00  0.00           C
ATOM   2258  HZ2 TRP   166      55.095  52.385  47.238  1.00  0.00           H
ATOM   2259  CH2 TRP   166      53.290  51.356  46.454  1.00  0.00           C
ATOM   2260  HH2 TRP   166      52.817  52.323  46.371  1.00  0.00           H
ATOM   2261  CZ3 TRP   166      52.545  50.177  46.303  1.00  0.00           C
ATOM   2262  HZ3 TRP   166      51.486  50.197  46.092  1.00  0.00           H
ATOM   2263  CE3 TRP   166      53.218  48.981  46.610  1.00  0.00           C
ATOM   2264  HE3 TRP   166      52.712  48.038  46.460  1.00  0.00           H
ATOM   2265  CD2 TRP   166      54.496  48.949  47.215  1.00  0.00           C
ATOM   2266  C   TRP   166      55.828  43.922  47.314  1.00  0.00           C
ATOM   2267  O   TRP   166      55.974  43.474  48.455  1.00  0.00           O
ATOM   2268  N   LEU   167      55.467  43.210  46.240  1.00  0.00           N
ATOM   2269  H   LEU   167      55.659  43.615  45.335  1.00  0.00           H
ATOM   2270  CA  LEU   167      54.982  41.840  46.427  1.00  0.00           C
ATOM   2271  HA  LEU   167      54.405  41.839  47.351  1.00  0.00           H
ATOM   2272  CB  LEU   167      54.126  41.386  45.234  1.00  0.00           C
ATOM   2273  HB2 LEU   167      53.484  42.212  44.926  1.00  0.00           H
ATOM   2274  HB3 LEU   167      54.751  41.234  44.354  1.00  0.00           H
ATOM   2275  CG  LEU   167      53.240  40.150  45.348  1.00  0.00           C
ATOM   2276  HG  LEU   167      53.882  39.269  45.345  1.00  0.00           H
ATOM   2277  CD1 LEU   167      52.422  40.193  46.627  1.00  0.00           C
ATOM   2278 HD11 LEU   167      51.482  39.669  46.458  1.00  0.00           H
ATOM   2279 HD12 LEU   167      52.949  39.786  47.490  1.00  0.00           H
ATOM   2280 HD13 LEU   167      52.135  41.234  46.780  1.00  0.00           H
ATOM   2281  CD2 LEU   167      52.457  39.891  44.016  1.00  0.00           C
ATOM   2282 HD21 LEU   167      51.600  40.562  43.958  1.00  0.00           H
ATOM   2283 HD22 LEU   167      53.039  40.057  43.109  1.00  0.00           H
ATOM   2284 HD23 LEU   167      52.170  38.859  43.815  1.00  0.00           H
ATOM   2285  C   LEU   167      56.227  41.013  46.564  1.00  0.00           C
ATOM   2286  O   LEU   167      57.252  41.327  45.890  1.00  0.00           O
ATOM   2287  N   ALA   168      56.113  39.956  47.381  1.00  0.00           N
ATOM   2288  H   ALA   168      55.243  39.790  47.866  1.00  0.00           H
ATOM   2289  CA  ALA   168      57.121  38.897  47.718  1.00  0.00           C
ATOM   2290  HA  ALA   168      58.065  39.419  47.874  1.00  0.00           H
ATOM   2291  CB  ALA   168      56.684  37.976  48.955  1.00  0.00           C
ATOM   2292  HB1 ALA   168      56.558  38.586  49.849  1.00  0.00           H
ATOM   2293  HB2 ALA   168      55.703  37.541  48.762  1.00  0.00           H
ATOM   2294  HB3 ALA   168      57.456  37.221  49.104  1.00  0.00           H
ATOM   2295  C   ALA   168      57.267  37.952  46.545  1.00  0.00           C
ATOM   2296  O   ALA   168      56.237  37.808  45.860  1.00  0.00           O
ATOM   2297  N   PRO   169      58.381  37.282  46.216  1.00  0.00           N
ATOM   2298  CD  PRO   169      59.704  37.551  46.810  1.00  0.00           C
ATOM   2299  HD2 PRO   169      59.700  38.190  47.692  1.00  0.00           H
ATOM   2300  HD3 PRO   169      60.212  38.126  46.035  1.00  0.00           H
ATOM   2301  CG  PRO   169      60.383  36.193  47.019  1.00  0.00           C
ATOM   2302  HG2 PRO   169      60.156  35.630  47.924  1.00  0.00           H
ATOM   2303  HG3 PRO   169      61.465  36.224  46.888  1.00  0.00           H
ATOM   2304  CB  PRO   169      59.760  35.483  45.811  1.00  0.00           C
ATOM   2305  HB2 PRO   169      59.588  34.424  46.002  1.00  0.00           H
ATOM   2306  HB3 PRO   169      60.305  35.565  44.871  1.00  0.00           H
ATOM   2307  CA  PRO   169      58.359  36.022  45.543  1.00  0.00           C
ATOM   2308  HA  PRO   169      58.180  36.157  44.476  1.00  0.00           H
ATOM   2309  C   PRO   169      57.205  35.086  46.043  1.00  0.00           C
ATOM   2310  O   PRO   169      57.027  35.028  47.240  1.00  0.00           O
ATOM   2311  N   ASP   170      56.485  34.457  45.123  1.00  0.00           N
ATOM   2312  H   ASP   170      56.778  34.680  44.182  1.00  0.00           H
ATOM   2313  CA  ASP   170      55.214  33.665  45.309  1.00  0.00           C
ATOM   2314  HA  ASP   170      54.889  33.640  44.269  1.00  0.00           H
ATOM   2315  CB  ASP   170      55.645  32.288  45.691  1.00  0.00           C
ATOM   2316  HB2 ASP   170      54.732  31.696  45.633  1.00  0.00           H
ATOM   2317  HB3 ASP   170      56.372  31.959  44.949  1.00  0.00           H
ATOM   2318  CG  ASP   170      56.328  32.157  47.045  1.00  0.00           C
ATOM   2319  OD1 ASP   170      55.766  32.497  48.123  1.00  0.00           O
ATOM   2320  OD2 ASP   170      57.543  31.821  47.091  1.00  0.00           O
ATOM   2321  C   ASP   170      54.156  34.417  46.033  1.00  0.00           C
ATOM   2322  O   ASP   170      53.155  33.758  46.366  1.00  0.00           O
ATOM   2323  N   GLY   171      54.220  35.765  46.213  1.00  0.00           N
ATOM   2324  H   GLY   171      54.954  36.266  45.734  1.00  0.00           H
ATOM   2325  CA  GLY   171      53.148  36.517  46.813  1.00  0.00           C
ATOM   2326  HA2 GLY   171      52.975  36.006  47.761  1.00  0.00           H
ATOM   2327  HA3 GLY   171      53.562  37.508  46.997  1.00  0.00           H
ATOM   2328  C   GLY   171      51.886  36.534  45.968  1.00  0.00           C
ATOM   2329  O   GLY   171      52.121  36.754  44.766  1.00  0.00           O
ATOM   2330  N   LEU   172      50.701  36.383  46.496  1.00  0.00           N
ATOM   2331  H   LEU   172      50.592  36.381  47.500  1.00  0.00           H
ATOM   2332  CA  LEU   172      49.479  36.075  45.794  1.00  0.00           C
ATOM   2333  HA  LEU   172      49.667  35.294  45.057  1.00  0.00           H
ATOM   2334  CB  LEU   172      48.395  35.530  46.715  1.00  0.00           C
ATOM   2335  HB2 LEU   172      48.339  36.170  47.595  1.00  0.00           H
ATOM   2336  HB3 LEU   172      47.433  35.697  46.231  1.00  0.00           H
ATOM   2337  CG  LEU   172      48.601  34.030  47.120  1.00  0.00           C
ATOM   2338  HG  LEU   172      49.360  33.638  46.443  1.00  0.00           H
ATOM   2339  CD1 LEU   172      48.893  33.726  48.563  1.00  0.00           C
ATOM   2340 HD11 LEU   172      49.766  34.297  48.880  1.00  0.00           H
ATOM   2341 HD12 LEU   172      48.118  33.956  49.294  1.00  0.00           H
ATOM   2342 HD13 LEU   172      49.312  32.725  48.663  1.00  0.00           H
ATOM   2343  CD2 LEU   172      47.339  33.200  46.842  1.00  0.00           C
ATOM   2344 HD21 LEU   172      46.505  33.411  47.512  1.00  0.00           H
ATOM   2345 HD22 LEU   172      47.125  33.406  45.793  1.00  0.00           H
ATOM   2346 HD23 LEU   172      47.560  32.134  46.889  1.00  0.00           H
ATOM   2347  C   LEU   172      48.962  37.361  45.148  1.00  0.00           C
ATOM   2348  O   LEU   172      48.942  38.420  45.785  1.00  0.00           O
ATOM   2349  N   ILE   173      48.363  37.256  44.005  1.00  0.00           N
ATOM   2350  H   ILE   173      48.224  36.279  43.791  1.00  0.00           H
ATOM   2351  CA  ILE   173      47.200  38.164  43.649  1.00  0.00           C
ATOM   2352  HA  ILE   173      47.203  39.028  44.313  1.00  0.00           H
ATOM   2353  CB  ILE   173      47.164  38.678  42.147  1.00  0.00           C
ATOM   2354  HB  ILE   173      46.198  38.453  41.696  1.00  0.00           H
ATOM   2355  CG2 ILE   173      47.395  40.210  42.141  1.00  0.00           C
ATOM   2356 HG21 ILE   173      46.532  40.621  42.665  1.00  0.00           H
ATOM   2357 HG22 ILE   173      48.259  40.609  42.672  1.00  0.00           H
ATOM   2358 HG23 ILE   173      47.513  40.632  41.142  1.00  0.00           H
ATOM   2359  CG1 ILE   173      48.297  37.965  41.364  1.00  0.00           C
ATOM   2360 HG12 ILE   173      48.130  36.890  41.436  1.00  0.00           H
ATOM   2361 HG13 ILE   173      48.029  38.111  40.318  1.00  0.00           H
ATOM   2362  CD1 ILE   173      49.764  38.390  41.398  1.00  0.00           C
ATOM   2363 HD11 ILE   173      50.350  37.479  41.276  1.00  0.00           H
ATOM   2364 HD12 ILE   173      49.935  38.971  40.491  1.00  0.00           H
ATOM   2365 HD13 ILE   173      50.077  39.006  42.241  1.00  0.00           H
ATOM   2366  C   ILE   173      45.882  37.443  43.982  1.00  0.00           C
ATOM   2367  O   ILE   173      45.802  36.222  43.974  1.00  0.00           O
ATOM   2368  N   PHE   174      44.848  38.231  44.288  1.00  0.00           N
ATOM   2369  H   PHE   174      45.030  39.205  44.481  1.00  0.00           H
ATOM   2370  CA  PHE   174      43.545  37.709  44.874  1.00  0.00           C
ATOM   2371  HA  PHE   174      43.302  36.702  44.533  1.00  0.00           H
ATOM   2372  CB  PHE   174      43.726  37.614  46.383  1.00  0.00           C
ATOM   2373  HB2 PHE   174      44.697  37.119  46.383  1.00  0.00           H
ATOM   2374  HB3 PHE   174      43.955  38.586  46.819  1.00  0.00           H
ATOM   2375  CG  PHE   174      42.656  36.948  47.266  1.00  0.00           C
ATOM   2376  CD1 PHE   174      42.808  35.611  47.725  1.00  0.00           C
ATOM   2377  HD1 PHE   174      43.695  35.002  47.633  1.00  0.00           H
ATOM   2378  CE1 PHE   174      41.702  34.894  48.250  1.00  0.00           C
ATOM   2379  HE1 PHE   174      41.779  33.830  48.420  1.00  0.00           H
ATOM   2380  CZ  PHE   174      40.610  35.615  48.686  1.00  0.00           C
ATOM   2381  HZ  PHE   174      39.894  35.020  49.234  1.00  0.00           H
ATOM   2382  CE2 PHE   174      40.445  36.996  48.320  1.00  0.00           C
ATOM   2383  HE2 PHE   174      39.457  37.421  48.422  1.00  0.00           H
ATOM   2384  CD2 PHE   174      41.435  37.614  47.502  1.00  0.00           C
ATOM   2385  HD2 PHE   174      41.243  38.566  47.029  1.00  0.00           H
ATOM   2386  C   PHE   174      42.353  38.621  44.481  1.00  0.00           C
ATOM   2387  O   PHE   174      42.168  39.651  45.088  1.00  0.00           O
ATOM   2388  N   PRO   175      41.529  38.255  43.467  1.00  0.00           N
ATOM   2389  CD  PRO   175      40.289  38.964  43.315  1.00  0.00           C
ATOM   2390  HD2 PRO   175      40.550  40.017  43.207  1.00  0.00           H
ATOM   2391  HD3 PRO   175      39.497  38.833  44.052  1.00  0.00           H
ATOM   2392  CG  PRO   175      39.617  38.372  42.080  1.00  0.00           C
ATOM   2393  HG2 PRO   175      39.749  39.149  41.327  1.00  0.00           H
ATOM   2394  HG3 PRO   175      38.542  38.280  42.233  1.00  0.00           H
ATOM   2395  CB  PRO   175      40.417  37.086  41.801  1.00  0.00           C
ATOM   2396  HB2 PRO   175      40.614  36.950  40.737  1.00  0.00           H
ATOM   2397  HB3 PRO   175      39.813  36.248  42.149  1.00  0.00           H
ATOM   2398  CA  PRO   175      41.736  37.147  42.511  1.00  0.00           C
ATOM   2399  HA  PRO   175      41.827  36.169  42.982  1.00  0.00           H
ATOM   2400  C   PRO   175      42.861  37.445  41.481  1.00  0.00           C
ATOM   2401  O   PRO   175      43.475  38.480  41.521  1.00  0.00           O
ATOM   2402  N   ASP   176      43.070  36.464  40.650  1.00  0.00           N
ATOM   2403  H   ASP   176      42.667  35.543  40.747  1.00  0.00           H
ATOM   2404  CA  ASP   176      44.394  36.245  40.003  1.00  0.00           C
ATOM   2405  HA  ASP   176      44.808  37.235  39.813  1.00  0.00           H
ATOM   2406  CB  ASP   176      45.189  35.333  40.820  1.00  0.00           C
ATOM   2407  HB2 ASP   176      46.110  35.238  40.244  1.00  0.00           H
ATOM   2408  HB3 ASP   176      45.472  35.742  41.790  1.00  0.00           H
ATOM   2409  CG  ASP   176      44.475  34.027  40.975  1.00  0.00           C
ATOM   2410  OD1 ASP   176      44.936  33.118  40.263  1.00  0.00           O
ATOM   2411  OD2 ASP   176      43.860  33.783  42.056  1.00  0.00           O
ATOM   2412  C   ASP   176      44.258  35.801  38.592  1.00  0.00           C
ATOM   2413  O   ASP   176      45.264  35.656  37.926  1.00  0.00           O
ATOM   2414  N   ARG   177      43.068  35.572  38.038  1.00  0.00           N
ATOM   2415  H   ARG   177      42.276  35.682  38.654  1.00  0.00           H
ATOM   2416  CA  ARG   177      42.781  35.357  36.610  1.00  0.00           C
ATOM   2417  HA  ARG   177      43.622  35.781  36.062  1.00  0.00           H
ATOM   2418  CB  ARG   177      42.886  33.809  36.355  1.00  0.00           C
ATOM   2419  HB2 ARG   177      43.308  33.306  37.225  1.00  0.00           H
ATOM   2420  HB3 ARG   177      41.872  33.411  36.317  1.00  0.00           H
ATOM   2421  CG  ARG   177      43.736  33.401  35.179  1.00  0.00           C
ATOM   2422  HG2 ARG   177      43.229  33.540  34.224  1.00  0.00           H
ATOM   2423  HG3 ARG   177      44.694  33.920  35.204  1.00  0.00           H
ATOM   2424  CD  ARG   177      44.043  31.957  35.233  1.00  0.00           C
ATOM   2425  HD2 ARG   177      44.546  31.837  36.193  1.00  0.00           H
ATOM   2426  HD3 ARG   177      43.148  31.336  35.184  1.00  0.00           H
ATOM   2427  NE  ARG   177      44.881  31.611  34.004  1.00  0.00           N
ATOM   2428  HE  ARG   177      44.453  31.441  33.105  1.00  0.00           H
ATOM   2429  CZ  ARG   177      46.178  31.212  33.869  1.00  0.00           C
ATOM   2430  NH1 ARG   177      46.860  31.228  34.952  1.00  0.00           N
ATOM   2431 HH11 ARG   177      46.303  31.081  35.781  1.00  0.00           H
ATOM   2432 HH12 ARG   177      47.861  31.232  35.088  1.00  0.00           H
ATOM   2433  NH2 ARG   177      46.728  31.245  32.716  1.00  0.00           N
ATOM   2434 HH21 ARG   177      47.706  31.472  32.606  1.00  0.00           H
ATOM   2435 HH22 ARG   177      46.210  31.643  31.945  1.00  0.00           H
ATOM   2436  C   ARG   177      41.397  35.935  36.075  1.00  0.00           C
ATOM   2437  O   ARG   177      40.498  36.211  36.880  1.00  0.00           O
ATOM   2438  N   ALA   178      41.222  36.222  34.766  1.00  0.00           N
ATOM   2439  H   ALA   178      42.003  36.035  34.153  1.00  0.00           H
ATOM   2440  CA  ALA   178      39.962  36.718  34.215  1.00  0.00           C
ATOM   2441  HA  ALA   178      39.248  36.142  34.804  1.00  0.00           H
ATOM   2442  CB  ALA   178      39.685  38.182  34.503  1.00  0.00           C
ATOM   2443  HB1 ALA   178      39.647  38.274  35.589  1.00  0.00           H
ATOM   2444  HB2 ALA   178      40.484  38.756  34.034  1.00  0.00           H
ATOM   2445  HB3 ALA   178      38.796  38.465  33.940  1.00  0.00           H
ATOM   2446  C   ALA   178      39.842  36.447  32.714  1.00  0.00           C
ATOM   2447  O   ALA   178      40.835  36.714  31.988  1.00  0.00           O
ATOM   2448  N   THR   179      38.700  36.042  32.239  1.00  0.00           N
ATOM   2449  H   THR   179      37.986  36.046  32.953  1.00  0.00           H
ATOM   2450  CA  THR   179      38.313  35.650  30.877  1.00  0.00           C
ATOM   2451  HA  THR   179      39.167  35.767  30.209  1.00  0.00           H
ATOM   2452  CB  THR   179      37.705  34.258  30.906  1.00  0.00           C
ATOM   2453  HB  THR   179      36.656  34.442  31.139  1.00  0.00           H
ATOM   2454  CG2 THR   179      37.845  33.706  29.507  1.00  0.00           C
ATOM   2455 HG21 THR   179      37.311  32.763  29.393  1.00  0.00           H
ATOM   2456 HG22 THR   179      37.329  34.424  28.869  1.00  0.00           H
ATOM   2457 HG23 THR   179      38.905  33.598  29.277  1.00  0.00           H
ATOM   2458  OG1 THR   179      38.302  33.223  31.857  1.00  0.00           O
ATOM   2459  HG1 THR   179      38.057  33.548  32.726  1.00  0.00           H
ATOM   2460  C   THR   179      37.371  36.634  30.265  1.00  0.00           C
ATOM   2461  O   THR   179      36.242  36.784  30.804  1.00  0.00           O
ATOM   2462  N   LEU   180      37.826  37.551  29.338  1.00  0.00           N
ATOM   2463  H   LEU   180      38.794  37.428  29.078  1.00  0.00           H
ATOM   2464  CA  LEU   180      37.032  38.457  28.550  1.00  0.00           C
ATOM   2465  HA  LEU   180      36.254  38.971  29.116  1.00  0.00           H
ATOM   2466  CB  LEU   180      37.880  39.491  27.709  1.00  0.00           C
ATOM   2467  HB2 LEU   180      38.771  39.841  28.229  1.00  0.00           H
ATOM   2468  HB3 LEU   180      38.177  38.949  26.811  1.00  0.00           H
ATOM   2469  CG  LEU   180      36.976  40.709  27.320  1.00  0.00           C
ATOM   2470  HG  LEU   180      35.904  40.550  27.435  1.00  0.00           H
ATOM   2471  CD1 LEU   180      37.319  41.774  28.316  1.00  0.00           C
ATOM   2472 HD11 LEU   180      37.063  41.427  29.317  1.00  0.00           H
ATOM   2473 HD12 LEU   180      38.387  41.990  28.340  1.00  0.00           H
ATOM   2474 HD13 LEU   180      36.841  42.719  28.057  1.00  0.00           H
ATOM   2475  CD2 LEU   180      37.071  41.249  25.910  1.00  0.00           C
ATOM   2476 HD21 LEU   180      36.643  40.504  25.239  1.00  0.00           H
ATOM   2477 HD22 LEU   180      36.626  42.210  25.653  1.00  0.00           H
ATOM   2478 HD23 LEU   180      38.099  41.279  25.548  1.00  0.00           H
ATOM   2479  C   LEU   180      36.249  37.644  27.568  1.00  0.00           C
ATOM   2480  O   LEU   180      36.832  36.848  26.824  1.00  0.00           O
ATOM   2481  N   TYR   181      34.982  37.888  27.397  1.00  0.00           N
ATOM   2482  H   TYR   181      34.507  38.383  28.139  1.00  0.00           H
ATOM   2483  CA  TYR   181      34.130  37.462  26.294  1.00  0.00           C
ATOM   2484  HA  TYR   181      34.762  36.952  25.567  1.00  0.00           H
ATOM   2485  CB  TYR   181      33.053  36.449  26.783  1.00  0.00           C
ATOM   2486  HB2 TYR   181      32.185  36.924  27.242  1.00  0.00           H
ATOM   2487  HB3 TYR   181      32.595  35.983  25.910  1.00  0.00           H
ATOM   2488  CG  TYR   181      33.523  35.248  27.604  1.00  0.00           C
ATOM   2489  CD1 TYR   181      33.633  35.340  28.996  1.00  0.00           C
ATOM   2490  HD1 TYR   181      33.548  36.273  29.533  1.00  0.00           H
ATOM   2491  CE1 TYR   181      33.627  34.166  29.733  1.00  0.00           C
ATOM   2492  HE1 TYR   181      33.411  34.182  30.791  1.00  0.00           H
ATOM   2493  CZ  TYR   181      33.806  32.894  29.140  1.00  0.00           C
ATOM   2494  OH  TYR   181      33.634  31.795  29.931  1.00  0.00           O
ATOM   2495  HH  TYR   181      33.644  30.969  29.442  1.00  0.00           H
ATOM   2496  CE2 TYR   181      34.059  32.820  27.771  1.00  0.00           C
ATOM   2497  HE2 TYR   181      34.599  31.986  27.347  1.00  0.00           H
ATOM   2498  CD2 TYR   181      33.713  33.953  27.002  1.00  0.00           C
ATOM   2499  HD2 TYR   181      33.801  33.905  25.926  1.00  0.00           H
ATOM   2500  C   TYR   181      33.509  38.619  25.500  1.00  0.00           C
ATOM   2501  O   TYR   181      33.098  39.624  26.071  1.00  0.00           O
ATOM   2502  N   VAL   182      33.030  38.270  24.307  1.00  0.00           N
ATOM   2503  H   VAL   182      33.413  37.435  23.887  1.00  0.00           H
ATOM   2504  CA  VAL   182      32.088  39.084  23.552  1.00  0.00           C
ATOM   2505  HA  VAL   182      31.696  39.891  24.171  1.00  0.00           H
ATOM   2506  CB  VAL   182      32.892  39.765  22.371  1.00  0.00           C
ATOM   2507  HB  VAL   182      33.829  40.075  22.832  1.00  0.00           H
ATOM   2508  CG1 VAL   182      33.157  38.996  21.085  1.00  0.00           C
ATOM   2509 HG11 VAL   182      32.199  38.891  20.575  1.00  0.00           H
ATOM   2510 HG12 VAL   182      33.780  39.542  20.377  1.00  0.00           H
ATOM   2511 HG13 VAL   182      33.597  38.024  21.307  1.00  0.00           H
ATOM   2512  CG2 VAL   182      32.250  41.050  22.019  1.00  0.00           C
ATOM   2513 HG21 VAL   182      32.169  41.528  22.995  1.00  0.00           H
ATOM   2514 HG22 VAL   182      32.863  41.638  21.336  1.00  0.00           H
ATOM   2515 HG23 VAL   182      31.309  40.730  21.570  1.00  0.00           H
ATOM   2516  C   VAL   182      30.934  38.227  22.987  1.00  0.00           C
ATOM   2517  O   VAL   182      31.013  37.062  22.773  1.00  0.00           O
ATOM   2518  N   THR   183      29.755  38.885  22.846  1.00  0.00           N
ATOM   2519  H   THR   183      29.705  39.742  23.378  1.00  0.00           H
ATOM   2520  CA  THR   183      28.581  38.447  22.000  1.00  0.00           C
ATOM   2521  HA  THR   183      28.985  37.716  21.300  1.00  0.00           H
ATOM   2522  CB  THR   183      27.479  37.888  22.905  1.00  0.00           C
ATOM   2523  HB  THR   183      27.068  38.710  23.492  1.00  0.00           H
ATOM   2524  CG2 THR   183      26.385  37.166  22.146  1.00  0.00           C
ATOM   2525 HG21 THR   183      25.637  37.667  21.532  1.00  0.00           H
ATOM   2526 HG22 THR   183      26.892  36.467  21.482  1.00  0.00           H
ATOM   2527 HG23 THR   183      25.827  36.547  22.849  1.00  0.00           H
ATOM   2528  OG1 THR   183      28.129  37.028  23.788  1.00  0.00           O
ATOM   2529  HG1 THR   183      29.062  37.120  23.581  1.00  0.00           H
ATOM   2530  C   THR   183      28.108  39.563  21.145  1.00  0.00           C
ATOM   2531  O   THR   183      28.455  40.718  21.217  1.00  0.00           O
ATOM   2532  N   ALA   184      27.298  39.282  20.129  1.00  0.00           N
ATOM   2533  H   ALA   184      26.965  38.356  19.902  1.00  0.00           H
ATOM   2534  CA  ALA   184      26.668  40.148  19.155  1.00  0.00           C
ATOM   2535  HA  ALA   184      26.925  41.191  19.343  1.00  0.00           H
ATOM   2536  CB  ALA   184      27.217  39.833  17.806  1.00  0.00           C
ATOM   2537  HB1 ALA   184      28.130  40.392  17.596  1.00  0.00           H
ATOM   2538  HB2 ALA   184      27.554  38.799  17.737  1.00  0.00           H
ATOM   2539  HB3 ALA   184      26.508  40.042  17.005  1.00  0.00           H
ATOM   2540  C   ALA   184      25.187  40.133  19.254  1.00  0.00           C
ATOM   2541  O   ALA   184      24.519  39.090  19.354  1.00  0.00           O
ATOM   2542  N   ILE   185      24.618  41.317  19.555  1.00  0.00           N
ATOM   2543  H   ILE   185      25.226  42.124  19.559  1.00  0.00           H
ATOM   2544  CA  ILE   185      23.232  41.440  20.084  1.00  0.00           C
ATOM   2545  HA  ILE   185      22.731  40.487  19.918  1.00  0.00           H
ATOM   2546  CB  ILE   185      23.156  41.882  21.575  1.00  0.00           C
ATOM   2547  HB  ILE   185      22.104  41.942  21.855  1.00  0.00           H
ATOM   2548  CG2 ILE   185      23.847  40.830  22.531  1.00  0.00           C
ATOM   2549 HG21 ILE   185      23.438  39.876  22.199  1.00  0.00           H
ATOM   2550 HG22 ILE   185      24.920  40.731  22.366  1.00  0.00           H
ATOM   2551 HG23 ILE   185      23.679  41.010  23.592  1.00  0.00           H
ATOM   2552  CG1 ILE   185      23.776  43.255  21.738  1.00  0.00           C
ATOM   2553 HG12 ILE   185      24.824  43.058  21.514  1.00  0.00           H
ATOM   2554 HG13 ILE   185      23.253  43.869  21.004  1.00  0.00           H
ATOM   2555  CD1 ILE   185      23.648  44.016  23.005  1.00  0.00           C
ATOM   2556 HD11 ILE   185      23.158  43.468  23.810  1.00  0.00           H
ATOM   2557 HD12 ILE   185      24.659  44.247  23.338  1.00  0.00           H
ATOM   2558 HD13 ILE   185      23.264  45.028  22.877  1.00  0.00           H
ATOM   2559  C   ILE   185      22.370  42.440  19.233  1.00  0.00           C
ATOM   2560  O   ILE   185      22.994  43.230  18.536  1.00  0.00           O
ATOM   2561  N   GLU   186      21.026  42.298  19.176  1.00  0.00           N
ATOM   2562  H   GLU   186      20.547  41.497  19.563  1.00  0.00           H
ATOM   2563  CA  GLU   186      20.222  43.462  19.122  1.00  0.00           C
ATOM   2564  HA  GLU   186      20.425  44.000  18.197  1.00  0.00           H
ATOM   2565  CB  GLU   186      18.698  42.973  18.878  1.00  0.00           C
ATOM   2566  HB2 GLU   186      18.064  43.858  18.810  1.00  0.00           H
ATOM   2567  HB3 GLU   186      18.668  42.375  17.967  1.00  0.00           H
ATOM   2568  CG  GLU   186      18.091  42.124  19.999  1.00  0.00           C
ATOM   2569  HG2 GLU   186      18.601  41.162  20.049  1.00  0.00           H
ATOM   2570  HG3 GLU   186      18.351  42.615  20.936  1.00  0.00           H
ATOM   2571  CD  GLU   186      16.571  41.924  19.848  1.00  0.00           C
ATOM   2572  OE1 GLU   186      15.827  42.847  20.306  1.00  0.00           O
ATOM   2573  OE2 GLU   186      16.144  40.785  19.525  1.00  0.00           O
ATOM   2574  C   GLU   186      20.205  44.403  20.348  1.00  0.00           C
ATOM   2575  O   GLU   186      20.635  43.969  21.390  1.00  0.00           O
ATOM   2576  N   ASP   187      19.391  45.478  20.217  1.00  0.00           N
ATOM   2577  H   ASP   187      18.774  45.460  19.418  1.00  0.00           H
ATOM   2578  CA  ASP   187      19.298  46.516  21.216  1.00  0.00           C
ATOM   2579  HA  ASP   187      20.157  46.397  21.876  1.00  0.00           H
ATOM   2580  CB  ASP   187      19.288  47.940  20.508  1.00  0.00           C
ATOM   2581  HB2 ASP   187      20.249  48.066  20.009  1.00  0.00           H
ATOM   2582  HB3 ASP   187      18.601  47.950  19.662  1.00  0.00           H
ATOM   2583  CG  ASP   187      19.077  48.961  21.589  1.00  0.00           C
ATOM   2584  OD1 ASP   187      19.868  48.865  22.568  1.00  0.00           O
ATOM   2585  OD2 ASP   187      18.118  49.843  21.560  1.00  0.00           O
ATOM   2586  C   ASP   187      18.003  46.382  22.060  1.00  0.00           C
ATOM   2587  O   ASP   187      16.925  46.487  21.567  1.00  0.00           O
ATOM   2588  N   ARG   188      18.255  46.542  23.403  1.00  0.00           N
ATOM   2589  H   ARG   188      19.185  46.786  23.715  1.00  0.00           H
ATOM   2590  CA  ARG   188      17.234  46.912  24.355  1.00  0.00           C
ATOM   2591  HA  ARG   188      16.235  46.702  23.972  1.00  0.00           H
ATOM   2592  CB  ARG   188      17.306  45.940  25.632  1.00  0.00           C
ATOM   2593  HB2 ARG   188      16.888  44.962  25.393  1.00  0.00           H
ATOM   2594  HB3 ARG   188      18.352  45.902  25.936  1.00  0.00           H
ATOM   2595  CG  ARG   188      16.502  46.263  26.915  1.00  0.00           C
ATOM   2596  HG2 ARG   188      16.737  47.287  27.206  1.00  0.00           H
ATOM   2597  HG3 ARG   188      15.456  46.346  26.621  1.00  0.00           H
ATOM   2598  CD  ARG   188      16.694  45.216  28.030  1.00  0.00           C
ATOM   2599  HD2 ARG   188      15.787  44.810  28.478  1.00  0.00           H
ATOM   2600  HD3 ARG   188      17.179  44.354  27.573  1.00  0.00           H
ATOM   2601  NE  ARG   188      17.593  45.655  29.127  1.00  0.00           N
ATOM   2602  HE  ARG   188      17.205  45.636  30.060  1.00  0.00           H
ATOM   2603  CZ  ARG   188      18.754  46.107  29.036  1.00  0.00           C
ATOM   2604  NH1 ARG   188      18.969  47.232  29.623  1.00  0.00           N
ATOM   2605 HH11 ARG   188      18.245  47.665  30.179  1.00  0.00           H
ATOM   2606 HH12 ARG   188      19.784  47.829  29.589  1.00  0.00           H
ATOM   2607  NH2 ARG   188      19.626  45.860  28.108  1.00  0.00           N
ATOM   2608 HH21 ARG   188      19.495  45.199  27.356  1.00  0.00           H
ATOM   2609 HH22 ARG   188      20.432  46.446  28.274  1.00  0.00           H
ATOM   2610  C   ARG   188      17.351  48.452  24.728  1.00  0.00           C
ATOM   2611  O   ARG   188      16.306  49.070  24.904  1.00  0.00           O
ATOM   2612  N   GLN   189      18.596  48.942  24.949  1.00  0.00           N
ATOM   2613  H   GLN   189      19.289  48.263  24.668  1.00  0.00           H
ATOM   2614  CA  GLN   189      18.917  50.126  25.765  1.00  0.00           C
ATOM   2615  HA  GLN   189      18.123  50.320  26.485  1.00  0.00           H
ATOM   2616  CB  GLN   189      20.194  49.783  26.587  1.00  0.00           C
ATOM   2617  HB2 GLN   189      20.116  48.787  27.024  1.00  0.00           H
ATOM   2618  HB3 GLN   189      21.097  49.802  25.977  1.00  0.00           H
ATOM   2619  CG  GLN   189      20.403  50.801  27.709  1.00  0.00           C
ATOM   2620  HG2 GLN   189      21.374  50.693  28.193  1.00  0.00           H
ATOM   2621  HG3 GLN   189      20.592  51.747  27.202  1.00  0.00           H
ATOM   2622  CD  GLN   189      19.297  50.922  28.762  1.00  0.00           C
ATOM   2623  OE1 GLN   189      18.220  50.298  28.676  1.00  0.00           O
ATOM   2624  NE2 GLN   189      19.542  51.677  29.833  1.00  0.00           N
ATOM   2625 HE21 GLN   189      18.703  51.940  30.331  1.00  0.00           H
ATOM   2626 HE22 GLN   189      20.347  52.286  29.819  1.00  0.00           H
ATOM   2627  C   GLN   189      19.060  51.385  24.888  1.00  0.00           C
ATOM   2628  O   GLN   189      18.809  52.465  25.449  1.00  0.00           O
ATOM   2629  N   TYR   190      19.685  51.373  23.740  1.00  0.00           N
ATOM   2630  H   TYR   190      19.600  50.527  23.194  1.00  0.00           H
ATOM   2631  CA  TYR   190      19.786  52.588  22.958  1.00  0.00           C
ATOM   2632  HA  TYR   190      20.289  53.331  23.576  1.00  0.00           H
ATOM   2633  CB  TYR   190      20.779  52.302  21.720  1.00  0.00           C
ATOM   2634  HB2 TYR   190      21.665  51.940  22.241  1.00  0.00           H
ATOM   2635  HB3 TYR   190      20.325  51.414  21.279  1.00  0.00           H
ATOM   2636  CG  TYR   190      20.985  53.415  20.728  1.00  0.00           C
ATOM   2637  CD1 TYR   190      21.143  53.225  19.355  1.00  0.00           C
ATOM   2638  HD1 TYR   190      21.182  52.220  18.962  1.00  0.00           H
ATOM   2639  CE1 TYR   190      21.248  54.274  18.466  1.00  0.00           C
ATOM   2640  HE1 TYR   190      21.700  54.023  17.518  1.00  0.00           H
ATOM   2641  CZ  TYR   190      21.378  55.580  18.963  1.00  0.00           C
ATOM   2642  OH  TYR   190      21.634  56.603  18.192  1.00  0.00           O
ATOM   2643  HH  TYR   190      22.050  56.407  17.349  1.00  0.00           H
ATOM   2644  CE2 TYR   190      21.134  55.798  20.377  1.00  0.00           C
ATOM   2645  HE2 TYR   190      21.356  56.785  20.755  1.00  0.00           H
ATOM   2646  CD2 TYR   190      21.157  54.724  21.306  1.00  0.00           C
ATOM   2647  HD2 TYR   190      21.046  54.836  22.374  1.00  0.00           H
ATOM   2648  C   TYR   190      18.446  53.191  22.624  1.00  0.00           C
ATOM   2649  O   TYR   190      18.292  54.412  22.855  1.00  0.00           O
ATOM   2650  N   LYS   191      17.398  52.400  22.508  1.00  0.00           N
ATOM   2651  H   LYS   191      17.566  51.433  22.269  1.00  0.00           H
ATOM   2652  CA  LYS   191      16.011  52.891  22.487  1.00  0.00           C
ATOM   2653  HA  LYS   191      15.826  53.808  21.928  1.00  0.00           H
ATOM   2654  CB  LYS   191      15.051  51.662  22.121  1.00  0.00           C
ATOM   2655  HB2 LYS   191      15.234  51.430  21.072  1.00  0.00           H
ATOM   2656  HB3 LYS   191      15.322  50.842  22.786  1.00  0.00           H
ATOM   2657  CG  LYS   191      13.527  52.089  22.291  1.00  0.00           C
ATOM   2658  HG2 LYS   191      13.398  53.169  22.352  1.00  0.00           H
ATOM   2659  HG3 LYS   191      13.042  51.777  21.366  1.00  0.00           H
ATOM   2660  CD  LYS   191      12.941  51.381  23.579  1.00  0.00           C
ATOM   2661  HD2 LYS   191      13.424  51.628  24.524  1.00  0.00           H
ATOM   2662  HD3 LYS   191      11.903  51.701  23.676  1.00  0.00           H
ATOM   2663  CE  LYS   191      12.935  49.888  23.341  1.00  0.00           C
ATOM   2664  HE2 LYS   191      12.440  49.584  22.418  1.00  0.00           H
ATOM   2665  HE3 LYS   191      14.006  49.685  23.303  1.00  0.00           H
ATOM   2666  NZ  LYS   191      12.416  49.040  24.514  1.00  0.00           N
ATOM   2667  HZ1 LYS   191      12.824  49.313  25.397  1.00  0.00           H
ATOM   2668  HZ2 LYS   191      11.423  49.227  24.515  1.00  0.00           H
ATOM   2669  HZ3 LYS   191      12.537  48.037  24.499  1.00  0.00           H
ATOM   2670  C   LYS   191      15.566  53.563  23.812  1.00  0.00           C
ATOM   2671  O   LYS   191      15.031  54.671  23.651  1.00  0.00           O
ATOM   2672  N   ASP   192      16.028  53.160  24.952  1.00  0.00           N
ATOM   2673  H   ASP   192      16.734  52.436  24.964  1.00  0.00           H
ATOM   2674  CA  ASP   192      15.796  53.912  26.228  1.00  0.00           C
ATOM   2675  HA  ASP   192      14.729  54.106  26.340  1.00  0.00           H
ATOM   2676  CB  ASP   192      16.298  53.114  27.466  1.00  0.00           C
ATOM   2677  HB2 ASP   192      15.872  52.120  27.333  1.00  0.00           H
ATOM   2678  HB3 ASP   192      17.387  53.127  27.424  1.00  0.00           H
ATOM   2679  CG  ASP   192      15.876  53.630  28.890  1.00  0.00           C
ATOM   2680  OD1 ASP   192      14.625  53.733  29.181  1.00  0.00           O
ATOM   2681  OD2 ASP   192      16.708  53.880  29.747  1.00  0.00           O
ATOM   2682  C   ASP   192      16.495  55.329  26.181  1.00  0.00           C
ATOM   2683  O   ASP   192      15.867  56.317  26.581  1.00  0.00           O
ATOM   2684  N   TYR   193      17.799  55.539  25.827  1.00  0.00           N
ATOM   2685  H   TYR   193      18.356  54.776  25.469  1.00  0.00           H
ATOM   2686  CA  TYR   193      18.389  56.867  25.766  1.00  0.00           C
ATOM   2687  HA  TYR   193      18.252  57.257  26.775  1.00  0.00           H
ATOM   2688  CB  TYR   193      19.890  56.724  25.351  1.00  0.00           C
ATOM   2689  HB2 TYR   193      20.056  55.663  25.162  1.00  0.00           H
ATOM   2690  HB3 TYR   193      20.107  57.286  24.443  1.00  0.00           H
ATOM   2691  CG  TYR   193      20.825  57.361  26.319  1.00  0.00           C
ATOM   2692  CD1 TYR   193      22.050  56.717  26.648  1.00  0.00           C
ATOM   2693  HD1 TYR   193      22.215  55.658  26.516  1.00  0.00           H
ATOM   2694  CE1 TYR   193      22.976  57.452  27.423  1.00  0.00           C
ATOM   2695  HE1 TYR   193      23.952  57.065  27.678  1.00  0.00           H
ATOM   2696  CZ  TYR   193      22.679  58.784  27.900  1.00  0.00           C
ATOM   2697  OH  TYR   193      23.525  59.468  28.701  1.00  0.00           O
ATOM   2698  HH  TYR   193      23.281  60.391  28.802  1.00  0.00           H
ATOM   2699  CE2 TYR   193      21.433  59.351  27.664  1.00  0.00           C
ATOM   2700  HE2 TYR   193      21.259  60.357  28.016  1.00  0.00           H
ATOM   2701  CD2 TYR   193      20.533  58.704  26.797  1.00  0.00           C
ATOM   2702  HD2 TYR   193      19.614  59.165  26.466  1.00  0.00           H
ATOM   2703  C   TYR   193      17.652  57.756  24.734  1.00  0.00           C
ATOM   2704  O   TYR   193      17.171  58.829  25.168  1.00  0.00           O
ATOM   2705  N   LYS   194      17.318  57.234  23.538  1.00  0.00           N
ATOM   2706  H   LYS   194      17.713  56.335  23.299  1.00  0.00           H
ATOM   2707  CA  LYS   194      16.551  57.873  22.529  1.00  0.00           C
ATOM   2708  HA  LYS   194      17.035  58.780  22.166  1.00  0.00           H
ATOM   2709  CB  LYS   194      16.469  56.965  21.264  1.00  0.00           C
ATOM   2710  HB2 LYS   194      16.042  56.034  21.637  1.00  0.00           H
ATOM   2711  HB3 LYS   194      15.695  57.418  20.644  1.00  0.00           H
ATOM   2712  CG  LYS   194      17.798  56.745  20.439  1.00  0.00           C
ATOM   2713  HG2 LYS   194      18.172  57.737  20.185  1.00  0.00           H
ATOM   2714  HG3 LYS   194      18.517  56.335  21.148  1.00  0.00           H
ATOM   2715  CD  LYS   194      17.877  55.970  19.034  1.00  0.00           C
ATOM   2716  HD2 LYS   194      17.094  56.248  18.329  1.00  0.00           H
ATOM   2717  HD3 LYS   194      18.833  56.214  18.572  1.00  0.00           H
ATOM   2718  CE  LYS   194      17.730  54.485  19.168  1.00  0.00           C
ATOM   2719  HE2 LYS   194      18.279  54.190  20.062  1.00  0.00           H
ATOM   2720  HE3 LYS   194      16.698  54.154  19.285  1.00  0.00           H
ATOM   2721  NZ  LYS   194      18.309  53.800  18.007  1.00  0.00           N
ATOM   2722  HZ1 LYS   194      17.532  53.410  17.493  1.00  0.00           H
ATOM   2723  HZ2 LYS   194      18.828  54.399  17.381  1.00  0.00           H
ATOM   2724  HZ3 LYS   194      18.720  52.913  18.261  1.00  0.00           H
ATOM   2725  C   LYS   194      15.116  58.274  22.932  1.00  0.00           C
ATOM   2726  O   LYS   194      14.623  59.325  22.612  1.00  0.00           O
ATOM   2727  N   ILE   195      14.463  57.384  23.674  1.00  0.00           N
ATOM   2728  H   ILE   195      15.053  56.615  23.959  1.00  0.00           H
ATOM   2729  CA  ILE   195      13.125  57.700  24.335  1.00  0.00           C
ATOM   2730  HA  ILE   195      12.885  56.875  25.005  1.00  0.00           H
ATOM   2731  CB  ILE   195      12.105  57.693  23.174  1.00  0.00           C
ATOM   2732  HB  ILE   195      12.293  58.379  22.348  1.00  0.00           H
ATOM   2733  CG2 ILE   195      12.165  56.286  22.516  1.00  0.00           C
ATOM   2734 HG21 ILE   195      11.188  55.972  22.149  1.00  0.00           H
ATOM   2735 HG22 ILE   195      12.881  56.401  21.702  1.00  0.00           H
ATOM   2736 HG23 ILE   195      12.593  55.452  23.072  1.00  0.00           H
ATOM   2737  CG1 ILE   195      10.683  57.940  23.708  1.00  0.00           C
ATOM   2738 HG12 ILE   195      10.277  56.949  23.910  1.00  0.00           H
ATOM   2739 HG13 ILE   195      10.614  58.458  24.664  1.00  0.00           H
ATOM   2740  CD1 ILE   195       9.877  58.782  22.776  1.00  0.00           C
ATOM   2741 HD11 ILE   195       9.485  58.073  22.047  1.00  0.00           H
ATOM   2742 HD12 ILE   195       9.072  59.182  23.392  1.00  0.00           H
ATOM   2743 HD13 ILE   195      10.361  59.602  22.244  1.00  0.00           H
ATOM   2744  C   ILE   195      13.223  58.981  25.295  1.00  0.00           C
ATOM   2745  O   ILE   195      12.796  60.061  24.895  1.00  0.00           O
ATOM   2746  N   HIE   196      14.236  58.921  26.223  1.00  0.00           N
ATOM   2747  H   HIE   196      14.896  58.170  26.080  1.00  0.00           H
ATOM   2748  CA  HIE   196      14.410  60.007  27.205  1.00  0.00           C
ATOM   2749  HA  HIE   196      13.464  60.140  27.730  1.00  0.00           H
ATOM   2750  CB  HIE   196      15.546  59.717  28.192  1.00  0.00           C
ATOM   2751  HB2 HIE   196      16.411  59.372  27.624  1.00  0.00           H
ATOM   2752  HB3 HIE   196      15.758  60.667  28.682  1.00  0.00           H
ATOM   2753  CG  HIE   196      15.125  58.652  29.177  1.00  0.00           C
ATOM   2754  ND1 HIE   196      14.064  58.847  30.010  1.00  0.00           N
ATOM   2755  CE1 HIE   196      13.737  57.628  30.496  1.00  0.00           C
ATOM   2756  HE1 HIE   196      12.955  57.553  31.237  1.00  0.00           H
ATOM   2757  NE2 HIE   196      14.621  56.714  30.003  1.00  0.00           N
ATOM   2758  HE2 HIE   196      14.646  55.742  30.276  1.00  0.00           H
ATOM   2759  CD2 HIE   196      15.579  57.380  29.324  1.00  0.00           C
ATOM   2760  HD2 HIE   196      16.409  56.951  28.782  1.00  0.00           H
ATOM   2761  C   HIE   196      14.743  61.287  26.372  1.00  0.00           C
ATOM   2762  O   HIE   196      14.165  62.345  26.593  1.00  0.00           O
ATOM   2763  N   TRP   197      15.563  61.197  25.331  1.00  0.00           N
ATOM   2764  H   TRP   197      16.022  60.307  25.198  1.00  0.00           H
ATOM   2765  CA  TRP   197      15.813  62.305  24.406  1.00  0.00           C
ATOM   2766  HA  TRP   197      16.328  63.108  24.933  1.00  0.00           H
ATOM   2767  CB  TRP   197      16.855  61.933  23.344  1.00  0.00           C
ATOM   2768  HB2 TRP   197      16.929  60.847  23.300  1.00  0.00           H
ATOM   2769  HB3 TRP   197      16.540  62.367  22.395  1.00  0.00           H
ATOM   2770  CG  TRP   197      18.152  62.451  23.779  1.00  0.00           C
ATOM   2771  CD1 TRP   197      19.118  61.749  24.337  1.00  0.00           C
ATOM   2772  HD1 TRP   197      19.088  60.671  24.402  1.00  0.00           H
ATOM   2773  NE1 TRP   197      20.286  62.464  24.403  1.00  0.00           N
ATOM   2774  HE1 TRP   197      21.204  62.126  24.653  1.00  0.00           H
ATOM   2775  CE2 TRP   197      20.064  63.716  23.980  1.00  0.00           C
ATOM   2776  CZ2 TRP   197      20.998  64.774  23.688  1.00  0.00           C
ATOM   2777  HZ2 TRP   197      22.010  64.793  24.065  1.00  0.00           H
ATOM   2778  CH2 TRP   197      20.469  65.935  23.186  1.00  0.00           C
ATOM   2779  HH2 TRP   197      21.110  66.765  22.927  1.00  0.00           H
ATOM   2780  CZ3 TRP   197      19.060  66.083  22.925  1.00  0.00           C
ATOM   2781  HZ3 TRP   197      18.636  66.977  22.491  1.00  0.00           H
ATOM   2782  CE3 TRP   197      18.220  64.980  23.065  1.00  0.00           C
ATOM   2783  HE3 TRP   197      17.186  64.949  22.753  1.00  0.00           H
ATOM   2784  CD2 TRP   197      18.679  63.795  23.627  1.00  0.00           C
ATOM   2785  C   TRP   197      14.567  63.009  23.806  1.00  0.00           C
ATOM   2786  O   TRP   197      14.510  64.252  23.719  1.00  0.00           O
ATOM   2787  N   TRP   198      13.749  62.165  23.196  1.00  0.00           N
ATOM   2788  H   TRP   198      13.792  61.171  23.366  1.00  0.00           H
ATOM   2789  CA  TRP   198      12.808  62.617  22.229  1.00  0.00           C
ATOM   2790  HA  TRP   198      13.207  63.515  21.757  1.00  0.00           H
ATOM   2791  CB  TRP   198      12.553  61.534  21.176  1.00  0.00           C
ATOM   2792  HB2 TRP   198      12.451  60.593  21.717  1.00  0.00           H
ATOM   2793  HB3 TRP   198      11.591  61.680  20.685  1.00  0.00           H
ATOM   2794  CG  TRP   198      13.614  61.467  20.113  1.00  0.00           C
ATOM   2795  CD1 TRP   198      14.315  62.471  19.603  1.00  0.00           C
ATOM   2796  HD1 TRP   198      14.325  63.467  20.020  1.00  0.00           H
ATOM   2797  NE1 TRP   198      15.047  62.074  18.595  1.00  0.00           N
ATOM   2798  HE1 TRP   198      15.665  62.661  18.053  1.00  0.00           H
ATOM   2799  CE2 TRP   198      14.980  60.715  18.419  1.00  0.00           C
ATOM   2800  CZ2 TRP   198      15.468  59.976  17.343  1.00  0.00           C
ATOM   2801  HZ2 TRP   198      16.347  60.261  16.783  1.00  0.00           H
ATOM   2802  CH2 TRP   198      15.114  58.599  17.286  1.00  0.00           C
ATOM   2803  HH2 TRP   198      15.679  58.027  16.564  1.00  0.00           H
ATOM   2804  CZ3 TRP   198      14.106  58.120  18.144  1.00  0.00           C
ATOM   2805  HZ3 TRP   198      13.681  57.154  17.917  1.00  0.00           H
ATOM   2806  CE3 TRP   198      13.530  58.947  19.170  1.00  0.00           C
ATOM   2807  HE3 TRP   198      12.761  58.570  19.828  1.00  0.00           H
ATOM   2808  CD2 TRP   198      13.978  60.271  19.335  1.00  0.00           C
ATOM   2809  C   TRP   198      11.480  63.070  22.904  1.00  0.00           C
ATOM   2810  O   TRP   198      10.793  64.031  22.368  1.00  0.00           O
ATOM   2811  N   GLU   199      11.196  62.599  24.127  1.00  0.00           N
ATOM   2812  H   GLU   199      11.716  61.768  24.371  1.00  0.00           H
ATOM   2813  CA  GLU   199      10.228  63.209  25.113  1.00  0.00           C
ATOM   2814  HA  GLU   199       9.268  63.308  24.605  1.00  0.00           H
ATOM   2815  CB  GLU   199      10.090  62.284  26.346  1.00  0.00           C
ATOM   2816  HB2 GLU   199      11.094  62.257  26.768  1.00  0.00           H
ATOM   2817  HB3 GLU   199       9.474  62.822  27.067  1.00  0.00           H
ATOM   2818  CG  GLU   199       9.439  60.914  26.005  1.00  0.00           C
ATOM   2819  HG2 GLU   199       9.560  60.617  24.963  1.00  0.00           H
ATOM   2820  HG3 GLU   199       9.835  60.121  26.639  1.00  0.00           H
ATOM   2821  CD  GLU   199       7.927  61.040  26.109  1.00  0.00           C
ATOM   2822  OE1 GLU   199       7.302  59.996  26.269  1.00  0.00           O
ATOM   2823  OE2 GLU   199       7.308  62.032  25.709  1.00  0.00           O
ATOM   2824  C   GLU   199      10.679  64.576  25.680  1.00  0.00           C
ATOM   2825  O   GLU   199       9.866  65.425  26.146  1.00  0.00           O
ATOM   2826  N   ASN   200      11.974  64.867  25.555  1.00  0.00           N
ATOM   2827  H   ASN   200      12.494  64.214  24.986  1.00  0.00           H
ATOM   2828  CA  ASN   200      12.614  66.144  25.849  1.00  0.00           C
ATOM   2829  HA  ASN   200      12.051  66.645  26.636  1.00  0.00           H
ATOM   2830  CB  ASN   200      13.966  65.778  26.443  1.00  0.00           C
ATOM   2831  HB2 ASN   200      14.514  64.896  26.110  1.00  0.00           H
ATOM   2832  HB3 ASN   200      14.677  66.591  26.291  1.00  0.00           H
ATOM   2833  CG  ASN   200      13.946  65.681  27.994  1.00  0.00           C
ATOM   2834  OD1 ASN   200      14.099  66.622  28.655  1.00  0.00           O
ATOM   2835  ND2 ASN   200      13.661  64.456  28.497  1.00  0.00           N
ATOM   2836 HD21 ASN   200      13.736  63.668  27.871  1.00  0.00           H
ATOM   2837 HD22 ASN   200      13.598  64.341  29.498  1.00  0.00           H
ATOM   2838  C   ASN   200      12.740  67.083  24.675  1.00  0.00           C
ATOM   2839  O   ASN   200      12.239  68.200  24.796  1.00  0.00           O
ATOM   2840  N   VAL   201      13.047  66.573  23.477  1.00  0.00           N
ATOM   2841  H   VAL   201      13.342  65.607  23.467  1.00  0.00           H
ATOM   2842  CA  VAL   201      13.092  67.335  22.228  1.00  0.00           C
ATOM   2843  HA  VAL   201      12.284  68.064  22.166  1.00  0.00           H
ATOM   2844  CB  VAL   201      14.374  68.060  21.983  1.00  0.00           C
ATOM   2845  HB  VAL   201      14.393  68.335  20.928  1.00  0.00           H
ATOM   2846  CG1 VAL   201      14.415  69.399  22.765  1.00  0.00           C
ATOM   2847 HG11 VAL   201      15.286  69.998  22.503  1.00  0.00           H
ATOM   2848 HG12 VAL   201      13.478  69.876  22.476  1.00  0.00           H
ATOM   2849 HG13 VAL   201      14.476  69.201  23.835  1.00  0.00           H
ATOM   2850  CG2 VAL   201      15.651  67.272  22.444  1.00  0.00           C
ATOM   2851 HG21 VAL   201      15.610  66.326  21.904  1.00  0.00           H
ATOM   2852 HG22 VAL   201      16.583  67.784  22.205  1.00  0.00           H
ATOM   2853 HG23 VAL   201      15.583  66.992  23.495  1.00  0.00           H
ATOM   2854  C   VAL   201      12.738  66.337  21.062  1.00  0.00           C
ATOM   2855  O   VAL   201      13.656  65.664  20.528  1.00  0.00           O
ATOM   2856  N   TYR   202      11.501  66.284  20.549  1.00  0.00           N
ATOM   2857  H   TYR   202      10.858  67.030  20.774  1.00  0.00           H
ATOM   2858  CA  TYR   202      11.079  65.318  19.460  1.00  0.00           C
ATOM   2859  HA  TYR   202      11.079  64.293  19.832  1.00  0.00           H
ATOM   2860  CB  TYR   202       9.535  65.582  19.095  1.00  0.00           C
ATOM   2861  HB2 TYR   202       9.012  65.831  20.019  1.00  0.00           H
ATOM   2862  HB3 TYR   202       9.561  66.503  18.513  1.00  0.00           H
ATOM   2863  CG  TYR   202       8.975  64.491  18.217  1.00  0.00           C
ATOM   2864  CD1 TYR   202       8.492  63.269  18.672  1.00  0.00           C
ATOM   2865  HD1 TYR   202       8.666  63.055  19.716  1.00  0.00           H
ATOM   2866  CE1 TYR   202       7.823  62.338  17.772  1.00  0.00           C
ATOM   2867  HE1 TYR   202       7.610  61.325  18.077  1.00  0.00           H
ATOM   2868  CZ  TYR   202       7.789  62.619  16.386  1.00  0.00           C
ATOM   2869  OH  TYR   202       7.530  61.578  15.578  1.00  0.00           O
ATOM   2870  HH  TYR   202       7.400  60.755  16.055  1.00  0.00           H
ATOM   2871  CE2 TYR   202       8.361  63.827  15.960  1.00  0.00           C
ATOM   2872  HE2 TYR   202       8.341  64.035  14.901  1.00  0.00           H
ATOM   2873  CD2 TYR   202       8.871  64.790  16.848  1.00  0.00           C
ATOM   2874  HD2 TYR   202       9.252  65.721  16.455  1.00  0.00           H
ATOM   2875  C   TYR   202      11.975  65.508  18.227  1.00  0.00           C
ATOM   2876  O   TYR   202      12.404  64.513  17.629  1.00  0.00           O
ATOM   2877  N   GLY   203      12.312  66.711  17.764  1.00  0.00           N
ATOM   2878  H   GLY   203      12.122  67.516  18.345  1.00  0.00           H
ATOM   2879  CA  GLY   203      12.896  66.985  16.431  1.00  0.00           C
ATOM   2880  HA2 GLY   203      12.363  66.552  15.584  1.00  0.00           H
ATOM   2881  HA3 GLY   203      12.832  68.067  16.323  1.00  0.00           H
ATOM   2882  C   GLY   203      14.386  66.692  16.328  1.00  0.00           C
ATOM   2883  O   GLY   203      14.954  66.974  15.275  1.00  0.00           O
ATOM   2884  N   PHE   204      15.013  66.043  17.286  1.00  0.00           N
ATOM   2885  H   PHE   204      14.466  65.686  18.056  1.00  0.00           H
ATOM   2886  CA  PHE   204      16.444  66.053  17.470  1.00  0.00           C
ATOM   2887  HA  PHE   204      16.930  66.925  17.031  1.00  0.00           H
ATOM   2888  CB  PHE   204      16.678  66.218  18.944  1.00  0.00           C
ATOM   2889  HB2 PHE   204      15.951  66.872  19.427  1.00  0.00           H
ATOM   2890  HB3 PHE   204      16.440  65.270  19.426  1.00  0.00           H
ATOM   2891  CG  PHE   204      18.058  66.746  19.447  1.00  0.00           C
ATOM   2892  CD1 PHE   204      19.015  65.812  19.862  1.00  0.00           C
ATOM   2893  HD1 PHE   204      18.760  64.784  20.078  1.00  0.00           H
ATOM   2894  CE1 PHE   204      20.365  66.277  20.032  1.00  0.00           C
ATOM   2895  HE1 PHE   204      21.139  65.651  20.452  1.00  0.00           H
ATOM   2896  CZ  PHE   204      20.618  67.646  19.915  1.00  0.00           C
ATOM   2897  HZ  PHE   204      21.547  68.120  20.197  1.00  0.00           H
ATOM   2898  CE2 PHE   204      19.606  68.566  19.719  1.00  0.00           C
ATOM   2899  HE2 PHE   204      19.797  69.628  19.770  1.00  0.00           H
ATOM   2900  CD2 PHE   204      18.361  68.083  19.340  1.00  0.00           C
ATOM   2901  HD2 PHE   204      17.621  68.844  19.144  1.00  0.00           H
ATOM   2902  C   PHE   204      17.193  64.876  16.886  1.00  0.00           C
ATOM   2903  O   PHE   204      16.700  63.807  16.642  1.00  0.00           O
ATOM   2904  N   ASP   205      18.487  65.046  16.609  1.00  0.00           N
ATOM   2905  H   ASP   205      19.014  65.860  16.893  1.00  0.00           H
ATOM   2906  CA  ASP   205      19.103  64.267  15.569  1.00  0.00           C
ATOM   2907  HA  ASP   205      18.334  63.815  14.943  1.00  0.00           H
ATOM   2908  CB  ASP   205      19.977  65.210  14.741  1.00  0.00           C
ATOM   2909  HB2 ASP   205      19.427  66.098  14.428  1.00  0.00           H
ATOM   2910  HB3 ASP   205      20.810  65.616  15.316  1.00  0.00           H
ATOM   2911  CG  ASP   205      20.357  64.647  13.326  1.00  0.00           C
ATOM   2912  OD1 ASP   205      21.184  63.740  13.213  1.00  0.00           O
ATOM   2913  OD2 ASP   205      19.691  65.100  12.389  1.00  0.00           O
ATOM   2914  C   ASP   205      19.960  63.089  16.282  1.00  0.00           C
ATOM   2915  O   ASP   205      21.026  63.254  16.913  1.00  0.00           O
ATOM   2916  N   VAL   206      19.618  61.901  15.736  1.00  0.00           N
ATOM   2917  H   VAL   206      18.762  61.952  15.202  1.00  0.00           H
ATOM   2918  CA  VAL   206      20.306  60.610  15.692  1.00  0.00           C
ATOM   2919  HA  VAL   206      20.171  60.197  16.691  1.00  0.00           H
ATOM   2920  CB  VAL   206      19.664  59.591  14.623  1.00  0.00           C
ATOM   2921  HB  VAL   206      19.869  59.984  13.628  1.00  0.00           H
ATOM   2922  CG1 VAL   206      20.137  58.139  14.499  1.00  0.00           C
ATOM   2923 HG11 VAL   206      20.633  58.047  13.533  1.00  0.00           H
ATOM   2924 HG12 VAL   206      20.820  57.887  15.310  1.00  0.00           H
ATOM   2925 HG13 VAL   206      19.270  57.486  14.605  1.00  0.00           H
ATOM   2926  CG2 VAL   206      18.152  59.526  14.864  1.00  0.00           C
ATOM   2927 HG21 VAL   206      17.895  58.935  15.743  1.00  0.00           H
ATOM   2928 HG22 VAL   206      17.822  60.563  14.921  1.00  0.00           H
ATOM   2929 HG23 VAL   206      17.609  59.253  13.959  1.00  0.00           H
ATOM   2930  C   VAL   206      21.813  60.716  15.571  1.00  0.00           C
ATOM   2931  O   VAL   206      22.526  60.192  16.474  1.00  0.00           O
ATOM   2932  N   SER   207      22.402  61.528  14.672  1.00  0.00           N
ATOM   2933  H   SER   207      21.745  61.962  14.039  1.00  0.00           H
ATOM   2934  CA  SER   207      23.852  61.714  14.484  1.00  0.00           C
ATOM   2935  HA  SER   207      24.341  60.739  14.503  1.00  0.00           H
ATOM   2936  CB  SER   207      24.248  62.370  13.166  1.00  0.00           C
ATOM   2937  HB2 SER   207      25.327  62.225  13.128  1.00  0.00           H
ATOM   2938  HB3 SER   207      23.766  61.955  12.281  1.00  0.00           H
ATOM   2939  OG  SER   207      23.779  63.671  13.210  1.00  0.00           O
ATOM   2940  HG  SER   207      22.822  63.611  13.163  1.00  0.00           H
ATOM   2941  C   SER   207      24.476  62.441  15.691  1.00  0.00           C
ATOM   2942  O   SER   207      25.672  62.237  15.883  1.00  0.00           O
ATOM   2943  N   CYS   208      23.805  63.369  16.334  1.00  0.00           N
ATOM   2944  H   CYS   208      22.804  63.409  16.210  1.00  0.00           H
ATOM   2945  CA  CYS   208      24.292  64.024  17.612  1.00  0.00           C
ATOM   2946  HA  CYS   208      25.369  64.183  17.662  1.00  0.00           H
ATOM   2947  CB  CYS   208      23.622  65.426  17.686  1.00  0.00           C
ATOM   2948  HB2 CYS   208      22.671  65.302  17.168  1.00  0.00           H
ATOM   2949  HB3 CYS   208      23.476  65.696  18.732  1.00  0.00           H
ATOM   2950  SG  CYS   208      24.660  66.597  16.880  1.00  0.00           S
ATOM   2951  HG  CYS   208      23.974  66.464  15.741  1.00  0.00           H
ATOM   2952  C   CYS   208      23.885  63.217  18.907  1.00  0.00           C
ATOM   2953  O   CYS   208      24.555  63.213  19.949  1.00  0.00           O
ATOM   2954  N   ILE   209      22.803  62.414  18.793  1.00  0.00           N
ATOM   2955  H   ILE   209      22.085  62.705  18.145  1.00  0.00           H
ATOM   2956  CA  ILE   209      22.350  61.567  19.846  1.00  0.00           C
ATOM   2957  HA  ILE   209      22.534  62.178  20.730  1.00  0.00           H
ATOM   2958  CB  ILE   209      20.900  61.022  19.739  1.00  0.00           C
ATOM   2959  HB  ILE   209      20.657  60.577  18.774  1.00  0.00           H
ATOM   2960  CG2 ILE   209      20.552  59.895  20.805  1.00  0.00           C
ATOM   2961 HG21 ILE   209      20.582  60.196  21.852  1.00  0.00           H
ATOM   2962 HG22 ILE   209      19.563  59.467  20.641  1.00  0.00           H
ATOM   2963 HG23 ILE   209      21.232  59.057  20.656  1.00  0.00           H
ATOM   2964  CG1 ILE   209      19.868  62.207  19.945  1.00  0.00           C
ATOM   2965 HG12 ILE   209      20.056  62.560  20.959  1.00  0.00           H
ATOM   2966 HG13 ILE   209      20.088  63.005  19.236  1.00  0.00           H
ATOM   2967  CD1 ILE   209      18.442  61.771  19.769  1.00  0.00           C
ATOM   2968 HD11 ILE   209      18.443  61.278  18.797  1.00  0.00           H
ATOM   2969 HD12 ILE   209      18.088  61.050  20.507  1.00  0.00           H
ATOM   2970 HD13 ILE   209      17.839  62.678  19.746  1.00  0.00           H
ATOM   2971  C   ILE   209      23.380  60.486  20.024  1.00  0.00           C
ATOM   2972  O   ILE   209      23.931  60.324  21.117  1.00  0.00           O
ATOM   2973  N   LYS   210      23.945  59.874  18.977  1.00  0.00           N
ATOM   2974  H   LYS   210      23.463  59.973  18.095  1.00  0.00           H
ATOM   2975  CA  LYS   210      24.958  58.810  19.138  1.00  0.00           C
ATOM   2976  HA  LYS   210      24.539  58.111  19.862  1.00  0.00           H
ATOM   2977  CB  LYS   210      25.097  57.944  17.875  1.00  0.00           C
ATOM   2978  HB2 LYS   210      25.530  56.959  18.053  1.00  0.00           H
ATOM   2979  HB3 LYS   210      24.110  57.964  17.412  1.00  0.00           H
ATOM   2980  CG  LYS   210      25.955  58.609  16.820  1.00  0.00           C
ATOM   2981  HG2 LYS   210      25.647  59.654  16.793  1.00  0.00           H
ATOM   2982  HG3 LYS   210      27.008  58.495  17.077  1.00  0.00           H
ATOM   2983  CD  LYS   210      25.756  58.078  15.414  1.00  0.00           C
ATOM   2984  HD2 LYS   210      25.930  57.002  15.450  1.00  0.00           H
ATOM   2985  HD3 LYS   210      24.702  58.254  15.204  1.00  0.00           H
ATOM   2986  CE  LYS   210      26.657  58.802  14.432  1.00  0.00           C
ATOM   2987  HE2 LYS   210      26.643  59.890  14.485  1.00  0.00           H
ATOM   2988  HE3 LYS   210      27.658  58.576  14.800  1.00  0.00           H
ATOM   2989  NZ  LYS   210      26.445  58.510  13.044  1.00  0.00           N
ATOM   2990  HZ1 LYS   210      25.462  58.537  12.816  1.00  0.00           H
ATOM   2991  HZ2 LYS   210      27.037  59.066  12.444  1.00  0.00           H
ATOM   2992  HZ3 LYS   210      26.692  57.544  12.879  1.00  0.00           H
ATOM   2993  C   LYS   210      26.320  59.184  19.790  1.00  0.00           C
ATOM   2994  O   LYS   210      26.825  58.593  20.725  1.00  0.00           O
ATOM   2995  N   ASP   211      26.764  60.365  19.522  1.00  0.00           N
ATOM   2996  H   ASP   211      26.077  61.062  19.275  1.00  0.00           H
ATOM   2997  CA  ASP   211      27.870  60.955  20.168  1.00  0.00           C
ATOM   2998  HA  ASP   211      28.794  60.379  20.212  1.00  0.00           H
ATOM   2999  CB  ASP   211      28.305  62.210  19.467  1.00  0.00           C
ATOM   3000  HB2 ASP   211      28.292  62.015  18.394  1.00  0.00           H
ATOM   3001  HB3 ASP   211      27.569  62.968  19.736  1.00  0.00           H
ATOM   3002  CG  ASP   211      29.746  62.610  19.862  1.00  0.00           C
ATOM   3003  OD1 ASP   211      30.686  61.772  19.820  1.00  0.00           O
ATOM   3004  OD2 ASP   211      29.885  63.676  20.500  1.00  0.00           O
ATOM   3005  C   ASP   211      27.666  61.405  21.644  1.00  0.00           C
ATOM   3006  O   ASP   211      28.704  61.412  22.332  1.00  0.00           O
ATOM   3007  N   VAL   212      26.459  61.577  22.120  1.00  0.00           N
ATOM   3008  H   VAL   212      25.657  61.540  21.506  1.00  0.00           H
ATOM   3009  CA  VAL   212      26.232  61.624  23.514  1.00  0.00           C
ATOM   3010  HA  VAL   212      27.032  62.153  24.032  1.00  0.00           H
ATOM   3011  CB  VAL   212      24.866  62.375  23.781  1.00  0.00           C
ATOM   3012  HB  VAL   212      24.038  61.947  23.216  1.00  0.00           H
ATOM   3013  CG1 VAL   212      24.574  62.367  25.296  1.00  0.00           C
ATOM   3014 HG11 VAL   212      24.120  61.395  25.488  1.00  0.00           H
ATOM   3015 HG12 VAL   212      25.527  62.457  25.817  1.00  0.00           H
ATOM   3016 HG13 VAL   212      23.849  63.129  25.580  1.00  0.00           H
ATOM   3017  CG2 VAL   212      24.997  63.835  23.476  1.00  0.00           C
ATOM   3018 HG21 VAL   212      25.133  64.118  22.432  1.00  0.00           H
ATOM   3019 HG22 VAL   212      24.100  64.422  23.673  1.00  0.00           H
ATOM   3020 HG23 VAL   212      25.808  64.184  24.114  1.00  0.00           H
ATOM   3021  C   VAL   212      25.976  60.248  24.183  1.00  0.00           C
ATOM   3022  O   VAL   212      26.717  59.980  25.100  1.00  0.00           O
ATOM   3023  N   ALA   213      25.176  59.385  23.570  1.00  0.00           N
ATOM   3024  H   ALA   213      24.445  59.889  23.089  1.00  0.00           H
ATOM   3025  CA  ALA   213      24.782  58.129  24.135  1.00  0.00           C
ATOM   3026  HA  ALA   213      24.545  58.315  25.183  1.00  0.00           H
ATOM   3027  CB  ALA   213      23.479  57.936  23.417  1.00  0.00           C
ATOM   3028  HB1 ALA   213      23.591  57.591  22.389  1.00  0.00           H
ATOM   3029  HB2 ALA   213      22.865  57.224  23.968  1.00  0.00           H
ATOM   3030  HB3 ALA   213      22.880  58.845  23.462  1.00  0.00           H
ATOM   3031  C   ALA   213      25.732  56.901  24.052  1.00  0.00           C
ATOM   3032  O   ALA   213      25.850  56.164  24.961  1.00  0.00           O
ATOM   3033  N   ILE   214      26.365  56.717  22.874  1.00  0.00           N
ATOM   3034  H   ILE   214      26.387  57.474  22.205  1.00  0.00           H
ATOM   3035  CA  ILE   214      26.858  55.338  22.462  1.00  0.00           C
ATOM   3036  HA  ILE   214      27.318  54.808  23.296  1.00  0.00           H
ATOM   3037  CB  ILE   214      25.751  54.447  21.857  1.00  0.00           C
ATOM   3038  HB  ILE   214      26.197  53.548  21.431  1.00  0.00           H
ATOM   3039  CG2 ILE   214      24.722  53.941  22.921  1.00  0.00           C
ATOM   3040 HG21 ILE   214      24.020  53.189  22.561  1.00  0.00           H
ATOM   3041 HG22 ILE   214      25.341  53.547  23.727  1.00  0.00           H
ATOM   3042 HG23 ILE   214      24.169  54.728  23.434  1.00  0.00           H
ATOM   3043  CG1 ILE   214      24.915  55.195  20.757  1.00  0.00           C
ATOM   3044 HG12 ILE   214      23.959  55.529  21.162  1.00  0.00           H
ATOM   3045 HG13 ILE   214      25.509  56.033  20.395  1.00  0.00           H
ATOM   3046  CD1 ILE   214      24.611  54.337  19.510  1.00  0.00           C
ATOM   3047 HD11 ILE   214      24.046  53.419  19.676  1.00  0.00           H
ATOM   3048 HD12 ILE   214      23.897  54.900  18.909  1.00  0.00           H
ATOM   3049 HD13 ILE   214      25.556  54.075  19.033  1.00  0.00           H
ATOM   3050  C   ILE   214      28.016  55.393  21.366  1.00  0.00           C
ATOM   3051  O   ILE   214      28.220  54.446  20.537  1.00  0.00           O
ATOM   3052  N   LYS   215      28.678  56.563  21.199  1.00  0.00           N
ATOM   3053  H   LYS   215      28.221  57.355  21.628  1.00  0.00           H
ATOM   3054  CA  LYS   215      30.107  56.677  20.866  1.00  0.00           C
ATOM   3055  HA  LYS   215      30.219  55.800  20.228  1.00  0.00           H
ATOM   3056  CB  LYS   215      30.374  57.943  20.139  1.00  0.00           C
ATOM   3057  HB2 LYS   215      30.000  58.819  20.670  1.00  0.00           H
ATOM   3058  HB3 LYS   215      31.435  58.000  19.895  1.00  0.00           H
ATOM   3059  CG  LYS   215      29.642  57.917  18.743  1.00  0.00           C
ATOM   3060  HG2 LYS   215      28.682  57.412  18.849  1.00  0.00           H
ATOM   3061  HG3 LYS   215      29.339  58.934  18.492  1.00  0.00           H
ATOM   3062  CD  LYS   215      30.266  57.124  17.599  1.00  0.00           C
ATOM   3063  HD2 LYS   215      30.390  56.124  18.015  1.00  0.00           H
ATOM   3064  HD3 LYS   215      29.659  57.238  16.701  1.00  0.00           H
ATOM   3065  CE  LYS   215      31.704  57.668  17.245  1.00  0.00           C
ATOM   3066  HE2 LYS   215      31.470  58.440  16.512  1.00  0.00           H
ATOM   3067  HE3 LYS   215      32.201  58.094  18.116  1.00  0.00           H
ATOM   3068  NZ  LYS   215      32.467  56.484  16.791  1.00  0.00           N
ATOM   3069  HZ1 LYS   215      32.364  55.737  17.463  1.00  0.00           H
ATOM   3070  HZ2 LYS   215      32.093  56.081  15.944  1.00  0.00           H
ATOM   3071  HZ3 LYS   215      33.414  56.807  16.652  1.00  0.00           H
ATOM   3072  C   LYS   215      31.132  56.552  21.992  1.00  0.00           C
ATOM   3073  O   LYS   215      32.241  56.026  21.814  1.00  0.00           O
ATOM   3074  N   GLU   216      30.751  56.755  23.223  1.00  0.00           N
ATOM   3075  H   GLU   216      30.012  57.412  23.432  1.00  0.00           H
ATOM   3076  CA  GLU   216      31.197  55.955  24.344  1.00  0.00           C
ATOM   3077  HA  GLU   216      32.273  56.109  24.425  1.00  0.00           H
ATOM   3078  CB  GLU   216      30.564  56.534  25.646  1.00  0.00           C
ATOM   3079  HB2 GLU   216      29.491  56.680  25.520  1.00  0.00           H
ATOM   3080  HB3 GLU   216      30.760  55.805  26.432  1.00  0.00           H
ATOM   3081  CG  GLU   216      31.294  57.905  25.924  1.00  0.00           C
ATOM   3082  HG2 GLU   216      32.374  57.791  25.832  1.00  0.00           H
ATOM   3083  HG3 GLU   216      30.816  58.630  25.265  1.00  0.00           H
ATOM   3084  CD  GLU   216      31.051  58.212  27.339  1.00  0.00           C
ATOM   3085  OE1 GLU   216      31.621  57.584  28.258  1.00  0.00           O
ATOM   3086  OE2 GLU   216      30.192  59.087  27.637  1.00  0.00           O
ATOM   3087  C   GLU   216      30.848  54.503  24.210  1.00  0.00           C
ATOM   3088  O   GLU   216      29.823  54.206  23.601  1.00  0.00           O
ATOM   3089  N   PRO   217      31.612  53.570  24.847  1.00  0.00           N
ATOM   3090  CD  PRO   217      32.999  53.786  25.343  1.00  0.00           C
ATOM   3091  HD2 PRO   217      32.945  54.335  26.283  1.00  0.00           H
ATOM   3092  HD3 PRO   217      33.691  54.233  24.629  1.00  0.00           H
ATOM   3093  CG  PRO   217      33.503  52.448  25.826  1.00  0.00           C
ATOM   3094  HG2 PRO   217      34.128  52.569  26.711  1.00  0.00           H
ATOM   3095  HG3 PRO   217      34.079  52.033  24.999  1.00  0.00           H
ATOM   3096  CB  PRO   217      32.302  51.565  26.143  1.00  0.00           C
ATOM   3097  HB2 PRO   217      32.270  51.576  27.232  1.00  0.00           H
ATOM   3098  HB3 PRO   217      32.409  50.534  25.803  1.00  0.00           H
ATOM   3099  CA  PRO   217      31.144  52.320  25.535  1.00  0.00           C
ATOM   3100  HA  PRO   217      30.742  51.708  24.727  1.00  0.00           H
ATOM   3101  C   PRO   217      30.006  52.570  26.526  1.00  0.00           C
ATOM   3102  O   PRO   217      30.159  53.333  27.415  1.00  0.00           O
ATOM   3103  N   LEU   218      28.875  51.889  26.308  1.00  0.00           N
ATOM   3104  H   LEU   218      28.799  51.311  25.483  1.00  0.00           H
ATOM   3105  CA  LEU   218      27.670  51.954  27.162  1.00  0.00           C
ATOM   3106  HA  LEU   218      27.711  52.923  27.660  1.00  0.00           H
ATOM   3107  CB  LEU   218      26.446  52.006  26.230  1.00  0.00           C
ATOM   3108  HB2 LEU   218      26.494  52.910  25.623  1.00  0.00           H
ATOM   3109  HB3 LEU   218      26.481  51.115  25.603  1.00  0.00           H
ATOM   3110  CG  LEU   218      25.171  51.946  27.066  1.00  0.00           C
ATOM   3111  HG  LEU   218      25.265  51.303  27.942  1.00  0.00           H
ATOM   3112  CD1 LEU   218      24.844  53.323  27.613  1.00  0.00           C
ATOM   3113 HD11 LEU   218      24.090  53.228  28.394  1.00  0.00           H
ATOM   3114 HD12 LEU   218      25.693  53.791  28.112  1.00  0.00           H
ATOM   3115 HD13 LEU   218      24.559  53.931  26.754  1.00  0.00           H
ATOM   3116  CD2 LEU   218      23.887  51.657  26.257  1.00  0.00           C
ATOM   3117 HD21 LEU   218      23.790  50.619  25.940  1.00  0.00           H
ATOM   3118 HD22 LEU   218      22.983  51.892  26.819  1.00  0.00           H
ATOM   3119 HD23 LEU   218      23.883  52.356  25.421  1.00  0.00           H
ATOM   3120  C   LEU   218      27.755  50.838  28.244  1.00  0.00           C
ATOM   3121  O   LEU   218      27.530  49.676  28.008  1.00  0.00           O
ATOM   3122  N   VAL   219      27.735  51.309  29.483  1.00  0.00           N
ATOM   3123  H   VAL   219      27.670  52.291  29.708  1.00  0.00           H
ATOM   3124  CA  VAL   219      27.480  50.348  30.603  1.00  0.00           C
ATOM   3125  HA  VAL   219      27.882  49.356  30.397  1.00  0.00           H
ATOM   3126  CB  VAL   219      28.095  50.849  31.931  1.00  0.00           C
ATOM   3127  HB  VAL   219      27.852  51.900  32.087  1.00  0.00           H
ATOM   3128  CG1 VAL   219      27.519  49.944  33.070  1.00  0.00           C
ATOM   3129 HG11 VAL   219      27.862  50.342  34.025  1.00  0.00           H
ATOM   3130 HG12 VAL   219      26.436  49.862  33.164  1.00  0.00           H
ATOM   3131 HG13 VAL   219      27.886  48.926  32.938  1.00  0.00           H
ATOM   3132  CG2 VAL   219      29.623  50.685  31.957  1.00  0.00           C
ATOM   3133 HG21 VAL   219      29.907  51.098  32.925  1.00  0.00           H
ATOM   3134 HG22 VAL   219      30.052  49.691  31.830  1.00  0.00           H
ATOM   3135 HG23 VAL   219      30.055  51.211  31.105  1.00  0.00           H
ATOM   3136  C   VAL   219      25.992  50.134  30.676  1.00  0.00           C
ATOM   3137  O   VAL   219      25.267  51.130  30.883  1.00  0.00           O
ATOM   3138  N   ASP   220      25.664  48.845  30.479  1.00  0.00           N
ATOM   3139  H   ASP   220      26.398  48.223  30.169  1.00  0.00           H
ATOM   3140  CA  ASP   220      24.224  48.505  30.468  1.00  0.00           C
ATOM   3141  HA  ASP   220      23.649  49.114  31.165  1.00  0.00           H
ATOM   3142  CB  ASP   220      23.600  48.669  29.067  1.00  0.00           C
ATOM   3143  HB2 ASP   220      23.653  49.711  28.750  1.00  0.00           H
ATOM   3144  HB3 ASP   220      24.226  48.166  28.330  1.00  0.00           H
ATOM   3145  CG  ASP   220      22.162  48.258  29.006  1.00  0.00           C
ATOM   3146  OD1 ASP   220      21.882  47.435  28.124  1.00  0.00           O
ATOM   3147  OD2 ASP   220      21.350  48.572  29.906  1.00  0.00           O
ATOM   3148  C   ASP   220      23.999  47.008  30.904  1.00  0.00           C
ATOM   3149  O   ASP   220      24.895  46.248  31.013  1.00  0.00           O
ATOM   3150  N   VAL   221      22.908  46.786  31.575  1.00  0.00           N
ATOM   3151  H   VAL   221      22.210  47.509  31.474  1.00  0.00           H
ATOM   3152  CA  VAL   221      22.492  45.492  32.161  1.00  0.00           C
ATOM   3153  HA  VAL   221      23.350  44.932  32.533  1.00  0.00           H
ATOM   3154  CB  VAL   221      21.697  45.729  33.431  1.00  0.00           C
ATOM   3155  HB  VAL   221      22.427  46.249  34.050  1.00  0.00           H
ATOM   3156  CG1 VAL   221      20.464  46.660  33.297  1.00  0.00           C
ATOM   3157 HG11 VAL   221      20.067  46.848  34.295  1.00  0.00           H
ATOM   3158 HG12 VAL   221      20.591  47.595  32.751  1.00  0.00           H
ATOM   3159 HG13 VAL   221      19.719  46.115  32.717  1.00  0.00           H
ATOM   3160  CG2 VAL   221      21.476  44.389  34.135  1.00  0.00           C
ATOM   3161 HG21 VAL   221      21.076  44.607  35.125  1.00  0.00           H
ATOM   3162 HG22 VAL   221      20.687  43.764  33.718  1.00  0.00           H
ATOM   3163 HG23 VAL   221      22.426  43.888  34.320  1.00  0.00           H
ATOM   3164  C   VAL   221      21.798  44.551  31.148  1.00  0.00           C
ATOM   3165  O   VAL   221      20.570  44.447  31.117  1.00  0.00           O
ATOM   3166  N   VAL   222      22.539  43.951  30.162  1.00  0.00           N
ATOM   3167  H   VAL   222      23.518  44.049  30.389  1.00  0.00           H
ATOM   3168  CA  VAL   222      21.891  43.311  28.964  1.00  0.00           C
ATOM   3169  HA  VAL   222      21.171  43.997  28.516  1.00  0.00           H
ATOM   3170  CB  VAL   222      22.989  42.924  27.884  1.00  0.00           C
ATOM   3171  HB  VAL   222      23.785  42.443  28.453  1.00  0.00           H
ATOM   3172  CG1 VAL   222      22.619  41.963  26.697  1.00  0.00           C
ATOM   3173 HG11 VAL   222      23.378  41.632  25.988  1.00  0.00           H
ATOM   3174 HG12 VAL   222      22.213  41.024  27.073  1.00  0.00           H
ATOM   3175 HG13 VAL   222      21.845  42.407  26.071  1.00  0.00           H
ATOM   3176  CG2 VAL   222      23.613  44.179  27.366  1.00  0.00           C
ATOM   3177 HG21 VAL   222      24.283  43.984  26.528  1.00  0.00           H
ATOM   3178 HG22 VAL   222      22.816  44.858  27.065  1.00  0.00           H
ATOM   3179 HG23 VAL   222      24.218  44.630  28.154  1.00  0.00           H
ATOM   3180  C   VAL   222      21.050  42.049  29.295  1.00  0.00           C
ATOM   3181  O   VAL   222      21.355  41.189  30.099  1.00  0.00           O
ATOM   3182  N   ASP   223      19.922  41.963  28.531  1.00  0.00           N
ATOM   3183  H   ASP   223      19.887  42.566  27.720  1.00  0.00           H
ATOM   3184  CA  ASP   223      19.025  40.875  28.834  1.00  0.00           C
ATOM   3185  HA  ASP   223      19.077  40.604  29.889  1.00  0.00           H
ATOM   3186  CB  ASP   223      17.672  41.488  28.394  1.00  0.00           C
ATOM   3187  HB2 ASP   223      17.461  42.478  28.798  1.00  0.00           H
ATOM   3188  HB3 ASP   223      17.635  41.453  27.305  1.00  0.00           H
ATOM   3189  CG  ASP   223      16.543  40.642  29.028  1.00  0.00           C
ATOM   3190  OD1 ASP   223      15.962  39.814  28.351  1.00  0.00           O
ATOM   3191  OD2 ASP   223      16.415  40.729  30.243  1.00  0.00           O
ATOM   3192  C   ASP   223      19.161  39.586  27.952  1.00  0.00           C
ATOM   3193  O   ASP   223      19.538  39.725  26.754  1.00  0.00           O
ATOM   3194  N   PRO   224      18.971  38.393  28.450  1.00  0.00           N
ATOM   3195  CD  PRO   224      18.761  37.995  29.852  1.00  0.00           C
ATOM   3196  HD2 PRO   224      17.880  38.481  30.271  1.00  0.00           H
ATOM   3197  HD3 PRO   224      19.436  38.498  30.544  1.00  0.00           H
ATOM   3198  CG  PRO   224      18.611  36.469  29.903  1.00  0.00           C
ATOM   3199  HG2 PRO   224      17.630  36.088  30.184  1.00  0.00           H
ATOM   3200  HG3 PRO   224      19.418  36.048  30.504  1.00  0.00           H
ATOM   3201  CB  PRO   224      18.918  36.013  28.484  1.00  0.00           C
ATOM   3202  HB2 PRO   224      18.034  35.525  28.073  1.00  0.00           H
ATOM   3203  HB3 PRO   224      19.696  35.259  28.371  1.00  0.00           H
ATOM   3204  CA  PRO   224      19.227  37.208  27.657  1.00  0.00           C
ATOM   3205  HA  PRO   224      20.298  37.262  27.460  1.00  0.00           H
ATOM   3206  C   PRO   224      18.438  37.206  26.327  1.00  0.00           C
ATOM   3207  O   PRO   224      18.958  36.795  25.282  1.00  0.00           O
ATOM   3208  N   LYS   225      17.192  37.728  26.301  1.00  0.00           N
ATOM   3209  H   LYS   225      16.922  38.298  27.090  1.00  0.00           H
ATOM   3210  CA  LYS   225      16.389  37.990  25.077  1.00  0.00           C
ATOM   3211  HA  LYS   225      15.917  37.110  24.640  1.00  0.00           H
ATOM   3212  CB  LYS   225      15.391  39.141  25.409  1.00  0.00           C
ATOM   3213  HB2 LYS   225      14.932  38.895  26.366  1.00  0.00           H
ATOM   3214  HB3 LYS   225      15.764  40.161  25.500  1.00  0.00           H
ATOM   3215  CG  LYS   225      14.222  39.150  24.432  1.00  0.00           C
ATOM   3216  HG2 LYS   225      14.065  38.202  23.918  1.00  0.00           H
ATOM   3217  HG3 LYS   225      13.332  39.458  24.981  1.00  0.00           H
ATOM   3218  CD  LYS   225      14.427  40.241  23.361  1.00  0.00           C
ATOM   3219  HD2 LYS   225      14.026  41.198  23.693  1.00  0.00           H
ATOM   3220  HD3 LYS   225      15.449  40.306  22.988  1.00  0.00           H
ATOM   3221  CE  LYS   225      13.610  39.989  22.157  1.00  0.00           C
ATOM   3222  HE2 LYS   225      13.918  39.089  21.626  1.00  0.00           H
ATOM   3223  HE3 LYS   225      12.584  39.797  22.471  1.00  0.00           H
ATOM   3224  NZ  LYS   225      13.721  41.005  21.075  1.00  0.00           N
ATOM   3225  HZ1 LYS   225      13.259  40.644  20.252  1.00  0.00           H
ATOM   3226  HZ2 LYS   225      13.285  41.862  21.385  1.00  0.00           H
ATOM   3227  HZ3 LYS   225      14.655  41.291  20.817  1.00  0.00           H
ATOM   3228  C   LYS   225      17.137  38.588  23.816  1.00  0.00           C
ATOM   3229  O   LYS   225      16.781  38.224  22.746  1.00  0.00           O
ATOM   3230  N   GLN   226      18.201  39.347  23.995  1.00  0.00           N
ATOM   3231  H   GLN   226      18.665  39.214  24.882  1.00  0.00           H
ATOM   3232  CA  GLN   226      19.077  40.026  23.001  1.00  0.00           C
ATOM   3233  HA  GLN   226      18.438  40.486  22.248  1.00  0.00           H
ATOM   3234  CB  GLN   226      19.662  41.271  23.713  1.00  0.00           C
ATOM   3235  HB2 GLN   226      20.372  41.002  24.495  1.00  0.00           H
ATOM   3236  HB3 GLN   226      20.124  41.796  22.877  1.00  0.00           H
ATOM   3237  CG  GLN   226      18.743  42.359  24.273  1.00  0.00           C
ATOM   3238  HG2 GLN   226      18.139  42.842  23.504  1.00  0.00           H
ATOM   3239  HG3 GLN   226      18.102  41.989  25.073  1.00  0.00           H
ATOM   3240  CD  GLN   226      19.514  43.408  24.959  1.00  0.00           C
ATOM   3241  OE1 GLN   226      19.555  43.668  26.169  1.00  0.00           O
ATOM   3242  NE2 GLN   226      20.183  44.269  24.229  1.00  0.00           N
ATOM   3243 HE21 GLN   226      20.257  44.274  23.222  1.00  0.00           H
ATOM   3244 HE22 GLN   226      20.507  45.077  24.741  1.00  0.00           H
ATOM   3245  C   GLN   226      20.323  39.282  22.516  1.00  0.00           C
ATOM   3246  O   GLN   226      20.891  39.785  21.501  1.00  0.00           O
ATOM   3247  N   LEU   227      20.640  38.083  23.051  1.00  0.00           N
ATOM   3248  H   LEU   227      19.926  37.682  23.642  1.00  0.00           H
ATOM   3249  CA  LEU   227      21.751  37.253  22.606  1.00  0.00           C
ATOM   3250  HA  LEU   227      22.668  37.840  22.559  1.00  0.00           H
ATOM   3251  CB  LEU   227      22.015  36.236  23.689  1.00  0.00           C
ATOM   3252  HB2 LEU   227      21.204  35.507  23.705  1.00  0.00           H
ATOM   3253  HB3 LEU   227      22.799  35.517  23.454  1.00  0.00           H
ATOM   3254  CG  LEU   227      22.255  36.750  25.163  1.00  0.00           C
ATOM   3255  HG  LEU   227      21.623  37.580  25.481  1.00  0.00           H
ATOM   3256  CD1 LEU   227      22.081  35.541  26.159  1.00  0.00           C
ATOM   3257 HD11 LEU   227      22.481  35.854  27.124  1.00  0.00           H
ATOM   3258 HD12 LEU   227      21.054  35.274  26.409  1.00  0.00           H
ATOM   3259 HD13 LEU   227      22.720  34.713  25.853  1.00  0.00           H
ATOM   3260  CD2 LEU   227      23.767  37.220  25.278  1.00  0.00           C
ATOM   3261 HD21 LEU   227      24.378  36.638  24.588  1.00  0.00           H
ATOM   3262 HD22 LEU   227      23.742  38.299  25.126  1.00  0.00           H
ATOM   3263 HD23 LEU   227      24.026  37.109  26.331  1.00  0.00           H
ATOM   3264  C   LEU   227      21.548  36.648  21.157  1.00  0.00           C
ATOM   3265  O   LEU   227      21.295  35.485  20.912  1.00  0.00           O
ATOM   3266  N   VAL   228      21.644  37.510  20.074  1.00  0.00           N
ATOM   3267  H   VAL   228      21.941  38.443  20.319  1.00  0.00           H
ATOM   3268  CA  VAL   228      21.303  37.085  18.712  1.00  0.00           C
ATOM   3269  HA  VAL   228      20.440  36.422  18.653  1.00  0.00           H
ATOM   3270  CB  VAL   228      21.077  38.241  17.679  1.00  0.00           C
ATOM   3271  HB  VAL   228      21.781  39.046  17.888  1.00  0.00           H
ATOM   3272  CG1 VAL   228      20.854  37.957  16.156  1.00  0.00           C
ATOM   3273 HG11 VAL   228      21.773  38.126  15.595  1.00  0.00           H
ATOM   3274 HG12 VAL   228      20.352  37.016  15.927  1.00  0.00           H
ATOM   3275 HG13 VAL   228      20.133  38.712  15.843  1.00  0.00           H
ATOM   3276  CG2 VAL   228      19.661  38.802  18.095  1.00  0.00           C
ATOM   3277 HG21 VAL   228      19.446  38.893  19.160  1.00  0.00           H
ATOM   3278 HG22 VAL   228      19.486  39.812  17.725  1.00  0.00           H
ATOM   3279 HG23 VAL   228      18.843  38.144  17.799  1.00  0.00           H
ATOM   3280  C   VAL   228      22.430  36.200  18.146  1.00  0.00           C
ATOM   3281  O   VAL   228      22.298  35.531  17.129  1.00  0.00           O
ATOM   3282  N   THR   229      23.557  36.099  18.932  1.00  0.00           N
ATOM   3283  H   THR   229      23.532  36.664  19.769  1.00  0.00           H
ATOM   3284  CA  THR   229      24.710  35.216  18.716  1.00  0.00           C
ATOM   3285  HA  THR   229      24.475  34.484  17.943  1.00  0.00           H
ATOM   3286  CB  THR   229      25.895  35.847  18.072  1.00  0.00           C
ATOM   3287  HB  THR   229      26.551  35.103  17.619  1.00  0.00           H
ATOM   3288  CG2 THR   229      25.530  36.647  16.870  1.00  0.00           C
ATOM   3289 HG21 THR   229      25.042  37.587  17.126  1.00  0.00           H
ATOM   3290 HG22 THR   229      26.491  36.768  16.370  1.00  0.00           H
ATOM   3291 HG23 THR   229      24.771  36.127  16.286  1.00  0.00           H
ATOM   3292  OG1 THR   229      26.681  36.548  19.046  1.00  0.00           O
ATOM   3293  HG1 THR   229      27.090  35.785  19.461  1.00  0.00           H
ATOM   3294  C   THR   229      25.101  34.270  19.886  1.00  0.00           C
ATOM   3295  O   THR   229      24.805  34.472  21.076  1.00  0.00           O
ATOM   3296  N   ASN   230      25.861  33.301  19.439  1.00  0.00           N
ATOM   3297  H   ASN   230      25.749  33.054  18.466  1.00  0.00           H
ATOM   3298  CA  ASN   230      26.916  32.628  20.151  1.00  0.00           C
ATOM   3299  HA  ASN   230      26.520  32.099  21.017  1.00  0.00           H
ATOM   3300  CB  ASN   230      27.484  31.474  19.250  1.00  0.00           C
ATOM   3301  HB2 ASN   230      27.795  31.925  18.308  1.00  0.00           H
ATOM   3302  HB3 ASN   230      28.385  31.037  19.680  1.00  0.00           H
ATOM   3303  CG  ASN   230      26.548  30.297  19.169  1.00  0.00           C
ATOM   3304  OD1 ASN   230      25.343  30.492  19.039  1.00  0.00           O
ATOM   3305  ND2 ASN   230      27.049  29.084  19.355  1.00  0.00           N
ATOM   3306 HD21 ASN   230      28.020  28.922  19.129  1.00  0.00           H
ATOM   3307 HD22 ASN   230      26.420  28.361  19.038  1.00  0.00           H
ATOM   3308  C   ASN   230      28.073  33.596  20.594  1.00  0.00           C
ATOM   3309  O   ASN   230      28.211  34.708  20.067  1.00  0.00           O
ATOM   3310  N   ALA   231      28.829  33.313  21.628  1.00  0.00           N
ATOM   3311  H   ALA   231      28.799  32.433  22.122  1.00  0.00           H
ATOM   3312  CA  ALA   231      29.973  34.100  22.123  1.00  0.00           C
ATOM   3313  HA  ALA   231      29.776  35.164  21.996  1.00  0.00           H
ATOM   3314  CB  ALA   231      30.095  33.873  23.627  1.00  0.00           C
ATOM   3315  HB1 ALA   231      30.698  34.653  24.091  1.00  0.00           H
ATOM   3316  HB2 ALA   231      29.187  33.881  24.229  1.00  0.00           H
ATOM   3317  HB3 ALA   231      30.555  32.938  23.947  1.00  0.00           H
ATOM   3318  C   ALA   231      31.254  33.741  21.392  1.00  0.00           C
ATOM   3319  O   ALA   231      31.357  32.678  20.733  1.00  0.00           O
ATOM   3320  N   CYS   232      32.282  34.520  21.741  1.00  0.00           N
ATOM   3321  H   CYS   232      32.098  35.469  22.034  1.00  0.00           H
ATOM   3322  CA  CYS   232      33.704  34.086  21.796  1.00  0.00           C
ATOM   3323  HA  CYS   232      33.735  33.027  21.540  1.00  0.00           H
ATOM   3324  CB  CYS   232      34.494  34.787  20.696  1.00  0.00           C
ATOM   3325  HB2 CYS   232      34.379  35.869  20.760  1.00  0.00           H
ATOM   3326  HB3 CYS   232      35.557  34.563  20.783  1.00  0.00           H
ATOM   3327  SG  CYS   232      34.147  34.357  18.966  1.00  0.00           S
ATOM   3328  HG  CYS   232      35.307  33.819  18.580  1.00  0.00           H
ATOM   3329  C   CYS   232      34.251  34.408  23.161  1.00  0.00           C
ATOM   3330  O   CYS   232      34.127  35.512  23.588  1.00  0.00           O
ATOM   3331  N   LEU   233      34.978  33.450  23.764  1.00  0.00           N
ATOM   3332  H   LEU   233      34.867  32.579  23.266  1.00  0.00           H
ATOM   3333  CA  LEU   233      36.163  33.622  24.673  1.00  0.00           C
ATOM   3334  HA  LEU   233      36.002  34.288  25.520  1.00  0.00           H
ATOM   3335  CB  LEU   233      36.695  32.224  25.036  1.00  0.00           C
ATOM   3336  HB2 LEU   233      35.858  31.527  25.060  1.00  0.00           H
ATOM   3337  HB3 LEU   233      37.312  31.795  24.247  1.00  0.00           H
ATOM   3338  CG  LEU   233      37.478  32.248  26.365  1.00  0.00           C
ATOM   3339  HG  LEU   233      36.989  32.768  27.189  1.00  0.00           H
ATOM   3340  CD1 LEU   233      37.890  30.886  26.784  1.00  0.00           C
ATOM   3341 HD11 LEU   233      38.529  30.498  25.991  1.00  0.00           H
ATOM   3342 HD12 LEU   233      38.468  30.917  27.707  1.00  0.00           H
ATOM   3343 HD13 LEU   233      37.033  30.238  26.967  1.00  0.00           H
ATOM   3344  CD2 LEU   233      38.827  33.062  26.214  1.00  0.00           C
ATOM   3345 HD21 LEU   233      39.482  32.819  25.377  1.00  0.00           H
ATOM   3346 HD22 LEU   233      38.663  34.139  26.183  1.00  0.00           H
ATOM   3347 HD23 LEU   233      39.370  32.946  27.152  1.00  0.00           H
ATOM   3348  C   LEU   233      37.273  34.300  23.901  1.00  0.00           C
ATOM   3349  O   LEU   233      37.889  33.806  22.935  1.00  0.00           O
ATOM   3350  N   ILE   234      37.579  35.544  24.325  1.00  0.00           N
ATOM   3351  H   ILE   234      37.087  35.803  25.168  1.00  0.00           H
ATOM   3352  CA  ILE   234      38.348  36.528  23.536  1.00  0.00           C
ATOM   3353  HA  ILE   234      38.343  36.197  22.498  1.00  0.00           H
ATOM   3354  CB  ILE   234      37.758  38.046  23.618  1.00  0.00           C
ATOM   3355  HB  ILE   234      37.378  38.243  24.621  1.00  0.00           H
ATOM   3356  CG2 ILE   234      38.876  39.021  23.446  1.00  0.00           C
ATOM   3357 HG21 ILE   234      38.575  39.977  23.017  1.00  0.00           H
ATOM   3358 HG22 ILE   234      39.283  39.136  24.451  1.00  0.00           H
ATOM   3359 HG23 ILE   234      39.619  38.732  22.702  1.00  0.00           H
ATOM   3360  CG1 ILE   234      36.594  38.278  22.638  1.00  0.00           C
ATOM   3361 HG12 ILE   234      35.740  37.703  22.995  1.00  0.00           H
ATOM   3362 HG13 ILE   234      36.309  39.323  22.761  1.00  0.00           H
ATOM   3363  CD1 ILE   234      36.791  38.178  21.162  1.00  0.00           C
ATOM   3364 HD11 ILE   234      35.905  38.547  20.646  1.00  0.00           H
ATOM   3365 HD12 ILE   234      37.580  38.862  20.852  1.00  0.00           H
ATOM   3366 HD13 ILE   234      36.932  37.171  20.769  1.00  0.00           H
ATOM   3367  C   ILE   234      39.788  36.251  24.094  1.00  0.00           C
ATOM   3368  O   ILE   234      40.643  35.666  23.426  1.00  0.00           O
ATOM   3369  N   LYS   235      40.042  36.784  25.315  1.00  0.00           N
ATOM   3370  H   LYS   235      39.360  37.216  25.922  1.00  0.00           H
ATOM   3371  CA  LYS   235      41.458  36.637  25.898  1.00  0.00           C
ATOM   3372  HA  LYS   235      42.044  35.892  25.361  1.00  0.00           H
ATOM   3373  CB  LYS   235      42.089  38.059  25.843  1.00  0.00           C
ATOM   3374  HB2 LYS   235      42.235  38.246  24.779  1.00  0.00           H
ATOM   3375  HB3 LYS   235      41.500  38.802  26.379  1.00  0.00           H
ATOM   3376  CG  LYS   235      43.589  38.060  26.429  1.00  0.00           C
ATOM   3377  HG2 LYS   235      43.715  37.704  27.451  1.00  0.00           H
ATOM   3378  HG3 LYS   235      44.257  37.467  25.804  1.00  0.00           H
ATOM   3379  CD  LYS   235      44.058  39.523  26.271  1.00  0.00           C
ATOM   3380  HD2 LYS   235      43.665  39.914  25.332  1.00  0.00           H
ATOM   3381  HD3 LYS   235      43.644  40.067  27.120  1.00  0.00           H
ATOM   3382  CE  LYS   235      45.514  39.772  26.367  1.00  0.00           C
ATOM   3383  HE2 LYS   235      45.578  40.850  26.508  1.00  0.00           H
ATOM   3384  HE3 LYS   235      45.840  39.420  27.346  1.00  0.00           H
ATOM   3385  NZ  LYS   235      46.219  39.203  25.243  1.00  0.00           N
ATOM   3386  HZ1 LYS   235      46.392  38.233  25.464  1.00  0.00           H
ATOM   3387  HZ2 LYS   235      45.681  39.343  24.400  1.00  0.00           H
ATOM   3388  HZ3 LYS   235      47.136  39.565  25.024  1.00  0.00           H
ATOM   3389  C   LYS   235      41.292  36.185  27.419  1.00  0.00           C
ATOM   3390  O   LYS   235      40.475  36.821  28.037  1.00  0.00           O
ATOM   3391  N   GLU   236      42.277  35.548  28.004  1.00  0.00           N
ATOM   3392  H   GLU   236      43.103  35.300  27.479  1.00  0.00           H
ATOM   3393  CA  GLU   236      42.361  35.174  29.479  1.00  0.00           C
ATOM   3394  HA  GLU   236      41.526  35.582  30.047  1.00  0.00           H
ATOM   3395  CB  GLU   236      42.285  33.604  29.614  1.00  0.00           C
ATOM   3396  HB2 GLU   236      41.525  33.276  28.905  1.00  0.00           H
ATOM   3397  HB3 GLU   236      43.204  33.094  29.321  1.00  0.00           H
ATOM   3398  CG  GLU   236      41.850  33.114  31.058  1.00  0.00           C
ATOM   3399  HG2 GLU   236      42.146  33.841  31.814  1.00  0.00           H
ATOM   3400  HG3 GLU   236      40.764  33.098  30.972  1.00  0.00           H
ATOM   3401  CD  GLU   236      42.302  31.758  31.479  1.00  0.00           C
ATOM   3402  OE1 GLU   236      41.541  30.746  31.496  1.00  0.00           O
ATOM   3403  OE2 GLU   236      43.542  31.567  31.405  1.00  0.00           O
ATOM   3404  C   GLU   236      43.668  35.813  30.115  1.00  0.00           C
ATOM   3405  O   GLU   236      44.765  35.483  29.711  1.00  0.00           O
ATOM   3406  N   VAL   237      43.526  36.841  30.972  1.00  0.00           N
ATOM   3407  H   VAL   237      42.625  37.268  31.132  1.00  0.00           H
ATOM   3408  CA  VAL   237      44.517  37.523  31.769  1.00  0.00           C
ATOM   3409  HA  VAL   237      45.451  37.416  31.216  1.00  0.00           H
ATOM   3410  CB  VAL   237      44.255  38.991  31.872  1.00  0.00           C
ATOM   3411  HB  VAL   237      45.000  39.496  32.486  1.00  0.00           H
ATOM   3412  CG1 VAL   237      44.511  39.709  30.561  1.00  0.00           C
ATOM   3413 HG11 VAL   237      44.116  40.719  30.672  1.00  0.00           H
ATOM   3414 HG12 VAL   237      45.591  39.815  30.462  1.00  0.00           H
ATOM   3415 HG13 VAL   237      44.115  39.259  29.651  1.00  0.00           H
ATOM   3416  CG2 VAL   237      42.847  39.320  32.471  1.00  0.00           C
ATOM   3417 HG21 VAL   237      42.075  38.848  31.863  1.00  0.00           H
ATOM   3418 HG22 VAL   237      42.764  38.884  33.466  1.00  0.00           H
ATOM   3419 HG23 VAL   237      42.616  40.385  32.449  1.00  0.00           H
ATOM   3420  C   VAL   237      44.787  36.941  33.213  1.00  0.00           C
ATOM   3421  O   VAL   237      43.839  36.711  33.989  1.00  0.00           O
ATOM   3422  N   ASP   238      46.091  36.699  33.479  1.00  0.00           N
ATOM   3423  H   ASP   238      46.795  36.677  32.754  1.00  0.00           H
ATOM   3424  CA  ASP   238      46.625  36.181  34.756  1.00  0.00           C
ATOM   3425  HA  ASP   238      45.828  35.796  35.392  1.00  0.00           H
ATOM   3426  CB  ASP   238      47.745  35.125  34.363  1.00  0.00           C
ATOM   3427  HB2 ASP   238      47.191  34.375  33.798  1.00  0.00           H
ATOM   3428  HB3 ASP   238      48.418  35.672  33.703  1.00  0.00           H
ATOM   3429  CG  ASP   238      48.541  34.508  35.472  1.00  0.00           C
ATOM   3430  OD1 ASP   238      49.211  33.482  35.199  1.00  0.00           O
ATOM   3431  OD2 ASP   238      48.392  34.928  36.677  1.00  0.00           O
ATOM   3432  C   ASP   238      47.361  37.344  35.469  1.00  0.00           C
ATOM   3433  O   ASP   238      48.215  38.025  34.932  1.00  0.00           O
ATOM   3434  N   ILE   239      47.010  37.535  36.701  1.00  0.00           N
ATOM   3435  H   ILE   239      46.384  36.812  37.023  1.00  0.00           H
ATOM   3436  CA  ILE   239      47.385  38.665  37.553  1.00  0.00           C
ATOM   3437  HA  ILE   239      46.808  38.602  38.476  1.00  0.00           H
ATOM   3438  CB  ILE   239      46.803  40.038  37.035  1.00  0.00           C
ATOM   3439  HB  ILE   239      47.566  40.408  36.350  1.00  0.00           H
ATOM   3440  CG2 ILE   239      45.459  39.886  36.273  1.00  0.00           C
ATOM   3441 HG21 ILE   239      44.808  39.219  36.838  1.00  0.00           H
ATOM   3442 HG22 ILE   239      45.059  40.874  36.046  1.00  0.00           H
ATOM   3443 HG23 ILE   239      45.654  39.388  35.323  1.00  0.00           H
ATOM   3444  CG1 ILE   239      46.500  41.064  38.177  1.00  0.00           C
ATOM   3445 HG12 ILE   239      45.540  40.888  38.662  1.00  0.00           H
ATOM   3446 HG13 ILE   239      47.346  41.086  38.864  1.00  0.00           H
ATOM   3447  CD1 ILE   239      46.590  42.473  37.607  1.00  0.00           C
ATOM   3448 HD11 ILE   239      47.197  43.152  38.206  1.00  0.00           H
ATOM   3449 HD12 ILE   239      47.085  42.452  36.636  1.00  0.00           H
ATOM   3450 HD13 ILE   239      45.598  42.909  37.487  1.00  0.00           H
ATOM   3451  C   ILE   239      48.868  38.699  37.785  1.00  0.00           C
ATOM   3452  O   ILE   239      49.451  39.734  37.933  1.00  0.00           O
ATOM   3453  N   TYR   240      49.484  37.496  37.974  1.00  0.00           N
ATOM   3454  H   TYR   240      48.997  36.636  37.762  1.00  0.00           H
ATOM   3455  CA  TYR   240      50.915  37.404  38.075  1.00  0.00           C
ATOM   3456  HA  TYR   240      51.251  37.841  39.015  1.00  0.00           H
ATOM   3457  CB  TYR   240      51.333  35.875  38.104  1.00  0.00           C
ATOM   3458  HB2 TYR   240      50.877  35.254  37.333  1.00  0.00           H
ATOM   3459  HB3 TYR   240      52.418  35.877  37.997  1.00  0.00           H
ATOM   3460  CG  TYR   240      51.022  35.278  39.419  1.00  0.00           C
ATOM   3461  CD1 TYR   240      49.675  34.959  39.777  1.00  0.00           C
ATOM   3462  HD1 TYR   240      48.831  35.136  39.127  1.00  0.00           H
ATOM   3463  CE1 TYR   240      49.288  34.542  41.084  1.00  0.00           C
ATOM   3464  HE1 TYR   240      48.267  34.277  41.313  1.00  0.00           H
ATOM   3465  CZ  TYR   240      50.305  34.260  42.027  1.00  0.00           C
ATOM   3466  OH  TYR   240      50.083  33.837  43.242  1.00  0.00           O
ATOM   3467  HH  TYR   240      50.761  33.196  43.468  1.00  0.00           H
ATOM   3468  CE2 TYR   240      51.634  34.245  41.528  1.00  0.00           C
ATOM   3469  HE2 TYR   240      52.427  33.970  42.207  1.00  0.00           H
ATOM   3470  CD2 TYR   240      52.004  34.781  40.251  1.00  0.00           C
ATOM   3471  HD2 TYR   240      53.026  34.734  39.902  1.00  0.00           H
ATOM   3472  C   TYR   240      51.562  38.076  36.816  1.00  0.00           C
ATOM   3473  O   TYR   240      52.412  38.951  37.014  1.00  0.00           O
ATOM   3474  N   THR   241      51.310  37.532  35.595  1.00  0.00           N
ATOM   3475  H   THR   241      50.642  36.777  35.537  1.00  0.00           H
ATOM   3476  CA  THR   241      52.303  37.569  34.453  1.00  0.00           C
ATOM   3477  HA  THR   241      53.221  37.670  35.032  1.00  0.00           H
ATOM   3478  CB  THR   241      52.433  36.337  33.609  1.00  0.00           C
ATOM   3479  HB  THR   241      53.237  36.430  32.878  1.00  0.00           H
ATOM   3480  CG2 THR   241      52.551  35.139  34.468  1.00  0.00           C
ATOM   3481 HG21 THR   241      52.940  34.279  33.922  1.00  0.00           H
ATOM   3482 HG22 THR   241      53.214  35.372  35.302  1.00  0.00           H
ATOM   3483 HG23 THR   241      51.599  34.882  34.931  1.00  0.00           H
ATOM   3484  OG1 THR   241      51.278  36.054  32.953  1.00  0.00           O
ATOM   3485  HG1 THR   241      51.028  36.863  32.501  1.00  0.00           H
ATOM   3486  C   THR   241      52.291  38.816  33.640  1.00  0.00           C
ATOM   3487  O   THR   241      53.314  39.318  33.245  1.00  0.00           O
ATOM   3488  N   VAL   242      51.150  39.489  33.525  1.00  0.00           N
ATOM   3489  H   VAL   242      50.375  39.095  34.040  1.00  0.00           H
ATOM   3490  CA  VAL   242      50.931  40.574  32.553  1.00  0.00           C
ATOM   3491  HA  VAL   242      51.247  40.216  31.573  1.00  0.00           H
ATOM   3492  CB  VAL   242      49.430  40.958  32.458  1.00  0.00           C
ATOM   3493  HB  VAL   242      49.284  41.879  31.893  1.00  0.00           H
ATOM   3494  CG1 VAL   242      48.605  39.798  31.875  1.00  0.00           C
ATOM   3495 HG11 VAL   242      49.215  39.395  31.066  1.00  0.00           H
ATOM   3496 HG12 VAL   242      48.340  39.027  32.599  1.00  0.00           H
ATOM   3497 HG13 VAL   242      47.742  40.243  31.381  1.00  0.00           H
ATOM   3498  CG2 VAL   242      48.709  41.222  33.833  1.00  0.00           C
ATOM   3499 HG21 VAL   242      49.387  41.436  34.658  1.00  0.00           H
ATOM   3500 HG22 VAL   242      47.852  41.891  33.756  1.00  0.00           H
ATOM   3501 HG23 VAL   242      48.233  40.335  34.253  1.00  0.00           H
ATOM   3502  C   VAL   242      51.675  41.879  32.764  1.00  0.00           C
ATOM   3503  O   VAL   242      51.602  42.488  33.853  1.00  0.00           O
ATOM   3504  N   LYS   243      52.502  42.242  31.757  1.00  0.00           N
ATOM   3505  H   LYS   243      52.692  41.528  31.068  1.00  0.00           H
ATOM   3506  CA  LYS   243      53.013  43.636  31.424  1.00  0.00           C
ATOM   3507  HA  LYS   243      53.365  44.139  32.324  1.00  0.00           H
ATOM   3508  CB  LYS   243      54.184  43.519  30.405  1.00  0.00           C
ATOM   3509  HB2 LYS   243      53.717  43.090  29.519  1.00  0.00           H
ATOM   3510  HB3 LYS   243      54.589  44.483  30.098  1.00  0.00           H
ATOM   3511  CG  LYS   243      55.473  42.711  30.822  1.00  0.00           C
ATOM   3512  HG2 LYS   243      56.032  43.320  31.533  1.00  0.00           H
ATOM   3513  HG3 LYS   243      55.131  41.784  31.282  1.00  0.00           H
ATOM   3514  CD  LYS   243      56.191  42.421  29.563  1.00  0.00           C
ATOM   3515  HD2 LYS   243      55.570  41.737  28.984  1.00  0.00           H
ATOM   3516  HD3 LYS   243      56.472  43.308  28.996  1.00  0.00           H
ATOM   3517  CE  LYS   243      57.490  41.882  29.922  1.00  0.00           C
ATOM   3518  HE2 LYS   243      58.303  42.172  29.256  1.00  0.00           H
ATOM   3519  HE3 LYS   243      57.785  42.280  30.893  1.00  0.00           H
ATOM   3520  NZ  LYS   243      57.428  40.487  30.084  1.00  0.00           N
ATOM   3521  HZ1 LYS   243      56.520  40.121  30.332  1.00  0.00           H
ATOM   3522  HZ2 LYS   243      57.776  39.947  29.305  1.00  0.00           H
ATOM   3523  HZ3 LYS   243      58.015  40.261  30.874  1.00  0.00           H
ATOM   3524  C   LYS   243      51.913  44.542  30.821  1.00  0.00           C
ATOM   3525  O   LYS   243      50.917  44.024  30.370  1.00  0.00           O
ATOM   3526  N   VAL   244      51.994  45.842  30.772  1.00  0.00           N
ATOM   3527  H   VAL   244      52.652  46.351  31.344  1.00  0.00           H
ATOM   3528  CA  VAL   244      51.106  46.719  30.002  1.00  0.00           C
ATOM   3529  HA  VAL   244      50.083  46.555  30.339  1.00  0.00           H
ATOM   3530  CB  VAL   244      51.348  48.237  30.363  1.00  0.00           C
ATOM   3531  HB  VAL   244      52.306  48.495  29.910  1.00  0.00           H
ATOM   3532  CG1 VAL   244      50.236  49.010  29.736  1.00  0.00           C
ATOM   3533 HG11 VAL   244      50.269  49.112  28.651  1.00  0.00           H
ATOM   3534 HG12 VAL   244      49.249  48.668  30.046  1.00  0.00           H
ATOM   3535 HG13 VAL   244      50.326  50.075  29.950  1.00  0.00           H
ATOM   3536  CG2 VAL   244      51.397  48.482  31.856  1.00  0.00           C
ATOM   3537 HG21 VAL   244      52.355  48.275  32.333  1.00  0.00           H
ATOM   3538 HG22 VAL   244      51.181  49.545  31.963  1.00  0.00           H
ATOM   3539 HG23 VAL   244      50.560  47.973  32.335  1.00  0.00           H
ATOM   3540  C   VAL   244      51.287  46.445  28.482  1.00  0.00           C
ATOM   3541  O   VAL   244      50.279  46.407  27.748  1.00  0.00           O
ATOM   3542  N   GLU   245      52.472  46.107  27.982  1.00  0.00           N
ATOM   3543  H   GLU   245      53.279  46.442  28.488  1.00  0.00           H
ATOM   3544  CA  GLU   245      52.717  45.434  26.704  1.00  0.00           C
ATOM   3545  HA  GLU   245      52.659  46.168  25.901  1.00  0.00           H
ATOM   3546  CB  GLU   245      54.094  44.720  26.577  1.00  0.00           C
ATOM   3547  HB2 GLU   245      54.818  45.110  27.292  1.00  0.00           H
ATOM   3548  HB3 GLU   245      54.114  43.693  26.941  1.00  0.00           H
ATOM   3549  CG  GLU   245      54.698  44.763  25.198  1.00  0.00           C
ATOM   3550  HG2 GLU   245      55.664  44.264  25.275  1.00  0.00           H
ATOM   3551  HG3 GLU   245      54.027  44.196  24.554  1.00  0.00           H
ATOM   3552  CD  GLU   245      55.107  46.125  24.659  1.00  0.00           C
ATOM   3553  OE1 GLU   245      56.272  46.559  24.925  1.00  0.00           O
ATOM   3554  OE2 GLU   245      54.352  46.720  23.828  1.00  0.00           O
ATOM   3555  C   GLU   245      51.682  44.265  26.447  1.00  0.00           C
ATOM   3556  O   GLU   245      51.240  44.139  25.312  1.00  0.00           O
ATOM   3557  N   ASP   246      51.319  43.420  27.429  1.00  0.00           N
ATOM   3558  H   ASP   246      51.449  43.759  28.372  1.00  0.00           H
ATOM   3559  CA  ASP   246      50.400  42.259  27.214  1.00  0.00           C
ATOM   3560  HA  ASP   246      50.578  41.870  26.212  1.00  0.00           H
ATOM   3561  CB  ASP   246      50.537  41.123  28.221  1.00  0.00           C
ATOM   3562  HB2 ASP   246      50.422  41.518  29.230  1.00  0.00           H
ATOM   3563  HB3 ASP   246      49.723  40.439  27.980  1.00  0.00           H
ATOM   3564  CG  ASP   246      52.008  40.564  28.281  1.00  0.00           C
ATOM   3565  OD1 ASP   246      52.475  40.062  29.365  1.00  0.00           O
ATOM   3566  OD2 ASP   246      52.733  40.697  27.314  1.00  0.00           O
ATOM   3567  C   ASP   246      48.979  42.648  27.269  1.00  0.00           C
ATOM   3568  O   ASP   246      48.090  42.217  26.448  1.00  0.00           O
ATOM   3569  N   LEU   247      48.706  43.713  28.063  1.00  0.00           N
ATOM   3570  H   LEU   247      49.388  43.945  28.772  1.00  0.00           H
ATOM   3571  CA  LEU   247      47.337  44.278  28.128  1.00  0.00           C
ATOM   3572  HA  LEU   247      46.607  43.508  28.377  1.00  0.00           H
ATOM   3573  CB  LEU   247      47.363  45.236  29.408  1.00  0.00           C
ATOM   3574  HB2 LEU   247      48.198  45.933  29.486  1.00  0.00           H
ATOM   3575  HB3 LEU   247      46.524  45.930  29.357  1.00  0.00           H
ATOM   3576  CG  LEU   247      47.392  44.507  30.769  1.00  0.00           C
ATOM   3577  HG  LEU   247      48.377  44.119  31.030  1.00  0.00           H
ATOM   3578  CD1 LEU   247      47.153  45.646  31.696  1.00  0.00           C
ATOM   3579 HD11 LEU   247      47.193  45.274  32.720  1.00  0.00           H
ATOM   3580 HD12 LEU   247      47.916  46.424  31.657  1.00  0.00           H
ATOM   3581 HD13 LEU   247      46.195  46.139  31.534  1.00  0.00           H
ATOM   3582  CD2 LEU   247      46.404  43.407  30.985  1.00  0.00           C
ATOM   3583 HD21 LEU   247      45.459  43.764  30.575  1.00  0.00           H
ATOM   3584 HD22 LEU   247      46.544  42.464  30.456  1.00  0.00           H
ATOM   3585 HD23 LEU   247      46.286  43.295  32.063  1.00  0.00           H
ATOM   3586  C   LEU   247      46.984  44.970  26.797  1.00  0.00           C
ATOM   3587  O   LEU   247      45.928  45.650  26.699  1.00  0.00           O
ATOM   3588  N   THR   248      48.020  45.285  26.036  1.00  0.00           N
ATOM   3589  H   THR   248      48.860  45.363  26.591  1.00  0.00           H
ATOM   3590  CA  THR   248      47.968  46.049  24.760  1.00  0.00           C
ATOM   3591  HA  THR   248      47.062  46.653  24.702  1.00  0.00           H
ATOM   3592  CB  THR   248      49.210  46.933  24.667  1.00  0.00           C
ATOM   3593  HB  THR   248      50.088  46.313  24.846  1.00  0.00           H
ATOM   3594  CG2 THR   248      49.250  47.755  23.392  1.00  0.00           C
ATOM   3595 HG21 THR   248      49.708  48.726  23.581  1.00  0.00           H
ATOM   3596 HG22 THR   248      49.725  47.224  22.566  1.00  0.00           H
ATOM   3597 HG23 THR   248      48.188  47.929  23.219  1.00  0.00           H
ATOM   3598  OG1 THR   248      49.207  47.945  25.739  1.00  0.00           O
ATOM   3599  HG1 THR   248      49.654  47.503  26.464  1.00  0.00           H
ATOM   3600  C   THR   248      47.709  45.037  23.644  1.00  0.00           C
ATOM   3601  O   THR   248      48.566  44.762  22.799  1.00  0.00           O
ATOM   3602  N   PHE   249      46.500  44.512  23.464  1.00  0.00           N
ATOM   3603  H   PHE   249      45.885  44.693  24.245  1.00  0.00           H
ATOM   3604  CA  PHE   249      46.308  43.318  22.709  1.00  0.00           C
ATOM   3605  HA  PHE   249      47.170  42.821  22.262  1.00  0.00           H
ATOM   3606  CB  PHE   249      45.625  42.254  23.647  1.00  0.00           C
ATOM   3607  HB2 PHE   249      45.794  41.247  23.265  1.00  0.00           H
ATOM   3608  HB3 PHE   249      46.104  42.325  24.624  1.00  0.00           H
ATOM   3609  CG  PHE   249      44.121  42.305  23.966  1.00  0.00           C
ATOM   3610  CD1 PHE   249      43.641  42.906  25.183  1.00  0.00           C
ATOM   3611  HD1 PHE   249      44.395  43.462  25.720  1.00  0.00           H
ATOM   3612  CE1 PHE   249      42.344  42.829  25.778  1.00  0.00           C
ATOM   3613  HE1 PHE   249      42.085  43.132  26.782  1.00  0.00           H
ATOM   3614  CZ  PHE   249      41.507  41.906  25.084  1.00  0.00           C
ATOM   3615  HZ  PHE   249      40.569  41.587  25.512  1.00  0.00           H
ATOM   3616  CE2 PHE   249      41.913  41.282  23.898  1.00  0.00           C
ATOM   3617  HE2 PHE   249      41.196  40.673  23.367  1.00  0.00           H
ATOM   3618  CD2 PHE   249      43.170  41.489  23.358  1.00  0.00           C
ATOM   3619  HD2 PHE   249      43.548  40.981  22.483  1.00  0.00           H
ATOM   3620  C   PHE   249      45.439  43.421  21.425  1.00  0.00           C
ATOM   3621  O   PHE   249      44.770  44.458  21.161  1.00  0.00           O
ATOM   3622  N   THR   250      45.319  42.329  20.649  1.00  0.00           N
ATOM   3623  H   THR   250      46.078  41.664  20.670  1.00  0.00           H
ATOM   3624  CA  THR   250      44.234  42.158  19.626  1.00  0.00           C
ATOM   3625  HA  THR   250      43.368  42.667  20.049  1.00  0.00           H
ATOM   3626  CB  THR   250      44.437  42.833  18.293  1.00  0.00           C
ATOM   3627  HB  THR   250      45.220  42.287  17.766  1.00  0.00           H
ATOM   3628  CG2 THR   250      43.337  42.788  17.330  1.00  0.00           C
ATOM   3629 HG21 THR   250      43.702  42.895  16.308  1.00  0.00           H
ATOM   3630 HG22 THR   250      42.853  41.816  17.423  1.00  0.00           H
ATOM   3631 HG23 THR   250      42.543  43.508  17.528  1.00  0.00           H
ATOM   3632  OG1 THR   250      44.948  44.191  18.349  1.00  0.00           O
ATOM   3633  HG1 THR   250      45.873  44.098  18.107  1.00  0.00           H
ATOM   3634  C   THR   250      43.916  40.678  19.412  1.00  0.00           C
ATOM   3635  O   THR   250      44.684  40.043  18.712  1.00  0.00           O
ATOM   3636  N   SER   251      42.735  40.292  19.816  1.00  0.00           N
ATOM   3637  H   SER   251      42.178  41.061  20.161  1.00  0.00           H
ATOM   3638  CA  SER   251      42.259  38.932  19.567  1.00  0.00           C
ATOM   3639  HA  SER   251      43.095  38.271  19.336  1.00  0.00           H
ATOM   3640  CB  SER   251      41.468  38.473  20.709  1.00  0.00           C
ATOM   3641  HB2 SER   251      40.508  38.986  20.765  1.00  0.00           H
ATOM   3642  HB3 SER   251      41.185  37.425  20.608  1.00  0.00           H
ATOM   3643  OG  SER   251      42.228  38.594  21.899  1.00  0.00           O
ATOM   3644  HG  SER   251      42.614  37.732  22.072  1.00  0.00           H
ATOM   3645  C   SER   251      41.411  38.911  18.239  1.00  0.00           C
ATOM   3646  O   SER   251      40.779  39.908  17.897  1.00  0.00           O
ATOM   3647  N   PRO   252      41.389  37.797  17.413  1.00  0.00           N
ATOM   3648  CD  PRO   252      42.578  36.968  17.187  1.00  0.00           C
ATOM   3649  HD2 PRO   252      43.161  36.491  17.975  1.00  0.00           H
ATOM   3650  HD3 PRO   252      43.348  37.550  16.682  1.00  0.00           H
ATOM   3651  CG  PRO   252      42.038  35.825  16.327  1.00  0.00           C
ATOM   3652  HG2 PRO   252      41.782  35.099  17.098  1.00  0.00           H
ATOM   3653  HG3 PRO   252      42.800  35.398  15.675  1.00  0.00           H
ATOM   3654  CB  PRO   252      40.807  36.368  15.571  1.00  0.00           C
ATOM   3655  HB2 PRO   252      40.069  35.590  15.376  1.00  0.00           H
ATOM   3656  HB3 PRO   252      41.058  36.866  14.634  1.00  0.00           H
ATOM   3657  CA  PRO   252      40.238  37.464  16.500  1.00  0.00           C
ATOM   3658  HA  PRO   252      39.994  38.377  15.956  1.00  0.00           H
ATOM   3659  C   PRO   252      38.946  37.049  17.240  1.00  0.00           C
ATOM   3660  O   PRO   252      39.012  36.480  18.359  1.00  0.00           O
ATOM   3661  N   PHE   253      37.852  37.122  16.513  1.00  0.00           N
ATOM   3662  H   PHE   253      37.953  37.599  15.628  1.00  0.00           H
ATOM   3663  CA  PHE   253      36.534  36.621  16.849  1.00  0.00           C
ATOM   3664  HA  PHE   253      36.628  35.843  17.606  1.00  0.00           H
ATOM   3665  CB  PHE   253      35.624  37.714  17.493  1.00  0.00           C
ATOM   3666  HB2 PHE   253      34.708  37.189  17.763  1.00  0.00           H
ATOM   3667  HB3 PHE   253      36.137  37.981  18.417  1.00  0.00           H
ATOM   3668  CG  PHE   253      35.346  39.018  16.706  1.00  0.00           C
ATOM   3669  CD1 PHE   253      35.917  40.219  17.143  1.00  0.00           C
ATOM   3670  HD1 PHE   253      36.759  40.229  17.820  1.00  0.00           H
ATOM   3671  CE1 PHE   253      35.574  41.431  16.597  1.00  0.00           C
ATOM   3672  HE1 PHE   253      36.236  42.252  16.827  1.00  0.00           H
ATOM   3673  CZ  PHE   253      34.496  41.626  15.776  1.00  0.00           C
ATOM   3674  HZ  PHE   253      34.378  42.528  15.195  1.00  0.00           H
ATOM   3675  CE2 PHE   253      33.909  40.354  15.308  1.00  0.00           C
ATOM   3676  HE2 PHE   253      33.102  40.372  14.589  1.00  0.00           H
ATOM   3677  CD2 PHE   253      34.259  39.082  15.788  1.00  0.00           C
ATOM   3678  HD2 PHE   253      33.823  38.147  15.468  1.00  0.00           H
ATOM   3679  C   PHE   253      35.804  36.114  15.550  1.00  0.00           C
ATOM   3680  O   PHE   253      36.024  36.579  14.432  1.00  0.00           O
ATOM   3681  N   CYS   254      34.995  35.028  15.683  1.00  0.00           N
ATOM   3682  H   CYS   254      35.307  34.335  16.349  1.00  0.00           H
ATOM   3683  CA  CYS   254      33.883  34.563  14.819  1.00  0.00           C
ATOM   3684  HA  CYS   254      33.551  35.389  14.191  1.00  0.00           H
ATOM   3685  CB  CYS   254      34.327  33.514  13.791  1.00  0.00           C
ATOM   3686  HB2 CYS   254      33.464  32.965  13.414  1.00  0.00           H
ATOM   3687  HB3 CYS   254      34.922  34.085  13.078  1.00  0.00           H
ATOM   3688  SG  CYS   254      35.390  32.328  14.622  1.00  0.00           S
ATOM   3689  HG  CYS   254      35.455  31.615  13.494  1.00  0.00           H
ATOM   3690  C   CYS   254      32.561  34.102  15.518  1.00  0.00           C
ATOM   3691  O   CYS   254      32.542  33.243  16.355  1.00  0.00           O
ATOM   3692  N   LEU   255      31.462  34.838  15.313  1.00  0.00           N
ATOM   3693  H   LEU   255      31.575  35.657  14.733  1.00  0.00           H
ATOM   3694  CA  LEU   255      30.280  34.824  16.191  1.00  0.00           C
ATOM   3695  HA  LEU   255      30.541  34.281  17.099  1.00  0.00           H
ATOM   3696  CB  LEU   255      30.009  36.276  16.687  1.00  0.00           C
ATOM   3697  HB2 LEU   255      29.968  36.873  15.776  1.00  0.00           H
ATOM   3698  HB3 LEU   255      29.025  36.316  17.155  1.00  0.00           H
ATOM   3699  CG  LEU   255      31.106  36.892  17.617  1.00  0.00           C
ATOM   3700  HG  LEU   255      32.003  36.762  17.011  1.00  0.00           H
ATOM   3701  CD1 LEU   255      30.878  38.420  17.744  1.00  0.00           C
ATOM   3702 HD11 LEU   255      31.258  38.997  16.900  1.00  0.00           H
ATOM   3703 HD12 LEU   255      29.830  38.613  17.972  1.00  0.00           H
ATOM   3704 HD13 LEU   255      31.433  38.858  18.573  1.00  0.00           H
ATOM   3705  CD2 LEU   255      31.203  36.203  18.955  1.00  0.00           C
ATOM   3706 HD21 LEU   255      31.447  35.176  18.686  1.00  0.00           H
ATOM   3707 HD22 LEU   255      31.894  36.655  19.666  1.00  0.00           H
ATOM   3708 HD23 LEU   255      30.240  36.244  19.464  1.00  0.00           H
ATOM   3709  C   LEU   255      29.072  34.266  15.486  1.00  0.00           C
ATOM   3710  O   LEU   255      28.486  34.973  14.684  1.00  0.00           O
ATOM   3711  N   GLN   256      28.783  33.036  15.744  1.00  0.00           N
ATOM   3712  H   GLN   256      29.331  32.590  16.466  1.00  0.00           H
ATOM   3713  CA  GLN   256      27.761  32.220  15.051  1.00  0.00           C
ATOM   3714  HA  GLN   256      27.785  32.241  13.962  1.00  0.00           H
ATOM   3715  CB  GLN   256      28.159  30.822  15.365  1.00  0.00           C
ATOM   3716  HB2 GLN   256      29.226  30.721  15.167  1.00  0.00           H
ATOM   3717  HB3 GLN   256      27.920  30.714  16.423  1.00  0.00           H
ATOM   3718  CG  GLN   256      27.316  29.795  14.550  1.00  0.00           C
ATOM   3719  HG2 GLN   256      26.272  29.823  14.862  1.00  0.00           H
ATOM   3720  HG3 GLN   256      27.313  30.123  13.510  1.00  0.00           H
ATOM   3721  CD  GLN   256      27.856  28.408  14.524  1.00  0.00           C
ATOM   3722  OE1 GLN   256      28.079  27.687  15.552  1.00  0.00           O
ATOM   3723  NE2 GLN   256      28.068  27.903  13.290  1.00  0.00           N
ATOM   3724 HE21 GLN   256      28.368  26.940  13.343  1.00  0.00           H
ATOM   3725 HE22 GLN   256      27.403  28.205  12.592  1.00  0.00           H
ATOM   3726  C   GLN   256      26.299  32.586  15.542  1.00  0.00           C
ATOM   3727  O   GLN   256      26.046  32.752  16.712  1.00  0.00           O
ATOM   3728  N   VAL   257      25.423  32.862  14.558  1.00  0.00           N
ATOM   3729  H   VAL   257      25.837  32.769  13.641  1.00  0.00           H
ATOM   3730  CA  VAL   257      24.199  33.534  14.736  1.00  0.00           C
ATOM   3731  HA  VAL   257      24.312  34.288  15.515  1.00  0.00           H
ATOM   3732  CB  VAL   257      23.884  34.409  13.501  1.00  0.00           C
ATOM   3733  HB  VAL   257      23.862  33.688  12.683  1.00  0.00           H
ATOM   3734  CG1 VAL   257      22.522  35.131  13.590  1.00  0.00           C
ATOM   3735 HG11 VAL   257      21.721  34.392  13.550  1.00  0.00           H
ATOM   3736 HG12 VAL   257      22.422  35.653  14.541  1.00  0.00           H
ATOM   3737 HG13 VAL   257      22.492  35.864  12.784  1.00  0.00           H
ATOM   3738  CG2 VAL   257      24.871  35.572  13.313  1.00  0.00           C
ATOM   3739 HG21 VAL   257      24.894  35.679  12.228  1.00  0.00           H
ATOM   3740 HG22 VAL   257      24.500  36.464  13.817  1.00  0.00           H
ATOM   3741 HG23 VAL   257      25.892  35.416  13.661  1.00  0.00           H
ATOM   3742  C   VAL   257      23.060  32.549  15.195  1.00  0.00           C
ATOM   3743  O   VAL   257      23.011  31.410  14.823  1.00  0.00           O
ATOM   3744  N   LYS   258      22.273  33.088  16.116  1.00  0.00           N
ATOM   3745  H   LYS   258      22.592  33.954  16.526  1.00  0.00           H
ATOM   3746  CA  LYS   258      21.038  32.514  16.571  1.00  0.00           C
ATOM   3747  HA  LYS   258      21.052  31.424  16.569  1.00  0.00           H
ATOM   3748  CB  LYS   258      20.717  32.935  18.017  1.00  0.00           C
ATOM   3749  HB2 LYS   258      20.458  33.994  18.000  1.00  0.00           H
ATOM   3750  HB3 LYS   258      19.835  32.436  18.419  1.00  0.00           H
ATOM   3751  CG  LYS   258      21.921  32.557  18.984  1.00  0.00           C
ATOM   3752  HG2 LYS   258      22.505  31.784  18.483  1.00  0.00           H
ATOM   3753  HG3 LYS   258      22.511  33.469  19.072  1.00  0.00           H
ATOM   3754  CD  LYS   258      21.353  32.002  20.239  1.00  0.00           C
ATOM   3755  HD2 LYS   258      20.642  32.693  20.692  1.00  0.00           H
ATOM   3756  HD3 LYS   258      20.794  31.108  19.962  1.00  0.00           H
ATOM   3757  CE  LYS   258      22.365  31.781  21.320  1.00  0.00           C
ATOM   3758  HE2 LYS   258      22.909  32.716  21.449  1.00  0.00           H
ATOM   3759  HE3 LYS   258      21.794  31.581  22.228  1.00  0.00           H
ATOM   3760  NZ  LYS   258      23.303  30.673  21.075  1.00  0.00           N
ATOM   3761  HZ1 LYS   258      23.789  30.644  20.190  1.00  0.00           H
ATOM   3762  HZ2 LYS   258      24.006  30.717  21.798  1.00  0.00           H
ATOM   3763  HZ3 LYS   258      22.822  29.800  21.240  1.00  0.00           H
ATOM   3764  C   LYS   258      19.828  32.776  15.748  1.00  0.00           C
ATOM   3765  O   LYS   258      18.936  31.982  15.586  1.00  0.00           O
ATOM   3766  N   ARG   259      19.687  34.060  15.285  1.00  0.00           N
ATOM   3767  H   ARG   259      20.415  34.753  15.381  1.00  0.00           H
ATOM   3768  CA  ARG   259      18.330  34.603  14.878  1.00  0.00           C
ATOM   3769  HA  ARG   259      17.703  33.766  14.571  1.00  0.00           H
ATOM   3770  CB  ARG   259      17.657  35.284  16.081  1.00  0.00           C
ATOM   3771  HB2 ARG   259      18.345  35.716  16.809  1.00  0.00           H
ATOM   3772  HB3 ARG   259      17.203  36.238  15.813  1.00  0.00           H
ATOM   3773  CG  ARG   259      16.537  34.481  16.892  1.00  0.00           C
ATOM   3774  HG2 ARG   259      15.909  33.834  16.279  1.00  0.00           H
ATOM   3775  HG3 ARG   259      16.975  33.832  17.651  1.00  0.00           H
ATOM   3776  CD  ARG   259      15.619  35.439  17.641  1.00  0.00           C
ATOM   3777  HD2 ARG   259      15.030  36.033  16.943  1.00  0.00           H
ATOM   3778  HD3 ARG   259      14.822  34.888  18.142  1.00  0.00           H
ATOM   3779  NE  ARG   259      16.374  36.357  18.538  1.00  0.00           N
ATOM   3780  HE  ARG   259      16.878  35.865  19.262  1.00  0.00           H
ATOM   3781  CZ  ARG   259      16.178  37.645  18.845  1.00  0.00           C
ATOM   3782  NH1 ARG   259      16.401  38.056  20.040  1.00  0.00           N
ATOM   3783 HH11 ARG   259      16.434  37.446  20.845  1.00  0.00           H
ATOM   3784 HH12 ARG   259      16.382  39.033  20.293  1.00  0.00           H
ATOM   3785  NH2 ARG   259      15.610  38.481  18.063  1.00  0.00           N
ATOM   3786 HH21 ARG   259      15.662  39.460  18.308  1.00  0.00           H
ATOM   3787 HH22 ARG   259      15.559  38.246  17.083  1.00  0.00           H
ATOM   3788  C   ARG   259      18.312  35.457  13.611  1.00  0.00           C
ATOM   3789  O   ARG   259      19.257  36.164  13.353  1.00  0.00           O
ATOM   3790  N   ASN   260      17.144  35.492  12.892  1.00  0.00           N
ATOM   3791  H   ASN   260      16.362  35.172  13.445  1.00  0.00           H
ATOM   3792  CA  ASN   260      17.043  35.929  11.518  1.00  0.00           C
ATOM   3793  HA  ASN   260      18.034  36.075  11.088  1.00  0.00           H
ATOM   3794  CB  ASN   260      16.114  34.945  10.769  1.00  0.00           C
ATOM   3795  HB2 ASN   260      15.179  34.811  11.313  1.00  0.00           H
ATOM   3796  HB3 ASN   260      16.013  35.108   9.696  1.00  0.00           H
ATOM   3797  CG  ASN   260      16.691  33.576  10.877  1.00  0.00           C
ATOM   3798  OD1 ASN   260      17.567  33.219  10.111  1.00  0.00           O
ATOM   3799  ND2 ASN   260      16.290  32.782  11.807  1.00  0.00           N
ATOM   3800 HD21 ASN   260      15.694  33.177  12.520  1.00  0.00           H
ATOM   3801 HD22 ASN   260      16.981  32.059  11.952  1.00  0.00           H
ATOM   3802  C   ASN   260      16.408  37.325  11.519  1.00  0.00           C
ATOM   3803  O   ASN   260      15.236  37.480  11.713  1.00  0.00           O
ATOM   3804  N   ASP   261      17.250  38.359  11.616  1.00  0.00           N
ATOM   3805  H   ASP   261      18.219  38.187  11.390  1.00  0.00           H
ATOM   3806  CA  ASP   261      17.048  39.536  12.514  1.00  0.00           C
ATOM   3807  HA  ASP   261      16.052  39.934  12.317  1.00  0.00           H
ATOM   3808  CB  ASP   261      17.094  39.134  14.017  1.00  0.00           C
ATOM   3809  HB2 ASP   261      17.116  38.045  14.047  1.00  0.00           H
ATOM   3810  HB3 ASP   261      18.046  39.485  14.414  1.00  0.00           H
ATOM   3811  CG  ASP   261      15.903  39.721  14.796  1.00  0.00           C
ATOM   3812  OD1 ASP   261      15.718  40.959  14.843  1.00  0.00           O
ATOM   3813  OD2 ASP   261      15.158  38.949  15.442  1.00  0.00           O
ATOM   3814  C   ASP   261      18.071  40.724  12.271  1.00  0.00           C
ATOM   3815  O   ASP   261      18.847  40.609  11.345  1.00  0.00           O
ATOM   3816  N   TYR   262      17.721  41.838  12.896  1.00  0.00           N
ATOM   3817  H   TYR   262      17.032  41.722  13.625  1.00  0.00           H
ATOM   3818  CA  TYR   262      18.712  42.871  12.952  1.00  0.00           C
ATOM   3819  HA  TYR   262      19.381  42.803  12.093  1.00  0.00           H
ATOM   3820  CB  TYR   262      18.106  44.234  12.775  1.00  0.00           C
ATOM   3821  HB2 TYR   262      17.239  44.348  13.426  1.00  0.00           H
ATOM   3822  HB3 TYR   262      18.701  45.097  13.070  1.00  0.00           H
ATOM   3823  CG  TYR   262      17.762  44.608  11.403  1.00  0.00           C
ATOM   3824  CD1 TYR   262      18.691  45.415  10.597  1.00  0.00           C
ATOM   3825  HD1 TYR   262      19.694  45.525  10.981  1.00  0.00           H
ATOM   3826  CE1 TYR   262      18.182  46.059   9.468  1.00  0.00           C
ATOM   3827  HE1 TYR   262      18.890  46.649   8.905  1.00  0.00           H
ATOM   3828  CZ  TYR   262      17.006  45.612   8.845  1.00  0.00           C
ATOM   3829  OH  TYR   262      16.564  46.306   7.782  1.00  0.00           O
ATOM   3830  HH  TYR   262      17.274  46.921   7.584  1.00  0.00           H
ATOM   3831  CE2 TYR   262      16.126  44.789   9.656  1.00  0.00           C
ATOM   3832  HE2 TYR   262      15.166  44.564   9.214  1.00  0.00           H
ATOM   3833  CD2 TYR   262      16.456  44.409  10.958  1.00  0.00           C
ATOM   3834  HD2 TYR   262      15.735  43.927  11.603  1.00  0.00           H
ATOM   3835  C   TYR   262      19.659  42.834  14.173  1.00  0.00           C
ATOM   3836  O   TYR   262      19.226  42.719  15.276  1.00  0.00           O
ATOM   3837  N   VAL   263      20.977  42.766  13.877  1.00  0.00           N
ATOM   3838  H   VAL   263      21.232  42.878  12.906  1.00  0.00           H
ATOM   3839  CA  VAL   263      21.960  42.931  14.898  1.00  0.00           C
ATOM   3840  HA  VAL   263      21.537  42.850  15.900  1.00  0.00           H
ATOM   3841  CB  VAL   263      23.204  42.019  14.740  1.00  0.00           C
ATOM   3842  HB  VAL   263      23.520  41.843  13.712  1.00  0.00           H
ATOM   3843  CG1 VAL   263      24.472  42.180  15.589  1.00  0.00           C
ATOM   3844 HG11 VAL   263      25.285  41.531  15.260  1.00  0.00           H
ATOM   3845 HG12 VAL   263      24.771  43.227  15.552  1.00  0.00           H
ATOM   3846 HG13 VAL   263      24.297  42.005  16.650  1.00  0.00           H
ATOM   3847  CG2 VAL   263      22.650  40.587  15.246  1.00  0.00           C
ATOM   3848 HG21 VAL   263      23.380  39.778  15.262  1.00  0.00           H
ATOM   3849 HG22 VAL   263      22.266  40.771  16.249  1.00  0.00           H
ATOM   3850 HG23 VAL   263      21.884  40.220  14.562  1.00  0.00           H
ATOM   3851  C   VAL   263      22.368  44.447  14.937  1.00  0.00           C
ATOM   3852  O   VAL   263      22.711  45.105  13.979  1.00  0.00           O
ATOM   3853  N   HIE   264      22.808  44.840  16.172  1.00  0.00           N
ATOM   3854  H   HIE   264      23.050  44.081  16.793  1.00  0.00           H
ATOM   3855  CA  HIE   264      22.880  46.217  16.677  1.00  0.00           C
ATOM   3856  HA  HIE   264      22.714  46.775  15.755  1.00  0.00           H
ATOM   3857  CB  HIE   264      21.656  46.562  17.485  1.00  0.00           C
ATOM   3858  HB2 HIE   264      21.620  45.805  18.268  1.00  0.00           H
ATOM   3859  HB3 HIE   264      21.752  47.416  18.155  1.00  0.00           H
ATOM   3860  CG  HIE   264      20.316  46.602  16.811  1.00  0.00           C
ATOM   3861  ND1 HIE   264      19.086  46.294  17.389  1.00  0.00           N
ATOM   3862  CE1 HIE   264      18.176  46.441  16.387  1.00  0.00           C
ATOM   3863  HE1 HIE   264      17.100  46.399  16.465  1.00  0.00           H
ATOM   3864  NE2 HIE   264      18.762  46.804  15.226  1.00  0.00           N
ATOM   3865  HE2 HIE   264      18.345  46.776  14.306  1.00  0.00           H
ATOM   3866  CD2 HIE   264      20.065  47.006  15.520  1.00  0.00           C
ATOM   3867  HD2 HIE   264      20.832  47.023  14.760  1.00  0.00           H
ATOM   3868  C   HIE   264      24.173  46.633  17.349  1.00  0.00           C
ATOM   3869  O   HIE   264      24.693  47.721  17.161  1.00  0.00           O
ATOM   3870  N   ALA   265      24.719  45.678  18.089  1.00  0.00           N
ATOM   3871  H   ALA   265      24.220  44.800  18.089  1.00  0.00           H
ATOM   3872  CA  ALA   265      25.808  45.897  18.996  1.00  0.00           C
ATOM   3873  HA  ALA   265      26.430  46.700  18.600  1.00  0.00           H
ATOM   3874  CB  ALA   265      25.176  46.613  20.239  1.00  0.00           C
ATOM   3875  HB1 ALA   265      24.642  45.965  20.934  1.00  0.00           H
ATOM   3876  HB2 ALA   265      25.917  47.015  20.931  1.00  0.00           H
ATOM   3877  HB3 ALA   265      24.502  47.433  19.994  1.00  0.00           H
ATOM   3878  C   ALA   265      26.608  44.577  19.432  1.00  0.00           C
ATOM   3879  O   ALA   265      26.277  43.434  19.132  1.00  0.00           O
ATOM   3880  N   LEU   266      27.786  44.787  20.009  1.00  0.00           N
ATOM   3881  H   LEU   266      28.108  45.731  20.170  1.00  0.00           H
ATOM   3882  CA  LEU   266      28.695  43.766  20.617  1.00  0.00           C
ATOM   3883  HA  LEU   266      28.275  42.772  20.465  1.00  0.00           H
ATOM   3884  CB  LEU   266      30.136  43.874  20.108  1.00  0.00           C
ATOM   3885  HB2 LEU   266      30.334  44.945  20.082  1.00  0.00           H
ATOM   3886  HB3 LEU   266      30.930  43.401  20.686  1.00  0.00           H
ATOM   3887  CG  LEU   266      30.239  43.320  18.643  1.00  0.00           C
ATOM   3888  HG  LEU   266      29.319  43.384  18.061  1.00  0.00           H
ATOM   3889  CD1 LEU   266      31.375  43.898  17.793  1.00  0.00           C
ATOM   3890 HD11 LEU   266      31.287  44.983  17.851  1.00  0.00           H
ATOM   3891 HD12 LEU   266      32.369  43.538  18.054  1.00  0.00           H
ATOM   3892 HD13 LEU   266      31.091  43.508  16.816  1.00  0.00           H
ATOM   3893  CD2 LEU   266      30.431  41.827  18.493  1.00  0.00           C
ATOM   3894 HD21 LEU   266      31.469  41.568  18.697  1.00  0.00           H
ATOM   3895 HD22 LEU   266      29.785  41.287  19.186  1.00  0.00           H
ATOM   3896 HD23 LEU   266      30.109  41.603  17.476  1.00  0.00           H
ATOM   3897  C   LEU   266      28.673  43.954  22.128  1.00  0.00           C
ATOM   3898  O   LEU   266      29.391  44.845  22.648  1.00  0.00           O
ATOM   3899  N   VAL   267      28.027  43.027  22.782  1.00  0.00           N
ATOM   3900  H   VAL   267      27.782  42.146  22.352  1.00  0.00           H
ATOM   3901  CA  VAL   267      28.131  42.983  24.295  1.00  0.00           C
ATOM   3902  HA  VAL   267      28.125  44.021  24.626  1.00  0.00           H
ATOM   3903  CB  VAL   267      26.909  42.344  24.997  1.00  0.00           C
ATOM   3904  HB  VAL   267      26.024  42.873  24.645  1.00  0.00           H
ATOM   3905  CG1 VAL   267      26.617  40.894  24.792  1.00  0.00           C
ATOM   3906 HG11 VAL   267      27.425  40.377  25.311  1.00  0.00           H
ATOM   3907 HG12 VAL   267      25.602  40.713  25.145  1.00  0.00           H
ATOM   3908 HG13 VAL   267      26.796  40.668  23.741  1.00  0.00           H
ATOM   3909  CG2 VAL   267      26.893  42.692  26.538  1.00  0.00           C
ATOM   3910 HG21 VAL   267      25.896  42.779  26.970  1.00  0.00           H
ATOM   3911 HG22 VAL   267      27.515  42.000  27.105  1.00  0.00           H
ATOM   3912 HG23 VAL   267      27.437  43.631  26.639  1.00  0.00           H
ATOM   3913  C   VAL   267      29.432  42.351  24.798  1.00  0.00           C
ATOM   3914  O   VAL   267      29.749  41.221  24.455  1.00  0.00           O
ATOM   3915  N   ALA   268      30.246  43.019  25.647  1.00  0.00           N
ATOM   3916  H   ALA   268      30.021  43.963  25.930  1.00  0.00           H
ATOM   3917  CA  ALA   268      31.535  42.493  26.187  1.00  0.00           C
ATOM   3918  HA  ALA   268      31.653  41.453  25.882  1.00  0.00           H
ATOM   3919  CB  ALA   268      32.712  43.323  25.567  1.00  0.00           C
ATOM   3920  HB1 ALA   268      32.428  44.319  25.227  1.00  0.00           H
ATOM   3921  HB2 ALA   268      33.565  43.494  26.224  1.00  0.00           H
ATOM   3922  HB3 ALA   268      32.908  42.767  24.651  1.00  0.00           H
ATOM   3923  C   ALA   268      31.589  42.550  27.694  1.00  0.00           C
ATOM   3924  O   ALA   268      31.247  43.484  28.431  1.00  0.00           O
ATOM   3925  N   TYR   269      32.175  41.527  28.268  1.00  0.00           N
ATOM   3926  H   TYR   269      32.750  40.938  27.683  1.00  0.00           H
ATOM   3927  CA  TYR   269      31.907  41.017  29.629  1.00  0.00           C
ATOM   3928  HA  TYR   269      31.929  41.818  30.368  1.00  0.00           H
ATOM   3929  CB  TYR   269      30.547  40.391  29.724  1.00  0.00           C
ATOM   3930  HB2 TYR   269      30.477  40.297  30.808  1.00  0.00           H
ATOM   3931  HB3 TYR   269      29.760  41.100  29.466  1.00  0.00           H
ATOM   3932  CG  TYR   269      30.212  39.095  28.980  1.00  0.00           C
ATOM   3933  CD1 TYR   269      30.363  37.885  29.552  1.00  0.00           C
ATOM   3934  HD1 TYR   269      30.632  37.705  30.583  1.00  0.00           H
ATOM   3935  CE1 TYR   269      29.920  36.686  28.836  1.00  0.00           C
ATOM   3936  HE1 TYR   269      30.173  35.714  29.234  1.00  0.00           H
ATOM   3937  CZ  TYR   269      29.484  36.856  27.493  1.00  0.00           C
ATOM   3938  OH  TYR   269      29.428  35.766  26.694  1.00  0.00           O
ATOM   3939  HH  TYR   269      28.891  36.093  25.969  1.00  0.00           H
ATOM   3940  CE2 TYR   269      29.375  38.150  26.922  1.00  0.00           C
ATOM   3941  HE2 TYR   269      29.181  38.325  25.874  1.00  0.00           H
ATOM   3942  CD2 TYR   269      29.797  39.273  27.696  1.00  0.00           C
ATOM   3943  HD2 TYR   269      29.818  40.285  27.319  1.00  0.00           H
ATOM   3944  C   TYR   269      32.992  39.936  30.021  1.00  0.00           C
ATOM   3945  O   TYR   269      33.917  39.627  29.229  1.00  0.00           O
ATOM   3946  N   PHE   270      33.011  39.559  31.295  1.00  0.00           N
ATOM   3947  H   PHE   270      32.169  39.609  31.850  1.00  0.00           H
ATOM   3948  CA  PHE   270      34.099  38.790  31.837  1.00  0.00           C
ATOM   3949  HA  PHE   270      34.449  38.252  30.956  1.00  0.00           H
ATOM   3950  CB  PHE   270      35.171  39.683  32.563  1.00  0.00           C
ATOM   3951  HB2 PHE   270      35.760  39.020  33.197  1.00  0.00           H
ATOM   3952  HB3 PHE   270      35.841  40.030  31.777  1.00  0.00           H
ATOM   3953  CG  PHE   270      34.630  40.808  33.381  1.00  0.00           C
ATOM   3954  CD1 PHE   270      34.294  40.519  34.719  1.00  0.00           C
ATOM   3955  HD1 PHE   270      34.324  39.519  35.124  1.00  0.00           H
ATOM   3956  CE1 PHE   270      33.897  41.590  35.546  1.00  0.00           C
ATOM   3957  HE1 PHE   270      33.695  41.438  36.597  1.00  0.00           H
ATOM   3958  CZ  PHE   270      33.753  42.892  34.956  1.00  0.00           C
ATOM   3959  HZ  PHE   270      33.833  43.757  35.598  1.00  0.00           H
ATOM   3960  CE2 PHE   270      34.039  43.063  33.603  1.00  0.00           C
ATOM   3961  HE2 PHE   270      33.924  44.026  33.128  1.00  0.00           H
ATOM   3962  CD2 PHE   270      34.651  42.050  32.818  1.00  0.00           C
ATOM   3963  HD2 PHE   270      35.130  42.320  31.889  1.00  0.00           H
ATOM   3964  C   PHE   270      33.621  37.735  32.802  1.00  0.00           C
ATOM   3965  O   PHE   270      32.539  37.818  33.365  1.00  0.00           O
ATOM   3966  N   ASN   271      34.329  36.618  32.841  1.00  0.00           N
ATOM   3967  H   ASN   271      35.006  36.601  32.092  1.00  0.00           H
ATOM   3968  CA  ASN   271      34.565  35.983  34.186  1.00  0.00           C
ATOM   3969  HA  ASN   271      33.632  36.138  34.727  1.00  0.00           H
ATOM   3970  CB  ASN   271      34.757  34.494  33.750  1.00  0.00           C
ATOM   3971  HB2 ASN   271      33.918  34.151  33.145  1.00  0.00           H
ATOM   3972  HB3 ASN   271      35.630  34.465  33.098  1.00  0.00           H
ATOM   3973  CG  ASN   271      34.708  33.461  34.955  1.00  0.00           C
ATOM   3974  OD1 ASN   271      35.724  33.134  35.525  1.00  0.00           O
ATOM   3975  ND2 ASN   271      33.610  32.727  35.160  1.00  0.00           N
ATOM   3976 HD21 ASN   271      33.601  31.921  35.768  1.00  0.00           H
ATOM   3977 HD22 ASN   271      32.944  32.765  34.402  1.00  0.00           H
ATOM   3978  C   ASN   271      35.719  36.434  35.056  1.00  0.00           C
ATOM   3979  O   ASN   271      36.765  36.856  34.523  1.00  0.00           O
ATOM   3980  N   ILE   272      35.596  36.391  36.400  1.00  0.00           N
ATOM   3981  H   ILE   272      34.709  36.229  36.854  1.00  0.00           H
ATOM   3982  CA  ILE   272      36.705  36.607  37.309  1.00  0.00           C
ATOM   3983  HA  ILE   272      37.592  36.733  36.689  1.00  0.00           H
ATOM   3984  CB  ILE   272      36.510  37.839  38.238  1.00  0.00           C
ATOM   3985  HB  ILE   272      35.603  37.629  38.805  1.00  0.00           H
ATOM   3986  CG2 ILE   272      37.719  38.013  39.170  1.00  0.00           C
ATOM   3987 HG21 ILE   272      37.943  37.072  39.671  1.00  0.00           H
ATOM   3988 HG22 ILE   272      38.581  38.122  38.513  1.00  0.00           H
ATOM   3989 HG23 ILE   272      37.671  38.919  39.775  1.00  0.00           H
ATOM   3990  CG1 ILE   272      36.275  39.194  37.600  1.00  0.00           C
ATOM   3991 HG12 ILE   272      35.229  39.178  37.296  1.00  0.00           H
ATOM   3992 HG13 ILE   272      36.350  39.933  38.398  1.00  0.00           H
ATOM   3993  CD1 ILE   272      37.282  39.686  36.531  1.00  0.00           C
ATOM   3994 HD11 ILE   272      37.300  39.040  35.653  1.00  0.00           H
ATOM   3995 HD12 ILE   272      36.991  40.657  36.130  1.00  0.00           H
ATOM   3996 HD13 ILE   272      38.286  39.817  36.933  1.00  0.00           H
ATOM   3997  C   ILE   272      36.953  35.293  38.125  1.00  0.00           C
ATOM   3998  O   ILE   272      36.059  34.673  38.702  1.00  0.00           O
ATOM   3999  N   GLU   273      38.130  34.760  38.219  1.00  0.00           N
ATOM   4000  H   GLU   273      38.937  35.255  37.868  1.00  0.00           H
ATOM   4001  CA  GLU   273      38.495  33.476  38.835  1.00  0.00           C
ATOM   4002  HA  GLU   273      37.712  33.203  39.544  1.00  0.00           H
ATOM   4003  CB  GLU   273      38.670  32.340  37.771  1.00  0.00           C
ATOM   4004  HB2 GLU   273      37.879  32.488  37.035  1.00  0.00           H
ATOM   4005  HB3 GLU   273      39.640  32.352  37.273  1.00  0.00           H
ATOM   4006  CG  GLU   273      38.255  30.974  38.383  1.00  0.00           C
ATOM   4007  HG2 GLU   273      38.732  30.704  39.326  1.00  0.00           H
ATOM   4008  HG3 GLU   273      37.190  30.987  38.614  1.00  0.00           H
ATOM   4009  CD  GLU   273      38.485  29.920  37.303  1.00  0.00           C
ATOM   4010  OE1 GLU   273      38.438  28.715  37.617  1.00  0.00           O
ATOM   4011  OE2 GLU   273      38.909  30.157  36.140  1.00  0.00           O
ATOM   4012  C   GLU   273      39.676  33.670  39.854  1.00  0.00           C
ATOM   4013  O   GLU   273      40.761  34.077  39.509  1.00  0.00           O
ATOM   4014  N   PHE   274      39.440  33.316  41.143  1.00  0.00           N
ATOM   4015  H   PHE   274      38.476  33.342  41.444  1.00  0.00           H
ATOM   4016  CA  PHE   274      40.482  32.894  42.147  1.00  0.00           C
ATOM   4017  HA  PHE   274      41.247  33.670  42.108  1.00  0.00           H
ATOM   4018  CB  PHE   274      39.934  32.938  43.642  1.00  0.00           C
ATOM   4019  HB2 PHE   274      39.330  32.052  43.839  1.00  0.00           H
ATOM   4020  HB3 PHE   274      40.721  32.743  44.369  1.00  0.00           H
ATOM   4021  CG  PHE   274      39.071  34.160  44.075  1.00  0.00           C
ATOM   4022  CD1 PHE   274      37.814  34.371  43.428  1.00  0.00           C
ATOM   4023  HD1 PHE   274      37.352  33.666  42.753  1.00  0.00           H
ATOM   4024  CE1 PHE   274      37.214  35.663  43.518  1.00  0.00           C
ATOM   4025  HE1 PHE   274      36.637  36.000  42.669  1.00  0.00           H
ATOM   4026  CZ  PHE   274      37.798  36.658  44.292  1.00  0.00           C
ATOM   4027  HZ  PHE   274      37.275  37.583  44.488  1.00  0.00           H
ATOM   4028  CE2 PHE   274      38.976  36.371  45.074  1.00  0.00           C
ATOM   4029  HE2 PHE   274      39.344  37.159  45.715  1.00  0.00           H
ATOM   4030  CD2 PHE   274      39.621  35.130  44.923  1.00  0.00           C
ATOM   4031  HD2 PHE   274      40.562  34.937  45.416  1.00  0.00           H
ATOM   4032  C   PHE   274      41.089  31.579  41.680  1.00  0.00           C
ATOM   4033  O   PHE   274      40.348  30.601  41.621  1.00  0.00           O
ATOM   4034  N   THR   275      42.386  31.474  41.445  1.00  0.00           N
ATOM   4035  H   THR   275      42.883  32.353  41.476  1.00  0.00           H
ATOM   4036  CA  THR   275      42.973  30.280  40.946  1.00  0.00           C
ATOM   4037  HA  THR   275      42.376  29.396  41.173  1.00  0.00           H
ATOM   4038  CB  THR   275      43.139  30.198  39.388  1.00  0.00           C
ATOM   4039  HB  THR   275      43.262  29.137  39.173  1.00  0.00           H
ATOM   4040  CG2 THR   275      41.902  30.729  38.683  1.00  0.00           C
ATOM   4041 HG21 THR   275      42.009  30.540  37.615  1.00  0.00           H
ATOM   4042 HG22 THR   275      40.955  30.307  39.018  1.00  0.00           H
ATOM   4043 HG23 THR   275      41.938  31.818  38.650  1.00  0.00           H
ATOM   4044  OG1 THR   275      44.206  30.944  38.835  1.00  0.00           O
ATOM   4045  HG1 THR   275      44.075  31.826  39.190  1.00  0.00           H
ATOM   4046  C   THR   275      44.292  29.919  41.541  1.00  0.00           C
ATOM   4047  O   THR   275      44.611  28.740  41.611  1.00  0.00           O
ATOM   4048  N   ARG   276      45.101  30.885  42.097  1.00  0.00           N
ATOM   4049  H   ARG   276      45.024  31.799  41.673  1.00  0.00           H
ATOM   4050  CA  ARG   276      46.344  30.532  42.856  1.00  0.00           C
ATOM   4051  HA  ARG   276      46.733  29.609  42.427  1.00  0.00           H
ATOM   4052  CB  ARG   276      47.438  31.582  42.487  1.00  0.00           C
ATOM   4053  HB2 ARG   276      47.006  32.519  42.136  1.00  0.00           H
ATOM   4054  HB3 ARG   276      47.938  31.909  43.399  1.00  0.00           H
ATOM   4055  CG  ARG   276      48.536  31.035  41.509  1.00  0.00           C
ATOM   4056  HG2 ARG   276      49.349  31.748  41.374  1.00  0.00           H
ATOM   4057  HG3 ARG   276      48.929  30.099  41.907  1.00  0.00           H
ATOM   4058  CD  ARG   276      47.923  30.651  40.068  1.00  0.00           C
ATOM   4059  HD2 ARG   276      48.685  30.411  39.326  1.00  0.00           H
ATOM   4060  HD3 ARG   276      47.281  29.772  40.118  1.00  0.00           H
ATOM   4061  NE  ARG   276      47.170  31.738  39.508  1.00  0.00           N
ATOM   4062  HE  ARG   276      46.380  32.141  39.992  1.00  0.00           H
ATOM   4063  CZ  ARG   276      47.499  32.399  38.424  1.00  0.00           C
ATOM   4064  NH1 ARG   276      46.606  33.180  37.909  1.00  0.00           N
ATOM   4065 HH11 ARG   276      45.813  33.415  38.489  1.00  0.00           H
ATOM   4066 HH12 ARG   276      47.012  34.003  37.489  1.00  0.00           H
ATOM   4067  NH2 ARG   276      48.555  32.235  37.685  1.00  0.00           N
ATOM   4068 HH21 ARG   276      48.509  32.779  36.835  1.00  0.00           H
ATOM   4069 HH22 ARG   276      49.380  31.754  38.012  1.00  0.00           H
ATOM   4070  C   ARG   276      46.111  30.285  44.415  1.00  0.00           C
ATOM   4071  O   ARG   276      46.865  29.654  45.172  1.00  0.00           O
ATOM   4072  N   CYS   277      44.962  30.779  44.912  1.00  0.00           N
ATOM   4073  H   CYS   277      44.514  31.513  44.384  1.00  0.00           H
ATOM   4074  CA  CYS   277      44.546  30.470  46.276  1.00  0.00           C
ATOM   4075  HA  CYS   277      45.412  30.426  46.935  1.00  0.00           H
ATOM   4076  CB  CYS   277      43.568  31.520  46.887  1.00  0.00           C
ATOM   4077  HB2 CYS   277      43.994  32.502  46.682  1.00  0.00           H
ATOM   4078  HB3 CYS   277      42.553  31.422  46.502  1.00  0.00           H
ATOM   4079  SG  CYS   277      43.583  31.255  48.732  1.00  0.00           S
ATOM   4080  HG  CYS   277      44.370  32.320  48.908  1.00  0.00           H
ATOM   4081  C   CYS   277      44.057  29.049  46.393  1.00  0.00           C
ATOM   4082  O   CYS   277      43.495  28.601  45.420  1.00  0.00           O
ATOM   4083  N   HIE   278      44.086  28.300  47.498  1.00  0.00           N
ATOM   4084  H   HIE   278      44.306  28.766  48.367  1.00  0.00           H
ATOM   4085  CA  HIE   278      44.018  26.868  47.539  1.00  0.00           C
ATOM   4086  HA  HIE   278      44.850  26.515  46.930  1.00  0.00           H
ATOM   4087  CB  HIE   278      44.255  26.424  48.974  1.00  0.00           C
ATOM   4088  HB2 HIE   278      43.511  26.730  49.709  1.00  0.00           H
ATOM   4089  HB3 HIE   278      44.213  25.335  48.954  1.00  0.00           H
ATOM   4090  CG  HIE   278      45.711  26.735  49.472  1.00  0.00           C
ATOM   4091  ND1 HIE   278      46.276  27.996  49.462  1.00  0.00           N
ATOM   4092  CE1 HIE   278      47.538  27.927  50.000  1.00  0.00           C
ATOM   4093  HE1 HIE   278      48.173  28.768  50.236  1.00  0.00           H
ATOM   4094  NE2 HIE   278      47.657  26.636  50.398  1.00  0.00           N
ATOM   4095  HE2 HIE   278      48.608  26.299  50.449  1.00  0.00           H
ATOM   4096  CD2 HIE   278      46.619  25.897  49.981  1.00  0.00           C
ATOM   4097  HD2 HIE   278      46.534  24.840  50.188  1.00  0.00           H
ATOM   4098  C   HIE   278      42.721  26.209  47.141  1.00  0.00           C
ATOM   4099  O   HIE   278      42.748  25.275  46.295  1.00  0.00           O
ATOM   4100  N   LYS   279      41.576  26.905  47.451  1.00  0.00           N
ATOM   4101  H   LYS   279      41.681  27.799  47.909  1.00  0.00           H
ATOM   4102  CA  LYS   279      40.275  26.800  46.803  1.00  0.00           C
ATOM   4103  HA  LYS   279      40.016  25.805  46.441  1.00  0.00           H
ATOM   4104  CB  LYS   279      39.103  27.048  47.725  1.00  0.00           C
ATOM   4105  HB2 LYS   279      39.076  26.372  48.579  1.00  0.00           H
ATOM   4106  HB3 LYS   279      39.111  28.068  48.111  1.00  0.00           H
ATOM   4107  CG  LYS   279      37.793  26.857  47.042  1.00  0.00           C
ATOM   4108  HG2 LYS   279      37.608  27.772  46.480  1.00  0.00           H
ATOM   4109  HG3 LYS   279      37.798  25.962  46.420  1.00  0.00           H
ATOM   4110  CD  LYS   279      36.599  26.771  48.046  1.00  0.00           C
ATOM   4111  HD2 LYS   279      36.628  25.856  48.637  1.00  0.00           H
ATOM   4112  HD3 LYS   279      36.602  27.665  48.670  1.00  0.00           H
ATOM   4113  CE  LYS   279      35.292  26.667  47.234  1.00  0.00           C
ATOM   4114  HE2 LYS   279      35.462  26.975  46.203  1.00  0.00           H
ATOM   4115  HE3 LYS   279      34.949  25.639  47.123  1.00  0.00           H
ATOM   4116  NZ  LYS   279      34.220  27.398  47.842  1.00  0.00           N
ATOM   4117  HZ1 LYS   279      34.460  28.375  47.923  1.00  0.00           H
ATOM   4118  HZ2 LYS   279      33.328  27.288  47.381  1.00  0.00           H
ATOM   4119  HZ3 LYS   279      34.112  27.023  48.774  1.00  0.00           H
ATOM   4120  C   LYS   279      40.209  27.676  45.597  1.00  0.00           C
ATOM   4121  O   LYS   279      40.068  28.889  45.845  1.00  0.00           O
ATOM   4122  N   ARG   280      40.242  27.050  44.412  1.00  0.00           N
ATOM   4123  H   ARG   280      40.615  26.111  44.418  1.00  0.00           H
ATOM   4124  CA  ARG   280      39.935  27.693  43.123  1.00  0.00           C
ATOM   4125  HA  ARG   280      40.291  28.721  43.048  1.00  0.00           H
ATOM   4126  CB  ARG   280      40.375  26.805  41.919  1.00  0.00           C
ATOM   4127  HB2 ARG   280      41.455  26.900  41.804  1.00  0.00           H
ATOM   4128  HB3 ARG   280      40.157  25.743  42.033  1.00  0.00           H
ATOM   4129  CG  ARG   280      39.850  27.314  40.573  1.00  0.00           C
ATOM   4130  HG2 ARG   280      38.777  27.125  40.607  1.00  0.00           H
ATOM   4131  HG3 ARG   280      40.111  28.363  40.432  1.00  0.00           H
ATOM   4132  CD  ARG   280      40.612  26.461  39.468  1.00  0.00           C
ATOM   4133  HD2 ARG   280      41.655  26.631  39.740  1.00  0.00           H
ATOM   4134  HD3 ARG   280      40.349  25.405  39.525  1.00  0.00           H
ATOM   4135  NE  ARG   280      40.408  27.001  38.151  1.00  0.00           N
ATOM   4136  HE  ARG   280      39.545  27.481  37.942  1.00  0.00           H
ATOM   4137  CZ  ARG   280      41.286  27.251  37.172  1.00  0.00           C
ATOM   4138  NH1 ARG   280      42.413  26.599  36.956  1.00  0.00           N
ATOM   4139 HH11 ARG   280      43.130  26.921  36.322  1.00  0.00           H
ATOM   4140 HH12 ARG   280      42.656  25.945  37.687  1.00  0.00           H
ATOM   4141  NH2 ARG   280      40.949  28.061  36.290  1.00  0.00           N
ATOM   4142 HH21 ARG   280      41.519  28.127  35.459  1.00  0.00           H
ATOM   4143 HH22 ARG   280      40.128  28.637  36.411  1.00  0.00           H
ATOM   4144  C   ARG   280      38.441  27.862  43.040  1.00  0.00           C
ATOM   4145  O   ARG   280      37.760  26.926  43.540  1.00  0.00           O
ATOM   4146  N   THR   281      37.922  28.953  42.537  1.00  0.00           N
ATOM   4147  H   THR   281      38.526  29.538  41.977  1.00  0.00           H
ATOM   4148  CA  THR   281      36.542  29.429  42.750  1.00  0.00           C
ATOM   4149  HA  THR   281      35.849  28.670  42.387  1.00  0.00           H
ATOM   4150  CB  THR   281      36.131  29.850  44.216  1.00  0.00           C
ATOM   4151  HB  THR   281      36.439  29.155  44.997  1.00  0.00           H
ATOM   4152  CG2 THR   281      36.620  31.214  44.711  1.00  0.00           C
ATOM   4153 HG21 THR   281      36.041  31.582  45.558  1.00  0.00           H
ATOM   4154 HG22 THR   281      37.670  30.992  44.902  1.00  0.00           H
ATOM   4155 HG23 THR   281      36.586  31.982  43.938  1.00  0.00           H
ATOM   4156  OG1 THR   281      34.738  29.821  44.181  1.00  0.00           O
ATOM   4157  HG1 THR   281      34.518  28.893  44.290  1.00  0.00           H
ATOM   4158  C   THR   281      36.261  30.683  41.790  1.00  0.00           C
ATOM   4159  O   THR   281      37.283  31.400  41.531  1.00  0.00           O
ATOM   4160  N   GLY   282      35.091  30.974  41.188  1.00  0.00           N
ATOM   4161  H   GLY   282      34.262  30.423  41.358  1.00  0.00           H
ATOM   4162  CA  GLY   282      34.986  32.104  40.234  1.00  0.00           C
ATOM   4163  HA2 GLY   282      35.582  32.979  40.491  1.00  0.00           H
ATOM   4164  HA3 GLY   282      35.403  31.835  39.264  1.00  0.00           H
ATOM   4165  C   GLY   282      33.580  32.510  39.891  1.00  0.00           C
ATOM   4166  O   GLY   282      32.692  31.770  40.213  1.00  0.00           O
ATOM   4167  N   PHE   283      33.416  33.708  39.301  1.00  0.00           N
ATOM   4168  H   PHE   283      34.284  33.918  38.828  1.00  0.00           H
ATOM   4169  CA  PHE   283      32.108  34.270  38.900  1.00  0.00           C
ATOM   4170  HA  PHE   283      31.428  33.422  38.830  1.00  0.00           H
ATOM   4171  CB  PHE   283      31.509  35.206  39.944  1.00  0.00           C
ATOM   4172  HB2 PHE   283      30.481  35.481  39.708  1.00  0.00           H
ATOM   4173  HB3 PHE   283      31.568  34.659  40.885  1.00  0.00           H
ATOM   4174  CG  PHE   283      32.294  36.579  40.134  1.00  0.00           C
ATOM   4175  CD1 PHE   283      33.379  36.731  41.021  1.00  0.00           C
ATOM   4176  HD1 PHE   283      33.631  35.875  41.629  1.00  0.00           H
ATOM   4177  CE1 PHE   283      34.074  37.906  41.049  1.00  0.00           C
ATOM   4178  HE1 PHE   283      34.942  38.029  41.679  1.00  0.00           H
ATOM   4179  CZ  PHE   283      33.650  39.107  40.333  1.00  0.00           C
ATOM   4180  HZ  PHE   283      34.224  40.020  40.286  1.00  0.00           H
ATOM   4181  CE2 PHE   283      32.585  38.952  39.453  1.00  0.00           C
ATOM   4182  HE2 PHE   283      32.358  39.695  38.702  1.00  0.00           H
ATOM   4183  CD2 PHE   283      32.037  37.675  39.318  1.00  0.00           C
ATOM   4184  HD2 PHE   283      31.179  37.674  38.661  1.00  0.00           H
ATOM   4185  C   PHE   283      32.145  34.875  37.494  1.00  0.00           C
ATOM   4186  O   PHE   283      33.108  35.410  36.990  1.00  0.00           O
ATOM   4187  N   SER   284      30.943  34.890  36.874  1.00  0.00           N
ATOM   4188  H   SER   284      30.185  34.490  37.407  1.00  0.00           H
ATOM   4189  CA  SER   284      30.582  35.514  35.596  1.00  0.00           C
ATOM   4190  HA  SER   284      31.507  35.668  35.040  1.00  0.00           H
ATOM   4191  CB  SER   284      29.637  34.533  34.822  1.00  0.00           C
ATOM   4192  HB2 SER   284      29.974  33.512  35.002  1.00  0.00           H
ATOM   4193  HB3 SER   284      28.672  34.621  35.319  1.00  0.00           H
ATOM   4194  OG  SER   284      29.478  34.721  33.466  1.00  0.00           O
ATOM   4195  HG  SER   284      29.334  33.810  33.200  1.00  0.00           H
ATOM   4196  C   SER   284      29.937  36.895  35.761  1.00  0.00           C
ATOM   4197  O   SER   284      29.251  37.251  36.758  1.00  0.00           O
ATOM   4198  N   THR   285      30.106  37.634  34.637  1.00  0.00           N
ATOM   4199  H   THR   285      30.873  37.393  34.026  1.00  0.00           H
ATOM   4200  CA  THR   285      29.320  38.739  34.286  1.00  0.00           C
ATOM   4201  HA  THR   285      28.503  38.839  35.000  1.00  0.00           H
ATOM   4202  CB  THR   285      30.118  40.023  34.537  1.00  0.00           C
ATOM   4203  HB  THR   285      29.394  40.819  34.362  1.00  0.00           H
ATOM   4204  CG2 THR   285      30.609  40.163  35.974  1.00  0.00           C
ATOM   4205 HG21 THR   285      29.842  39.820  36.669  1.00  0.00           H
ATOM   4206 HG22 THR   285      31.561  39.632  35.969  1.00  0.00           H
ATOM   4207 HG23 THR   285      30.831  41.207  36.198  1.00  0.00           H
ATOM   4208  OG1 THR   285      31.204  40.050  33.663  1.00  0.00           O
ATOM   4209  HG1 THR   285      31.738  39.253  33.693  1.00  0.00           H
ATOM   4210  C   THR   285      28.502  38.635  32.992  1.00  0.00           C
ATOM   4211  O   THR   285      28.096  39.598  32.358  1.00  0.00           O
ATOM   4212  N   SER   286      28.238  37.333  32.548  1.00  0.00           N
ATOM   4213  H   SER   286      28.404  36.674  33.294  1.00  0.00           H
ATOM   4214  CA  SER   286      27.468  37.091  31.301  1.00  0.00           C
ATOM   4215  HA  SER   286      28.065  37.648  30.578  1.00  0.00           H
ATOM   4216  CB  SER   286      27.448  35.564  31.062  1.00  0.00           C
ATOM   4217  HB2 SER   286      28.350  35.284  30.518  1.00  0.00           H
ATOM   4218  HB3 SER   286      27.371  34.979  31.978  1.00  0.00           H
ATOM   4219  OG  SER   286      26.224  35.359  30.323  1.00  0.00           O
ATOM   4220  HG  SER   286      26.164  34.401  30.314  1.00  0.00           H
ATOM   4221  C   SER   286      25.994  37.658  31.392  1.00  0.00           C
ATOM   4222  O   SER   286      25.366  37.643  32.465  1.00  0.00           O
ATOM   4223  N   PRO   287      25.467  38.276  30.325  1.00  0.00           N
ATOM   4224  CD  PRO   287      26.129  38.716  29.121  1.00  0.00           C
ATOM   4225  HD2 PRO   287      26.460  37.790  28.650  1.00  0.00           H
ATOM   4226  HD3 PRO   287      26.974  39.365  29.350  1.00  0.00           H
ATOM   4227  CG  PRO   287      25.081  39.395  28.244  1.00  0.00           C
ATOM   4228  HG2 PRO   287      25.137  38.958  27.246  1.00  0.00           H
ATOM   4229  HG3 PRO   287      25.086  40.485  28.246  1.00  0.00           H
ATOM   4230  CB  PRO   287      23.748  38.846  28.800  1.00  0.00           C
ATOM   4231  HB2 PRO   287      23.606  37.879  28.318  1.00  0.00           H
ATOM   4232  HB3 PRO   287      23.048  39.660  28.612  1.00  0.00           H
ATOM   4233  CA  PRO   287      24.002  38.563  30.275  1.00  0.00           C
ATOM   4234  HA  PRO   287      23.839  39.533  30.744  1.00  0.00           H
ATOM   4235  C   PRO   287      22.907  37.502  30.808  1.00  0.00           C
ATOM   4236  O   PRO   287      21.942  37.908  31.499  1.00  0.00           O
ATOM   4237  N   GLU   288      23.298  36.221  30.784  1.00  0.00           N
ATOM   4238  H   GLU   288      24.277  36.068  30.586  1.00  0.00           H
ATOM   4239  CA  GLU   288      22.603  35.105  31.444  1.00  0.00           C
ATOM   4240  HA  GLU   288      21.581  35.407  31.673  1.00  0.00           H
ATOM   4241  CB  GLU   288      22.468  34.025  30.345  1.00  0.00           C
ATOM   4242  HB2 GLU   288      22.335  34.555  29.402  1.00  0.00           H
ATOM   4243  HB3 GLU   288      23.394  33.456  30.272  1.00  0.00           H
ATOM   4244  CG  GLU   288      21.333  32.987  30.596  1.00  0.00           C
ATOM   4245  HG2 GLU   288      21.788  32.174  31.160  1.00  0.00           H
ATOM   4246  HG3 GLU   288      20.598  33.426  31.271  1.00  0.00           H
ATOM   4247  CD  GLU   288      20.773  32.568  29.237  1.00  0.00           C
ATOM   4248  OE1 GLU   288      21.558  32.248  28.322  1.00  0.00           O
ATOM   4249  OE2 GLU   288      19.580  32.293  29.067  1.00  0.00           O
ATOM   4250  C   GLU   288      23.151  34.583  32.790  1.00  0.00           C
ATOM   4251  O   GLU   288      22.432  33.688  33.229  1.00  0.00           O
ATOM   4252  N   SER   289      24.231  35.077  33.395  1.00  0.00           N
ATOM   4253  H   SER   289      24.713  35.822  32.913  1.00  0.00           H
ATOM   4254  CA  SER   289      24.438  35.016  34.840  1.00  0.00           C
ATOM   4255  HA  SER   289      24.144  34.007  35.127  1.00  0.00           H
ATOM   4256  CB  SER   289      25.882  35.254  35.163  1.00  0.00           C
ATOM   4257  HB2 SER   289      25.934  34.812  36.158  1.00  0.00           H
ATOM   4258  HB3 SER   289      26.483  34.537  34.604  1.00  0.00           H
ATOM   4259  OG  SER   289      26.321  36.586  35.171  1.00  0.00           O
ATOM   4260  HG  SER   289      25.985  36.913  36.009  1.00  0.00           H
ATOM   4261  C   SER   289      23.609  35.996  35.640  1.00  0.00           C
ATOM   4262  O   SER   289      23.373  37.102  35.043  1.00  0.00           O
ATOM   4263  N   PRO   290      23.391  35.837  36.951  1.00  0.00           N
ATOM   4264  CD  PRO   290      23.581  34.637  37.802  1.00  0.00           C
ATOM   4265  HD2 PRO   290      24.647  34.433  37.901  1.00  0.00           H
ATOM   4266  HD3 PRO   290      23.014  33.803  37.389  1.00  0.00           H
ATOM   4267  CG  PRO   290      22.973  34.981  39.165  1.00  0.00           C
ATOM   4268  HG2 PRO   290      23.287  34.351  39.997  1.00  0.00           H
ATOM   4269  HG3 PRO   290      21.885  34.961  39.234  1.00  0.00           H
ATOM   4270  CB  PRO   290      23.381  36.417  39.313  1.00  0.00           C
ATOM   4271  HB2 PRO   290      24.417  36.572  39.616  1.00  0.00           H
ATOM   4272  HB3 PRO   290      22.781  37.028  39.987  1.00  0.00           H
ATOM   4273  CA  PRO   290      23.163  36.970  37.856  1.00  0.00           C
ATOM   4274  HA  PRO   290      22.140  37.304  37.681  1.00  0.00           H
ATOM   4275  C   PRO   290      24.056  38.205  37.773  1.00  0.00           C
ATOM   4276  O   PRO   290      25.311  38.049  37.556  1.00  0.00           O
ATOM   4277  N   TYR   291      23.592  39.394  38.098  1.00  0.00           N
ATOM   4278  H   TYR   291      22.681  39.360  38.533  1.00  0.00           H
ATOM   4279  CA  TYR   291      24.180  40.658  37.599  1.00  0.00           C
ATOM   4280  HA  TYR   291      24.896  40.430  36.809  1.00  0.00           H
ATOM   4281  CB  TYR   291      23.098  41.640  37.268  1.00  0.00           C
ATOM   4282  HB2 TYR   291      22.391  41.694  38.096  1.00  0.00           H
ATOM   4283  HB3 TYR   291      23.479  42.660  37.219  1.00  0.00           H
ATOM   4284  CG  TYR   291      22.330  41.472  35.970  1.00  0.00           C
ATOM   4285  CD1 TYR   291      22.936  41.437  34.731  1.00  0.00           C
ATOM   4286  HD1 TYR   291      24.000  41.619  34.776  1.00  0.00           H
ATOM   4287  CE1 TYR   291      22.210  41.250  33.567  1.00  0.00           C
ATOM   4288  HE1 TYR   291      22.657  41.322  32.587  1.00  0.00           H
ATOM   4289  CZ  TYR   291      20.816  41.011  33.671  1.00  0.00           C
ATOM   4290  OH  TYR   291      20.113  40.777  32.527  1.00  0.00           O
ATOM   4291  HH  TYR   291      20.683  40.595  31.777  1.00  0.00           H
ATOM   4292  CE2 TYR   291      20.250  40.909  34.956  1.00  0.00           C
ATOM   4293  HE2 TYR   291      19.212  40.642  35.082  1.00  0.00           H
ATOM   4294  CD2 TYR   291      21.066  40.969  36.088  1.00  0.00           C
ATOM   4295  HD2 TYR   291      20.592  40.724  37.027  1.00  0.00           H
ATOM   4296  C   TYR   291      25.072  41.399  38.603  1.00  0.00           C
ATOM   4297  O   TYR   291      24.642  41.556  39.755  1.00  0.00           O
ATOM   4298  N   THR   292      26.124  41.938  38.215  1.00  0.00           N
ATOM   4299  H   THR   292      26.346  41.846  37.234  1.00  0.00           H
ATOM   4300  CA  THR   292      27.127  42.593  39.182  1.00  0.00           C
ATOM   4301  HA  THR   292      26.827  42.455  40.221  1.00  0.00           H
ATOM   4302  CB  THR   292      28.538  42.048  38.895  1.00  0.00           C
ATOM   4303  HB  THR   292      29.295  42.518  39.523  1.00  0.00           H
ATOM   4304  CG2 THR   292      28.692  40.567  38.968  1.00  0.00           C
ATOM   4305 HG21 THR   292      29.713  40.185  38.979  1.00  0.00           H
ATOM   4306 HG22 THR   292      28.213  40.199  39.876  1.00  0.00           H
ATOM   4307 HG23 THR   292      28.160  40.017  38.193  1.00  0.00           H
ATOM   4308  OG1 THR   292      28.914  42.338  37.571  1.00  0.00           O
ATOM   4309  HG1 THR   292      28.339  41.814  37.009  1.00  0.00           H
ATOM   4310  C   THR   292      27.129  44.119  38.968  1.00  0.00           C
ATOM   4311  O   THR   292      26.518  44.601  38.060  1.00  0.00           O
ATOM   4312  N   HID   293      27.740  44.851  39.928  1.00  0.00           N
ATOM   4313  H   HID   293      28.256  44.373  40.653  1.00  0.00           H
ATOM   4314  CA  HID   293      27.852  46.319  39.764  1.00  0.00           C
ATOM   4315  HA  HID   293      26.870  46.788  39.705  1.00  0.00           H
ATOM   4316  CB  HID   293      28.472  46.881  41.093  1.00  0.00           C
ATOM   4317  HB2 HID   293      28.285  47.955  41.130  1.00  0.00           H
ATOM   4318  HB3 HID   293      28.002  46.367  41.931  1.00  0.00           H
ATOM   4319  CG  HID   293      29.910  46.793  41.272  1.00  0.00           C
ATOM   4320  ND1 HID   293      30.534  45.739  41.839  1.00  0.00           N
ATOM   4321  HD1 HID   293      30.183  44.796  41.924  1.00  0.00           H
ATOM   4322  CE1 HID   293      31.851  45.978  41.927  1.00  0.00           C
ATOM   4323  HE1 HID   293      32.567  45.170  41.882  1.00  0.00           H
ATOM   4324  NE2 HID   293      32.100  47.237  41.510  1.00  0.00           N
ATOM   4325  CD2 HID   293      30.850  47.722  41.057  1.00  0.00           C
ATOM   4326  HD2 HID   293      30.610  48.715  40.706  1.00  0.00           H
ATOM   4327  C   HID   293      28.623  46.719  38.510  1.00  0.00           C
ATOM   4328  O   HID   293      28.271  47.724  37.948  1.00  0.00           O
ATOM   4329  N   TRP   294      29.573  45.908  38.038  1.00  0.00           N
ATOM   4330  H   TRP   294      29.991  45.149  38.557  1.00  0.00           H
ATOM   4331  CA  TRP   294      30.170  46.092  36.704  1.00  0.00           C
ATOM   4332  HA  TRP   294      30.389  47.153  36.589  1.00  0.00           H
ATOM   4333  CB  TRP   294      31.454  45.332  36.644  1.00  0.00           C
ATOM   4334  HB2 TRP   294      31.261  44.259  36.658  1.00  0.00           H
ATOM   4335  HB3 TRP   294      31.875  45.534  35.659  1.00  0.00           H
ATOM   4336  CG  TRP   294      32.479  45.664  37.748  1.00  0.00           C
ATOM   4337  CD1 TRP   294      33.246  46.783  37.782  1.00  0.00           C
ATOM   4338  HD1 TRP   294      33.299  47.459  36.942  1.00  0.00           H
ATOM   4339  NE1 TRP   294      34.166  46.694  38.780  1.00  0.00           N
ATOM   4340  HE1 TRP   294      34.772  47.452  39.061  1.00  0.00           H
ATOM   4341  CE2 TRP   294      34.180  45.368  39.273  1.00  0.00           C
ATOM   4342  CZ2 TRP   294      34.929  44.724  40.325  1.00  0.00           C
ATOM   4343  HZ2 TRP   294      35.724  45.283  40.796  1.00  0.00           H
ATOM   4344  CH2 TRP   294      34.389  43.575  40.869  1.00  0.00           C
ATOM   4345  HH2 TRP   294      34.874  43.154  41.737  1.00  0.00           H
ATOM   4346  CZ3 TRP   294      33.222  42.896  40.341  1.00  0.00           C
ATOM   4347  HZ3 TRP   294      32.935  41.910  40.675  1.00  0.00           H
ATOM   4348  CE3 TRP   294      32.600  43.532  39.246  1.00  0.00           C
ATOM   4349  HE3 TRP   294      31.792  43.007  38.757  1.00  0.00           H
ATOM   4350  CD2 TRP   294      32.939  44.807  38.824  1.00  0.00           C
ATOM   4351  C   TRP   294      29.249  45.739  35.455  1.00  0.00           C
ATOM   4352  O   TRP   294      29.599  46.167  34.334  1.00  0.00           O
ATOM   4353  N   LYS   295      28.127  45.007  35.569  1.00  0.00           N
ATOM   4354  H   LYS   295      27.846  44.505  36.399  1.00  0.00           H
ATOM   4355  CA  LYS   295      27.075  44.930  34.545  1.00  0.00           C
ATOM   4356  HA  LYS   295      26.381  44.209  34.978  1.00  0.00           H
ATOM   4357  CB  LYS   295      26.094  46.201  34.489  1.00  0.00           C
ATOM   4358  HB2 LYS   295      26.678  46.966  33.976  1.00  0.00           H
ATOM   4359  HB3 LYS   295      25.301  45.845  33.831  1.00  0.00           H
ATOM   4360  CG  LYS   295      25.574  46.673  35.845  1.00  0.00           C
ATOM   4361  HG2 LYS   295      24.901  45.956  36.315  1.00  0.00           H
ATOM   4362  HG3 LYS   295      26.408  46.661  36.546  1.00  0.00           H
ATOM   4363  CD  LYS   295      25.046  48.110  35.743  1.00  0.00           C
ATOM   4364  HD2 LYS   295      25.755  48.855  35.384  1.00  0.00           H
ATOM   4365  HD3 LYS   295      24.215  48.108  35.038  1.00  0.00           H
ATOM   4366  CE  LYS   295      24.535  48.500  37.150  1.00  0.00           C
ATOM   4367  HE2 LYS   295      23.908  47.717  37.578  1.00  0.00           H
ATOM   4368  HE3 LYS   295      25.458  48.569  37.726  1.00  0.00           H
ATOM   4369  NZ  LYS   295      23.885  49.892  37.275  1.00  0.00           N
ATOM   4370  HZ1 LYS   295      23.256  49.954  38.063  1.00  0.00           H
ATOM   4371  HZ2 LYS   295      24.549  50.635  37.436  1.00  0.00           H
ATOM   4372  HZ3 LYS   295      23.395  50.070  36.410  1.00  0.00           H
ATOM   4373  C   LYS   295      27.415  44.138  33.374  1.00  0.00           C
ATOM   4374  O   LYS   295      27.891  43.033  33.604  1.00  0.00           O
ATOM   4375  N   GLN   296      27.174  44.580  32.171  1.00  0.00           N
ATOM   4376  H   GLN   296      26.555  45.378  32.145  1.00  0.00           H
ATOM   4377  CA  GLN   296      28.183  44.425  31.030  1.00  0.00           C
ATOM   4378  HA  GLN   296      29.057  43.900  31.415  1.00  0.00           H
ATOM   4379  CB  GLN   296      27.560  43.644  29.844  1.00  0.00           C
ATOM   4380  HB2 GLN   296      26.631  44.162  29.605  1.00  0.00           H
ATOM   4381  HB3 GLN   296      28.265  43.569  29.017  1.00  0.00           H
ATOM   4382  CG  GLN   296      27.213  42.230  30.419  1.00  0.00           C
ATOM   4383  HG2 GLN   296      27.094  41.556  29.570  1.00  0.00           H
ATOM   4384  HG3 GLN   296      28.025  41.870  31.051  1.00  0.00           H
ATOM   4385  CD  GLN   296      25.938  42.194  31.268  1.00  0.00           C
ATOM   4386  OE1 GLN   296      25.009  42.952  31.085  1.00  0.00           O
ATOM   4387  NE2 GLN   296      25.792  41.129  32.086  1.00  0.00           N
ATOM   4388 HE21 GLN   296      24.864  40.909  32.418  1.00  0.00           H
ATOM   4389 HE22 GLN   296      26.504  40.417  32.168  1.00  0.00           H
ATOM   4390  C   GLN   296      28.512  45.899  30.425  1.00  0.00           C
ATOM   4391  O   GLN   296      28.023  46.903  31.008  1.00  0.00           O
ATOM   4392  N   THR   297      29.500  45.992  29.525  1.00  0.00           N
ATOM   4393  H   THR   297      30.052  45.157  29.390  1.00  0.00           H
ATOM   4394  CA  THR   297      29.789  46.963  28.526  1.00  0.00           C
ATOM   4395  HA  THR   297      29.235  47.870  28.766  1.00  0.00           H
ATOM   4396  CB  THR   297      31.302  47.349  28.630  1.00  0.00           C
ATOM   4397  HB  THR   297      31.859  46.422  28.496  1.00  0.00           H
ATOM   4398  CG2 THR   297      31.783  48.286  27.597  1.00  0.00           C
ATOM   4399 HG21 THR   297      32.783  48.652  27.831  1.00  0.00           H
ATOM   4400 HG22 THR   297      31.766  47.902  26.577  1.00  0.00           H
ATOM   4401 HG23 THR   297      31.158  49.177  27.651  1.00  0.00           H
ATOM   4402  OG1 THR   297      31.549  48.042  29.832  1.00  0.00           O
ATOM   4403  HG1 THR   297      31.134  47.561  30.552  1.00  0.00           H
ATOM   4404  C   THR   297      29.333  46.611  27.141  1.00  0.00           C
ATOM   4405  O   THR   297      29.602  45.497  26.668  1.00  0.00           O
ATOM   4406  N   VAL   298      28.833  47.551  26.334  1.00  0.00           N
ATOM   4407  H   VAL   298      28.844  48.482  26.725  1.00  0.00           H
ATOM   4408  CA  VAL   298      28.175  47.290  25.100  1.00  0.00           C
ATOM   4409  HA  VAL   298      28.340  46.275  24.736  1.00  0.00           H
ATOM   4410  CB  VAL   298      26.638  47.349  25.229  1.00  0.00           C
ATOM   4411  HB  VAL   298      26.349  48.378  25.441  1.00  0.00           H
ATOM   4412  CG1 VAL   298      25.930  47.167  23.929  1.00  0.00           C
ATOM   4413 HG11 VAL   298      25.074  47.835  24.027  1.00  0.00           H
ATOM   4414 HG12 VAL   298      26.583  47.527  23.133  1.00  0.00           H
ATOM   4415 HG13 VAL   298      25.651  46.144  23.678  1.00  0.00           H
ATOM   4416  CG2 VAL   298      26.027  46.463  26.280  1.00  0.00           C
ATOM   4417 HG21 VAL   298      26.480  46.599  27.262  1.00  0.00           H
ATOM   4418 HG22 VAL   298      24.967  46.710  26.331  1.00  0.00           H
ATOM   4419 HG23 VAL   298      26.169  45.445  25.916  1.00  0.00           H
ATOM   4420  C   VAL   298      28.808  48.252  24.089  1.00  0.00           C
ATOM   4421  O   VAL   298      28.774  49.463  24.336  1.00  0.00           O
ATOM   4422  N   PHE   299      29.011  47.703  22.871  1.00  0.00           N
ATOM   4423  H   PHE   299      28.968  46.695  22.816  1.00  0.00           H
ATOM   4424  CA  PHE   299      29.545  48.458  21.753  1.00  0.00           C
ATOM   4425  HA  PHE   299      29.646  49.495  22.074  1.00  0.00           H
ATOM   4426  CB  PHE   299      30.875  47.911  21.320  1.00  0.00           C
ATOM   4427  HB2 PHE   299      30.784  46.859  21.049  1.00  0.00           H
ATOM   4428  HB3 PHE   299      31.326  48.451  20.487  1.00  0.00           H
ATOM   4429  CG  PHE   299      31.948  47.992  22.354  1.00  0.00           C
ATOM   4430  CD1 PHE   299      32.341  46.806  22.924  1.00  0.00           C
ATOM   4431  HD1 PHE   299      31.929  45.874  22.567  1.00  0.00           H
ATOM   4432  CE1 PHE   299      33.319  46.840  23.986  1.00  0.00           C
ATOM   4433  HE1 PHE   299      33.683  45.932  24.444  1.00  0.00           H
ATOM   4434  CZ  PHE   299      33.930  48.006  24.379  1.00  0.00           C
ATOM   4435  HZ  PHE   299      34.640  47.981  25.193  1.00  0.00           H
ATOM   4436  CE2 PHE   299      33.619  49.149  23.664  1.00  0.00           C
ATOM   4437  HE2 PHE   299      34.165  50.046  23.919  1.00  0.00           H
ATOM   4438  CD2 PHE   299      32.622  49.171  22.612  1.00  0.00           C
ATOM   4439  HD2 PHE   299      32.436  50.121  22.132  1.00  0.00           H
ATOM   4440  C   PHE   299      28.636  48.570  20.581  1.00  0.00           C
ATOM   4441  O   PHE   299      28.516  47.676  19.731  1.00  0.00           O
ATOM   4442  N   TYR   300      27.862  49.634  20.539  1.00  0.00           N
ATOM   4443  H   TYR   300      27.919  50.327  21.271  1.00  0.00           H
ATOM   4444  CA  TYR   300      26.827  49.785  19.485  1.00  0.00           C
ATOM   4445  HA  TYR   300      26.086  48.985  19.480  1.00  0.00           H
ATOM   4446  CB  TYR   300      25.911  50.986  19.662  1.00  0.00           C
ATOM   4447  HB2 TYR   300      26.530  51.863  19.857  1.00  0.00           H
ATOM   4448  HB3 TYR   300      25.395  51.286  18.750  1.00  0.00           H
ATOM   4449  CG  TYR   300      24.899  50.721  20.764  1.00  0.00           C
ATOM   4450  CD1 TYR   300      23.605  50.300  20.418  1.00  0.00           C
ATOM   4451  HD1 TYR   300      23.397  50.186  19.364  1.00  0.00           H
ATOM   4452  CE1 TYR   300      22.690  49.888  21.358  1.00  0.00           C
ATOM   4453  HE1 TYR   300      21.701  49.500  21.164  1.00  0.00           H
ATOM   4454  CZ  TYR   300      23.086  49.920  22.721  1.00  0.00           C
ATOM   4455  OH  TYR   300      22.222  49.326  23.614  1.00  0.00           O
ATOM   4456  HH  TYR   300      21.429  49.016  23.170  1.00  0.00           H
ATOM   4457  CE2 TYR   300      24.313  50.413  23.175  1.00  0.00           C
ATOM   4458  HE2 TYR   300      24.667  50.245  24.182  1.00  0.00           H
ATOM   4459  CD2 TYR   300      25.227  50.816  22.165  1.00  0.00           C
ATOM   4460  HD2 TYR   300      26.263  50.999  22.406  1.00  0.00           H
ATOM   4461  C   TYR   300      27.623  49.887  18.128  1.00  0.00           C
ATOM   4462  O   TYR   300      28.470  50.719  17.975  1.00  0.00           O
ATOM   4463  N   MET   301      27.046  49.203  17.103  1.00  0.00           N
ATOM   4464  H   MET   301      26.208  48.673  17.296  1.00  0.00           H
ATOM   4465  CA  MET   301      27.541  49.499  15.760  1.00  0.00           C
ATOM   4466  HA  MET   301      28.631  49.510  15.747  1.00  0.00           H
ATOM   4467  CB  MET   301      27.103  48.440  14.815  1.00  0.00           C
ATOM   4468  HB2 MET   301      26.014  48.502  14.802  1.00  0.00           H
ATOM   4469  HB3 MET   301      27.603  48.629  13.866  1.00  0.00           H
ATOM   4470  CG  MET   301      27.442  47.083  15.320  1.00  0.00           C
ATOM   4471  HG2 MET   301      27.237  47.017  16.389  1.00  0.00           H
ATOM   4472  HG3 MET   301      26.796  46.304  14.914  1.00  0.00           H
ATOM   4473  SD  MET   301      29.143  46.532  14.855  1.00  0.00           S
ATOM   4474  CE  MET   301      29.995  47.060  16.291  1.00  0.00           C
ATOM   4475  HE1 MET   301      31.058  47.116  16.059  1.00  0.00           H
ATOM   4476  HE2 MET   301      29.743  48.093  16.531  1.00  0.00           H
ATOM   4477  HE3 MET   301      29.844  46.296  17.054  1.00  0.00           H
ATOM   4478  C   MET   301      27.081  50.841  15.118  1.00  0.00           C
ATOM   4479  O   MET   301      25.996  51.400  15.399  1.00  0.00           O
ATOM   4480  N   GLU   302      27.842  51.329  14.110  1.00  0.00           N
ATOM   4481  H   GLU   302      28.755  50.946  13.912  1.00  0.00           H
ATOM   4482  CA  GLU   302      27.429  52.422  13.224  1.00  0.00           C
ATOM   4483  HA  GLU   302      27.003  53.172  13.890  1.00  0.00           H
ATOM   4484  CB  GLU   302      28.756  52.919  12.566  1.00  0.00           C
ATOM   4485  HB2 GLU   302      29.472  53.015  13.382  1.00  0.00           H
ATOM   4486  HB3 GLU   302      29.196  52.284  11.797  1.00  0.00           H
ATOM   4487  CG  GLU   302      28.613  54.271  11.920  1.00  0.00           C
ATOM   4488  HG2 GLU   302      29.614  54.675  11.768  1.00  0.00           H
ATOM   4489  HG3 GLU   302      28.079  54.067  10.992  1.00  0.00           H
ATOM   4490  CD  GLU   302      27.807  55.273  12.787  1.00  0.00           C
ATOM   4491  OE1 GLU   302      28.214  55.495  13.903  1.00  0.00           O
ATOM   4492  OE2 GLU   302      27.087  56.002  12.108  1.00  0.00           O
ATOM   4493  C   GLU   302      26.326  52.040  12.192  1.00  0.00           C
ATOM   4494  O   GLU   302      25.259  52.621  11.955  1.00  0.00           O
ATOM   4495  N   ASP   303      26.731  51.000  11.493  1.00  0.00           N
ATOM   4496  H   ASP   303      27.703  50.742  11.586  1.00  0.00           H
ATOM   4497  CA  ASP   303      25.997  50.299  10.413  1.00  0.00           C
ATOM   4498  HA  ASP   303      25.110  50.864  10.129  1.00  0.00           H
ATOM   4499  CB  ASP   303      26.806  50.131   9.140  1.00  0.00           C
ATOM   4500  HB2 ASP   303      26.079  49.617   8.511  1.00  0.00           H
ATOM   4501  HB3 ASP   303      26.757  51.045   8.548  1.00  0.00           H
ATOM   4502  CG  ASP   303      28.144  49.385   9.254  1.00  0.00           C
ATOM   4503  OD1 ASP   303      28.666  48.896   8.184  1.00  0.00           O
ATOM   4504  OD2 ASP   303      28.786  49.313  10.323  1.00  0.00           O
ATOM   4505  C   ASP   303      25.478  49.017  11.009  1.00  0.00           C
ATOM   4506  O   ASP   303      26.155  47.999  11.170  1.00  0.00           O
ATOM   4507  N   TYR   304      24.195  48.996  11.273  1.00  0.00           N
ATOM   4508  H   TYR   304      23.649  49.816  11.054  1.00  0.00           H
ATOM   4509  CA  TYR   304      23.464  47.772  11.582  1.00  0.00           C
ATOM   4510  HA  TYR   304      23.844  47.276  12.475  1.00  0.00           H
ATOM   4511  CB  TYR   304      22.030  48.154  11.876  1.00  0.00           C
ATOM   4512  HB2 TYR   304      21.541  48.621  11.021  1.00  0.00           H
ATOM   4513  HB3 TYR   304      21.420  47.251  11.839  1.00  0.00           H
ATOM   4514  CG  TYR   304      21.851  48.838  13.222  1.00  0.00           C
ATOM   4515  CD1 TYR   304      22.889  48.904  14.259  1.00  0.00           C
ATOM   4516  HD1 TYR   304      23.894  48.577  14.039  1.00  0.00           H
ATOM   4517  CE1 TYR   304      22.660  49.533  15.441  1.00  0.00           C
ATOM   4518  HE1 TYR   304      23.425  49.538  16.203  1.00  0.00           H
ATOM   4519  CZ  TYR   304      21.371  50.031  15.754  1.00  0.00           C
ATOM   4520  OH  TYR   304      21.034  50.487  16.991  1.00  0.00           O
ATOM   4521  HH  TYR   304      20.189  50.125  17.269  1.00  0.00           H
ATOM   4522  CE2 TYR   304      20.325  49.991  14.794  1.00  0.00           C
ATOM   4523  HE2 TYR   304      19.419  50.495  15.098  1.00  0.00           H
ATOM   4524  CD2 TYR   304      20.607  49.466  13.497  1.00  0.00           C
ATOM   4525  HD2 TYR   304      19.805  49.526  12.776  1.00  0.00           H
ATOM   4526  C   TYR   304      23.477  46.610  10.600  1.00  0.00           C
ATOM   4527  O   TYR   304      23.187  46.837   9.419  1.00  0.00           O
ATOM   4528  N   LEU   305      23.552  45.388  11.153  1.00  0.00           N
ATOM   4529  H   LEU   305      23.746  45.252  12.135  1.00  0.00           H
ATOM   4530  CA  LEU   305      23.805  44.185  10.404  1.00  0.00           C
ATOM   4531  HA  LEU   305      24.241  44.504   9.457  1.00  0.00           H
ATOM   4532  CB  LEU   305      24.919  43.354  10.939  1.00  0.00           C
ATOM   4533  HB2 LEU   305      24.702  43.028  11.957  1.00  0.00           H
ATOM   4534  HB3 LEU   305      24.965  42.512  10.248  1.00  0.00           H
ATOM   4535  CG  LEU   305      26.303  44.042  11.063  1.00  0.00           C
ATOM   4536  HG  LEU   305      26.199  44.896  10.395  1.00  0.00           H
ATOM   4537  CD1 LEU   305      26.546  44.572  12.366  1.00  0.00           C
ATOM   4538 HD11 LEU   305      27.532  45.032  12.294  1.00  0.00           H
ATOM   4539 HD12 LEU   305      25.799  45.337  12.578  1.00  0.00           H
ATOM   4540 HD13 LEU   305      26.500  43.805  13.139  1.00  0.00           H
ATOM   4541  CD2 LEU   305      27.342  42.980  10.719  1.00  0.00           C
ATOM   4542 HD21 LEU   305      28.321  43.404  10.939  1.00  0.00           H
ATOM   4543 HD22 LEU   305      27.116  41.981  11.091  1.00  0.00           H
ATOM   4544 HD23 LEU   305      27.404  42.862   9.637  1.00  0.00           H
ATOM   4545  C   LEU   305      22.489  43.397  10.141  1.00  0.00           C
ATOM   4546  O   LEU   305      21.988  42.856  11.158  1.00  0.00           O
ATOM   4547  N   THR   306      22.113  43.089   8.905  1.00  0.00           N
ATOM   4548  H   THR   306      22.725  43.448   8.185  1.00  0.00           H
ATOM   4549  CA  THR   306      21.123  41.995   8.594  1.00  0.00           C
ATOM   4550  HA  THR   306      20.387  41.859   9.385  1.00  0.00           H
ATOM   4551  CB  THR   306      20.397  42.303   7.362  1.00  0.00           C
ATOM   4552  HB  THR   306      19.903  41.404   6.993  1.00  0.00           H
ATOM   4553  CG2 THR   306      19.317  43.291   7.597  1.00  0.00           C
ATOM   4554 HG21 THR   306      18.795  43.029   8.517  1.00  0.00           H
ATOM   4555 HG22 THR   306      19.833  44.238   7.754  1.00  0.00           H
ATOM   4556 HG23 THR   306      18.644  43.390   6.745  1.00  0.00           H
ATOM   4557  OG1 THR   306      21.242  42.737   6.345  1.00  0.00           O
ATOM   4558  HG1 THR   306      21.451  43.629   6.630  1.00  0.00           H
ATOM   4559  C   THR   306      21.802  40.638   8.617  1.00  0.00           C
ATOM   4560  O   THR   306      22.854  40.487   7.932  1.00  0.00           O
ATOM   4561  N   VAL   307      21.172  39.615   9.153  1.00  0.00           N
ATOM   4562  H   VAL   307      20.355  39.932   9.654  1.00  0.00           H
ATOM   4563  CA  VAL   307      21.781  38.342   9.461  1.00  0.00           C
ATOM   4564  HA  VAL   307      22.614  38.211   8.770  1.00  0.00           H
ATOM   4565  CB  VAL   307      22.520  38.418  10.824  1.00  0.00           C
ATOM   4566  HB  VAL   307      22.952  37.427  10.960  1.00  0.00           H
ATOM   4567  CG1 VAL   307      23.734  39.304  10.952  1.00  0.00           C
ATOM   4568 HG11 VAL   307      23.890  39.670  11.967  1.00  0.00           H
ATOM   4569 HG12 VAL   307      24.604  38.682  10.745  1.00  0.00           H
ATOM   4570 HG13 VAL   307      23.938  40.150  10.296  1.00  0.00           H
ATOM   4571  CG2 VAL   307      21.510  38.756  12.009  1.00  0.00           C
ATOM   4572 HG21 VAL   307      21.735  38.276  12.961  1.00  0.00           H
ATOM   4573 HG22 VAL   307      21.493  39.843  12.089  1.00  0.00           H
ATOM   4574 HG23 VAL   307      20.471  38.488  11.820  1.00  0.00           H
ATOM   4575  C   VAL   307      20.829  37.137   9.408  1.00  0.00           C
ATOM   4576  O   VAL   307      19.647  37.201   9.868  1.00  0.00           O
ATOM   4577  N   LYS   308      21.305  35.999   8.924  1.00  0.00           N
ATOM   4578  H   LYS   308      22.109  36.167   8.337  1.00  0.00           H
ATOM   4579  CA  LYS   308      20.660  34.695   9.211  1.00  0.00           C
ATOM   4580  HA  LYS   308      19.657  34.844   9.610  1.00  0.00           H
ATOM   4581  CB  LYS   308      20.344  33.851   7.978  1.00  0.00           C
ATOM   4582  HB2 LYS   308      21.228  33.759   7.346  1.00  0.00           H
ATOM   4583  HB3 LYS   308      20.048  32.864   8.331  1.00  0.00           H
ATOM   4584  CG  LYS   308      19.165  34.451   7.133  1.00  0.00           C
ATOM   4585  HG2 LYS   308      18.951  33.756   6.321  1.00  0.00           H
ATOM   4586  HG3 LYS   308      18.308  34.506   7.805  1.00  0.00           H
ATOM   4587  CD  LYS   308      19.392  35.817   6.419  1.00  0.00           C
ATOM   4588  HD2 LYS   308      18.495  36.122   5.880  1.00  0.00           H
ATOM   4589  HD3 LYS   308      19.483  36.545   7.225  1.00  0.00           H
ATOM   4590  CE  LYS   308      20.600  35.894   5.451  1.00  0.00           C
ATOM   4591  HE2 LYS   308      21.472  35.769   6.092  1.00  0.00           H
ATOM   4592  HE3 LYS   308      20.624  35.072   4.735  1.00  0.00           H
ATOM   4593  NZ  LYS   308      20.682  37.236   4.791  1.00  0.00           N
ATOM   4594  HZ1 LYS   308      20.429  38.047   5.337  1.00  0.00           H
ATOM   4595  HZ2 LYS   308      21.664  37.332   4.576  1.00  0.00           H
ATOM   4596  HZ3 LYS   308      20.344  37.325   3.843  1.00  0.00           H
ATOM   4597  C   LYS   308      21.332  33.925  10.354  1.00  0.00           C
ATOM   4598  O   LYS   308      22.566  33.920  10.399  1.00  0.00           O
ATOM   4599  N   THR   309      20.558  33.129  11.198  1.00  0.00           N
ATOM   4600  H   THR   309      19.560  33.192  11.346  1.00  0.00           H
ATOM   4601  CA  THR   309      21.081  31.939  11.826  1.00  0.00           C
ATOM   4602  HA  THR   309      21.499  32.330  12.753  1.00  0.00           H
ATOM   4603  CB  THR   309      19.862  30.970  12.026  1.00  0.00           C
ATOM   4604  HB  THR   309      19.540  30.549  11.073  1.00  0.00           H
ATOM   4605  CG2 THR   309      20.260  29.829  13.014  1.00  0.00           C
ATOM   4606 HG21 THR   309      20.827  29.041  12.518  1.00  0.00           H
ATOM   4607 HG22 THR   309      20.672  30.215  13.946  1.00  0.00           H
ATOM   4608 HG23 THR   309      19.307  29.378  13.290  1.00  0.00           H
ATOM   4609  OG1 THR   309      18.833  31.680  12.645  1.00  0.00           O
ATOM   4610  HG1 THR   309      18.381  31.060  13.222  1.00  0.00           H
ATOM   4611  C   THR   309      22.207  31.146  11.106  1.00  0.00           C
ATOM   4612  O   THR   309      22.048  30.699   9.925  1.00  0.00           O
ATOM   4613  N   GLY   310      23.203  30.673  11.945  1.00  0.00           N
ATOM   4614  H   GLY   310      22.953  30.561  12.917  1.00  0.00           H
ATOM   4615  CA  GLY   310      24.298  29.977  11.414  1.00  0.00           C
ATOM   4616  HA2 GLY   310      24.669  29.277  12.163  1.00  0.00           H
ATOM   4617  HA3 GLY   310      24.006  29.372  10.556  1.00  0.00           H
ATOM   4618  C   GLY   310      25.441  30.796  10.849  1.00  0.00           C
ATOM   4619  O   GLY   310      26.576  30.374  10.914  1.00  0.00           O
ATOM   4620  N   GLU   311      25.295  31.998  10.366  1.00  0.00           N
ATOM   4621  H   GLU   311      24.340  32.160  10.080  1.00  0.00           H
ATOM   4622  CA  GLU   311      26.367  32.901   9.868  1.00  0.00           C
ATOM   4623  HA  GLU   311      26.959  32.295   9.183  1.00  0.00           H
ATOM   4624  CB  GLU   311      25.705  34.091   9.068  1.00  0.00           C
ATOM   4625  HB2 GLU   311      25.018  33.628   8.360  1.00  0.00           H
ATOM   4626  HB3 GLU   311      25.142  34.704   9.771  1.00  0.00           H
ATOM   4627  CG  GLU   311      26.511  35.077   8.102  1.00  0.00           C
ATOM   4628  HG2 GLU   311      26.413  36.132   8.354  1.00  0.00           H
ATOM   4629  HG3 GLU   311      27.564  34.883   8.308  1.00  0.00           H
ATOM   4630  CD  GLU   311      26.151  34.725   6.651  1.00  0.00           C
ATOM   4631  OE1 GLU   311      25.344  35.502   6.058  1.00  0.00           O
ATOM   4632  OE2 GLU   311      26.735  33.740   6.152  1.00  0.00           O
ATOM   4633  C   GLU   311      27.381  33.388  10.895  1.00  0.00           C
ATOM   4634  O   GLU   311      27.083  33.445  12.117  1.00  0.00           O
ATOM   4635  N   GLU   312      28.633  33.719  10.523  1.00  0.00           N
ATOM   4636  H   GLU   312      29.075  33.549   9.631  1.00  0.00           H
ATOM   4637  CA  GLU   312      29.600  34.210  11.522  1.00  0.00           C
ATOM   4638  HA  GLU   312      29.145  34.130  12.510  1.00  0.00           H
ATOM   4639  CB  GLU   312      30.952  33.453  11.719  1.00  0.00           C
ATOM   4640  HB2 GLU   312      31.618  33.887  10.974  1.00  0.00           H
ATOM   4641  HB3 GLU   312      31.332  33.682  12.715  1.00  0.00           H
ATOM   4642  CG  GLU   312      30.941  31.913  11.423  1.00  0.00           C
ATOM   4643  HG2 GLU   312      31.696  31.448  12.057  1.00  0.00           H
ATOM   4644  HG3 GLU   312      29.910  31.587  11.558  1.00  0.00           H
ATOM   4645  CD  GLU   312      31.250  31.579   9.900  1.00  0.00           C
ATOM   4646  OE1 GLU   312      30.270  31.352   9.116  1.00  0.00           O
ATOM   4647  OE2 GLU   312      32.408  31.809   9.447  1.00  0.00           O
ATOM   4648  C   GLU   312      29.956  35.743  11.264  1.00  0.00           C
ATOM   4649  O   GLU   312      30.600  36.097  10.213  1.00  0.00           O
ATOM   4650  N   ILE   313      29.535  36.548  12.239  1.00  0.00           N
ATOM   4651  H   ILE   313      28.880  36.177  12.912  1.00  0.00           H
ATOM   4652  CA  ILE   313      30.071  37.865  12.393  1.00  0.00           C
ATOM   4653  HA  ILE   313      30.057  38.397  11.442  1.00  0.00           H
ATOM   4654  CB  ILE   313      29.191  38.629  13.465  1.00  0.00           C
ATOM   4655  HB  ILE   313      29.053  38.019  14.357  1.00  0.00           H
ATOM   4656  CG2 ILE   313      29.946  39.921  13.824  1.00  0.00           C
ATOM   4657 HG21 ILE   313      30.493  40.441  13.038  1.00  0.00           H
ATOM   4658 HG22 ILE   313      29.263  40.710  14.138  1.00  0.00           H
ATOM   4659 HG23 ILE   313      30.559  39.692  14.696  1.00  0.00           H
ATOM   4660  CG1 ILE   313      27.832  39.020  12.872  1.00  0.00           C
ATOM   4661 HG12 ILE   313      27.953  39.990  12.389  1.00  0.00           H
ATOM   4662 HG13 ILE   313      27.421  38.452  12.037  1.00  0.00           H
ATOM   4663  CD1 ILE   313      26.878  38.958  14.084  1.00  0.00           C
ATOM   4664 HD11 ILE   313      27.082  38.108  14.736  1.00  0.00           H
ATOM   4665 HD12 ILE   313      27.014  39.945  14.524  1.00  0.00           H
ATOM   4666 HD13 ILE   313      25.853  38.989  13.715  1.00  0.00           H
ATOM   4667  C   ILE   313      31.486  37.797  12.918  1.00  0.00           C
ATOM   4668  O   ILE   313      31.680  37.350  14.025  1.00  0.00           O
ATOM   4669  N   PHE   314      32.457  38.204  12.127  1.00  0.00           N
ATOM   4670  H   PHE   314      32.282  38.978  11.501  1.00  0.00           H
ATOM   4671  CA  PHE   314      33.847  37.948  12.448  1.00  0.00           C
ATOM   4672  HA  PHE   314      33.939  37.643  13.490  1.00  0.00           H
ATOM   4673  CB  PHE   314      34.294  36.769  11.622  1.00  0.00           C
ATOM   4674  HB2 PHE   314      35.252  36.362  11.946  1.00  0.00           H
ATOM   4675  HB3 PHE   314      33.499  36.025  11.668  1.00  0.00           H
ATOM   4676  CG  PHE   314      34.635  37.039  10.119  1.00  0.00           C
ATOM   4677  CD1 PHE   314      33.676  37.293   9.180  1.00  0.00           C
ATOM   4678  HD1 PHE   314      32.660  37.090   9.484  1.00  0.00           H
ATOM   4679  CE1 PHE   314      33.930  37.252   7.811  1.00  0.00           C
ATOM   4680  HE1 PHE   314      33.301  37.627   7.018  1.00  0.00           H
ATOM   4681  CZ  PHE   314      35.239  37.239   7.420  1.00  0.00           C
ATOM   4682  HZ  PHE   314      35.438  37.410   6.372  1.00  0.00           H
ATOM   4683  CE2 PHE   314      36.353  37.171   8.344  1.00  0.00           C
ATOM   4684  HE2 PHE   314      37.352  37.425   8.024  1.00  0.00           H
ATOM   4685  CD2 PHE   314      35.977  36.845   9.673  1.00  0.00           C
ATOM   4686  HD2 PHE   314      36.784  36.417  10.248  1.00  0.00           H
ATOM   4687  C   PHE   314      34.697  39.163  12.116  1.00  0.00           C
ATOM   4688  O   PHE   314      34.243  40.118  11.510  1.00  0.00           O
ATOM   4689  N   GLY   315      35.947  39.158  12.633  1.00  0.00           N
ATOM   4690  H   GLY   315      36.112  38.396  13.275  1.00  0.00           H
ATOM   4691  CA  GLY   315      36.639  40.456  13.047  1.00  0.00           C
ATOM   4692  HA2 GLY   315      37.118  40.849  12.150  1.00  0.00           H
ATOM   4693  HA3 GLY   315      35.994  41.239  13.446  1.00  0.00           H
ATOM   4694  C   GLY   315      37.810  40.328  14.054  1.00  0.00           C
ATOM   4695  O   GLY   315      38.096  39.177  14.430  1.00  0.00           O
ATOM   4696  N   THR   316      38.299  41.420  14.553  1.00  0.00           N
ATOM   4697  H   THR   316      37.805  42.262  14.292  1.00  0.00           H
ATOM   4698  CA  THR   316      39.371  41.509  15.583  1.00  0.00           C
ATOM   4699  HA  THR   316      39.410  40.505  16.006  1.00  0.00           H
ATOM   4700  CB  THR   316      40.705  41.816  15.010  1.00  0.00           C
ATOM   4701  HB  THR   316      41.155  42.504  15.726  1.00  0.00           H
ATOM   4702  CG2 THR   316      41.559  40.586  14.866  1.00  0.00           C
ATOM   4703 HG21 THR   316      41.004  39.807  14.344  1.00  0.00           H
ATOM   4704 HG22 THR   316      42.447  40.842  14.289  1.00  0.00           H
ATOM   4705 HG23 THR   316      41.911  40.102  15.777  1.00  0.00           H
ATOM   4706  OG1 THR   316      40.595  42.399  13.670  1.00  0.00           O
ATOM   4707  HG1 THR   316      40.467  43.347  13.743  1.00  0.00           H
ATOM   4708  C   THR   316      38.969  42.495  16.660  1.00  0.00           C
ATOM   4709  O   THR   316      38.487  43.627  16.346  1.00  0.00           O
ATOM   4710  N   ILE   317      39.049  42.164  17.944  1.00  0.00           N
ATOM   4711  H   ILE   317      39.487  41.270  18.112  1.00  0.00           H
ATOM   4712  CA  ILE   317      38.859  43.140  19.102  1.00  0.00           C
ATOM   4713  HA  ILE   317      38.603  44.141  18.755  1.00  0.00           H
ATOM   4714  CB  ILE   317      37.616  42.622  19.910  1.00  0.00           C
ATOM   4715  HB  ILE   317      37.026  42.197  19.097  1.00  0.00           H
ATOM   4716  CG2 ILE   317      38.030  41.653  21.071  1.00  0.00           C
ATOM   4717 HG21 ILE   317      37.183  41.144  21.530  1.00  0.00           H
ATOM   4718 HG22 ILE   317      38.742  40.899  20.736  1.00  0.00           H
ATOM   4719 HG23 ILE   317      38.621  42.215  21.794  1.00  0.00           H
ATOM   4720  CG1 ILE   317      36.745  43.852  20.392  1.00  0.00           C
ATOM   4721 HG12 ILE   317      37.258  44.431  21.161  1.00  0.00           H
ATOM   4722 HG13 ILE   317      36.578  44.375  19.451  1.00  0.00           H
ATOM   4723  CD1 ILE   317      35.466  43.294  21.006  1.00  0.00           C
ATOM   4724 HD11 ILE   317      35.563  42.446  21.684  1.00  0.00           H
ATOM   4725 HD12 ILE   317      35.037  44.032  21.683  1.00  0.00           H
ATOM   4726 HD13 ILE   317      34.817  43.065  20.161  1.00  0.00           H
ATOM   4727  C   ILE   317      40.232  43.345  19.781  1.00  0.00           C
ATOM   4728  O   ILE   317      41.000  42.432  20.007  1.00  0.00           O
ATOM   4729  N   GLY   318      40.558  44.579  20.156  1.00  0.00           N
ATOM   4730  H   GLY   318      39.969  45.343  19.856  1.00  0.00           H
ATOM   4731  CA  GLY   318      41.890  44.881  20.733  1.00  0.00           C
ATOM   4732  HA2 GLY   318      42.157  44.027  21.355  1.00  0.00           H
ATOM   4733  HA3 GLY   318      42.655  45.040  19.973  1.00  0.00           H
ATOM   4734  C   GLY   318      41.841  46.140  21.564  1.00  0.00           C
ATOM   4735  O   GLY   318      40.957  46.938  21.324  1.00  0.00           O
ATOM   4736  N   MET   319      42.794  46.342  22.500  1.00  0.00           N
ATOM   4737  H   MET   319      43.495  45.616  22.471  1.00  0.00           H
ATOM   4738  CA  MET   319      42.790  47.225  23.724  1.00  0.00           C
ATOM   4739  HA  MET   319      41.961  47.930  23.678  1.00  0.00           H
ATOM   4740  CB  MET   319      42.577  46.511  25.064  1.00  0.00           C
ATOM   4741  HB2 MET   319      41.595  46.043  24.993  1.00  0.00           H
ATOM   4742  HB3 MET   319      43.503  45.943  25.163  1.00  0.00           H
ATOM   4743  CG  MET   319      42.547  47.225  26.437  1.00  0.00           C
ATOM   4744  HG2 MET   319      42.065  46.475  27.064  1.00  0.00           H
ATOM   4745  HG3 MET   319      43.588  47.433  26.686  1.00  0.00           H
ATOM   4746  SD  MET   319      41.663  48.830  26.622  1.00  0.00           S
ATOM   4747  CE  MET   319      39.996  48.062  26.675  1.00  0.00           C
ATOM   4748  HE1 MET   319      39.722  48.072  25.620  1.00  0.00           H
ATOM   4749  HE2 MET   319      40.098  47.004  26.916  1.00  0.00           H
ATOM   4750  HE3 MET   319      39.398  48.564  27.435  1.00  0.00           H
ATOM   4751  C   MET   319      44.102  48.103  23.747  1.00  0.00           C
ATOM   4752  O   MET   319      45.165  47.545  23.421  1.00  0.00           O
ATOM   4753  N   ARG   320      43.984  49.372  24.044  1.00  0.00           N
ATOM   4754  H   ARG   320      43.071  49.671  24.357  1.00  0.00           H
ATOM   4755  CA  ARG   320      44.949  50.447  24.159  1.00  0.00           C
ATOM   4756  HA  ARG   320      45.941  49.997  24.131  1.00  0.00           H
ATOM   4757  CB  ARG   320      44.560  51.511  23.170  1.00  0.00           C
ATOM   4758  HB2 ARG   320      44.402  50.998  22.221  1.00  0.00           H
ATOM   4759  HB3 ARG   320      43.699  52.137  23.403  1.00  0.00           H
ATOM   4760  CG  ARG   320      45.779  52.350  22.904  1.00  0.00           C
ATOM   4761  HG2 ARG   320      45.801  53.060  23.731  1.00  0.00           H
ATOM   4762  HG3 ARG   320      46.686  51.757  23.029  1.00  0.00           H
ATOM   4763  CD  ARG   320      45.736  53.085  21.533  1.00  0.00           C
ATOM   4764  HD2 ARG   320      46.573  53.780  21.456  1.00  0.00           H
ATOM   4765  HD3 ARG   320      45.957  52.419  20.700  1.00  0.00           H
ATOM   4766  NE  ARG   320      44.466  53.814  21.392  1.00  0.00           N
ATOM   4767  HE  ARG   320      43.590  53.405  21.685  1.00  0.00           H
ATOM   4768  CZ  ARG   320      44.278  54.931  20.683  1.00  0.00           C
ATOM   4769  NH1 ARG   320      45.273  55.804  20.533  1.00  0.00           N
ATOM   4770 HH11 ARG   320      46.184  55.515  20.862  1.00  0.00           H
ATOM   4771 HH12 ARG   320      45.043  56.703  20.136  1.00  0.00           H
ATOM   4772  NH2 ARG   320      43.030  55.268  20.465  1.00  0.00           N
ATOM   4773 HH21 ARG   320      42.318  54.762  20.972  1.00  0.00           H
ATOM   4774 HH22 ARG   320      42.811  56.017  19.824  1.00  0.00           H
ATOM   4775  C   ARG   320      44.746  50.922  25.664  1.00  0.00           C
ATOM   4776  O   ARG   320      44.038  51.925  25.821  1.00  0.00           O
ATOM   4777  N   PRO   321      45.504  50.274  26.586  1.00  0.00           N
ATOM   4778  CD  PRO   321      46.293  49.082  26.431  1.00  0.00           C
ATOM   4779  HD2 PRO   321      47.226  49.344  25.932  1.00  0.00           H
ATOM   4780  HD3 PRO   321      45.828  48.209  25.971  1.00  0.00           H
ATOM   4781  CG  PRO   321      46.665  48.684  27.799  1.00  0.00           C
ATOM   4782  HG2 PRO   321      47.640  49.097  28.060  1.00  0.00           H
ATOM   4783  HG3 PRO   321      46.746  47.612  27.978  1.00  0.00           H
ATOM   4784  CB  PRO   321      45.683  49.418  28.761  1.00  0.00           C
ATOM   4785  HB2 PRO   321      46.144  49.701  29.707  1.00  0.00           H
ATOM   4786  HB3 PRO   321      44.755  48.860  28.881  1.00  0.00           H
ATOM   4787  CA  PRO   321      45.366  50.631  28.039  1.00  0.00           C
ATOM   4788  HA  PRO   321      44.296  50.753  28.203  1.00  0.00           H
ATOM   4789  C   PRO   321      46.181  51.877  28.463  1.00  0.00           C
ATOM   4790  O   PRO   321      47.404  51.755  28.834  1.00  0.00           O
ATOM   4791  N   ASN   322      45.460  53.032  28.456  1.00  0.00           N
ATOM   4792  H   ASN   322      44.716  53.088  27.775  1.00  0.00           H
ATOM   4793  CA  ASN   322      46.066  54.280  28.963  1.00  0.00           C
ATOM   4794  HA  ASN   322      47.018  54.429  28.454  1.00  0.00           H
ATOM   4795  CB  ASN   322      45.077  55.403  28.699  1.00  0.00           C
ATOM   4796  HB2 ASN   322      44.852  55.442  27.633  1.00  0.00           H
ATOM   4797  HB3 ASN   322      44.081  55.144  29.061  1.00  0.00           H
ATOM   4798  CG  ASN   322      45.585  56.800  29.105  1.00  0.00           C
ATOM   4799  OD1 ASN   322      46.479  56.896  29.940  1.00  0.00           O
ATOM   4800  ND2 ASN   322      45.132  57.836  28.398  1.00  0.00           N
ATOM   4801 HD21 ASN   322      44.313  57.666  27.832  1.00  0.00           H
ATOM   4802 HD22 ASN   322      45.363  58.789  28.640  1.00  0.00           H
ATOM   4803  C   ASN   322      46.478  54.192  30.403  1.00  0.00           C
ATOM   4804  O   ASN   322      45.609  54.295  31.249  1.00  0.00           O
ATOM   4805  N   ALA   323      47.800  54.071  30.691  1.00  0.00           N
ATOM   4806  H   ALA   323      48.396  53.756  29.939  1.00  0.00           H
ATOM   4807  CA  ALA   323      48.392  54.010  32.062  1.00  0.00           C
ATOM   4808  HA  ALA   323      47.881  53.195  32.573  1.00  0.00           H
ATOM   4809  CB  ALA   323      49.823  53.631  31.958  1.00  0.00           C
ATOM   4810  HB1 ALA   323      50.194  53.379  32.951  1.00  0.00           H
ATOM   4811  HB2 ALA   323      49.889  52.716  31.369  1.00  0.00           H
ATOM   4812  HB3 ALA   323      50.468  54.343  31.444  1.00  0.00           H
ATOM   4813  C   ALA   323      48.202  55.318  32.848  1.00  0.00           C
ATOM   4814  O   ALA   323      48.202  55.360  34.089  1.00  0.00           O
ATOM   4815  N   LYS   324      48.064  56.429  32.138  1.00  0.00           N
ATOM   4816  H   LYS   324      48.095  56.336  31.133  1.00  0.00           H
ATOM   4817  CA  LYS   324      47.699  57.723  32.766  1.00  0.00           C
ATOM   4818  HA  LYS   324      48.136  57.806  33.761  1.00  0.00           H
ATOM   4819  CB  LYS   324      48.072  58.896  31.844  1.00  0.00           C
ATOM   4820  HB2 LYS   324      48.774  58.526  31.097  1.00  0.00           H
ATOM   4821  HB3 LYS   324      47.173  59.223  31.322  1.00  0.00           H
ATOM   4822  CG  LYS   324      48.638  60.075  32.725  1.00  0.00           C
ATOM   4823  HG2 LYS   324      47.887  60.604  33.312  1.00  0.00           H
ATOM   4824  HG3 LYS   324      49.380  59.609  33.373  1.00  0.00           H
ATOM   4825  CD  LYS   324      49.240  61.145  31.863  1.00  0.00           C
ATOM   4826  HD2 LYS   324      50.298  60.911  31.745  1.00  0.00           H
ATOM   4827  HD3 LYS   324      48.725  61.204  30.904  1.00  0.00           H
ATOM   4828  CE  LYS   324      49.077  62.463  32.557  1.00  0.00           C
ATOM   4829  HE2 LYS   324      48.011  62.681  32.493  1.00  0.00           H
ATOM   4830  HE3 LYS   324      49.349  62.358  33.607  1.00  0.00           H
ATOM   4831  NZ  LYS   324      49.843  63.568  31.882  1.00  0.00           N
ATOM   4832  HZ1 LYS   324      49.586  64.470  32.258  1.00  0.00           H
ATOM   4833  HZ2 LYS   324      50.797  63.243  31.944  1.00  0.00           H
ATOM   4834  HZ3 LYS   324      49.613  63.518  30.899  1.00  0.00           H
ATOM   4835  C   LYS   324      46.201  57.824  33.160  1.00  0.00           C
ATOM   4836  O   LYS   324      45.980  58.461  34.193  1.00  0.00           O
ATOM   4837  N   ASN   325      45.213  57.244  32.515  1.00  0.00           N
ATOM   4838  H   ASN   325      45.510  56.781  31.668  1.00  0.00           H
ATOM   4839  CA  ASN   325      43.789  57.643  32.728  1.00  0.00           C
ATOM   4840  HA  ASN   325      43.509  57.844  33.762  1.00  0.00           H
ATOM   4841  CB  ASN   325      43.542  58.936  31.887  1.00  0.00           C
ATOM   4842  HB2 ASN   325      44.320  59.676  32.074  1.00  0.00           H
ATOM   4843  HB3 ASN   325      43.600  58.705  30.823  1.00  0.00           H
ATOM   4844  CG  ASN   325      42.205  59.545  32.201  1.00  0.00           C
ATOM   4845  OD1 ASN   325      41.406  59.048  32.965  1.00  0.00           O
ATOM   4846  ND2 ASN   325      41.966  60.672  31.587  1.00  0.00           N
ATOM   4847 HD21 ASN   325      41.030  61.025  31.724  1.00  0.00           H
ATOM   4848 HD22 ASN   325      42.751  61.099  31.116  1.00  0.00           H
ATOM   4849  C   ASN   325      42.832  56.555  32.283  1.00  0.00           C
ATOM   4850  O   ASN   325      42.719  56.293  31.105  1.00  0.00           O
ATOM   4851  N   ASN   326      41.977  56.075  33.195  1.00  0.00           N
ATOM   4852  H   ASN   326      42.072  56.470  34.120  1.00  0.00           H
ATOM   4853  CA  ASN   326      41.219  54.745  33.015  1.00  0.00           C
ATOM   4854  HA  ASN   326      41.778  54.090  32.347  1.00  0.00           H
ATOM   4855  CB  ASN   326      41.146  53.944  34.307  1.00  0.00           C
ATOM   4856  HB2 ASN   326      40.673  54.499  35.117  1.00  0.00           H
ATOM   4857  HB3 ASN   326      40.474  53.131  34.029  1.00  0.00           H
ATOM   4858  CG  ASN   326      42.457  53.366  34.621  1.00  0.00           C
ATOM   4859  OD1 ASN   326      42.875  52.383  34.024  1.00  0.00           O
ATOM   4860  ND2 ASN   326      43.209  54.100  35.434  1.00  0.00           N
ATOM   4861 HD21 ASN   326      44.214  54.086  35.338  1.00  0.00           H
ATOM   4862 HD22 ASN   326      42.872  54.945  35.874  1.00  0.00           H
ATOM   4863  C   ASN   326      39.871  54.874  32.325  1.00  0.00           C
ATOM   4864  O   ASN   326      39.235  53.908  31.956  1.00  0.00           O
ATOM   4865  N   ARG   327      39.545  56.118  32.032  1.00  0.00           N
ATOM   4866  H   ARG   327      40.105  56.880  32.388  1.00  0.00           H
ATOM   4867  CA  ARG   327      38.450  56.381  31.039  1.00  0.00           C
ATOM   4868  HA  ARG   327      37.758  55.539  31.006  1.00  0.00           H
ATOM   4869  CB  ARG   327      37.711  57.638  31.565  1.00  0.00           C
ATOM   4870  HB2 ARG   327      38.379  58.440  31.878  1.00  0.00           H
ATOM   4871  HB3 ARG   327      37.103  58.001  30.737  1.00  0.00           H
ATOM   4872  CG  ARG   327      36.742  57.346  32.689  1.00  0.00           C
ATOM   4873  HG2 ARG   327      36.176  56.467  32.381  1.00  0.00           H
ATOM   4874  HG3 ARG   327      37.182  57.195  33.675  1.00  0.00           H
ATOM   4875  CD  ARG   327      35.711  58.431  32.807  1.00  0.00           C
ATOM   4876  HD2 ARG   327      36.355  59.296  32.966  1.00  0.00           H
ATOM   4877  HD3 ARG   327      35.161  58.562  31.875  1.00  0.00           H
ATOM   4878  NE  ARG   327      34.768  58.121  33.958  1.00  0.00           N
ATOM   4879  HE  ARG   327      35.284  57.658  34.693  1.00  0.00           H
ATOM   4880  CZ  ARG   327      33.420  58.348  33.936  1.00  0.00           C
ATOM   4881  NH1 ARG   327      32.492  57.721  34.635  1.00  0.00           N
ATOM   4882 HH11 ARG   327      32.748  56.884  35.139  1.00  0.00           H
ATOM   4883 HH12 ARG   327      31.630  58.227  34.774  1.00  0.00           H
ATOM   4884  NH2 ARG   327      33.013  59.363  33.293  1.00  0.00           N
ATOM   4885 HH21 ARG   327      33.625  59.795  32.616  1.00  0.00           H
ATOM   4886 HH22 ARG   327      32.039  59.616  33.386  1.00  0.00           H
ATOM   4887  C   ARG   327      38.842  56.540  29.603  1.00  0.00           C
ATOM   4888  O   ARG   327      38.217  56.121  28.659  1.00  0.00           O
ATOM   4889  N   ASP   328      40.057  56.989  29.524  1.00  0.00           N
ATOM   4890  H   ASP   328      40.555  57.290  30.349  1.00  0.00           H
ATOM   4891  CA  ASP   328      40.505  57.567  28.262  1.00  0.00           C
ATOM   4892  HA  ASP   328      39.622  57.723  27.643  1.00  0.00           H
ATOM   4893  CB  ASP   328      41.200  58.900  28.597  1.00  0.00           C
ATOM   4894  HB2 ASP   328      40.499  59.491  29.187  1.00  0.00           H
ATOM   4895  HB3 ASP   328      42.061  58.687  29.230  1.00  0.00           H
ATOM   4896  CG  ASP   328      41.709  59.670  27.374  1.00  0.00           C
ATOM   4897  OD1 ASP   328      42.903  60.005  27.400  1.00  0.00           O
ATOM   4898  OD2 ASP   328      40.929  59.945  26.457  1.00  0.00           O
ATOM   4899  C   ASP   328      41.365  56.595  27.526  1.00  0.00           C
ATOM   4900  O   ASP   328      42.619  56.766  27.276  1.00  0.00           O
ATOM   4901  N   LEU   329      40.793  55.461  27.293  1.00  0.00           N
ATOM   4902  H   LEU   329      39.845  55.438  27.641  1.00  0.00           H
ATOM   4903  CA  LEU   329      41.416  54.280  26.726  1.00  0.00           C
ATOM   4904  HA  LEU   329      42.267  54.571  26.110  1.00  0.00           H
ATOM   4905  CB  LEU   329      41.910  53.275  27.800  1.00  0.00           C
ATOM   4906  HB2 LEU   329      41.998  52.349  27.232  1.00  0.00           H
ATOM   4907  HB3 LEU   329      42.887  53.671  28.079  1.00  0.00           H
ATOM   4908  CG  LEU   329      41.143  53.037  29.122  1.00  0.00           C
ATOM   4909  HG  LEU   329      40.493  53.900  29.266  1.00  0.00           H
ATOM   4910  CD1 LEU   329      40.203  51.849  28.941  1.00  0.00           C
ATOM   4911 HD11 LEU   329      39.494  51.835  29.769  1.00  0.00           H
ATOM   4912 HD12 LEU   329      39.584  51.986  28.055  1.00  0.00           H
ATOM   4913 HD13 LEU   329      40.831  50.963  28.849  1.00  0.00           H
ATOM   4914  CD2 LEU   329      42.113  52.844  30.250  1.00  0.00           C
ATOM   4915 HD21 LEU   329      42.523  53.840  30.418  1.00  0.00           H
ATOM   4916 HD22 LEU   329      41.513  52.451  31.071  1.00  0.00           H
ATOM   4917 HD23 LEU   329      42.867  52.103  29.985  1.00  0.00           H
ATOM   4918  C   LEU   329      40.230  53.734  25.913  1.00  0.00           C
ATOM   4919  O   LEU   329      39.072  53.870  26.291  1.00  0.00           O
ATOM   4920  N   ASP   330      40.572  52.820  24.903  1.00  0.00           N
ATOM   4921  H   ASP   330      41.523  52.479  24.876  1.00  0.00           H
ATOM   4922  CA  ASP   330      39.581  52.180  23.993  1.00  0.00           C
ATOM   4923  HA  ASP   330      38.584  52.212  24.431  1.00  0.00           H
ATOM   4924  CB  ASP   330      39.419  52.885  22.632  1.00  0.00           C
ATOM   4925  HB2 ASP   330      38.876  52.183  21.998  1.00  0.00           H
ATOM   4926  HB3 ASP   330      38.791  53.766  22.762  1.00  0.00           H
ATOM   4927  CG  ASP   330      40.797  53.244  22.013  1.00  0.00           C
ATOM   4928  OD1 ASP   330      41.221  54.416  22.280  1.00  0.00           O
ATOM   4929  OD2 ASP   330      41.352  52.510  21.153  1.00  0.00           O
ATOM   4930  C   ASP   330      39.845  50.661  23.815  1.00  0.00           C
ATOM   4931  O   ASP   330      41.039  50.301  23.777  1.00  0.00           O
ATOM   4932  N   PHE   331      38.749  49.859  23.624  1.00  0.00           N
ATOM   4933  H   PHE   331      37.869  50.122  24.043  1.00  0.00           H
ATOM   4934  CA  PHE   331      38.697  48.830  22.536  1.00  0.00           C
ATOM   4935  HA  PHE   331      39.663  48.329  22.594  1.00  0.00           H
ATOM   4936  CB  PHE   331      37.506  47.824  22.709  1.00  0.00           C
ATOM   4937  HB2 PHE   331      36.612  48.328  23.076  1.00  0.00           H
ATOM   4938  HB3 PHE   331      37.415  47.349  21.732  1.00  0.00           H
ATOM   4939  CG  PHE   331      37.896  46.746  23.680  1.00  0.00           C
ATOM   4940  CD1 PHE   331      38.746  45.720  23.271  1.00  0.00           C
ATOM   4941  HD1 PHE   331      38.998  45.707  22.221  1.00  0.00           H
ATOM   4942  CE1 PHE   331      38.935  44.619  24.160  1.00  0.00           C
ATOM   4943  HE1 PHE   331      39.367  43.684  23.836  1.00  0.00           H
ATOM   4944  CZ  PHE   331      38.396  44.540  25.439  1.00  0.00           C
ATOM   4945  HZ  PHE   331      38.513  43.681  26.084  1.00  0.00           H
ATOM   4946  CE2 PHE   331      37.549  45.578  25.777  1.00  0.00           C
ATOM   4947  HE2 PHE   331      37.095  45.517  26.755  1.00  0.00           H
ATOM   4948  CD2 PHE   331      37.314  46.715  24.962  1.00  0.00           C
ATOM   4949  HD2 PHE   331      36.757  47.515  25.426  1.00  0.00           H
ATOM   4950  C   PHE   331      38.537  49.503  21.142  1.00  0.00           C
ATOM   4951  O   PHE   331      37.640  50.272  20.839  1.00  0.00           O
ATOM   4952  N   THR   332      39.334  49.031  20.189  1.00  0.00           N
ATOM   4953  H   THR   332      40.055  48.353  20.389  1.00  0.00           H
ATOM   4954  CA  THR   332      38.988  49.082  18.791  1.00  0.00           C
ATOM   4955  HA  THR   332      38.452  50.024  18.678  1.00  0.00           H
ATOM   4956  CB  THR   332      40.135  49.124  17.746  1.00  0.00           C
ATOM   4957  HB  THR   332      40.609  48.145  17.691  1.00  0.00           H
ATOM   4958  CG2 THR   332      39.824  49.715  16.353  1.00  0.00           C
ATOM   4959 HG21 THR   332      40.529  49.175  15.721  1.00  0.00           H
ATOM   4960 HG22 THR   332      38.843  49.453  15.955  1.00  0.00           H
ATOM   4961 HG23 THR   332      39.926  50.798  16.294  1.00  0.00           H
ATOM   4962  OG1 THR   332      41.149  49.922  18.155  1.00  0.00           O
ATOM   4963  HG1 THR   332      41.578  49.467  18.883  1.00  0.00           H
ATOM   4964  C   THR   332      38.058  47.826  18.511  1.00  0.00           C
ATOM   4965  O   THR   332      38.349  46.736  18.909  1.00  0.00           O
ATOM   4966  N   ILE   333      37.131  48.081  17.591  1.00  0.00           N
ATOM   4967  H   ILE   333      36.982  49.026  17.266  1.00  0.00           H
ATOM   4968  CA  ILE   333      36.412  46.909  16.923  1.00  0.00           C
ATOM   4969  HA  ILE   333      36.832  45.972  17.289  1.00  0.00           H
ATOM   4970  CB  ILE   333      34.891  46.829  17.260  1.00  0.00           C
ATOM   4971  HB  ILE   333      34.451  47.718  16.807  1.00  0.00           H
ATOM   4972  CG2 ILE   333      34.300  45.522  16.755  1.00  0.00           C
ATOM   4973 HG21 ILE   333      33.254  45.473  17.057  1.00  0.00           H
ATOM   4974 HG22 ILE   333      34.371  45.426  15.672  1.00  0.00           H
ATOM   4975 HG23 ILE   333      34.840  44.664  17.157  1.00  0.00           H
ATOM   4976  CG1 ILE   333      34.663  46.941  18.848  1.00  0.00           C
ATOM   4977 HG12 ILE   333      35.562  46.588  19.354  1.00  0.00           H
ATOM   4978 HG13 ILE   333      34.597  47.991  19.137  1.00  0.00           H
ATOM   4979  CD1 ILE   333      33.411  46.333  19.454  1.00  0.00           C
ATOM   4980 HD11 ILE   333      32.664  46.647  18.724  1.00  0.00           H
ATOM   4981 HD12 ILE   333      33.417  45.244  19.506  1.00  0.00           H
ATOM   4982 HD13 ILE   333      33.268  46.847  20.404  1.00  0.00           H
ATOM   4983  C   ILE   333      36.652  47.115  15.461  1.00  0.00           C
ATOM   4984  O   ILE   333      36.467  48.184  14.968  1.00  0.00           O
ATOM   4985  N   ASP   334      37.105  46.053  14.868  1.00  0.00           N
ATOM   4986  H   ASP   334      37.639  45.461  15.488  1.00  0.00           H
ATOM   4987  CA  ASP   334      37.136  45.868  13.412  1.00  0.00           C
ATOM   4988  HA  ASP   334      36.446  46.657  13.112  1.00  0.00           H
ATOM   4989  CB  ASP   334      38.486  46.148  12.835  1.00  0.00           C
ATOM   4990  HB2 ASP   334      38.795  47.056  13.351  1.00  0.00           H
ATOM   4991  HB3 ASP   334      39.184  45.361  13.120  1.00  0.00           H
ATOM   4992  CG  ASP   334      38.441  46.496  11.332  1.00  0.00           C
ATOM   4993  OD1 ASP   334      39.504  46.554  10.657  1.00  0.00           O
ATOM   4994  OD2 ASP   334      37.279  46.702  10.854  1.00  0.00           O
ATOM   4995  C   ASP   334      36.496  44.487  12.932  1.00  0.00           C
ATOM   4996  O   ASP   334      36.816  43.369  13.302  1.00  0.00           O
ATOM   4997  N   LEU   335      35.669  44.750  11.933  1.00  0.00           N
ATOM   4998  H   LEU   335      35.779  45.622  11.436  1.00  0.00           H
ATOM   4999  CA  LEU   335      34.709  43.801  11.355  1.00  0.00           C
ATOM   5000  HA  LEU   335      34.683  42.865  11.913  1.00  0.00           H
ATOM   5001  CB  LEU   335      33.237  44.289  11.475  1.00  0.00           C
ATOM   5002  HB2 LEU   335      33.237  45.164  10.827  1.00  0.00           H
ATOM   5003  HB3 LEU   335      32.603  43.529  11.017  1.00  0.00           H
ATOM   5004  CG  LEU   335      32.765  44.619  12.954  1.00  0.00           C
ATOM   5005  HG  LEU   335      33.433  44.063  13.612  1.00  0.00           H
ATOM   5006  CD1 LEU   335      32.799  46.097  13.218  1.00  0.00           C
ATOM   5007 HD11 LEU   335      32.355  46.680  12.411  1.00  0.00           H
ATOM   5008 HD12 LEU   335      32.225  46.477  14.064  1.00  0.00           H
ATOM   5009 HD13 LEU   335      33.808  46.509  13.233  1.00  0.00           H
ATOM   5010  CD2 LEU   335      31.284  44.200  13.116  1.00  0.00           C
ATOM   5011 HD21 LEU   335      30.568  44.563  12.379  1.00  0.00           H
ATOM   5012 HD22 LEU   335      31.160  43.131  12.945  1.00  0.00           H
ATOM   5013 HD23 LEU   335      31.048  44.420  14.157  1.00  0.00           H
ATOM   5014  C   LEU   335      35.159  43.435   9.905  1.00  0.00           C
ATOM   5015  O   LEU   335      34.730  44.023   8.884  1.00  0.00           O
ATOM   5016  N   ASP   336      36.020  42.426   9.953  1.00  0.00           N
ATOM   5017  H   ASP   336      36.574  42.301  10.789  1.00  0.00           H
ATOM   5018  CA  ASP   336      36.464  41.664   8.789  1.00  0.00           C
ATOM   5019  HA  ASP   336      36.889  42.339   8.046  1.00  0.00           H
ATOM   5020  CB  ASP   336      37.450  40.486   9.062  1.00  0.00           C
ATOM   5021  HB2 ASP   336      37.094  39.881   9.896  1.00  0.00           H
ATOM   5022  HB3 ASP   336      37.416  39.716   8.292  1.00  0.00           H
ATOM   5023  CG  ASP   336      38.910  40.910   9.368  1.00  0.00           C
ATOM   5024  OD1 ASP   336      39.782  40.050   9.135  1.00  0.00           O
ATOM   5025  OD2 ASP   336      39.132  42.101   9.671  1.00  0.00           O
ATOM   5026  C   ASP   336      35.270  40.989   8.060  1.00  0.00           C
ATOM   5027  O   ASP   336      35.313  40.471   6.909  1.00  0.00           O
ATOM   5028  N   PHE   337      34.066  41.018   8.671  1.00  0.00           N
ATOM   5029  H   PHE   337      34.193  40.937   9.669  1.00  0.00           H
ATOM   5030  CA  PHE   337      32.802  40.700   8.057  1.00  0.00           C
ATOM   5031  HA  PHE   337      32.962  39.857   7.385  1.00  0.00           H
ATOM   5032  CB  PHE   337      31.809  40.147   9.094  1.00  0.00           C
ATOM   5033  HB2 PHE   337      32.232  39.335   9.685  1.00  0.00           H
ATOM   5034  HB3 PHE   337      31.666  40.882   9.887  1.00  0.00           H
ATOM   5035  CG  PHE   337      30.464  39.731   8.640  1.00  0.00           C
ATOM   5036  CD1 PHE   337      30.235  38.462   8.060  1.00  0.00           C
ATOM   5037  HD1 PHE   337      31.071  37.867   7.722  1.00  0.00           H
ATOM   5038  CE1 PHE   337      28.965  38.058   7.693  1.00  0.00           C
ATOM   5039  HE1 PHE   337      28.857  37.075   7.259  1.00  0.00           H
ATOM   5040  CZ  PHE   337      27.892  38.937   7.969  1.00  0.00           C
ATOM   5041  HZ  PHE   337      26.891  38.692   7.646  1.00  0.00           H
ATOM   5042  CE2 PHE   337      28.057  40.161   8.629  1.00  0.00           C
[truncated: 29,540 more chars]
