# Supplementary material for: Naturally occurring cancer-associated mutations disrupt oligomerization and activity of protein arginine methyltransferase 1 (PRMT1)
Source: J Biol Chem. 2021 Oct 22;297(5):101336. doi: 10.1016/j.jbc.2021.101336 (PMC8592882; doi:10.1016/j.jbc.2021.101336)
Supplement: Supplemental data [file mmc2.zip › M206V-2.pdb]

HELIX    1   1 LYS     32  TYR     39  1                                   8
HELIX    2   2 PHE     42  LEU     49  1                                   8
HELIX    3   3 VAL     53  PHE     69  1                                  17
HELIX    4   4 ILE     83  LYS     90  1                                   8
HELIX    5   5 SER    103  ASN    115  1                                  13
HELIX    6   6 LEU    156  TRP    166  1                                  11
HELIX    7   7 TYR    190  LYS    194  1                                   5
HELIX    8   8 TRP    198  PHE    204  1                                   7
HELIX    9   9 VAL    206  ALA    213  1                                   8
HELIX   10  10 PRO    224  GLN    226  1                                   3
HELIX   11  11 VAL    244  LEU    247  1                                   4
HELIX   12  12 ASP    336  LEU    341  1                                   6
SHEET    1   1 1 VAL    73  ASP    76  0
SHEET    2   2 1 LYS    95  GLU   100  0
SHEET    3   3 1 VAL   121  LYS   125  0
SHEET    4   4 1 ARG   177  ILE   185  0
SHEET    5   5 1 LEU   218  ASP   220  0
SHEET    6   6 1 CYS   232  ASP   238  0
SHEET    7   7 1 PHE   249  GLN   256  0
SHEET    8   8 1 ASP   261  VAL   263  0
SHEET    9   9 1 ALA   265  PHE   274  0
SHEET   10  10 1 THR   281  SER   284  0
SHEET   11  11 1 GLN   296  TYR   300  0
SHEET   12  12 1 LEU   305  VAL   307  0
SHEET   13  13 1 GLU   312  PRO   321  0
SHEET   14  14 1 LEU   329  ASP   334  0
SHEET   15  15 1 THR   348  ARG   351  0
CRYST1   71.853   91.855   70.848  90.00  90.00  90.00               1
ATOM      1  N   ALA    26      17.063  53.434  43.409  1.00  0.00           N
ATOM      2  H1  ALA    26      18.055  53.538  43.568  1.00  0.00           H
ATOM      3  H2  ALA    26      16.680  54.076  44.088  1.00  0.00           H
ATOM      4  H3  ALA    26      16.857  53.675  42.450  1.00  0.00           H
ATOM      5  CA  ALA    26      16.582  52.131  43.814  1.00  0.00           C
ATOM      6  HA  ALA    26      15.544  51.925  43.554  1.00  0.00           H
ATOM      7  CB  ALA    26      17.472  51.244  42.938  1.00  0.00           C
ATOM      8  HB1 ALA    26      18.415  51.104  43.467  1.00  0.00           H
ATOM      9  HB2 ALA    26      17.059  50.236  42.911  1.00  0.00           H
ATOM     10  HB3 ALA    26      17.699  51.614  41.938  1.00  0.00           H
ATOM     11  C   ALA    26      16.762  51.924  45.291  1.00  0.00           C
ATOM     12  O   ALA    26      17.763  52.381  45.871  1.00  0.00           O
ATOM     13  N   GLU    27      15.692  51.588  45.929  1.00  0.00           N
ATOM     14  H   GLU    27      14.808  51.542  45.442  1.00  0.00           H
ATOM     15  CA  GLU    27      15.630  51.209  47.358  1.00  0.00           C
ATOM     16  HA  GLU    27      15.954  52.066  47.949  1.00  0.00           H
ATOM     17  CB  GLU    27      14.255  50.743  47.930  1.00  0.00           C
ATOM     18  HB2 GLU    27      13.815  49.938  47.341  1.00  0.00           H
ATOM     19  HB3 GLU    27      14.528  50.386  48.923  1.00  0.00           H
ATOM     20  CG  GLU    27      13.293  51.905  47.951  1.00  0.00           C
ATOM     21  HG2 GLU    27      13.051  52.222  46.937  1.00  0.00           H
ATOM     22  HG3 GLU    27      12.423  51.700  48.574  1.00  0.00           H
ATOM     23  CD  GLU    27      13.905  53.172  48.577  1.00  0.00           C
ATOM     24  OE1 GLU    27      14.581  52.975  49.655  1.00  0.00           O
ATOM     25  OE2 GLU    27      14.258  54.114  47.908  1.00  0.00           O
ATOM     26  C   GLU    27      16.659  50.089  47.622  1.00  0.00           C
ATOM     27  O   GLU    27      17.215  50.118  48.690  1.00  0.00           O
ATOM     28  N   ASP    28      17.102  49.284  46.550  1.00  0.00           N
ATOM     29  H   ASP    28      16.590  49.166  45.687  1.00  0.00           H
ATOM     30  CA  ASP    28      18.343  48.475  46.697  1.00  0.00           C
ATOM     31  HA  ASP    28      18.709  48.681  47.703  1.00  0.00           H
ATOM     32  CB  ASP    28      17.912  46.981  46.532  1.00  0.00           C
ATOM     33  HB2 ASP    28      17.077  46.724  47.184  1.00  0.00           H
ATOM     34  HB3 ASP    28      17.587  46.810  45.506  1.00  0.00           H
ATOM     35  CG  ASP    28      19.019  45.957  46.793  1.00  0.00           C
ATOM     36  OD1 ASP    28      18.647  44.814  46.459  1.00  0.00           O
ATOM     37  OD2 ASP    28      20.153  46.174  47.246  1.00  0.00           O
ATOM     38  C   ASP    28      19.416  48.951  45.695  1.00  0.00           C
ATOM     39  O   ASP    28      19.386  48.649  44.532  1.00  0.00           O
ATOM     40  N   MET    29      20.354  49.713  46.236  1.00  0.00           N
ATOM     41  H   MET    29      20.114  50.280  47.037  1.00  0.00           H
ATOM     42  CA  MET    29      21.585  50.110  45.453  1.00  0.00           C
ATOM     43  HA  MET    29      21.219  50.615  44.560  1.00  0.00           H
ATOM     44  CB  MET    29      22.437  51.113  46.296  1.00  0.00           C
ATOM     45  HB2 MET    29      21.888  52.013  46.572  1.00  0.00           H
ATOM     46  HB3 MET    29      22.681  50.639  47.247  1.00  0.00           H
ATOM     47  CG  MET    29      23.679  51.595  45.646  1.00  0.00           C
ATOM     48  HG2 MET    29      24.417  50.847  45.937  1.00  0.00           H
ATOM     49  HG3 MET    29      23.541  51.616  44.565  1.00  0.00           H
ATOM     50  SD  MET    29      24.282  53.259  46.097  1.00  0.00           S
ATOM     51  CE  MET    29      25.911  53.095  45.358  1.00  0.00           C
ATOM     52  HE1 MET    29      25.758  52.866  44.303  1.00  0.00           H
ATOM     53  HE2 MET    29      26.521  53.988  45.499  1.00  0.00           H
ATOM     54  HE3 MET    29      26.376  52.235  45.839  1.00  0.00           H
ATOM     55  C   MET    29      22.373  48.898  44.919  1.00  0.00           C
ATOM     56  O   MET    29      22.944  48.910  43.852  1.00  0.00           O
ATOM     57  N   THR    30      22.352  47.730  45.576  1.00  0.00           N
ATOM     58  H   THR    30      21.799  47.740  46.422  1.00  0.00           H
ATOM     59  CA  THR    30      22.925  46.466  45.128  1.00  0.00           C
ATOM     60  HA  THR    30      23.722  46.662  44.411  1.00  0.00           H
ATOM     61  CB  THR    30      23.628  45.712  46.208  1.00  0.00           C
ATOM     62  HB  THR    30      23.954  44.797  45.713  1.00  0.00           H
ATOM     63  CG2 THR    30      24.884  46.591  46.584  1.00  0.00           C
ATOM     64 HG21 THR    30      25.199  46.541  47.626  1.00  0.00           H
ATOM     65 HG22 THR    30      25.714  46.318  45.932  1.00  0.00           H
ATOM     66 HG23 THR    30      24.639  47.630  46.365  1.00  0.00           H
ATOM     67  OG1 THR    30      22.866  45.452  47.356  1.00  0.00           O
ATOM     68  HG1 THR    30      21.981  45.330  47.005  1.00  0.00           H
ATOM     69  C   THR    30      21.953  45.567  44.344  1.00  0.00           C
ATOM     70  O   THR    30      21.821  44.333  44.492  1.00  0.00           O
ATOM     71  N   SER    31      21.227  46.301  43.506  1.00  0.00           N
ATOM     72  H   SER    31      21.531  47.256  43.380  1.00  0.00           H
ATOM     73  CA  SER    31      20.430  45.748  42.398  1.00  0.00           C
ATOM     74  HA  SER    31      20.422  44.668  42.540  1.00  0.00           H
ATOM     75  CB  SER    31      18.893  46.199  42.454  1.00  0.00           C
ATOM     76  HB2 SER    31      18.322  45.483  41.863  1.00  0.00           H
ATOM     77  HB3 SER    31      18.633  45.951  43.483  1.00  0.00           H
ATOM     78  OG  SER    31      18.806  47.542  42.161  1.00  0.00           O
ATOM     79  HG  SER    31      18.901  47.896  43.048  1.00  0.00           H
ATOM     80  C   SER    31      20.922  46.002  40.887  1.00  0.00           C
ATOM     81  O   SER    31      21.563  47.038  40.607  1.00  0.00           O
ATOM     82  N   LYS    32      20.634  45.015  39.985  1.00  0.00           N
ATOM     83  H   LYS    32      20.155  44.175  40.277  1.00  0.00           H
ATOM     84  CA  LYS    32      20.628  45.320  38.537  1.00  0.00           C
ATOM     85  HA  LYS    32      21.587  45.765  38.272  1.00  0.00           H
ATOM     86  CB  LYS    32      20.463  43.993  37.662  1.00  0.00           C
ATOM     87  HB2 LYS    32      21.090  43.190  38.052  1.00  0.00           H
ATOM     88  HB3 LYS    32      19.416  43.690  37.630  1.00  0.00           H
ATOM     89  CG  LYS    32      20.890  44.219  36.189  1.00  0.00           C
ATOM     90  HG2 LYS    32      20.180  44.723  35.533  1.00  0.00           H
ATOM     91  HG3 LYS    32      21.841  44.750  36.154  1.00  0.00           H
ATOM     92  CD  LYS    32      20.912  42.824  35.460  1.00  0.00           C
ATOM     93  HD2 LYS    32      20.968  41.970  36.136  1.00  0.00           H
ATOM     94  HD3 LYS    32      20.044  42.534  34.868  1.00  0.00           H
ATOM     95  CE  LYS    32      22.109  42.624  34.547  1.00  0.00           C
ATOM     96  HE2 LYS    32      21.969  43.113  33.583  1.00  0.00           H
ATOM     97  HE3 LYS    32      23.009  43.047  34.994  1.00  0.00           H
ATOM     98  NZ  LYS    32      22.347  41.153  34.340  1.00  0.00           N
ATOM     99  HZ1 LYS    32      23.017  41.047  33.591  1.00  0.00           H
ATOM    100  HZ2 LYS    32      22.631  40.775  35.233  1.00  0.00           H
ATOM    101  HZ3 LYS    32      21.531  40.694  33.963  1.00  0.00           H
ATOM    102  C   LYS    32      19.631  46.413  38.123  1.00  0.00           C
ATOM    103  O   LYS    32      19.764  47.178  37.152  1.00  0.00           O
ATOM    104  N   ASP    33      18.629  46.586  38.943  1.00  0.00           N
ATOM    105  H   ASP    33      18.352  45.724  39.392  1.00  0.00           H
ATOM    106  CA  ASP    33      17.656  47.627  38.601  1.00  0.00           C
ATOM    107  HA  ASP    33      17.405  47.471  37.552  1.00  0.00           H
ATOM    108  CB  ASP    33      16.335  47.376  39.340  1.00  0.00           C
ATOM    109  HB2 ASP    33      16.194  46.296  39.381  1.00  0.00           H
ATOM    110  HB3 ASP    33      16.370  47.714  40.376  1.00  0.00           H
ATOM    111  CG  ASP    33      15.182  48.120  38.648  1.00  0.00           C
ATOM    112  OD1 ASP    33      14.563  47.533  37.766  1.00  0.00           O
ATOM    113  OD2 ASP    33      14.714  49.215  39.091  1.00  0.00           O
ATOM    114  C   ASP    33      18.133  49.090  38.870  1.00  0.00           C
ATOM    115  O   ASP    33      17.710  49.946  38.082  1.00  0.00           O
ATOM    116  N   TYR    34      19.014  49.309  39.837  1.00  0.00           N
ATOM    117  H   TYR    34      19.151  48.611  40.554  1.00  0.00           H
ATOM    118  CA  TYR    34      19.876  50.444  39.945  1.00  0.00           C
ATOM    119  HA  TYR    34      19.287  51.360  39.892  1.00  0.00           H
ATOM    120  CB  TYR    34      20.651  50.326  41.324  1.00  0.00           C
ATOM    121  HB2 TYR    34      19.940  50.087  42.115  1.00  0.00           H
ATOM    122  HB3 TYR    34      21.284  49.438  41.352  1.00  0.00           H
ATOM    123  CG  TYR    34      21.457  51.549  41.670  1.00  0.00           C
ATOM    124  CD1 TYR    34      22.738  51.699  41.054  1.00  0.00           C
ATOM    125  HD1 TYR    34      23.058  50.971  40.324  1.00  0.00           H
ATOM    126  CE1 TYR    34      23.511  52.869  41.375  1.00  0.00           C
ATOM    127  HE1 TYR    34      24.490  52.971  40.932  1.00  0.00           H
ATOM    128  CZ  TYR    34      23.038  53.800  42.313  1.00  0.00           C
ATOM    129  OH  TYR    34      23.780  54.880  42.531  1.00  0.00           O
ATOM    130  HH  TYR    34      23.227  55.663  42.586  1.00  0.00           H
ATOM    131  CE2 TYR    34      21.835  53.653  42.950  1.00  0.00           C
ATOM    132  HE2 TYR    34      21.533  54.354  43.714  1.00  0.00           H
ATOM    133  CD2 TYR    34      20.952  52.579  42.598  1.00  0.00           C
ATOM    134  HD2 TYR    34      19.996  52.475  43.091  1.00  0.00           H
ATOM    135  C   TYR    34      20.932  50.675  38.880  1.00  0.00           C
ATOM    136  O   TYR    34      21.158  51.815  38.414  1.00  0.00           O
ATOM    137  N   TYR    35      21.452  49.511  38.354  1.00  0.00           N
ATOM    138  H   TYR    35      20.899  48.693  38.563  1.00  0.00           H
ATOM    139  CA  TYR    35      22.226  49.543  37.076  1.00  0.00           C
ATOM    140  HA  TYR    35      23.036  50.266  37.171  1.00  0.00           H
ATOM    141  CB  TYR    35      23.034  48.303  36.802  1.00  0.00           C
ATOM    142  HB2 TYR    35      23.889  48.199  37.470  1.00  0.00           H
ATOM    143  HB3 TYR    35      22.393  47.441  36.986  1.00  0.00           H
ATOM    144  CG  TYR    35      23.560  48.111  35.430  1.00  0.00           C
ATOM    145  CD1 TYR    35      23.072  47.133  34.539  1.00  0.00           C
ATOM    146  HD1 TYR    35      22.202  46.660  34.970  1.00  0.00           H
ATOM    147  CE1 TYR    35      23.706  46.872  33.272  1.00  0.00           C
ATOM    148  HE1 TYR    35      23.343  46.130  32.576  1.00  0.00           H
ATOM    149  CZ  TYR    35      24.746  47.678  32.970  1.00  0.00           C
ATOM    150  OH  TYR    35      25.253  47.480  31.767  1.00  0.00           O
ATOM    151  HH  TYR    35      26.205  47.592  31.831  1.00  0.00           H
ATOM    152  CE2 TYR    35      25.115  48.702  33.806  1.00  0.00           C
ATOM    153  HE2 TYR    35      26.025  49.119  33.402  1.00  0.00           H
ATOM    154  CD2 TYR    35      24.724  48.843  35.136  1.00  0.00           C
ATOM    155  HD2 TYR    35      25.242  49.474  35.842  1.00  0.00           H
ATOM    156  C   TYR    35      21.436  50.200  35.906  1.00  0.00           C
ATOM    157  O   TYR    35      21.786  51.199  35.334  1.00  0.00           O
ATOM    158  N   PHE    36      20.290  49.607  35.537  1.00  0.00           N
ATOM    159  H   PHE    36      19.952  48.757  35.966  1.00  0.00           H
ATOM    160  CA  PHE    36      19.369  50.154  34.558  1.00  0.00           C
ATOM    161  HA  PHE    36      19.808  50.245  33.564  1.00  0.00           H
ATOM    162  CB  PHE    36      18.263  49.038  34.502  1.00  0.00           C
ATOM    163  HB2 PHE    36      17.894  48.853  35.511  1.00  0.00           H
ATOM    164  HB3 PHE    36      17.403  49.292  33.883  1.00  0.00           H
ATOM    165  CG  PHE    36      18.815  47.695  33.921  1.00  0.00           C
ATOM    166  CD1 PHE    36      19.697  47.660  32.832  1.00  0.00           C
ATOM    167  HD1 PHE    36      20.431  48.429  32.641  1.00  0.00           H
ATOM    168  CE1 PHE    36      20.118  46.462  32.176  1.00  0.00           C
ATOM    169  HE1 PHE    36      21.034  46.454  31.604  1.00  0.00           H
ATOM    170  CZ  PHE    36      19.513  45.288  32.624  1.00  0.00           C
ATOM    171  HZ  PHE    36      19.759  44.399  32.063  1.00  0.00           H
ATOM    172  CE2 PHE    36      18.495  45.307  33.579  1.00  0.00           C
ATOM    173  HE2 PHE    36      18.012  44.397  33.902  1.00  0.00           H
ATOM    174  CD2 PHE    36      18.128  46.491  34.235  1.00  0.00           C
ATOM    175  HD2 PHE    36      17.479  46.385  35.092  1.00  0.00           H
ATOM    176  C   PHE    36      18.700  51.548  34.826  1.00  0.00           C
ATOM    177  O   PHE    36      18.474  52.179  33.789  1.00  0.00           O
ATOM    178  N   ASP    37      18.344  51.913  36.099  1.00  0.00           N
ATOM    179  H   ASP    37      18.363  51.187  36.801  1.00  0.00           H
ATOM    180  CA  ASP    37      18.050  53.295  36.431  1.00  0.00           C
ATOM    181  HA  ASP    37      17.332  53.635  35.685  1.00  0.00           H
ATOM    182  CB  ASP    37      17.359  53.243  37.744  1.00  0.00           C
ATOM    183  HB2 ASP    37      16.564  52.498  37.722  1.00  0.00           H
ATOM    184  HB3 ASP    37      18.079  52.936  38.503  1.00  0.00           H
ATOM    185  CG  ASP    37      16.889  54.750  38.069  1.00  0.00           C
ATOM    186  OD1 ASP    37      15.928  55.125  37.376  1.00  0.00           O
ATOM    187  OD2 ASP    37      17.599  55.448  38.842  1.00  0.00           O
ATOM    188  C   ASP    37      19.169  54.267  36.358  1.00  0.00           C
ATOM    189  O   ASP    37      18.937  55.331  35.815  1.00  0.00           O
ATOM    190  N   SER    38      20.411  53.884  36.683  1.00  0.00           N
ATOM    191  H   SER    38      20.500  53.024  37.206  1.00  0.00           H
ATOM    192  CA  SER    38      21.565  54.808  36.598  1.00  0.00           C
ATOM    193  HA  SER    38      21.271  55.738  37.084  1.00  0.00           H
ATOM    194  CB  SER    38      22.720  54.157  37.321  1.00  0.00           C
ATOM    195  HB2 SER    38      22.788  53.150  36.909  1.00  0.00           H
ATOM    196  HB3 SER    38      23.625  54.745  37.167  1.00  0.00           H
ATOM    197  OG  SER    38      22.460  54.174  38.699  1.00  0.00           O
ATOM    198  HG  SER    38      21.672  53.746  39.042  1.00  0.00           H
ATOM    199  C   SER    38      21.947  55.072  35.111  1.00  0.00           C
ATOM    200  O   SER    38      21.731  56.272  34.767  1.00  0.00           O
ATOM    201  N   TYR    39      22.231  54.043  34.363  1.00  0.00           N
ATOM    202  H   TYR    39      22.139  53.105  34.728  1.00  0.00           H
ATOM    203  CA  TYR    39      22.542  54.117  32.909  1.00  0.00           C
ATOM    204  HA  TYR    39      23.393  54.787  32.781  1.00  0.00           H
ATOM    205  CB  TYR    39      22.952  52.690  32.457  1.00  0.00           C
ATOM    206  HB2 TYR    39      22.377  51.986  33.059  1.00  0.00           H
ATOM    207  HB3 TYR    39      22.682  52.545  31.411  1.00  0.00           H
ATOM    208  CG  TYR    39      24.400  52.490  32.567  1.00  0.00           C
ATOM    209  CD1 TYR    39      25.206  52.584  31.390  1.00  0.00           C
ATOM    210  HD1 TYR    39      24.732  52.888  30.469  1.00  0.00           H
ATOM    211  CE1 TYR    39      26.597  52.459  31.494  1.00  0.00           C
ATOM    212  HE1 TYR    39      27.203  52.695  30.632  1.00  0.00           H
ATOM    213  CZ  TYR    39      27.144  52.113  32.801  1.00  0.00           C
ATOM    214  OH  TYR    39      28.453  51.699  32.895  1.00  0.00           O
ATOM    215  HH  TYR    39      28.588  51.345  33.777  1.00  0.00           H
ATOM    216  CE2 TYR    39      26.283  51.818  33.854  1.00  0.00           C
ATOM    217  HE2 TYR    39      26.821  51.566  34.757  1.00  0.00           H
ATOM    218  CD2 TYR    39      24.900  52.014  33.778  1.00  0.00           C
ATOM    219  HD2 TYR    39      24.249  51.857  34.625  1.00  0.00           H
ATOM    220  C   TYR    39      21.552  54.718  31.908  1.00  0.00           C
ATOM    221  O   TYR    39      21.959  55.297  30.887  1.00  0.00           O
ATOM    222  N   ALA    40      20.250  54.665  32.222  1.00  0.00           N
ATOM    223  H   ALA    40      20.028  54.281  33.129  1.00  0.00           H
ATOM    224  CA  ALA    40      19.193  55.496  31.593  1.00  0.00           C
ATOM    225  HA  ALA    40      19.196  55.156  30.558  1.00  0.00           H
ATOM    226  CB  ALA    40      17.953  55.300  32.436  1.00  0.00           C
ATOM    227  HB1 ALA    40      17.661  54.256  32.323  1.00  0.00           H
ATOM    228  HB2 ALA    40      18.126  55.481  33.497  1.00  0.00           H
ATOM    229  HB3 ALA    40      17.313  56.134  32.149  1.00  0.00           H
ATOM    230  C   ALA    40      19.628  56.972  31.454  1.00  0.00           C
ATOM    231  O   ALA    40      19.134  57.625  30.606  1.00  0.00           O
ATOM    232  N   HIE    41      20.420  57.548  32.319  1.00  0.00           N
ATOM    233  H   HIE    41      20.800  57.035  33.102  1.00  0.00           H
ATOM    234  CA  HIE    41      20.608  59.039  32.258  1.00  0.00           C
ATOM    235  HA  HIE    41      19.839  59.621  31.750  1.00  0.00           H
ATOM    236  CB  HIE    41      20.729  59.627  33.681  1.00  0.00           C
ATOM    237  HB2 HIE    41      19.937  59.296  34.353  1.00  0.00           H
ATOM    238  HB3 HIE    41      21.639  59.213  34.115  1.00  0.00           H
ATOM    239  CG  HIE    41      20.702  61.091  33.621  1.00  0.00           C
ATOM    240  ND1 HIE    41      21.602  61.790  34.406  1.00  0.00           N
ATOM    241  CE1 HIE    41      21.162  63.056  34.463  1.00  0.00           C
ATOM    242  HE1 HIE    41      21.632  63.776  35.117  1.00  0.00           H
ATOM    243  NE2 HIE    41      19.947  63.063  33.971  1.00  0.00           N
ATOM    244  HE2 HIE    41      19.353  63.880  33.987  1.00  0.00           H
ATOM    245  CD2 HIE    41      19.663  61.910  33.345  1.00  0.00           C
ATOM    246  HD2 HIE    41      18.747  61.566  32.886  1.00  0.00           H
ATOM    247  C   HIE    41      21.857  59.283  31.433  1.00  0.00           C
ATOM    248  O   HIE    41      22.851  58.562  31.707  1.00  0.00           O
ATOM    249  N   PHE    42      21.822  60.261  30.535  1.00  0.00           N
ATOM    250  H   PHE    42      20.924  60.660  30.302  1.00  0.00           H
ATOM    251  CA  PHE    42      23.008  60.904  30.053  1.00  0.00           C
ATOM    252  HA  PHE    42      23.509  60.154  29.441  1.00  0.00           H
ATOM    253  CB  PHE    42      22.690  62.020  29.053  1.00  0.00           C
ATOM    254  HB2 PHE    42      23.510  62.131  28.343  1.00  0.00           H
ATOM    255  HB3 PHE    42      21.901  61.691  28.377  1.00  0.00           H
ATOM    256  CG  PHE    42      22.325  63.333  29.583  1.00  0.00           C
ATOM    257  CD1 PHE    42      21.145  63.528  30.363  1.00  0.00           C
ATOM    258  HD1 PHE    42      20.259  62.998  30.045  1.00  0.00           H
ATOM    259  CE1 PHE    42      20.815  64.791  30.803  1.00  0.00           C
ATOM    260  HE1 PHE    42      19.819  64.999  31.166  1.00  0.00           H
ATOM    261  CZ  PHE    42      21.815  65.701  31.080  1.00  0.00           C
ATOM    262  HZ  PHE    42      21.641  66.574  31.691  1.00  0.00           H
ATOM    263  CE2 PHE    42      23.101  65.480  30.490  1.00  0.00           C
ATOM    264  HE2 PHE    42      23.901  66.191  30.635  1.00  0.00           H
ATOM    265  CD2 PHE    42      23.302  64.341  29.658  1.00  0.00           C
ATOM    266  HD2 PHE    42      24.173  64.263  29.025  1.00  0.00           H
ATOM    267  C   PHE    42      24.022  61.424  31.010  1.00  0.00           C
ATOM    268  O   PHE    42      25.208  61.230  30.720  1.00  0.00           O
ATOM    269  N   GLY    43      23.541  61.861  32.164  1.00  0.00           N
ATOM    270  H   GLY    43      22.584  62.184  32.139  1.00  0.00           H
ATOM    271  CA  GLY    43      24.437  62.294  33.291  1.00  0.00           C
ATOM    272  HA2 GLY    43      25.270  62.903  32.940  1.00  0.00           H
ATOM    273  HA3 GLY    43      23.954  62.985  33.981  1.00  0.00           H
ATOM    274  C   GLY    43      24.987  61.170  34.193  1.00  0.00           C
ATOM    275  O   GLY    43      25.702  61.424  35.180  1.00  0.00           O
ATOM    276  N   ILE    44      24.846  59.948  33.688  1.00  0.00           N
ATOM    277  H   ILE    44      24.188  59.707  32.961  1.00  0.00           H
ATOM    278  CA  ILE    44      25.721  58.875  34.002  1.00  0.00           C
ATOM    279  HA  ILE    44      26.477  59.225  34.705  1.00  0.00           H
ATOM    280  CB  ILE    44      25.061  57.592  34.669  1.00  0.00           C
ATOM    281  HB  ILE    44      24.078  57.554  34.200  1.00  0.00           H
ATOM    282  CG2 ILE    44      25.804  56.283  34.407  1.00  0.00           C
ATOM    283 HG21 ILE    44      25.729  56.051  33.344  1.00  0.00           H
ATOM    284 HG22 ILE    44      26.871  56.255  34.625  1.00  0.00           H
ATOM    285 HG23 ILE    44      25.371  55.536  35.072  1.00  0.00           H
ATOM    286  CG1 ILE    44      24.778  57.762  36.200  1.00  0.00           C
ATOM    287 HG12 ILE    44      24.045  58.541  36.406  1.00  0.00           H
ATOM    288 HG13 ILE    44      24.313  56.821  36.492  1.00  0.00           H
ATOM    289  CD1 ILE    44      25.980  58.033  37.129  1.00  0.00           C
ATOM    290 HD11 ILE    44      26.735  57.277  36.913  1.00  0.00           H
ATOM    291 HD12 ILE    44      26.336  59.027  36.859  1.00  0.00           H
ATOM    292 HD13 ILE    44      25.696  58.071  38.181  1.00  0.00           H
ATOM    293  C   ILE    44      26.499  58.490  32.734  1.00  0.00           C
ATOM    294  O   ILE    44      27.732  58.575  32.769  1.00  0.00           O
ATOM    295  N   HID    45      25.842  58.256  31.551  1.00  0.00           N
ATOM    296  H   HID    45      24.845  58.119  31.471  1.00  0.00           H
ATOM    297  CA  HID    45      26.488  57.880  30.275  1.00  0.00           C
ATOM    298  HA  HID    45      26.987  56.963  30.590  1.00  0.00           H
ATOM    299  CB  HID    45      25.377  57.483  29.301  1.00  0.00           C
ATOM    300  HB2 HID    45      24.445  57.863  29.718  1.00  0.00           H
ATOM    301  HB3 HID    45      25.428  58.014  28.350  1.00  0.00           H
ATOM    302  CG  HID    45      25.367  55.978  29.111  1.00  0.00           C
ATOM    303  ND1 HID    45      24.159  55.369  28.939  1.00  0.00           N
ATOM    304  HD1 HID    45      23.349  55.501  29.527  1.00  0.00           H
ATOM    305  CE1 HID    45      24.366  54.237  28.236  1.00  0.00           C
ATOM    306  HE1 HID    45      23.679  53.410  28.333  1.00  0.00           H
ATOM    307  NE2 HID    45      25.731  54.124  27.921  1.00  0.00           N
ATOM    308  CD2 HID    45      26.291  55.350  28.338  1.00  0.00           C
ATOM    309  HD2 HID    45      27.287  55.687  28.090  1.00  0.00           H
ATOM    310  C   HID    45      27.685  58.743  29.837  1.00  0.00           C
ATOM    311  O   HID    45      28.581  58.304  29.148  1.00  0.00           O
ATOM    312  N   GLU    46      27.563  60.057  29.994  1.00  0.00           N
ATOM    313  H   GLU    46      26.723  60.435  30.407  1.00  0.00           H
ATOM    314  CA  GLU    46      28.610  60.938  29.586  1.00  0.00           C
ATOM    315  HA  GLU    46      28.729  60.826  28.508  1.00  0.00           H
ATOM    316  CB  GLU    46      28.185  62.395  29.833  1.00  0.00           C
ATOM    317  HB2 GLU    46      27.731  62.432  30.824  1.00  0.00           H
ATOM    318  HB3 GLU    46      29.130  62.937  29.807  1.00  0.00           H
ATOM    319  CG  GLU    46      27.193  63.001  28.870  1.00  0.00           C
ATOM    320  HG2 GLU    46      27.139  62.423  27.948  1.00  0.00           H
ATOM    321  HG3 GLU    46      26.220  63.042  29.359  1.00  0.00           H
ATOM    322  CD  GLU    46      27.463  64.436  28.460  1.00  0.00           C
ATOM    323  OE1 GLU    46      27.003  64.887  27.370  1.00  0.00           O
ATOM    324  OE2 GLU    46      28.037  65.238  29.257  1.00  0.00           O
ATOM    325  C   GLU    46      30.014  60.723  30.091  1.00  0.00           C
ATOM    326  O   GLU    46      30.926  61.156  29.394  1.00  0.00           O
ATOM    327  N   GLU    47      30.356  59.946  31.168  1.00  0.00           N
ATOM    328  H   GLU    47      29.669  59.912  31.907  1.00  0.00           H
ATOM    329  CA  GLU    47      31.805  59.631  31.483  1.00  0.00           C
ATOM    330  HA  GLU    47      32.483  60.482  31.417  1.00  0.00           H
ATOM    331  CB  GLU    47      31.897  59.029  32.810  1.00  0.00           C
ATOM    332  HB2 GLU    47      31.017  59.279  33.402  1.00  0.00           H
ATOM    333  HB3 GLU    47      31.860  57.939  32.789  1.00  0.00           H
ATOM    334  CG  GLU    47      33.115  59.425  33.615  1.00  0.00           C
ATOM    335  HG2 GLU    47      33.271  58.724  34.436  1.00  0.00           H
ATOM    336  HG3 GLU    47      33.923  59.412  32.884  1.00  0.00           H
ATOM    337  CD  GLU    47      33.107  60.921  34.059  1.00  0.00           C
ATOM    338  OE1 GLU    47      32.114  61.686  33.826  1.00  0.00           O
ATOM    339  OE2 GLU    47      34.109  61.402  34.581  1.00  0.00           O
ATOM    340  C   GLU    47      32.427  58.723  30.422  1.00  0.00           C
ATOM    341  O   GLU    47      33.565  58.929  30.093  1.00  0.00           O
ATOM    342  N   MET    48      31.639  57.840  29.759  1.00  0.00           N
ATOM    343  H   MET    48      30.736  57.657  30.174  1.00  0.00           H
ATOM    344  CA  MET    48      32.080  57.119  28.530  1.00  0.00           C
ATOM    345  HA  MET    48      33.018  56.612  28.758  1.00  0.00           H
ATOM    346  CB  MET    48      31.065  55.988  28.301  1.00  0.00           C
ATOM    347  HB2 MET    48      30.039  56.262  28.546  1.00  0.00           H
ATOM    348  HB3 MET    48      31.100  55.513  27.321  1.00  0.00           H
ATOM    349  CG  MET    48      31.295  54.750  29.299  1.00  0.00           C
ATOM    350  HG2 MET    48      31.502  53.860  28.706  1.00  0.00           H
ATOM    351  HG3 MET    48      32.194  54.943  29.884  1.00  0.00           H
ATOM    352  SD  MET    48      29.932  54.126  30.356  1.00  0.00           S
ATOM    353  CE  MET    48      29.745  55.309  31.685  1.00  0.00           C
ATOM    354  HE1 MET    48      30.186  54.950  32.615  1.00  0.00           H
ATOM    355  HE2 MET    48      30.205  56.258  31.409  1.00  0.00           H
ATOM    356  HE3 MET    48      28.696  55.381  31.971  1.00  0.00           H
ATOM    357  C   MET    48      32.103  57.915  27.259  1.00  0.00           C
ATOM    358  O   MET    48      32.577  57.368  26.240  1.00  0.00           O
ATOM    359  N   LEU    49      31.377  59.080  27.188  1.00  0.00           N
ATOM    360  H   LEU    49      30.855  59.439  27.975  1.00  0.00           H
ATOM    361  CA  LEU    49      31.557  59.923  25.995  1.00  0.00           C
ATOM    362  HA  LEU    49      31.804  59.387  25.079  1.00  0.00           H
ATOM    363  CB  LEU    49      30.162  60.686  25.738  1.00  0.00           C
ATOM    364  HB2 LEU    49      29.755  61.101  26.660  1.00  0.00           H
ATOM    365  HB3 LEU    49      30.310  61.412  24.939  1.00  0.00           H
ATOM    366  CG  LEU    49      29.248  59.561  25.210  1.00  0.00           C
ATOM    367  HG  LEU    49      29.569  58.557  25.490  1.00  0.00           H
ATOM    368  CD1 LEU    49      27.904  59.608  25.847  1.00  0.00           C
ATOM    369 HD11 LEU    49      27.132  59.145  25.234  1.00  0.00           H
ATOM    370 HD12 LEU    49      27.869  59.236  26.871  1.00  0.00           H
ATOM    371 HD13 LEU    49      27.604  60.656  25.877  1.00  0.00           H
ATOM    372  CD2 LEU    49      29.167  59.706  23.642  1.00  0.00           C
ATOM    373 HD21 LEU    49      30.183  59.645  23.250  1.00  0.00           H
ATOM    374 HD22 LEU    49      28.588  58.917  23.163  1.00  0.00           H
ATOM    375 HD23 LEU    49      28.756  60.646  23.272  1.00  0.00           H
ATOM    376  C   LEU    49      32.750  60.923  26.194  1.00  0.00           C
ATOM    377  O   LEU    49      33.263  61.535  25.265  1.00  0.00           O
ATOM    378  N   LYS    50      33.129  61.217  27.452  1.00  0.00           N
ATOM    379  H   LYS    50      32.436  61.066  28.172  1.00  0.00           H
ATOM    380  CA  LYS    50      34.386  61.984  27.792  1.00  0.00           C
ATOM    381  HA  LYS    50      34.490  62.835  27.119  1.00  0.00           H
ATOM    382  CB  LYS    50      34.159  62.508  29.158  1.00  0.00           C
ATOM    383  HB2 LYS    50      34.121  61.640  29.815  1.00  0.00           H
ATOM    384  HB3 LYS    50      35.062  63.078  29.376  1.00  0.00           H
ATOM    385  CG  LYS    50      32.989  63.478  29.247  1.00  0.00           C
ATOM    386  HG2 LYS    50      33.290  64.409  28.766  1.00  0.00           H
ATOM    387  HG3 LYS    50      32.112  63.128  28.704  1.00  0.00           H
ATOM    388  CD  LYS    50      32.553  63.790  30.725  1.00  0.00           C
ATOM    389  HD2 LYS    50      32.139  62.883  31.166  1.00  0.00           H
ATOM    390  HD3 LYS    50      33.537  63.989  31.149  1.00  0.00           H
ATOM    391  CE  LYS    50      31.634  65.045  30.984  1.00  0.00           C
ATOM    392  HE2 LYS    50      32.148  65.924  30.593  1.00  0.00           H
ATOM    393  HE3 LYS    50      30.730  65.024  30.375  1.00  0.00           H
ATOM    394  NZ  LYS    50      31.277  65.327  32.405  1.00  0.00           N
ATOM    395  HZ1 LYS    50      31.969  65.002  33.065  1.00  0.00           H
ATOM    396  HZ2 LYS    50      31.218  66.324  32.556  1.00  0.00           H
ATOM    397  HZ3 LYS    50      30.422  64.896  32.729  1.00  0.00           H
ATOM    398  C   LYS    50      35.635  61.145  27.623  1.00  0.00           C
ATOM    399  O   LYS    50      36.753  61.593  27.813  1.00  0.00           O
ATOM    400  N   ASP    51      35.454  59.815  27.548  1.00  0.00           N
ATOM    401  H   ASP    51      34.497  59.494  27.571  1.00  0.00           H
ATOM    402  CA  ASP    51      36.620  58.911  27.373  1.00  0.00           C
ATOM    403  HA  ASP    51      37.343  59.126  28.160  1.00  0.00           H
ATOM    404  CB  ASP    51      36.175  57.495  27.688  1.00  0.00           C
ATOM    405  HB2 ASP    51      36.294  57.415  28.769  1.00  0.00           H
ATOM    406  HB3 ASP    51      35.134  57.262  27.462  1.00  0.00           H
ATOM    407  CG  ASP    51      37.052  56.416  27.116  1.00  0.00           C
ATOM    408  OD1 ASP    51      36.621  55.804  26.139  1.00  0.00           O
ATOM    409  OD2 ASP    51      38.157  56.181  27.695  1.00  0.00           O
ATOM    410  C   ASP    51      37.227  59.089  25.959  1.00  0.00           C
ATOM    411  O   ASP    51      36.623  58.673  25.024  1.00  0.00           O
ATOM    412  N   GLU    52      38.559  59.220  25.999  1.00  0.00           N
ATOM    413  H   GLU    52      39.027  59.382  26.879  1.00  0.00           H
ATOM    414  CA  GLU    52      39.446  58.814  24.806  1.00  0.00           C
ATOM    415  HA  GLU    52      38.877  58.893  23.880  1.00  0.00           H
ATOM    416  CB  GLU    52      40.642  59.868  24.626  1.00  0.00           C
ATOM    417  HB2 GLU    52      40.282  60.681  23.994  1.00  0.00           H
ATOM    418  HB3 GLU    52      40.803  60.208  25.649  1.00  0.00           H
ATOM    419  CG  GLU    52      41.867  59.236  23.961  1.00  0.00           C
ATOM    420  HG2 GLU    52      42.452  58.642  24.663  1.00  0.00           H
ATOM    421  HG3 GLU    52      41.610  58.612  23.105  1.00  0.00           H
ATOM    422  CD  GLU    52      42.933  60.276  23.418  1.00  0.00           C
ATOM    423  OE1 GLU    52      43.312  61.147  24.220  1.00  0.00           O
ATOM    424  OE2 GLU    52      43.499  60.078  22.302  1.00  0.00           O
ATOM    425  C   GLU    52      39.905  57.365  24.858  1.00  0.00           C
ATOM    426  O   GLU    52      39.615  56.678  23.872  1.00  0.00           O
ATOM    427  N   VAL    53      40.683  56.959  25.856  1.00  0.00           N
ATOM    428  H   VAL    53      40.713  57.448  26.739  1.00  0.00           H
ATOM    429  CA  VAL    53      41.523  55.750  25.794  1.00  0.00           C
ATOM    430  HA  VAL    53      42.206  55.760  24.945  1.00  0.00           H
ATOM    431  CB  VAL    53      42.577  55.555  26.901  1.00  0.00           C
ATOM    432  HB  VAL    53      43.011  54.560  26.804  1.00  0.00           H
ATOM    433  CG1 VAL    53      43.916  56.366  26.826  1.00  0.00           C
ATOM    434 HG11 VAL    53      43.764  57.445  26.879  1.00  0.00           H
ATOM    435 HG12 VAL    53      44.585  55.883  27.538  1.00  0.00           H
ATOM    436 HG13 VAL    53      44.256  56.241  25.798  1.00  0.00           H
ATOM    437  CG2 VAL    53      42.034  55.745  28.342  1.00  0.00           C
ATOM    438 HG21 VAL    53      41.468  56.669  28.461  1.00  0.00           H
ATOM    439 HG22 VAL    53      41.288  55.000  28.620  1.00  0.00           H
ATOM    440 HG23 VAL    53      42.880  55.722  29.028  1.00  0.00           H
ATOM    441  C   VAL    53      40.810  54.414  25.581  1.00  0.00           C
ATOM    442  O   VAL    53      41.206  53.602  24.701  1.00  0.00           O
ATOM    443  N   ARG    54      39.663  54.172  26.251  1.00  0.00           N
ATOM    444  H   ARG    54      39.230  54.881  26.824  1.00  0.00           H
ATOM    445  CA  ARG    54      38.827  52.924  25.972  1.00  0.00           C
ATOM    446  HA  ARG    54      39.631  52.202  25.832  1.00  0.00           H
ATOM    447  CB  ARG    54      37.892  52.423  27.103  1.00  0.00           C
ATOM    448  HB2 ARG    54      38.246  51.425  27.364  1.00  0.00           H
ATOM    449  HB3 ARG    54      38.032  52.972  28.034  1.00  0.00           H
ATOM    450  CG  ARG    54      36.459  52.200  26.811  1.00  0.00           C
ATOM    451  HG2 ARG    54      36.219  52.709  25.878  1.00  0.00           H
ATOM    452  HG3 ARG    54      36.414  51.125  26.633  1.00  0.00           H
ATOM    453  CD  ARG    54      35.423  52.559  27.943  1.00  0.00           C
ATOM    454  HD2 ARG    54      35.537  51.767  28.684  1.00  0.00           H
ATOM    455  HD3 ARG    54      35.778  53.543  28.247  1.00  0.00           H
ATOM    456  NE  ARG    54      34.078  52.626  27.305  1.00  0.00           N
ATOM    457  HE  ARG    54      33.340  52.193  27.842  1.00  0.00           H
ATOM    458  CZ  ARG    54      33.597  53.568  26.469  1.00  0.00           C
ATOM    459  NH1 ARG    54      32.410  53.429  25.922  1.00  0.00           N
ATOM    460 HH11 ARG    54      32.173  54.155  25.261  1.00  0.00           H
ATOM    461 HH12 ARG    54      32.066  52.480  25.941  1.00  0.00           H
ATOM    462  NH2 ARG    54      34.069  54.701  26.178  1.00  0.00           N
ATOM    463 HH21 ARG    54      33.469  55.192  25.531  1.00  0.00           H
ATOM    464 HH22 ARG    54      35.000  55.010  26.419  1.00  0.00           H
ATOM    465  C   ARG    54      38.236  52.959  24.539  1.00  0.00           C
ATOM    466  O   ARG    54      38.392  51.965  23.793  1.00  0.00           O
ATOM    467  N   THR    55      37.565  54.046  24.086  1.00  0.00           N
ATOM    468  H   THR    55      37.584  54.846  24.702  1.00  0.00           H
ATOM    469  CA  THR    55      36.996  54.089  22.652  1.00  0.00           C
ATOM    470  HA  THR    55      36.306  53.245  22.655  1.00  0.00           H
ATOM    471  CB  THR    55      36.230  55.434  22.526  1.00  0.00           C
ATOM    472  HB  THR    55      36.958  56.224  22.337  1.00  0.00           H
ATOM    473  CG2 THR    55      35.198  55.380  21.410  1.00  0.00           C
ATOM    474 HG21 THR    55      35.530  54.700  20.625  1.00  0.00           H
ATOM    475 HG22 THR    55      34.369  54.799  21.812  1.00  0.00           H
ATOM    476 HG23 THR    55      35.014  56.426  21.165  1.00  0.00           H
ATOM    477  OG1 THR    55      35.465  55.784  23.747  1.00  0.00           O
ATOM    478  HG1 THR    55      36.044  56.079  24.454  1.00  0.00           H
ATOM    479  C   THR    55      38.071  53.968  21.618  1.00  0.00           C
ATOM    480  O   THR    55      37.994  53.353  20.563  1.00  0.00           O
ATOM    481  N   LEU    56      39.188  54.717  21.831  1.00  0.00           N
ATOM    482  H   LEU    56      39.110  55.479  22.489  1.00  0.00           H
ATOM    483  CA  LEU    56      40.439  54.717  21.031  1.00  0.00           C
ATOM    484  HA  LEU    56      40.199  54.973  19.999  1.00  0.00           H
ATOM    485  CB  LEU    56      41.481  55.679  21.591  1.00  0.00           C
ATOM    486  HB2 LEU    56      41.042  56.632  21.299  1.00  0.00           H
ATOM    487  HB3 LEU    56      41.532  55.585  22.675  1.00  0.00           H
ATOM    488  CG  LEU    56      42.896  55.586  20.980  1.00  0.00           C
ATOM    489  HG  LEU    56      42.903  54.881  20.148  1.00  0.00           H
ATOM    490  CD1 LEU    56      43.468  56.889  20.433  1.00  0.00           C
ATOM    491 HD11 LEU    56      43.064  57.735  20.990  1.00  0.00           H
ATOM    492 HD12 LEU    56      44.551  56.936  20.548  1.00  0.00           H
ATOM    493 HD13 LEU    56      43.129  57.032  19.407  1.00  0.00           H
ATOM    494  CD2 LEU    56      43.896  55.067  21.979  1.00  0.00           C
ATOM    495 HD21 LEU    56      44.720  54.472  21.584  1.00  0.00           H
ATOM    496 HD22 LEU    56      44.318  55.905  22.534  1.00  0.00           H
ATOM    497 HD23 LEU    56      43.407  54.373  22.663  1.00  0.00           H
ATOM    498  C   LEU    56      41.015  53.315  20.856  1.00  0.00           C
ATOM    499  O   LEU    56      41.100  52.842  19.740  1.00  0.00           O
ATOM    500  N   THR    57      41.198  52.607  21.963  1.00  0.00           N
ATOM    501  H   THR    57      41.187  53.075  22.857  1.00  0.00           H
ATOM    502  CA  THR    57      41.784  51.272  21.906  1.00  0.00           C
ATOM    503  HA  THR    57      42.694  51.312  21.307  1.00  0.00           H
ATOM    504  CB  THR    57      42.207  50.728  23.315  1.00  0.00           C
ATOM    505  HB  THR    57      41.367  50.545  23.985  1.00  0.00           H
ATOM    506  CG2 THR    57      43.104  49.467  23.200  1.00  0.00           C
ATOM    507 HG21 THR    57      43.540  49.446  22.201  1.00  0.00           H
ATOM    508 HG22 THR    57      43.865  49.403  23.979  1.00  0.00           H
ATOM    509 HG23 THR    57      42.531  48.556  23.371  1.00  0.00           H
ATOM    510  OG1 THR    57      43.057  51.719  23.886  1.00  0.00           O
ATOM    511  HG1 THR    57      42.469  52.391  24.239  1.00  0.00           H
ATOM    512  C   THR    57      40.929  50.167  21.225  1.00  0.00           C
ATOM    513  O   THR    57      41.489  49.316  20.563  1.00  0.00           O
ATOM    514  N   TYR    58      39.628  50.291  21.407  1.00  0.00           N
ATOM    515  H   TYR    58      39.278  51.008  22.026  1.00  0.00           H
ATOM    516  CA  TYR    58      38.547  49.753  20.526  1.00  0.00           C
ATOM    517  HA  TYR    58      38.571  48.667  20.614  1.00  0.00           H
ATOM    518  CB  TYR    58      37.160  50.134  21.126  1.00  0.00           C
ATOM    519  HB2 TYR    58      37.443  50.951  21.789  1.00  0.00           H
ATOM    520  HB3 TYR    58      36.628  50.684  20.350  1.00  0.00           H
ATOM    521  CG  TYR    58      36.464  49.048  21.879  1.00  0.00           C
ATOM    522  CD1 TYR    58      35.695  48.123  21.198  1.00  0.00           C
ATOM    523  HD1 TYR    58      35.634  48.218  20.123  1.00  0.00           H
ATOM    524  CE1 TYR    58      35.017  47.127  21.902  1.00  0.00           C
ATOM    525  HE1 TYR    58      34.435  46.449  21.294  1.00  0.00           H
ATOM    526  CZ  TYR    58      34.995  47.077  23.272  1.00  0.00           C
ATOM    527  OH  TYR    58      34.259  46.236  24.017  1.00  0.00           O
ATOM    528  HH  TYR    58      33.494  45.811  23.622  1.00  0.00           H
ATOM    529  CE2 TYR    58      35.764  48.079  23.976  1.00  0.00           C
ATOM    530  HE2 TYR    58      35.811  48.179  25.050  1.00  0.00           H
ATOM    531  CD2 TYR    58      36.682  48.887  23.247  1.00  0.00           C
ATOM    532  HD2 TYR    58      37.457  49.374  23.820  1.00  0.00           H
ATOM    533  C   TYR    58      38.813  50.094  19.054  1.00  0.00           C
ATOM    534  O   TYR    58      39.099  49.243  18.265  1.00  0.00           O
ATOM    535  N   ARG    59      38.581  51.406  18.710  1.00  0.00           N
ATOM    536  H   ARG    59      38.450  52.019  19.502  1.00  0.00           H
ATOM    537  CA  ARG    59      38.851  51.936  17.323  1.00  0.00           C
ATOM    538  HA  ARG    59      38.063  51.483  16.722  1.00  0.00           H
ATOM    539  CB  ARG    59      38.692  53.463  17.246  1.00  0.00           C
ATOM    540  HB2 ARG    59      37.801  53.790  17.784  1.00  0.00           H
ATOM    541  HB3 ARG    59      39.587  53.862  17.723  1.00  0.00           H
ATOM    542  CG  ARG    59      38.642  53.985  15.794  1.00  0.00           C
ATOM    543  HG2 ARG    59      38.140  53.293  15.117  1.00  0.00           H
ATOM    544  HG3 ARG    59      38.003  54.867  15.763  1.00  0.00           H
ATOM    545  CD  ARG    59      39.977  54.453  15.183  1.00  0.00           C
ATOM    546  HD2 ARG    59      40.568  55.010  15.910  1.00  0.00           H
ATOM    547  HD3 ARG    59      40.536  53.557  14.912  1.00  0.00           H
ATOM    548  NE  ARG    59      39.830  55.324  13.997  1.00  0.00           N
ATOM    549  HE  ARG    59      38.911  55.703  13.814  1.00  0.00           H
ATOM    550  CZ  ARG    59      40.700  55.544  12.942  1.00  0.00           C
ATOM    551  NH1 ARG    59      40.312  56.067  11.811  1.00  0.00           N
ATOM    552 HH11 ARG    59      40.868  55.666  11.069  1.00  0.00           H
ATOM    553 HH12 ARG    59      39.308  56.065  11.707  1.00  0.00           H
ATOM    554  NH2 ARG    59      41.874  54.979  12.895  1.00  0.00           N
ATOM    555 HH21 ARG    59      42.526  55.267  12.179  1.00  0.00           H
ATOM    556 HH22 ARG    59      42.336  54.754  13.765  1.00  0.00           H
ATOM    557  C   ARG    59      40.191  51.509  16.699  1.00  0.00           C
ATOM    558  O   ARG    59      40.295  51.378  15.466  1.00  0.00           O
ATOM    559  N   ASN    60      41.230  51.333  17.562  1.00  0.00           N
ATOM    560  H   ASN    60      41.219  51.649  18.521  1.00  0.00           H
ATOM    561  CA  ASN    60      42.463  50.913  16.976  1.00  0.00           C
ATOM    562  HA  ASN    60      42.541  51.392  16.000  1.00  0.00           H
ATOM    563  CB  ASN    60      43.688  51.302  17.805  1.00  0.00           C
ATOM    564  HB2 ASN    60      43.980  52.350  17.746  1.00  0.00           H
ATOM    565  HB3 ASN    60      43.458  50.980  18.820  1.00  0.00           H
ATOM    566  CG  ASN    60      44.923  50.423  17.370  1.00  0.00           C
ATOM    567  OD1 ASN    60      45.279  50.253  16.223  1.00  0.00           O
ATOM    568  ND2 ASN    60      45.452  49.693  18.264  1.00  0.00           N
ATOM    569 HD21 ASN    60      45.282  49.877  19.242  1.00  0.00           H
ATOM    570 HD22 ASN    60      46.207  49.113  17.926  1.00  0.00           H
ATOM    571  C   ASN    60      42.464  49.346  16.663  1.00  0.00           C
ATOM    572  O   ASN    60      42.717  48.908  15.577  1.00  0.00           O
ATOM    573  N   SER    61      41.965  48.506  17.582  1.00  0.00           N
ATOM    574  H   SER    61      41.721  48.993  18.433  1.00  0.00           H
ATOM    575  CA  SER    61      41.541  47.080  17.574  1.00  0.00           C
ATOM    576  HA  SER    61      42.452  46.494  17.453  1.00  0.00           H
ATOM    577  CB  SER    61      40.861  46.523  18.854  1.00  0.00           C
ATOM    578  HB2 SER    61      40.026  47.186  19.077  1.00  0.00           H
ATOM    579  HB3 SER    61      40.422  45.525  18.869  1.00  0.00           H
ATOM    580  OG  SER    61      41.878  46.624  19.957  1.00  0.00           O
ATOM    581  HG  SER    61      41.712  47.465  20.388  1.00  0.00           H
ATOM    582  C   SER    61      40.641  46.805  16.319  1.00  0.00           C
ATOM    583  O   SER    61      40.835  45.892  15.575  1.00  0.00           O
ATOM    584  N   MET    62      39.611  47.641  16.108  1.00  0.00           N
ATOM    585  H   MET    62      39.661  48.447  16.714  1.00  0.00           H
ATOM    586  CA  MET    62      38.815  47.601  14.859  1.00  0.00           C
ATOM    587  HA  MET    62      38.517  46.558  14.749  1.00  0.00           H
ATOM    588  CB  MET    62      37.599  48.437  15.004  1.00  0.00           C
ATOM    589  HB2 MET    62      37.840  49.496  15.097  1.00  0.00           H
ATOM    590  HB3 MET    62      37.133  48.458  14.019  1.00  0.00           H
ATOM    591  CG  MET    62      36.599  47.965  16.062  1.00  0.00           C
ATOM    592  HG2 MET    62      35.746  47.555  15.520  1.00  0.00           H
ATOM    593  HG3 MET    62      36.926  47.149  16.706  1.00  0.00           H
ATOM    594  SD  MET    62      35.998  49.279  17.170  1.00  0.00           S
ATOM    595  CE  MET    62      34.287  48.791  17.520  1.00  0.00           C
ATOM    596  HE1 MET    62      34.403  47.995  18.255  1.00  0.00           H
ATOM    597  HE2 MET    62      33.747  49.639  17.942  1.00  0.00           H
ATOM    598  HE3 MET    62      33.940  48.431  16.552  1.00  0.00           H
ATOM    599  C   MET    62      39.624  47.964  13.588  1.00  0.00           C
ATOM    600  O   MET    62      39.709  47.095  12.680  1.00  0.00           O
ATOM    601  N   PHE    63      40.235  49.124  13.505  1.00  0.00           N
ATOM    602  H   PHE    63      40.114  49.809  14.237  1.00  0.00           H
ATOM    603  CA  PHE    63      40.716  49.582  12.195  1.00  0.00           C
ATOM    604  HA  PHE    63      40.033  49.288  11.398  1.00  0.00           H
ATOM    605  CB  PHE    63      40.872  51.117  12.204  1.00  0.00           C
ATOM    606  HB2 PHE    63      41.299  51.458  13.146  1.00  0.00           H
ATOM    607  HB3 PHE    63      41.640  51.454  11.508  1.00  0.00           H
ATOM    608  CG  PHE    63      39.671  52.046  11.872  1.00  0.00           C
ATOM    609  CD1 PHE    63      39.732  52.981  10.880  1.00  0.00           C
ATOM    610  HD1 PHE    63      40.665  53.117  10.353  1.00  0.00           H
ATOM    611  CE1 PHE    63      38.602  53.675  10.488  1.00  0.00           C
ATOM    612  HE1 PHE    63      38.602  54.447   9.732  1.00  0.00           H
ATOM    613  CZ  PHE    63      37.340  53.286  10.972  1.00  0.00           C
ATOM    614  HZ  PHE    63      36.462  53.723  10.521  1.00  0.00           H
ATOM    615  CE2 PHE    63      37.267  52.432  12.088  1.00  0.00           C
ATOM    616  HE2 PHE    63      36.338  52.340  12.631  1.00  0.00           H
ATOM    617  CD2 PHE    63      38.450  51.890  12.584  1.00  0.00           C
ATOM    618  HD2 PHE    63      38.712  51.575  13.583  1.00  0.00           H
ATOM    619  C   PHE    63      42.043  48.818  11.736  1.00  0.00           C
ATOM    620  O   PHE    63      42.224  48.579  10.554  1.00  0.00           O
ATOM    621  N   HIE    64      42.849  48.307  12.705  1.00  0.00           N
ATOM    622  H   HIE    64      42.719  48.594  13.665  1.00  0.00           H
ATOM    623  CA  HIE    64      43.944  47.353  12.497  1.00  0.00           C
ATOM    624  HA  HIE    64      44.553  47.627  11.636  1.00  0.00           H
ATOM    625  CB  HIE    64      44.910  47.302  13.717  1.00  0.00           C
ATOM    626  HB2 HIE    64      45.063  48.349  13.981  1.00  0.00           H
ATOM    627  HB3 HIE    64      44.377  46.800  14.524  1.00  0.00           H
ATOM    628  CG  HIE    64      46.249  46.654  13.446  1.00  0.00           C
ATOM    629  ND1 HIE    64      46.995  46.872  12.280  1.00  0.00           N
ATOM    630  CE1 HIE    64      48.224  46.413  12.466  1.00  0.00           C
ATOM    631  HE1 HIE    64      49.021  46.370  11.739  1.00  0.00           H
ATOM    632  NE2 HIE    64      48.361  45.998  13.730  1.00  0.00           N
ATOM    633  HE2 HIE    64      49.068  45.323  13.983  1.00  0.00           H
ATOM    634  CD2 HIE    64      47.130  46.121  14.347  1.00  0.00           C
ATOM    635  HD2 HIE    64      47.026  46.024  15.418  1.00  0.00           H
ATOM    636  C   HIE    64      43.416  45.973  12.117  1.00  0.00           C
ATOM    637  O   HIE    64      44.116  45.175  11.512  1.00  0.00           O
ATOM    638  N   ASN    65      42.123  45.567  12.408  1.00  0.00           N
ATOM    639  H   ASN    65      41.538  46.233  12.892  1.00  0.00           H
ATOM    640  CA  ASN    65      41.478  44.246  12.202  1.00  0.00           C
ATOM    641  HA  ASN    65      42.118  43.597  11.605  1.00  0.00           H
ATOM    642  CB  ASN    65      41.209  43.407  13.480  1.00  0.00           C
ATOM    643  HB2 ASN    65      40.605  43.917  14.230  1.00  0.00           H
ATOM    644  HB3 ASN    65      40.697  42.469  13.263  1.00  0.00           H
ATOM    645  CG  ASN    65      42.546  43.062  14.113  1.00  0.00           C
ATOM    646  OD1 ASN    65      43.198  42.175  13.631  1.00  0.00           O
ATOM    647  ND2 ASN    65      43.059  43.675  15.166  1.00  0.00           N
ATOM    648 HD21 ASN    65      43.945  43.398  15.564  1.00  0.00           H
ATOM    649 HD22 ASN    65      42.500  44.330  15.694  1.00  0.00           H
ATOM    650  C   ASN    65      40.182  44.463  11.240  1.00  0.00           C
ATOM    651  O   ASN    65      39.252  43.664  11.419  1.00  0.00           O
ATOM    652  N   ARG    66      40.287  45.362  10.305  1.00  0.00           N
ATOM    653  H   ARG    66      41.004  46.041  10.517  1.00  0.00           H
ATOM    654  CA  ARG    66      39.241  45.707   9.323  1.00  0.00           C
ATOM    655  HA  ARG    66      38.314  45.912   9.860  1.00  0.00           H
ATOM    656  CB  ARG    66      39.613  46.938   8.542  1.00  0.00           C
ATOM    657  HB2 ARG    66      40.649  47.261   8.640  1.00  0.00           H
ATOM    658  HB3 ARG    66      39.550  46.810   7.461  1.00  0.00           H
ATOM    659  CG  ARG    66      38.710  48.192   8.842  1.00  0.00           C
ATOM    660  HG2 ARG    66      37.745  47.822   8.496  1.00  0.00           H
ATOM    661  HG3 ARG    66      38.666  48.513   9.883  1.00  0.00           H
ATOM    662  CD  ARG    66      39.174  49.378   8.004  1.00  0.00           C
ATOM    663  HD2 ARG    66      40.138  49.636   8.442  1.00  0.00           H
ATOM    664  HD3 ARG    66      39.250  49.028   6.975  1.00  0.00           H
ATOM    665  NE  ARG    66      38.253  50.538   8.026  1.00  0.00           N
ATOM    666  HE  ARG    66      37.423  50.508   8.600  1.00  0.00           H
ATOM    667  CZ  ARG    66      38.201  51.402   7.061  1.00  0.00           C
ATOM    668  NH1 ARG    66      39.195  51.545   6.250  1.00  0.00           N
ATOM    669 HH11 ARG    66      40.011  51.132   6.678  1.00  0.00           H
ATOM    670 HH12 ARG    66      39.270  52.255   5.535  1.00  0.00           H
ATOM    671  NH2 ARG    66      37.184  52.138   6.803  1.00  0.00           N
ATOM    672 HH21 ARG    66      37.356  53.039   6.380  1.00  0.00           H
ATOM    673 HH22 ARG    66      36.270  51.984   7.204  1.00  0.00           H
ATOM    674  C   ARG    66      39.093  44.522   8.386  1.00  0.00           C
ATOM    675  O   ARG    66      37.937  44.168   8.022  1.00  0.00           O
ATOM    676  N   HIE    67      40.183  43.854   7.974  1.00  0.00           N
ATOM    677  H   HIE    67      41.091  44.245   8.180  1.00  0.00           H
ATOM    678  CA  HIE    67      40.214  42.523   7.314  1.00  0.00           C
ATOM    679  HA  HIE    67      39.623  42.625   6.404  1.00  0.00           H
ATOM    680  CB  HIE    67      41.609  42.137   6.956  1.00  0.00           C
ATOM    681  HB2 HIE    67      41.559  41.539   6.045  1.00  0.00           H
ATOM    682  HB3 HIE    67      42.165  43.024   6.653  1.00  0.00           H
ATOM    683  CG  HIE    67      42.390  41.499   8.127  1.00  0.00           C
ATOM    684  ND1 HIE    67      42.222  41.731   9.520  1.00  0.00           N
ATOM    685  CE1 HIE    67      43.374  41.457  10.056  1.00  0.00           C
ATOM    686  HE1 HIE    67      43.510  41.802  11.070  1.00  0.00           H
ATOM    687  NE2 HIE    67      44.292  41.049   9.180  1.00  0.00           N
ATOM    688  HE2 HIE    67      45.256  40.844   9.404  1.00  0.00           H
ATOM    689  CD2 HIE    67      43.641  40.921   7.982  1.00  0.00           C
ATOM    690  HD2 HIE    67      44.093  40.844   7.004  1.00  0.00           H
ATOM    691  C   HIE    67      39.411  41.424   8.076  1.00  0.00           C
ATOM    692  O   HIE    67      39.192  40.348   7.473  1.00  0.00           O
ATOM    693  N   LEU    68      39.030  41.507   9.351  1.00  0.00           N
ATOM    694  H   LEU    68      39.252  42.430   9.696  1.00  0.00           H
ATOM    695  CA  LEU    68      38.141  40.674  10.095  1.00  0.00           C
ATOM    696  HA  LEU    68      37.859  39.754   9.584  1.00  0.00           H
ATOM    697  CB  LEU    68      38.879  40.309  11.411  1.00  0.00           C
ATOM    698  HB2 LEU    68      39.946  40.507  11.313  1.00  0.00           H
ATOM    699  HB3 LEU    68      38.565  41.023  12.173  1.00  0.00           H
ATOM    700  CG  LEU    68      38.556  38.887  11.988  1.00  0.00           C
ATOM    701  HG  LEU    68      37.474  38.759  11.943  1.00  0.00           H
ATOM    702  CD1 LEU    68      39.315  37.912  11.163  1.00  0.00           C
ATOM    703 HD11 LEU    68      39.083  38.048  10.107  1.00  0.00           H
ATOM    704 HD12 LEU    68      40.383  37.988  11.370  1.00  0.00           H
ATOM    705 HD13 LEU    68      39.048  36.920  11.528  1.00  0.00           H
ATOM    706  CD2 LEU    68      38.908  38.868  13.480  1.00  0.00           C
ATOM    707 HD21 LEU    68      38.258  39.536  14.045  1.00  0.00           H
ATOM    708 HD22 LEU    68      38.798  37.839  13.821  1.00  0.00           H
ATOM    709 HD23 LEU    68      39.927  39.210  13.662  1.00  0.00           H
ATOM    710  C   LEU    68      36.698  41.157  10.304  1.00  0.00           C
ATOM    711  O   LEU    68      35.791  40.329  10.570  1.00  0.00           O
ATOM    712  N   PHE    69      36.445  42.458  10.435  1.00  0.00           N
ATOM    713  H   PHE    69      37.228  43.008  10.759  1.00  0.00           H
ATOM    714  CA  PHE    69      35.081  43.008  10.433  1.00  0.00           C
ATOM    715  HA  PHE    69      34.475  42.424  11.126  1.00  0.00           H
ATOM    716  CB  PHE    69      35.126  44.410  11.009  1.00  0.00           C
ATOM    717  HB2 PHE    69      36.041  44.899  10.673  1.00  0.00           H
ATOM    718  HB3 PHE    69      34.278  44.973  10.620  1.00  0.00           H
ATOM    719  CG  PHE    69      35.092  44.434  12.507  1.00  0.00           C
ATOM    720  CD1 PHE    69      36.278  44.240  13.230  1.00  0.00           C
ATOM    721  HD1 PHE    69      37.203  43.944  12.757  1.00  0.00           H
ATOM    722  CE1 PHE    69      36.147  44.421  14.615  1.00  0.00           C
ATOM    723  HE1 PHE    69      37.078  44.320  15.152  1.00  0.00           H
ATOM    724  CZ  PHE    69      34.983  44.767  15.271  1.00  0.00           C
ATOM    725  HZ  PHE    69      34.902  44.831  16.346  1.00  0.00           H
ATOM    726  CE2 PHE    69      33.789  44.847  14.583  1.00  0.00           C
ATOM    727  HE2 PHE    69      32.898  45.236  15.054  1.00  0.00           H
ATOM    728  CD2 PHE    69      33.851  44.710  13.133  1.00  0.00           C
ATOM    729  HD2 PHE    69      33.044  45.086  12.521  1.00  0.00           H
ATOM    730  C   PHE    69      34.376  42.955   9.038  1.00  0.00           C
ATOM    731  O   PHE    69      33.274  42.439   9.042  1.00  0.00           O
ATOM    732  N   LYS    70      35.062  43.233   7.922  1.00  0.00           N
ATOM    733  H   LYS    70      35.900  43.785   8.030  1.00  0.00           H
ATOM    734  CA  LYS    70      34.622  43.168   6.523  1.00  0.00           C
ATOM    735  HA  LYS    70      34.253  44.149   6.226  1.00  0.00           H
ATOM    736  CB  LYS    70      35.889  42.810   5.701  1.00  0.00           C
ATOM    737  HB2 LYS    70      36.635  43.601   5.764  1.00  0.00           H
ATOM    738  HB3 LYS    70      36.341  41.994   6.264  1.00  0.00           H
ATOM    739  CG  LYS    70      35.682  42.578   4.177  1.00  0.00           C
ATOM    740  HG2 LYS    70      35.737  41.529   3.884  1.00  0.00           H
ATOM    741  HG3 LYS    70      34.761  43.071   3.867  1.00  0.00           H
ATOM    742  CD  LYS    70      36.765  43.169   3.359  1.00  0.00           C
ATOM    743  HD2 LYS    70      36.337  44.137   3.096  1.00  0.00           H
ATOM    744  HD3 LYS    70      37.644  43.221   4.002  1.00  0.00           H
ATOM    745  CE  LYS    70      37.198  42.519   2.020  1.00  0.00           C
ATOM    746  HE2 LYS    70      36.351  41.877   1.781  1.00  0.00           H
ATOM    747  HE3 LYS    70      37.175  43.346   1.310  1.00  0.00           H
ATOM    748  NZ  LYS    70      38.547  41.881   2.107  1.00  0.00           N
ATOM    749  HZ1 LYS    70      39.253  42.598   2.200  1.00  0.00           H
ATOM    750  HZ2 LYS    70      38.744  41.243   2.864  1.00  0.00           H
ATOM    751  HZ3 LYS    70      38.717  41.454   1.207  1.00  0.00           H
ATOM    752  C   LYS    70      33.624  42.018   6.292  1.00  0.00           C
ATOM    753  O   LYS    70      33.962  40.876   6.161  1.00  0.00           O
ATOM    754  N   ASP    71      32.332  42.418   6.232  1.00  0.00           N
ATOM    755  H   ASP    71      32.099  43.378   6.442  1.00  0.00           H
ATOM    756  CA  ASP    71      31.150  41.604   5.872  1.00  0.00           C
ATOM    757  HA  ASP    71      30.386  42.353   5.668  1.00  0.00           H
ATOM    758  CB  ASP    71      31.322  40.979   4.473  1.00  0.00           C
ATOM    759  HB2 ASP    71      31.777  41.755   3.858  1.00  0.00           H
ATOM    760  HB3 ASP    71      32.052  40.172   4.535  1.00  0.00           H
ATOM    761  CG  ASP    71      30.014  40.447   3.869  1.00  0.00           C
ATOM    762  OD1 ASP    71      29.062  41.223   3.662  1.00  0.00           O
ATOM    763  OD2 ASP    71      29.973  39.245   3.483  1.00  0.00           O
ATOM    764  C   ASP    71      30.779  40.578   6.964  1.00  0.00           C
ATOM    765  O   ASP    71      30.403  39.473   6.628  1.00  0.00           O
ATOM    766  N   LYS    72      30.630  41.062   8.172  1.00  0.00           N
ATOM    767  H   LYS    72      31.089  41.894   8.515  1.00  0.00           H
ATOM    768  CA  LYS    72      30.122  40.222   9.232  1.00  0.00           C
ATOM    769  HA  LYS    72      29.891  39.201   8.929  1.00  0.00           H
ATOM    770  CB  LYS    72      31.203  40.179  10.255  1.00  0.00           C
ATOM    771  HB2 LYS    72      31.413  41.146  10.711  1.00  0.00           H
ATOM    772  HB3 LYS    72      30.749  39.533  11.006  1.00  0.00           H
ATOM    773  CG  LYS    72      32.517  39.580   9.757  1.00  0.00           C
ATOM    774  HG2 LYS    72      32.868  40.008   8.818  1.00  0.00           H
ATOM    775  HG3 LYS    72      33.317  39.850  10.447  1.00  0.00           H
ATOM    776  CD  LYS    72      32.515  38.066   9.567  1.00  0.00           C
ATOM    777  HD2 LYS    72      32.578  37.630  10.565  1.00  0.00           H
ATOM    778  HD3 LYS    72      31.685  37.682   8.975  1.00  0.00           H
ATOM    779  CE  LYS    72      33.828  37.773   8.833  1.00  0.00           C
ATOM    780  HE2 LYS    72      33.868  36.756   8.443  1.00  0.00           H
ATOM    781  HE3 LYS    72      33.991  38.504   8.042  1.00  0.00           H
ATOM    782  NZ  LYS    72      34.978  37.815   9.749  1.00  0.00           N
ATOM    783  HZ1 LYS    72      35.151  38.700  10.204  1.00  0.00           H
ATOM    784  HZ2 LYS    72      34.705  37.190  10.494  1.00  0.00           H
ATOM    785  HZ3 LYS    72      35.796  37.511   9.241  1.00  0.00           H
ATOM    786  C   LYS    72      28.794  40.813   9.848  1.00  0.00           C
ATOM    787  O   LYS    72      28.596  42.045   9.901  1.00  0.00           O
ATOM    788  N   VAL    73      28.034  39.985  10.442  1.00  0.00           N
ATOM    789  H   VAL    73      28.463  39.112  10.717  1.00  0.00           H
ATOM    790  CA  VAL    73      26.917  40.436  11.376  1.00  0.00           C
ATOM    791  HA  VAL    73      26.617  41.418  11.009  1.00  0.00           H
ATOM    792  CB  VAL    73      25.732  39.379  11.278  1.00  0.00           C
ATOM    793  HB  VAL    73      26.055  38.346  11.407  1.00  0.00           H
ATOM    794  CG1 VAL    73      24.624  39.581  12.308  1.00  0.00           C
ATOM    795 HG11 VAL    73      24.043  40.504  12.303  1.00  0.00           H
ATOM    796 HG12 VAL    73      23.883  38.782  12.307  1.00  0.00           H
ATOM    797 HG13 VAL    73      25.040  39.751  13.301  1.00  0.00           H
ATOM    798  CG2 VAL    73      25.134  39.609   9.907  1.00  0.00           C
ATOM    799 HG21 VAL    73      24.341  38.862   9.865  1.00  0.00           H
ATOM    800 HG22 VAL    73      24.781  40.626   9.740  1.00  0.00           H
ATOM    801 HG23 VAL    73      25.881  39.386   9.145  1.00  0.00           H
ATOM    802  C   VAL    73      27.434  40.624  12.802  1.00  0.00           C
ATOM    803  O   VAL    73      27.853  39.620  13.455  1.00  0.00           O
ATOM    804  N   VAL    74      27.212  41.766  13.390  1.00  0.00           N
ATOM    805  H   VAL    74      26.773  42.534  12.903  1.00  0.00           H
ATOM    806  CA  VAL    74      27.885  42.133  14.633  1.00  0.00           C
ATOM    807  HA  VAL    74      28.460  41.280  14.993  1.00  0.00           H
ATOM    808  CB  VAL    74      28.968  43.236  14.359  1.00  0.00           C
ATOM    809  HB  VAL    74      28.490  44.062  13.832  1.00  0.00           H
ATOM    810  CG1 VAL    74      29.639  43.698  15.681  1.00  0.00           C
ATOM    811 HG11 VAL    74      29.640  42.805  16.305  1.00  0.00           H
ATOM    812 HG12 VAL    74      30.673  44.018  15.548  1.00  0.00           H
ATOM    813 HG13 VAL    74      29.097  44.488  16.201  1.00  0.00           H
ATOM    814  CG2 VAL    74      30.102  42.702  13.485  1.00  0.00           C
ATOM    815 HG21 VAL    74      30.775  43.519  13.223  1.00  0.00           H
ATOM    816 HG22 VAL    74      30.709  41.848  13.784  1.00  0.00           H
ATOM    817 HG23 VAL    74      29.712  42.472  12.494  1.00  0.00           H
ATOM    818  C   VAL    74      26.839  42.609  15.651  1.00  0.00           C
ATOM    819  O   VAL    74      26.015  43.447  15.376  1.00  0.00           O
ATOM    820  N   LEU    75      26.791  41.966  16.780  1.00  0.00           N
ATOM    821  H   LEU    75      27.522  41.334  17.072  1.00  0.00           H
ATOM    822  CA  LEU    75      25.967  42.342  17.960  1.00  0.00           C
ATOM    823  HA  LEU    75      25.180  43.025  17.641  1.00  0.00           H
ATOM    824  CB  LEU    75      25.357  41.073  18.513  1.00  0.00           C
ATOM    825  HB2 LEU    75      24.734  40.582  17.765  1.00  0.00           H
ATOM    826  HB3 LEU    75      26.242  40.454  18.666  1.00  0.00           H
ATOM    827  CG  LEU    75      24.580  41.252  19.843  1.00  0.00           C
ATOM    828  HG  LEU    75      25.234  41.747  20.560  1.00  0.00           H
ATOM    829  CD1 LEU    75      23.384  42.158  19.665  1.00  0.00           C
ATOM    830 HD11 LEU    75      22.693  41.748  18.929  1.00  0.00           H
ATOM    831 HD12 LEU    75      22.846  42.260  20.608  1.00  0.00           H
ATOM    832 HD13 LEU    75      23.701  43.129  19.284  1.00  0.00           H
ATOM    833  CD2 LEU    75      24.300  39.844  20.188  1.00  0.00           C
ATOM    834 HD21 LEU    75      23.679  39.750  21.079  1.00  0.00           H
ATOM    835 HD22 LEU    75      23.712  39.327  19.429  1.00  0.00           H
ATOM    836 HD23 LEU    75      25.200  39.293  20.460  1.00  0.00           H
ATOM    837  C   LEU    75      26.817  43.227  18.923  1.00  0.00           C
ATOM    838  O   LEU    75      27.959  42.921  19.188  1.00  0.00           O
ATOM    839  N   ASP    76      26.213  44.246  19.567  1.00  0.00           N
ATOM    840  H   ASP    76      25.285  44.498  19.259  1.00  0.00           H
ATOM    841  CA  ASP    76      26.402  44.497  21.054  1.00  0.00           C
ATOM    842  HA  ASP    76      27.106  43.795  21.500  1.00  0.00           H
ATOM    843  CB  ASP    76      26.964  45.889  21.306  1.00  0.00           C
ATOM    844  HB2 ASP    76      27.957  46.021  20.877  1.00  0.00           H
ATOM    845  HB3 ASP    76      26.410  46.725  20.879  1.00  0.00           H
ATOM    846  CG  ASP    76      27.250  46.283  22.725  1.00  0.00           C
ATOM    847  OD1 ASP    76      28.086  47.180  22.789  1.00  0.00           O
ATOM    848  OD2 ASP    76      26.839  45.678  23.700  1.00  0.00           O
ATOM    849  C   ASP    76      25.077  44.158  21.800  1.00  0.00           C
ATOM    850  O   ASP    76      24.076  44.813  21.579  1.00  0.00           O
ATOM    851  N   VAL    77      25.102  43.240  22.761  1.00  0.00           N
ATOM    852  H   VAL    77      25.970  42.780  22.998  1.00  0.00           H
ATOM    853  CA  VAL    77      23.900  42.846  23.551  1.00  0.00           C
ATOM    854  HA  VAL    77      23.024  43.158  22.982  1.00  0.00           H
ATOM    855  CB  VAL    77      23.930  41.285  23.814  1.00  0.00           C
ATOM    856  HB  VAL    77      24.223  40.926  22.827  1.00  0.00           H
ATOM    857  CG1 VAL    77      25.018  40.858  24.851  1.00  0.00           C
ATOM    858 HG11 VAL    77      25.985  41.310  24.629  1.00  0.00           H
ATOM    859 HG12 VAL    77      24.646  41.130  25.839  1.00  0.00           H
ATOM    860 HG13 VAL    77      25.076  39.770  24.859  1.00  0.00           H
ATOM    861  CG2 VAL    77      22.632  40.545  24.185  1.00  0.00           C
ATOM    862 HG21 VAL    77      22.877  39.502  24.382  1.00  0.00           H
ATOM    863 HG22 VAL    77      22.032  41.042  24.948  1.00  0.00           H
ATOM    864 HG23 VAL    77      21.923  40.481  23.360  1.00  0.00           H
ATOM    865  C   VAL    77      23.753  43.555  24.900  1.00  0.00           C
ATOM    866  O   VAL    77      22.687  43.332  25.546  1.00  0.00           O
ATOM    867  N   GLY    78      24.534  44.640  25.148  1.00  0.00           N
ATOM    868  H   GLY    78      25.230  44.920  24.472  1.00  0.00           H
ATOM    869  CA  GLY    78      24.287  45.755  26.088  1.00  0.00           C
ATOM    870  HA2 GLY    78      23.242  45.924  26.348  1.00  0.00           H
ATOM    871  HA3 GLY    78      24.642  45.463  27.076  1.00  0.00           H
ATOM    872  C   GLY    78      24.969  47.071  25.531  1.00  0.00           C
ATOM    873  O   GLY    78      26.093  47.517  25.852  1.00  0.00           O
ATOM    874  N   SER    79      24.155  47.646  24.586  1.00  0.00           N
ATOM    875  H   SER    79      23.221  47.324  24.375  1.00  0.00           H
ATOM    876  CA  SER    79      24.693  48.534  23.514  1.00  0.00           C
ATOM    877  HA  SER    79      25.708  48.162  23.372  1.00  0.00           H
ATOM    878  CB  SER    79      24.011  48.265  22.171  1.00  0.00           C
ATOM    879  HB2 SER    79      24.417  48.833  21.335  1.00  0.00           H
ATOM    880  HB3 SER    79      24.254  47.218  21.987  1.00  0.00           H
ATOM    881  OG  SER    79      22.655  48.399  22.210  1.00  0.00           O
ATOM    882  HG  SER    79      22.228  47.875  22.892  1.00  0.00           H
ATOM    883  C   SER    79      24.712  50.051  23.753  1.00  0.00           C
ATOM    884  O   SER    79      25.710  50.615  23.400  1.00  0.00           O
ATOM    885  N   GLY    80      23.891  50.412  24.717  1.00  0.00           N
ATOM    886  H   GLY    80      23.301  49.683  25.091  1.00  0.00           H
ATOM    887  CA  GLY    80      24.038  51.703  25.386  1.00  0.00           C
ATOM    888  HA2 GLY    80      23.180  51.978  25.999  1.00  0.00           H
ATOM    889  HA3 GLY    80      24.886  51.894  26.044  1.00  0.00           H
ATOM    890  C   GLY    80      24.005  52.792  24.346  1.00  0.00           C
ATOM    891  O   GLY    80      23.226  52.664  23.347  1.00  0.00           O
ATOM    892  N   THR    81      24.959  53.696  24.414  1.00  0.00           N
ATOM    893  H   THR    81      25.392  53.708  25.327  1.00  0.00           H
ATOM    894  CA  THR    81      25.023  54.874  23.429  1.00  0.00           C
ATOM    895  HA  THR    81      23.975  55.172  23.414  1.00  0.00           H
ATOM    896  CB  THR    81      25.755  56.117  24.036  1.00  0.00           C
ATOM    897  HB  THR    81      25.802  57.028  23.439  1.00  0.00           H
ATOM    898  CG2 THR    81      25.003  56.579  25.252  1.00  0.00           C
ATOM    899 HG21 THR    81      25.037  55.889  26.095  1.00  0.00           H
ATOM    900 HG22 THR    81      25.287  57.608  25.474  1.00  0.00           H
ATOM    901 HG23 THR    81      23.932  56.689  25.082  1.00  0.00           H
ATOM    902  OG1 THR    81      27.052  55.876  24.565  1.00  0.00           O
ATOM    903  HG1 THR    81      27.267  54.975  24.312  1.00  0.00           H
ATOM    904  C   THR    81      25.554  54.539  21.947  1.00  0.00           C
ATOM    905  O   THR    81      25.882  55.493  21.248  1.00  0.00           O
ATOM    906  N   GLY    82      25.660  53.248  21.549  1.00  0.00           N
ATOM    907  H   GLY    82      25.428  52.529  22.220  1.00  0.00           H
ATOM    908  CA  GLY    82      25.985  52.890  20.144  1.00  0.00           C
ATOM    909  HA2 GLY    82      25.840  51.816  20.024  1.00  0.00           H
ATOM    910  HA3 GLY    82      25.170  53.295  19.543  1.00  0.00           H
ATOM    911  C   GLY    82      27.303  53.177  19.520  1.00  0.00           C
ATOM    912  O   GLY    82      27.505  52.949  18.320  1.00  0.00           O
ATOM    913  N   ILE    83      28.206  53.783  20.279  1.00  0.00           N
ATOM    914  H   ILE    83      27.978  54.007  21.237  1.00  0.00           H
ATOM    915  CA  ILE    83      29.339  54.479  19.692  1.00  0.00           C
ATOM    916  HA  ILE    83      28.974  55.183  18.944  1.00  0.00           H
ATOM    917  CB  ILE    83      30.090  55.431  20.647  1.00  0.00           C
ATOM    918  HB  ILE    83      30.361  54.952  21.587  1.00  0.00           H
ATOM    919  CG2 ILE    83      31.417  55.788  19.922  1.00  0.00           C
ATOM    920 HG21 ILE    83      31.398  55.728  18.833  1.00  0.00           H
ATOM    921 HG22 ILE    83      31.822  56.732  20.289  1.00  0.00           H
ATOM    922 HG23 ILE    83      32.088  54.961  20.153  1.00  0.00           H
ATOM    923  CG1 ILE    83      29.319  56.692  21.136  1.00  0.00           C
ATOM    924 HG12 ILE    83      28.394  56.276  21.535  1.00  0.00           H
ATOM    925 HG13 ILE    83      29.864  57.117  21.979  1.00  0.00           H
ATOM    926  CD1 ILE    83      29.092  57.792  20.057  1.00  0.00           C
ATOM    927 HD11 ILE    83      28.270  57.480  19.413  1.00  0.00           H
ATOM    928 HD12 ILE    83      28.717  58.709  20.511  1.00  0.00           H
ATOM    929 HD13 ILE    83      29.970  57.959  19.432  1.00  0.00           H
ATOM    930  C   ILE    83      30.252  53.462  19.086  1.00  0.00           C
ATOM    931  O   ILE    83      30.669  53.591  17.950  1.00  0.00           O
ATOM    932  N   LEU    84      30.583  52.438  19.841  1.00  0.00           N
ATOM    933  H   LEU    84      30.524  52.505  20.847  1.00  0.00           H
ATOM    934  CA  LEU    84      31.337  51.343  19.263  1.00  0.00           C
ATOM    935  HA  LEU    84      32.243  51.687  18.763  1.00  0.00           H
ATOM    936  CB  LEU    84      31.876  50.418  20.421  1.00  0.00           C
ATOM    937  HB2 LEU    84      31.009  50.102  21.000  1.00  0.00           H
ATOM    938  HB3 LEU    84      32.371  49.535  20.016  1.00  0.00           H
ATOM    939  CG  LEU    84      32.797  51.247  21.396  1.00  0.00           C
ATOM    940  HG  LEU    84      32.393  52.182  21.782  1.00  0.00           H
ATOM    941  CD1 LEU    84      32.873  50.438  22.615  1.00  0.00           C
ATOM    942 HD11 LEU    84      33.263  51.037  23.438  1.00  0.00           H
ATOM    943 HD12 LEU    84      32.035  49.773  22.824  1.00  0.00           H
ATOM    944 HD13 LEU    84      33.700  49.751  22.438  1.00  0.00           H
ATOM    945  CD2 LEU    84      34.233  51.548  20.771  1.00  0.00           C
ATOM    946 HD21 LEU    84      34.588  50.634  20.294  1.00  0.00           H
ATOM    947 HD22 LEU    84      34.147  52.143  19.862  1.00  0.00           H
ATOM    948 HD23 LEU    84      34.885  51.938  21.552  1.00  0.00           H
ATOM    949  C   LEU    84      30.633  50.562  18.115  1.00  0.00           C
ATOM    950  O   LEU    84      31.403  50.126  17.263  1.00  0.00           O
ATOM    951  N   CYS    85      29.226  50.498  18.014  1.00  0.00           N
ATOM    952  H   CYS    85      28.625  50.824  18.758  1.00  0.00           H
ATOM    953  CA  CYS    85      28.541  49.943  16.837  1.00  0.00           C
ATOM    954  HA  CYS    85      28.925  48.938  16.663  1.00  0.00           H
ATOM    955  CB  CYS    85      27.036  49.991  17.131  1.00  0.00           C
ATOM    956  HB2 CYS    85      26.802  50.973  17.542  1.00  0.00           H
ATOM    957  HB3 CYS    85      26.422  49.688  16.283  1.00  0.00           H
ATOM    958  SG  CYS    85      26.665  48.733  18.433  1.00  0.00           S
ATOM    959  HG  CYS    85      25.339  48.826  18.293  1.00  0.00           H
ATOM    960  C   CYS    85      28.715  50.924  15.558  1.00  0.00           C
ATOM    961  O   CYS    85      28.839  50.410  14.495  1.00  0.00           O
ATOM    962  N   MET    86      28.892  52.225  15.841  1.00  0.00           N
ATOM    963  H   MET    86      28.610  52.607  16.733  1.00  0.00           H
ATOM    964  CA  MET    86      29.628  53.066  14.924  1.00  0.00           C
ATOM    965  HA  MET    86      28.988  52.951  14.049  1.00  0.00           H
ATOM    966  CB  MET    86      29.559  54.506  15.210  1.00  0.00           C
ATOM    967  HB2 MET    86      30.414  54.772  15.831  1.00  0.00           H
ATOM    968  HB3 MET    86      29.858  55.069  14.326  1.00  0.00           H
ATOM    969  CG  MET    86      28.324  55.062  15.890  1.00  0.00           C
ATOM    970  HG2 MET    86      27.480  54.620  15.360  1.00  0.00           H
ATOM    971  HG3 MET    86      28.213  54.664  16.899  1.00  0.00           H
ATOM    972  SD  MET    86      27.871  56.800  15.751  1.00  0.00           S
ATOM    973  CE  MET    86      29.348  57.796  16.269  1.00  0.00           C
ATOM    974  HE1 MET    86      29.932  58.263  15.476  1.00  0.00           H
ATOM    975  HE2 MET    86      28.907  58.686  16.716  1.00  0.00           H
ATOM    976  HE3 MET    86      30.021  57.245  16.927  1.00  0.00           H
ATOM    977  C   MET    86      30.964  52.545  14.374  1.00  0.00           C
ATOM    978  O   MET    86      31.045  52.302  13.115  1.00  0.00           O
ATOM    979  N   PHE    87      32.023  52.339  15.180  1.00  0.00           N
ATOM    980  H   PHE    87      31.844  52.337  16.174  1.00  0.00           H
ATOM    981  CA  PHE    87      33.396  51.933  14.725  1.00  0.00           C
ATOM    982  HA  PHE    87      33.637  52.543  13.854  1.00  0.00           H
ATOM    983  CB  PHE    87      34.401  52.155  15.878  1.00  0.00           C
ATOM    984  HB2 PHE    87      34.057  51.699  16.806  1.00  0.00           H
ATOM    985  HB3 PHE    87      35.328  51.684  15.551  1.00  0.00           H
ATOM    986  CG  PHE    87      34.538  53.579  16.192  1.00  0.00           C
ATOM    987  CD1 PHE    87      34.096  54.155  17.403  1.00  0.00           C
ATOM    988  HD1 PHE    87      33.532  53.660  18.180  1.00  0.00           H
ATOM    989  CE1 PHE    87      34.335  55.562  17.622  1.00  0.00           C
ATOM    990  HE1 PHE    87      33.996  56.131  18.474  1.00  0.00           H
ATOM    991  CZ  PHE    87      35.075  56.251  16.650  1.00  0.00           C
ATOM    992  HZ  PHE    87      35.193  57.323  16.694  1.00  0.00           H
ATOM    993  CE2 PHE    87      35.404  55.687  15.415  1.00  0.00           C
ATOM    994  HE2 PHE    87      36.121  56.220  14.808  1.00  0.00           H
ATOM    995  CD2 PHE    87      35.101  54.335  15.161  1.00  0.00           C
ATOM    996  HD2 PHE    87      35.328  53.956  14.175  1.00  0.00           H
ATOM    997  C   PHE    87      33.359  50.479  14.197  1.00  0.00           C
ATOM    998  O   PHE    87      34.119  50.123  13.293  1.00  0.00           O
ATOM    999  N   ALA    88      32.375  49.661  14.673  1.00  0.00           N
ATOM   1000  H   ALA    88      31.881  49.955  15.503  1.00  0.00           H
ATOM   1001  CA  ALA    88      32.138  48.336  14.133  1.00  0.00           C
ATOM   1002  HA  ALA    88      33.058  47.772  14.290  1.00  0.00           H
ATOM   1003  CB  ALA    88      31.013  47.651  14.955  1.00  0.00           C
ATOM   1004  HB1 ALA    88      31.403  47.517  15.964  1.00  0.00           H
ATOM   1005  HB2 ALA    88      30.151  48.316  14.911  1.00  0.00           H
ATOM   1006  HB3 ALA    88      30.711  46.668  14.594  1.00  0.00           H
ATOM   1007  C   ALA    88      31.659  48.278  12.678  1.00  0.00           C
ATOM   1008  O   ALA    88      32.242  47.614  11.781  1.00  0.00           O
ATOM   1009  N   ALA    89      30.631  49.079  12.404  1.00  0.00           N
ATOM   1010  H   ALA    89      30.265  49.699  13.113  1.00  0.00           H
ATOM   1011  CA  ALA    89      30.065  49.303  11.064  1.00  0.00           C
ATOM   1012  HA  ALA    89      29.706  48.359  10.653  1.00  0.00           H
ATOM   1013  CB  ALA    89      28.842  50.225  11.160  1.00  0.00           C
ATOM   1014  HB1 ALA    89      28.186  49.832  11.937  1.00  0.00           H
ATOM   1015  HB2 ALA    89      29.145  51.256  11.342  1.00  0.00           H
ATOM   1016  HB3 ALA    89      28.385  50.201  10.172  1.00  0.00           H
ATOM   1017  C   ALA    89      31.107  49.873  10.116  1.00  0.00           C
ATOM   1018  O   ALA    89      30.939  49.726   8.896  1.00  0.00           O
ATOM   1019  N   LYS    90      32.051  50.736  10.618  1.00  0.00           N
ATOM   1020  H   LYS    90      31.945  51.104  11.552  1.00  0.00           H
ATOM   1021  CA  LYS    90      33.007  51.515   9.788  1.00  0.00           C
ATOM   1022  HA  LYS    90      32.630  51.596   8.768  1.00  0.00           H
ATOM   1023  CB  LYS    90      33.180  52.939  10.379  1.00  0.00           C
ATOM   1024  HB2 LYS    90      33.384  53.001  11.448  1.00  0.00           H
ATOM   1025  HB3 LYS    90      34.050  53.425   9.937  1.00  0.00           H
ATOM   1026  CG  LYS    90      31.949  53.856  10.040  1.00  0.00           C
ATOM   1027  HG2 LYS    90      31.702  53.825   8.979  1.00  0.00           H
ATOM   1028  HG3 LYS    90      31.166  53.510  10.715  1.00  0.00           H
ATOM   1029  CD  LYS    90      32.039  55.282  10.549  1.00  0.00           C
ATOM   1030  HD2 LYS    90      33.013  55.646  10.220  1.00  0.00           H
ATOM   1031  HD3 LYS    90      31.392  55.906   9.932  1.00  0.00           H
ATOM   1032  CE  LYS    90      31.943  55.441  12.052  1.00  0.00           C
ATOM   1033  HE2 LYS    90      30.959  55.128  12.403  1.00  0.00           H
ATOM   1034  HE3 LYS    90      32.696  54.901  12.626  1.00  0.00           H
ATOM   1035  NZ  LYS    90      31.974  56.914  12.314  1.00  0.00           N
ATOM   1036  HZ1 LYS    90      31.159  57.411  11.984  1.00  0.00           H
ATOM   1037  HZ2 LYS    90      32.267  57.072  13.268  1.00  0.00           H
ATOM   1038  HZ3 LYS    90      32.704  57.361  11.778  1.00  0.00           H
ATOM   1039  C   LYS    90      34.388  50.772   9.653  1.00  0.00           C
ATOM   1040  O   LYS    90      35.255  51.214   8.939  1.00  0.00           O
ATOM   1041  N   ALA    91      34.494  49.586  10.212  1.00  0.00           N
ATOM   1042  H   ALA    91      33.971  49.493  11.070  1.00  0.00           H
ATOM   1043  CA  ALA    91      35.457  48.559   9.738  1.00  0.00           C
ATOM   1044  HA  ALA    91      36.173  48.979   9.032  1.00  0.00           H
ATOM   1045  CB  ALA    91      36.057  48.024  11.088  1.00  0.00           C
ATOM   1046  HB1 ALA    91      35.226  47.948  11.789  1.00  0.00           H
ATOM   1047  HB2 ALA    91      36.420  46.997  11.032  1.00  0.00           H
ATOM   1048  HB3 ALA    91      36.777  48.739  11.485  1.00  0.00           H
ATOM   1049  C   ALA    91      34.649  47.482   8.931  1.00  0.00           C
ATOM   1050  O   ALA    91      35.180  46.472   8.458  1.00  0.00           O
ATOM   1051  N   GLY    92      33.415  47.758   8.508  1.00  0.00           N
ATOM   1052  H   GLY    92      33.095  48.700   8.683  1.00  0.00           H
ATOM   1053  CA  GLY    92      32.667  46.956   7.498  1.00  0.00           C
ATOM   1054  HA2 GLY    92      31.976  47.612   6.970  1.00  0.00           H
ATOM   1055  HA3 GLY    92      33.482  46.567   6.887  1.00  0.00           H
ATOM   1056  C   GLY    92      31.767  45.768   8.008  1.00  0.00           C
ATOM   1057  O   GLY    92      31.329  45.009   7.135  1.00  0.00           O
ATOM   1058  N   ALA    93      31.389  45.751   9.238  1.00  0.00           N
ATOM   1059  H   ALA    93      31.700  46.487   9.855  1.00  0.00           H
ATOM   1060  CA  ALA    93      30.175  45.053   9.551  1.00  0.00           C
ATOM   1061  HA  ALA    93      30.387  43.984   9.561  1.00  0.00           H
ATOM   1062  CB  ALA    93      29.778  45.422  10.995  1.00  0.00           C
ATOM   1063  HB1 ALA    93      29.062  46.244  11.015  1.00  0.00           H
ATOM   1064  HB2 ALA    93      29.152  44.641  11.427  1.00  0.00           H
ATOM   1065  HB3 ALA    93      30.640  45.716  11.593  1.00  0.00           H
ATOM   1066  C   ALA    93      28.925  45.339   8.682  1.00  0.00           C
ATOM   1067  O   ALA    93      28.833  46.452   8.237  1.00  0.00           O
ATOM   1068  N   ARG    94      28.271  44.217   8.287  1.00  0.00           N
ATOM   1069  H   ARG    94      28.473  43.357   8.777  1.00  0.00           H
ATOM   1070  CA  ARG    94      27.244  44.165   7.340  1.00  0.00           C
ATOM   1071  HA  ARG    94      27.528  44.698   6.433  1.00  0.00           H
ATOM   1072  CB  ARG    94      26.954  42.663   6.903  1.00  0.00           C
ATOM   1073  HB2 ARG    94      27.924  42.166   6.905  1.00  0.00           H
ATOM   1074  HB3 ARG    94      26.394  42.172   7.699  1.00  0.00           H
ATOM   1075  CG  ARG    94      26.234  42.500   5.607  1.00  0.00           C
ATOM   1076  HG2 ARG    94      25.350  43.134   5.677  1.00  0.00           H
ATOM   1077  HG3 ARG    94      26.902  42.861   4.825  1.00  0.00           H
ATOM   1078  CD  ARG    94      25.711  41.090   5.416  1.00  0.00           C
ATOM   1079  HD2 ARG    94      25.325  40.924   6.422  1.00  0.00           H
ATOM   1080  HD3 ARG    94      24.855  41.057   4.741  1.00  0.00           H
ATOM   1081  NE  ARG    94      26.840  40.243   4.982  1.00  0.00           N
ATOM   1082  HE  ARG    94      27.664  40.596   4.517  1.00  0.00           H
ATOM   1083  CZ  ARG    94      26.831  38.915   5.103  1.00  0.00           C
ATOM   1084  NH1 ARG    94      25.734  38.191   5.116  1.00  0.00           N
ATOM   1085 HH11 ARG    94      24.781  38.503   5.240  1.00  0.00           H
ATOM   1086 HH12 ARG    94      25.881  37.209   4.929  1.00  0.00           H
ATOM   1087  NH2 ARG    94      27.891  38.144   4.870  1.00  0.00           N
ATOM   1088 HH21 ARG    94      28.748  38.497   4.468  1.00  0.00           H
ATOM   1089 HH22 ARG    94      27.832  37.204   5.233  1.00  0.00           H
ATOM   1090  C   ARG    94      26.057  44.984   7.841  1.00  0.00           C
ATOM   1091  O   ARG    94      25.566  45.886   7.212  1.00  0.00           O
ATOM   1092  N   LYS    95      25.605  44.464   9.023  1.00  0.00           N
ATOM   1093  H   LYS    95      26.053  43.636   9.389  1.00  0.00           H
ATOM   1094  CA  LYS    95      24.618  45.049   9.937  1.00  0.00           C
ATOM   1095  HA  LYS    95      24.524  46.111   9.710  1.00  0.00           H
ATOM   1096  CB  LYS    95      23.294  44.210   9.625  1.00  0.00           C
ATOM   1097  HB2 LYS    95      22.994  44.325   8.584  1.00  0.00           H
ATOM   1098  HB3 LYS    95      23.672  43.204   9.804  1.00  0.00           H
ATOM   1099  CG  LYS    95      22.126  44.351  10.562  1.00  0.00           C
ATOM   1100  HG2 LYS    95      22.106  43.422  11.132  1.00  0.00           H
ATOM   1101  HG3 LYS    95      22.388  45.183  11.217  1.00  0.00           H
ATOM   1102  CD  LYS    95      20.822  44.726   9.844  1.00  0.00           C
ATOM   1103  HD2 LYS    95      20.208  45.296  10.542  1.00  0.00           H
ATOM   1104  HD3 LYS    95      20.990  45.357   8.970  1.00  0.00           H
ATOM   1105  CE  LYS    95      20.214  43.377   9.402  1.00  0.00           C
ATOM   1106  HE2 LYS    95      21.128  42.852   9.124  1.00  0.00           H
ATOM   1107  HE3 LYS    95      19.826  42.901  10.303  1.00  0.00           H
ATOM   1108  NZ  LYS    95      19.219  43.444   8.266  1.00  0.00           N
ATOM   1109  HZ1 LYS    95      18.277  43.766   8.435  1.00  0.00           H
ATOM   1110  HZ2 LYS    95      19.557  43.989   7.485  1.00  0.00           H
ATOM   1111  HZ3 LYS    95      18.949  42.538   7.910  1.00  0.00           H
ATOM   1112  C   LYS    95      25.047  44.926  11.411  1.00  0.00           C
ATOM   1113  O   LYS    95      25.597  43.883  11.784  1.00  0.00           O
ATOM   1114  N   VAL    96      25.095  46.085  12.097  1.00  0.00           N
ATOM   1115  H   VAL    96      24.742  46.946  11.705  1.00  0.00           H
ATOM   1116  CA  VAL    96      25.136  46.025  13.588  1.00  0.00           C
ATOM   1117  HA  VAL    96      25.549  45.054  13.862  1.00  0.00           H
ATOM   1118  CB  VAL    96      26.036  47.162  14.187  1.00  0.00           C
ATOM   1119  HB  VAL    96      25.651  48.174  14.068  1.00  0.00           H
ATOM   1120  CG1 VAL    96      26.282  46.943  15.620  1.00  0.00           C
ATOM   1121 HG11 VAL    96      27.164  47.487  15.959  1.00  0.00           H
ATOM   1122 HG12 VAL    96      25.446  47.319  16.209  1.00  0.00           H
ATOM   1123 HG13 VAL    96      26.405  45.924  15.985  1.00  0.00           H
ATOM   1124  CG2 VAL    96      27.469  47.258  13.574  1.00  0.00           C
ATOM   1125 HG21 VAL    96      27.906  46.267  13.451  1.00  0.00           H
ATOM   1126 HG22 VAL    96      27.423  47.730  12.593  1.00  0.00           H
ATOM   1127 HG23 VAL    96      28.110  47.915  14.162  1.00  0.00           H
ATOM   1128  C   VAL    96      23.710  46.103  14.158  1.00  0.00           C
ATOM   1129  O   VAL    96      22.888  46.930  13.860  1.00  0.00           O
ATOM   1130  N   ILE    97      23.440  45.177  15.078  1.00  0.00           N
ATOM   1131  H   ILE    97      24.243  44.569  15.164  1.00  0.00           H
ATOM   1132  CA  ILE    97      22.409  45.134  16.139  1.00  0.00           C
ATOM   1133  HA  ILE    97      21.592  45.732  15.735  1.00  0.00           H
ATOM   1134  CB  ILE    97      21.978  43.696  16.305  1.00  0.00           C
ATOM   1135  HB  ILE    97      22.838  43.194  16.748  1.00  0.00           H
ATOM   1136  CG2 ILE    97      20.879  43.673  17.366  1.00  0.00           C
ATOM   1137 HG21 ILE    97      20.495  42.671  17.556  1.00  0.00           H
ATOM   1138 HG22 ILE    97      21.242  44.147  18.278  1.00  0.00           H
ATOM   1139 HG23 ILE    97      20.016  44.254  17.042  1.00  0.00           H
ATOM   1140  CG1 ILE    97      21.519  42.901  15.066  1.00  0.00           C
ATOM   1141 HG12 ILE    97      22.387  42.704  14.436  1.00  0.00           H
ATOM   1142 HG13 ILE    97      21.055  41.956  15.346  1.00  0.00           H
ATOM   1143  CD1 ILE    97      20.455  43.654  14.245  1.00  0.00           C
ATOM   1144 HD11 ILE    97      19.598  43.987  14.831  1.00  0.00           H
ATOM   1145 HD12 ILE    97      20.860  44.556  13.787  1.00  0.00           H
ATOM   1146 HD13 ILE    97      20.150  42.963  13.460  1.00  0.00           H
ATOM   1147  C   ILE    97      23.018  45.700  17.438  1.00  0.00           C
ATOM   1148  O   ILE    97      24.101  45.211  17.897  1.00  0.00           O
ATOM   1149  N   GLY    98      22.329  46.678  17.910  1.00  0.00           N
ATOM   1150  H   GLY    98      21.785  47.245  17.275  1.00  0.00           H
ATOM   1151  CA  GLY    98      22.377  47.008  19.332  1.00  0.00           C
ATOM   1152  HA2 GLY    98      23.216  46.546  19.852  1.00  0.00           H
ATOM   1153  HA3 GLY    98      22.388  48.088  19.479  1.00  0.00           H
ATOM   1154  C   GLY    98      21.034  46.572  19.936  1.00  0.00           C
ATOM   1155  O   GLY    98      20.006  47.028  19.355  1.00  0.00           O
ATOM   1156  N   ILE    99      21.015  45.928  21.106  1.00  0.00           N
ATOM   1157  H   ILE    99      21.946  45.683  21.414  1.00  0.00           H
ATOM   1158  CA  ILE    99      19.956  45.672  22.078  1.00  0.00           C
ATOM   1159  HA  ILE    99      18.992  46.046  21.736  1.00  0.00           H
ATOM   1160  CB  ILE    99      19.810  44.172  22.239  1.00  0.00           C
ATOM   1161  HB  ILE    99      20.775  43.686  22.374  1.00  0.00           H
ATOM   1162  CG2 ILE    99      18.928  43.771  23.507  1.00  0.00           C
ATOM   1163 HG21 ILE    99      19.025  42.705  23.713  1.00  0.00           H
ATOM   1164 HG22 ILE    99      19.293  44.287  24.395  1.00  0.00           H
ATOM   1165 HG23 ILE    99      17.865  43.987  23.400  1.00  0.00           H
ATOM   1166  CG1 ILE    99      19.208  43.424  20.991  1.00  0.00           C
ATOM   1167 HG12 ILE    99      18.120  43.424  21.050  1.00  0.00           H
ATOM   1168 HG13 ILE    99      19.522  43.971  20.102  1.00  0.00           H
ATOM   1169  CD1 ILE    99      19.758  42.060  20.822  1.00  0.00           C
ATOM   1170 HD11 ILE    99      19.202  41.304  20.267  1.00  0.00           H
ATOM   1171 HD12 ILE    99      20.575  42.155  20.107  1.00  0.00           H
ATOM   1172 HD13 ILE    99      20.079  41.578  21.745  1.00  0.00           H
ATOM   1173  C   ILE    99      20.225  46.390  23.374  1.00  0.00           C
ATOM   1174  O   ILE    99      21.385  46.553  23.786  1.00  0.00           O
ATOM   1175  N   GLU   100      19.233  47.068  23.888  1.00  0.00           N
ATOM   1176  H   GLU   100      18.294  46.968  23.528  1.00  0.00           H
ATOM   1177  CA  GLU   100      19.407  48.003  25.051  1.00  0.00           C
ATOM   1178  HA  GLU   100      20.167  47.558  25.693  1.00  0.00           H
ATOM   1179  CB  GLU   100      19.943  49.449  24.551  1.00  0.00           C
ATOM   1180  HB2 GLU   100      20.996  49.300  24.312  1.00  0.00           H
ATOM   1181  HB3 GLU   100      19.334  49.680  23.677  1.00  0.00           H
ATOM   1182  CG  GLU   100      19.798  50.621  25.632  1.00  0.00           C
ATOM   1183  HG2 GLU   100      20.169  51.599  25.326  1.00  0.00           H
ATOM   1184  HG3 GLU   100      18.765  50.782  25.940  1.00  0.00           H
ATOM   1185  CD  GLU   100      20.571  50.284  26.879  1.00  0.00           C
ATOM   1186  OE1 GLU   100      20.051  50.498  27.996  1.00  0.00           O
ATOM   1187  OE2 GLU   100      21.811  49.977  26.840  1.00  0.00           O
ATOM   1188  C   GLU   100      18.123  48.012  25.938  1.00  0.00           C
ATOM   1189  O   GLU   100      17.077  48.375  25.449  1.00  0.00           O
ATOM   1190  N   CYS   101      18.228  47.890  27.242  1.00  0.00           N
ATOM   1191  H   CYS   101      19.139  47.998  27.663  1.00  0.00           H
ATOM   1192  CA  CYS   101      17.123  47.720  28.276  1.00  0.00           C
ATOM   1193  HA  CYS   101      16.349  47.020  27.960  1.00  0.00           H
ATOM   1194  CB  CYS   101      17.943  47.245  29.493  1.00  0.00           C
ATOM   1195  HB2 CYS   101      17.977  46.201  29.181  1.00  0.00           H
ATOM   1196  HB3 CYS   101      18.883  47.775  29.641  1.00  0.00           H
ATOM   1197  SG  CYS   101      16.897  47.236  31.036  1.00  0.00           S
ATOM   1198  HG  CYS   101      17.696  46.673  31.946  1.00  0.00           H
ATOM   1199  C   CYS   101      16.503  49.053  28.359  1.00  0.00           C
ATOM   1200  O   CYS   101      15.305  49.126  28.413  1.00  0.00           O
ATOM   1201  N   SER   102      17.302  50.095  28.588  1.00  0.00           N
ATOM   1202  H   SER   102      18.293  50.003  28.415  1.00  0.00           H
ATOM   1203  CA  SER   102      16.830  51.293  29.341  1.00  0.00           C
ATOM   1204  HA  SER   102      15.874  51.093  29.824  1.00  0.00           H
ATOM   1205  CB  SER   102      17.782  51.686  30.479  1.00  0.00           C
ATOM   1206  HB2 SER   102      17.426  52.566  31.016  1.00  0.00           H
ATOM   1207  HB3 SER   102      18.026  50.789  31.048  1.00  0.00           H
ATOM   1208  OG  SER   102      18.957  52.253  29.898  1.00  0.00           O
ATOM   1209  HG  SER   102      19.440  51.517  29.516  1.00  0.00           H
ATOM   1210  C   SER   102      16.514  52.497  28.359  1.00  0.00           C
ATOM   1211  O   SER   102      16.695  52.336  27.167  1.00  0.00           O
ATOM   1212  N   SER   103      16.015  53.598  28.895  1.00  0.00           N
ATOM   1213  H   SER   103      15.811  53.588  29.884  1.00  0.00           H
ATOM   1214  CA  SER   103      15.558  54.776  28.055  1.00  0.00           C
ATOM   1215  HA  SER   103      14.797  54.419  27.361  1.00  0.00           H
ATOM   1216  CB  SER   103      14.879  55.785  28.977  1.00  0.00           C
ATOM   1217  HB2 SER   103      14.455  56.661  28.486  1.00  0.00           H
ATOM   1218  HB3 SER   103      14.155  55.292  29.627  1.00  0.00           H
ATOM   1219  OG  SER   103      15.868  56.385  29.784  1.00  0.00           O
ATOM   1220  HG  SER   103      16.419  55.676  30.123  1.00  0.00           H
ATOM   1221  C   SER   103      16.681  55.376  27.152  1.00  0.00           C
ATOM   1222  O   SER   103      16.346  55.997  26.147  1.00  0.00           O
ATOM   1223  N   ILE   104      17.970  55.279  27.475  1.00  0.00           N
ATOM   1224  H   ILE   104      18.135  54.828  28.363  1.00  0.00           H
ATOM   1225  CA  ILE   104      19.079  55.581  26.594  1.00  0.00           C
ATOM   1226  HA  ILE   104      18.912  56.634  26.367  1.00  0.00           H
ATOM   1227  CB  ILE   104      20.433  55.389  27.314  1.00  0.00           C
ATOM   1228  HB  ILE   104      20.246  55.390  28.388  1.00  0.00           H
ATOM   1229  CG2 ILE   104      21.002  53.885  27.174  1.00  0.00           C
ATOM   1230 HG21 ILE   104      20.271  53.105  26.963  1.00  0.00           H
ATOM   1231 HG22 ILE   104      21.589  53.887  26.256  1.00  0.00           H
ATOM   1232 HG23 ILE   104      21.579  53.682  28.076  1.00  0.00           H
ATOM   1233  CG1 ILE   104      21.324  56.550  27.218  1.00  0.00           C
ATOM   1234 HG12 ILE   104      22.186  56.467  27.880  1.00  0.00           H
ATOM   1235 HG13 ILE   104      21.689  56.845  26.234  1.00  0.00           H
ATOM   1236  CD1 ILE   104      20.775  57.903  27.653  1.00  0.00           C
ATOM   1237 HD11 ILE   104      20.106  58.422  26.966  1.00  0.00           H
ATOM   1238 HD12 ILE   104      20.274  57.756  28.610  1.00  0.00           H
ATOM   1239 HD13 ILE   104      21.611  58.584  27.810  1.00  0.00           H
ATOM   1240  C   ILE   104      19.100  54.985  25.171  1.00  0.00           C
ATOM   1241  O   ILE   104      19.900  55.394  24.303  1.00  0.00           O
ATOM   1242  N   SER   105      18.216  54.003  24.950  1.00  0.00           N
ATOM   1243  H   SER   105      17.831  53.594  25.790  1.00  0.00           H
ATOM   1244  CA  SER   105      17.843  53.387  23.689  1.00  0.00           C
ATOM   1245  HA  SER   105      18.655  52.801  23.259  1.00  0.00           H
ATOM   1246  CB  SER   105      16.766  52.317  23.955  1.00  0.00           C
ATOM   1247  HB2 SER   105      16.533  51.874  22.987  1.00  0.00           H
ATOM   1248  HB3 SER   105      17.068  51.457  24.553  1.00  0.00           H
ATOM   1249  OG  SER   105      15.606  52.935  24.488  1.00  0.00           O
ATOM   1250  HG  SER   105      15.407  52.652  25.383  1.00  0.00           H
ATOM   1251  C   SER   105      17.359  54.418  22.622  1.00  0.00           C
ATOM   1252  O   SER   105      17.862  54.404  21.485  1.00  0.00           O
ATOM   1253  N   ASP   106      16.654  55.444  23.012  1.00  0.00           N
ATOM   1254  H   ASP   106      16.469  55.574  23.996  1.00  0.00           H
ATOM   1255  CA  ASP   106      16.448  56.563  22.130  1.00  0.00           C
ATOM   1256  HA  ASP   106      16.183  56.061  21.199  1.00  0.00           H
ATOM   1257  CB  ASP   106      15.274  57.337  22.701  1.00  0.00           C
ATOM   1258  HB2 ASP   106      14.440  56.636  22.724  1.00  0.00           H
ATOM   1259  HB3 ASP   106      15.362  57.608  23.753  1.00  0.00           H
ATOM   1260  CG  ASP   106      14.810  58.520  21.885  1.00  0.00           C
ATOM   1261  OD1 ASP   106      14.427  58.449  20.688  1.00  0.00           O
ATOM   1262  OD2 ASP   106      14.673  59.629  22.513  1.00  0.00           O
ATOM   1263  C   ASP   106      17.702  57.455  21.964  1.00  0.00           C
ATOM   1264  O   ASP   106      18.043  57.845  20.854  1.00  0.00           O
ATOM   1265  N   TYR   107      18.561  57.467  22.877  1.00  0.00           N
ATOM   1266  H   TYR   107      18.436  56.869  23.681  1.00  0.00           H
ATOM   1267  CA  TYR   107      19.787  58.249  22.793  1.00  0.00           C
ATOM   1268  HA  TYR   107      19.700  59.311  22.566  1.00  0.00           H
ATOM   1269  CB  TYR   107      20.516  58.373  24.143  1.00  0.00           C
ATOM   1270  HB2 TYR   107      19.660  58.404  24.817  1.00  0.00           H
ATOM   1271  HB3 TYR   107      21.166  57.561  24.468  1.00  0.00           H
ATOM   1272  CG  TYR   107      21.247  59.756  24.287  1.00  0.00           C
ATOM   1273  CD1 TYR   107      20.507  60.897  24.689  1.00  0.00           C
ATOM   1274  HD1 TYR   107      19.440  60.735  24.738  1.00  0.00           H
ATOM   1275  CE1 TYR   107      21.113  62.153  24.938  1.00  0.00           C
ATOM   1276  HE1 TYR   107      20.428  62.941  25.214  1.00  0.00           H
ATOM   1277  CZ  TYR   107      22.523  62.201  24.771  1.00  0.00           C
ATOM   1278  OH  TYR   107      23.185  63.227  25.254  1.00  0.00           O
ATOM   1279  HH  TYR   107      24.103  63.082  25.494  1.00  0.00           H
ATOM   1280  CE2 TYR   107      23.321  61.058  24.524  1.00  0.00           C
ATOM   1281  HE2 TYR   107      24.398  61.057  24.444  1.00  0.00           H
ATOM   1282  CD2 TYR   107      22.675  59.837  24.202  1.00  0.00           C
ATOM   1283  HD2 TYR   107      23.227  58.956  23.913  1.00  0.00           H
ATOM   1284  C   TYR   107      20.785  57.701  21.683  1.00  0.00           C
ATOM   1285  O   TYR   107      21.558  58.480  21.060  1.00  0.00           O
ATOM   1286  N   ALA   108      20.844  56.414  21.500  1.00  0.00           N
ATOM   1287  H   ALA   108      20.236  55.803  22.028  1.00  0.00           H
ATOM   1288  CA  ALA   108      21.692  55.698  20.586  1.00  0.00           C
ATOM   1289  HA  ALA   108      22.642  56.232  20.576  1.00  0.00           H
ATOM   1290  CB  ALA   108      21.778  54.275  20.982  1.00  0.00           C
ATOM   1291  HB1 ALA   108      21.863  54.401  22.061  1.00  0.00           H
ATOM   1292  HB2 ALA   108      20.830  53.791  20.745  1.00  0.00           H
ATOM   1293  HB3 ALA   108      22.634  53.746  20.563  1.00  0.00           H
ATOM   1294  C   ALA   108      21.185  55.933  19.166  1.00  0.00           C
ATOM   1295  O   ALA   108      21.861  56.490  18.357  1.00  0.00           O
ATOM   1296  N   VAL   109      19.821  55.793  18.974  1.00  0.00           N
ATOM   1297  H   VAL   109      19.219  55.475  19.720  1.00  0.00           H
ATOM   1298  CA  VAL   109      19.127  56.127  17.702  1.00  0.00           C
ATOM   1299  HA  VAL   109      19.557  55.521  16.904  1.00  0.00           H
ATOM   1300  CB  VAL   109      17.551  55.951  17.888  1.00  0.00           C
ATOM   1301  HB  VAL   109      17.193  56.598  18.689  1.00  0.00           H
ATOM   1302  CG1 VAL   109      16.886  56.267  16.601  1.00  0.00           C
ATOM   1303 HG11 VAL   109      15.813  56.072  16.597  1.00  0.00           H
ATOM   1304 HG12 VAL   109      17.036  57.325  16.385  1.00  0.00           H
ATOM   1305 HG13 VAL   109      17.370  55.723  15.790  1.00  0.00           H
ATOM   1306  CG2 VAL   109      17.211  54.486  18.171  1.00  0.00           C
ATOM   1307 HG21 VAL   109      17.504  54.124  19.156  1.00  0.00           H
ATOM   1308 HG22 VAL   109      16.138  54.381  18.006  1.00  0.00           H
ATOM   1309 HG23 VAL   109      17.720  53.962  17.362  1.00  0.00           H
ATOM   1310  C   VAL   109      19.472  57.562  17.281  1.00  0.00           C
ATOM   1311  O   VAL   109      19.799  57.850  16.142  1.00  0.00           O
ATOM   1312  N   LYS   110      19.250  58.542  18.201  1.00  0.00           N
ATOM   1313  H   LYS   110      18.861  58.283  19.096  1.00  0.00           H
ATOM   1314  CA  LYS   110      19.569  59.957  18.016  1.00  0.00           C
ATOM   1315  HA  LYS   110      18.979  60.417  17.223  1.00  0.00           H
ATOM   1316  CB  LYS   110      19.226  60.800  19.178  1.00  0.00           C
ATOM   1317  HB2 LYS   110      19.783  60.396  20.024  1.00  0.00           H
ATOM   1318  HB3 LYS   110      19.629  61.812  19.132  1.00  0.00           H
ATOM   1319  CG  LYS   110      17.727  60.846  19.427  1.00  0.00           C
ATOM   1320  HG2 LYS   110      17.213  61.444  18.674  1.00  0.00           H
ATOM   1321  HG3 LYS   110      17.322  59.840  19.318  1.00  0.00           H
ATOM   1322  CD  LYS   110      17.363  61.499  20.757  1.00  0.00           C
ATOM   1323  HD2 LYS   110      17.302  60.750  21.547  1.00  0.00           H
ATOM   1324  HD3 LYS   110      18.103  62.276  20.948  1.00  0.00           H
ATOM   1325  CE  LYS   110      15.962  62.165  20.626  1.00  0.00           C
ATOM   1326  HE2 LYS   110      15.705  62.489  21.634  1.00  0.00           H
ATOM   1327  HE3 LYS   110      15.972  62.985  19.908  1.00  0.00           H
ATOM   1328  NZ  LYS   110      14.849  61.194  20.302  1.00  0.00           N
ATOM   1329  HZ1 LYS   110      14.897  60.842  19.357  1.00  0.00           H
ATOM   1330  HZ2 LYS   110      14.898  60.421  20.949  1.00  0.00           H
ATOM   1331  HZ3 LYS   110      13.925  61.596  20.379  1.00  0.00           H
ATOM   1332  C   LYS   110      20.990  60.204  17.628  1.00  0.00           C
ATOM   1333  O   LYS   110      21.165  60.848  16.622  1.00  0.00           O
ATOM   1334  N   ILE   111      21.991  59.592  18.282  1.00  0.00           N
ATOM   1335  H   ILE   111      21.677  59.064  19.084  1.00  0.00           H
ATOM   1336  CA  ILE   111      23.483  59.693  17.794  1.00  0.00           C
ATOM   1337  HA  ILE   111      23.741  60.748  17.712  1.00  0.00           H
ATOM   1338  CB  ILE   111      24.449  58.928  18.775  1.00  0.00           C
ATOM   1339  HB  ILE   111      23.977  57.986  19.053  1.00  0.00           H
ATOM   1340  CG2 ILE   111      25.703  58.531  18.035  1.00  0.00           C
ATOM   1341 HG21 ILE   111      26.523  58.279  18.707  1.00  0.00           H
ATOM   1342 HG22 ILE   111      25.460  57.631  17.471  1.00  0.00           H
ATOM   1343 HG23 ILE   111      26.059  59.310  17.361  1.00  0.00           H
ATOM   1344  CG1 ILE   111      24.717  59.627  20.076  1.00  0.00           C
ATOM   1345 HG12 ILE   111      25.475  60.376  19.848  1.00  0.00           H
ATOM   1346 HG13 ILE   111      23.758  60.064  20.352  1.00  0.00           H
ATOM   1347  CD1 ILE   111      25.297  58.852  21.184  1.00  0.00           C
ATOM   1348 HD11 ILE   111      24.695  58.887  22.092  1.00  0.00           H
ATOM   1349 HD12 ILE   111      25.362  57.816  20.854  1.00  0.00           H
ATOM   1350 HD13 ILE   111      26.295  59.237  21.395  1.00  0.00           H
ATOM   1351  C   ILE   111      23.632  59.148  16.323  1.00  0.00           C
ATOM   1352  O   ILE   111      24.223  59.773  15.475  1.00  0.00           O
ATOM   1353  N   VAL   112      23.023  57.998  16.040  1.00  0.00           N
ATOM   1354  H   VAL   112      22.515  57.495  16.753  1.00  0.00           H
ATOM   1355  CA  VAL   112      23.344  57.300  14.748  1.00  0.00           C
ATOM   1356  HA  VAL   112      24.426  57.400  14.664  1.00  0.00           H
ATOM   1357  CB  VAL   112      23.056  55.790  14.710  1.00  0.00           C
ATOM   1358  HB  VAL   112      23.204  55.551  13.657  1.00  0.00           H
ATOM   1359  CG1 VAL   112      24.046  55.047  15.688  1.00  0.00           C
ATOM   1360 HG11 VAL   112      23.783  55.203  16.734  1.00  0.00           H
ATOM   1361 HG12 VAL   112      24.025  53.991  15.419  1.00  0.00           H
ATOM   1362 HG13 VAL   112      25.070  55.335  15.449  1.00  0.00           H
ATOM   1363  CG2 VAL   112      21.621  55.382  15.073  1.00  0.00           C
ATOM   1364 HG21 VAL   112      21.308  55.619  16.090  1.00  0.00           H
ATOM   1365 HG22 VAL   112      20.907  55.913  14.444  1.00  0.00           H
ATOM   1366 HG23 VAL   112      21.580  54.303  14.924  1.00  0.00           H
ATOM   1367  C   VAL   112      22.626  57.984  13.578  1.00  0.00           C
ATOM   1368  O   VAL   112      23.255  58.210  12.477  1.00  0.00           O
ATOM   1369  N   LYS   113      21.559  58.717  13.931  1.00  0.00           N
ATOM   1370  H   LYS   113      20.982  58.347  14.673  1.00  0.00           H
ATOM   1371  CA  LYS   113      21.033  59.815  13.077  1.00  0.00           C
ATOM   1372  HA  LYS   113      20.965  59.399  12.072  1.00  0.00           H
ATOM   1373  CB  LYS   113      19.591  60.143  13.505  1.00  0.00           C
ATOM   1374  HB2 LYS   113      19.681  60.344  14.572  1.00  0.00           H
ATOM   1375  HB3 LYS   113      19.249  61.113  13.143  1.00  0.00           H
ATOM   1376  CG  LYS   113      18.643  59.064  13.378  1.00  0.00           C
ATOM   1377  HG2 LYS   113      18.589  58.813  12.318  1.00  0.00           H
ATOM   1378  HG3 LYS   113      19.007  58.198  13.931  1.00  0.00           H
ATOM   1379  CD  LYS   113      17.180  59.475  13.646  1.00  0.00           C
ATOM   1380  HD2 LYS   113      17.193  60.028  14.585  1.00  0.00           H
ATOM   1381  HD3 LYS   113      16.858  60.187  12.886  1.00  0.00           H
ATOM   1382  CE  LYS   113      16.040  58.431  13.591  1.00  0.00           C
ATOM   1383  HE2 LYS   113      16.128  57.602  14.294  1.00  0.00           H
ATOM   1384  HE3 LYS   113      15.068  58.782  13.939  1.00  0.00           H
ATOM   1385  NZ  LYS   113      15.767  57.878  12.249  1.00  0.00           N
ATOM   1386  HZ1 LYS   113      16.609  57.433  11.912  1.00  0.00           H
ATOM   1387  HZ2 LYS   113      15.130  57.099  12.334  1.00  0.00           H
ATOM   1388  HZ3 LYS   113      15.506  58.589  11.580  1.00  0.00           H
ATOM   1389  C   LYS   113      21.918  61.016  13.046  1.00  0.00           C
ATOM   1390  O   LYS   113      22.216  61.353  11.908  1.00  0.00           O
ATOM   1391  N   ALA   114      22.435  61.563  14.119  1.00  0.00           N
ATOM   1392  H   ALA   114      22.148  61.326  15.058  1.00  0.00           H
ATOM   1393  CA  ALA   114      23.564  62.557  13.956  1.00  0.00           C
ATOM   1394  HA  ALA   114      23.265  63.411  13.348  1.00  0.00           H
ATOM   1395  CB  ALA   114      23.832  63.080  15.361  1.00  0.00           C
ATOM   1396  HB1 ALA   114      22.907  63.336  15.879  1.00  0.00           H
ATOM   1397  HB2 ALA   114      24.409  62.324  15.893  1.00  0.00           H
ATOM   1398  HB3 ALA   114      24.544  63.905  15.358  1.00  0.00           H
ATOM   1399  C   ALA   114      24.755  62.179  13.128  1.00  0.00           C
ATOM   1400  O   ALA   114      25.451  63.038  12.635  1.00  0.00           O
ATOM   1401  N   ASN   115      25.027  60.838  12.985  1.00  0.00           N
ATOM   1402  H   ASN   115      24.549  60.240  13.644  1.00  0.00           H
ATOM   1403  CA  ASN   115      26.193  60.306  12.218  1.00  0.00           C
ATOM   1404  HA  ASN   115      26.897  61.138  12.198  1.00  0.00           H
ATOM   1405  CB  ASN   115      26.962  59.291  13.178  1.00  0.00           C
ATOM   1406  HB2 ASN   115      26.225  58.582  13.555  1.00  0.00           H
ATOM   1407  HB3 ASN   115      27.685  58.781  12.541  1.00  0.00           H
ATOM   1408  CG  ASN   115      27.742  60.090  14.167  1.00  0.00           C
ATOM   1409  OD1 ASN   115      28.869  60.512  13.885  1.00  0.00           O
ATOM   1410  ND2 ASN   115      27.245  60.246  15.365  1.00  0.00           N
ATOM   1411 HD21 ASN   115      27.559  60.991  15.970  1.00  0.00           H
ATOM   1412 HD22 ASN   115      26.256  60.124  15.527  1.00  0.00           H
ATOM   1413  C   ASN   115      25.811  59.851  10.735  1.00  0.00           C
ATOM   1414  O   ASN   115      26.750  59.624   9.891  1.00  0.00           O
ATOM   1415  N   LYS   116      24.499  59.770  10.538  1.00  0.00           N
ATOM   1416  H   LYS   116      23.872  60.017  11.290  1.00  0.00           H
ATOM   1417  CA  LYS   116      23.860  59.248   9.368  1.00  0.00           C
ATOM   1418  HA  LYS   116      22.805  59.097   9.595  1.00  0.00           H
ATOM   1419  CB  LYS   116      23.834  60.163   8.153  1.00  0.00           C
ATOM   1420  HB2 LYS   116      24.875  60.204   7.833  1.00  0.00           H
ATOM   1421  HB3 LYS   116      23.198  59.786   7.353  1.00  0.00           H
ATOM   1422  CG  LYS   116      23.252  61.604   8.489  1.00  0.00           C
ATOM   1423  HG2 LYS   116      23.058  62.130   7.554  1.00  0.00           H
ATOM   1424  HG3 LYS   116      22.316  61.522   9.042  1.00  0.00           H
ATOM   1425  CD  LYS   116      24.158  62.573   9.317  1.00  0.00           C
ATOM   1426  HD2 LYS   116      23.701  63.563   9.305  1.00  0.00           H
ATOM   1427  HD3 LYS   116      24.204  62.264  10.361  1.00  0.00           H
ATOM   1428  CE  LYS   116      25.619  62.729   8.885  1.00  0.00           C
ATOM   1429  HE2 LYS   116      26.086  61.814   9.250  1.00  0.00           H
ATOM   1430  HE3 LYS   116      25.682  62.904   7.810  1.00  0.00           H
ATOM   1431  NZ  LYS   116      26.333  63.779   9.647  1.00  0.00           N
ATOM   1432  HZ1 LYS   116      25.937  64.661   9.357  1.00  0.00           H
ATOM   1433  HZ2 LYS   116      26.293  63.718  10.655  1.00  0.00           H
ATOM   1434  HZ3 LYS   116      27.333  63.849   9.528  1.00  0.00           H
ATOM   1435  C   LYS   116      24.163  57.822   9.138  1.00  0.00           C
ATOM   1436  O   LYS   116      24.503  57.340   8.108  1.00  0.00           O
ATOM   1437  N   LEU   117      24.198  57.072  10.236  1.00  0.00           N
ATOM   1438  H   LEU   117      24.283  57.545  11.125  1.00  0.00           H
ATOM   1439  CA  LEU   117      24.649  55.687  10.373  1.00  0.00           C
ATOM   1440  HA  LEU   117      25.025  55.237   9.454  1.00  0.00           H
ATOM   1441  CB  LEU   117      25.748  55.659  11.459  1.00  0.00           C
ATOM   1442  HB2 LEU   117      25.551  56.219  12.373  1.00  0.00           H
ATOM   1443  HB3 LEU   117      25.846  54.632  11.812  1.00  0.00           H
ATOM   1444  CG  LEU   117      27.130  56.263  11.015  1.00  0.00           C
ATOM   1445  HG  LEU   117      27.003  57.341  10.911  1.00  0.00           H
ATOM   1446  CD1 LEU   117      28.152  56.023  12.164  1.00  0.00           C
ATOM   1447 HD11 LEU   117      28.042  55.034  12.610  1.00  0.00           H
ATOM   1448 HD12 LEU   117      29.087  56.182  11.628  1.00  0.00           H
ATOM   1449 HD13 LEU   117      28.049  56.809  12.912  1.00  0.00           H
ATOM   1450  CD2 LEU   117      27.706  55.757   9.627  1.00  0.00           C
ATOM   1451 HD21 LEU   117      27.010  55.078   9.134  1.00  0.00           H
ATOM   1452 HD22 LEU   117      27.830  56.537   8.876  1.00  0.00           H
ATOM   1453 HD23 LEU   117      28.713  55.373   9.793  1.00  0.00           H
ATOM   1454  C   LEU   117      23.426  54.873  10.794  1.00  0.00           C
ATOM   1455  O   LEU   117      23.513  53.669  10.949  1.00  0.00           O
ATOM   1456  N   ASP   118      22.244  55.492  10.973  1.00  0.00           N
ATOM   1457  H   ASP   118      22.152  56.463  10.711  1.00  0.00           H
ATOM   1458  CA  ASP   118      21.025  54.750  11.391  1.00  0.00           C
ATOM   1459  HA  ASP   118      21.271  54.065  12.203  1.00  0.00           H
ATOM   1460  CB  ASP   118      19.989  55.712  12.018  1.00  0.00           C
ATOM   1461  HB2 ASP   118      19.503  55.304  12.904  1.00  0.00           H
ATOM   1462  HB3 ASP   118      20.532  56.611  12.310  1.00  0.00           H
ATOM   1463  CG  ASP   118      18.888  56.232  11.053  1.00  0.00           C
ATOM   1464  OD1 ASP   118      17.697  56.102  11.406  1.00  0.00           O
ATOM   1465  OD2 ASP   118      19.286  56.750   9.959  1.00  0.00           O
ATOM   1466  C   ASP   118      20.430  53.846  10.312  1.00  0.00           C
ATOM   1467  O   ASP   118      19.603  53.006  10.788  1.00  0.00           O
ATOM   1468  N   HIE   119      20.777  53.913   9.043  1.00  0.00           N
ATOM   1469  H   HIE   119      21.235  54.749   8.708  1.00  0.00           H
ATOM   1470  CA  HIE   119      20.737  52.767   8.175  1.00  0.00           C
ATOM   1471  HA  HIE   119      19.727  52.358   8.216  1.00  0.00           H
ATOM   1472  CB  HIE   119      20.923  53.217   6.708  1.00  0.00           C
ATOM   1473  HB2 HIE   119      20.570  52.378   6.110  1.00  0.00           H
ATOM   1474  HB3 HIE   119      20.303  54.108   6.605  1.00  0.00           H
ATOM   1475  CG  HIE   119      22.330  53.565   6.279  1.00  0.00           C
ATOM   1476  ND1 HIE   119      23.349  54.027   7.181  1.00  0.00           N
ATOM   1477  CE1 HIE   119      24.480  54.140   6.436  1.00  0.00           C
ATOM   1478  HE1 HIE   119      25.348  54.645   6.834  1.00  0.00           H
ATOM   1479  NE2 HIE   119      24.221  53.740   5.188  1.00  0.00           N
ATOM   1480  HE2 HIE   119      24.892  53.763   4.433  1.00  0.00           H
ATOM   1481  CD2 HIE   119      22.887  53.372   5.045  1.00  0.00           C
ATOM   1482  HD2 HIE   119      22.477  52.858   4.188  1.00  0.00           H
ATOM   1483  C   HIE   119      21.622  51.488   8.454  1.00  0.00           C
ATOM   1484  O   HIE   119      21.195  50.339   8.315  1.00  0.00           O
ATOM   1485  N   VAL   120      22.893  51.631   8.900  1.00  0.00           N
ATOM   1486  H   VAL   120      23.267  52.568   8.855  1.00  0.00           H
ATOM   1487  CA  VAL   120      23.856  50.491   9.106  1.00  0.00           C
ATOM   1488  HA  VAL   120      23.623  49.662   8.439  1.00  0.00           H
ATOM   1489  CB  VAL   120      25.283  50.724   8.555  1.00  0.00           C
ATOM   1490  HB  VAL   120      25.952  49.919   8.857  1.00  0.00           H
ATOM   1491  CG1 VAL   120      25.352  50.868   6.974  1.00  0.00           C
ATOM   1492 HG11 VAL   120      24.560  51.485   6.550  1.00  0.00           H
ATOM   1493 HG12 VAL   120      26.280  51.248   6.546  1.00  0.00           H
ATOM   1494 HG13 VAL   120      25.326  49.853   6.579  1.00  0.00           H
ATOM   1495  CG2 VAL   120      26.006  51.933   9.172  1.00  0.00           C
ATOM   1496 HG21 VAL   120      27.013  52.158   8.822  1.00  0.00           H
ATOM   1497 HG22 VAL   120      25.387  52.808   8.973  1.00  0.00           H
ATOM   1498 HG23 VAL   120      26.087  51.778  10.248  1.00  0.00           H
ATOM   1499  C   VAL   120      23.851  49.919  10.470  1.00  0.00           C
ATOM   1500  O   VAL   120      24.119  48.689  10.581  1.00  0.00           O
ATOM   1501  N   VAL   121      23.543  50.741  11.445  1.00  0.00           N
ATOM   1502  H   VAL   121      23.266  51.654  11.114  1.00  0.00           H
ATOM   1503  CA  VAL   121      23.354  50.452  12.855  1.00  0.00           C
ATOM   1504  HA  VAL   121      23.736  49.440  12.989  1.00  0.00           H
ATOM   1505  CB  VAL   121      24.122  51.462  13.710  1.00  0.00           C
ATOM   1506  HB  VAL   121      23.660  52.422  13.480  1.00  0.00           H
ATOM   1507  CG1 VAL   121      24.019  51.093  15.189  1.00  0.00           C
ATOM   1508 HG11 VAL   121      24.863  51.528  15.724  1.00  0.00           H
ATOM   1509 HG12 VAL   121      23.137  51.545  15.643  1.00  0.00           H
ATOM   1510 HG13 VAL   121      24.141  50.022  15.349  1.00  0.00           H
ATOM   1511  CG2 VAL   121      25.623  51.688  13.400  1.00  0.00           C
ATOM   1512 HG21 VAL   121      26.236  50.818  13.637  1.00  0.00           H
ATOM   1513 HG22 VAL   121      25.742  51.802  12.323  1.00  0.00           H
ATOM   1514 HG23 VAL   121      26.037  52.553  13.919  1.00  0.00           H
ATOM   1515  C   VAL   121      21.861  50.505  13.194  1.00  0.00           C
ATOM   1516  O   VAL   121      21.211  51.526  13.068  1.00  0.00           O
ATOM   1517  N   THR   122      21.380  49.480  13.911  1.00  0.00           N
ATOM   1518  H   THR   122      21.965  48.657  13.880  1.00  0.00           H
ATOM   1519  CA  THR   122      19.973  49.148  14.035  1.00  0.00           C
ATOM   1520  HA  THR   122      19.349  50.002  13.772  1.00  0.00           H
ATOM   1521  CB  THR   122      19.471  48.089  13.034  1.00  0.00           C
ATOM   1522  HB  THR   122      18.429  47.879  13.273  1.00  0.00           H
ATOM   1523  CG2 THR   122      19.640  48.497  11.572  1.00  0.00           C
ATOM   1524 HG21 THR   122      20.653  48.381  11.187  1.00  0.00           H
ATOM   1525 HG22 THR   122      19.001  47.924  10.900  1.00  0.00           H
ATOM   1526 HG23 THR   122      19.241  49.505  11.456  1.00  0.00           H
ATOM   1527  OG1 THR   122      20.107  46.814  13.253  1.00  0.00           O
ATOM   1528  HG1 THR   122      20.999  46.928  13.590  1.00  0.00           H
ATOM   1529  C   THR   122      19.672  48.715  15.506  1.00  0.00           C
ATOM   1530  O   THR   122      20.360  47.845  16.127  1.00  0.00           O
ATOM   1531  N   ILE   123      18.784  49.429  16.176  1.00  0.00           N
ATOM   1532  H   ILE   123      18.473  50.216  15.625  1.00  0.00           H
ATOM   1533  CA  ILE   123      18.742  49.592  17.602  1.00  0.00           C
ATOM   1534  HA  ILE   123      19.368  48.940  18.210  1.00  0.00           H
ATOM   1535  CB  ILE   123      19.118  51.052  17.912  1.00  0.00           C
ATOM   1536  HB  ILE   123      18.473  51.763  17.396  1.00  0.00           H
ATOM   1537  CG2 ILE   123      19.166  51.355  19.422  1.00  0.00           C
ATOM   1538 HG21 ILE   123      18.254  50.910  19.820  1.00  0.00           H
ATOM   1539 HG22 ILE   123      19.856  50.837  20.087  1.00  0.00           H
ATOM   1540 HG23 ILE   123      19.053  52.398  19.720  1.00  0.00           H
ATOM   1541  CG1 ILE   123      20.562  51.331  17.502  1.00  0.00           C
ATOM   1542 HG12 ILE   123      21.239  50.785  18.159  1.00  0.00           H
ATOM   1543 HG13 ILE   123      20.870  50.861  16.568  1.00  0.00           H
ATOM   1544  CD1 ILE   123      21.007  52.805  17.463  1.00  0.00           C
ATOM   1545 HD11 ILE   123      20.273  53.405  16.923  1.00  0.00           H
ATOM   1546 HD12 ILE   123      21.136  53.279  18.436  1.00  0.00           H
ATOM   1547 HD13 ILE   123      21.960  52.878  16.939  1.00  0.00           H
ATOM   1548  C   ILE   123      17.392  49.203  18.115  1.00  0.00           C
ATOM   1549  O   ILE   123      16.358  49.711  17.756  1.00  0.00           O
ATOM   1550  N   ILE   124      17.389  48.314  19.073  1.00  0.00           N
ATOM   1551  H   ILE   124      18.279  48.033  19.458  1.00  0.00           H
ATOM   1552  CA  ILE   124      16.271  47.527  19.531  1.00  0.00           C
ATOM   1553  HA  ILE   124      15.451  47.941  18.944  1.00  0.00           H
ATOM   1554  CB  ILE   124      16.532  46.030  19.095  1.00  0.00           C
ATOM   1555  HB  ILE   124      17.265  45.602  19.779  1.00  0.00           H
ATOM   1556  CG2 ILE   124      15.164  45.299  19.282  1.00  0.00           C
ATOM   1557 HG21 ILE   124      14.700  45.554  20.235  1.00  0.00           H
ATOM   1558 HG22 ILE   124      14.446  45.584  18.512  1.00  0.00           H
ATOM   1559 HG23 ILE   124      15.370  44.229  19.274  1.00  0.00           H
ATOM   1560  CG1 ILE   124      17.175  45.758  17.729  1.00  0.00           C
ATOM   1561 HG12 ILE   124      18.213  46.090  17.740  1.00  0.00           H
ATOM   1562 HG13 ILE   124      17.184  44.695  17.488  1.00  0.00           H
ATOM   1563  CD1 ILE   124      16.429  46.533  16.635  1.00  0.00           C
ATOM   1564 HD11 ILE   124      17.059  47.283  16.157  1.00  0.00           H
ATOM   1565 HD12 ILE   124      16.201  45.829  15.834  1.00  0.00           H
ATOM   1566 HD13 ILE   124      15.496  46.978  16.979  1.00  0.00           H
ATOM   1567  C   ILE   124      16.023  47.604  21.017  1.00  0.00           C
ATOM   1568  O   ILE   124      16.685  46.988  21.816  1.00  0.00           O
ATOM   1569  N   LYS   125      15.082  48.465  21.394  1.00  0.00           N
ATOM   1570  H   LYS   125      14.811  49.039  20.609  1.00  0.00           H
ATOM   1571  CA  LYS   125      14.675  48.774  22.761  1.00  0.00           C
ATOM   1572  HA  LYS   125      15.538  49.126  23.325  1.00  0.00           H
ATOM   1573  CB  LYS   125      13.567  49.780  22.849  1.00  0.00           C
ATOM   1574  HB2 LYS   125      13.137  49.635  23.840  1.00  0.00           H
ATOM   1575  HB3 LYS   125      14.072  50.742  22.762  1.00  0.00           H
ATOM   1576  CG  LYS   125      12.381  49.656  21.809  1.00  0.00           C
ATOM   1577  HG2 LYS   125      12.722  50.330  21.023  1.00  0.00           H
ATOM   1578  HG3 LYS   125      12.139  48.657  21.449  1.00  0.00           H
ATOM   1579  CD  LYS   125      10.976  50.133  22.331  1.00  0.00           C
ATOM   1580  HD2 LYS   125      10.692  49.575  23.223  1.00  0.00           H
ATOM   1581  HD3 LYS   125      11.066  51.199  22.539  1.00  0.00           H
ATOM   1582  CE  LYS   125       9.970  49.814  21.316  1.00  0.00           C
ATOM   1583  HE2 LYS   125      10.071  48.737  21.184  1.00  0.00           H
ATOM   1584  HE3 LYS   125       8.972  49.776  21.753  1.00  0.00           H
ATOM   1585  NZ  LYS   125       9.954  50.774  20.215  1.00  0.00           N
ATOM   1586  HZ1 LYS   125       9.707  51.703  20.524  1.00  0.00           H
ATOM   1587  HZ2 LYS   125      10.798  50.701  19.664  1.00  0.00           H
ATOM   1588  HZ3 LYS   125       9.163  50.556  19.625  1.00  0.00           H
ATOM   1589  C   LYS   125      14.212  47.457  23.411  1.00  0.00           C
ATOM   1590  O   LYS   125      13.168  46.910  23.109  1.00  0.00           O
ATOM   1591  N   GLY   126      15.094  46.882  24.205  1.00  0.00           N
ATOM   1592  H   GLY   126      16.024  47.252  24.339  1.00  0.00           H
ATOM   1593  CA  GLY   126      14.691  45.677  24.953  1.00  0.00           C
ATOM   1594  HA2 GLY   126      14.086  45.892  25.833  1.00  0.00           H
ATOM   1595  HA3 GLY   126      14.041  45.099  24.295  1.00  0.00           H
ATOM   1596  C   GLY   126      15.913  44.840  25.440  1.00  0.00           C
ATOM   1597  O   GLY   126      17.057  45.329  25.421  1.00  0.00           O
ATOM   1598  N   LYS   127      15.654  43.584  25.782  1.00  0.00           N
ATOM   1599  H   LYS   127      14.656  43.431  25.809  1.00  0.00           H
ATOM   1600  CA  LYS   127      16.564  42.697  26.441  1.00  0.00           C
ATOM   1601  HA  LYS   127      17.523  42.976  26.006  1.00  0.00           H
ATOM   1602  CB  LYS   127      16.367  42.929  27.955  1.00  0.00           C
ATOM   1603  HB2 LYS   127      17.232  42.494  28.454  1.00  0.00           H
ATOM   1604  HB3 LYS   127      16.415  43.984  28.225  1.00  0.00           H
ATOM   1605  CG  LYS   127      15.017  42.479  28.602  1.00  0.00           C
ATOM   1606  HG2 LYS   127      14.259  42.725  27.858  1.00  0.00           H
ATOM   1607  HG3 LYS   127      14.879  41.401  28.693  1.00  0.00           H
ATOM   1608  CD  LYS   127      14.792  43.174  29.924  1.00  0.00           C
ATOM   1609  HD2 LYS   127      15.481  42.784  30.673  1.00  0.00           H
ATOM   1610  HD3 LYS   127      14.980  44.239  29.786  1.00  0.00           H
ATOM   1611  CE  LYS   127      13.435  43.230  30.420  1.00  0.00           C
ATOM   1612  HE2 LYS   127      12.874  44.052  29.974  1.00  0.00           H
ATOM   1613  HE3 LYS   127      12.950  42.272  30.234  1.00  0.00           H
ATOM   1614  NZ  LYS   127      13.393  43.594  31.875  1.00  0.00           N
ATOM   1615  HZ1 LYS   127      12.434  43.540  32.187  1.00  0.00           H
ATOM   1616  HZ2 LYS   127      13.982  42.952  32.387  1.00  0.00           H
ATOM   1617  HZ3 LYS   127      13.489  44.598  31.932  1.00  0.00           H
ATOM   1618  C   LYS   127      16.360  41.262  26.035  1.00  0.00           C
ATOM   1619  O   LYS   127      15.280  40.934  25.801  1.00  0.00           O
ATOM   1620  N   VAL   128      17.417  40.423  26.081  1.00  0.00           N
ATOM   1621  H   VAL   128      18.317  40.781  26.370  1.00  0.00           H
ATOM   1622  CA  VAL   128      17.594  39.067  25.462  1.00  0.00           C
ATOM   1623  HA  VAL   128      17.412  39.314  24.416  1.00  0.00           H
ATOM   1624  CB  VAL   128      19.034  38.636  25.669  1.00  0.00           C
ATOM   1625  HB  VAL   128      19.564  39.520  25.315  1.00  0.00           H
ATOM   1626  CG1 VAL   128      19.378  38.268  27.084  1.00  0.00           C
ATOM   1627 HG11 VAL   128      19.215  39.122  27.741  1.00  0.00           H
ATOM   1628 HG12 VAL   128      18.836  37.396  27.450  1.00  0.00           H
ATOM   1629 HG13 VAL   128      20.424  37.973  27.006  1.00  0.00           H
ATOM   1630  CG2 VAL   128      19.447  37.404  24.765  1.00  0.00           C
ATOM   1631 HG21 VAL   128      20.515  37.275  24.589  1.00  0.00           H
ATOM   1632 HG22 VAL   128      19.330  36.540  25.420  1.00  0.00           H
ATOM   1633 HG23 VAL   128      18.916  37.312  23.818  1.00  0.00           H
ATOM   1634  C   VAL   128      16.548  38.017  25.888  1.00  0.00           C
ATOM   1635  O   VAL   128      16.170  37.087  25.182  1.00  0.00           O
ATOM   1636  N   GLU   129      16.087  38.065  27.183  1.00  0.00           N
ATOM   1637  H   GLU   129      16.452  38.855  27.695  1.00  0.00           H
ATOM   1638  CA  GLU   129      15.027  37.153  27.627  1.00  0.00           C
ATOM   1639  HA  GLU   129      15.424  36.193  27.299  1.00  0.00           H
ATOM   1640  CB  GLU   129      14.973  37.252  29.216  1.00  0.00           C
ATOM   1641  HB2 GLU   129      15.099  38.294  29.512  1.00  0.00           H
ATOM   1642  HB3 GLU   129      14.048  36.776  29.540  1.00  0.00           H
ATOM   1643  CG  GLU   129      16.077  36.369  29.701  1.00  0.00           C
ATOM   1644  HG2 GLU   129      15.892  35.352  29.355  1.00  0.00           H
ATOM   1645  HG3 GLU   129      16.953  36.774  29.195  1.00  0.00           H
ATOM   1646  CD  GLU   129      16.232  36.384  31.177  1.00  0.00           C
ATOM   1647  OE1 GLU   129      16.712  35.386  31.700  1.00  0.00           O
ATOM   1648  OE2 GLU   129      16.063  37.483  31.839  1.00  0.00           O
ATOM   1649  C   GLU   129      13.646  37.469  26.905  1.00  0.00           C
ATOM   1650  O   GLU   129      12.850  36.556  26.864  1.00  0.00           O
ATOM   1651  N   GLU   130      13.446  38.630  26.310  1.00  0.00           N
ATOM   1652  H   GLU   130      14.201  39.293  26.199  1.00  0.00           H
ATOM   1653  CA  GLU   130      12.379  38.672  25.346  1.00  0.00           C
ATOM   1654  HA  GLU   130      11.638  37.893  25.526  1.00  0.00           H
ATOM   1655  CB  GLU   130      11.515  39.918  25.585  1.00  0.00           C
ATOM   1656  HB2 GLU   130      11.968  40.799  25.131  1.00  0.00           H
ATOM   1657  HB3 GLU   130      10.611  39.713  25.011  1.00  0.00           H
ATOM   1658  CG  GLU   130      11.030  40.375  26.949  1.00  0.00           C
ATOM   1659  HG2 GLU   130      10.583  39.479  27.378  1.00  0.00           H
ATOM   1660  HG3 GLU   130      11.872  40.726  27.545  1.00  0.00           H
ATOM   1661  CD  GLU   130      10.029  41.486  26.906  1.00  0.00           C
ATOM   1662  OE1 GLU   130       8.877  41.303  27.455  1.00  0.00           O
ATOM   1663  OE2 GLU   130      10.337  42.556  26.354  1.00  0.00           O
ATOM   1664  C   GLU   130      12.840  38.578  23.886  1.00  0.00           C
ATOM   1665  O   GLU   130      12.196  37.912  23.066  1.00  0.00           O
ATOM   1666  N   VAL   131      13.949  39.297  23.522  1.00  0.00           N
ATOM   1667  H   VAL   131      14.282  40.018  24.146  1.00  0.00           H
ATOM   1668  CA  VAL   131      14.123  39.528  22.065  1.00  0.00           C
ATOM   1669  HA  VAL   131      13.149  39.446  21.584  1.00  0.00           H
ATOM   1670  CB  VAL   131      14.686  40.958  21.747  1.00  0.00           C
ATOM   1671  HB  VAL   131      14.691  41.029  20.659  1.00  0.00           H
ATOM   1672  CG1 VAL   131      13.660  42.057  22.186  1.00  0.00           C
ATOM   1673 HG11 VAL   131      14.039  43.032  21.879  1.00  0.00           H
ATOM   1674 HG12 VAL   131      12.714  41.864  21.680  1.00  0.00           H
ATOM   1675 HG13 VAL   131      13.497  42.096  23.263  1.00  0.00           H
ATOM   1676  CG2 VAL   131      16.118  41.235  22.281  1.00  0.00           C
ATOM   1677 HG21 VAL   131      16.812  40.907  21.507  1.00  0.00           H
ATOM   1678 HG22 VAL   131      16.299  42.301  22.424  1.00  0.00           H
ATOM   1679 HG23 VAL   131      16.229  40.747  23.248  1.00  0.00           H
ATOM   1680  C   VAL   131      14.977  38.452  21.430  1.00  0.00           C
ATOM   1681  O   VAL   131      16.149  38.210  21.692  1.00  0.00           O
ATOM   1682  N   GLU   132      14.361  37.701  20.552  1.00  0.00           N
ATOM   1683  H   GLU   132      13.385  37.920  20.414  1.00  0.00           H
ATOM   1684  CA  GLU   132      15.046  36.824  19.628  1.00  0.00           C
ATOM   1685  HA  GLU   132      15.937  36.364  20.055  1.00  0.00           H
ATOM   1686  CB  GLU   132      14.264  35.750  19.055  1.00  0.00           C
ATOM   1687  HB2 GLU   132      13.584  35.334  19.799  1.00  0.00           H
ATOM   1688  HB3 GLU   132      13.624  36.154  18.270  1.00  0.00           H
ATOM   1689  CG  GLU   132      14.911  34.493  18.508  1.00  0.00           C
ATOM   1690  HG2 GLU   132      14.106  33.780  18.329  1.00  0.00           H
ATOM   1691  HG3 GLU   132      15.312  34.706  17.518  1.00  0.00           H
ATOM   1692  CD  GLU   132      15.970  33.883  19.341  1.00  0.00           C
ATOM   1693  OE1 GLU   132      15.542  33.016  20.116  1.00  0.00           O
ATOM   1694  OE2 GLU   132      17.182  34.087  19.125  1.00  0.00           O
ATOM   1695  C   GLU   132      15.500  37.564  18.338  1.00  0.00           C
ATOM   1696  O   GLU   132      14.766  38.492  17.972  1.00  0.00           O
ATOM   1697  N   LEU   133      16.509  37.046  17.585  1.00  0.00           N
ATOM   1698  H   LEU   133      17.050  36.243  17.871  1.00  0.00           H
ATOM   1699  CA  LEU   133      16.929  37.725  16.375  1.00  0.00           C
ATOM   1700  HA  LEU   133      16.444  38.700  16.329  1.00  0.00           H
ATOM   1701  CB  LEU   133      18.431  37.882  16.530  1.00  0.00           C
ATOM   1702  HB2 LEU   133      18.714  36.998  17.102  1.00  0.00           H
ATOM   1703  HB3 LEU   133      18.909  37.833  15.551  1.00  0.00           H
ATOM   1704  CG  LEU   133      18.894  39.057  17.422  1.00  0.00           C
ATOM   1705  HG  LEU   133      18.370  39.020  18.378  1.00  0.00           H
ATOM   1706  CD1 LEU   133      20.384  38.813  17.629  1.00  0.00           C
ATOM   1707 HD11 LEU   133      20.719  39.209  18.588  1.00  0.00           H
ATOM   1708 HD12 LEU   133      20.460  37.797  18.017  1.00  0.00           H
ATOM   1709 HD13 LEU   133      21.085  39.002  16.816  1.00  0.00           H
ATOM   1710  CD2 LEU   133      18.621  40.498  16.950  1.00  0.00           C
ATOM   1711 HD21 LEU   133      19.155  40.778  16.042  1.00  0.00           H
ATOM   1712 HD22 LEU   133      17.564  40.575  16.697  1.00  0.00           H
ATOM   1713 HD23 LEU   133      18.863  41.245  17.706  1.00  0.00           H
ATOM   1714  C   LEU   133      16.650  36.820  15.172  1.00  0.00           C
ATOM   1715  O   LEU   133      17.041  35.656  15.152  1.00  0.00           O
ATOM   1716  N   PRO   134      16.160  37.467  14.058  1.00  0.00           N
ATOM   1717  CD  PRO   134      15.832  38.901  14.011  1.00  0.00           C
ATOM   1718  HD2 PRO   134      16.764  39.466  13.989  1.00  0.00           H
ATOM   1719  HD3 PRO   134      15.273  39.341  14.836  1.00  0.00           H
ATOM   1720  CG  PRO   134      14.885  39.150  12.770  1.00  0.00           C
ATOM   1721  HG2 PRO   134      15.107  40.066  12.221  1.00  0.00           H
ATOM   1722  HG3 PRO   134      13.844  39.214  13.085  1.00  0.00           H
ATOM   1723  CB  PRO   134      15.140  37.899  11.922  1.00  0.00           C
ATOM   1724  HB2 PRO   134      15.782  38.209  11.098  1.00  0.00           H
ATOM   1725  HB3 PRO   134      14.235  37.554  11.422  1.00  0.00           H
ATOM   1726  CA  PRO   134      15.893  36.885  12.760  1.00  0.00           C
ATOM   1727  HA  PRO   134      15.249  36.037  12.995  1.00  0.00           H
ATOM   1728  C   PRO   134      17.183  36.503  12.015  1.00  0.00           C
ATOM   1729  O   PRO   134      17.119  36.048  10.917  1.00  0.00           O
ATOM   1730  N   VAL   135      18.345  36.837  12.558  1.00  0.00           N
ATOM   1731  H   VAL   135      18.270  37.296  13.454  1.00  0.00           H
ATOM   1732  CA  VAL   135      19.691  36.755  11.922  1.00  0.00           C
ATOM   1733  HA  VAL   135      19.464  36.579  10.871  1.00  0.00           H
ATOM   1734  CB  VAL   135      20.552  37.965  11.890  1.00  0.00           C
ATOM   1735  HB  VAL   135      21.445  37.749  11.304  1.00  0.00           H
ATOM   1736  CG1 VAL   135      19.762  39.028  11.009  1.00  0.00           C
ATOM   1737 HG11 VAL   135      18.831  39.236  11.536  1.00  0.00           H
ATOM   1738 HG12 VAL   135      20.312  39.960  10.877  1.00  0.00           H
ATOM   1739 HG13 VAL   135      19.591  38.627  10.010  1.00  0.00           H
ATOM   1740  CG2 VAL   135      20.928  38.693  13.179  1.00  0.00           C
ATOM   1741 HG21 VAL   135      20.055  38.921  13.790  1.00  0.00           H
ATOM   1742 HG22 VAL   135      21.512  37.989  13.772  1.00  0.00           H
ATOM   1743 HG23 VAL   135      21.611  39.511  12.951  1.00  0.00           H
ATOM   1744  C   VAL   135      20.443  35.527  12.304  1.00  0.00           C
ATOM   1745  O   VAL   135      20.741  35.362  13.507  1.00  0.00           O
ATOM   1746  N   GLU   136      20.759  34.596  11.408  1.00  0.00           N
ATOM   1747  H   GLU   136      20.830  34.832  10.429  1.00  0.00           H
ATOM   1748  CA  GLU   136      20.938  33.206  11.771  1.00  0.00           C
ATOM   1749  HA  GLU   136      20.130  32.926  12.447  1.00  0.00           H
ATOM   1750  CB  GLU   136      20.973  32.247  10.619  1.00  0.00           C
ATOM   1751  HB2 GLU   136      20.903  31.206  10.934  1.00  0.00           H
ATOM   1752  HB3 GLU   136      20.142  32.390   9.928  1.00  0.00           H
ATOM   1753  CG  GLU   136      22.329  32.389   9.837  1.00  0.00           C
ATOM   1754  HG2 GLU   136      22.613  33.440   9.887  1.00  0.00           H
ATOM   1755  HG3 GLU   136      23.102  31.930  10.454  1.00  0.00           H
ATOM   1756  CD  GLU   136      22.138  31.789   8.393  1.00  0.00           C
ATOM   1757  OE1 GLU   136      21.302  30.829   8.253  1.00  0.00           O
ATOM   1758  OE2 GLU   136      22.712  32.287   7.438  1.00  0.00           O
ATOM   1759  C   GLU   136      22.251  32.967  12.623  1.00  0.00           C
ATOM   1760  O   GLU   136      22.103  32.316  13.696  1.00  0.00           O
ATOM   1761  N   LYS   137      23.302  33.819  12.529  1.00  0.00           N
ATOM   1762  H   LYS   137      23.310  34.537  11.818  1.00  0.00           H
ATOM   1763  CA  LYS   137      24.518  33.614  13.277  1.00  0.00           C
ATOM   1764  HA  LYS   137      24.261  33.215  14.258  1.00  0.00           H
ATOM   1765  CB  LYS   137      25.467  32.727  12.420  1.00  0.00           C
ATOM   1766  HB2 LYS   137      25.148  32.873  11.388  1.00  0.00           H
ATOM   1767  HB3 LYS   137      26.493  33.094  12.459  1.00  0.00           H
ATOM   1768  CG  LYS   137      25.563  31.194  12.652  1.00  0.00           C
ATOM   1769  HG2 LYS   137      26.289  31.032  13.449  1.00  0.00           H
ATOM   1770  HG3 LYS   137      24.595  30.814  12.980  1.00  0.00           H
ATOM   1771  CD  LYS   137      26.065  30.514  11.417  1.00  0.00           C
ATOM   1772  HD2 LYS   137      25.463  30.901  10.595  1.00  0.00           H
ATOM   1773  HD3 LYS   137      27.086  30.826  11.196  1.00  0.00           H
ATOM   1774  CE  LYS   137      26.093  28.909  11.496  1.00  0.00           C
ATOM   1775  HE2 LYS   137      25.107  28.528  11.761  1.00  0.00           H
ATOM   1776  HE3 LYS   137      26.041  28.467  10.500  1.00  0.00           H
ATOM   1777  NZ  LYS   137      27.200  28.375  12.314  1.00  0.00           N
ATOM   1778  HZ1 LYS   137      27.085  28.573  13.298  1.00  0.00           H
ATOM   1779  HZ2 LYS   137      27.213  27.366  12.284  1.00  0.00           H
ATOM   1780  HZ3 LYS   137      28.072  28.830  12.084  1.00  0.00           H
ATOM   1781  C   LYS   137      25.194  34.954  13.536  1.00  0.00           C
ATOM   1782  O   LYS   137      25.603  35.640  12.529  1.00  0.00           O
ATOM   1783  N   VAL   138      25.351  35.471  14.719  1.00  0.00           N
ATOM   1784  H   VAL   138      24.987  34.990  15.529  1.00  0.00           H
ATOM   1785  CA  VAL   138      26.218  36.624  14.939  1.00  0.00           C
ATOM   1786  HA  VAL   138      25.994  37.423  14.233  1.00  0.00           H
ATOM   1787  CB  VAL   138      26.043  37.070  16.388  1.00  0.00           C
ATOM   1788  HB  VAL   138      26.034  36.244  17.100  1.00  0.00           H
ATOM   1789  CG1 VAL   138      27.071  37.979  16.895  1.00  0.00           C
ATOM   1790 HG11 VAL   138      27.058  38.885  16.289  1.00  0.00           H
ATOM   1791 HG12 VAL   138      26.916  38.323  17.918  1.00  0.00           H
ATOM   1792 HG13 VAL   138      28.069  37.547  16.824  1.00  0.00           H
ATOM   1793  CG2 VAL   138      24.724  37.811  16.466  1.00  0.00           C
ATOM   1794 HG21 VAL   138      23.919  37.216  16.036  1.00  0.00           H
ATOM   1795 HG22 VAL   138      24.534  38.018  17.519  1.00  0.00           H
ATOM   1796 HG23 VAL   138      24.790  38.814  16.043  1.00  0.00           H
ATOM   1797  C   VAL   138      27.672  36.188  14.683  1.00  0.00           C
ATOM   1798  O   VAL   138      28.147  35.168  15.179  1.00  0.00           O
ATOM   1799  N   ASP   139      28.490  37.033  14.093  1.00  0.00           N
ATOM   1800  H   ASP   139      28.164  37.905  13.701  1.00  0.00           H
ATOM   1801  CA  ASP   139      29.904  36.700  13.910  1.00  0.00           C
ATOM   1802  HA  ASP   139      30.015  35.639  13.683  1.00  0.00           H
ATOM   1803  CB  ASP   139      30.245  37.349  12.531  1.00  0.00           C
ATOM   1804  HB2 ASP   139      29.802  38.344  12.485  1.00  0.00           H
ATOM   1805  HB3 ASP   139      31.332  37.341  12.460  1.00  0.00           H
ATOM   1806  CG  ASP   139      29.576  36.673  11.292  1.00  0.00           C
ATOM   1807  OD1 ASP   139      29.775  35.485  11.024  1.00  0.00           O
ATOM   1808  OD2 ASP   139      28.946  37.438  10.521  1.00  0.00           O
ATOM   1809  C   ASP   139      30.762  37.218  15.042  1.00  0.00           C
ATOM   1810  O   ASP   139      31.654  36.465  15.478  1.00  0.00           O
ATOM   1811  N   ILE   140      30.676  38.487  15.359  1.00  0.00           N
ATOM   1812  H   ILE   140      29.843  38.983  15.076  1.00  0.00           H
ATOM   1813  CA  ILE   140      31.488  39.118  16.493  1.00  0.00           C
ATOM   1814  HA  ILE   140      32.106  38.381  17.004  1.00  0.00           H
ATOM   1815  CB  ILE   140      32.369  40.218  15.857  1.00  0.00           C
ATOM   1816  HB  ILE   140      31.769  41.048  15.485  1.00  0.00           H
ATOM   1817  CG2 ILE   140      33.320  40.891  16.797  1.00  0.00           C
ATOM   1818 HG21 ILE   140      33.898  40.067  17.215  1.00  0.00           H
ATOM   1819 HG22 ILE   140      34.134  41.488  16.386  1.00  0.00           H
ATOM   1820 HG23 ILE   140      32.743  41.522  17.473  1.00  0.00           H
ATOM   1821  CG1 ILE   140      33.112  39.576  14.667  1.00  0.00           C
ATOM   1822 HG12 ILE   140      33.685  38.689  14.936  1.00  0.00           H
ATOM   1823 HG13 ILE   140      32.362  39.342  13.912  1.00  0.00           H
ATOM   1824  CD1 ILE   140      33.983  40.462  13.885  1.00  0.00           C
ATOM   1825 HD11 ILE   140      34.228  39.933  12.965  1.00  0.00           H
ATOM   1826 HD12 ILE   140      33.542  41.385  13.510  1.00  0.00           H
ATOM   1827 HD13 ILE   140      34.947  40.428  14.393  1.00  0.00           H
ATOM   1828  C   ILE   140      30.377  39.657  17.506  1.00  0.00           C
ATOM   1829  O   ILE   140      29.334  40.279  17.154  1.00  0.00           O
ATOM   1830  N   ILE   141      30.765  39.670  18.818  1.00  0.00           N
ATOM   1831  H   ILE   141      31.698  39.294  18.916  1.00  0.00           H
ATOM   1832  CA  ILE   141      30.205  40.542  19.832  1.00  0.00           C
ATOM   1833  HA  ILE   141      29.259  41.015  19.570  1.00  0.00           H
ATOM   1834  CB  ILE   141      29.822  39.696  21.094  1.00  0.00           C
ATOM   1835  HB  ILE   141      30.744  39.308  21.527  1.00  0.00           H
ATOM   1836  CG2 ILE   141      29.094  40.515  22.135  1.00  0.00           C
ATOM   1837 HG21 ILE   141      28.264  41.050  21.672  1.00  0.00           H
ATOM   1838 HG22 ILE   141      28.547  39.959  22.896  1.00  0.00           H
ATOM   1839 HG23 ILE   141      29.788  41.202  22.619  1.00  0.00           H
ATOM   1840  CG1 ILE   141      29.028  38.503  20.565  1.00  0.00           C
ATOM   1841 HG12 ILE   141      28.219  38.799  19.897  1.00  0.00           H
ATOM   1842 HG13 ILE   141      29.611  37.817  19.949  1.00  0.00           H
ATOM   1843  CD1 ILE   141      28.318  37.721  21.726  1.00  0.00           C
ATOM   1844 HD11 ILE   141      27.574  38.245  22.326  1.00  0.00           H
ATOM   1845 HD12 ILE   141      27.942  36.783  21.319  1.00  0.00           H
ATOM   1846 HD13 ILE   141      29.072  37.469  22.472  1.00  0.00           H
ATOM   1847  C   ILE   141      31.210  41.591  20.327  1.00  0.00           C
ATOM   1848  O   ILE   141      32.156  41.376  21.064  1.00  0.00           O
ATOM   1849  N   ILE   142      30.898  42.853  20.092  1.00  0.00           N
ATOM   1850  H   ILE   142      30.122  42.942  19.452  1.00  0.00           H
ATOM   1851  CA  ILE   142      31.684  44.019  20.482  1.00  0.00           C
ATOM   1852  HA  ILE   142      32.676  43.645  20.737  1.00  0.00           H
ATOM   1853  CB  ILE   142      31.741  45.138  19.367  1.00  0.00           C
ATOM   1854  HB  ILE   142      32.408  45.940  19.683  1.00  0.00           H
ATOM   1855  CG2 ILE   142      32.320  44.462  18.112  1.00  0.00           C
ATOM   1856 HG21 ILE   142      33.286  44.023  18.363  1.00  0.00           H
ATOM   1857 HG22 ILE   142      31.767  43.586  17.773  1.00  0.00           H
ATOM   1858 HG23 ILE   142      32.294  45.224  17.334  1.00  0.00           H
ATOM   1859  CG1 ILE   142      30.426  45.771  18.898  1.00  0.00           C
ATOM   1860 HG12 ILE   142      30.235  45.845  17.827  1.00  0.00           H
ATOM   1861 HG13 ILE   142      29.553  45.284  19.331  1.00  0.00           H
ATOM   1862  CD1 ILE   142      30.264  47.202  19.357  1.00  0.00           C
ATOM   1863 HD11 ILE   142      29.249  47.569  19.204  1.00  0.00           H
ATOM   1864 HD12 ILE   142      30.514  47.419  20.396  1.00  0.00           H
ATOM   1865 HD13 ILE   142      31.005  47.800  18.827  1.00  0.00           H
ATOM   1866  C   ILE   142      31.276  44.531  21.879  1.00  0.00           C
ATOM   1867  O   ILE   142      31.743  45.573  22.303  1.00  0.00           O
ATOM   1868  N   SER   143      30.494  43.790  22.691  1.00  0.00           N
ATOM   1869  H   SER   143      30.209  42.898  22.314  1.00  0.00           H
ATOM   1870  CA  SER   143      30.097  44.265  24.035  1.00  0.00           C
ATOM   1871  HA  SER   143      29.603  45.217  23.840  1.00  0.00           H
ATOM   1872  CB  SER   143      29.157  43.299  24.756  1.00  0.00           C
ATOM   1873  HB2 SER   143      29.708  42.385  24.975  1.00  0.00           H
ATOM   1874  HB3 SER   143      28.918  43.865  25.656  1.00  0.00           H
ATOM   1875  OG  SER   143      28.002  43.162  23.902  1.00  0.00           O
ATOM   1876  HG  SER   143      27.569  44.015  23.824  1.00  0.00           H
ATOM   1877  C   SER   143      31.222  44.639  25.015  1.00  0.00           C
ATOM   1878  O   SER   143      32.109  43.808  25.199  1.00  0.00           O
ATOM   1879  N   GLU   144      31.184  45.849  25.466  1.00  0.00           N
ATOM   1880  H   GLU   144      30.413  46.431  25.171  1.00  0.00           H
ATOM   1881  CA  GLU   144      31.890  46.481  26.602  1.00  0.00           C
ATOM   1882  HA  GLU   144      32.953  46.402  26.375  1.00  0.00           H
ATOM   1883  CB  GLU   144      31.614  47.975  26.494  1.00  0.00           C
ATOM   1884  HB2 GLU   144      31.540  48.248  25.442  1.00  0.00           H
ATOM   1885  HB3 GLU   144      30.681  48.100  27.043  1.00  0.00           H
ATOM   1886  CG  GLU   144      32.788  48.767  26.942  1.00  0.00           C
ATOM   1887  HG2 GLU   144      33.147  48.293  27.855  1.00  0.00           H
ATOM   1888  HG3 GLU   144      33.605  48.769  26.221  1.00  0.00           H
ATOM   1889  CD  GLU   144      32.130  50.153  27.327  1.00  0.00           C
ATOM   1890  OE1 GLU   144      31.660  50.858  26.356  1.00  0.00           O
ATOM   1891  OE2 GLU   144      32.338  50.674  28.485  1.00  0.00           O
ATOM   1892  C   GLU   144      31.718  45.865  28.014  1.00  0.00           C
ATOM   1893  O   GLU   144      31.459  46.504  29.047  1.00  0.00           O
ATOM   1894  N   TRP   145      31.749  44.557  28.009  1.00  0.00           N
ATOM   1895  H   TRP   145      31.862  44.114  27.109  1.00  0.00           H
ATOM   1896  CA  TRP   145      31.611  43.732  29.209  1.00  0.00           C
ATOM   1897  HA  TRP   145      30.559  43.837  29.475  1.00  0.00           H
ATOM   1898  CB  TRP   145      31.692  42.236  28.864  1.00  0.00           C
ATOM   1899  HB2 TRP   145      31.162  41.694  29.647  1.00  0.00           H
ATOM   1900  HB3 TRP   145      31.091  42.075  27.968  1.00  0.00           H
ATOM   1901  CG  TRP   145      33.043  41.677  28.551  1.00  0.00           C
ATOM   1902  CD1 TRP   145      33.328  41.224  27.308  1.00  0.00           C
ATOM   1903  HD1 TRP   145      32.743  41.347  26.409  1.00  0.00           H
ATOM   1904  NE1 TRP   145      34.476  40.507  27.389  1.00  0.00           N
ATOM   1905  HE1 TRP   145      35.032  40.354  26.560  1.00  0.00           H
ATOM   1906  CE2 TRP   145      34.775  40.101  28.697  1.00  0.00           C
ATOM   1907  CZ2 TRP   145      35.712  39.204  29.382  1.00  0.00           C
ATOM   1908  HZ2 TRP   145      36.485  38.650  28.869  1.00  0.00           H
ATOM   1909  CH2 TRP   145      35.749  39.107  30.825  1.00  0.00           C
ATOM   1910  HH2 TRP   145      36.408  38.480  31.407  1.00  0.00           H
ATOM   1911  CZ3 TRP   145      34.876  39.978  31.429  1.00  0.00           C
ATOM   1912  HZ3 TRP   145      34.808  40.013  32.506  1.00  0.00           H
ATOM   1913  CE3 TRP   145      33.934  40.804  30.854  1.00  0.00           C
ATOM   1914  HE3 TRP   145      33.351  41.378  31.559  1.00  0.00           H
ATOM   1915  CD2 TRP   145      33.893  40.943  29.471  1.00  0.00           C
ATOM   1916  C   TRP   145      32.261  44.236  30.496  1.00  0.00           C
ATOM   1917  O   TRP   145      31.760  43.714  31.496  1.00  0.00           O
ATOM   1918  N   MET   146      33.316  45.027  30.420  1.00  0.00           N
ATOM   1919  H   MET   146      33.693  45.144  29.491  1.00  0.00           H
ATOM   1920  CA  MET   146      34.081  45.544  31.572  1.00  0.00           C
ATOM   1921  HA  MET   146      34.646  44.781  32.107  1.00  0.00           H
ATOM   1922  CB  MET   146      35.164  46.408  30.921  1.00  0.00           C
ATOM   1923  HB2 MET   146      34.698  47.013  30.143  1.00  0.00           H
ATOM   1924  HB3 MET   146      35.651  47.026  31.676  1.00  0.00           H
ATOM   1925  CG  MET   146      36.242  45.459  30.202  1.00  0.00           C
ATOM   1926  HG2 MET   146      37.162  46.043  30.172  1.00  0.00           H
ATOM   1927  HG3 MET   146      36.483  44.614  30.847  1.00  0.00           H
ATOM   1928  SD  MET   146      35.976  44.944  28.520  1.00  0.00           S
ATOM   1929  CE  MET   146      36.020  46.472  27.615  1.00  0.00           C
ATOM   1930  HE1 MET   146      37.058  46.787  27.509  1.00  0.00           H
ATOM   1931  HE2 MET   146      35.476  46.380  26.675  1.00  0.00           H
ATOM   1932  HE3 MET   146      35.522  47.322  28.082  1.00  0.00           H
ATOM   1933  C   MET   146      33.198  46.338  32.677  1.00  0.00           C
ATOM   1934  O   MET   146      32.067  46.833  32.484  1.00  0.00           O
ATOM   1935  N   GLY   147      33.879  46.627  33.829  1.00  0.00           N
ATOM   1936  H   GLY   147      34.758  46.145  33.953  1.00  0.00           H
ATOM   1937  CA  GLY   147      33.375  47.275  35.025  1.00  0.00           C
ATOM   1938  HA2 GLY   147      32.894  48.189  34.678  1.00  0.00           H
ATOM   1939  HA3 GLY   147      32.786  46.593  35.638  1.00  0.00           H
ATOM   1940  C   GLY   147      34.550  47.576  36.023  1.00  0.00           C
ATOM   1941  O   GLY   147      35.712  47.166  35.818  1.00  0.00           O
ATOM   1942  N   TYR   148      34.221  48.155  37.181  1.00  0.00           N
ATOM   1943  H   TYR   148      33.253  48.039  37.446  1.00  0.00           H
ATOM   1944  CA  TYR   148      35.103  48.200  38.403  1.00  0.00           C
ATOM   1945  HA  TYR   148      36.061  48.694  38.241  1.00  0.00           H
ATOM   1946  CB  TYR   148      34.493  48.987  39.536  1.00  0.00           C
ATOM   1947  HB2 TYR   148      33.835  48.348  40.125  1.00  0.00           H
ATOM   1948  HB3 TYR   148      35.362  49.214  40.153  1.00  0.00           H
ATOM   1949  CG  TYR   148      33.765  50.228  39.100  1.00  0.00           C
ATOM   1950  CD1 TYR   148      32.342  50.222  38.979  1.00  0.00           C
ATOM   1951  HD1 TYR   148      31.863  49.277  39.191  1.00  0.00           H
ATOM   1952  CE1 TYR   148      31.699  51.441  38.724  1.00  0.00           C
ATOM   1953  HE1 TYR   148      30.629  51.494  38.864  1.00  0.00           H
ATOM   1954  CZ  TYR   148      32.339  52.563  38.094  1.00  0.00           C
ATOM   1955  OH  TYR   148      31.670  53.764  37.719  1.00  0.00           O
ATOM   1956  HH  TYR   148      32.177  54.441  37.266  1.00  0.00           H
ATOM   1957  CE2 TYR   148      33.747  52.482  38.007  1.00  0.00           C
ATOM   1958  HE2 TYR   148      34.269  53.263  37.475  1.00  0.00           H
ATOM   1959  CD2 TYR   148      34.411  51.312  38.476  1.00  0.00           C
ATOM   1960  HD2 TYR   148      35.485  51.357  38.585  1.00  0.00           H
ATOM   1961  C   TYR   148      35.632  46.813  38.945  1.00  0.00           C
ATOM   1962  O   TYR   148      34.878  45.841  38.918  1.00  0.00           O
ATOM   1963  N   CYS   149      36.875  46.592  39.341  1.00  0.00           N
ATOM   1964  H   CYS   149      37.529  47.356  39.251  1.00  0.00           H
ATOM   1965  CA  CYS   149      37.450  45.324  39.608  1.00  0.00           C
ATOM   1966  HA  CYS   149      38.532  45.328  39.476  1.00  0.00           H
ATOM   1967  CB  CYS   149      37.282  45.017  41.068  1.00  0.00           C
ATOM   1968  HB2 CYS   149      37.563  45.894  41.652  1.00  0.00           H
ATOM   1969  HB3 CYS   149      36.239  44.730  41.196  1.00  0.00           H
ATOM   1970  SG  CYS   149      38.329  43.598  41.387  1.00  0.00           S
ATOM   1971  HG  CYS   149      37.871  42.764  40.449  1.00  0.00           H
ATOM   1972  C   CYS   149      37.160  44.161  38.588  1.00  0.00           C
ATOM   1973  O   CYS   149      36.745  43.075  38.960  1.00  0.00           O
ATOM   1974  N   LEU   150      37.099  44.498  37.308  1.00  0.00           N
ATOM   1975  H   LEU   150      37.504  45.371  36.998  1.00  0.00           H
ATOM   1976  CA  LEU   150      36.408  43.846  36.236  1.00  0.00           C
ATOM   1977  HA  LEU   150      36.570  44.499  35.379  1.00  0.00           H
ATOM   1978  CB  LEU   150      37.048  42.503  35.907  1.00  0.00           C
ATOM   1979  HB2 LEU   150      38.135  42.577  35.868  1.00  0.00           H
ATOM   1980  HB3 LEU   150      36.751  41.785  36.670  1.00  0.00           H
ATOM   1981  CG  LEU   150      36.534  41.864  34.592  1.00  0.00           C
ATOM   1982  HG  LEU   150      35.470  41.643  34.676  1.00  0.00           H
ATOM   1983  CD1 LEU   150      36.707  42.722  33.283  1.00  0.00           C
ATOM   1984 HD11 LEU   150      37.750  43.016  33.169  1.00  0.00           H
ATOM   1985 HD12 LEU   150      36.444  42.008  32.503  1.00  0.00           H
ATOM   1986 HD13 LEU   150      36.031  43.578  33.261  1.00  0.00           H
ATOM   1987  CD2 LEU   150      37.294  40.493  34.486  1.00  0.00           C
ATOM   1988 HD21 LEU   150      37.168  40.031  35.465  1.00  0.00           H
ATOM   1989 HD22 LEU   150      36.917  39.846  33.694  1.00  0.00           H
ATOM   1990 HD23 LEU   150      38.371  40.630  34.396  1.00  0.00           H
ATOM   1991  C   LEU   150      34.910  43.613  36.347  1.00  0.00           C
ATOM   1992  O   LEU   150      34.117  43.954  35.482  1.00  0.00           O
ATOM   1993  N   PHE   151      34.524  42.913  37.354  1.00  0.00           N
ATOM   1994  H   PHE   151      35.172  42.915  38.129  1.00  0.00           H
ATOM   1995  CA  PHE   151      33.238  42.380  37.631  1.00  0.00           C
ATOM   1996  HA  PHE   151      32.827  41.904  36.742  1.00  0.00           H
ATOM   1997  CB  PHE   151      33.309  41.261  38.756  1.00  0.00           C
ATOM   1998  HB2 PHE   151      33.646  41.661  39.713  1.00  0.00           H
ATOM   1999  HB3 PHE   151      32.283  40.906  38.855  1.00  0.00           H
ATOM   2000  CG  PHE   151      34.209  40.101  38.524  1.00  0.00           C
ATOM   2001  CD1 PHE   151      33.866  39.107  37.594  1.00  0.00           C
ATOM   2002  HD1 PHE   151      32.889  39.018  37.144  1.00  0.00           H
ATOM   2003  CE1 PHE   151      34.755  38.017  37.275  1.00  0.00           C
ATOM   2004  HE1 PHE   151      34.565  37.211  36.582  1.00  0.00           H
ATOM   2005  CZ  PHE   151      35.963  38.034  37.978  1.00  0.00           C
ATOM   2006  HZ  PHE   151      36.675  37.251  37.763  1.00  0.00           H
ATOM   2007  CE2 PHE   151      36.351  39.094  38.790  1.00  0.00           C
ATOM   2008  HE2 PHE   151      37.302  39.168  39.297  1.00  0.00           H
ATOM   2009  CD2 PHE   151      35.482  40.200  39.032  1.00  0.00           C
ATOM   2010  HD2 PHE   151      35.869  41.049  39.577  1.00  0.00           H
ATOM   2011  C   PHE   151      32.147  43.461  38.031  1.00  0.00           C
ATOM   2012  O   PHE   151      30.952  43.117  37.831  1.00  0.00           O
ATOM   2013  N   TYR   152      32.448  44.404  38.854  1.00  0.00           N
ATOM   2014  H   TYR   152      33.404  44.662  39.053  1.00  0.00           H
ATOM   2015  CA  TYR   152      31.371  45.118  39.490  1.00  0.00           C
ATOM   2016  HA  TYR   152      30.516  44.467  39.672  1.00  0.00           H
ATOM   2017  CB  TYR   152      32.009  45.790  40.782  1.00  0.00           C
ATOM   2018  HB2 TYR   152      32.641  45.197  41.443  1.00  0.00           H
ATOM   2019  HB3 TYR   152      32.635  46.630  40.479  1.00  0.00           H
ATOM   2020  CG  TYR   152      30.918  46.231  41.650  1.00  0.00           C
ATOM   2021  CD1 TYR   152      30.214  45.197  42.287  1.00  0.00           C
ATOM   2022  HD1 TYR   152      30.429  44.165  42.055  1.00  0.00           H
ATOM   2023  CE1 TYR   152      29.296  45.585  43.328  1.00  0.00           C
ATOM   2024  HE1 TYR   152      28.860  44.748  43.852  1.00  0.00           H
ATOM   2025  CZ  TYR   152      28.943  46.929  43.546  1.00  0.00           C
ATOM   2026  OH  TYR   152      27.884  47.258  44.314  1.00  0.00           O
ATOM   2027  HH  TYR   152      27.796  48.196  44.500  1.00  0.00           H
ATOM   2028  CE2 TYR   152      29.568  47.918  42.774  1.00  0.00           C
ATOM   2029  HE2 TYR   152      29.108  48.891  42.854  1.00  0.00           H
ATOM   2030  CD2 TYR   152      30.583  47.565  41.856  1.00  0.00           C
ATOM   2031  HD2 TYR   152      31.093  48.320  41.276  1.00  0.00           H
ATOM   2032  C   TYR   152      30.835  46.193  38.510  1.00  0.00           C
ATOM   2033  O   TYR   152      31.648  46.968  37.926  1.00  0.00           O
ATOM   2034  N   GLU   153      29.561  46.351  38.510  1.00  0.00           N
ATOM   2035  H   GLU   153      28.988  45.717  39.048  1.00  0.00           H
ATOM   2036  CA  GLU   153      28.756  46.881  37.409  1.00  0.00           C
ATOM   2037  HA  GLU   153      27.704  46.612  37.501  1.00  0.00           H
ATOM   2038  CB  GLU   153      28.546  48.414  37.425  1.00  0.00           C
ATOM   2039  HB2 GLU   153      29.450  48.927  37.099  1.00  0.00           H
ATOM   2040  HB3 GLU   153      27.766  48.590  36.684  1.00  0.00           H
ATOM   2041  CG  GLU   153      27.947  49.050  38.678  1.00  0.00           C
ATOM   2042  HG2 GLU   153      26.943  48.674  38.875  1.00  0.00           H
ATOM   2043  HG3 GLU   153      28.594  48.906  39.543  1.00  0.00           H
ATOM   2044  CD  GLU   153      27.816  50.572  38.570  1.00  0.00           C
ATOM   2045  OE1 GLU   153      27.616  51.095  37.422  1.00  0.00           O
ATOM   2046  OE2 GLU   153      27.548  51.158  39.574  1.00  0.00           O
ATOM   2047  C   GLU   153      29.189  46.398  35.927  1.00  0.00           C
ATOM   2048  O   GLU   153      29.126  47.230  34.942  1.00  0.00           O
ATOM   2049  N   SER   154      29.644  45.153  35.761  1.00  0.00           N
ATOM   2050  H   SER   154      29.748  44.633  36.621  1.00  0.00           H
ATOM   2051  CA  SER   154      29.935  44.501  34.489  1.00  0.00           C
ATOM   2052  HA  SER   154      30.413  45.170  33.773  1.00  0.00           H
ATOM   2053  CB  SER   154      30.731  43.207  34.710  1.00  0.00           C
ATOM   2054  HB2 SER   154      31.060  42.734  33.785  1.00  0.00           H
ATOM   2055  HB3 SER   154      31.575  43.501  35.334  1.00  0.00           H
ATOM   2056  OG  SER   154      29.951  42.238  35.376  1.00  0.00           O
ATOM   2057  HG  SER   154      30.062  42.273  36.329  1.00  0.00           H
ATOM   2058  C   SER   154      28.531  44.201  33.780  1.00  0.00           C
ATOM   2059  O   SER   154      27.501  44.045  34.436  1.00  0.00           O
ATOM   2060  N   MET   155      28.644  43.973  32.497  1.00  0.00           N
ATOM   2061  H   MET   155      29.568  44.027  32.094  1.00  0.00           H
ATOM   2062  CA  MET   155      27.555  43.426  31.686  1.00  0.00           C
ATOM   2063  HA  MET   155      26.744  43.003  32.279  1.00  0.00           H
ATOM   2064  CB  MET   155      26.874  44.382  30.782  1.00  0.00           C
ATOM   2065  HB2 MET   155      26.086  43.817  30.284  1.00  0.00           H
ATOM   2066  HB3 MET   155      26.404  45.133  31.417  1.00  0.00           H
ATOM   2067  CG  MET   155      27.831  45.070  29.831  1.00  0.00           C
ATOM   2068  HG2 MET   155      28.323  45.945  30.256  1.00  0.00           H
ATOM   2069  HG3 MET   155      28.607  44.382  29.495  1.00  0.00           H
ATOM   2070  SD  MET   155      27.168  45.546  28.318  1.00  0.00           S
ATOM   2071  CE  MET   155      26.979  43.946  27.483  1.00  0.00           C
ATOM   2072  HE1 MET   155      26.392  43.229  28.058  1.00  0.00           H
ATOM   2073  HE2 MET   155      26.737  44.103  26.432  1.00  0.00           H
ATOM   2074  HE3 MET   155      27.965  43.495  27.368  1.00  0.00           H
ATOM   2075  C   MET   155      28.129  42.118  31.130  1.00  0.00           C
ATOM   2076  O   MET   155      27.644  41.720  30.104  1.00  0.00           O
ATOM   2077  N   LEU   156      29.016  41.391  31.799  1.00  0.00           N
ATOM   2078  H   LEU   156      29.290  41.830  32.666  1.00  0.00           H
ATOM   2079  CA  LEU   156      29.384  39.963  31.676  1.00  0.00           C
ATOM   2080  HA  LEU   156      29.978  39.864  30.767  1.00  0.00           H
ATOM   2081  CB  LEU   156      30.258  39.636  32.903  1.00  0.00           C
ATOM   2082  HB2 LEU   156      30.756  40.566  33.178  1.00  0.00           H
ATOM   2083  HB3 LEU   156      29.586  39.429  33.735  1.00  0.00           H
ATOM   2084  CG  LEU   156      31.200  38.364  32.818  1.00  0.00           C
ATOM   2085  HG  LEU   156      31.813  38.443  31.921  1.00  0.00           H
ATOM   2086  CD1 LEU   156      32.221  38.482  33.996  1.00  0.00           C
ATOM   2087 HD11 LEU   156      32.677  37.505  34.160  1.00  0.00           H
ATOM   2088 HD12 LEU   156      32.995  39.214  33.765  1.00  0.00           H
ATOM   2089 HD13 LEU   156      31.803  38.692  34.981  1.00  0.00           H
ATOM   2090  CD2 LEU   156      30.482  37.022  32.723  1.00  0.00           C
ATOM   2091 HD21 LEU   156      29.642  37.027  33.418  1.00  0.00           H
ATOM   2092 HD22 LEU   156      30.118  36.869  31.708  1.00  0.00           H
ATOM   2093 HD23 LEU   156      31.202  36.276  33.061  1.00  0.00           H
ATOM   2094  C   LEU   156      28.273  38.883  31.452  1.00  0.00           C
ATOM   2095  O   LEU   156      28.209  38.331  30.384  1.00  0.00           O
ATOM   2096  N   ASN   157      27.257  38.778  32.310  1.00  0.00           N
ATOM   2097  H   ASN   157      27.250  39.492  33.025  1.00  0.00           H
ATOM   2098  CA  ASN   157      26.192  37.728  32.215  1.00  0.00           C
ATOM   2099  HA  ASN   157      26.692  36.764  32.303  1.00  0.00           H
ATOM   2100  CB  ASN   157      25.242  37.877  33.483  1.00  0.00           C
ATOM   2101  HB2 ASN   157      25.294  36.925  34.012  1.00  0.00           H
ATOM   2102  HB3 ASN   157      25.485  38.737  34.107  1.00  0.00           H
ATOM   2103  CG  ASN   157      23.716  38.017  33.091  1.00  0.00           C
ATOM   2104  OD1 ASN   157      23.346  39.061  32.575  1.00  0.00           O
ATOM   2105  ND2 ASN   157      22.838  37.245  33.754  1.00  0.00           N
ATOM   2106 HD21 ASN   157      23.108  36.525  34.409  1.00  0.00           H
ATOM   2107 HD22 ASN   157      22.011  37.163  33.179  1.00  0.00           H
ATOM   2108  C   ASN   157      25.485  37.732  30.895  1.00  0.00           C
ATOM   2109  O   ASN   157      25.037  36.711  30.342  1.00  0.00           O
ATOM   2110  N   THR   158      25.164  38.894  30.419  1.00  0.00           N
ATOM   2111  H   THR   158      25.148  39.618  31.124  1.00  0.00           H
ATOM   2112  CA  THR   158      24.311  39.174  29.268  1.00  0.00           C
ATOM   2113  HA  THR   158      23.429  38.546  29.398  1.00  0.00           H
ATOM   2114  CB  THR   158      23.915  40.639  29.066  1.00  0.00           C
ATOM   2115  HB  THR   158      24.806  41.074  28.613  1.00  0.00           H
ATOM   2116  CG2 THR   158      22.853  40.882  28.064  1.00  0.00           C
ATOM   2117 HG21 THR   158      21.896  40.708  28.556  1.00  0.00           H
ATOM   2118 HG22 THR   158      22.962  41.887  27.655  1.00  0.00           H
ATOM   2119 HG23 THR   158      22.807  40.144  27.263  1.00  0.00           H
ATOM   2120  OG1 THR   158      23.679  41.176  30.326  1.00  0.00           O
ATOM   2121  HG1 THR   158      23.126  41.955  30.229  1.00  0.00           H
ATOM   2122  C   THR   158      24.942  38.743  27.927  1.00  0.00           C
ATOM   2123  O   THR   158      24.361  37.862  27.263  1.00  0.00           O
ATOM   2124  N   VAL   159      26.226  39.151  27.779  1.00  0.00           N
ATOM   2125  H   VAL   159      26.593  39.555  28.628  1.00  0.00           H
ATOM   2126  CA  VAL   159      27.166  38.557  26.810  1.00  0.00           C
ATOM   2127  HA  VAL   159      26.826  38.750  25.793  1.00  0.00           H
ATOM   2128  CB  VAL   159      28.534  39.215  26.966  1.00  0.00           C
ATOM   2129  HB  VAL   159      28.827  39.288  28.013  1.00  0.00           H
ATOM   2130  CG1 VAL   159      29.540  38.669  25.889  1.00  0.00           C
ATOM   2131 HG11 VAL   159      29.919  37.716  26.256  1.00  0.00           H
ATOM   2132 HG12 VAL   159      29.285  38.705  24.830  1.00  0.00           H
ATOM   2133 HG13 VAL   159      30.391  39.340  26.012  1.00  0.00           H
ATOM   2134  CG2 VAL   159      28.345  40.703  26.574  1.00  0.00           C
ATOM   2135 HG21 VAL   159      27.565  41.077  27.238  1.00  0.00           H
ATOM   2136 HG22 VAL   159      29.259  41.250  26.805  1.00  0.00           H
ATOM   2137 HG23 VAL   159      28.063  40.895  25.538  1.00  0.00           H
ATOM   2138  C   VAL   159      27.378  37.056  27.029  1.00  0.00           C
ATOM   2139  O   VAL   159      27.430  36.284  26.070  1.00  0.00           O
ATOM   2140  N   LEU   160      27.663  36.613  28.204  1.00  0.00           N
ATOM   2141  H   LEU   160      27.602  37.196  29.027  1.00  0.00           H
ATOM   2142  CA  LEU   160      27.925  35.164  28.589  1.00  0.00           C
ATOM   2143  HA  LEU   160      28.804  34.771  28.078  1.00  0.00           H
ATOM   2144  CB  LEU   160      28.292  35.028  30.051  1.00  0.00           C
ATOM   2145  HB2 LEU   160      29.157  35.632  30.324  1.00  0.00           H
ATOM   2146  HB3 LEU   160      27.373  35.351  30.541  1.00  0.00           H
ATOM   2147  CG  LEU   160      28.647  33.537  30.567  1.00  0.00           C
ATOM   2148  HG  LEU   160      27.694  33.010  30.580  1.00  0.00           H
ATOM   2149  CD1 LEU   160      29.674  32.792  29.719  1.00  0.00           C
ATOM   2150 HD11 LEU   160      30.656  33.237  29.876  1.00  0.00           H
ATOM   2151 HD12 LEU   160      29.715  31.775  30.107  1.00  0.00           H
ATOM   2152 HD13 LEU   160      29.353  32.696  28.682  1.00  0.00           H
ATOM   2153  CD2 LEU   160      29.061  33.668  32.080  1.00  0.00           C
ATOM   2154 HD21 LEU   160      28.487  34.541  32.391  1.00  0.00           H
ATOM   2155 HD22 LEU   160      28.777  32.825  32.710  1.00  0.00           H
ATOM   2156 HD23 LEU   160      30.127  33.895  32.079  1.00  0.00           H
ATOM   2157  C   LEU   160      26.802  34.195  28.081  1.00  0.00           C
ATOM   2158  O   LEU   160      27.130  33.067  27.613  1.00  0.00           O
ATOM   2159  N   HIE   161      25.577  34.612  28.152  1.00  0.00           N
ATOM   2160  H   HIE   161      25.339  35.561  28.403  1.00  0.00           H
ATOM   2161  CA  HIE   161      24.362  33.904  27.615  1.00  0.00           C
ATOM   2162  HA  HIE   161      24.292  32.825  27.754  1.00  0.00           H
ATOM   2163  CB  HIE   161      23.171  34.714  28.242  1.00  0.00           C
ATOM   2164  HB2 HIE   161      23.367  34.950  29.288  1.00  0.00           H
ATOM   2165  HB3 HIE   161      23.234  35.675  27.731  1.00  0.00           H
ATOM   2166  CG  HIE   161      21.751  34.092  28.083  1.00  0.00           C
ATOM   2167  ND1 HIE   161      20.856  34.320  27.009  1.00  0.00           N
ATOM   2168  CE1 HIE   161      20.007  33.347  26.899  1.00  0.00           C
ATOM   2169  HE1 HIE   161      19.097  33.374  26.318  1.00  0.00           H
ATOM   2170  NE2 HIE   161      20.329  32.347  27.731  1.00  0.00           N
ATOM   2171  HE2 HIE   161      19.650  31.714  28.128  1.00  0.00           H
ATOM   2172  CD2 HIE   161      21.388  32.780  28.447  1.00  0.00           C
ATOM   2173  HD2 HIE   161      21.813  32.253  29.289  1.00  0.00           H
ATOM   2174  C   HIE   161      24.289  33.959  26.145  1.00  0.00           C
ATOM   2175  O   HIE   161      24.460  32.965  25.475  1.00  0.00           O
ATOM   2176  N   ALA   162      24.234  35.194  25.596  1.00  0.00           N
ATOM   2177  H   ALA   162      24.217  35.960  26.255  1.00  0.00           H
ATOM   2178  CA  ALA   162      24.374  35.689  24.204  1.00  0.00           C
ATOM   2179  HA  ALA   162      23.405  35.511  23.738  1.00  0.00           H
ATOM   2180  CB  ALA   162      24.557  37.172  24.117  1.00  0.00           C
ATOM   2181  HB1 ALA   162      25.488  37.531  24.556  1.00  0.00           H
ATOM   2182  HB2 ALA   162      24.441  37.578  23.112  1.00  0.00           H
ATOM   2183  HB3 ALA   162      23.747  37.655  24.663  1.00  0.00           H
ATOM   2184  C   ALA   162      25.412  35.026  23.404  1.00  0.00           C
ATOM   2185  O   ALA   162      25.200  34.674  22.240  1.00  0.00           O
ATOM   2186  N   ARG   163      26.607  34.737  24.013  1.00  0.00           N
ATOM   2187  H   ARG   163      26.649  35.327  24.832  1.00  0.00           H
ATOM   2188  CA  ARG   163      27.755  33.894  23.597  1.00  0.00           C
ATOM   2189  HA  ARG   163      28.211  34.356  22.721  1.00  0.00           H
ATOM   2190  CB  ARG   163      28.831  33.875  24.637  1.00  0.00           C
ATOM   2191  HB2 ARG   163      29.168  34.910  24.698  1.00  0.00           H
ATOM   2192  HB3 ARG   163      28.418  33.653  25.621  1.00  0.00           H
ATOM   2193  CG  ARG   163      30.046  32.966  24.364  1.00  0.00           C
ATOM   2194  HG2 ARG   163      29.712  32.046  23.885  1.00  0.00           H
ATOM   2195  HG3 ARG   163      30.727  33.521  23.719  1.00  0.00           H
ATOM   2196  CD  ARG   163      30.789  32.645  25.723  1.00  0.00           C
ATOM   2197  HD2 ARG   163      31.809  32.364  25.460  1.00  0.00           H
ATOM   2198  HD3 ARG   163      30.733  33.541  26.342  1.00  0.00           H
ATOM   2199  NE  ARG   163      30.199  31.427  26.306  1.00  0.00           N
ATOM   2200  HE  ARG   163      29.233  31.197  26.122  1.00  0.00           H
ATOM   2201  CZ  ARG   163      30.847  30.592  27.112  1.00  0.00           C
ATOM   2202  NH1 ARG   163      30.273  29.467  27.483  1.00  0.00           N
ATOM   2203 HH11 ARG   163      30.902  28.723  27.751  1.00  0.00           H
ATOM   2204 HH12 ARG   163      29.317  29.366  27.173  1.00  0.00           H
ATOM   2205  NH2 ARG   163      31.800  31.086  27.844  1.00  0.00           N
ATOM   2206 HH21 ARG   163      32.435  31.800  27.518  1.00  0.00           H
ATOM   2207 HH22 ARG   163      31.750  31.000  28.849  1.00  0.00           H
ATOM   2208  C   ARG   163      27.278  32.539  23.162  1.00  0.00           C
ATOM   2209  O   ARG   163      27.058  32.197  21.970  1.00  0.00           O
ATOM   2210  N   ASP   164      26.967  31.687  24.194  1.00  0.00           N
ATOM   2211  H   ASP   164      26.945  32.011  25.150  1.00  0.00           H
ATOM   2212  CA  ASP   164      26.455  30.328  23.893  1.00  0.00           C
ATOM   2213  HA  ASP   164      27.273  29.811  23.391  1.00  0.00           H
ATOM   2214  CB  ASP   164      26.000  29.505  25.129  1.00  0.00           C
ATOM   2215  HB2 ASP   164      25.355  30.039  25.828  1.00  0.00           H
ATOM   2216  HB3 ASP   164      25.518  28.566  24.858  1.00  0.00           H
ATOM   2217  CG  ASP   164      27.224  29.070  25.920  1.00  0.00           C
ATOM   2218  OD1 ASP   164      27.780  27.993  25.584  1.00  0.00           O
ATOM   2219  OD2 ASP   164      27.682  29.847  26.856  1.00  0.00           O
ATOM   2220  C   ASP   164      25.184  30.421  22.915  1.00  0.00           C
ATOM   2221  O   ASP   164      24.948  29.583  22.053  1.00  0.00           O
ATOM   2222  N   LYS   165      24.383  31.447  23.043  1.00  0.00           N
ATOM   2223  H   LYS   165      24.494  32.083  23.820  1.00  0.00           H
ATOM   2224  CA  LYS   165      23.146  31.616  22.299  1.00  0.00           C
ATOM   2225  HA  LYS   165      22.626  30.667  22.428  1.00  0.00           H
ATOM   2226  CB  LYS   165      22.207  32.563  23.136  1.00  0.00           C
ATOM   2227  HB2 LYS   165      22.389  32.643  24.208  1.00  0.00           H
ATOM   2228  HB3 LYS   165      22.422  33.587  22.831  1.00  0.00           H
ATOM   2229  CG  LYS   165      20.765  32.229  22.903  1.00  0.00           C
ATOM   2230  HG2 LYS   165      20.552  31.700  21.974  1.00  0.00           H
ATOM   2231  HG3 LYS   165      20.599  31.563  23.751  1.00  0.00           H
ATOM   2232  CD  LYS   165      19.842  33.450  22.964  1.00  0.00           C
ATOM   2233  HD2 LYS   165      19.340  33.550  23.926  1.00  0.00           H
ATOM   2234  HD3 LYS   165      20.461  34.317  22.732  1.00  0.00           H
ATOM   2235  CE  LYS   165      18.831  33.563  21.793  1.00  0.00           C
ATOM   2236  HE2 LYS   165      18.549  34.604  21.635  1.00  0.00           H
ATOM   2237  HE3 LYS   165      19.311  33.133  20.913  1.00  0.00           H
ATOM   2238  NZ  LYS   165      17.540  32.802  22.024  1.00  0.00           N
ATOM   2239  HZ1 LYS   165      17.729  31.873  22.372  1.00  0.00           H
ATOM   2240  HZ2 LYS   165      16.879  33.253  22.639  1.00  0.00           H
ATOM   2241  HZ3 LYS   165      17.046  32.806  21.143  1.00  0.00           H
ATOM   2242  C   LYS   165      23.300  31.888  20.752  1.00  0.00           C
ATOM   2243  O   LYS   165      22.445  31.381  20.036  1.00  0.00           O
ATOM   2244  N   TRP   166      24.251  32.712  20.331  1.00  0.00           N
ATOM   2245  H   TRP   166      24.965  32.928  21.012  1.00  0.00           H
ATOM   2246  CA  TRP   166      24.178  33.383  18.998  1.00  0.00           C
ATOM   2247  HA  TRP   166      23.574  32.856  18.260  1.00  0.00           H
ATOM   2248  CB  TRP   166      23.690  34.801  19.114  1.00  0.00           C
ATOM   2249  HB2 TRP   166      24.151  35.276  19.980  1.00  0.00           H
ATOM   2250  HB3 TRP   166      23.871  35.509  18.305  1.00  0.00           H
ATOM   2251  CG  TRP   166      22.219  34.832  19.456  1.00  0.00           C
ATOM   2252  CD1 TRP   166      21.234  34.107  18.852  1.00  0.00           C
ATOM   2253  HD1 TRP   166      21.357  33.411  18.036  1.00  0.00           H
ATOM   2254  NE1 TRP   166      20.024  34.780  19.103  1.00  0.00           N
ATOM   2255  HE1 TRP   166      19.123  34.339  18.989  1.00  0.00           H
ATOM   2256  CE2 TRP   166      20.191  35.829  20.016  1.00  0.00           C
ATOM   2257  CZ2 TRP   166      19.273  36.789  20.530  1.00  0.00           C
ATOM   2258  HZ2 TRP   166      18.221  36.879  20.302  1.00  0.00           H
ATOM   2259  CH2 TRP   166      19.826  37.836  21.359  1.00  0.00           C
ATOM   2260  HH2 TRP   166      19.215  38.669  21.674  1.00  0.00           H
ATOM   2261  CZ3 TRP   166      21.210  37.845  21.565  1.00  0.00           C
ATOM   2262  HZ3 TRP   166      21.652  38.635  22.153  1.00  0.00           H
ATOM   2263  CE3 TRP   166      22.096  36.832  21.127  1.00  0.00           C
ATOM   2264  HE3 TRP   166      23.147  36.929  21.356  1.00  0.00           H
ATOM   2265  CD2 TRP   166      21.590  35.845  20.246  1.00  0.00           C
ATOM   2266  C   TRP   166      25.532  33.293  18.265  1.00  0.00           C
ATOM   2267  O   TRP   166      25.582  33.165  17.055  1.00  0.00           O
ATOM   2268  N   LEU   167      26.673  33.178  19.064  1.00  0.00           N
ATOM   2269  H   LEU   167      26.638  33.103  20.071  1.00  0.00           H
ATOM   2270  CA  LEU   167      27.946  33.366  18.477  1.00  0.00           C
ATOM   2271  HA  LEU   167      27.864  34.241  17.831  1.00  0.00           H
ATOM   2272  CB  LEU   167      29.002  33.651  19.560  1.00  0.00           C
ATOM   2273  HB2 LEU   167      28.515  34.422  20.157  1.00  0.00           H
ATOM   2274  HB3 LEU   167      29.248  32.701  20.033  1.00  0.00           H
ATOM   2275  CG  LEU   167      30.310  34.346  19.061  1.00  0.00           C
ATOM   2276  HG  LEU   167      30.909  33.636  18.491  1.00  0.00           H
ATOM   2277  CD1 LEU   167      29.802  35.652  18.356  1.00  0.00           C
ATOM   2278 HD11 LEU   167      30.601  36.393  18.318  1.00  0.00           H
ATOM   2279 HD12 LEU   167      29.630  35.316  17.333  1.00  0.00           H
ATOM   2280 HD13 LEU   167      28.967  36.217  18.769  1.00  0.00           H
ATOM   2281  CD2 LEU   167      31.040  34.749  20.313  1.00  0.00           C
ATOM   2282 HD21 LEU   167      30.467  35.491  20.870  1.00  0.00           H
ATOM   2283 HD22 LEU   167      31.173  33.930  21.021  1.00  0.00           H
ATOM   2284 HD23 LEU   167      32.047  35.061  20.039  1.00  0.00           H
ATOM   2285  C   LEU   167      28.415  32.169  17.666  1.00  0.00           C
ATOM   2286  O   LEU   167      28.110  31.044  17.992  1.00  0.00           O
ATOM   2287  N   ALA   168      28.732  32.549  16.430  1.00  0.00           N
ATOM   2288  H   ALA   168      28.853  33.548  16.349  1.00  0.00           H
ATOM   2289  CA  ALA   168      29.221  31.792  15.247  1.00  0.00           C
ATOM   2290  HA  ALA   168      28.364  31.194  14.938  1.00  0.00           H
ATOM   2291  CB  ALA   168      29.511  32.664  14.010  1.00  0.00           C
ATOM   2292  HB1 ALA   168      30.189  33.463  14.311  1.00  0.00           H
ATOM   2293  HB2 ALA   168      30.043  32.155  13.206  1.00  0.00           H
ATOM   2294  HB3 ALA   168      28.628  33.099  13.542  1.00  0.00           H
ATOM   2295  C   ALA   168      30.479  30.897  15.644  1.00  0.00           C
ATOM   2296  O   ALA   168      31.257  31.258  16.541  1.00  0.00           O
ATOM   2297  N   PRO   169      30.742  29.698  15.050  1.00  0.00           N
ATOM   2298  CD  PRO   169      30.113  29.171  13.801  1.00  0.00           C
ATOM   2299  HD2 PRO   169      29.999  29.936  13.034  1.00  0.00           H
ATOM   2300  HD3 PRO   169      29.227  28.622  14.121  1.00  0.00           H
ATOM   2301  CG  PRO   169      31.092  28.147  13.315  1.00  0.00           C
ATOM   2302  HG2 PRO   169      31.787  28.618  12.619  1.00  0.00           H
ATOM   2303  HG3 PRO   169      30.572  27.392  12.725  1.00  0.00           H
ATOM   2304  CB  PRO   169      32.010  27.772  14.413  1.00  0.00           C
ATOM   2305  HB2 PRO   169      33.014  27.649  14.008  1.00  0.00           H
ATOM   2306  HB3 PRO   169      31.717  26.779  14.754  1.00  0.00           H
ATOM   2307  CA  PRO   169      31.977  28.919  15.374  1.00  0.00           C
ATOM   2308  HA  PRO   169      32.024  28.602  16.415  1.00  0.00           H
ATOM   2309  C   PRO   169      33.299  29.712  15.215  1.00  0.00           C
ATOM   2310  O   PRO   169      33.504  30.264  14.132  1.00  0.00           O
ATOM   2311  N   ASP   170      33.999  29.830  16.319  1.00  0.00           N
ATOM   2312  H   ASP   170      33.696  29.558  17.243  1.00  0.00           H
ATOM   2313  CA  ASP   170      35.220  30.639  16.360  1.00  0.00           C
ATOM   2314  HA  ASP   170      35.633  30.710  17.367  1.00  0.00           H
ATOM   2315  CB  ASP   170      36.272  29.836  15.525  1.00  0.00           C
ATOM   2316  HB2 ASP   170      35.992  28.783  15.503  1.00  0.00           H
ATOM   2317  HB3 ASP   170      36.409  30.224  14.516  1.00  0.00           H
ATOM   2318  CG  ASP   170      37.656  29.768  16.183  1.00  0.00           C
ATOM   2319  OD1 ASP   170      38.719  30.207  15.664  1.00  0.00           O
ATOM   2320  OD2 ASP   170      37.784  29.215  17.262  1.00  0.00           O
ATOM   2321  C   ASP   170      35.099  32.122  15.955  1.00  0.00           C
ATOM   2322  O   ASP   170      36.077  32.824  15.720  1.00  0.00           O
ATOM   2323  N   GLY   171      33.854  32.577  16.010  1.00  0.00           N
ATOM   2324  H   GLY   171      33.153  31.885  16.230  1.00  0.00           H
ATOM   2325  CA  GLY   171      33.387  33.951  16.239  1.00  0.00           C
ATOM   2326  HA2 GLY   171      33.879  34.641  15.553  1.00  0.00           H
ATOM   2327  HA3 GLY   171      32.311  33.992  16.068  1.00  0.00           H
ATOM   2328  C   GLY   171      33.777  34.560  17.624  1.00  0.00           C
ATOM   2329  O   GLY   171      34.326  33.879  18.524  1.00  0.00           O
ATOM   2330  N   LEU   172      33.759  35.898  17.674  1.00  0.00           N
ATOM   2331  H   LEU   172      33.098  36.394  17.094  1.00  0.00           H
ATOM   2332  CA  LEU   172      34.774  36.717  18.382  1.00  0.00           C
ATOM   2333  HA  LEU   172      35.535  36.084  18.838  1.00  0.00           H
ATOM   2334  CB  LEU   172      35.418  37.608  17.299  1.00  0.00           C
ATOM   2335  HB2 LEU   172      34.651  37.964  16.611  1.00  0.00           H
ATOM   2336  HB3 LEU   172      35.836  38.558  17.632  1.00  0.00           H
ATOM   2337  CG  LEU   172      36.379  36.849  16.416  1.00  0.00           C
ATOM   2338  HG  LEU   172      36.279  35.773  16.552  1.00  0.00           H
ATOM   2339  CD1 LEU   172      36.114  36.994  14.874  1.00  0.00           C
ATOM   2340 HD11 LEU   172      35.147  36.539  14.659  1.00  0.00           H
ATOM   2341 HD12 LEU   172      36.151  38.025  14.520  1.00  0.00           H
ATOM   2342 HD13 LEU   172      36.782  36.295  14.370  1.00  0.00           H
ATOM   2343  CD2 LEU   172      37.827  37.322  16.598  1.00  0.00           C
ATOM   2344 HD21 LEU   172      37.742  38.407  16.541  1.00  0.00           H
ATOM   2345 HD22 LEU   172      38.169  37.253  17.631  1.00  0.00           H
ATOM   2346 HD23 LEU   172      38.492  36.771  15.933  1.00  0.00           H
ATOM   2347  C   LEU   172      34.150  37.479  19.515  1.00  0.00           C
ATOM   2348  O   LEU   172      33.359  38.409  19.203  1.00  0.00           O
ATOM   2349  N   ILE   173      34.316  37.015  20.770  1.00  0.00           N
ATOM   2350  H   ILE   173      34.867  36.188  20.950  1.00  0.00           H
ATOM   2351  CA  ILE   173      34.176  37.892  22.003  1.00  0.00           C
ATOM   2352  HA  ILE   173      33.214  38.399  21.929  1.00  0.00           H
ATOM   2353  CB  ILE   173      34.137  37.130  23.302  1.00  0.00           C
ATOM   2354  HB  ILE   173      35.102  36.629  23.379  1.00  0.00           H
ATOM   2355  CG2 ILE   173      33.855  38.098  24.455  1.00  0.00           C
ATOM   2356 HG21 ILE   173      32.834  38.477  24.502  1.00  0.00           H
ATOM   2357 HG22 ILE   173      34.062  37.638  25.421  1.00  0.00           H
ATOM   2358 HG23 ILE   173      34.559  38.929  24.428  1.00  0.00           H
ATOM   2359  CG1 ILE   173      32.952  36.145  23.334  1.00  0.00           C
ATOM   2360 HG12 ILE   173      32.412  36.060  24.277  1.00  0.00           H
ATOM   2361 HG13 ILE   173      32.148  36.224  22.602  1.00  0.00           H
ATOM   2362  CD1 ILE   173      33.454  34.686  23.143  1.00  0.00           C
ATOM   2363 HD11 ILE   173      34.094  34.627  22.263  1.00  0.00           H
ATOM   2364 HD12 ILE   173      34.102  34.394  23.970  1.00  0.00           H
ATOM   2365 HD13 ILE   173      32.751  33.925  22.802  1.00  0.00           H
ATOM   2366  C   ILE   173      35.261  38.975  21.964  1.00  0.00           C
ATOM   2367  O   ILE   173      36.461  38.702  21.670  1.00  0.00           O
ATOM   2368  N   PHE   174      34.893  40.235  22.066  1.00  0.00           N
ATOM   2369  H   PHE   174      33.921  40.350  22.316  1.00  0.00           H
ATOM   2370  CA  PHE   174      35.761  41.364  21.608  1.00  0.00           C
ATOM   2371  HA  PHE   174      36.796  41.040  21.713  1.00  0.00           H
ATOM   2372  CB  PHE   174      35.468  41.691  20.146  1.00  0.00           C
ATOM   2373  HB2 PHE   174      35.572  40.777  19.562  1.00  0.00           H
ATOM   2374  HB3 PHE   174      34.417  41.897  19.940  1.00  0.00           H
ATOM   2375  CG  PHE   174      36.303  42.707  19.421  1.00  0.00           C
ATOM   2376  CD1 PHE   174      35.983  44.092  19.430  1.00  0.00           C
ATOM   2377  HD1 PHE   174      35.283  44.484  20.153  1.00  0.00           H
ATOM   2378  CE1 PHE   174      36.657  45.042  18.700  1.00  0.00           C
ATOM   2379  HE1 PHE   174      36.528  46.109  18.807  1.00  0.00           H
ATOM   2380  CZ  PHE   174      37.548  44.559  17.717  1.00  0.00           C
ATOM   2381  HZ  PHE   174      38.066  45.264  17.083  1.00  0.00           H
ATOM   2382  CE2 PHE   174      37.803  43.204  17.617  1.00  0.00           C
ATOM   2383  HE2 PHE   174      38.328  42.796  16.765  1.00  0.00           H
ATOM   2384  CD2 PHE   174      37.290  42.257  18.483  1.00  0.00           C
ATOM   2385  HD2 PHE   174      37.477  41.224  18.228  1.00  0.00           H
ATOM   2386  C   PHE   174      35.673  42.537  22.541  1.00  0.00           C
ATOM   2387  O   PHE   174      34.825  43.422  22.419  1.00  0.00           O
ATOM   2388  N   PRO   175      36.596  42.763  23.470  1.00  0.00           N
ATOM   2389  CD  PRO   175      36.540  43.992  24.249  1.00  0.00           C
ATOM   2390  HD2 PRO   175      35.610  43.981  24.817  1.00  0.00           H
ATOM   2391  HD3 PRO   175      36.601  44.921  23.682  1.00  0.00           H
ATOM   2392  CG  PRO   175      37.661  43.927  25.246  1.00  0.00           C
ATOM   2393  HG2 PRO   175      37.506  43.684  26.297  1.00  0.00           H
ATOM   2394  HG3 PRO   175      38.122  44.915  25.260  1.00  0.00           H
ATOM   2395  CB  PRO   175      38.592  42.820  24.754  1.00  0.00           C
ATOM   2396  HB2 PRO   175      39.023  42.245  25.574  1.00  0.00           H
ATOM   2397  HB3 PRO   175      39.448  43.290  24.269  1.00  0.00           H
ATOM   2398  CA  PRO   175      37.778  41.916  23.883  1.00  0.00           C
ATOM   2399  HA  PRO   175      38.358  41.601  23.015  1.00  0.00           H
ATOM   2400  C   PRO   175      37.454  40.582  24.663  1.00  0.00           C
ATOM   2401  O   PRO   175      36.409  40.474  25.341  1.00  0.00           O
ATOM   2402  N   ASP   176      38.248  39.556  24.473  1.00  0.00           N
ATOM   2403  H   ASP   176      39.158  39.606  24.037  1.00  0.00           H
ATOM   2404  CA  ASP   176      37.911  38.126  24.812  1.00  0.00           C
ATOM   2405  HA  ASP   176      36.829  38.022  24.895  1.00  0.00           H
ATOM   2406  CB  ASP   176      38.518  37.253  23.744  1.00  0.00           C
ATOM   2407  HB2 ASP   176      38.248  36.247  24.067  1.00  0.00           H
ATOM   2408  HB3 ASP   176      38.103  37.361  22.742  1.00  0.00           H
ATOM   2409  CG  ASP   176      40.022  37.370  23.517  1.00  0.00           C
ATOM   2410  OD1 ASP   176      40.416  38.393  22.874  1.00  0.00           O
ATOM   2411  OD2 ASP   176      40.777  36.550  24.060  1.00  0.00           O
ATOM   2412  C   ASP   176      38.448  37.614  26.142  1.00  0.00           C
ATOM   2413  O   ASP   176      37.712  36.943  26.823  1.00  0.00           O
ATOM   2414  N   ARG   177      39.657  37.991  26.603  1.00  0.00           N
ATOM   2415  H   ARG   177      40.135  38.568  25.925  1.00  0.00           H
ATOM   2416  CA  ARG   177      40.344  37.490  27.802  1.00  0.00           C
ATOM   2417  HA  ARG   177      39.646  36.849  28.341  1.00  0.00           H
ATOM   2418  CB  ARG   177      41.441  36.601  27.419  1.00  0.00           C
ATOM   2419  HB2 ARG   177      41.102  35.938  26.623  1.00  0.00           H
ATOM   2420  HB3 ARG   177      42.250  37.238  27.062  1.00  0.00           H
ATOM   2421  CG  ARG   177      41.928  35.721  28.644  1.00  0.00           C
ATOM   2422  HG2 ARG   177      42.298  36.321  29.475  1.00  0.00           H
ATOM   2423  HG3 ARG   177      41.220  34.987  29.028  1.00  0.00           H
ATOM   2424  CD  ARG   177      43.166  35.051  28.093  1.00  0.00           C
ATOM   2425  HD2 ARG   177      43.111  33.978  28.277  1.00  0.00           H
ATOM   2426  HD3 ARG   177      43.271  35.041  27.008  1.00  0.00           H
ATOM   2427  NE  ARG   177      44.407  35.494  28.710  1.00  0.00           N
ATOM   2428  HE  ARG   177      44.782  34.904  29.439  1.00  0.00           H
ATOM   2429  CZ  ARG   177      45.310  36.324  28.187  1.00  0.00           C
ATOM   2430  NH1 ARG   177      46.342  36.697  28.895  1.00  0.00           N
ATOM   2431 HH11 ARG   177      46.581  36.131  29.696  1.00  0.00           H
ATOM   2432 HH12 ARG   177      47.116  36.985  28.312  1.00  0.00           H
ATOM   2433  NH2 ARG   177      45.046  37.138  27.204  1.00  0.00           N
ATOM   2434 HH21 ARG   177      44.325  36.943  26.525  1.00  0.00           H
ATOM   2435 HH22 ARG   177      45.587  37.990  27.159  1.00  0.00           H
ATOM   2436  C   ARG   177      40.874  38.560  28.800  1.00  0.00           C
ATOM   2437  O   ARG   177      41.637  39.396  28.419  1.00  0.00           O
ATOM   2438  N   ALA   178      40.482  38.352  30.058  1.00  0.00           N
ATOM   2439  H   ALA   178      39.749  37.671  30.197  1.00  0.00           H
ATOM   2440  CA  ALA   178      40.832  39.227  31.125  1.00  0.00           C
ATOM   2441  HA  ALA   178      41.322  40.107  30.710  1.00  0.00           H
ATOM   2442  CB  ALA   178      39.640  39.673  31.957  1.00  0.00           C
ATOM   2443  HB1 ALA   178      39.211  40.501  31.393  1.00  0.00           H
ATOM   2444  HB2 ALA   178      38.929  38.869  32.148  1.00  0.00           H
ATOM   2445  HB3 ALA   178      39.959  40.071  32.921  1.00  0.00           H
ATOM   2446  C   ALA   178      41.935  38.659  32.044  1.00  0.00           C
ATOM   2447  O   ALA   178      42.234  37.464  32.171  1.00  0.00           O
ATOM   2448  N   THR   179      42.476  39.570  32.828  1.00  0.00           N
ATOM   2449  H   THR   179      42.124  40.517  32.841  1.00  0.00           H
ATOM   2450  CA  THR   179      43.684  39.368  33.594  1.00  0.00           C
ATOM   2451  HA  THR   179      43.668  38.364  34.020  1.00  0.00           H
ATOM   2452  CB  THR   179      44.967  39.601  32.706  1.00  0.00           C
ATOM   2453  HB  THR   179      44.967  40.438  32.008  1.00  0.00           H
ATOM   2454  CG2 THR   179      46.258  39.714  33.509  1.00  0.00           C
ATOM   2455 HG21 THR   179      47.049  39.789  32.762  1.00  0.00           H
ATOM   2456 HG22 THR   179      46.372  40.690  33.980  1.00  0.00           H
ATOM   2457 HG23 THR   179      46.420  38.873  34.183  1.00  0.00           H
ATOM   2458  OG1 THR   179      45.229  38.419  31.959  1.00  0.00           O
ATOM   2459  HG1 THR   179      44.614  38.275  31.236  1.00  0.00           H
ATOM   2460  C   THR   179      43.752  40.182  34.831  1.00  0.00           C
ATOM   2461  O   THR   179      43.765  41.419  34.725  1.00  0.00           O
ATOM   2462  N   LEU   180      43.639  39.698  36.022  1.00  0.00           N
ATOM   2463  H   LEU   180      43.789  38.704  36.122  1.00  0.00           H
ATOM   2464  CA  LEU   180      43.553  40.474  37.295  1.00  0.00           C
ATOM   2465  HA  LEU   180      43.496  41.554  37.162  1.00  0.00           H
ATOM   2466  CB  LEU   180      42.353  40.007  38.145  1.00  0.00           C
ATOM   2467  HB2 LEU   180      42.263  38.924  38.234  1.00  0.00           H
ATOM   2468  HB3 LEU   180      42.615  40.337  39.151  1.00  0.00           H
ATOM   2469  CG  LEU   180      41.028  40.663  37.772  1.00  0.00           C
ATOM   2470  HG  LEU   180      41.052  41.009  36.739  1.00  0.00           H
ATOM   2471  CD1 LEU   180      39.849  39.734  38.002  1.00  0.00           C
ATOM   2472 HD11 LEU   180      39.713  39.613  39.077  1.00  0.00           H
ATOM   2473 HD12 LEU   180      38.940  40.192  37.610  1.00  0.00           H
ATOM   2474 HD13 LEU   180      40.091  38.762  37.571  1.00  0.00           H
ATOM   2475  CD2 LEU   180      40.752  41.968  38.505  1.00  0.00           C
ATOM   2476 HD21 LEU   180      40.418  41.853  39.536  1.00  0.00           H
ATOM   2477 HD22 LEU   180      41.601  42.649  38.566  1.00  0.00           H
ATOM   2478 HD23 LEU   180      39.886  42.440  38.040  1.00  0.00           H
ATOM   2479  C   LEU   180      44.898  40.469  38.026  1.00  0.00           C
ATOM   2480  O   LEU   180      45.640  39.449  38.076  1.00  0.00           O
ATOM   2481  N   TYR   181      45.169  41.629  38.670  1.00  0.00           N
ATOM   2482  H   TYR   181      44.560  42.433  38.616  1.00  0.00           H
ATOM   2483  CA  TYR   181      46.391  41.860  39.382  1.00  0.00           C
ATOM   2484  HA  TYR   181      46.942  40.978  39.708  1.00  0.00           H
ATOM   2485  CB  TYR   181      47.213  42.869  38.560  1.00  0.00           C
ATOM   2486  HB2 TYR   181      46.611  43.616  38.043  1.00  0.00           H
ATOM   2487  HB3 TYR   181      47.894  43.429  39.201  1.00  0.00           H
ATOM   2488  CG  TYR   181      47.944  42.267  37.331  1.00  0.00           C
ATOM   2489  CD1 TYR   181      49.243  41.745  37.481  1.00  0.00           C
ATOM   2490  HD1 TYR   181      49.704  41.698  38.456  1.00  0.00           H
ATOM   2491  CE1 TYR   181      50.014  41.585  36.318  1.00  0.00           C
ATOM   2492  HE1 TYR   181      50.932  41.028  36.436  1.00  0.00           H
ATOM   2493  CZ  TYR   181      49.464  41.735  34.985  1.00  0.00           C
ATOM   2494  OH  TYR   181      50.262  41.544  33.861  1.00  0.00           O
ATOM   2495  HH  TYR   181      49.648  41.466  33.127  1.00  0.00           H
ATOM   2496  CE2 TYR   181      48.125  42.192  34.934  1.00  0.00           C
ATOM   2497  HE2 TYR   181      47.708  42.490  33.983  1.00  0.00           H
ATOM   2498  CD2 TYR   181      47.374  42.584  36.086  1.00  0.00           C
ATOM   2499  HD2 TYR   181      46.522  43.240  35.984  1.00  0.00           H
ATOM   2500  C   TYR   181      46.073  42.498  40.763  1.00  0.00           C
ATOM   2501  O   TYR   181      45.257  43.340  40.918  1.00  0.00           O
ATOM   2502  N   VAL   182      46.823  42.146  41.823  1.00  0.00           N
ATOM   2503  H   VAL   182      47.557  41.480  41.628  1.00  0.00           H
ATOM   2504  CA  VAL   182      46.830  42.859  43.085  1.00  0.00           C
ATOM   2505  HA  VAL   182      46.285  43.797  42.984  1.00  0.00           H
ATOM   2506  CB  VAL   182      46.115  42.080  44.240  1.00  0.00           C
ATOM   2507  HB  VAL   182      46.406  41.030  44.283  1.00  0.00           H
ATOM   2508  CG1 VAL   182      46.422  42.685  45.589  1.00  0.00           C
ATOM   2509 HG11 VAL   182      46.355  43.759  45.764  1.00  0.00           H
ATOM   2510 HG12 VAL   182      45.887  42.214  46.414  1.00  0.00           H
ATOM   2511 HG13 VAL   182      47.478  42.472  45.753  1.00  0.00           H
ATOM   2512  CG2 VAL   182      44.513  42.123  44.227  1.00  0.00           C
ATOM   2513 HG21 VAL   182      44.084  41.423  44.944  1.00  0.00           H
ATOM   2514 HG22 VAL   182      44.139  43.134  44.387  1.00  0.00           H
ATOM   2515 HG23 VAL   182      44.209  41.856  43.216  1.00  0.00           H
ATOM   2516  C   VAL   182      48.218  43.323  43.495  1.00  0.00           C
ATOM   2517  O   VAL   182      49.220  42.694  43.103  1.00  0.00           O
ATOM   2518  N   THR   183      48.395  44.466  44.142  1.00  0.00           N
ATOM   2519  H   THR   183      47.606  45.044  44.394  1.00  0.00           H
ATOM   2520  CA  THR   183      49.661  44.933  44.709  1.00  0.00           C
ATOM   2521  HA  THR   183      50.331  44.109  44.956  1.00  0.00           H
ATOM   2522  CB  THR   183      50.388  45.803  43.674  1.00  0.00           C
ATOM   2523  HB  THR   183      50.455  45.245  42.740  1.00  0.00           H
ATOM   2524  CG2 THR   183      49.667  47.104  43.386  1.00  0.00           C
ATOM   2525 HG21 THR   183      49.964  47.788  44.182  1.00  0.00           H
ATOM   2526 HG22 THR   183      50.080  47.517  42.465  1.00  0.00           H
ATOM   2527 HG23 THR   183      48.584  46.991  43.427  1.00  0.00           H
ATOM   2528  OG1 THR   183      51.636  46.243  44.166  1.00  0.00           O
ATOM   2529  HG1 THR   183      52.124  46.577  43.410  1.00  0.00           H
ATOM   2530  C   THR   183      49.398  45.784  45.990  1.00  0.00           C
ATOM   2531  O   THR   183      48.225  45.976  46.292  1.00  0.00           O
ATOM   2532  N   ALA   184      50.410  46.191  46.753  1.00  0.00           N
ATOM   2533  H   ALA   184      51.335  45.946  46.432  1.00  0.00           H
ATOM   2534  CA  ALA   184      50.302  46.867  48.047  1.00  0.00           C
ATOM   2535  HA  ALA   184      49.255  46.927  48.345  1.00  0.00           H
ATOM   2536  CB  ALA   184      50.905  46.059  49.105  1.00  0.00           C
ATOM   2537  HB1 ALA   184      50.896  45.022  48.769  1.00  0.00           H
ATOM   2538  HB2 ALA   184      51.902  46.429  49.344  1.00  0.00           H
ATOM   2539  HB3 ALA   184      50.185  46.131  49.921  1.00  0.00           H
ATOM   2540  C   ALA   184      50.862  48.324  47.977  1.00  0.00           C
ATOM   2541  O   ALA   184      51.825  48.617  47.265  1.00  0.00           O
ATOM   2542  N   ILE   185      50.353  49.221  48.872  1.00  0.00           N
ATOM   2543  H   ILE   185      49.753  48.830  49.584  1.00  0.00           H
ATOM   2544  CA  ILE   185      50.569  50.663  48.815  1.00  0.00           C
ATOM   2545  HA  ILE   185      51.506  50.716  48.260  1.00  0.00           H
ATOM   2546  CB  ILE   185      49.515  51.312  47.888  1.00  0.00           C
ATOM   2547  HB  ILE   185      49.709  52.382  47.968  1.00  0.00           H
ATOM   2548  CG2 ILE   185      49.685  50.992  46.390  1.00  0.00           C
ATOM   2549 HG21 ILE   185      49.074  51.759  45.915  1.00  0.00           H
ATOM   2550 HG22 ILE   185      50.709  50.960  46.017  1.00  0.00           H
ATOM   2551 HG23 ILE   185      49.466  49.972  46.076  1.00  0.00           H
ATOM   2552  CG1 ILE   185      48.102  51.161  48.471  1.00  0.00           C
ATOM   2553 HG12 ILE   185      47.626  50.283  48.034  1.00  0.00           H
ATOM   2554 HG13 ILE   185      48.121  50.973  49.545  1.00  0.00           H
ATOM   2555  CD1 ILE   185      47.146  52.311  48.159  1.00  0.00           C
ATOM   2556 HD11 ILE   185      47.260  52.503  47.092  1.00  0.00           H
ATOM   2557 HD12 ILE   185      46.133  52.152  48.528  1.00  0.00           H
ATOM   2558 HD13 ILE   185      47.586  53.209  48.594  1.00  0.00           H
ATOM   2559  C   ILE   185      50.622  51.289  50.211  1.00  0.00           C
ATOM   2560  O   ILE   185      49.948  50.900  51.136  1.00  0.00           O
ATOM   2561  N   GLU   186      51.411  52.331  50.282  1.00  0.00           N
ATOM   2562  H   GLU   186      51.726  52.657  49.379  1.00  0.00           H
ATOM   2563  CA  GLU   186      51.394  53.320  51.345  1.00  0.00           C
ATOM   2564  HA  GLU   186      51.026  52.850  52.257  1.00  0.00           H
ATOM   2565  CB  GLU   186      52.803  53.933  51.567  1.00  0.00           C
ATOM   2566  HB2 GLU   186      52.948  54.391  52.545  1.00  0.00           H
ATOM   2567  HB3 GLU   186      53.498  53.106  51.421  1.00  0.00           H
ATOM   2568  CG  GLU   186      53.158  55.000  50.520  1.00  0.00           C
ATOM   2569  HG2 GLU   186      52.937  54.671  49.505  1.00  0.00           H
ATOM   2570  HG3 GLU   186      52.572  55.895  50.732  1.00  0.00           H
ATOM   2571  CD  GLU   186      54.629  55.362  50.529  1.00  0.00           C
ATOM   2572  OE1 GLU   186      55.168  55.163  49.405  1.00  0.00           O
ATOM   2573  OE2 GLU   186      55.209  55.814  51.546  1.00  0.00           O
ATOM   2574  C   GLU   186      50.247  54.357  51.043  1.00  0.00           C
ATOM   2575  O   GLU   186      50.145  54.805  49.878  1.00  0.00           O
ATOM   2576  N   ASP   187      49.441  54.697  52.053  1.00  0.00           N
ATOM   2577  H   ASP   187      49.607  54.259  52.948  1.00  0.00           H
ATOM   2578  CA  ASP   187      48.148  55.267  51.780  1.00  0.00           C
ATOM   2579  HA  ASP   187      47.766  54.717  50.920  1.00  0.00           H
ATOM   2580  CB  ASP   187      47.265  55.053  53.007  1.00  0.00           C
ATOM   2581  HB2 ASP   187      47.156  53.978  53.145  1.00  0.00           H
ATOM   2582  HB3 ASP   187      47.871  55.354  53.862  1.00  0.00           H
ATOM   2583  CG  ASP   187      45.903  55.643  53.054  1.00  0.00           C
ATOM   2584  OD1 ASP   187      45.360  55.713  54.132  1.00  0.00           O
ATOM   2585  OD2 ASP   187      45.339  56.009  52.041  1.00  0.00           O
ATOM   2586  C   ASP   187      48.186  56.762  51.383  1.00  0.00           C
ATOM   2587  O   ASP   187      48.786  57.563  52.055  1.00  0.00           O
ATOM   2588  N   ARG   188      47.254  57.151  50.513  1.00  0.00           N
ATOM   2589  H   ARG   188      46.926  56.523  49.794  1.00  0.00           H
ATOM   2590  CA  ARG   188      46.893  58.566  50.339  1.00  0.00           C
ATOM   2591  HA  ARG   188      47.087  59.031  51.306  1.00  0.00           H
ATOM   2592  CB  ARG   188      47.866  59.268  49.399  1.00  0.00           C
ATOM   2593  HB2 ARG   188      47.793  60.319  49.678  1.00  0.00           H
ATOM   2594  HB3 ARG   188      48.886  59.080  49.736  1.00  0.00           H
ATOM   2595  CG  ARG   188      47.844  58.925  47.911  1.00  0.00           C
ATOM   2596  HG2 ARG   188      48.889  58.982  47.606  1.00  0.00           H
ATOM   2597  HG3 ARG   188      47.386  57.950  47.745  1.00  0.00           H
ATOM   2598  CD  ARG   188      47.126  60.000  46.970  1.00  0.00           C
ATOM   2599  HD2 ARG   188      46.218  60.262  47.513  1.00  0.00           H
ATOM   2600  HD3 ARG   188      47.844  60.818  47.031  1.00  0.00           H
ATOM   2601  NE  ARG   188      46.973  59.629  45.564  1.00  0.00           N
ATOM   2602  HE  ARG   188      47.809  59.734  45.006  1.00  0.00           H
ATOM   2603  CZ  ARG   188      45.855  59.455  44.864  1.00  0.00           C
ATOM   2604  NH1 ARG   188      46.103  58.986  43.726  1.00  0.00           N
ATOM   2605 HH11 ARG   188      46.975  59.346  43.363  1.00  0.00           H
ATOM   2606 HH12 ARG   188      45.356  59.004  43.047  1.00  0.00           H
ATOM   2607  NH2 ARG   188      44.614  59.297  45.281  1.00  0.00           N
ATOM   2608 HH21 ARG   188      43.768  59.053  44.785  1.00  0.00           H
ATOM   2609 HH22 ARG   188      44.429  59.897  46.072  1.00  0.00           H
ATOM   2610  C   ARG   188      45.345  58.742  50.014  1.00  0.00           C
ATOM   2611  O   ARG   188      44.969  59.860  49.838  1.00  0.00           O
ATOM   2612  N   GLN   189      44.640  57.558  49.892  1.00  0.00           N
ATOM   2613  H   GLN   189      45.090  56.709  50.203  1.00  0.00           H
ATOM   2614  CA  GLN   189      43.230  57.338  49.652  1.00  0.00           C
ATOM   2615  HA  GLN   189      42.882  58.115  48.971  1.00  0.00           H
ATOM   2616  CB  GLN   189      42.927  56.146  48.767  1.00  0.00           C
ATOM   2617  HB2 GLN   189      43.328  55.292  49.313  1.00  0.00           H
ATOM   2618  HB3 GLN   189      41.849  56.003  48.688  1.00  0.00           H
ATOM   2619  CG  GLN   189      43.636  56.183  47.352  1.00  0.00           C
ATOM   2620  HG2 GLN   189      43.128  55.435  46.744  1.00  0.00           H
ATOM   2621  HG3 GLN   189      43.533  57.221  47.036  1.00  0.00           H
ATOM   2622  CD  GLN   189      45.162  55.888  47.320  1.00  0.00           C
ATOM   2623  OE1 GLN   189      45.800  55.543  48.317  1.00  0.00           O
ATOM   2624  NE2 GLN   189      45.748  56.277  46.244  1.00  0.00           N
ATOM   2625 HE21 GLN   189      46.747  56.239  46.100  1.00  0.00           H
ATOM   2626 HE22 GLN   189      45.092  56.726  45.620  1.00  0.00           H
ATOM   2627  C   GLN   189      42.405  57.330  50.883  1.00  0.00           C
ATOM   2628  O   GLN   189      41.672  58.333  51.126  1.00  0.00           O
ATOM   2629  N   TYR   190      42.512  56.219  51.666  1.00  0.00           N
ATOM   2630  H   TYR   190      43.363  55.679  51.617  1.00  0.00           H
ATOM   2631  CA  TYR   190      41.641  56.066  52.886  1.00  0.00           C
ATOM   2632  HA  TYR   190      40.665  56.411  52.546  1.00  0.00           H
ATOM   2633  CB  TYR   190      41.625  54.574  53.100  1.00  0.00           C
ATOM   2634  HB2 TYR   190      41.441  54.046  52.165  1.00  0.00           H
ATOM   2635  HB3 TYR   190      42.651  54.392  53.418  1.00  0.00           H
ATOM   2636  CG  TYR   190      40.587  54.037  54.113  1.00  0.00           C
ATOM   2637  CD1 TYR   190      40.923  54.306  55.484  1.00  0.00           C
ATOM   2638  HD1 TYR   190      41.928  54.638  55.699  1.00  0.00           H
ATOM   2639  CE1 TYR   190      40.171  53.667  56.479  1.00  0.00           C
ATOM   2640  HE1 TYR   190      40.556  53.527  57.478  1.00  0.00           H
ATOM   2641  CZ  TYR   190      39.026  52.968  56.082  1.00  0.00           C
ATOM   2642  OH  TYR   190      38.313  52.191  56.955  1.00  0.00           O
ATOM   2643  HH  TYR   190      38.588  52.382  57.854  1.00  0.00           H
ATOM   2644  CE2 TYR   190      38.700  52.719  54.745  1.00  0.00           C
ATOM   2645  HE2 TYR   190      37.860  52.112  54.442  1.00  0.00           H
ATOM   2646  CD2 TYR   190      39.497  53.199  53.717  1.00  0.00           C
ATOM   2647  HD2 TYR   190      39.366  52.896  52.689  1.00  0.00           H
ATOM   2648  C   TYR   190      42.064  57.083  53.973  1.00  0.00           C
ATOM   2649  O   TYR   190      41.219  57.388  54.852  1.00  0.00           O
ATOM   2650  N   LYS   191      43.224  57.742  53.821  1.00  0.00           N
ATOM   2651  H   LYS   191      43.807  57.315  53.115  1.00  0.00           H
ATOM   2652  CA  LYS   191      43.774  58.791  54.579  1.00  0.00           C
ATOM   2653  HA  LYS   191      44.074  58.408  55.554  1.00  0.00           H
ATOM   2654  CB  LYS   191      44.981  59.349  53.758  1.00  0.00           C
ATOM   2655  HB2 LYS   191      45.660  58.501  53.680  1.00  0.00           H
ATOM   2656  HB3 LYS   191      44.654  59.615  52.753  1.00  0.00           H
ATOM   2657  CG  LYS   191      45.696  60.587  54.439  1.00  0.00           C
ATOM   2658  HG2 LYS   191      46.369  60.955  53.664  1.00  0.00           H
ATOM   2659  HG3 LYS   191      45.028  61.360  54.820  1.00  0.00           H
ATOM   2660  CD  LYS   191      46.474  60.331  55.786  1.00  0.00           C
ATOM   2661  HD2 LYS   191      46.346  61.222  56.401  1.00  0.00           H
ATOM   2662  HD3 LYS   191      46.230  59.432  56.352  1.00  0.00           H
ATOM   2663  CE  LYS   191      47.977  60.255  55.515  1.00  0.00           C
ATOM   2664  HE2 LYS   191      47.965  59.877  54.493  1.00  0.00           H
ATOM   2665  HE3 LYS   191      48.527  61.189  55.629  1.00  0.00           H
ATOM   2666  NZ  LYS   191      48.641  59.215  56.314  1.00  0.00           N
ATOM   2667  HZ1 LYS   191      48.396  59.224  57.293  1.00  0.00           H
ATOM   2668  HZ2 LYS   191      48.410  58.272  56.036  1.00  0.00           H
ATOM   2669  HZ3 LYS   191      49.632  59.412  56.336  1.00  0.00           H
ATOM   2670  C   LYS   191      42.762  59.851  54.983  1.00  0.00           C
ATOM   2671  O   LYS   191      42.525  60.016  56.185  1.00  0.00           O
ATOM   2672  N   ASP   192      41.955  60.452  54.028  1.00  0.00           N
ATOM   2673  H   ASP   192      41.954  60.138  53.068  1.00  0.00           H
ATOM   2674  CA  ASP   192      40.918  61.569  54.381  1.00  0.00           C
ATOM   2675  HA  ASP   192      41.349  62.229  55.134  1.00  0.00           H
ATOM   2676  CB  ASP   192      40.399  62.377  53.230  1.00  0.00           C
ATOM   2677  HB2 ASP   192      40.019  61.667  52.494  1.00  0.00           H
ATOM   2678  HB3 ASP   192      39.566  62.905  53.694  1.00  0.00           H
ATOM   2679  CG  ASP   192      41.411  63.246  52.585  1.00  0.00           C
ATOM   2680  OD1 ASP   192      41.578  63.083  51.319  1.00  0.00           O
ATOM   2681  OD2 ASP   192      41.768  64.245  53.189  1.00  0.00           O
ATOM   2682  C   ASP   192      39.635  60.924  54.999  1.00  0.00           C
ATOM   2683  O   ASP   192      39.009  61.652  55.769  1.00  0.00           O
ATOM   2684  N   TYR   193      39.317  59.629  54.770  1.00  0.00           N
ATOM   2685  H   TYR   193      39.796  59.082  54.069  1.00  0.00           H
ATOM   2686  CA  TYR   193      38.288  58.986  55.638  1.00  0.00           C
ATOM   2687  HA  TYR   193      37.499  59.733  55.720  1.00  0.00           H
ATOM   2688  CB  TYR   193      37.715  57.689  54.981  1.00  0.00           C
ATOM   2689  HB2 TYR   193      37.417  57.962  53.969  1.00  0.00           H
ATOM   2690  HB3 TYR   193      38.512  56.963  54.820  1.00  0.00           H
ATOM   2691  CG  TYR   193      36.607  57.039  55.770  1.00  0.00           C
ATOM   2692  CD1 TYR   193      35.273  57.294  55.562  1.00  0.00           C
ATOM   2693  HD1 TYR   193      35.011  57.887  54.699  1.00  0.00           H
ATOM   2694  CE1 TYR   193      34.340  56.628  56.360  1.00  0.00           C
ATOM   2695  HE1 TYR   193      33.289  56.874  56.389  1.00  0.00           H
ATOM   2696  CZ  TYR   193      34.731  55.505  57.207  1.00  0.00           C
ATOM   2697  OH  TYR   193      33.818  54.832  57.926  1.00  0.00           O
ATOM   2698  HH  TYR   193      32.915  55.072  57.706  1.00  0.00           H
ATOM   2699  CE2 TYR   193      36.047  55.209  57.336  1.00  0.00           C
ATOM   2700  HE2 TYR   193      36.358  54.595  58.167  1.00  0.00           H
ATOM   2701  CD2 TYR   193      37.082  56.011  56.625  1.00  0.00           C
ATOM   2702  HD2 TYR   193      38.135  55.814  56.767  1.00  0.00           H
ATOM   2703  C   TYR   193      38.737  58.785  57.066  1.00  0.00           C
ATOM   2704  O   TYR   193      38.044  59.090  58.013  1.00  0.00           O
ATOM   2705  N   LYS   194      40.033  58.364  57.219  1.00  0.00           N
ATOM   2706  H   LYS   194      40.675  58.396  56.439  1.00  0.00           H
ATOM   2707  CA  LYS   194      40.669  57.954  58.502  1.00  0.00           C
ATOM   2708  HA  LYS   194      39.949  57.261  58.936  1.00  0.00           H
ATOM   2709  CB  LYS   194      41.878  56.894  58.202  1.00  0.00           C
ATOM   2710  HB2 LYS   194      41.491  56.008  57.699  1.00  0.00           H
ATOM   2711  HB3 LYS   194      42.517  57.408  57.484  1.00  0.00           H
ATOM   2712  CG  LYS   194      42.566  56.523  59.580  1.00  0.00           C
ATOM   2713  HG2 LYS   194      42.857  57.469  60.037  1.00  0.00           H
ATOM   2714  HG3 LYS   194      41.905  56.050  60.306  1.00  0.00           H
ATOM   2715  CD  LYS   194      43.730  55.524  59.381  1.00  0.00           C
ATOM   2716  HD2 LYS   194      43.803  54.903  60.274  1.00  0.00           H
ATOM   2717  HD3 LYS   194      43.445  54.806  58.612  1.00  0.00           H
ATOM   2718  CE  LYS   194      45.022  56.129  58.863  1.00  0.00           C
ATOM   2719  HE2 LYS   194      45.354  55.519  58.023  1.00  0.00           H
ATOM   2720  HE3 LYS   194      45.060  57.188  58.610  1.00  0.00           H
ATOM   2721  NZ  LYS   194      45.984  55.961  59.918  1.00  0.00           N
ATOM   2722  HZ1 LYS   194      46.173  54.995  60.143  1.00  0.00           H
ATOM   2723  HZ2 LYS   194      46.914  56.329  59.779  1.00  0.00           H
ATOM   2724  HZ3 LYS   194      45.487  56.424  60.665  1.00  0.00           H
ATOM   2725  C   LYS   194      40.959  59.097  59.459  1.00  0.00           C
ATOM   2726  O   LYS   194      40.559  58.970  60.639  1.00  0.00           O
ATOM   2727  N   ILE   195      41.674  60.104  59.034  1.00  0.00           N
ATOM   2728  H   ILE   195      41.890  60.138  58.048  1.00  0.00           H
ATOM   2729  CA  ILE   195      41.574  61.503  59.503  1.00  0.00           C
ATOM   2730  HA  ILE   195      40.491  61.614  59.564  1.00  0.00           H
ATOM   2731  CB  ILE   195      42.020  62.663  58.582  1.00  0.00           C
ATOM   2732  HB  ILE   195      41.394  62.511  57.703  1.00  0.00           H
ATOM   2733  CG2 ILE   195      41.670  63.972  59.252  1.00  0.00           C
ATOM   2734 HG21 ILE   195      42.312  64.260  60.085  1.00  0.00           H
ATOM   2735 HG22 ILE   195      41.641  64.622  58.378  1.00  0.00           H
ATOM   2736 HG23 ILE   195      40.661  63.907  59.661  1.00  0.00           H
ATOM   2737  CG1 ILE   195      43.543  62.610  58.234  1.00  0.00           C
ATOM   2738 HG12 ILE   195      44.084  63.027  59.083  1.00  0.00           H
ATOM   2739 HG13 ILE   195      43.956  61.602  58.194  1.00  0.00           H
ATOM   2740  CD1 ILE   195      43.885  63.358  56.917  1.00  0.00           C
ATOM   2741 HD11 ILE   195      44.927  63.296  56.605  1.00  0.00           H
ATOM   2742 HD12 ILE   195      43.336  63.029  56.035  1.00  0.00           H
ATOM   2743 HD13 ILE   195      43.649  64.418  57.010  1.00  0.00           H
ATOM   2744  C   ILE   195      42.121  61.576  60.917  1.00  0.00           C
ATOM   2745  O   ILE   195      43.214  61.038  61.271  1.00  0.00           O
ATOM   2746  N   HIE   196      41.284  62.120  61.846  1.00  0.00           N
ATOM   2747  H   HIE   196      40.373  62.371  61.488  1.00  0.00           H
ATOM   2748  CA  HIE   196      41.578  62.189  63.296  1.00  0.00           C
ATOM   2749  HA  HIE   196      42.371  61.457  63.445  1.00  0.00           H
ATOM   2750  CB  HIE   196      42.128  63.586  63.632  1.00  0.00           C
ATOM   2751  HB2 HIE   196      42.419  63.621  64.682  1.00  0.00           H
ATOM   2752  HB3 HIE   196      43.019  63.858  63.067  1.00  0.00           H
ATOM   2753  CG  HIE   196      41.028  64.614  63.304  1.00  0.00           C
ATOM   2754  ND1 HIE   196      39.838  64.730  63.947  1.00  0.00           N
ATOM   2755  CE1 HIE   196      39.210  65.810  63.451  1.00  0.00           C
ATOM   2756  HE1 HIE   196      38.208  66.161  63.648  1.00  0.00           H
ATOM   2757  NE2 HIE   196      40.038  66.464  62.636  1.00  0.00           N
ATOM   2758  HE2 HIE   196      39.727  67.237  62.066  1.00  0.00           H
ATOM   2759  CD2 HIE   196      41.202  65.746  62.564  1.00  0.00           C
ATOM   2760  HD2 HIE   196      42.079  66.021  61.996  1.00  0.00           H
ATOM   2761  C   HIE   196      40.419  61.571  64.201  1.00  0.00           C
ATOM   2762  O   HIE   196      40.764  61.008  65.250  1.00  0.00           O
ATOM   2763  N   TRP   197      39.175  61.725  63.834  1.00  0.00           N
ATOM   2764  H   TRP   197      39.000  62.355  63.065  1.00  0.00           H
ATOM   2765  CA  TRP   197      37.911  61.090  64.369  1.00  0.00           C
ATOM   2766  HA  TRP   197      37.799  61.370  65.416  1.00  0.00           H
ATOM   2767  CB  TRP   197      36.794  61.729  63.634  1.00  0.00           C
ATOM   2768  HB2 TRP   197      36.818  62.797  63.421  1.00  0.00           H
ATOM   2769  HB3 TRP   197      36.641  61.139  62.730  1.00  0.00           H
ATOM   2770  CG  TRP   197      35.491  61.527  64.372  1.00  0.00           C
ATOM   2771  CD1 TRP   197      35.093  62.474  65.217  1.00  0.00           C
ATOM   2772  HD1 TRP   197      35.703  63.330  65.464  1.00  0.00           H
ATOM   2773  NE1 TRP   197      34.008  61.915  65.896  1.00  0.00           N
ATOM   2774  HE1 TRP   197      33.675  62.418  66.706  1.00  0.00           H
ATOM   2775  CE2 TRP   197      33.583  60.692  65.454  1.00  0.00           C
ATOM   2776  CZ2 TRP   197      32.590  59.827  65.879  1.00  0.00           C
ATOM   2777  HZ2 TRP   197      31.934  60.202  66.650  1.00  0.00           H
ATOM   2778  CH2 TRP   197      32.564  58.611  65.290  1.00  0.00           C
ATOM   2779  HH2 TRP   197      31.939  57.875  65.774  1.00  0.00           H
ATOM   2780  CZ3 TRP   197      33.573  58.156  64.339  1.00  0.00           C
ATOM   2781  HZ3 TRP   197      33.580  57.182  63.873  1.00  0.00           H
ATOM   2782  CE3 TRP   197      34.399  59.210  63.799  1.00  0.00           C
ATOM   2783  HE3 TRP   197      35.071  58.955  62.994  1.00  0.00           H
ATOM   2784  CD2 TRP   197      34.489  60.440  64.453  1.00  0.00           C
ATOM   2785  C   TRP   197      37.736  59.563  64.359  1.00  0.00           C
ATOM   2786  O   TRP   197      37.649  58.964  65.396  1.00  0.00           O
ATOM   2787  N   TRP   198      37.977  58.860  63.235  1.00  0.00           N
ATOM   2788  H   TRP   198      37.843  59.310  62.341  1.00  0.00           H
ATOM   2789  CA  TRP   198      38.008  57.458  63.126  1.00  0.00           C
ATOM   2790  HA  TRP   198      37.179  57.030  63.690  1.00  0.00           H
ATOM   2791  CB  TRP   198      37.790  56.896  61.650  1.00  0.00           C
ATOM   2792  HB2 TRP   198      38.332  57.565  60.981  1.00  0.00           H
ATOM   2793  HB3 TRP   198      38.449  56.045  61.474  1.00  0.00           H
ATOM   2794  CG  TRP   198      36.377  56.668  61.302  1.00  0.00           C
ATOM   2795  CD1 TRP   198      35.641  57.183  60.392  1.00  0.00           C
ATOM   2796  HD1 TRP   198      36.041  57.878  59.668  1.00  0.00           H
ATOM   2797  NE1 TRP   198      34.436  56.517  60.290  1.00  0.00           N
ATOM   2798  HE1 TRP   198      33.830  56.477  59.482  1.00  0.00           H
ATOM   2799  CE2 TRP   198      34.276  55.536  61.285  1.00  0.00           C
ATOM   2800  CZ2 TRP   198      33.277  54.731  61.800  1.00  0.00           C
ATOM   2801  HZ2 TRP   198      32.259  54.802  61.446  1.00  0.00           H
ATOM   2802  CH2 TRP   198      33.445  53.916  62.891  1.00  0.00           C
ATOM   2803  HH2 TRP   198      32.668  53.409  63.443  1.00  0.00           H
ATOM   2804  CZ3 TRP   198      34.687  53.962  63.565  1.00  0.00           C
ATOM   2805  HZ3 TRP   198      34.833  53.226  64.342  1.00  0.00           H
ATOM   2806  CE3 TRP   198      35.730  54.742  63.024  1.00  0.00           C
ATOM   2807  HE3 TRP   198      36.566  54.891  63.692  1.00  0.00           H
ATOM   2808  CD2 TRP   198      35.516  55.707  61.983  1.00  0.00           C
ATOM   2809  C   TRP   198      39.416  56.986  63.576  1.00  0.00           C
ATOM   2810  O   TRP   198      39.633  55.891  64.185  1.00  0.00           O
ATOM   2811  N   GLU   199      40.464  57.794  63.264  1.00  0.00           N
ATOM   2812  H   GLU   199      40.319  58.622  62.703  1.00  0.00           H
ATOM   2813  CA  GLU   199      41.830  57.583  63.866  1.00  0.00           C
ATOM   2814  HA  GLU   199      42.194  56.597  63.578  1.00  0.00           H
ATOM   2815  CB  GLU   199      42.749  58.718  63.447  1.00  0.00           C
ATOM   2816  HB2 GLU   199      42.525  58.904  62.397  1.00  0.00           H
ATOM   2817  HB3 GLU   199      42.415  59.577  64.028  1.00  0.00           H
ATOM   2818  CG  GLU   199      44.264  58.486  63.607  1.00  0.00           C
ATOM   2819  HG2 GLU   199      44.739  59.466  63.556  1.00  0.00           H
ATOM   2820  HG3 GLU   199      44.422  58.141  64.629  1.00  0.00           H
ATOM   2821  CD  GLU   199      44.809  57.613  62.505  1.00  0.00           C
ATOM   2822  OE1 GLU   199      44.785  56.408  62.557  1.00  0.00           O
ATOM   2823  OE2 GLU   199      45.374  58.213  61.555  1.00  0.00           O
ATOM   2824  C   GLU   199      41.812  57.531  65.378  1.00  0.00           C
ATOM   2825  O   GLU   199      42.694  56.881  65.980  1.00  0.00           O
ATOM   2826  N   ASN   200      40.818  58.154  66.007  1.00  0.00           N
ATOM   2827  H   ASN   200      39.936  58.303  65.537  1.00  0.00           H
ATOM   2828  CA  ASN   200      40.649  57.947  67.463  1.00  0.00           C
ATOM   2829  HA  ASN   200      41.635  58.173  67.869  1.00  0.00           H
ATOM   2830  CB  ASN   200      39.623  58.968  67.979  1.00  0.00           C
ATOM   2831  HB2 ASN   200      39.753  59.889  67.410  1.00  0.00           H
ATOM   2832  HB3 ASN   200      38.621  58.593  67.770  1.00  0.00           H
ATOM   2833  CG  ASN   200      39.750  59.290  69.450  1.00  0.00           C
ATOM   2834  OD1 ASN   200      39.126  58.635  70.254  1.00  0.00           O
ATOM   2835  ND2 ASN   200      40.797  59.948  69.808  1.00  0.00           N
ATOM   2836 HD21 ASN   200      41.323  60.475  69.125  1.00  0.00           H
ATOM   2837 HD22 ASN   200      41.158  59.803  70.740  1.00  0.00           H
ATOM   2838  C   ASN   200      40.258  56.487  67.766  1.00  0.00           C
ATOM   2839  O   ASN   200      40.925  55.941  68.617  1.00  0.00           O
ATOM   2840  N   VAL   201      39.288  55.880  67.011  1.00  0.00           N
ATOM   2841  H   VAL   201      38.672  56.499  66.503  1.00  0.00           H
ATOM   2842  CA  VAL   201      38.881  54.518  67.199  1.00  0.00           C
ATOM   2843  HA  VAL   201      38.796  54.307  68.265  1.00  0.00           H
ATOM   2844  CB  VAL   201      37.544  54.373  66.466  1.00  0.00           C
ATOM   2845  HB  VAL   201      37.656  54.314  65.383  1.00  0.00           H
ATOM   2846  CG1 VAL   201      36.587  53.199  66.931  1.00  0.00           C
ATOM   2847 HG11 VAL   201      37.088  52.233  66.868  1.00  0.00           H
ATOM   2848 HG12 VAL   201      36.118  53.313  67.908  1.00  0.00           H
ATOM   2849 HG13 VAL   201      35.794  53.235  66.183  1.00  0.00           H
ATOM   2850  CG2 VAL   201      36.587  55.668  66.580  1.00  0.00           C
ATOM   2851 HG21 VAL   201      36.893  56.320  65.762  1.00  0.00           H
ATOM   2852 HG22 VAL   201      35.520  55.448  66.568  1.00  0.00           H
ATOM   2853 HG23 VAL   201      36.796  56.051  67.579  1.00  0.00           H
ATOM   2854  C   VAL   201      39.835  53.522  66.633  1.00  0.00           C
ATOM   2855  O   VAL   201      39.891  52.466  67.153  1.00  0.00           O
ATOM   2856  N   TYR   202      40.675  53.848  65.656  1.00  0.00           N
ATOM   2857  H   TYR   202      40.436  54.681  65.138  1.00  0.00           H
ATOM   2858  CA  TYR   202      41.805  52.952  65.302  1.00  0.00           C
ATOM   2859  HA  TYR   202      41.295  52.065  64.927  1.00  0.00           H
ATOM   2860  CB  TYR   202      42.611  53.514  64.111  1.00  0.00           C
ATOM   2861  HB2 TYR   202      42.619  54.603  64.154  1.00  0.00           H
ATOM   2862  HB3 TYR   202      43.692  53.482  64.244  1.00  0.00           H
ATOM   2863  CG  TYR   202      42.193  52.921  62.819  1.00  0.00           C
ATOM   2864  CD1 TYR   202      41.489  53.751  61.901  1.00  0.00           C
ATOM   2865  HD1 TYR   202      40.913  54.600  62.240  1.00  0.00           H
ATOM   2866  CE1 TYR   202      41.148  53.268  60.655  1.00  0.00           C
ATOM   2867  HE1 TYR   202      40.425  53.832  60.086  1.00  0.00           H
ATOM   2868  CZ  TYR   202      41.753  52.099  60.160  1.00  0.00           C
ATOM   2869  OH  TYR   202      41.345  51.541  58.970  1.00  0.00           O
ATOM   2870  HH  TYR   202      42.045  50.964  58.656  1.00  0.00           H
ATOM   2871  CE2 TYR   202      42.630  51.403  61.027  1.00  0.00           C
ATOM   2872  HE2 TYR   202      42.904  50.379  60.821  1.00  0.00           H
ATOM   2873  CD2 TYR   202      42.807  51.772  62.349  1.00  0.00           C
ATOM   2874  HD2 TYR   202      43.538  51.260  62.957  1.00  0.00           H
ATOM   2875  C   TYR   202      42.731  52.657  66.447  1.00  0.00           C
ATOM   2876  O   TYR   202      43.498  51.737  66.512  1.00  0.00           O
ATOM   2877  N   GLY   203      42.756  53.576  67.414  1.00  0.00           N
ATOM   2878  H   GLY   203      42.369  54.501  67.289  1.00  0.00           H
ATOM   2879  CA  GLY   203      43.160  53.311  68.756  1.00  0.00           C
ATOM   2880  HA2 GLY   203      44.043  52.675  68.687  1.00  0.00           H
ATOM   2881  HA3 GLY   203      43.314  54.171  69.407  1.00  0.00           H
ATOM   2882  C   GLY   203      42.248  52.342  69.464  1.00  0.00           C
ATOM   2883  O   GLY   203      42.551  51.201  69.571  1.00  0.00           O
ATOM   2884  N   PHE   204      41.051  52.847  69.949  1.00  0.00           N
ATOM   2885  H   PHE   204      40.923  53.800  69.641  1.00  0.00           H
ATOM   2886  CA  PHE   204      40.219  52.281  71.049  1.00  0.00           C
ATOM   2887  HA  PHE   204      40.948  51.882  71.754  1.00  0.00           H
ATOM   2888  CB  PHE   204      39.478  53.430  71.793  1.00  0.00           C
ATOM   2889  HB2 PHE   204      38.792  53.891  71.082  1.00  0.00           H
ATOM   2890  HB3 PHE   204      38.919  53.033  72.640  1.00  0.00           H
ATOM   2891  CG  PHE   204      40.299  54.455  72.507  1.00  0.00           C
ATOM   2892  CD1 PHE   204      40.385  55.764  72.055  1.00  0.00           C
ATOM   2893  HD1 PHE   204      39.830  56.116  71.198  1.00  0.00           H
ATOM   2894  CE1 PHE   204      41.214  56.635  72.809  1.00  0.00           C
ATOM   2895  HE1 PHE   204      41.539  57.574  72.385  1.00  0.00           H
ATOM   2896  CZ  PHE   204      41.984  56.190  73.926  1.00  0.00           C
ATOM   2897  HZ  PHE   204      42.704  56.860  74.372  1.00  0.00           H
ATOM   2898  CE2 PHE   204      41.890  54.864  74.259  1.00  0.00           C
ATOM   2899  HE2 PHE   204      42.406  54.578  75.164  1.00  0.00           H
ATOM   2900  CD2 PHE   204      41.128  53.969  73.559  1.00  0.00           C
ATOM   2901  HD2 PHE   204      41.095  52.962  73.950  1.00  0.00           H
ATOM   2902  C   PHE   204      39.292  51.157  70.643  1.00  0.00           C
ATOM   2903  O   PHE   204      39.039  50.290  71.468  1.00  0.00           O
ATOM   2904  N   ASP   205      38.805  51.052  69.417  1.00  0.00           N
ATOM   2905  H   ASP   205      39.113  51.655  68.667  1.00  0.00           H
ATOM   2906  CA  ASP   205      37.977  49.938  68.985  1.00  0.00           C
ATOM   2907  HA  ASP   205      38.139  49.094  69.655  1.00  0.00           H
ATOM   2908  CB  ASP   205      36.468  50.333  69.204  1.00  0.00           C
ATOM   2909  HB2 ASP   205      36.349  51.022  70.041  1.00  0.00           H
ATOM   2910  HB3 ASP   205      36.121  51.056  68.465  1.00  0.00           H
ATOM   2911  CG  ASP   205      35.464  49.139  69.463  1.00  0.00           C
ATOM   2912  OD1 ASP   205      35.902  47.983  69.199  1.00  0.00           O
ATOM   2913  OD2 ASP   205      34.394  49.378  69.980  1.00  0.00           O
ATOM   2914  C   ASP   205      38.223  49.396  67.593  1.00  0.00           C
ATOM   2915  O   ASP   205      37.550  49.631  66.585  1.00  0.00           O
ATOM   2916  N   VAL   206      39.199  48.500  67.561  1.00  0.00           N
ATOM   2917  H   VAL   206      39.839  48.450  68.340  1.00  0.00           H
ATOM   2918  CA  VAL   206      39.571  47.609  66.440  1.00  0.00           C
ATOM   2919  HA  VAL   206      39.767  48.299  65.619  1.00  0.00           H
ATOM   2920  CB  VAL   206      40.847  46.752  66.677  1.00  0.00           C
ATOM   2921  HB  VAL   206      41.599  47.527  66.825  1.00  0.00           H
ATOM   2922  CG1 VAL   206      40.799  45.882  67.987  1.00  0.00           C
ATOM   2923 HG11 VAL   206      40.390  46.480  68.801  1.00  0.00           H
ATOM   2924 HG12 VAL   206      40.202  44.981  67.847  1.00  0.00           H
ATOM   2925 HG13 VAL   206      41.840  45.661  68.221  1.00  0.00           H
ATOM   2926  CG2 VAL   206      41.301  45.927  65.461  1.00  0.00           C
ATOM   2927 HG21 VAL   206      42.134  45.306  65.790  1.00  0.00           H
ATOM   2928 HG22 VAL   206      40.502  45.303  65.060  1.00  0.00           H
ATOM   2929 HG23 VAL   206      41.703  46.560  64.670  1.00  0.00           H
ATOM   2930  C   VAL   206      38.474  46.643  65.973  1.00  0.00           C
ATOM   2931  O   VAL   206      38.302  46.466  64.773  1.00  0.00           O
ATOM   2932  N   SER   207      37.661  46.227  66.970  1.00  0.00           N
ATOM   2933  H   SER   207      37.929  46.494  67.907  1.00  0.00           H
ATOM   2934  CA  SER   207      36.531  45.348  66.764  1.00  0.00           C
ATOM   2935  HA  SER   207      36.894  44.603  66.056  1.00  0.00           H
ATOM   2936  CB  SER   207      36.016  44.762  68.129  1.00  0.00           C
ATOM   2937  HB2 SER   207      34.936  44.907  68.104  1.00  0.00           H
ATOM   2938  HB3 SER   207      36.270  43.702  68.164  1.00  0.00           H
ATOM   2939  OG  SER   207      36.554  45.492  69.258  1.00  0.00           O
ATOM   2940  HG  SER   207      36.279  46.408  69.341  1.00  0.00           H
ATOM   2941  C   SER   207      35.401  46.082  65.956  1.00  0.00           C
ATOM   2942  O   SER   207      34.915  45.478  65.061  1.00  0.00           O
ATOM   2943  N   CYS   208      35.033  47.308  66.285  1.00  0.00           N
ATOM   2944  H   CYS   208      35.573  47.706  67.040  1.00  0.00           H
ATOM   2945  CA  CYS   208      34.254  48.306  65.512  1.00  0.00           C
ATOM   2946  HA  CYS   208      33.241  47.947  65.333  1.00  0.00           H
ATOM   2947  CB  CYS   208      34.112  49.486  66.397  1.00  0.00           C
ATOM   2948  HB2 CYS   208      33.779  49.152  67.379  1.00  0.00           H
ATOM   2949  HB3 CYS   208      35.103  49.851  66.668  1.00  0.00           H
ATOM   2950  SG  CYS   208      32.926  50.742  65.710  1.00  0.00           S
ATOM   2951  HG  CYS   208      32.894  51.503  66.807  1.00  0.00           H
ATOM   2952  C   CYS   208      34.934  48.723  64.157  1.00  0.00           C
ATOM   2953  O   CYS   208      34.209  48.783  63.158  1.00  0.00           O
ATOM   2954  N   ILE   209      36.259  48.918  64.102  1.00  0.00           N
ATOM   2955  H   ILE   209      36.890  48.886  64.890  1.00  0.00           H
ATOM   2956  CA  ILE   209      37.015  49.033  62.796  1.00  0.00           C
ATOM   2957  HA  ILE   209      36.744  49.994  62.358  1.00  0.00           H
ATOM   2958  CB  ILE   209      38.488  49.322  63.092  1.00  0.00           C
ATOM   2959  HB  ILE   209      38.932  48.619  63.796  1.00  0.00           H
ATOM   2960  CG2 ILE   209      39.261  49.313  61.725  1.00  0.00           C
ATOM   2961 HG21 ILE   209      39.296  48.304  61.314  1.00  0.00           H
ATOM   2962 HG22 ILE   209      38.748  49.852  60.929  1.00  0.00           H
ATOM   2963 HG23 ILE   209      40.236  49.784  61.852  1.00  0.00           H
ATOM   2964  CG1 ILE   209      38.790  50.779  63.513  1.00  0.00           C
ATOM   2965 HG12 ILE   209      38.523  51.036  64.538  1.00  0.00           H
ATOM   2966 HG13 ILE   209      39.871  50.918  63.523  1.00  0.00           H
ATOM   2967  CD1 ILE   209      38.251  51.958  62.512  1.00  0.00           C
ATOM   2968 HD11 ILE   209      37.168  52.051  62.430  1.00  0.00           H
ATOM   2969 HD12 ILE   209      38.716  52.906  62.781  1.00  0.00           H
ATOM   2970 HD13 ILE   209      38.593  51.940  61.477  1.00  0.00           H
ATOM   2971  C   ILE   209      36.653  47.828  61.895  1.00  0.00           C
ATOM   2972  O   ILE   209      36.356  48.027  60.679  1.00  0.00           O
ATOM   2973  N   LYS   210      36.615  46.574  62.448  1.00  0.00           N
ATOM   2974  H   LYS   210      37.033  46.547  63.367  1.00  0.00           H
ATOM   2975  CA  LYS   210      36.325  45.429  61.545  1.00  0.00           C
ATOM   2976  HA  LYS   210      36.756  45.683  60.577  1.00  0.00           H
ATOM   2977  CB  LYS   210      37.050  44.184  62.239  1.00  0.00           C
ATOM   2978  HB2 LYS   210      37.583  44.389  63.167  1.00  0.00           H
ATOM   2979  HB3 LYS   210      36.327  43.387  62.410  1.00  0.00           H
ATOM   2980  CG  LYS   210      38.065  43.550  61.193  1.00  0.00           C
ATOM   2981  HG2 LYS   210      37.514  43.301  60.286  1.00  0.00           H
ATOM   2982  HG3 LYS   210      38.781  44.291  60.840  1.00  0.00           H
ATOM   2983  CD  LYS   210      38.756  42.391  61.801  1.00  0.00           C
ATOM   2984  HD2 LYS   210      39.606  42.654  62.432  1.00  0.00           H
ATOM   2985  HD3 LYS   210      38.062  41.869  62.461  1.00  0.00           H
ATOM   2986  CE  LYS   210      39.256  41.474  60.699  1.00  0.00           C
ATOM   2987  HE2 LYS   210      38.479  41.350  59.945  1.00  0.00           H
ATOM   2988  HE3 LYS   210      40.122  41.875  60.172  1.00  0.00           H
ATOM   2989  NZ  LYS   210      39.635  40.151  61.104  1.00  0.00           N
ATOM   2990  HZ1 LYS   210      38.910  39.812  61.721  1.00  0.00           H
ATOM   2991  HZ2 LYS   210      39.643  39.429  60.398  1.00  0.00           H
ATOM   2992  HZ3 LYS   210      40.465  39.995  61.658  1.00  0.00           H
ATOM   2993  C   LYS   210      34.886  45.150  61.264  1.00  0.00           C
ATOM   2994  O   LYS   210      34.607  44.584  60.203  1.00  0.00           O
ATOM   2995  N   ASP   211      34.006  45.580  62.139  1.00  0.00           N
ATOM   2996  H   ASP   211      34.367  45.857  63.041  1.00  0.00           H
ATOM   2997  CA  ASP   211      32.587  45.599  61.912  1.00  0.00           C
ATOM   2998  HA  ASP   211      32.243  44.674  61.451  1.00  0.00           H
ATOM   2999  CB  ASP   211      31.826  45.712  63.231  1.00  0.00           C
ATOM   3000  HB2 ASP   211      32.137  44.934  63.929  1.00  0.00           H
ATOM   3001  HB3 ASP   211      31.868  46.749  63.564  1.00  0.00           H
ATOM   3002  CG  ASP   211      30.376  45.393  62.903  1.00  0.00           C
ATOM   3003  OD1 ASP   211      29.920  44.219  62.785  1.00  0.00           O
ATOM   3004  OD2 ASP   211      29.587  46.363  62.912  1.00  0.00           O
ATOM   3005  C   ASP   211      32.052  46.714  60.948  1.00  0.00           C
ATOM   3006  O   ASP   211      31.352  46.364  60.047  1.00  0.00           O
ATOM   3007  N   VAL   212      32.474  47.952  61.179  1.00  0.00           N
ATOM   3008  H   VAL   212      33.044  48.044  62.008  1.00  0.00           H
ATOM   3009  CA  VAL   212      31.927  49.174  60.540  1.00  0.00           C
ATOM   3010  HA  VAL   212      31.026  48.871  60.006  1.00  0.00           H
ATOM   3011  CB  VAL   212      31.493  50.227  61.519  1.00  0.00           C
ATOM   3012  HB  VAL   212      32.341  50.560  62.118  1.00  0.00           H
ATOM   3013  CG1 VAL   212      30.909  51.463  60.703  1.00  0.00           C
ATOM   3014 HG11 VAL   212      30.128  51.107  60.031  1.00  0.00           H
ATOM   3015 HG12 VAL   212      30.405  52.128  61.403  1.00  0.00           H
ATOM   3016 HG13 VAL   212      31.622  52.095  60.172  1.00  0.00           H
ATOM   3017  CG2 VAL   212      30.366  49.704  62.396  1.00  0.00           C
ATOM   3018 HG21 VAL   212      29.662  50.483  62.691  1.00  0.00           H
ATOM   3019 HG22 VAL   212      29.679  49.014  61.907  1.00  0.00           H
ATOM   3020 HG23 VAL   212      30.733  49.216  63.299  1.00  0.00           H
ATOM   3021  C   VAL   212      32.874  49.819  59.517  1.00  0.00           C
ATOM   3022  O   VAL   212      32.477  49.952  58.407  1.00  0.00           O
ATOM   3023  N   ALA   213      34.135  49.939  59.792  1.00  0.00           N
ATOM   3024  H   ALA   213      34.530  49.525  60.624  1.00  0.00           H
ATOM   3025  CA  ALA   213      34.955  50.787  59.059  1.00  0.00           C
ATOM   3026  HA  ALA   213      34.388  51.651  58.713  1.00  0.00           H
ATOM   3027  CB  ALA   213      36.029  51.391  59.928  1.00  0.00           C
ATOM   3028  HB1 ALA   213      36.805  50.643  60.092  1.00  0.00           H
ATOM   3029  HB2 ALA   213      36.413  52.173  59.273  1.00  0.00           H
ATOM   3030  HB3 ALA   213      35.626  51.837  60.837  1.00  0.00           H
ATOM   3031  C   ALA   213      35.470  50.214  57.712  1.00  0.00           C
ATOM   3032  O   ALA   213      35.143  50.720  56.662  1.00  0.00           O
ATOM   3033  N   ILE   214      36.324  49.226  57.740  1.00  0.00           N
ATOM   3034  H   ILE   214      36.551  48.802  58.628  1.00  0.00           H
ATOM   3035  CA  ILE   214      37.170  48.887  56.677  1.00  0.00           C
ATOM   3036  HA  ILE   214      37.533  49.776  56.162  1.00  0.00           H
ATOM   3037  CB  ILE   214      38.410  48.098  57.245  1.00  0.00           C
ATOM   3038  HB  ILE   214      38.895  47.642  56.382  1.00  0.00           H
ATOM   3039  CG2 ILE   214      39.417  48.996  58.003  1.00  0.00           C
ATOM   3040 HG21 ILE   214      39.921  48.545  58.858  1.00  0.00           H
ATOM   3041 HG22 ILE   214      40.262  49.320  57.396  1.00  0.00           H
ATOM   3042 HG23 ILE   214      38.915  49.852  58.455  1.00  0.00           H
ATOM   3043  CG1 ILE   214      37.985  46.943  58.133  1.00  0.00           C
ATOM   3044 HG12 ILE   214      38.110  47.202  59.184  1.00  0.00           H
ATOM   3045 HG13 ILE   214      37.000  46.529  57.919  1.00  0.00           H
ATOM   3046  CD1 ILE   214      38.950  45.729  58.127  1.00  0.00           C
ATOM   3047 HD11 ILE   214      38.959  45.242  57.151  1.00  0.00           H
ATOM   3048 HD12 ILE   214      39.954  46.072  58.374  1.00  0.00           H
ATOM   3049 HD13 ILE   214      38.662  45.053  58.932  1.00  0.00           H
ATOM   3050  C   ILE   214      36.507  48.084  55.515  1.00  0.00           C
ATOM   3051  O   ILE   214      36.997  48.193  54.382  1.00  0.00           O
ATOM   3052  N   LYS   215      35.408  47.370  55.828  1.00  0.00           N
ATOM   3053  H   LYS   215      35.040  47.481  56.762  1.00  0.00           H
ATOM   3054  CA  LYS   215      34.872  46.433  54.785  1.00  0.00           C
ATOM   3055  HA  LYS   215      35.660  45.700  54.614  1.00  0.00           H
ATOM   3056  CB  LYS   215      33.603  45.766  55.331  1.00  0.00           C
ATOM   3057  HB2 LYS   215      33.188  45.083  54.590  1.00  0.00           H
ATOM   3058  HB3 LYS   215      33.849  45.260  56.265  1.00  0.00           H
ATOM   3059  CG  LYS   215      32.438  46.732  55.626  1.00  0.00           C
ATOM   3060  HG2 LYS   215      32.807  47.595  56.179  1.00  0.00           H
ATOM   3061  HG3 LYS   215      32.040  47.204  54.728  1.00  0.00           H
ATOM   3062  CD  LYS   215      31.230  45.912  56.149  1.00  0.00           C
ATOM   3063  HD2 LYS   215      30.610  45.371  55.435  1.00  0.00           H
ATOM   3064  HD3 LYS   215      31.618  45.175  56.852  1.00  0.00           H
ATOM   3065  CE  LYS   215      30.268  46.695  56.911  1.00  0.00           C
ATOM   3066  HE2 LYS   215      29.757  46.172  57.719  1.00  0.00           H
ATOM   3067  HE3 LYS   215      30.843  47.412  57.497  1.00  0.00           H
ATOM   3068  NZ  LYS   215      29.276  47.350  55.997  1.00  0.00           N
ATOM   3069  HZ1 LYS   215      28.853  46.671  55.381  1.00  0.00           H
ATOM   3070  HZ2 LYS   215      28.547  47.891  56.440  1.00  0.00           H
ATOM   3071  HZ3 LYS   215      29.690  48.085  55.441  1.00  0.00           H
ATOM   3072  C   LYS   215      34.454  46.962  53.409  1.00  0.00           C
ATOM   3073  O   LYS   215      34.296  46.133  52.499  1.00  0.00           O
ATOM   3074  N   GLU   216      34.421  48.299  53.226  1.00  0.00           N
ATOM   3075  H   GLU   216      34.520  48.904  54.028  1.00  0.00           H
ATOM   3076  CA  GLU   216      34.063  48.972  51.903  1.00  0.00           C
ATOM   3077  HA  GLU   216      33.582  48.266  51.226  1.00  0.00           H
ATOM   3078  CB  GLU   216      33.249  50.263  52.218  1.00  0.00           C
ATOM   3079  HB2 GLU   216      32.278  49.970  52.617  1.00  0.00           H
ATOM   3080  HB3 GLU   216      33.744  50.837  53.001  1.00  0.00           H
ATOM   3081  CG  GLU   216      32.925  51.055  51.000  1.00  0.00           C
ATOM   3082  HG2 GLU   216      33.540  51.945  50.863  1.00  0.00           H
ATOM   3083  HG3 GLU   216      33.113  50.479  50.094  1.00  0.00           H
ATOM   3084  CD  GLU   216      31.526  51.596  50.972  1.00  0.00           C
ATOM   3085  OE1 GLU   216      30.690  50.792  50.500  1.00  0.00           O
ATOM   3086  OE2 GLU   216      31.255  52.706  51.516  1.00  0.00           O
ATOM   3087  C   GLU   216      35.230  49.535  51.159  1.00  0.00           C
ATOM   3088  O   GLU   216      36.033  50.300  51.788  1.00  0.00           O
ATOM   3089  N   PRO   217      35.546  49.144  49.945  1.00  0.00           N
ATOM   3090  CD  PRO   217      34.901  48.019  49.262  1.00  0.00           C
ATOM   3091  HD2 PRO   217      34.194  48.335  48.494  1.00  0.00           H
ATOM   3092  HD3 PRO   217      34.637  47.268  50.006  1.00  0.00           H
ATOM   3093  CG  PRO   217      36.059  47.298  48.467  1.00  0.00           C
ATOM   3094  HG2 PRO   217      35.644  46.840  47.569  1.00  0.00           H
ATOM   3095  HG3 PRO   217      36.602  46.634  49.139  1.00  0.00           H
ATOM   3096  CB  PRO   217      36.902  48.544  48.084  1.00  0.00           C
ATOM   3097  HB2 PRO   217      36.486  48.871  47.131  1.00  0.00           H
ATOM   3098  HB3 PRO   217      37.937  48.255  47.900  1.00  0.00           H
ATOM   3099  CA  PRO   217      36.703  49.574  49.216  1.00  0.00           C
ATOM   3100  HA  PRO   217      37.611  49.592  49.818  1.00  0.00           H
ATOM   3101  C   PRO   217      36.409  50.943  48.680  1.00  0.00           C
ATOM   3102  O   PRO   217      35.316  51.152  48.252  1.00  0.00           O
ATOM   3103  N   LEU   218      37.436  51.742  48.451  1.00  0.00           N
ATOM   3104  H   LEU   218      38.347  51.405  48.729  1.00  0.00           H
ATOM   3105  CA  LEU   218      37.244  52.908  47.662  1.00  0.00           C
ATOM   3106  HA  LEU   218      36.304  53.317  48.031  1.00  0.00           H
ATOM   3107  CB  LEU   218      38.263  54.025  48.014  1.00  0.00           C
ATOM   3108  HB2 LEU   218      39.198  53.473  48.110  1.00  0.00           H
ATOM   3109  HB3 LEU   218      38.415  54.674  47.151  1.00  0.00           H
ATOM   3110  CG  LEU   218      38.187  54.768  49.361  1.00  0.00           C
ATOM   3111  HG  LEU   218      37.726  54.109  50.096  1.00  0.00           H
ATOM   3112  CD1 LEU   218      39.435  55.236  50.053  1.00  0.00           C
ATOM   3113 HD11 LEU   218      39.202  55.512  51.081  1.00  0.00           H
ATOM   3114 HD12 LEU   218      40.256  54.528  49.939  1.00  0.00           H
ATOM   3115 HD13 LEU   218      39.807  56.170  49.633  1.00  0.00           H
ATOM   3116  CD2 LEU   218      37.222  56.015  49.367  1.00  0.00           C
ATOM   3117 HD21 LEU   218      36.706  56.312  50.279  1.00  0.00           H
ATOM   3118 HD22 LEU   218      37.762  56.879  48.979  1.00  0.00           H
ATOM   3119 HD23 LEU   218      36.392  55.779  48.701  1.00  0.00           H
ATOM   3120  C   LEU   218      37.266  52.552  46.174  1.00  0.00           C
ATOM   3121  O   LEU   218      37.827  51.498  45.851  1.00  0.00           O
ATOM   3122  N   VAL   219      36.906  53.478  45.270  1.00  0.00           N
ATOM   3123  H   VAL   219      36.544  54.354  45.618  1.00  0.00           H
ATOM   3124  CA  VAL   219      37.320  53.512  43.891  1.00  0.00           C
ATOM   3125  HA  VAL   219      38.033  52.705  43.720  1.00  0.00           H
ATOM   3126  CB  VAL   219      36.105  53.232  42.991  1.00  0.00           C
ATOM   3127  HB  VAL   219      35.493  54.131  42.926  1.00  0.00           H
ATOM   3128  CG1 VAL   219      36.563  52.989  41.488  1.00  0.00           C
ATOM   3129 HG11 VAL   219      35.701  53.005  40.821  1.00  0.00           H
ATOM   3130 HG12 VAL   219      37.192  53.815  41.158  1.00  0.00           H
ATOM   3131 HG13 VAL   219      36.978  52.005  41.267  1.00  0.00           H
ATOM   3132  CG2 VAL   219      35.406  51.941  43.296  1.00  0.00           C
ATOM   3133 HG21 VAL   219      34.836  52.089  44.214  1.00  0.00           H
ATOM   3134 HG22 VAL   219      34.732  51.588  42.515  1.00  0.00           H
ATOM   3135 HG23 VAL   219      36.185  51.179  43.287  1.00  0.00           H
ATOM   3136  C   VAL   219      37.925  54.856  43.563  1.00  0.00           C
ATOM   3137  O   VAL   219      37.307  55.846  43.974  1.00  0.00           O
ATOM   3138  N   ASP   220      39.225  55.041  43.161  1.00  0.00           N
ATOM   3139  H   ASP   220      39.758  54.192  43.042  1.00  0.00           H
ATOM   3140  CA  ASP   220      39.988  56.242  42.843  1.00  0.00           C
ATOM   3141  HA  ASP   220      39.291  56.972  42.433  1.00  0.00           H
ATOM   3142  CB  ASP   220      40.532  56.736  44.246  1.00  0.00           C
ATOM   3143  HB2 ASP   220      39.753  56.771  45.007  1.00  0.00           H
ATOM   3144  HB3 ASP   220      41.298  56.042  44.593  1.00  0.00           H
ATOM   3145  CG  ASP   220      41.078  58.214  44.248  1.00  0.00           C
ATOM   3146  OD1 ASP   220      40.611  59.136  43.520  1.00  0.00           O
ATOM   3147  OD2 ASP   220      42.020  58.388  45.065  1.00  0.00           O
ATOM   3148  C   ASP   220      41.149  55.855  41.905  1.00  0.00           C
ATOM   3149  O   ASP   220      41.412  54.681  41.707  1.00  0.00           O
ATOM   3150  N   VAL   221      41.773  56.797  41.180  1.00  0.00           N
ATOM   3151  H   VAL   221      41.352  57.714  41.227  1.00  0.00           H
ATOM   3152  CA  VAL   221      43.045  56.514  40.488  1.00  0.00           C
ATOM   3153  HA  VAL   221      42.956  55.525  40.040  1.00  0.00           H
ATOM   3154  CB  VAL   221      43.281  57.545  39.394  1.00  0.00           C
ATOM   3155  HB  VAL   221      43.319  58.536  39.846  1.00  0.00           H
ATOM   3156  CG1 VAL   221      44.516  57.307  38.522  1.00  0.00           C
ATOM   3157 HG11 VAL   221      45.440  57.529  39.056  1.00  0.00           H
ATOM   3158 HG12 VAL   221      44.568  56.285  38.147  1.00  0.00           H
ATOM   3159 HG13 VAL   221      44.488  57.971  37.658  1.00  0.00           H
ATOM   3160  CG2 VAL   221      42.050  57.282  38.487  1.00  0.00           C
ATOM   3161 HG21 VAL   221      42.109  58.049  37.715  1.00  0.00           H
ATOM   3162 HG22 VAL   221      41.977  56.280  38.065  1.00  0.00           H
ATOM   3163 HG23 VAL   221      41.129  57.652  38.937  1.00  0.00           H
ATOM   3164  C   VAL   221      44.294  56.636  41.439  1.00  0.00           C
ATOM   3165  O   VAL   221      44.355  57.638  42.117  1.00  0.00           O
ATOM   3166  N   VAL   222      45.078  55.535  41.612  1.00  0.00           N
ATOM   3167  H   VAL   222      44.920  54.716  41.041  1.00  0.00           H
ATOM   3168  CA  VAL   222      46.219  55.392  42.567  1.00  0.00           C
ATOM   3169  HA  VAL   222      46.145  56.003  43.466  1.00  0.00           H
ATOM   3170  CB  VAL   222      46.311  53.889  42.974  1.00  0.00           C
ATOM   3171  HB  VAL   222      46.266  53.255  42.089  1.00  0.00           H
ATOM   3172  CG1 VAL   222      47.617  53.630  43.788  1.00  0.00           C
ATOM   3173 HG11 VAL   222      48.523  53.736  43.191  1.00  0.00           H
ATOM   3174 HG12 VAL   222      47.808  54.442  44.489  1.00  0.00           H
ATOM   3175 HG13 VAL   222      47.519  52.767  44.446  1.00  0.00           H
ATOM   3176  CG2 VAL   222      45.124  53.497  43.864  1.00  0.00           C
ATOM   3177 HG21 VAL   222      44.900  52.462  43.605  1.00  0.00           H
ATOM   3178 HG22 VAL   222      45.411  53.704  44.895  1.00  0.00           H
ATOM   3179 HG23 VAL   222      44.370  54.234  43.592  1.00  0.00           H
ATOM   3180  C   VAL   222      47.461  55.918  41.820  1.00  0.00           C
ATOM   3181  O   VAL   222      47.815  55.386  40.700  1.00  0.00           O
ATOM   3182  N   ASP   223      48.365  56.686  42.478  1.00  0.00           N
ATOM   3183  H   ASP   223      48.232  56.765  43.476  1.00  0.00           H
ATOM   3184  CA  ASP   223      49.657  57.146  41.925  1.00  0.00           C
ATOM   3185  HA  ASP   223      49.480  57.465  40.898  1.00  0.00           H
ATOM   3186  CB  ASP   223      50.173  58.365  42.787  1.00  0.00           C
ATOM   3187  HB2 ASP   223      49.922  58.207  43.836  1.00  0.00           H
ATOM   3188  HB3 ASP   223      51.226  58.613  42.653  1.00  0.00           H
ATOM   3189  CG  ASP   223      49.478  59.611  42.332  1.00  0.00           C
ATOM   3190  OD1 ASP   223      49.786  60.185  41.317  1.00  0.00           O
ATOM   3191  OD2 ASP   223      48.607  60.004  43.157  1.00  0.00           O
ATOM   3192  C   ASP   223      50.760  56.015  41.971  1.00  0.00           C
ATOM   3193  O   ASP   223      51.113  55.477  43.033  1.00  0.00           O
ATOM   3194  N   PRO   224      51.424  55.827  40.830  1.00  0.00           N
ATOM   3195  CD  PRO   224      51.455  56.823  39.704  1.00  0.00           C
ATOM   3196  HD2 PRO   224      51.604  57.828  40.099  1.00  0.00           H
ATOM   3197  HD3 PRO   224      50.607  56.714  39.027  1.00  0.00           H
ATOM   3198  CG  PRO   224      52.564  56.475  38.746  1.00  0.00           C
ATOM   3199  HG2 PRO   224      53.364  57.215  38.772  1.00  0.00           H
ATOM   3200  HG3 PRO   224      52.156  56.385  37.739  1.00  0.00           H
ATOM   3201  CB  PRO   224      53.050  55.098  39.170  1.00  0.00           C
ATOM   3202  HB2 PRO   224      54.124  55.086  39.356  1.00  0.00           H
ATOM   3203  HB3 PRO   224      52.885  54.379  38.367  1.00  0.00           H
ATOM   3204  CA  PRO   224      52.421  54.798  40.551  1.00  0.00           C
ATOM   3205  HA  PRO   224      51.954  53.814  40.505  1.00  0.00           H
ATOM   3206  C   PRO   224      53.559  54.714  41.608  1.00  0.00           C
ATOM   3207  O   PRO   224      53.947  53.605  41.979  1.00  0.00           O
ATOM   3208  N   LYS   225      53.927  55.894  42.150  1.00  0.00           N
ATOM   3209  H   LYS   225      53.659  56.751  41.687  1.00  0.00           H
ATOM   3210  CA  LYS   225      55.003  55.938  43.163  1.00  0.00           C
ATOM   3211  HA  LYS   225      55.804  55.311  42.772  1.00  0.00           H
ATOM   3212  CB  LYS   225      55.349  57.383  43.368  1.00  0.00           C
ATOM   3213  HB2 LYS   225      56.237  57.412  44.000  1.00  0.00           H
ATOM   3214  HB3 LYS   225      55.691  57.867  42.453  1.00  0.00           H
ATOM   3215  CG  LYS   225      54.324  58.217  44.071  1.00  0.00           C
ATOM   3216  HG2 LYS   225      53.384  58.209  43.519  1.00  0.00           H
ATOM   3217  HG3 LYS   225      53.989  57.717  44.980  1.00  0.00           H
ATOM   3218  CD  LYS   225      54.791  59.679  44.250  1.00  0.00           C
ATOM   3219  HD2 LYS   225      55.880  59.645  44.244  1.00  0.00           H
ATOM   3220  HD3 LYS   225      54.330  60.226  43.427  1.00  0.00           H
ATOM   3221  CE  LYS   225      54.383  60.356  45.580  1.00  0.00           C
ATOM   3222  HE2 LYS   225      54.619  61.419  45.541  1.00  0.00           H
ATOM   3223  HE3 LYS   225      53.307  60.244  45.715  1.00  0.00           H
ATOM   3224  NZ  LYS   225      54.975  59.571  46.704  1.00  0.00           N
ATOM   3225  HZ1 LYS   225      54.550  59.885  47.565  1.00  0.00           H
ATOM   3226  HZ2 LYS   225      54.836  58.605  46.444  1.00  0.00           H
ATOM   3227  HZ3 LYS   225      55.949  59.836  46.701  1.00  0.00           H
ATOM   3228  C   LYS   225      54.583  55.342  44.515  1.00  0.00           C
ATOM   3229  O   LYS   225      55.433  54.735  45.119  1.00  0.00           O
ATOM   3230  N   GLN   226      53.227  55.272  44.829  1.00  0.00           N
ATOM   3231  H   GLN   226      52.519  55.551  44.165  1.00  0.00           H
ATOM   3232  CA  GLN   226      52.817  54.528  46.074  1.00  0.00           C
ATOM   3233  HA  GLN   226      53.425  54.985  46.856  1.00  0.00           H
ATOM   3234  CB  GLN   226      51.337  54.807  46.339  1.00  0.00           C
ATOM   3235  HB2 GLN   226      50.677  54.279  45.651  1.00  0.00           H
ATOM   3236  HB3 GLN   226      51.199  54.360  47.324  1.00  0.00           H
ATOM   3237  CG  GLN   226      50.848  56.228  46.551  1.00  0.00           C
ATOM   3238  HG2 GLN   226      51.266  56.480  47.526  1.00  0.00           H
ATOM   3239  HG3 GLN   226      51.186  56.909  45.770  1.00  0.00           H
ATOM   3240  CD  GLN   226      49.330  56.370  46.640  1.00  0.00           C
ATOM   3241  OE1 GLN   226      48.640  56.673  45.680  1.00  0.00           O
ATOM   3242  NE2 GLN   226      48.710  55.746  47.625  1.00  0.00           N
ATOM   3243 HE21 GLN   226      47.709  55.708  47.490  1.00  0.00           H
ATOM   3244 HE22 GLN   226      49.207  55.179  48.296  1.00  0.00           H
ATOM   3245  C   GLN   226      53.225  53.075  46.199  1.00  0.00           C
ATOM   3246  O   GLN   226      52.918  52.462  47.242  1.00  0.00           O
ATOM   3247  N   LEU   227      53.610  52.384  45.115  1.00  0.00           N
ATOM   3248  H   LEU   227      53.733  52.904  44.258  1.00  0.00           H
ATOM   3249  CA  LEU   227      53.554  50.904  44.970  1.00  0.00           C
ATOM   3250  HA  LEU   227      52.712  50.528  45.552  1.00  0.00           H
ATOM   3251  CB  LEU   227      53.331  50.498  43.441  1.00  0.00           C
ATOM   3252  HB2 LEU   227      53.922  51.164  42.812  1.00  0.00           H
ATOM   3253  HB3 LEU   227      53.727  49.494  43.287  1.00  0.00           H
ATOM   3254  CG  LEU   227      51.861  50.497  43.079  1.00  0.00           C
ATOM   3255  HG  LEU   227      51.331  49.744  43.663  1.00  0.00           H
ATOM   3256  CD1 LEU   227      51.108  51.904  43.114  1.00  0.00           C
ATOM   3257 HD11 LEU   227      51.287  52.498  44.010  1.00  0.00           H
ATOM   3258 HD12 LEU   227      51.581  52.583  42.405  1.00  0.00           H
ATOM   3259 HD13 LEU   227      50.046  51.782  42.901  1.00  0.00           H
ATOM   3260  CD2 LEU   227      51.691  49.969  41.620  1.00  0.00           C
ATOM   3261 HD21 LEU   227      50.642  49.744  41.430  1.00  0.00           H
ATOM   3262 HD22 LEU   227      51.895  50.764  40.903  1.00  0.00           H
ATOM   3263 HD23 LEU   227      52.312  49.120  41.333  1.00  0.00           H
ATOM   3264  C   LEU   227      54.735  50.273  45.685  1.00  0.00           C
ATOM   3265  O   LEU   227      55.842  50.246  45.174  1.00  0.00           O
ATOM   3266  N   VAL   228      54.486  49.848  46.891  1.00  0.00           N
ATOM   3267  H   VAL   228      53.628  50.119  47.350  1.00  0.00           H
ATOM   3268  CA  VAL   228      55.401  49.159  47.742  1.00  0.00           C
ATOM   3269  HA  VAL   228      56.326  49.737  47.740  1.00  0.00           H
ATOM   3270  CB  VAL   228      54.766  49.114  49.130  1.00  0.00           C
ATOM   3271  HB  VAL   228      53.887  48.471  49.074  1.00  0.00           H
ATOM   3272  CG1 VAL   228      55.850  48.479  50.071  1.00  0.00           C
ATOM   3273 HG11 VAL   228      55.638  48.574  51.136  1.00  0.00           H
ATOM   3274 HG12 VAL   228      55.959  47.416  49.855  1.00  0.00           H
ATOM   3275 HG13 VAL   228      56.798  48.994  49.917  1.00  0.00           H
ATOM   3276  CG2 VAL   228      54.441  50.479  49.723  1.00  0.00           C
ATOM   3277 HG21 VAL   228      54.008  51.124  48.958  1.00  0.00           H
ATOM   3278 HG22 VAL   228      53.831  50.301  50.608  1.00  0.00           H
ATOM   3279 HG23 VAL   228      55.347  50.910  50.150  1.00  0.00           H
ATOM   3280  C   VAL   228      55.795  47.770  47.170  1.00  0.00           C
ATOM   3281  O   VAL   228      56.901  47.260  47.531  1.00  0.00           O
ATOM   3282  N   THR   229      54.998  47.132  46.342  1.00  0.00           N
ATOM   3283  H   THR   229      54.117  47.584  46.139  1.00  0.00           H
ATOM   3284  CA  THR   229      55.250  45.726  45.851  1.00  0.00           C
ATOM   3285  HA  THR   229      56.198  45.290  46.166  1.00  0.00           H
ATOM   3286  CB  THR   229      54.223  44.816  46.627  1.00  0.00           C
ATOM   3287  HB  THR   229      54.476  43.791  46.358  1.00  0.00           H
ATOM   3288  CG2 THR   229      54.238  44.981  48.185  1.00  0.00           C
ATOM   3289 HG21 THR   229      53.542  44.237  48.574  1.00  0.00           H
ATOM   3290 HG22 THR   229      55.257  44.758  48.500  1.00  0.00           H
ATOM   3291 HG23 THR   229      53.987  46.008  48.449  1.00  0.00           H
ATOM   3292  OG1 THR   229      52.915  45.027  46.291  1.00  0.00           O
ATOM   3293  HG1 THR   229      53.017  45.726  45.641  1.00  0.00           H
ATOM   3294  C   THR   229      55.246  45.609  44.310  1.00  0.00           C
ATOM   3295  O   THR   229      54.501  46.218  43.588  1.00  0.00           O
ATOM   3296  N   ASN   230      55.987  44.616  43.800  1.00  0.00           N
ATOM   3297  H   ASN   230      56.494  44.012  44.431  1.00  0.00           H
ATOM   3298  CA  ASN   230      55.634  43.976  42.539  1.00  0.00           C
ATOM   3299  HA  ASN   230      55.423  44.726  41.777  1.00  0.00           H
ATOM   3300  CB  ASN   230      56.792  43.229  41.856  1.00  0.00           C
ATOM   3301  HB2 ASN   230      57.751  43.666  42.137  1.00  0.00           H
ATOM   3302  HB3 ASN   230      56.769  42.211  42.244  1.00  0.00           H
ATOM   3303  CG  ASN   230      56.665  43.103  40.362  1.00  0.00           C
ATOM   3304  OD1 ASN   230      55.932  43.761  39.610  1.00  0.00           O
ATOM   3305  ND2 ASN   230      57.142  41.954  39.966  1.00  0.00           N
ATOM   3306 HD21 ASN   230      56.759  41.683  39.071  1.00  0.00           H
ATOM   3307 HD22 ASN   230      57.429  41.288  40.669  1.00  0.00           H
ATOM   3308  C   ASN   230      54.232  43.279  42.549  1.00  0.00           C
ATOM   3309  O   ASN   230      53.750  42.903  43.633  1.00  0.00           O
ATOM   3310  N   ALA   231      53.465  43.258  41.507  1.00  0.00           N
ATOM   3311  H   ALA   231      54.018  43.255  40.661  1.00  0.00           H
ATOM   3312  CA  ALA   231      52.139  42.672  41.544  1.00  0.00           C
ATOM   3313  HA  ALA   231      51.649  42.930  42.483  1.00  0.00           H
ATOM   3314  CB  ALA   231      51.393  43.197  40.351  1.00  0.00           C
ATOM   3315  HB1 ALA   231      51.137  44.248  40.484  1.00  0.00           H
ATOM   3316  HB2 ALA   231      51.989  42.949  39.473  1.00  0.00           H
ATOM   3317  HB3 ALA   231      50.430  42.689  40.297  1.00  0.00           H
ATOM   3318  C   ALA   231      52.222  41.188  41.589  1.00  0.00           C
ATOM   3319  O   ALA   231      53.032  40.575  40.899  1.00  0.00           O
ATOM   3320  N   CYS   232      51.163  40.478  42.088  1.00  0.00           N
ATOM   3321  H   CYS   232      50.405  41.061  42.415  1.00  0.00           H
ATOM   3322  CA  CYS   232      50.826  39.121  41.824  1.00  0.00           C
ATOM   3323  HA  CYS   232      51.518  38.417  41.363  1.00  0.00           H
ATOM   3324  CB  CYS   232      50.428  38.542  43.092  1.00  0.00           C
ATOM   3325  HB2 CYS   232      51.278  38.437  43.766  1.00  0.00           H
ATOM   3326  HB3 CYS   232      49.602  39.174  43.417  1.00  0.00           H
ATOM   3327  SG  CYS   232      49.888  36.860  42.713  1.00  0.00           S
ATOM   3328  HG  CYS   232      51.011  36.268  42.296  1.00  0.00           H
ATOM   3329  C   CYS   232      49.647  39.269  40.717  1.00  0.00           C
ATOM   3330  O   CYS   232      48.643  39.931  41.129  1.00  0.00           O
ATOM   3331  N   LEU   233      49.815  38.760  39.527  1.00  0.00           N
ATOM   3332  H   LEU   233      50.758  38.443  39.348  1.00  0.00           H
ATOM   3333  CA  LEU   233      48.720  38.175  38.739  1.00  0.00           C
ATOM   3334  HA  LEU   233      47.955  38.943  38.622  1.00  0.00           H
ATOM   3335  CB  LEU   233      49.192  37.702  37.383  1.00  0.00           C
ATOM   3336  HB2 LEU   233      49.889  38.485  37.086  1.00  0.00           H
ATOM   3337  HB3 LEU   233      49.780  36.786  37.437  1.00  0.00           H
ATOM   3338  CG  LEU   233      48.260  37.639  36.164  1.00  0.00           C
ATOM   3339  HG  LEU   233      47.836  38.625  35.976  1.00  0.00           H
ATOM   3340  CD1 LEU   233      48.992  37.094  34.950  1.00  0.00           C
ATOM   3341 HD11 LEU   233      49.780  37.806  34.705  1.00  0.00           H
ATOM   3342 HD12 LEU   233      49.517  36.149  35.096  1.00  0.00           H
ATOM   3343 HD13 LEU   233      48.252  36.862  34.183  1.00  0.00           H
ATOM   3344  CD2 LEU   233      47.081  36.762  36.487  1.00  0.00           C
ATOM   3345 HD21 LEU   233      46.544  36.623  35.549  1.00  0.00           H
ATOM   3346 HD22 LEU   233      47.430  35.824  36.919  1.00  0.00           H
ATOM   3347 HD23 LEU   233      46.391  37.296  37.139  1.00  0.00           H
ATOM   3348  C   LEU   233      47.960  37.048  39.502  1.00  0.00           C
ATOM   3349  O   LEU   233      48.466  35.983  39.618  1.00  0.00           O
ATOM   3350  N   ILE   234      46.800  37.365  40.083  1.00  0.00           N
ATOM   3351  H   ILE   234      46.400  38.254  39.816  1.00  0.00           H
ATOM   3352  CA  ILE   234      45.869  36.427  40.841  1.00  0.00           C
ATOM   3353  HA  ILE   234      46.519  35.769  41.418  1.00  0.00           H
ATOM   3354  CB  ILE   234      45.086  37.215  41.872  1.00  0.00           C
ATOM   3355  HB  ILE   234      44.326  36.498  42.182  1.00  0.00           H
ATOM   3356  CG2 ILE   234      45.996  37.669  43.027  1.00  0.00           C
ATOM   3357 HG21 ILE   234      45.994  36.835  43.729  1.00  0.00           H
ATOM   3358 HG22 ILE   234      47.020  37.869  42.713  1.00  0.00           H
ATOM   3359 HG23 ILE   234      45.515  38.530  43.491  1.00  0.00           H
ATOM   3360  CG1 ILE   234      44.405  38.495  41.343  1.00  0.00           C
ATOM   3361 HG12 ILE   234      45.125  39.308  41.249  1.00  0.00           H
ATOM   3362 HG13 ILE   234      44.070  38.224  40.342  1.00  0.00           H
ATOM   3363  CD1 ILE   234      43.077  38.855  42.052  1.00  0.00           C
ATOM   3364 HD11 ILE   234      43.320  38.951  43.110  1.00  0.00           H
ATOM   3365 HD12 ILE   234      42.574  39.726  41.630  1.00  0.00           H
ATOM   3366 HD13 ILE   234      42.367  38.056  41.838  1.00  0.00           H
ATOM   3367  C   ILE   234      45.001  35.417  40.028  1.00  0.00           C
ATOM   3368  O   ILE   234      44.798  34.297  40.411  1.00  0.00           O
ATOM   3369  N   LYS   235      44.552  35.768  38.869  1.00  0.00           N
ATOM   3370  H   LYS   235      44.713  36.746  38.678  1.00  0.00           H
ATOM   3371  CA  LYS   235      43.308  35.290  38.200  1.00  0.00           C
ATOM   3372  HA  LYS   235      43.477  34.214  38.143  1.00  0.00           H
ATOM   3373  CB  LYS   235      42.033  35.800  38.910  1.00  0.00           C
ATOM   3374  HB2 LYS   235      42.075  35.501  39.957  1.00  0.00           H
ATOM   3375  HB3 LYS   235      42.035  36.888  38.974  1.00  0.00           H
ATOM   3376  CG  LYS   235      40.759  35.222  38.337  1.00  0.00           C
ATOM   3377  HG2 LYS   235      39.960  35.438  39.046  1.00  0.00           H
ATOM   3378  HG3 LYS   235      40.448  35.806  37.471  1.00  0.00           H
ATOM   3379  CD  LYS   235      40.844  33.768  38.207  1.00  0.00           C
ATOM   3380  HD2 LYS   235      41.627  33.455  37.517  1.00  0.00           H
ATOM   3381  HD3 LYS   235      41.141  33.361  39.174  1.00  0.00           H
ATOM   3382  CE  LYS   235      39.477  33.190  37.861  1.00  0.00           C
ATOM   3383  HE2 LYS   235      38.700  33.492  38.564  1.00  0.00           H
ATOM   3384  HE3 LYS   235      39.392  33.578  36.846  1.00  0.00           H
ATOM   3385  NZ  LYS   235      39.521  31.730  37.811  1.00  0.00           N
ATOM   3386  HZ1 LYS   235      38.570  31.423  37.664  1.00  0.00           H
ATOM   3387  HZ2 LYS   235      40.117  31.429  37.052  1.00  0.00           H
ATOM   3388  HZ3 LYS   235      39.758  31.371  38.725  1.00  0.00           H
ATOM   3389  C   LYS   235      43.327  35.800  36.690  1.00  0.00           C
ATOM   3390  O   LYS   235      43.099  36.945  36.392  1.00  0.00           O
ATOM   3391  N   GLU   236      43.427  34.778  35.782  1.00  0.00           N
ATOM   3392  H   GLU   236      43.365  33.831  36.129  1.00  0.00           H
ATOM   3393  CA  GLU   236      42.904  34.964  34.422  1.00  0.00           C
ATOM   3394  HA  GLU   236      42.961  36.026  34.182  1.00  0.00           H
ATOM   3395  CB  GLU   236      43.796  34.157  33.431  1.00  0.00           C
ATOM   3396  HB2 GLU   236      43.994  33.131  33.740  1.00  0.00           H
ATOM   3397  HB3 GLU   236      43.184  34.093  32.531  1.00  0.00           H
ATOM   3398  CG  GLU   236      45.150  34.894  33.189  1.00  0.00           C
ATOM   3399  HG2 GLU   236      45.153  35.958  33.426  1.00  0.00           H
ATOM   3400  HG3 GLU   236      45.915  34.398  33.787  1.00  0.00           H
ATOM   3401  CD  GLU   236      45.569  34.709  31.727  1.00  0.00           C
ATOM   3402  OE1 GLU   236      46.605  35.249  31.225  1.00  0.00           O
ATOM   3403  OE2 GLU   236      44.880  33.969  30.960  1.00  0.00           O
ATOM   3404  C   GLU   236      41.400  34.693  34.294  1.00  0.00           C
ATOM   3405  O   GLU   236      40.974  33.742  34.923  1.00  0.00           O
ATOM   3406  N   VAL   237      40.668  35.379  33.417  1.00  0.00           N
ATOM   3407  H   VAL   237      41.083  36.092  32.834  1.00  0.00           H
ATOM   3408  CA  VAL   237      39.195  35.148  33.252  1.00  0.00           C
ATOM   3409  HA  VAL   237      39.072  34.196  33.769  1.00  0.00           H
ATOM   3410  CB  VAL   237      38.490  36.317  33.922  1.00  0.00           C
ATOM   3411  HB  VAL   237      38.699  37.233  33.370  1.00  0.00           H
ATOM   3412  CG1 VAL   237      36.949  36.143  33.804  1.00  0.00           C
ATOM   3413 HG11 VAL   237      36.654  35.177  34.214  1.00  0.00           H
ATOM   3414 HG12 VAL   237      36.346  36.921  34.272  1.00  0.00           H
ATOM   3415 HG13 VAL   237      36.551  36.242  32.795  1.00  0.00           H
ATOM   3416  CG2 VAL   237      38.823  36.640  35.330  1.00  0.00           C
ATOM   3417 HG21 VAL   237      38.360  37.566  35.671  1.00  0.00           H
ATOM   3418 HG22 VAL   237      38.486  35.833  35.981  1.00  0.00           H
ATOM   3419 HG23 VAL   237      39.887  36.867  35.408  1.00  0.00           H
ATOM   3420  C   VAL   237      38.848  35.098  31.767  1.00  0.00           C
ATOM   3421  O   VAL   237      39.147  36.012  31.048  1.00  0.00           O
ATOM   3422  N   ASP   238      38.443  33.929  31.320  1.00  0.00           N
ATOM   3423  H   ASP   238      38.267  33.174  31.968  1.00  0.00           H
ATOM   3424  CA  ASP   238      38.417  33.611  29.873  1.00  0.00           C
ATOM   3425  HA  ASP   238      38.946  34.409  29.353  1.00  0.00           H
ATOM   3426  CB  ASP   238      39.272  32.432  29.498  1.00  0.00           C
ATOM   3427  HB2 ASP   238      40.245  32.685  29.918  1.00  0.00           H
ATOM   3428  HB3 ASP   238      38.840  31.535  29.942  1.00  0.00           H
ATOM   3429  CG  ASP   238      39.221  32.241  28.051  1.00  0.00           C
ATOM   3430  OD1 ASP   238      40.078  32.817  27.375  1.00  0.00           O
ATOM   3431  OD2 ASP   238      38.440  31.402  27.534  1.00  0.00           O
ATOM   3432  C   ASP   238      36.924  33.567  29.320  1.00  0.00           C
ATOM   3433  O   ASP   238      36.213  32.589  29.535  1.00  0.00           O
ATOM   3434  N   ILE   239      36.550  34.512  28.466  1.00  0.00           N
ATOM   3435  H   ILE   239      37.191  35.268  28.270  1.00  0.00           H
ATOM   3436  CA  ILE   239      35.142  34.701  27.959  1.00  0.00           C
ATOM   3437  HA  ILE   239      35.289  35.460  27.191  1.00  0.00           H
ATOM   3438  CB  ILE   239      34.121  35.227  29.033  1.00  0.00           C
ATOM   3439  HB  ILE   239      33.456  34.444  29.397  1.00  0.00           H
ATOM   3440  CG2 ILE   239      34.699  35.751  30.287  1.00  0.00           C
ATOM   3441 HG21 ILE   239      35.131  34.916  30.838  1.00  0.00           H
ATOM   3442 HG22 ILE   239      35.493  36.466  30.069  1.00  0.00           H
ATOM   3443 HG23 ILE   239      33.897  36.203  30.870  1.00  0.00           H
ATOM   3444  CG1 ILE   239      33.190  36.353  28.387  1.00  0.00           C
ATOM   3445 HG12 ILE   239      33.770  37.275  28.358  1.00  0.00           H
ATOM   3446 HG13 ILE   239      33.072  36.096  27.334  1.00  0.00           H
ATOM   3447  CD1 ILE   239      31.901  36.573  29.096  1.00  0.00           C
ATOM   3448 HD11 ILE   239      31.599  37.578  28.803  1.00  0.00           H
ATOM   3449 HD12 ILE   239      31.139  35.910  28.687  1.00  0.00           H
ATOM   3450 HD13 ILE   239      31.973  36.591  30.184  1.00  0.00           H
ATOM   3451  C   ILE   239      34.614  33.524  27.120  1.00  0.00           C
ATOM   3452  O   ILE   239      33.448  33.283  27.129  1.00  0.00           O
ATOM   3453  N   TYR   240      35.495  32.730  26.469  1.00  0.00           N
ATOM   3454  H   TYR   240      36.445  32.835  26.795  1.00  0.00           H
ATOM   3455  CA  TYR   240      35.251  31.566  25.690  1.00  0.00           C
ATOM   3456  HA  TYR   240      34.386  31.757  25.055  1.00  0.00           H
ATOM   3457  CB  TYR   240      36.426  31.466  24.638  1.00  0.00           C
ATOM   3458  HB2 TYR   240      37.302  31.504  25.285  1.00  0.00           H
ATOM   3459  HB3 TYR   240      36.376  30.472  24.192  1.00  0.00           H
ATOM   3460  CG  TYR   240      36.567  32.612  23.574  1.00  0.00           C
ATOM   3461  CD1 TYR   240      35.768  32.423  22.389  1.00  0.00           C
ATOM   3462  HD1 TYR   240      34.852  31.858  22.480  1.00  0.00           H
ATOM   3463  CE1 TYR   240      36.164  33.129  21.230  1.00  0.00           C
ATOM   3464  HE1 TYR   240      35.358  33.323  20.537  1.00  0.00           H
ATOM   3465  CZ  TYR   240      37.201  34.054  21.260  1.00  0.00           C
ATOM   3466  OH  TYR   240      37.479  34.786  20.161  1.00  0.00           O
ATOM   3467  HH  TYR   240      37.637  34.298  19.350  1.00  0.00           H
ATOM   3468  CE2 TYR   240      37.966  34.276  22.402  1.00  0.00           C
ATOM   3469  HE2 TYR   240      38.789  34.975  22.385  1.00  0.00           H
ATOM   3470  CD2 TYR   240      37.746  33.432  23.547  1.00  0.00           C
ATOM   3471  HD2 TYR   240      38.360  33.569  24.425  1.00  0.00           H
ATOM   3472  C   TYR   240      35.094  30.299  26.508  1.00  0.00           C
ATOM   3473  O   TYR   240      34.072  29.639  26.415  1.00  0.00           O
ATOM   3474  N   THR   241      35.948  30.116  27.537  1.00  0.00           N
ATOM   3475  H   THR   241      36.799  30.657  27.483  1.00  0.00           H
ATOM   3476  CA  THR   241      35.884  28.904  28.462  1.00  0.00           C
ATOM   3477  HA  THR   241      35.728  28.053  27.799  1.00  0.00           H
ATOM   3478  CB  THR   241      37.354  28.707  28.998  1.00  0.00           C
ATOM   3479  HB  THR   241      37.333  29.457  29.789  1.00  0.00           H
ATOM   3480  CG2 THR   241      37.462  27.280  29.505  1.00  0.00           C
ATOM   3481 HG21 THR   241      37.280  26.514  28.751  1.00  0.00           H
ATOM   3482 HG22 THR   241      38.428  27.168  29.998  1.00  0.00           H
ATOM   3483 HG23 THR   241      36.701  27.056  30.252  1.00  0.00           H
ATOM   3484  OG1 THR   241      38.342  28.911  28.050  1.00  0.00           O
ATOM   3485  HG1 THR   241      38.284  29.869  28.022  1.00  0.00           H
ATOM   3486  C   THR   241      34.870  28.935  29.627  1.00  0.00           C
ATOM   3487  O   THR   241      34.225  27.946  30.082  1.00  0.00           O
ATOM   3488  N   VAL   242      34.860  30.103  30.265  1.00  0.00           N
ATOM   3489  H   VAL   242      35.319  30.917  29.881  1.00  0.00           H
ATOM   3490  CA  VAL   242      34.346  30.322  31.655  1.00  0.00           C
ATOM   3491  HA  VAL   242      34.908  29.737  32.383  1.00  0.00           H
ATOM   3492  CB  VAL   242      34.584  31.739  32.125  1.00  0.00           C
ATOM   3493  HB  VAL   242      34.457  32.549  31.407  1.00  0.00           H
ATOM   3494  CG1 VAL   242      33.874  32.118  33.412  1.00  0.00           C
ATOM   3495 HG11 VAL   242      32.859  32.347  33.089  1.00  0.00           H
ATOM   3496 HG12 VAL   242      33.713  31.263  34.070  1.00  0.00           H
ATOM   3497 HG13 VAL   242      34.343  32.927  33.973  1.00  0.00           H
ATOM   3498  CG2 VAL   242      36.103  31.850  32.465  1.00  0.00           C
ATOM   3499 HG21 VAL   242      36.277  31.437  33.459  1.00  0.00           H
ATOM   3500 HG22 VAL   242      36.715  31.236  31.805  1.00  0.00           H
ATOM   3501 HG23 VAL   242      36.218  32.928  32.353  1.00  0.00           H
ATOM   3502  C   VAL   242      32.805  30.111  31.705  1.00  0.00           C
ATOM   3503  O   VAL   242      32.226  30.907  31.028  1.00  0.00           O
ATOM   3504  N   LYS   243      32.176  29.230  32.435  1.00  0.00           N
ATOM   3505  H   LYS   243      32.714  28.567  32.975  1.00  0.00           H
ATOM   3506  CA  LYS   243      30.789  29.290  32.750  1.00  0.00           C
ATOM   3507  HA  LYS   243      30.201  29.804  31.990  1.00  0.00           H
ATOM   3508  CB  LYS   243      30.248  27.864  32.772  1.00  0.00           C
ATOM   3509  HB2 LYS   243      30.918  27.191  33.306  1.00  0.00           H
ATOM   3510  HB3 LYS   243      29.374  28.020  33.404  1.00  0.00           H
ATOM   3511  CG  LYS   243      29.811  27.162  31.470  1.00  0.00           C
ATOM   3512  HG2 LYS   243      29.273  26.254  31.743  1.00  0.00           H
ATOM   3513  HG3 LYS   243      29.206  27.899  30.941  1.00  0.00           H
ATOM   3514  CD  LYS   243      30.935  26.706  30.508  1.00  0.00           C
ATOM   3515  HD2 LYS   243      30.537  26.493  29.516  1.00  0.00           H
ATOM   3516  HD3 LYS   243      31.708  27.473  30.542  1.00  0.00           H
ATOM   3517  CE  LYS   243      31.609  25.460  31.020  1.00  0.00           C
ATOM   3518  HE2 LYS   243      31.542  25.437  32.108  1.00  0.00           H
ATOM   3519  HE3 LYS   243      31.158  24.567  30.586  1.00  0.00           H
ATOM   3520  NZ  LYS   243      33.017  25.463  30.615  1.00  0.00           N
ATOM   3521  HZ1 LYS   243      33.594  24.716  30.975  1.00  0.00           H
ATOM   3522  HZ2 LYS   243      33.141  25.518  29.615  1.00  0.00           H
ATOM   3523  HZ3 LYS   243      33.387  26.337  30.961  1.00  0.00           H
ATOM   3524  C   LYS   243      30.479  29.973  34.111  1.00  0.00           C
ATOM   3525  O   LYS   243      31.315  30.039  34.968  1.00  0.00           O
ATOM   3526  N   VAL   244      29.304  30.514  34.360  1.00  0.00           N
ATOM   3527  H   VAL   244      28.549  30.158  33.792  1.00  0.00           H
ATOM   3528  CA  VAL   244      28.919  31.667  35.200  1.00  0.00           C
ATOM   3529  HA  VAL   244      29.652  32.434  34.949  1.00  0.00           H
ATOM   3530  CB  VAL   244      27.419  32.137  34.939  1.00  0.00           C
ATOM   3531  HB  VAL   244      27.273  32.163  33.859  1.00  0.00           H
ATOM   3532  CG1 VAL   244      26.264  31.283  35.614  1.00  0.00           C
ATOM   3533 HG11 VAL   244      25.298  31.775  35.500  1.00  0.00           H
ATOM   3534 HG12 VAL   244      26.310  30.224  35.360  1.00  0.00           H
ATOM   3535 HG13 VAL   244      26.470  31.393  36.679  1.00  0.00           H
ATOM   3536  CG2 VAL   244      27.338  33.491  35.447  1.00  0.00           C
ATOM   3537 HG21 VAL   244      26.321  33.859  35.313  1.00  0.00           H
ATOM   3538 HG22 VAL   244      27.545  33.598  36.512  1.00  0.00           H
ATOM   3539 HG23 VAL   244      27.974  34.217  34.941  1.00  0.00           H
ATOM   3540  C   VAL   244      29.097  31.419  36.686  1.00  0.00           C
ATOM   3541  O   VAL   244      29.240  32.307  37.526  1.00  0.00           O
ATOM   3542  N   GLU   245      29.068  30.131  37.145  1.00  0.00           N
ATOM   3543  H   GLU   245      28.569  29.474  36.562  1.00  0.00           H
ATOM   3544  CA  GLU   245      29.573  29.730  38.511  1.00  0.00           C
ATOM   3545  HA  GLU   245      29.093  30.322  39.291  1.00  0.00           H
ATOM   3546  CB  GLU   245      29.270  28.270  38.756  1.00  0.00           C
ATOM   3547  HB2 GLU   245      28.561  27.957  37.989  1.00  0.00           H
ATOM   3548  HB3 GLU   245      30.218  27.732  38.737  1.00  0.00           H
ATOM   3549  CG  GLU   245      28.577  27.950  40.055  1.00  0.00           C
ATOM   3550  HG2 GLU   245      28.365  26.885  40.151  1.00  0.00           H
ATOM   3551  HG3 GLU   245      29.241  28.308  40.843  1.00  0.00           H
ATOM   3552  CD  GLU   245      27.246  28.627  40.185  1.00  0.00           C
ATOM   3553  OE1 GLU   245      26.230  28.286  39.516  1.00  0.00           O
ATOM   3554  OE2 GLU   245      27.157  29.506  41.058  1.00  0.00           O
ATOM   3555  C   GLU   245      31.121  30.002  38.664  1.00  0.00           C
ATOM   3556  O   GLU   245      31.556  30.563  39.656  1.00  0.00           O
ATOM   3557  N   ASP   246      31.958  29.710  37.653  1.00  0.00           N
ATOM   3558  H   ASP   246      31.568  29.546  36.735  1.00  0.00           H
ATOM   3559  CA  ASP   246      33.391  29.888  37.644  1.00  0.00           C
ATOM   3560  HA  ASP   246      33.830  29.679  38.619  1.00  0.00           H
ATOM   3561  CB  ASP   246      34.149  28.996  36.573  1.00  0.00           C
ATOM   3562  HB2 ASP   246      33.627  29.078  35.620  1.00  0.00           H
ATOM   3563  HB3 ASP   246      35.202  29.264  36.486  1.00  0.00           H
ATOM   3564  CG  ASP   246      34.275  27.535  37.041  1.00  0.00           C
ATOM   3565  OD1 ASP   246      34.374  27.428  38.320  1.00  0.00           O
ATOM   3566  OD2 ASP   246      34.229  26.609  36.204  1.00  0.00           O
ATOM   3567  C   ASP   246      33.624  31.393  37.408  1.00  0.00           C
ATOM   3568  O   ASP   246      34.737  31.803  37.024  1.00  0.00           O
ATOM   3569  N   LEU   247      32.671  32.282  37.761  1.00  0.00           N
ATOM   3570  H   LEU   247      31.777  31.853  37.953  1.00  0.00           H
ATOM   3571  CA  LEU   247      32.851  33.579  38.321  1.00  0.00           C
ATOM   3572  HA  LEU   247      33.531  34.139  37.679  1.00  0.00           H
ATOM   3573  CB  LEU   247      31.527  34.365  38.343  1.00  0.00           C
ATOM   3574  HB2 LEU   247      30.724  33.814  38.833  1.00  0.00           H
ATOM   3575  HB3 LEU   247      31.743  35.256  38.934  1.00  0.00           H
ATOM   3576  CG  LEU   247      31.020  34.747  36.934  1.00  0.00           C
ATOM   3577  HG  LEU   247      30.799  33.861  36.339  1.00  0.00           H
ATOM   3578  CD1 LEU   247      29.895  35.766  37.065  1.00  0.00           C
ATOM   3579 HD11 LEU   247      29.141  35.808  36.279  1.00  0.00           H
ATOM   3580 HD12 LEU   247      29.395  35.554  38.011  1.00  0.00           H
ATOM   3581 HD13 LEU   247      30.207  36.767  37.362  1.00  0.00           H
ATOM   3582  CD2 LEU   247      32.095  35.484  36.121  1.00  0.00           C
ATOM   3583 HD21 LEU   247      32.327  36.439  36.592  1.00  0.00           H
ATOM   3584 HD22 LEU   247      33.009  34.900  36.017  1.00  0.00           H
ATOM   3585 HD23 LEU   247      31.714  35.570  35.103  1.00  0.00           H
ATOM   3586  C   LEU   247      33.627  33.612  39.639  1.00  0.00           C
ATOM   3587  O   LEU   247      34.453  34.577  39.781  1.00  0.00           O
ATOM   3588  N   THR   248      33.228  32.828  40.650  1.00  0.00           N
ATOM   3589  H   THR   248      32.788  31.946  40.431  1.00  0.00           H
ATOM   3590  CA  THR   248      33.845  32.928  42.008  1.00  0.00           C
ATOM   3591  HA  THR   248      33.935  33.961  42.342  1.00  0.00           H
ATOM   3592  CB  THR   248      32.930  32.215  43.027  1.00  0.00           C
ATOM   3593  HB  THR   248      32.654  31.250  42.602  1.00  0.00           H
ATOM   3594  CG2 THR   248      33.368  31.951  44.504  1.00  0.00           C
ATOM   3595 HG21 THR   248      32.435  31.602  44.945  1.00  0.00           H
ATOM   3596 HG22 THR   248      34.080  31.128  44.443  1.00  0.00           H
ATOM   3597 HG23 THR   248      33.760  32.877  44.924  1.00  0.00           H
ATOM   3598  OG1 THR   248      31.766  33.004  43.212  1.00  0.00           O
ATOM   3599  HG1 THR   248      31.104  32.860  42.531  1.00  0.00           H
ATOM   3600  C   THR   248      35.151  32.144  42.008  1.00  0.00           C
ATOM   3601  O   THR   248      35.164  31.124  41.360  1.00  0.00           O
ATOM   3602  N   PHE   249      36.145  32.750  42.556  1.00  0.00           N
ATOM   3603  H   PHE   249      36.074  33.730  42.793  1.00  0.00           H
ATOM   3604  CA  PHE   249      37.538  32.334  42.486  1.00  0.00           C
ATOM   3605  HA  PHE   249      37.467  31.315  42.105  1.00  0.00           H
ATOM   3606  CB  PHE   249      38.320  33.194  41.357  1.00  0.00           C
ATOM   3607  HB2 PHE   249      39.311  32.808  41.118  1.00  0.00           H
ATOM   3608  HB3 PHE   249      37.767  33.141  40.419  1.00  0.00           H
ATOM   3609  CG  PHE   249      38.527  34.719  41.656  1.00  0.00           C
ATOM   3610  CD1 PHE   249      37.710  35.638  41.061  1.00  0.00           C
ATOM   3611  HD1 PHE   249      36.845  35.326  40.493  1.00  0.00           H
ATOM   3612  CE1 PHE   249      38.113  36.926  41.103  1.00  0.00           C
ATOM   3613  HE1 PHE   249      37.475  37.664  40.639  1.00  0.00           H
ATOM   3614  CZ  PHE   249      39.300  37.369  41.728  1.00  0.00           C
ATOM   3615  HZ  PHE   249      39.478  38.435  41.746  1.00  0.00           H
ATOM   3616  CE2 PHE   249      40.017  36.394  42.540  1.00  0.00           C
ATOM   3617  HE2 PHE   249      40.839  36.717  43.162  1.00  0.00           H
ATOM   3618  CD2 PHE   249      39.542  35.075  42.556  1.00  0.00           C
ATOM   3619  HD2 PHE   249      40.007  34.325  43.178  1.00  0.00           H
ATOM   3620  C   PHE   249      38.125  32.454  43.883  1.00  0.00           C
ATOM   3621  O   PHE   249      37.787  33.289  44.722  1.00  0.00           O
ATOM   3622  N   THR   250      39.155  31.631  44.121  1.00  0.00           N
ATOM   3623  H   THR   250      39.400  30.997  43.373  1.00  0.00           H
ATOM   3624  CA  THR   250      39.904  31.479  45.327  1.00  0.00           C
ATOM   3625  HA  THR   250      39.834  32.424  45.866  1.00  0.00           H
ATOM   3626  CB  THR   250      39.465  30.366  46.311  1.00  0.00           C
ATOM   3627  HB  THR   250      39.940  29.426  46.029  1.00  0.00           H
ATOM   3628  CG2 THR   250      39.858  30.538  47.767  1.00  0.00           C
ATOM   3629 HG21 THR   250      40.136  29.587  48.221  1.00  0.00           H
ATOM   3630 HG22 THR   250      40.673  31.262  47.778  1.00  0.00           H
ATOM   3631 HG23 THR   250      39.082  31.056  48.331  1.00  0.00           H
ATOM   3632  OG1 THR   250      38.112  30.097  46.276  1.00  0.00           O
ATOM   3633  HG1 THR   250      37.665  30.851  46.668  1.00  0.00           H
ATOM   3634  C   THR   250      41.396  31.371  44.890  1.00  0.00           C
ATOM   3635  O   THR   250      41.957  30.289  44.698  1.00  0.00           O
ATOM   3636  N   SER   251      42.091  32.537  44.797  1.00  0.00           N
ATOM   3637  H   SER   251      41.614  33.404  44.999  1.00  0.00           H
ATOM   3638  CA  SER   251      43.495  32.500  44.319  1.00  0.00           C
ATOM   3639  HA  SER   251      43.704  31.498  43.944  1.00  0.00           H
ATOM   3640  CB  SER   251      43.916  33.562  43.258  1.00  0.00           C
ATOM   3641  HB2 SER   251      44.331  34.503  43.620  1.00  0.00           H
ATOM   3642  HB3 SER   251      44.716  33.065  42.709  1.00  0.00           H
ATOM   3643  OG  SER   251      42.784  33.838  42.448  1.00  0.00           O
ATOM   3644  HG  SER   251      42.958  34.040  41.526  1.00  0.00           H
ATOM   3645  C   SER   251      44.422  32.838  45.462  1.00  0.00           C
ATOM   3646  O   SER   251      44.134  33.858  46.149  1.00  0.00           O
ATOM   3647  N   PRO   252      45.577  32.146  45.750  1.00  0.00           N
ATOM   3648  CD  PRO   252      45.784  30.758  45.606  1.00  0.00           C
ATOM   3649  HD2 PRO   252      46.088  30.625  44.568  1.00  0.00           H
ATOM   3650  HD3 PRO   252      44.940  30.095  45.796  1.00  0.00           H
ATOM   3651  CG  PRO   252      46.899  30.335  46.504  1.00  0.00           C
ATOM   3652  HG2 PRO   252      47.616  29.658  46.040  1.00  0.00           H
ATOM   3653  HG3 PRO   252      46.572  29.812  47.402  1.00  0.00           H
ATOM   3654  CB  PRO   252      47.672  31.631  46.883  1.00  0.00           C
ATOM   3655  HB2 PRO   252      48.599  31.755  46.324  1.00  0.00           H
ATOM   3656  HB3 PRO   252      47.847  31.566  47.957  1.00  0.00           H
ATOM   3657  CA  PRO   252      46.699  32.714  46.536  1.00  0.00           C
ATOM   3658  HA  PRO   252      46.155  33.024  47.428  1.00  0.00           H
ATOM   3659  C   PRO   252      47.326  33.980  45.836  1.00  0.00           C
ATOM   3660  O   PRO   252      47.203  34.193  44.634  1.00  0.00           O
ATOM   3661  N   PHE   253      48.012  34.872  46.604  1.00  0.00           N
ATOM   3662  H   PHE   253      48.182  34.767  47.594  1.00  0.00           H
ATOM   3663  CA  PHE   253      48.831  35.994  46.034  1.00  0.00           C
ATOM   3664  HA  PHE   253      48.997  35.785  44.978  1.00  0.00           H
ATOM   3665  CB  PHE   253      48.092  37.307  46.159  1.00  0.00           C
ATOM   3666  HB2 PHE   253      48.671  38.150  45.783  1.00  0.00           H
ATOM   3667  HB3 PHE   253      47.154  37.273  45.604  1.00  0.00           H
ATOM   3668  CG  PHE   253      47.845  37.769  47.587  1.00  0.00           C
ATOM   3669  CD1 PHE   253      48.707  38.594  48.327  1.00  0.00           C
ATOM   3670  HD1 PHE   253      49.634  38.803  47.815  1.00  0.00           H
ATOM   3671  CE1 PHE   253      48.373  39.069  49.611  1.00  0.00           C
ATOM   3672  HE1 PHE   253      49.027  39.651  50.244  1.00  0.00           H
ATOM   3673  CZ  PHE   253      47.090  38.774  50.179  1.00  0.00           C
ATOM   3674  HZ  PHE   253      46.917  38.775  51.245  1.00  0.00           H
ATOM   3675  CE2 PHE   253      46.169  37.991  49.434  1.00  0.00           C
ATOM   3676  HE2 PHE   253      45.294  37.617  49.944  1.00  0.00           H
ATOM   3677  CD2 PHE   253      46.518  37.547  48.111  1.00  0.00           C
ATOM   3678  HD2 PHE   253      45.778  36.896  47.670  1.00  0.00           H
ATOM   3679  C   PHE   253      50.137  36.185  46.717  1.00  0.00           C
ATOM   3680  O   PHE   253      50.247  35.972  47.948  1.00  0.00           O
ATOM   3681  N   CYS   254      51.121  36.661  45.985  1.00  0.00           N
ATOM   3682  H   CYS   254      50.960  36.691  44.988  1.00  0.00           H
ATOM   3683  CA  CYS   254      52.569  36.769  46.420  1.00  0.00           C
ATOM   3684  HA  CYS   254      52.703  36.891  47.495  1.00  0.00           H
ATOM   3685  CB  CYS   254      53.157  35.436  45.960  1.00  0.00           C
ATOM   3686  HB2 CYS   254      52.458  34.612  45.815  1.00  0.00           H
ATOM   3687  HB3 CYS   254      53.618  35.616  44.989  1.00  0.00           H
ATOM   3688  SG  CYS   254      54.504  35.078  46.934  1.00  0.00           S
ATOM   3689  HG  CYS   254      55.214  34.473  45.977  1.00  0.00           H
ATOM   3690  C   CYS   254      53.291  38.012  45.765  1.00  0.00           C
ATOM   3691  O   CYS   254      53.525  37.992  44.526  1.00  0.00           O
ATOM   3692  N   LEU   255      53.525  39.065  46.568  1.00  0.00           N
ATOM   3693  H   LEU   255      53.269  38.891  47.529  1.00  0.00           H
ATOM   3694  CA  LEU   255      53.776  40.416  46.185  1.00  0.00           C
ATOM   3695  HA  LEU   255      53.744  40.518  45.100  1.00  0.00           H
ATOM   3696  CB  LEU   255      52.808  41.360  46.915  1.00  0.00           C
ATOM   3697  HB2 LEU   255      53.018  41.255  47.979  1.00  0.00           H
ATOM   3698  HB3 LEU   255      52.931  42.383  46.559  1.00  0.00           H
ATOM   3699  CG  LEU   255      51.297  40.965  46.877  1.00  0.00           C
ATOM   3700  HG  LEU   255      51.113  39.940  47.199  1.00  0.00           H
ATOM   3701  CD1 LEU   255      50.509  41.879  47.857  1.00  0.00           C
ATOM   3702 HD11 LEU   255      50.503  42.915  47.518  1.00  0.00           H
ATOM   3703 HD12 LEU   255      49.491  41.498  47.942  1.00  0.00           H
ATOM   3704 HD13 LEU   255      50.840  41.971  48.891  1.00  0.00           H
ATOM   3705  CD2 LEU   255      50.826  40.998  45.494  1.00  0.00           C
ATOM   3706 HD21 LEU   255      49.745  41.132  45.527  1.00  0.00           H
ATOM   3707 HD22 LEU   255      51.254  41.911  45.081  1.00  0.00           H
ATOM   3708 HD23 LEU   255      51.120  40.105  44.943  1.00  0.00           H
ATOM   3709  C   LEU   255      55.230  40.684  46.660  1.00  0.00           C
ATOM   3710  O   LEU   255      55.507  40.600  47.901  1.00  0.00           O
ATOM   3711  N   GLN   256      56.073  40.913  45.712  1.00  0.00           N
ATOM   3712  H   GLN   256      55.828  40.682  44.759  1.00  0.00           H
ATOM   3713  CA  GLN   256      57.506  41.082  45.998  1.00  0.00           C
ATOM   3714  HA  GLN   256      57.732  40.396  46.815  1.00  0.00           H
ATOM   3715  CB  GLN   256      58.289  40.735  44.709  1.00  0.00           C
ATOM   3716  HB2 GLN   256      58.023  41.398  43.885  1.00  0.00           H
ATOM   3717  HB3 GLN   256      59.356  40.941  44.798  1.00  0.00           H
ATOM   3718  CG  GLN   256      58.130  39.327  44.184  1.00  0.00           C
ATOM   3719  HG2 GLN   256      58.772  39.165  43.318  1.00  0.00           H
ATOM   3720  HG3 GLN   256      58.526  38.699  44.981  1.00  0.00           H
ATOM   3721  CD  GLN   256      56.729  38.942  43.638  1.00  0.00           C
ATOM   3722  OE1 GLN   256      56.264  39.516  42.721  1.00  0.00           O
ATOM   3723  NE2 GLN   256      56.176  37.761  43.863  1.00  0.00           N
ATOM   3724 HE21 GLN   256      56.764  37.183  44.446  1.00  0.00           H
ATOM   3725 HE22 GLN   256      55.178  37.692  44.007  1.00  0.00           H
ATOM   3726  C   GLN   256      57.707  42.498  46.420  1.00  0.00           C
ATOM   3727  O   GLN   256      57.488  43.487  45.731  1.00  0.00           O
ATOM   3728  N   VAL   257      57.998  42.598  47.693  1.00  0.00           N
ATOM   3729  H   VAL   257      58.095  41.841  48.354  1.00  0.00           H
ATOM   3730  CA  VAL   257      58.299  43.920  48.293  1.00  0.00           C
ATOM   3731  HA  VAL   257      57.468  44.607  48.141  1.00  0.00           H
ATOM   3732  CB  VAL   257      58.490  43.857  49.804  1.00  0.00           C
ATOM   3733  HB  VAL   257      59.386  43.258  49.964  1.00  0.00           H
ATOM   3734  CG1 VAL   257      58.795  45.148  50.498  1.00  0.00           C
ATOM   3735 HG11 VAL   257      57.919  45.796  50.467  1.00  0.00           H
ATOM   3736 HG12 VAL   257      59.038  45.059  51.557  1.00  0.00           H
ATOM   3737 HG13 VAL   257      59.606  45.607  49.932  1.00  0.00           H
ATOM   3738  CG2 VAL   257      57.215  43.154  50.407  1.00  0.00           C
ATOM   3739 HG21 VAL   257      56.409  43.887  50.441  1.00  0.00           H
ATOM   3740 HG22 VAL   257      56.977  42.212  49.913  1.00  0.00           H
ATOM   3741 HG23 VAL   257      57.313  42.843  51.447  1.00  0.00           H
ATOM   3742  C   VAL   257      59.443  44.592  47.557  1.00  0.00           C
ATOM   3743  O   VAL   257      60.547  43.962  47.490  1.00  0.00           O
ATOM   3744  N   LYS   258      59.297  45.821  47.004  1.00  0.00           N
ATOM   3745  H   LYS   258      58.410  46.300  47.071  1.00  0.00           H
ATOM   3746  CA  LYS   258      60.414  46.475  46.315  1.00  0.00           C
ATOM   3747  HA  LYS   258      61.173  45.718  46.112  1.00  0.00           H
ATOM   3748  CB  LYS   258      59.925  47.030  44.976  1.00  0.00           C
ATOM   3749  HB2 LYS   258      59.286  47.845  45.316  1.00  0.00           H
ATOM   3750  HB3 LYS   258      60.850  47.343  44.490  1.00  0.00           H
ATOM   3751  CG  LYS   258      59.160  46.154  43.962  1.00  0.00           C
ATOM   3752  HG2 LYS   258      59.791  45.301  43.715  1.00  0.00           H
ATOM   3753  HG3 LYS   258      58.252  45.805  44.453  1.00  0.00           H
ATOM   3754  CD  LYS   258      58.831  46.667  42.590  1.00  0.00           C
ATOM   3755  HD2 LYS   258      59.709  47.252  42.313  1.00  0.00           H
ATOM   3756  HD3 LYS   258      58.683  45.800  41.946  1.00  0.00           H
ATOM   3757  CE  LYS   258      57.512  47.514  42.714  1.00  0.00           C
ATOM   3758  HE2 LYS   258      56.721  46.815  42.985  1.00  0.00           H
ATOM   3759  HE3 LYS   258      57.842  48.192  43.501  1.00  0.00           H
ATOM   3760  NZ  LYS   258      57.044  48.047  41.450  1.00  0.00           N
ATOM   3761  HZ1 LYS   258      56.036  48.097  41.413  1.00  0.00           H
ATOM   3762  HZ2 LYS   258      57.547  48.913  41.324  1.00  0.00           H
ATOM   3763  HZ3 LYS   258      57.356  47.501  40.660  1.00  0.00           H
ATOM   3764  C   LYS   258      61.088  47.595  47.181  1.00  0.00           C
ATOM   3765  O   LYS   258      61.753  48.437  46.538  1.00  0.00           O
ATOM   3766  N   ARG   259      60.739  47.757  48.438  1.00  0.00           N
ATOM   3767  H   ARG   259      60.322  46.961  48.901  1.00  0.00           H
ATOM   3768  CA  ARG   259      61.429  48.787  49.251  1.00  0.00           C
ATOM   3769  HA  ARG   259      62.506  48.651  49.145  1.00  0.00           H
ATOM   3770  CB  ARG   259      61.159  50.304  48.946  1.00  0.00           C
ATOM   3771  HB2 ARG   259      61.429  50.899  49.818  1.00  0.00           H
ATOM   3772  HB3 ARG   259      61.796  50.602  48.113  1.00  0.00           H
ATOM   3773  CG  ARG   259      59.703  50.693  48.574  1.00  0.00           C
ATOM   3774  HG2 ARG   259      59.490  50.176  47.638  1.00  0.00           H
ATOM   3775  HG3 ARG   259      58.992  50.416  49.352  1.00  0.00           H
ATOM   3776  CD  ARG   259      59.572  52.209  48.296  1.00  0.00           C
ATOM   3777  HD2 ARG   259      59.607  52.744  49.245  1.00  0.00           H
ATOM   3778  HD3 ARG   259      60.336  52.550  47.597  1.00  0.00           H
ATOM   3779  NE  ARG   259      58.242  52.454  47.690  1.00  0.00           N
ATOM   3780  HE  ARG   259      58.148  52.159  46.729  1.00  0.00           H
ATOM   3781  CZ  ARG   259      57.159  52.846  48.266  1.00  0.00           C
ATOM   3782  NH1 ARG   259      56.209  53.338  47.542  1.00  0.00           N
ATOM   3783 HH11 ARG   259      55.564  53.953  48.019  1.00  0.00           H
ATOM   3784 HH12 ARG   259      56.192  53.362  46.533  1.00  0.00           H
ATOM   3785  NH2 ARG   259      57.041  53.083  49.522  1.00  0.00           N
ATOM   3786 HH21 ARG   259      57.894  53.024  50.060  1.00  0.00           H
ATOM   3787 HH22 ARG   259      56.476  53.897  49.717  1.00  0.00           H
ATOM   3788  C   ARG   259      60.939  48.582  50.726  1.00  0.00           C
ATOM   3789  O   ARG   259      59.794  48.112  51.008  1.00  0.00           O
ATOM   3790  N   ASN   260      61.893  48.844  51.582  1.00  0.00           N
ATOM   3791  H   ASN   260      62.844  48.648  51.302  1.00  0.00           H
ATOM   3792  CA  ASN   260      61.733  48.843  52.999  1.00  0.00           C
ATOM   3793  HA  ASN   260      61.339  47.870  53.291  1.00  0.00           H
ATOM   3794  CB  ASN   260      63.082  49.093  53.733  1.00  0.00           C
ATOM   3795  HB2 ASN   260      63.468  50.089  53.517  1.00  0.00           H
ATOM   3796  HB3 ASN   260      62.700  49.162  54.752  1.00  0.00           H
ATOM   3797  CG  ASN   260      64.186  48.008  53.618  1.00  0.00           C
ATOM   3798  OD1 ASN   260      64.002  46.843  53.230  1.00  0.00           O
ATOM   3799  ND2 ASN   260      65.266  48.369  54.203  1.00  0.00           N
ATOM   3800 HD21 ASN   260      66.057  47.741  54.184  1.00  0.00           H
ATOM   3801 HD22 ASN   260      65.455  49.329  54.455  1.00  0.00           H
ATOM   3802  C   ASN   260      60.665  49.878  53.399  1.00  0.00           C
ATOM   3803  O   ASN   260      60.908  51.060  53.380  1.00  0.00           O
ATOM   3804  N   ASP   261      59.471  49.389  53.784  1.00  0.00           N
ATOM   3805  H   ASP   261      59.232  48.440  53.534  1.00  0.00           H
ATOM   3806  CA  ASP   261      58.368  50.374  53.998  1.00  0.00           C
ATOM   3807  HA  ASP   261      58.752  51.183  54.621  1.00  0.00           H
ATOM   3808  CB  ASP   261      57.915  50.950  52.593  1.00  0.00           C
ATOM   3809  HB2 ASP   261      58.496  50.437  51.826  1.00  0.00           H
ATOM   3810  HB3 ASP   261      56.842  50.796  52.476  1.00  0.00           H
ATOM   3811  CG  ASP   261      58.170  52.516  52.574  1.00  0.00           C
ATOM   3812  OD1 ASP   261      57.562  53.176  53.456  1.00  0.00           O
ATOM   3813  OD2 ASP   261      58.949  53.002  51.685  1.00  0.00           O
ATOM   3814  C   ASP   261      57.137  49.798  54.735  1.00  0.00           C
ATOM   3815  O   ASP   261      56.989  48.617  55.037  1.00  0.00           O
ATOM   3816  N   TYR   262      56.301  50.724  55.066  1.00  0.00           N
ATOM   3817  H   TYR   262      56.486  51.660  54.734  1.00  0.00           H
ATOM   3818  CA  TYR   262      54.970  50.461  55.574  1.00  0.00           C
ATOM   3819  HA  TYR   262      54.996  49.626  56.274  1.00  0.00           H
ATOM   3820  CB  TYR   262      54.310  51.652  56.282  1.00  0.00           C
ATOM   3821  HB2 TYR   262      54.035  52.372  55.511  1.00  0.00           H
ATOM   3822  HB3 TYR   262      53.387  51.353  56.777  1.00  0.00           H
ATOM   3823  CG  TYR   262      55.157  52.302  57.443  1.00  0.00           C
ATOM   3824  CD1 TYR   262      55.226  51.743  58.740  1.00  0.00           C
ATOM   3825  HD1 TYR   262      54.600  50.876  58.885  1.00  0.00           H
ATOM   3826  CE1 TYR   262      55.903  52.378  59.840  1.00  0.00           C
ATOM   3827  HE1 TYR   262      55.915  51.975  60.842  1.00  0.00           H
ATOM   3828  CZ  TYR   262      56.670  53.583  59.514  1.00  0.00           C
ATOM   3829  OH  TYR   262      57.383  54.334  60.381  1.00  0.00           O
ATOM   3830  HH  TYR   262      57.326  55.287  60.279  1.00  0.00           H
ATOM   3831  CE2 TYR   262      56.679  54.058  58.226  1.00  0.00           C
ATOM   3832  HE2 TYR   262      57.285  54.929  58.021  1.00  0.00           H
ATOM   3833  CD2 TYR   262      56.111  53.330  57.140  1.00  0.00           C
ATOM   3834  HD2 TYR   262      56.276  53.827  56.196  1.00  0.00           H
ATOM   3835  C   TYR   262      54.067  49.982  54.389  1.00  0.00           C
ATOM   3836  O   TYR   262      54.274  50.563  53.343  1.00  0.00           O
ATOM   3837  N   VAL   263      53.058  49.154  54.666  1.00  0.00           N
ATOM   3838  H   VAL   263      53.184  48.592  55.495  1.00  0.00           H
ATOM   3839  CA  VAL   263      51.871  48.905  53.789  1.00  0.00           C
ATOM   3840  HA  VAL   263      51.876  49.608  52.956  1.00  0.00           H
ATOM   3841  CB  VAL   263      51.925  47.470  53.203  1.00  0.00           C
ATOM   3842  HB  VAL   263      52.007  46.766  54.031  1.00  0.00           H
ATOM   3843  CG1 VAL   263      50.735  47.043  52.409  1.00  0.00           C
ATOM   3844 HG11 VAL   263      49.833  46.993  53.019  1.00  0.00           H
ATOM   3845 HG12 VAL   263      50.658  47.801  51.629  1.00  0.00           H
ATOM   3846 HG13 VAL   263      50.850  46.039  52.002  1.00  0.00           H
ATOM   3847  CG2 VAL   263      53.082  47.258  52.234  1.00  0.00           C
ATOM   3848 HG21 VAL   263      53.040  46.266  51.784  1.00  0.00           H
ATOM   3849 HG22 VAL   263      53.076  48.001  51.436  1.00  0.00           H
ATOM   3850 HG23 VAL   263      54.041  47.468  52.707  1.00  0.00           H
ATOM   3851  C   VAL   263      50.562  49.053  54.654  1.00  0.00           C
ATOM   3852  O   VAL   263      50.352  48.463  55.684  1.00  0.00           O
ATOM   3853  N   HIE   264      49.596  49.740  54.027  1.00  0.00           N
ATOM   3854  H   HIE   264      49.739  50.152  53.116  1.00  0.00           H
ATOM   3855  CA  HIE   264      48.219  49.995  54.645  1.00  0.00           C
ATOM   3856  HA  HIE   264      48.223  49.369  55.537  1.00  0.00           H
ATOM   3857  CB  HIE   264      48.121  51.446  55.061  1.00  0.00           C
ATOM   3858  HB2 HIE   264      47.496  51.933  54.313  1.00  0.00           H
ATOM   3859  HB3 HIE   264      47.440  51.432  55.913  1.00  0.00           H
ATOM   3860  CG  HIE   264      49.408  52.186  55.310  1.00  0.00           C
ATOM   3861  ND1 HIE   264      49.669  53.481  54.959  1.00  0.00           N
ATOM   3862  CE1 HIE   264      50.524  53.929  55.855  1.00  0.00           C
ATOM   3863  HE1 HIE   264      51.068  54.861  55.830  1.00  0.00           H
ATOM   3864  NE2 HIE   264      50.957  52.890  56.590  1.00  0.00           N
ATOM   3865  HE2 HIE   264      51.642  52.914  57.331  1.00  0.00           H
ATOM   3866  CD2 HIE   264      50.273  51.799  56.272  1.00  0.00           C
ATOM   3867  HD2 HIE   264      50.154  50.869  56.809  1.00  0.00           H
ATOM   3868  C   HIE   264      47.021  49.487  53.820  1.00  0.00           C
ATOM   3869  O   HIE   264      45.946  49.182  54.396  1.00  0.00           O
ATOM   3870  N   ALA   265      47.158  49.461  52.526  1.00  0.00           N
ATOM   3871  H   ALA   265      48.089  49.579  52.153  1.00  0.00           H
ATOM   3872  CA  ALA   265      46.129  49.133  51.533  1.00  0.00           C
ATOM   3873  HA  ALA   265      45.332  48.560  52.006  1.00  0.00           H
ATOM   3874  CB  ALA   265      45.368  50.244  50.840  1.00  0.00           C
ATOM   3875  HB1 ALA   265      44.297  50.076  50.948  1.00  0.00           H
ATOM   3876  HB2 ALA   265      45.654  51.246  51.157  1.00  0.00           H
ATOM   3877  HB3 ALA   265      45.467  50.218  49.754  1.00  0.00           H
ATOM   3878  C   ALA   265      46.594  48.138  50.391  1.00  0.00           C
ATOM   3879  O   ALA   265      47.811  48.048  50.014  1.00  0.00           O
ATOM   3880  N   LEU   266      45.665  47.268  49.875  1.00  0.00           N
ATOM   3881  H   LEU   266      44.736  47.331  50.268  1.00  0.00           H
ATOM   3882  CA  LEU   266      45.763  46.556  48.587  1.00  0.00           C
ATOM   3883  HA  LEU   266      46.818  46.534  48.316  1.00  0.00           H
ATOM   3884  CB  LEU   266      45.392  45.086  48.926  1.00  0.00           C
ATOM   3885  HB2 LEU   266      44.824  45.140  49.855  1.00  0.00           H
ATOM   3886  HB3 LEU   266      44.795  44.652  48.124  1.00  0.00           H
ATOM   3887  CG  LEU   266      46.566  44.153  49.120  1.00  0.00           C
ATOM   3888  HG  LEU   266      47.248  44.203  48.271  1.00  0.00           H
ATOM   3889  CD1 LEU   266      47.352  44.611  50.354  1.00  0.00           C
ATOM   3890 HD11 LEU   266      48.019  45.444  50.128  1.00  0.00           H
ATOM   3891 HD12 LEU   266      46.620  44.961  51.082  1.00  0.00           H
ATOM   3892 HD13 LEU   266      47.869  43.747  50.771  1.00  0.00           H
ATOM   3893  CD2 LEU   266      46.068  42.745  49.440  1.00  0.00           C
ATOM   3894 HD21 LEU   266      46.944  42.203  49.796  1.00  0.00           H
ATOM   3895 HD22 LEU   266      45.196  42.695  50.093  1.00  0.00           H
ATOM   3896 HD23 LEU   266      45.710  42.295  48.514  1.00  0.00           H
ATOM   3897  C   LEU   266      45.024  47.292  47.495  1.00  0.00           C
ATOM   3898  O   LEU   266      43.837  47.677  47.666  1.00  0.00           O
ATOM   3899  N   VAL   267      45.683  47.481  46.342  1.00  0.00           N
ATOM   3900  H   VAL   267      46.619  47.113  46.250  1.00  0.00           H
ATOM   3901  CA  VAL   267      45.040  47.900  45.073  1.00  0.00           C
ATOM   3902  HA  VAL   267      44.227  48.585  45.315  1.00  0.00           H
ATOM   3903  CB  VAL   267      45.989  48.835  44.307  1.00  0.00           C
ATOM   3904  HB  VAL   267      46.728  48.082  44.034  1.00  0.00           H
ATOM   3905  CG1 VAL   267      45.334  49.350  43.098  1.00  0.00           C
ATOM   3906 HG11 VAL   267      44.432  49.943  43.249  1.00  0.00           H
ATOM   3907 HG12 VAL   267      46.060  50.083  42.747  1.00  0.00           H
ATOM   3908 HG13 VAL   267      45.189  48.623  42.299  1.00  0.00           H
ATOM   3909  CG2 VAL   267      46.854  49.824  45.096  1.00  0.00           C
ATOM   3910 HG21 VAL   267      46.098  50.468  45.546  1.00  0.00           H
ATOM   3911 HG22 VAL   267      47.418  49.293  45.862  1.00  0.00           H
ATOM   3912 HG23 VAL   267      47.584  50.352  44.483  1.00  0.00           H
ATOM   3913  C   VAL   267      44.594  46.714  44.242  1.00  0.00           C
ATOM   3914  O   VAL   267      45.364  45.789  43.985  1.00  0.00           O
ATOM   3915  N   ALA   268      43.346  46.748  43.702  1.00  0.00           N
ATOM   3916  H   ALA   268      42.743  47.536  43.892  1.00  0.00           H
ATOM   3917  CA  ALA   268      43.043  45.951  42.524  1.00  0.00           C
ATOM   3918  HA  ALA   268      43.790  45.170  42.386  1.00  0.00           H
ATOM   3919  CB  ALA   268      41.719  45.334  42.782  1.00  0.00           C
ATOM   3920  HB1 ALA   268      41.921  44.282  42.988  1.00  0.00           H
ATOM   3921  HB2 ALA   268      41.187  45.678  43.669  1.00  0.00           H
ATOM   3922  HB3 ALA   268      41.117  45.469  41.884  1.00  0.00           H
ATOM   3923  C   ALA   268      42.999  46.777  41.233  1.00  0.00           C
ATOM   3924  O   ALA   268      42.546  47.951  41.235  1.00  0.00           O
ATOM   3925  N   TYR   269      43.510  46.111  40.153  1.00  0.00           N
ATOM   3926  H   TYR   269      43.989  45.238  40.325  1.00  0.00           H
ATOM   3927  CA  TYR   269      43.435  46.481  38.720  1.00  0.00           C
ATOM   3928  HA  TYR   269      42.507  46.996  38.475  1.00  0.00           H
ATOM   3929  CB  TYR   269      44.586  47.474  38.372  1.00  0.00           C
ATOM   3930  HB2 TYR   269      44.386  47.976  37.425  1.00  0.00           H
ATOM   3931  HB3 TYR   269      44.528  48.193  39.189  1.00  0.00           H
ATOM   3932  CG  TYR   269      45.926  46.784  38.441  1.00  0.00           C
ATOM   3933  CD1 TYR   269      46.541  46.332  37.259  1.00  0.00           C
ATOM   3934  HD1 TYR   269      45.990  46.138  36.350  1.00  0.00           H
ATOM   3935  CE1 TYR   269      47.899  45.978  37.265  1.00  0.00           C
ATOM   3936  HE1 TYR   269      48.402  45.737  36.341  1.00  0.00           H
ATOM   3937  CZ  TYR   269      48.601  45.991  38.479  1.00  0.00           C
ATOM   3938  OH  TYR   269      49.886  45.752  38.551  1.00  0.00           O
ATOM   3939  HH  TYR   269      50.365  45.952  37.744  1.00  0.00           H
ATOM   3940  CE2 TYR   269      47.955  46.392  39.661  1.00  0.00           C
ATOM   3941  HE2 TYR   269      48.567  46.547  40.537  1.00  0.00           H
ATOM   3942  CD2 TYR   269      46.712  46.982  39.601  1.00  0.00           C
ATOM   3943  HD2 TYR   269      46.389  47.417  40.535  1.00  0.00           H
ATOM   3944  C   TYR   269      43.517  45.268  37.773  1.00  0.00           C
ATOM   3945  O   TYR   269      43.725  44.122  38.141  1.00  0.00           O
ATOM   3946  N   PHE   270      43.375  45.503  36.458  1.00  0.00           N
ATOM   3947  H   PHE   270      43.167  46.436  36.132  1.00  0.00           H
ATOM   3948  CA  PHE   270      43.132  44.537  35.385  1.00  0.00           C
ATOM   3949  HA  PHE   270      43.651  43.608  35.618  1.00  0.00           H
ATOM   3950  CB  PHE   270      41.645  44.095  35.353  1.00  0.00           C
ATOM   3951  HB2 PHE   270      41.686  43.312  34.597  1.00  0.00           H
ATOM   3952  HB3 PHE   270      41.323  43.702  36.318  1.00  0.00           H
ATOM   3953  CG  PHE   270      40.621  45.103  34.807  1.00  0.00           C
ATOM   3954  CD1 PHE   270      40.161  45.119  33.471  1.00  0.00           C
ATOM   3955  HD1 PHE   270      40.520  44.423  32.727  1.00  0.00           H
ATOM   3956  CE1 PHE   270      39.136  45.929  33.170  1.00  0.00           C
ATOM   3957  HE1 PHE   270      38.751  45.858  32.164  1.00  0.00           H
ATOM   3958  CZ  PHE   270      38.423  46.642  34.124  1.00  0.00           C
ATOM   3959  HZ  PHE   270      37.690  47.389  33.856  1.00  0.00           H
ATOM   3960  CE2 PHE   270      38.976  46.824  35.410  1.00  0.00           C
ATOM   3961  HE2 PHE   270      38.517  47.525  36.092  1.00  0.00           H
ATOM   3962  CD2 PHE   270      39.999  45.916  35.749  1.00  0.00           C
ATOM   3963  HD2 PHE   270      40.611  46.178  36.600  1.00  0.00           H
ATOM   3964  C   PHE   270      43.765  44.907  34.034  1.00  0.00           C
ATOM   3965  O   PHE   270      43.531  46.019  33.559  1.00  0.00           O
ATOM   3966  N   ASN   271      44.499  43.956  33.441  1.00  0.00           N
ATOM   3967  H   ASN   271      44.413  43.011  33.788  1.00  0.00           H
ATOM   3968  CA  ASN   271      44.693  43.904  31.990  1.00  0.00           C
ATOM   3969  HA  ASN   271      44.669  44.942  31.659  1.00  0.00           H
ATOM   3970  CB  ASN   271      46.079  43.367  31.527  1.00  0.00           C
ATOM   3971  HB2 ASN   271      46.750  43.984  32.126  1.00  0.00           H
ATOM   3972  HB3 ASN   271      46.123  42.299  31.740  1.00  0.00           H
ATOM   3973  CG  ASN   271      46.436  43.700  30.063  1.00  0.00           C
ATOM   3974  OD1 ASN   271      47.116  44.663  29.688  1.00  0.00           O
ATOM   3975  ND2 ASN   271      46.408  42.760  29.123  1.00  0.00           N
ATOM   3976 HD21 ASN   271      46.703  43.067  28.207  1.00  0.00           H
ATOM   3977 HD22 ASN   271      46.266  41.788  29.357  1.00  0.00           H
ATOM   3978  C   ASN   271      43.504  43.203  31.275  1.00  0.00           C
ATOM   3979  O   ASN   271      43.042  42.256  31.821  1.00  0.00           O
ATOM   3980  N   ILE   272      43.141  43.647  30.115  1.00  0.00           N
ATOM   3981  H   ILE   272      43.563  44.469  29.707  1.00  0.00           H
ATOM   3982  CA  ILE   272      42.212  42.964  29.152  1.00  0.00           C
ATOM   3983  HA  ILE   272      42.307  41.894  29.333  1.00  0.00           H
ATOM   3984  CB  ILE   272      40.754  43.379  29.374  1.00  0.00           C
ATOM   3985  HB  ILE   272      40.521  43.446  30.437  1.00  0.00           H
ATOM   3986  CG2 ILE   272      40.466  44.792  28.922  1.00  0.00           C
ATOM   3987 HG21 ILE   272      40.779  44.758  27.878  1.00  0.00           H
ATOM   3988 HG22 ILE   272      39.426  44.967  29.199  1.00  0.00           H
ATOM   3989 HG23 ILE   272      41.265  45.352  29.408  1.00  0.00           H
ATOM   3990  CG1 ILE   272      39.823  42.283  28.786  1.00  0.00           C
ATOM   3991 HG12 ILE   272      39.880  42.308  27.698  1.00  0.00           H
ATOM   3992 HG13 ILE   272      40.226  41.309  29.066  1.00  0.00           H
ATOM   3993  CD1 ILE   272      38.374  42.302  29.156  1.00  0.00           C
ATOM   3994 HD11 ILE   272      37.759  41.546  28.668  1.00  0.00           H
ATOM   3995 HD12 ILE   272      38.220  42.235  30.233  1.00  0.00           H
ATOM   3996 HD13 ILE   272      37.975  43.225  28.736  1.00  0.00           H
ATOM   3997  C   ILE   272      42.661  42.985  27.715  1.00  0.00           C
ATOM   3998  O   ILE   272      43.160  44.026  27.286  1.00  0.00           O
ATOM   3999  N   GLU   273      42.551  41.840  27.001  1.00  0.00           N
ATOM   4000  H   GLU   273      42.174  41.011  27.438  1.00  0.00           H
ATOM   4001  CA  GLU   273      42.975  41.771  25.642  1.00  0.00           C
ATOM   4002  HA  GLU   273      43.306  42.741  25.269  1.00  0.00           H
ATOM   4003  CB  GLU   273      44.135  40.787  25.470  1.00  0.00           C
ATOM   4004  HB2 GLU   273      43.859  39.835  25.923  1.00  0.00           H
ATOM   4005  HB3 GLU   273      44.314  40.703  24.398  1.00  0.00           H
ATOM   4006  CG  GLU   273      45.364  41.319  26.149  1.00  0.00           C
ATOM   4007  HG2 GLU   273      45.822  42.169  25.643  1.00  0.00           H
ATOM   4008  HG3 GLU   273      45.074  41.746  27.109  1.00  0.00           H
ATOM   4009  CD  GLU   273      46.411  40.225  26.245  1.00  0.00           C
ATOM   4010  OE1 GLU   273      47.316  40.229  25.387  1.00  0.00           O
ATOM   4011  OE2 GLU   273      46.469  39.574  27.293  1.00  0.00           O
ATOM   4012  C   GLU   273      41.840  41.427  24.601  1.00  0.00           C
ATOM   4013  O   GLU   273      41.140  40.439  24.846  1.00  0.00           O
ATOM   4014  N   PHE   274      41.942  42.013  23.386  1.00  0.00           N
ATOM   4015  H   PHE   274      42.304  42.952  23.297  1.00  0.00           H
ATOM   4016  CA  PHE   274      41.653  41.254  22.100  1.00  0.00           C
ATOM   4017  HA  PHE   274      40.724  40.702  22.246  1.00  0.00           H
ATOM   4018  CB  PHE   274      41.510  42.328  21.009  1.00  0.00           C
ATOM   4019  HB2 PHE   274      42.448  42.749  20.647  1.00  0.00           H
ATOM   4020  HB3 PHE   274      41.027  41.863  20.150  1.00  0.00           H
ATOM   4021  CG  PHE   274      40.752  43.530  21.450  1.00  0.00           C
ATOM   4022  CD1 PHE   274      39.375  43.686  21.194  1.00  0.00           C
ATOM   4023  HD1 PHE   274      38.941  43.029  20.455  1.00  0.00           H
ATOM   4024  CE1 PHE   274      38.681  44.803  21.576  1.00  0.00           C
ATOM   4025  HE1 PHE   274      37.649  44.894  21.271  1.00  0.00           H
ATOM   4026  CZ  PHE   274      39.371  45.835  22.277  1.00  0.00           C
ATOM   4027  HZ  PHE   274      38.860  46.778  22.399  1.00  0.00           H
ATOM   4028  CE2 PHE   274      40.714  45.677  22.683  1.00  0.00           C
ATOM   4029  HE2 PHE   274      41.274  46.392  23.269  1.00  0.00           H
ATOM   4030  CD2 PHE   274      41.418  44.603  22.120  1.00  0.00           C
ATOM   4031  HD2 PHE   274      42.493  44.509  22.135  1.00  0.00           H
ATOM   4032  C   PHE   274      42.828  40.288  21.796  1.00  0.00           C
ATOM   4033  O   PHE   274      43.578  40.573  20.819  1.00  0.00           O
ATOM   4034  N   THR   275      43.008  39.278  22.576  1.00  0.00           N
ATOM   4035  H   THR   275      42.265  39.037  23.218  1.00  0.00           H
ATOM   4036  CA  THR   275      43.926  38.176  22.467  1.00  0.00           C
ATOM   4037  HA  THR   275      44.957  38.453  22.245  1.00  0.00           H
ATOM   4038  CB  THR   275      43.921  37.168  23.631  1.00  0.00           C
ATOM   4039  HB  THR   275      43.504  36.220  23.291  1.00  0.00           H
ATOM   4040  CG2 THR   275      45.413  36.843  23.981  1.00  0.00           C
ATOM   4041 HG21 THR   275      45.499  36.251  24.892  1.00  0.00           H
ATOM   4042 HG22 THR   275      45.944  36.271  23.220  1.00  0.00           H
ATOM   4043 HG23 THR   275      45.904  37.789  24.209  1.00  0.00           H
ATOM   4044  OG1 THR   275      43.247  37.508  24.843  1.00  0.00           O
ATOM   4045  HG1 THR   275      42.319  37.332  24.669  1.00  0.00           H
ATOM   4046  C   THR   275      43.653  37.363  21.119  1.00  0.00           C
ATOM   4047  O   THR   275      44.561  36.911  20.356  1.00  0.00           O
ATOM   4048  N   ARG   276      42.376  37.039  20.833  1.00  0.00           N
ATOM   4049  H   ARG   276      41.688  37.459  21.442  1.00  0.00           H
ATOM   4050  CA  ARG   276      41.921  36.107  19.802  1.00  0.00           C
ATOM   4051  HA  ARG   276      42.742  35.427  19.575  1.00  0.00           H
ATOM   4052  CB  ARG   276      40.727  35.243  20.294  1.00  0.00           C
ATOM   4053  HB2 ARG   276      40.289  35.880  21.063  1.00  0.00           H
ATOM   4054  HB3 ARG   276      39.949  35.391  19.545  1.00  0.00           H
ATOM   4055  CG  ARG   276      40.914  33.711  20.607  1.00  0.00           C
ATOM   4056  HG2 ARG   276      39.939  33.370  20.952  1.00  0.00           H
ATOM   4057  HG3 ARG   276      41.077  33.080  19.733  1.00  0.00           H
ATOM   4058  CD  ARG   276      41.986  33.378  21.695  1.00  0.00           C
ATOM   4059  HD2 ARG   276      42.129  32.302  21.604  1.00  0.00           H
ATOM   4060  HD3 ARG   276      42.865  33.920  21.346  1.00  0.00           H
ATOM   4061  NE  ARG   276      41.567  33.831  23.047  1.00  0.00           N
ATOM   4062  HE  ARG   276      41.676  34.826  23.188  1.00  0.00           H
ATOM   4063  CZ  ARG   276      41.247  33.140  24.076  1.00  0.00           C
ATOM   4064  NH1 ARG   276      41.162  31.795  24.161  1.00  0.00           N
ATOM   4065 HH11 ARG   276      41.156  31.210  23.338  1.00  0.00           H
ATOM   4066 HH12 ARG   276      40.799  31.395  25.015  1.00  0.00           H
ATOM   4067  NH2 ARG   276      40.851  33.905  25.025  1.00  0.00           N
ATOM   4068 HH21 ARG   276      40.610  34.860  24.799  1.00  0.00           H
ATOM   4069 HH22 ARG   276      40.488  33.518  25.885  1.00  0.00           H
ATOM   4070  C   ARG   276      41.576  36.793  18.456  1.00  0.00           C
ATOM   4071  O   ARG   276      41.487  36.112  17.429  1.00  0.00           O
ATOM   4072  N   CYS   277      41.413  38.087  18.404  1.00  0.00           N
ATOM   4073  H   CYS   277      41.788  38.529  19.231  1.00  0.00           H
ATOM   4074  CA  CYS   277      41.406  38.930  17.146  1.00  0.00           C
ATOM   4075  HA  CYS   277      40.625  38.594  16.464  1.00  0.00           H
ATOM   4076  CB  CYS   277      40.898  40.293  17.733  1.00  0.00           C
ATOM   4077  HB2 CYS   277      39.957  40.137  18.260  1.00  0.00           H
ATOM   4078  HB3 CYS   277      41.648  40.754  18.376  1.00  0.00           H
ATOM   4079  SG  CYS   277      40.573  41.344  16.361  1.00  0.00           S
ATOM   4080  HG  CYS   277      40.822  42.457  17.057  1.00  0.00           H
ATOM   4081  C   CYS   277      42.771  38.855  16.410  1.00  0.00           C
ATOM   4082  O   CYS   277      43.722  38.526  17.121  1.00  0.00           O
ATOM   4083  N   HIE   278      42.730  39.176  15.111  1.00  0.00           N
ATOM   4084  H   HIE   278      41.900  39.595  14.716  1.00  0.00           H
ATOM   4085  CA  HIE   278      43.835  38.696  14.252  1.00  0.00           C
ATOM   4086  HA  HIE   278      43.964  37.622  14.380  1.00  0.00           H
ATOM   4087  CB  HIE   278      43.379  38.837  12.770  1.00  0.00           C
ATOM   4088  HB2 HIE   278      42.359  39.221  12.745  1.00  0.00           H
ATOM   4089  HB3 HIE   278      44.087  39.565  12.375  1.00  0.00           H
ATOM   4090  CG  HIE   278      43.487  37.571  11.984  1.00  0.00           C
ATOM   4091  ND1 HIE   278      43.990  37.447  10.749  1.00  0.00           N
ATOM   4092  CE1 HIE   278      43.778  36.149  10.409  1.00  0.00           C
ATOM   4093  HE1 HIE   278      44.373  35.644   9.664  1.00  0.00           H
ATOM   4094  NE2 HIE   278      42.946  35.547  11.289  1.00  0.00           N
ATOM   4095  HE2 HIE   278      42.801  34.554  11.400  1.00  0.00           H
ATOM   4096  CD2 HIE   278      42.793  36.425  12.300  1.00  0.00           C
ATOM   4097  HD2 HIE   278      42.309  36.202  13.240  1.00  0.00           H
ATOM   4098  C   HIE   278      45.166  39.292  14.710  1.00  0.00           C
ATOM   4099  O   HIE   278      45.978  38.480  15.181  1.00  0.00           O
ATOM   4100  N   LYS   279      45.344  40.610  14.473  1.00  0.00           N
ATOM   4101  H   LYS   279      44.571  41.088  14.033  1.00  0.00           H
ATOM   4102  CA  LYS   279      46.369  41.504  15.022  1.00  0.00           C
ATOM   4103  HA  LYS   279      47.367  41.065  14.987  1.00  0.00           H
ATOM   4104  CB  LYS   279      46.572  42.795  14.224  1.00  0.00           C
ATOM   4105  HB2 LYS   279      45.665  43.386  14.348  1.00  0.00           H
ATOM   4106  HB3 LYS   279      47.362  43.376  14.700  1.00  0.00           H
ATOM   4107  CG  LYS   279      47.107  42.577  12.799  1.00  0.00           C
ATOM   4108  HG2 LYS   279      46.612  41.804  12.212  1.00  0.00           H
ATOM   4109  HG3 LYS   279      46.899  43.532  12.316  1.00  0.00           H
ATOM   4110  CD  LYS   279      48.626  42.359  12.657  1.00  0.00           C
ATOM   4111  HD2 LYS   279      49.116  43.227  13.098  1.00  0.00           H
ATOM   4112  HD3 LYS   279      48.964  41.486  13.215  1.00  0.00           H
ATOM   4113  CE  LYS   279      49.067  42.194  11.134  1.00  0.00           C
ATOM   4114  HE2 LYS   279      49.955  41.563  11.169  1.00  0.00           H
ATOM   4115  HE3 LYS   279      48.283  41.526  10.775  1.00  0.00           H
ATOM   4116  NZ  LYS   279      49.095  43.471  10.478  1.00  0.00           N
ATOM   4117  HZ1 LYS   279      49.811  43.984  10.973  1.00  0.00           H
ATOM   4118  HZ2 LYS   279      49.528  43.513   9.567  1.00  0.00           H
ATOM   4119  HZ3 LYS   279      48.236  43.999  10.543  1.00  0.00           H
ATOM   4120  C   LYS   279      46.095  41.810  16.482  1.00  0.00           C
ATOM   4121  O   LYS   279      45.036  42.354  16.946  1.00  0.00           O
ATOM   4122  N   ARG   280      46.944  41.239  17.344  1.00  0.00           N
ATOM   4123  H   ARG   280      47.711  40.726  16.933  1.00  0.00           H
ATOM   4124  CA  ARG   280      46.694  41.389  18.841  1.00  0.00           C
ATOM   4125  HA  ARG   280      45.674  41.100  19.095  1.00  0.00           H
ATOM   4126  CB  ARG   280      47.599  40.397  19.655  1.00  0.00           C
ATOM   4127  HB2 ARG   280      48.395  40.026  19.009  1.00  0.00           H
ATOM   4128  HB3 ARG   280      48.035  40.900  20.518  1.00  0.00           H
ATOM   4129  CG  ARG   280      46.729  39.295  20.131  1.00  0.00           C
ATOM   4130  HG2 ARG   280      45.993  39.647  20.855  1.00  0.00           H
ATOM   4131  HG3 ARG   280      46.362  38.772  19.248  1.00  0.00           H
ATOM   4132  CD  ARG   280      47.689  38.216  20.760  1.00  0.00           C
ATOM   4133  HD2 ARG   280      47.221  37.262  20.519  1.00  0.00           H
ATOM   4134  HD3 ARG   280      48.663  38.134  20.279  1.00  0.00           H
ATOM   4135  NE  ARG   280      47.831  38.466  22.222  1.00  0.00           N
ATOM   4136  HE  ARG   280      47.508  39.347  22.595  1.00  0.00           H
ATOM   4137  CZ  ARG   280      48.646  37.735  22.993  1.00  0.00           C
ATOM   4138  NH1 ARG   280      49.126  36.574  22.612  1.00  0.00           N
ATOM   4139 HH11 ARG   280      49.780  36.022  23.149  1.00  0.00           H
ATOM   4140 HH12 ARG   280      49.075  36.274  21.649  1.00  0.00           H
ATOM   4141  NH2 ARG   280      48.969  38.163  24.203  1.00  0.00           N
ATOM   4142 HH21 ARG   280      48.600  39.024  24.581  1.00  0.00           H
ATOM   4143 HH22 ARG   280      49.520  37.549  24.786  1.00  0.00           H
ATOM   4144  C   ARG   280      46.899  42.752  19.403  1.00  0.00           C
ATOM   4145  O   ARG   280      47.928  43.302  19.183  1.00  0.00           O
ATOM   4146  N   THR   281      46.082  43.145  20.311  1.00  0.00           N
ATOM   4147  H   THR   281      45.393  42.433  20.509  1.00  0.00           H
ATOM   4148  CA  THR   281      46.046  44.421  21.069  1.00  0.00           C
ATOM   4149  HA  THR   281      47.050  44.827  20.950  1.00  0.00           H
ATOM   4150  CB  THR   281      44.968  45.427  20.545  1.00  0.00           C
ATOM   4151  HB  THR   281      44.633  46.061  21.366  1.00  0.00           H
ATOM   4152  CG2 THR   281      45.634  46.241  19.411  1.00  0.00           C
ATOM   4153 HG21 THR   281      46.567  46.720  19.710  1.00  0.00           H
ATOM   4154 HG22 THR   281      45.706  45.552  18.570  1.00  0.00           H
ATOM   4155 HG23 THR   281      44.888  46.980  19.120  1.00  0.00           H
ATOM   4156  OG1 THR   281      43.763  44.930  20.152  1.00  0.00           O
ATOM   4157  HG1 THR   281      43.090  45.612  20.096  1.00  0.00           H
ATOM   4158  C   THR   281      45.679  44.219  22.569  1.00  0.00           C
ATOM   4159  O   THR   281      44.975  43.227  22.789  1.00  0.00           O
ATOM   4160  N   GLY   282      46.108  45.075  23.546  1.00  0.00           N
ATOM   4161  H   GLY   282      46.808  45.735  23.238  1.00  0.00           H
ATOM   4162  CA  GLY   282      45.853  44.878  24.924  1.00  0.00           C
ATOM   4163  HA2 GLY   282      44.912  44.367  25.127  1.00  0.00           H
ATOM   4164  HA3 GLY   282      46.627  44.274  25.396  1.00  0.00           H
ATOM   4165  C   GLY   282      45.699  46.284  25.605  1.00  0.00           C
ATOM   4166  O   GLY   282      45.695  47.329  25.024  1.00  0.00           O
ATOM   4167  N   PHE   283      45.219  46.230  26.863  1.00  0.00           N
ATOM   4168  H   PHE   283      44.944  45.340  27.254  1.00  0.00           H
ATOM   4169  CA  PHE   283      44.636  47.457  27.556  1.00  0.00           C
ATOM   4170  HA  PHE   283      45.392  48.230  27.416  1.00  0.00           H
ATOM   4171  CB  PHE   283      43.255  47.634  27.075  1.00  0.00           C
ATOM   4172  HB2 PHE   283      43.227  47.568  25.988  1.00  0.00           H
ATOM   4173  HB3 PHE   283      42.664  46.779  27.403  1.00  0.00           H
ATOM   4174  CG  PHE   283      42.548  48.910  27.653  1.00  0.00           C
ATOM   4175  CD1 PHE   283      41.920  48.865  28.939  1.00  0.00           C
ATOM   4176  HD1 PHE   283      41.913  47.942  29.498  1.00  0.00           H
ATOM   4177  CE1 PHE   283      41.380  49.925  29.515  1.00  0.00           C
ATOM   4178  HE1 PHE   283      40.799  49.727  30.404  1.00  0.00           H
ATOM   4179  CZ  PHE   283      41.344  51.131  28.829  1.00  0.00           C
ATOM   4180  HZ  PHE   283      40.696  51.937  29.140  1.00  0.00           H
ATOM   4181  CE2 PHE   283      41.897  51.309  27.529  1.00  0.00           C
ATOM   4182  HE2 PHE   283      41.530  52.150  26.958  1.00  0.00           H
ATOM   4183  CD2 PHE   283      42.524  50.166  26.982  1.00  0.00           C
ATOM   4184  HD2 PHE   283      42.828  50.218  25.947  1.00  0.00           H
ATOM   4185  C   PHE   283      44.695  47.220  29.065  1.00  0.00           C
ATOM   4186  O   PHE   283      44.381  46.133  29.505  1.00  0.00           O
ATOM   4187  N   SER   284      45.060  48.239  29.823  1.00  0.00           N
ATOM   4188  H   SER   284      45.382  49.125  29.462  1.00  0.00           H
ATOM   4189  CA  SER   284      44.999  48.071  31.250  1.00  0.00           C
ATOM   4190  HA  SER   284      44.333  47.247  31.507  1.00  0.00           H
ATOM   4191  CB  SER   284      46.393  47.711  31.710  1.00  0.00           C
ATOM   4192  HB2 SER   284      46.736  46.852  31.134  1.00  0.00           H
ATOM   4193  HB3 SER   284      47.086  48.537  31.544  1.00  0.00           H
ATOM   4194  OG  SER   284      46.313  47.431  33.107  1.00  0.00           O
ATOM   4195  HG  SER   284      46.994  46.787  33.317  1.00  0.00           H
ATOM   4196  C   SER   284      44.474  49.265  31.903  1.00  0.00           C
ATOM   4197  O   SER   284      44.696  50.398  31.447  1.00  0.00           O
ATOM   4198  N   THR   285      43.759  49.042  32.981  1.00  0.00           N
ATOM   4199  H   THR   285      43.987  48.086  33.212  1.00  0.00           H
ATOM   4200  CA  THR   285      43.383  49.982  33.969  1.00  0.00           C
ATOM   4201  HA  THR   285      43.231  50.953  33.498  1.00  0.00           H
ATOM   4202  CB  THR   285      42.061  49.537  34.591  1.00  0.00           C
ATOM   4203  HB  THR   285      41.695  50.339  35.232  1.00  0.00           H
ATOM   4204  CG2 THR   285      40.887  49.291  33.638  1.00  0.00           C
ATOM   4205 HG21 THR   285      39.916  49.249  34.131  1.00  0.00           H
ATOM   4206 HG22 THR   285      40.819  50.185  33.017  1.00  0.00           H
ATOM   4207 HG23 THR   285      41.108  48.382  33.079  1.00  0.00           H
ATOM   4208  OG1 THR   285      42.292  48.241  35.215  1.00  0.00           O
ATOM   4209  HG1 THR   285      41.887  47.550  34.685  1.00  0.00           H
ATOM   4210  C   THR   285      44.424  50.212  35.055  1.00  0.00           C
ATOM   4211  O   THR   285      44.105  50.940  35.995  1.00  0.00           O
ATOM   4212  N   SER   286      45.665  49.744  34.972  1.00  0.00           N
ATOM   4213  H   SER   286      45.887  49.076  34.248  1.00  0.00           H
ATOM   4214  CA  SER   286      46.647  49.623  36.053  1.00  0.00           C
ATOM   4215  HA  SER   286      46.173  49.057  36.855  1.00  0.00           H
ATOM   4216  CB  SER   286      47.812  48.842  35.577  1.00  0.00           C
ATOM   4217  HB2 SER   286      48.448  48.757  36.458  1.00  0.00           H
ATOM   4218  HB3 SER   286      47.474  47.852  35.272  1.00  0.00           H
ATOM   4219  OG  SER   286      48.448  49.429  34.573  1.00  0.00           O
ATOM   4220  HG  SER   286      48.943  48.745  34.116  1.00  0.00           H
ATOM   4221  C   SER   286      47.141  50.987  36.571  1.00  0.00           C
ATOM   4222  O   SER   286      46.903  52.037  35.931  1.00  0.00           O
ATOM   4223  N   PRO   287      47.666  51.029  37.816  1.00  0.00           N
ATOM   4224  CD  PRO   287      47.484  50.014  38.845  1.00  0.00           C
ATOM   4225  HD2 PRO   287      48.073  49.153  38.529  1.00  0.00           H
ATOM   4226  HD3 PRO   287      46.435  49.748  38.979  1.00  0.00           H
ATOM   4227  CG  PRO   287      48.023  50.538  40.175  1.00  0.00           C
ATOM   4228  HG2 PRO   287      48.612  49.813  40.738  1.00  0.00           H
ATOM   4229  HG3 PRO   287      47.202  50.843  40.824  1.00  0.00           H
ATOM   4230  CB  PRO   287      48.764  51.841  39.784  1.00  0.00           C
ATOM   4231  HB2 PRO   287      49.833  51.674  39.648  1.00  0.00           H
ATOM   4232  HB3 PRO   287      48.689  52.544  40.614  1.00  0.00           H
ATOM   4233  CA  PRO   287      48.145  52.235  38.483  1.00  0.00           C
ATOM   4234  HA  PRO   287      47.320  52.887  38.771  1.00  0.00           H
ATOM   4235  C   PRO   287      49.189  53.013  37.619  1.00  0.00           C
ATOM   4236  O   PRO   287      49.161  54.224  37.532  1.00  0.00           O
ATOM   4237  N   GLU   288      49.985  52.246  36.868  1.00  0.00           N
ATOM   4238  H   GLU   288      49.968  51.255  37.061  1.00  0.00           H
ATOM   4239  CA  GLU   288      50.980  52.756  35.944  1.00  0.00           C
ATOM   4240  HA  GLU   288      51.494  53.628  36.348  1.00  0.00           H
ATOM   4241  CB  GLU   288      52.192  51.787  35.721  1.00  0.00           C
ATOM   4242  HB2 GLU   288      53.022  52.311  35.248  1.00  0.00           H
ATOM   4243  HB3 GLU   288      52.613  51.619  36.712  1.00  0.00           H
ATOM   4244  CG  GLU   288      51.821  50.446  35.115  1.00  0.00           C
ATOM   4245  HG2 GLU   288      50.914  50.030  35.555  1.00  0.00           H
ATOM   4246  HG3 GLU   288      51.598  50.480  34.049  1.00  0.00           H
ATOM   4247  CD  GLU   288      52.964  49.490  35.451  1.00  0.00           C
ATOM   4248  OE1 GLU   288      53.908  49.403  34.644  1.00  0.00           O
ATOM   4249  OE2 GLU   288      52.900  48.876  36.573  1.00  0.00           O
ATOM   4250  C   GLU   288      50.486  53.271  34.516  1.00  0.00           C
ATOM   4251  O   GLU   288      51.317  53.648  33.713  1.00  0.00           O
ATOM   4252  N   SER   289      49.155  53.249  34.310  1.00  0.00           N
ATOM   4253  H   SER   289      48.651  52.679  34.975  1.00  0.00           H
ATOM   4254  CA  SER   289      48.562  53.491  32.961  1.00  0.00           C
ATOM   4255  HA  SER   289      49.372  53.652  32.250  1.00  0.00           H
ATOM   4256  CB  SER   289      47.892  52.140  32.508  1.00  0.00           C
ATOM   4257  HB2 SER   289      47.253  51.637  33.234  1.00  0.00           H
ATOM   4258  HB3 SER   289      47.467  52.222  31.508  1.00  0.00           H
ATOM   4259  OG  SER   289      48.988  51.199  32.464  1.00  0.00           O
ATOM   4260  HG  SER   289      49.014  50.803  33.338  1.00  0.00           H
ATOM   4261  C   SER   289      47.622  54.710  32.855  1.00  0.00           C
ATOM   4262  O   SER   289      47.201  55.179  33.909  1.00  0.00           O
ATOM   4263  N   PRO   290      47.202  55.139  31.626  1.00  0.00           N
ATOM   4264  CD  PRO   290      47.774  54.797  30.303  1.00  0.00           C
ATOM   4265  HD2 PRO   290      47.522  53.784  29.991  1.00  0.00           H
ATOM   4266  HD3 PRO   290      48.834  54.875  30.548  1.00  0.00           H
ATOM   4267  CG  PRO   290      47.198  55.833  29.375  1.00  0.00           C
ATOM   4268  HG2 PRO   290      46.886  55.489  28.389  1.00  0.00           H
ATOM   4269  HG3 PRO   290      48.018  56.541  29.253  1.00  0.00           H
ATOM   4270  CB  PRO   290      46.053  56.446  30.099  1.00  0.00           C
ATOM   4271  HB2 PRO   290      45.192  55.883  29.738  1.00  0.00           H
ATOM   4272  HB3 PRO   290      45.965  57.491  29.801  1.00  0.00           H
ATOM   4273  CA  PRO   290      46.354  56.355  31.547  1.00  0.00           C
ATOM   4274  HA  PRO   290      46.947  57.184  31.933  1.00  0.00           H
ATOM   4275  C   PRO   290      44.904  56.212  32.200  1.00  0.00           C
ATOM   4276  O   PRO   290      44.264  55.165  32.256  1.00  0.00           O
ATOM   4277  N   TYR   291      44.526  57.308  32.896  1.00  0.00           N
ATOM   4278  H   TYR   291      45.092  58.143  32.932  1.00  0.00           H
ATOM   4279  CA  TYR   291      43.339  57.304  33.734  1.00  0.00           C
ATOM   4280  HA  TYR   291      43.455  56.451  34.403  1.00  0.00           H
ATOM   4281  CB  TYR   291      43.031  58.572  34.482  1.00  0.00           C
ATOM   4282  HB2 TYR   291      42.005  58.860  34.255  1.00  0.00           H
ATOM   4283  HB3 TYR   291      43.173  58.251  35.514  1.00  0.00           H
ATOM   4284  CG  TYR   291      43.833  59.863  34.274  1.00  0.00           C
ATOM   4285  CD1 TYR   291      44.455  60.398  35.415  1.00  0.00           C
ATOM   4286  HD1 TYR   291      44.326  60.048  36.429  1.00  0.00           H
ATOM   4287  CE1 TYR   291      45.121  61.628  35.253  1.00  0.00           C
ATOM   4288  HE1 TYR   291      45.550  62.146  36.098  1.00  0.00           H
ATOM   4289  CZ  TYR   291      45.343  62.184  33.985  1.00  0.00           C
ATOM   4290  OH  TYR   291      46.077  63.338  33.841  1.00  0.00           O
ATOM   4291  HH  TYR   291      46.049  63.672  32.942  1.00  0.00           H
ATOM   4292  CE2 TYR   291      44.849  61.554  32.795  1.00  0.00           C
ATOM   4293  HE2 TYR   291      45.168  61.716  31.776  1.00  0.00           H
ATOM   4294  CD2 TYR   291      43.977  60.416  32.956  1.00  0.00           C
ATOM   4295  HD2 TYR   291      43.508  59.988  32.082  1.00  0.00           H
ATOM   4296  C   TYR   291      42.147  56.789  32.863  1.00  0.00           C
ATOM   4297  O   TYR   291      41.676  57.322  31.840  1.00  0.00           O
ATOM   4298  N   THR   292      41.475  55.741  33.354  1.00  0.00           N
ATOM   4299  H   THR   292      41.915  55.073  33.970  1.00  0.00           H
ATOM   4300  CA  THR   292      40.103  55.350  32.892  1.00  0.00           C
ATOM   4301  HA  THR   292      39.927  55.903  31.969  1.00  0.00           H
ATOM   4302  CB  THR   292      39.950  53.785  32.558  1.00  0.00           C
ATOM   4303  HB  THR   292      39.006  53.638  32.033  1.00  0.00           H
ATOM   4304  CG2 THR   292      41.026  53.181  31.655  1.00  0.00           C
ATOM   4305 HG21 THR   292      41.128  53.696  30.700  1.00  0.00           H
ATOM   4306 HG22 THR   292      41.975  53.364  32.159  1.00  0.00           H
ATOM   4307 HG23 THR   292      40.885  52.120  31.445  1.00  0.00           H
ATOM   4308  OG1 THR   292      39.904  53.058  33.717  1.00  0.00           O
ATOM   4309  HG1 THR   292      40.744  53.229  34.149  1.00  0.00           H
ATOM   4310  C   THR   292      39.069  55.782  33.826  1.00  0.00           C
ATOM   4311  O   THR   292      39.432  56.166  34.969  1.00  0.00           O
ATOM   4312  N   HID   293      37.846  55.561  33.439  1.00  0.00           N
ATOM   4313  H   HID   293      37.690  55.511  32.442  1.00  0.00           H
ATOM   4314  CA  HID   293      36.660  55.670  34.337  1.00  0.00           C
ATOM   4315  HA  HID   293      36.859  56.389  35.132  1.00  0.00           H
ATOM   4316  CB  HID   293      35.392  56.086  33.673  1.00  0.00           C
ATOM   4317  HB2 HID   293      34.545  56.068  34.359  1.00  0.00           H
ATOM   4318  HB3 HID   293      35.480  57.122  33.346  1.00  0.00           H
ATOM   4319  CG  HID   293      35.121  55.259  32.441  1.00  0.00           C
ATOM   4320  ND1 HID   293      35.096  53.874  32.386  1.00  0.00           N
ATOM   4321  HD1 HID   293      34.631  53.371  33.128  1.00  0.00           H
ATOM   4322  CE1 HID   293      34.691  53.590  31.120  1.00  0.00           C
ATOM   4323  HE1 HID   293      34.144  52.694  30.865  1.00  0.00           H
ATOM   4324  NE2 HID   293      34.582  54.752  30.385  1.00  0.00           N
ATOM   4325  CD2 HID   293      34.915  55.787  31.236  1.00  0.00           C
ATOM   4326  HD2 HID   293      34.684  56.810  30.979  1.00  0.00           H
ATOM   4327  C   HID   293      36.376  54.479  35.227  1.00  0.00           C
ATOM   4328  O   HID   293      35.768  54.594  36.312  1.00  0.00           O
ATOM   4329  N   TRP   294      36.844  53.335  34.787  1.00  0.00           N
ATOM   4330  H   TRP   294      37.248  53.351  33.861  1.00  0.00           H
ATOM   4331  CA  TRP   294      36.831  52.090  35.562  1.00  0.00           C
ATOM   4332  HA  TRP   294      35.813  51.940  35.922  1.00  0.00           H
ATOM   4333  CB  TRP   294      37.178  50.945  34.596  1.00  0.00           C
ATOM   4334  HB2 TRP   294      38.202  51.088  34.250  1.00  0.00           H
ATOM   4335  HB3 TRP   294      37.314  50.026  35.166  1.00  0.00           H
ATOM   4336  CG  TRP   294      36.216  50.592  33.505  1.00  0.00           C
ATOM   4337  CD1 TRP   294      34.931  50.398  33.672  1.00  0.00           C
ATOM   4338  HD1 TRP   294      34.353  50.678  34.540  1.00  0.00           H
ATOM   4339  NE1 TRP   294      34.301  50.214  32.477  1.00  0.00           N
ATOM   4340  HE1 TRP   294      33.300  50.081  32.456  1.00  0.00           H
ATOM   4341  CE2 TRP   294      35.232  50.056  31.458  1.00  0.00           C
ATOM   4342  CZ2 TRP   294      35.219  49.811  30.052  1.00  0.00           C
ATOM   4343  HZ2 TRP   294      34.275  49.751  29.531  1.00  0.00           H
ATOM   4344  CH2 TRP   294      36.435  49.476  29.387  1.00  0.00           C
ATOM   4345  HH2 TRP   294      36.255  49.222  28.353  1.00  0.00           H
ATOM   4346  CZ3 TRP   294      37.635  49.263  30.116  1.00  0.00           C
ATOM   4347  HZ3 TRP   294      38.563  49.015  29.623  1.00  0.00           H
ATOM   4348  CE3 TRP   294      37.637  49.755  31.438  1.00  0.00           C
ATOM   4349  HE3 TRP   294      38.578  49.762  31.968  1.00  0.00           H
ATOM   4350  CD2 TRP   294      36.478  50.105  32.141  1.00  0.00           C
ATOM   4351  C   TRP   294      37.832  52.211  36.802  1.00  0.00           C
ATOM   4352  O   TRP   294      37.572  51.783  37.874  1.00  0.00           O
ATOM   4353  N   LYS   295      38.913  52.961  36.642  1.00  0.00           N
ATOM   4354  H   LYS   295      39.211  53.065  35.683  1.00  0.00           H
ATOM   4355  CA  LYS   295      39.825  53.475  37.662  1.00  0.00           C
ATOM   4356  HA  LYS   295      40.526  54.209  37.264  1.00  0.00           H
ATOM   4357  CB  LYS   295      39.051  54.327  38.701  1.00  0.00           C
ATOM   4358  HB2 LYS   295      38.268  53.675  39.089  1.00  0.00           H
ATOM   4359  HB3 LYS   295      39.779  54.549  39.481  1.00  0.00           H
ATOM   4360  CG  LYS   295      38.646  55.616  38.068  1.00  0.00           C
ATOM   4361  HG2 LYS   295      39.566  56.157  37.845  1.00  0.00           H
ATOM   4362  HG3 LYS   295      38.153  55.462  37.108  1.00  0.00           H
ATOM   4363  CD  LYS   295      37.733  56.286  39.006  1.00  0.00           C
ATOM   4364  HD2 LYS   295      36.782  55.756  39.039  1.00  0.00           H
ATOM   4365  HD3 LYS   295      38.162  56.273  40.008  1.00  0.00           H
ATOM   4366  CE  LYS   295      37.488  57.746  38.556  1.00  0.00           C
ATOM   4367  HE2 LYS   295      38.439  58.272  38.470  1.00  0.00           H
ATOM   4368  HE3 LYS   295      37.016  57.662  37.577  1.00  0.00           H
ATOM   4369  NZ  LYS   295      36.706  58.508  39.477  1.00  0.00           N
ATOM   4370  HZ1 LYS   295      36.801  58.178  40.427  1.00  0.00           H
ATOM   4371  HZ2 LYS   295      36.854  59.500  39.352  1.00  0.00           H
ATOM   4372  HZ3 LYS   295      35.709  58.388  39.372  1.00  0.00           H
ATOM   4373  C   LYS   295      40.601  52.266  38.336  1.00  0.00           C
ATOM   4374  O   LYS   295      41.129  51.478  37.572  1.00  0.00           O
ATOM   4375  N   GLN   296      40.680  52.238  39.691  1.00  0.00           N
ATOM   4376  H   GLN   296      40.340  52.977  40.290  1.00  0.00           H
ATOM   4377  CA  GLN   296      41.268  51.171  40.497  1.00  0.00           C
ATOM   4378  HA  GLN   296      41.285  50.244  39.924  1.00  0.00           H
ATOM   4379  CB  GLN   296      42.722  51.358  40.947  1.00  0.00           C
ATOM   4380  HB2 GLN   296      42.934  52.356  41.332  1.00  0.00           H
ATOM   4381  HB3 GLN   296      42.914  50.642  41.746  1.00  0.00           H
ATOM   4382  CG  GLN   296      43.691  51.275  39.747  1.00  0.00           C
ATOM   4383  HG2 GLN   296      44.640  50.794  39.984  1.00  0.00           H
ATOM   4384  HG3 GLN   296      43.304  50.739  38.880  1.00  0.00           H
ATOM   4385  CD  GLN   296      44.015  52.681  39.237  1.00  0.00           C
ATOM   4386  OE1 GLN   296      44.604  53.388  40.018  1.00  0.00           O
ATOM   4387  NE2 GLN   296      44.050  52.939  37.967  1.00  0.00           N
ATOM   4388 HE21 GLN   296      44.394  52.219  37.349  1.00  0.00           H
ATOM   4389 HE22 GLN   296      44.248  53.883  37.666  1.00  0.00           H
ATOM   4390  C   GLN   296      40.350  51.042  41.683  1.00  0.00           C
ATOM   4391  O   GLN   296      39.783  52.044  42.048  1.00  0.00           O
ATOM   4392  N   THR   297      40.200  49.819  42.230  1.00  0.00           N
ATOM   4393  H   THR   297      40.720  49.123  41.715  1.00  0.00           H
ATOM   4394  CA  THR   297      39.456  49.567  43.471  1.00  0.00           C
ATOM   4395  HA  THR   297      38.780  50.383  43.728  1.00  0.00           H
ATOM   4396  CB  THR   297      38.654  48.253  43.277  1.00  0.00           C
ATOM   4397  HB  THR   297      39.283  47.406  43.003  1.00  0.00           H
ATOM   4398  CG2 THR   297      37.575  48.011  44.332  1.00  0.00           C
ATOM   4399 HG21 THR   297      36.934  47.141  44.189  1.00  0.00           H
ATOM   4400 HG22 THR   297      38.143  47.738  45.222  1.00  0.00           H
ATOM   4401 HG23 THR   297      36.983  48.880  44.619  1.00  0.00           H
ATOM   4402  OG1 THR   297      37.789  48.437  42.215  1.00  0.00           O
ATOM   4403  HG1 THR   297      38.255  49.159  41.787  1.00  0.00           H
ATOM   4404  C   THR   297      40.490  49.435  44.615  1.00  0.00           C
ATOM   4405  O   THR   297      41.482  48.713  44.411  1.00  0.00           O
ATOM   4406  N   VAL   298      40.215  49.971  45.857  1.00  0.00           N
ATOM   4407  H   VAL   298      39.373  50.479  46.090  1.00  0.00           H
ATOM   4408  CA  VAL   298      41.197  49.995  46.996  1.00  0.00           C
ATOM   4409  HA  VAL   298      42.122  49.457  46.788  1.00  0.00           H
ATOM   4410  CB  VAL   298      41.865  51.430  47.016  1.00  0.00           C
ATOM   4411  HB  VAL   298      41.066  52.170  47.071  1.00  0.00           H
ATOM   4412  CG1 VAL   298      42.582  51.715  48.365  1.00  0.00           C
ATOM   4413 HG11 VAL   298      43.312  52.518  48.262  1.00  0.00           H
ATOM   4414 HG12 VAL   298      41.801  51.980  49.077  1.00  0.00           H
ATOM   4415 HG13 VAL   298      43.147  50.833  48.664  1.00  0.00           H
ATOM   4416  CG2 VAL   298      42.832  51.736  45.874  1.00  0.00           C
ATOM   4417 HG21 VAL   298      42.924  52.782  45.581  1.00  0.00           H
ATOM   4418 HG22 VAL   298      43.825  51.315  46.032  1.00  0.00           H
ATOM   4419 HG23 VAL   298      42.475  51.332  44.927  1.00  0.00           H
ATOM   4420  C   VAL   298      40.611  49.657  48.318  1.00  0.00           C
ATOM   4421  O   VAL   298      39.732  50.348  48.800  1.00  0.00           O
ATOM   4422  N   PHE   299      40.985  48.494  48.811  1.00  0.00           N
ATOM   4423  H   PHE   299      41.801  48.064  48.400  1.00  0.00           H
ATOM   4424  CA  PHE   299      40.424  47.850  50.015  1.00  0.00           C
ATOM   4425  HA  PHE   299      39.513  48.349  50.348  1.00  0.00           H
ATOM   4426  CB  PHE   299      40.074  46.346  49.760  1.00  0.00           C
ATOM   4427  HB2 PHE   299      39.838  45.811  50.679  1.00  0.00           H
ATOM   4428  HB3 PHE   299      39.136  46.367  49.205  1.00  0.00           H
ATOM   4429  CG  PHE   299      40.987  45.367  49.042  1.00  0.00           C
ATOM   4430  CD1 PHE   299      41.705  44.412  49.873  1.00  0.00           C
ATOM   4431  HD1 PHE   299      41.704  44.488  50.950  1.00  0.00           H
ATOM   4432  CE1 PHE   299      42.546  43.441  49.229  1.00  0.00           C
ATOM   4433  HE1 PHE   299      43.038  42.712  49.857  1.00  0.00           H
ATOM   4434  CZ  PHE   299      42.675  43.440  47.778  1.00  0.00           C
ATOM   4435  HZ  PHE   299      43.136  42.632  47.230  1.00  0.00           H
ATOM   4436  CE2 PHE   299      42.165  44.515  47.033  1.00  0.00           C
ATOM   4437  HE2 PHE   299      42.457  44.646  46.001  1.00  0.00           H
ATOM   4438  CD2 PHE   299      41.209  45.354  47.662  1.00  0.00           C
ATOM   4439  HD2 PHE   299      40.617  45.965  46.997  1.00  0.00           H
ATOM   4440  C   PHE   299      41.476  47.955  51.164  1.00  0.00           C
ATOM   4441  O   PHE   299      42.646  47.533  50.964  1.00  0.00           O
ATOM   4442  N   TYR   300      41.079  48.387  52.324  1.00  0.00           N
ATOM   4443  H   TYR   300      40.153  48.770  52.450  1.00  0.00           H
ATOM   4444  CA  TYR   300      41.993  48.776  53.399  1.00  0.00           C
ATOM   4445  HA  TYR   300      43.002  48.996  53.049  1.00  0.00           H
ATOM   4446  CB  TYR   300      41.551  50.069  53.913  1.00  0.00           C
ATOM   4447  HB2 TYR   300      41.303  50.645  53.022  1.00  0.00           H
ATOM   4448  HB3 TYR   300      40.774  49.899  54.659  1.00  0.00           H
ATOM   4449  CG  TYR   300      42.761  50.834  54.576  1.00  0.00           C
ATOM   4450  CD1 TYR   300      43.666  51.491  53.766  1.00  0.00           C
ATOM   4451  HD1 TYR   300      43.577  51.399  52.694  1.00  0.00           H
ATOM   4452  CE1 TYR   300      44.549  52.506  54.183  1.00  0.00           C
ATOM   4453  HE1 TYR   300      45.143  53.165  53.567  1.00  0.00           H
ATOM   4454  CZ  TYR   300      44.397  52.943  55.510  1.00  0.00           C
ATOM   4455  OH  TYR   300      45.225  53.899  55.976  1.00  0.00           O
ATOM   4456  HH  TYR   300      45.306  54.597  55.323  1.00  0.00           H
ATOM   4457  CE2 TYR   300      43.581  52.267  56.397  1.00  0.00           C
ATOM   4458  HE2 TYR   300      43.658  52.395  57.466  1.00  0.00           H
ATOM   4459  CD2 TYR   300      42.691  51.270  55.910  1.00  0.00           C
ATOM   4460  HD2 TYR   300      41.906  50.917  56.563  1.00  0.00           H
ATOM   4461  C   TYR   300      42.126  47.826  54.591  1.00  0.00           C
ATOM   4462  O   TYR   300      41.190  47.061  54.896  1.00  0.00           O
ATOM   4463  N   MET   301      43.279  47.876  55.310  1.00  0.00           N
ATOM   4464  H   MET   301      44.059  48.420  54.972  1.00  0.00           H
ATOM   4465  CA  MET   301      43.567  47.024  56.508  1.00  0.00           C
ATOM   4466  HA  MET   301      43.330  45.980  56.301  1.00  0.00           H
ATOM   4467  CB  MET   301      45.052  47.093  56.700  1.00  0.00           C
ATOM   4468  HB2 MET   301      45.345  48.141  56.649  1.00  0.00           H
ATOM   4469  HB3 MET   301      45.303  46.733  57.698  1.00  0.00           H
ATOM   4470  CG  MET   301      45.732  46.165  55.735  1.00  0.00           C
ATOM   4471  HG2 MET   301      45.653  45.140  56.097  1.00  0.00           H
ATOM   4472  HG3 MET   301      45.208  46.382  54.804  1.00  0.00           H
ATOM   4473  SD  MET   301      47.495  46.376  55.362  1.00  0.00           S
ATOM   4474  CE  MET   301      47.505  45.573  53.711  1.00  0.00           C
ATOM   4475  HE1 MET   301      46.908  46.242  53.091  1.00  0.00           H
ATOM   4476  HE2 MET   301      48.423  45.312  53.185  1.00  0.00           H
ATOM   4477  HE3 MET   301      46.939  44.643  53.771  1.00  0.00           H
ATOM   4478  C   MET   301      42.892  47.499  57.782  1.00  0.00           C
ATOM   4479  O   MET   301      42.799  48.675  58.118  1.00  0.00           O
ATOM   4480  N   GLU   302      42.550  46.539  58.656  1.00  0.00           N
ATOM   4481  H   GLU   302      42.509  45.552  58.446  1.00  0.00           H
ATOM   4482  CA  GLU   302      42.383  46.845  60.072  1.00  0.00           C
ATOM   4483  HA  GLU   302      41.760  47.739  60.078  1.00  0.00           H
ATOM   4484  CB  GLU   302      41.541  45.684  60.699  1.00  0.00           C
ATOM   4485  HB2 GLU   302      41.619  45.716  61.786  1.00  0.00           H
ATOM   4486  HB3 GLU   302      40.505  45.914  60.452  1.00  0.00           H
ATOM   4487  CG  GLU   302      41.924  44.240  60.371  1.00  0.00           C
ATOM   4488  HG2 GLU   302      41.290  43.501  60.860  1.00  0.00           H
ATOM   4489  HG3 GLU   302      41.641  44.066  59.333  1.00  0.00           H
ATOM   4490  CD  GLU   302      43.385  43.686  60.638  1.00  0.00           C
ATOM   4491  OE1 GLU   302      43.708  43.148  61.671  1.00  0.00           O
ATOM   4492  OE2 GLU   302      44.202  43.910  59.672  1.00  0.00           O
ATOM   4493  C   GLU   302      43.605  47.088  60.969  1.00  0.00           C
ATOM   4494  O   GLU   302      43.628  48.062  61.663  1.00  0.00           O
ATOM   4495  N   ASP   303      44.720  46.457  60.618  1.00  0.00           N
ATOM   4496  H   ASP   303      44.836  45.709  59.950  1.00  0.00           H
ATOM   4497  CA  ASP   303      46.061  46.826  61.125  1.00  0.00           C
ATOM   4498  HA  ASP   303      46.021  47.882  61.392  1.00  0.00           H
ATOM   4499  CB  ASP   303      46.318  46.132  62.508  1.00  0.00           C
ATOM   4500  HB2 ASP   303      45.406  46.234  63.096  1.00  0.00           H
ATOM   4501  HB3 ASP   303      46.518  45.085  62.283  1.00  0.00           H
ATOM   4502  CG  ASP   303      47.457  46.739  63.311  1.00  0.00           C
ATOM   4503  OD1 ASP   303      47.751  47.888  62.992  1.00  0.00           O
ATOM   4504  OD2 ASP   303      47.678  46.322  64.500  1.00  0.00           O
ATOM   4505  C   ASP   303      47.206  46.600  60.135  1.00  0.00           C
ATOM   4506  O   ASP   303      47.255  45.555  59.424  1.00  0.00           O
ATOM   4507  N   TYR   304      48.158  47.550  60.079  1.00  0.00           N
ATOM   4508  H   TYR   304      48.040  48.288  60.759  1.00  0.00           H
ATOM   4509  CA  TYR   304      49.222  47.718  59.000  1.00  0.00           C
ATOM   4510  HA  TYR   304      48.771  47.653  58.010  1.00  0.00           H
ATOM   4511  CB  TYR   304      49.838  49.115  59.223  1.00  0.00           C
ATOM   4512  HB2 TYR   304      50.398  49.225  60.151  1.00  0.00           H
ATOM   4513  HB3 TYR   304      50.575  49.295  58.440  1.00  0.00           H
ATOM   4514  CG  TYR   304      48.761  50.240  59.182  1.00  0.00           C
ATOM   4515  CD1 TYR   304      47.610  50.191  58.376  1.00  0.00           C
ATOM   4516  HD1 TYR   304      47.308  49.255  57.930  1.00  0.00           H
ATOM   4517  CE1 TYR   304      46.597  51.182  58.563  1.00  0.00           C
ATOM   4518  HE1 TYR   304      45.599  51.053  58.170  1.00  0.00           H
ATOM   4519  CZ  TYR   304      46.759  52.180  59.503  1.00  0.00           C
ATOM   4520  OH  TYR   304      45.713  52.973  59.776  1.00  0.00           O
ATOM   4521  HH  TYR   304      45.065  52.727  60.440  1.00  0.00           H
ATOM   4522  CE2 TYR   304      47.984  52.441  60.160  1.00  0.00           C
ATOM   4523  HE2 TYR   304      48.106  53.207  60.910  1.00  0.00           H
ATOM   4524  CD2 TYR   304      48.959  51.371  59.999  1.00  0.00           C
ATOM   4525  HD2 TYR   304      49.958  51.520  60.383  1.00  0.00           H
ATOM   4526  C   TYR   304      50.256  46.553  59.073  1.00  0.00           C
ATOM   4527  O   TYR   304      50.502  45.941  60.125  1.00  0.00           O
ATOM   4528  N   LEU   305      51.127  46.639  58.103  1.00  0.00           N
ATOM   4529  H   LEU   305      50.816  47.206  57.327  1.00  0.00           H
ATOM   4530  CA  LEU   305      52.312  45.853  57.960  1.00  0.00           C
ATOM   4531  HA  LEU   305      52.416  45.275  58.878  1.00  0.00           H
ATOM   4532  CB  LEU   305      52.162  44.925  56.703  1.00  0.00           C
ATOM   4533  HB2 LEU   305      52.571  45.514  55.882  1.00  0.00           H
ATOM   4534  HB3 LEU   305      52.725  43.997  56.806  1.00  0.00           H
ATOM   4535  CG  LEU   305      50.895  44.432  56.172  1.00  0.00           C
ATOM   4536  HG  LEU   305      50.362  45.377  56.072  1.00  0.00           H
ATOM   4537  CD1 LEU   305      50.909  43.747  54.820  1.00  0.00           C
ATOM   4538 HD11 LEU   305      51.477  42.820  54.899  1.00  0.00           H
ATOM   4539 HD12 LEU   305      49.837  43.587  54.710  1.00  0.00           H
ATOM   4540 HD13 LEU   305      51.325  44.430  54.079  1.00  0.00           H
ATOM   4541  CD2 LEU   305      50.234  43.578  57.279  1.00  0.00           C
ATOM   4542 HD21 LEU   305      50.532  43.848  58.292  1.00  0.00           H
ATOM   4543 HD22 LEU   305      49.166  43.793  57.232  1.00  0.00           H
ATOM   4544 HD23 LEU   305      50.448  42.511  57.222  1.00  0.00           H
ATOM   4545  C   LEU   305      53.523  46.826  57.956  1.00  0.00           C
ATOM   4546  O   LEU   305      53.442  48.032  57.625  1.00  0.00           O
ATOM   4547  N   THR   306      54.705  46.278  58.162  1.00  0.00           N
ATOM   4548  H   THR   306      54.808  45.307  58.420  1.00  0.00           H
ATOM   4549  CA  THR   306      55.992  46.932  57.763  1.00  0.00           C
ATOM   4550  HA  THR   306      55.759  47.544  56.892  1.00  0.00           H
ATOM   4551  CB  THR   306      56.652  47.770  58.901  1.00  0.00           C
ATOM   4552  HB  THR   306      57.271  47.218  59.609  1.00  0.00           H
ATOM   4553  CG2 THR   306      57.523  48.931  58.271  1.00  0.00           C
ATOM   4554 HG21 THR   306      56.892  49.682  57.796  1.00  0.00           H
ATOM   4555 HG22 THR   306      58.024  49.583  58.988  1.00  0.00           H
ATOM   4556 HG23 THR   306      58.263  48.552  57.565  1.00  0.00           H
ATOM   4557  OG1 THR   306      55.761  48.429  59.719  1.00  0.00           O
ATOM   4558  HG1 THR   306      55.016  47.825  59.684  1.00  0.00           H
ATOM   4559  C   THR   306      56.953  45.892  57.211  1.00  0.00           C
ATOM   4560  O   THR   306      57.240  44.965  57.947  1.00  0.00           O
ATOM   4561  N   VAL   307      57.432  46.008  56.039  1.00  0.00           N
ATOM   4562  H   VAL   307      57.255  46.824  55.472  1.00  0.00           H
ATOM   4563  CA  VAL   307      57.924  44.962  55.127  1.00  0.00           C
ATOM   4564  HA  VAL   307      57.925  44.089  55.779  1.00  0.00           H
ATOM   4565  CB  VAL   307      56.834  44.617  54.078  1.00  0.00           C
ATOM   4566  HB  VAL   307      57.155  44.116  53.165  1.00  0.00           H
ATOM   4567  CG1 VAL   307      55.660  43.827  54.707  1.00  0.00           C
ATOM   4568 HG11 VAL   307      56.006  42.926  55.215  1.00  0.00           H
ATOM   4569 HG12 VAL   307      55.121  44.418  55.447  1.00  0.00           H
ATOM   4570 HG13 VAL   307      54.863  43.571  54.008  1.00  0.00           H
ATOM   4571  CG2 VAL   307      56.237  45.919  53.475  1.00  0.00           C
ATOM   4572 HG21 VAL   307      55.762  45.758  52.507  1.00  0.00           H
ATOM   4573 HG22 VAL   307      55.563  46.364  54.206  1.00  0.00           H
ATOM   4574 HG23 VAL   307      57.002  46.660  53.241  1.00  0.00           H
ATOM   4575  C   VAL   307      59.330  45.360  54.583  1.00  0.00           C
ATOM   4576  O   VAL   307      59.579  46.502  54.264  1.00  0.00           O
ATOM   4577  N   LYS   308      60.247  44.477  54.427  1.00  0.00           N
ATOM   4578  H   LYS   308      60.010  43.533  54.697  1.00  0.00           H
ATOM   4579  CA  LYS   308      61.623  44.661  53.965  1.00  0.00           C
ATOM   4580  HA  LYS   308      61.787  45.737  53.909  1.00  0.00           H
ATOM   4581  CB  LYS   308      62.712  44.227  54.950  1.00  0.00           C
ATOM   4582  HB2 LYS   308      63.373  45.087  55.056  1.00  0.00           H
ATOM   4583  HB3 LYS   308      62.249  43.975  55.904  1.00  0.00           H
ATOM   4584  CG  LYS   308      63.674  43.036  54.666  1.00  0.00           C
ATOM   4585  HG2 LYS   308      64.113  43.174  53.678  1.00  0.00           H
ATOM   4586  HG3 LYS   308      64.429  43.215  55.431  1.00  0.00           H
ATOM   4587  CD  LYS   308      62.983  41.604  54.762  1.00  0.00           C
ATOM   4588  HD2 LYS   308      62.706  41.493  55.811  1.00  0.00           H
ATOM   4589  HD3 LYS   308      62.092  41.581  54.135  1.00  0.00           H
ATOM   4590  CE  LYS   308      63.951  40.458  54.566  1.00  0.00           C
ATOM   4591  HE2 LYS   308      64.155  40.357  53.500  1.00  0.00           H
ATOM   4592  HE3 LYS   308      64.878  40.754  55.055  1.00  0.00           H
ATOM   4593  NZ  LYS   308      63.402  39.209  55.151  1.00  0.00           N
ATOM   4594  HZ1 LYS   308      62.953  39.517  56.002  1.00  0.00           H
ATOM   4595  HZ2 LYS   308      62.966  38.637  54.442  1.00  0.00           H
ATOM   4596  HZ3 LYS   308      64.158  38.698  55.584  1.00  0.00           H
ATOM   4597  C   LYS   308      61.732  44.189  52.507  1.00  0.00           C
ATOM   4598  O   LYS   308      60.923  43.382  52.042  1.00  0.00           O
ATOM   4599  N   THR   309      62.755  44.744  51.755  1.00  0.00           N
ATOM   4600  H   THR   309      63.059  45.662  52.046  1.00  0.00           H
ATOM   4601  CA  THR   309      63.116  44.438  50.369  1.00  0.00           C
ATOM   4602  HA  THR   309      62.244  44.496  49.717  1.00  0.00           H
ATOM   4603  CB  THR   309      64.143  45.434  49.878  1.00  0.00           C
ATOM   4604  HB  THR   309      65.035  45.193  50.456  1.00  0.00           H
ATOM   4605  CG2 THR   309      64.362  45.279  48.387  1.00  0.00           C
ATOM   4606 HG21 THR   309      64.696  44.264  48.176  1.00  0.00           H
ATOM   4607 HG22 THR   309      63.473  45.712  47.927  1.00  0.00           H
ATOM   4608 HG23 THR   309      65.219  45.866  48.056  1.00  0.00           H
ATOM   4609  OG1 THR   309      63.720  46.773  50.038  1.00  0.00           O
ATOM   4610  HG1 THR   309      64.403  47.217  50.546  1.00  0.00           H
ATOM   4611  C   THR   309      63.696  43.016  50.306  1.00  0.00           C
ATOM   4612  O   THR   309      64.687  42.708  50.944  1.00  0.00           O
ATOM   4613  N   GLY   310      63.219  42.335  49.272  1.00  0.00           N
ATOM   4614  H   GLY   310      62.614  42.802  48.611  1.00  0.00           H
ATOM   4615  CA  GLY   310      63.550  40.929  48.974  1.00  0.00           C
ATOM   4616  HA2 GLY   310      63.475  40.841  47.890  1.00  0.00           H
ATOM   4617  HA3 GLY   310      64.600  40.715  49.174  1.00  0.00           H
ATOM   4618  C   GLY   310      62.643  39.952  49.580  1.00  0.00           C
ATOM   4619  O   GLY   310      63.015  38.800  49.465  1.00  0.00           O
ATOM   4620  N   GLU   311      61.581  40.313  50.254  1.00  0.00           N
ATOM   4621  H   GLU   311      61.437  41.282  50.500  1.00  0.00           H
ATOM   4622  CA  GLU   311      60.551  39.348  50.695  1.00  0.00           C
ATOM   4623  HA  GLU   311      60.964  38.347  50.823  1.00  0.00           H
ATOM   4624  CB  GLU   311      60.117  39.853  52.084  1.00  0.00           C
ATOM   4625  HB2 GLU   311      61.083  39.908  52.585  1.00  0.00           H
ATOM   4626  HB3 GLU   311      59.661  40.836  51.964  1.00  0.00           H
ATOM   4627  CG  GLU   311      59.205  39.025  53.018  1.00  0.00           C
ATOM   4628  HG2 GLU   311      58.198  39.437  52.941  1.00  0.00           H
ATOM   4629  HG3 GLU   311      59.259  38.006  52.634  1.00  0.00           H
ATOM   4630  CD  GLU   311      59.600  38.969  54.470  1.00  0.00           C
ATOM   4631  OE1 GLU   311      60.376  38.124  54.904  1.00  0.00           O
ATOM   4632  OE2 GLU   311      59.237  39.834  55.276  1.00  0.00           O
ATOM   4633  C   GLU   311      59.338  39.256  49.790  1.00  0.00           C
ATOM   4634  O   GLU   311      59.112  40.213  49.026  1.00  0.00           O
ATOM   4635  N   GLU   312      58.491  38.183  49.963  1.00  0.00           N
ATOM   4636  H   GLU   312      58.908  37.329  50.305  1.00  0.00           H
ATOM   4637  CA  GLU   312      57.039  38.335  49.495  1.00  0.00           C
ATOM   4638  HA  GLU   312      56.938  39.238  48.893  1.00  0.00           H
ATOM   4639  CB  GLU   312      56.473  37.223  48.540  1.00  0.00           C
ATOM   4640  HB2 GLU   312      56.236  36.260  48.991  1.00  0.00           H
ATOM   4641  HB3 GLU   312      55.520  37.678  48.273  1.00  0.00           H
ATOM   4642  CG  GLU   312      57.330  37.035  47.243  1.00  0.00           C
ATOM   4643  HG2 GLU   312      56.739  37.206  46.343  1.00  0.00           H
ATOM   4644  HG3 GLU   312      58.139  37.754  47.119  1.00  0.00           H
ATOM   4645  CD  GLU   312      57.939  35.642  47.026  1.00  0.00           C
ATOM   4646  OE1 GLU   312      58.312  35.280  45.850  1.00  0.00           O
ATOM   4647  OE2 GLU   312      58.013  34.825  48.017  1.00  0.00           O
ATOM   4648  C   GLU   312      56.015  38.521  50.603  1.00  0.00           C
ATOM   4649  O   GLU   312      56.002  37.616  51.523  1.00  0.00           O
ATOM   4650  N   ILE   313      55.176  39.517  50.449  1.00  0.00           N
ATOM   4651  H   ILE   313      55.307  40.158  49.679  1.00  0.00           H
ATOM   4652  CA  ILE   313      53.902  39.468  51.185  1.00  0.00           C
ATOM   4653  HA  ILE   313      54.148  39.287  52.231  1.00  0.00           H
ATOM   4654  CB  ILE   313      53.073  40.769  51.104  1.00  0.00           C
ATOM   4655  HB  ILE   313      52.836  40.947  50.055  1.00  0.00           H
ATOM   4656  CG2 ILE   313      51.811  40.600  51.892  1.00  0.00           C
ATOM   4657 HG21 ILE   313      51.465  41.572  52.243  1.00  0.00           H
ATOM   4658 HG22 ILE   313      50.995  40.155  51.323  1.00  0.00           H
ATOM   4659 HG23 ILE   313      52.028  40.085  52.828  1.00  0.00           H
ATOM   4660  CG1 ILE   313      53.932  41.876  51.691  1.00  0.00           C
ATOM   4661 HG12 ILE   313      54.202  41.754  52.740  1.00  0.00           H
ATOM   4662 HG13 ILE   313      54.794  41.923  51.025  1.00  0.00           H
ATOM   4663  CD1 ILE   313      53.295  43.346  51.485  1.00  0.00           C
ATOM   4664 HD11 ILE   313      52.838  43.312  50.496  1.00  0.00           H
ATOM   4665 HD12 ILE   313      52.473  43.529  52.177  1.00  0.00           H
ATOM   4666 HD13 ILE   313      54.061  44.120  51.529  1.00  0.00           H
ATOM   4667  C   ILE   313      53.037  38.363  50.482  1.00  0.00           C
ATOM   4668  O   ILE   313      52.775  38.468  49.320  1.00  0.00           O
ATOM   4669  N   PHE   314      52.481  37.447  51.212  1.00  0.00           N
ATOM   4670  H   PHE   314      52.920  37.343  52.116  1.00  0.00           H
ATOM   4671  CA  PHE   314      51.484  36.486  50.743  1.00  0.00           C
ATOM   4672  HA  PHE   314      51.106  36.737  49.752  1.00  0.00           H
ATOM   4673  CB  PHE   314      52.234  35.147  50.478  1.00  0.00           C
ATOM   4674  HB2 PHE   314      51.500  34.454  50.068  1.00  0.00           H
ATOM   4675  HB3 PHE   314      52.971  35.355  49.703  1.00  0.00           H
ATOM   4676  CG  PHE   314      52.993  34.526  51.679  1.00  0.00           C
ATOM   4677  CD1 PHE   314      52.212  33.957  52.704  1.00  0.00           C
ATOM   4678  HD1 PHE   314      51.148  33.837  52.562  1.00  0.00           H
ATOM   4679  CE1 PHE   314      52.812  33.490  53.857  1.00  0.00           C
ATOM   4680  HE1 PHE   314      52.145  33.083  54.602  1.00  0.00           H
ATOM   4681  CZ  PHE   314      54.213  33.662  54.062  1.00  0.00           C
ATOM   4682  HZ  PHE   314      54.660  33.562  55.040  1.00  0.00           H
ATOM   4683  CE2 PHE   314      54.930  34.410  53.138  1.00  0.00           C
ATOM   4684  HE2 PHE   314      55.963  34.676  53.306  1.00  0.00           H
ATOM   4685  CD2 PHE   314      54.361  34.756  51.877  1.00  0.00           C
ATOM   4686  HD2 PHE   314      54.915  35.263  51.100  1.00  0.00           H
ATOM   4687  C   PHE   314      50.177  36.289  51.497  1.00  0.00           C
ATOM   4688  O   PHE   314      50.076  36.615  52.676  1.00  0.00           O
ATOM   4689  N   GLY   315      49.147  35.769  50.814  1.00  0.00           N
ATOM   4690  H   GLY   315      49.385  35.682  49.837  1.00  0.00           H
ATOM   4691  CA  GLY   315      47.849  35.272  51.298  1.00  0.00           C
ATOM   4692  HA2 GLY   315      48.122  34.596  52.108  1.00  0.00           H
ATOM   4693  HA3 GLY   315      47.346  36.118  51.768  1.00  0.00           H
ATOM   4694  C   GLY   315      46.997  34.621  50.170  1.00  0.00           C
ATOM   4695  O   GLY   315      47.562  33.861  49.284  1.00  0.00           O
ATOM   4696  N   THR   316      45.631  34.773  50.243  1.00  0.00           N
ATOM   4697  H   THR   316      45.312  34.978  51.179  1.00  0.00           H
ATOM   4698  CA  THR   316      44.570  34.308  49.344  1.00  0.00           C
ATOM   4699  HA  THR   316      44.913  34.251  48.311  1.00  0.00           H
ATOM   4700  CB  THR   316      44.019  32.999  49.787  1.00  0.00           C
ATOM   4701  HB  THR   316      43.759  32.944  50.844  1.00  0.00           H
ATOM   4702  CG2 THR   316      42.906  32.391  49.040  1.00  0.00           C
ATOM   4703 HG21 THR   316      41.921  32.796  49.272  1.00  0.00           H
ATOM   4704 HG22 THR   316      43.057  32.457  47.962  1.00  0.00           H
ATOM   4705 HG23 THR   316      42.846  31.356  49.378  1.00  0.00           H
ATOM   4706  OG1 THR   316      44.999  32.024  49.715  1.00  0.00           O
ATOM   4707  HG1 THR   316      45.534  32.131  50.505  1.00  0.00           H
ATOM   4708  C   THR   316      43.527  35.425  49.237  1.00  0.00           C
ATOM   4709  O   THR   316      42.882  35.752  50.262  1.00  0.00           O
ATOM   4710  N   ILE   317      43.145  35.814  48.035  1.00  0.00           N
ATOM   4711  H   ILE   317      43.674  35.383  47.291  1.00  0.00           H
ATOM   4712  CA  ILE   317      41.891  36.446  47.633  1.00  0.00           C
ATOM   4713  HA  ILE   317      41.603  37.126  48.435  1.00  0.00           H
ATOM   4714  CB  ILE   317      42.260  37.366  46.403  1.00  0.00           C
ATOM   4715  HB  ILE   317      42.872  38.132  46.879  1.00  0.00           H
ATOM   4716  CG2 ILE   317      43.025  36.619  45.190  1.00  0.00           C
ATOM   4717 HG21 ILE   317      44.081  36.475  45.420  1.00  0.00           H
ATOM   4718 HG22 ILE   317      42.573  35.653  44.968  1.00  0.00           H
ATOM   4719 HG23 ILE   317      43.057  37.107  44.216  1.00  0.00           H
ATOM   4720  CG1 ILE   317      41.062  38.173  45.687  1.00  0.00           C
ATOM   4721 HG12 ILE   317      41.491  38.739  44.860  1.00  0.00           H
ATOM   4722 HG13 ILE   317      40.303  37.447  45.397  1.00  0.00           H
ATOM   4723  CD1 ILE   317      40.382  39.127  46.714  1.00  0.00           C
ATOM   4724 HD11 ILE   317      41.214  39.663  47.170  1.00  0.00           H
ATOM   4725 HD12 ILE   317      39.602  39.701  46.214  1.00  0.00           H
ATOM   4726 HD13 ILE   317      39.964  38.547  47.537  1.00  0.00           H
ATOM   4727  C   ILE   317      40.795  35.377  47.349  1.00  0.00           C
ATOM   4728  O   ILE   317      40.835  34.549  46.373  1.00  0.00           O
ATOM   4729  N   GLY   318      39.690  35.430  48.167  1.00  0.00           N
ATOM   4730  H   GLY   318      39.680  36.099  48.924  1.00  0.00           H
ATOM   4731  CA  GLY   318      38.484  34.782  47.875  1.00  0.00           C
ATOM   4732  HA2 GLY   318      38.650  33.898  47.259  1.00  0.00           H
ATOM   4733  HA3 GLY   318      38.142  34.455  48.857  1.00  0.00           H
ATOM   4734  C   GLY   318      37.381  35.773  47.363  1.00  0.00           C
ATOM   4735  O   GLY   318      36.615  36.293  48.169  1.00  0.00           O
ATOM   4736  N   MET   319      37.213  35.849  46.053  1.00  0.00           N
ATOM   4737  H   MET   319      37.423  35.076  45.438  1.00  0.00           H
ATOM   4738  CA  MET   319      36.157  36.745  45.530  1.00  0.00           C
ATOM   4739  HA  MET   319      35.844  37.404  46.339  1.00  0.00           H
ATOM   4740  CB  MET   319      36.686  37.592  44.367  1.00  0.00           C
ATOM   4741  HB2 MET   319      37.607  38.102  44.650  1.00  0.00           H
ATOM   4742  HB3 MET   319      36.861  36.920  43.526  1.00  0.00           H
ATOM   4743  CG  MET   319      35.749  38.725  44.012  1.00  0.00           C
ATOM   4744  HG2 MET   319      34.850  38.207  43.679  1.00  0.00           H
ATOM   4745  HG3 MET   319      35.587  39.419  44.837  1.00  0.00           H
ATOM   4746  SD  MET   319      36.338  39.730  42.680  1.00  0.00           S
ATOM   4747  CE  MET   319      37.012  41.109  43.603  1.00  0.00           C
ATOM   4748  HE1 MET   319      37.493  40.796  44.530  1.00  0.00           H
ATOM   4749  HE2 MET   319      37.772  41.657  43.046  1.00  0.00           H
ATOM   4750  HE3 MET   319      36.146  41.735  43.818  1.00  0.00           H
ATOM   4751  C   MET   319      34.878  35.994  45.062  1.00  0.00           C
ATOM   4752  O   MET   319      35.055  34.920  44.470  1.00  0.00           O
ATOM   4753  N   ARG   320      33.709  36.607  45.248  1.00  0.00           N
ATOM   4754  H   ARG   320      33.795  37.422  45.839  1.00  0.00           H
ATOM   4755  CA  ARG   320      32.475  36.080  44.652  1.00  0.00           C
ATOM   4756  HA  ARG   320      32.799  35.270  43.998  1.00  0.00           H
ATOM   4757  CB  ARG   320      31.731  35.445  45.774  1.00  0.00           C
ATOM   4758  HB2 ARG   320      32.266  34.542  46.068  1.00  0.00           H
ATOM   4759  HB3 ARG   320      31.577  36.125  46.612  1.00  0.00           H
ATOM   4760  CG  ARG   320      30.317  34.744  45.378  1.00  0.00           C
ATOM   4761  HG2 ARG   320      29.872  35.269  44.533  1.00  0.00           H
ATOM   4762  HG3 ARG   320      30.426  33.687  45.139  1.00  0.00           H
ATOM   4763  CD  ARG   320      29.317  34.824  46.500  1.00  0.00           C
ATOM   4764  HD2 ARG   320      28.408  34.292  46.220  1.00  0.00           H
ATOM   4765  HD3 ARG   320      29.716  34.469  47.449  1.00  0.00           H
ATOM   4766  NE  ARG   320      28.964  36.211  46.953  1.00  0.00           N
ATOM   4767  HE  ARG   320      29.576  36.456  47.718  1.00  0.00           H
ATOM   4768  CZ  ARG   320      28.183  37.158  46.335  1.00  0.00           C
ATOM   4769  NH1 ARG   320      27.591  36.973  45.266  1.00  0.00           N
ATOM   4770 HH11 ARG   320      27.208  37.731  44.719  1.00  0.00           H
ATOM   4771 HH12 ARG   320      27.394  36.013  45.024  1.00  0.00           H
ATOM   4772  NH2 ARG   320      28.244  38.404  46.740  1.00  0.00           N
ATOM   4773 HH21 ARG   320      27.378  38.924  46.741  1.00  0.00           H
ATOM   4774 HH22 ARG   320      28.783  38.609  47.569  1.00  0.00           H
ATOM   4775  C   ARG   320      31.672  37.044  43.947  1.00  0.00           C
ATOM   4776  O   ARG   320      30.874  37.833  44.540  1.00  0.00           O
ATOM   4777  N   PRO   321      31.731  37.089  42.621  1.00  0.00           N
ATOM   4778  CD  PRO   321      32.767  36.436  41.785  1.00  0.00           C
ATOM   4779  HD2 PRO   321      32.349  35.499  41.418  1.00  0.00           H
ATOM   4780  HD3 PRO   321      33.709  36.312  42.319  1.00  0.00           H
ATOM   4781  CG  PRO   321      32.874  37.388  40.630  1.00  0.00           C
ATOM   4782  HG2 PRO   321      33.311  36.915  39.750  1.00  0.00           H
ATOM   4783  HG3 PRO   321      33.465  38.274  40.862  1.00  0.00           H
ATOM   4784  CB  PRO   321      31.407  37.822  40.311  1.00  0.00           C
ATOM   4785  HB2 PRO   321      30.956  37.063  39.671  1.00  0.00           H
ATOM   4786  HB3 PRO   321      31.466  38.850  39.955  1.00  0.00           H
ATOM   4787  CA  PRO   321      30.750  37.743  41.749  1.00  0.00           C
ATOM   4788  HA  PRO   321      30.582  38.775  42.057  1.00  0.00           H
ATOM   4789  C   PRO   321      29.451  36.940  41.684  1.00  0.00           C
ATOM   4790  O   PRO   321      29.495  35.719  41.482  1.00  0.00           O
ATOM   4791  N   ASN   322      28.401  37.640  41.956  1.00  0.00           N
ATOM   4792  H   ASN   322      28.349  38.594  42.284  1.00  0.00           H
ATOM   4793  CA  ASN   322      27.044  37.101  41.578  1.00  0.00           C
ATOM   4794  HA  ASN   322      26.956  36.106  42.013  1.00  0.00           H
ATOM   4795  CB  ASN   322      25.973  38.094  42.135  1.00  0.00           C
ATOM   4796  HB2 ASN   322      26.293  38.381  43.137  1.00  0.00           H
ATOM   4797  HB3 ASN   322      26.146  39.003  41.559  1.00  0.00           H
ATOM   4798  CG  ASN   322      24.513  37.633  42.076  1.00  0.00           C
ATOM   4799  OD1 ASN   322      23.874  37.449  41.038  1.00  0.00           O
ATOM   4800  ND2 ASN   322      23.906  37.218  43.165  1.00  0.00           N
ATOM   4801 HD21 ASN   322      24.238  37.528  44.067  1.00  0.00           H
ATOM   4802 HD22 ASN   322      23.014  36.746  43.121  1.00  0.00           H
ATOM   4803  C   ASN   322      26.951  36.809  40.100  1.00  0.00           C
ATOM   4804  O   ASN   322      27.529  37.368  39.203  1.00  0.00           O
ATOM   4805  N   ALA   323      26.240  35.735  39.696  1.00  0.00           N
ATOM   4806  H   ALA   323      25.658  35.456  40.473  1.00  0.00           H
ATOM   4807  CA  ALA   323      25.984  35.205  38.382  1.00  0.00           C
ATOM   4808  HA  ALA   323      26.922  35.104  37.835  1.00  0.00           H
ATOM   4809  CB  ALA   323      25.369  33.744  38.543  1.00  0.00           C
ATOM   4810  HB1 ALA   323      24.868  33.395  37.640  1.00  0.00           H
ATOM   4811  HB2 ALA   323      26.228  33.115  38.779  1.00  0.00           H
ATOM   4812  HB3 ALA   323      24.707  33.609  39.398  1.00  0.00           H
ATOM   4813  C   ALA   323      25.017  36.080  37.496  1.00  0.00           C
ATOM   4814  O   ALA   323      25.078  36.036  36.290  1.00  0.00           O
ATOM   4815  N   LYS   324      24.114  36.863  38.126  1.00  0.00           N
ATOM   4816  H   LYS   324      24.144  36.953  39.132  1.00  0.00           H
ATOM   4817  CA  LYS   324      23.007  37.611  37.451  1.00  0.00           C
ATOM   4818  HA  LYS   324      22.993  37.482  36.369  1.00  0.00           H
ATOM   4819  CB  LYS   324      21.659  37.108  37.961  1.00  0.00           C
ATOM   4820  HB2 LYS   324      21.728  36.960  39.038  1.00  0.00           H
ATOM   4821  HB3 LYS   324      20.858  37.796  37.689  1.00  0.00           H
ATOM   4822  CG  LYS   324      21.245  35.751  37.312  1.00  0.00           C
ATOM   4823  HG2 LYS   324      21.107  35.805  36.232  1.00  0.00           H
ATOM   4824  HG3 LYS   324      22.087  35.067  37.414  1.00  0.00           H
ATOM   4825  CD  LYS   324      19.956  35.187  38.050  1.00  0.00           C
ATOM   4826  HD2 LYS   324      20.141  35.147  39.124  1.00  0.00           H
ATOM   4827  HD3 LYS   324      19.171  35.932  37.917  1.00  0.00           H
ATOM   4828  CE  LYS   324      19.558  33.891  37.374  1.00  0.00           C
ATOM   4829  HE2 LYS   324      20.436  33.283  37.592  1.00  0.00           H
ATOM   4830  HE3 LYS   324      18.799  33.356  37.944  1.00  0.00           H
ATOM   4831  NZ  LYS   324      19.108  34.138  35.986  1.00  0.00           N
ATOM   4832  HZ1 LYS   324      19.889  34.612  35.556  1.00  0.00           H
ATOM   4833  HZ2 LYS   324      19.031  33.210  35.594  1.00  0.00           H
ATOM   4834  HZ3 LYS   324      18.235  34.637  35.895  1.00  0.00           H
ATOM   4835  C   LYS   324      23.274  39.137  37.714  1.00  0.00           C
ATOM   4836  O   LYS   324      23.642  39.937  36.771  1.00  0.00           O
ATOM   4837  N   ASN   325      23.120  39.475  39.018  1.00  0.00           N
ATOM   4838  H   ASN   325      23.081  38.662  39.617  1.00  0.00           H
ATOM   4839  CA  ASN   325      23.015  40.805  39.537  1.00  0.00           C
ATOM   4840  HA  ASN   325      22.432  41.436  38.867  1.00  0.00           H
ATOM   4841  CB  ASN   325      22.413  40.709  40.929  1.00  0.00           C
ATOM   4842  HB2 ASN   325      21.357  40.515  40.738  1.00  0.00           H
ATOM   4843  HB3 ASN   325      22.875  39.858  41.430  1.00  0.00           H
ATOM   4844  CG  ASN   325      22.520  41.973  41.742  1.00  0.00           C
ATOM   4845  OD1 ASN   325      22.794  43.087  41.348  1.00  0.00           O
ATOM   4846  ND2 ASN   325      22.113  41.883  43.021  1.00  0.00           N
ATOM   4847 HD21 ASN   325      22.580  42.611  43.543  1.00  0.00           H
ATOM   4848 HD22 ASN   325      21.650  41.073  43.407  1.00  0.00           H
ATOM   4849  C   ASN   325      24.459  41.347  39.588  1.00  0.00           C
ATOM   4850  O   ASN   325      25.178  41.050  40.555  1.00  0.00           O
ATOM   4851  N   ASN   326      24.838  42.175  38.577  1.00  0.00           N
ATOM   4852  H   ASN   326      24.251  42.245  37.758  1.00  0.00           H
ATOM   4853  CA  ASN   326      26.212  42.701  38.461  1.00  0.00           C
ATOM   4854  HA  ASN   326      26.896  41.853  38.436  1.00  0.00           H
ATOM   4855  CB  ASN   326      26.380  43.399  37.027  1.00  0.00           C
ATOM   4856  HB2 ASN   326      27.394  43.792  36.952  1.00  0.00           H
ATOM   4857  HB3 ASN   326      26.117  42.657  36.272  1.00  0.00           H
ATOM   4858  CG  ASN   326      25.507  44.614  36.803  1.00  0.00           C
ATOM   4859  OD1 ASN   326      24.846  45.141  37.670  1.00  0.00           O
ATOM   4860  ND2 ASN   326      25.474  45.125  35.620  1.00  0.00           N
ATOM   4861 HD21 ASN   326      24.887  45.941  35.527  1.00  0.00           H
ATOM   4862 HD22 ASN   326      26.140  44.852  34.912  1.00  0.00           H
ATOM   4863  C   ASN   326      26.670  43.688  39.571  1.00  0.00           C
ATOM   4864  O   ASN   326      27.827  44.143  39.581  1.00  0.00           O
ATOM   4865  N   ARG   327      25.696  44.055  40.428  1.00  0.00           N
ATOM   4866  H   ARG   327      24.722  43.914  40.201  1.00  0.00           H
ATOM   4867  CA  ARG   327      25.844  44.879  41.632  1.00  0.00           C
ATOM   4868  HA  ARG   327      26.828  45.340  41.537  1.00  0.00           H
ATOM   4869  CB  ARG   327      24.892  46.080  41.680  1.00  0.00           C
ATOM   4870  HB2 ARG   327      23.839  45.804  41.720  1.00  0.00           H
ATOM   4871  HB3 ARG   327      25.150  46.666  42.562  1.00  0.00           H
ATOM   4872  CG  ARG   327      25.061  47.006  40.417  1.00  0.00           C
ATOM   4873  HG2 ARG   327      26.106  46.983  40.107  1.00  0.00           H
ATOM   4874  HG3 ARG   327      24.446  46.581  39.624  1.00  0.00           H
ATOM   4875  CD  ARG   327      24.577  48.457  40.628  1.00  0.00           C
ATOM   4876  HD2 ARG   327      24.397  48.783  39.604  1.00  0.00           H
ATOM   4877  HD3 ARG   327      23.683  48.589  41.238  1.00  0.00           H
ATOM   4878  NE  ARG   327      25.657  49.404  40.921  1.00  0.00           N
ATOM   4879  HE  ARG   327      26.176  49.795  40.148  1.00  0.00           H
ATOM   4880  CZ  ARG   327      26.015  49.903  42.108  1.00  0.00           C
ATOM   4881  NH1 ARG   327      26.949  50.841  42.143  1.00  0.00           N
ATOM   4882 HH11 ARG   327      27.392  51.164  42.992  1.00  0.00           H
ATOM   4883 HH12 ARG   327      27.283  51.124  41.233  1.00  0.00           H
ATOM   4884  NH2 ARG   327      25.528  49.392  43.213  1.00  0.00           N
ATOM   4885 HH21 ARG   327      24.535  49.224  43.291  1.00  0.00           H
ATOM   4886 HH22 ARG   327      26.090  49.453  44.050  1.00  0.00           H
ATOM   4887  C   ARG   327      25.886  44.117  42.895  1.00  0.00           C
ATOM   4888  O   ARG   327      25.897  44.780  43.945  1.00  0.00           O
ATOM   4889  N   ASP   328      26.010  42.742  42.811  1.00  0.00           N
ATOM   4890  H   ASP   328      25.882  42.281  41.921  1.00  0.00           H
ATOM   4891  CA  ASP   328      26.337  41.950  43.990  1.00  0.00           C
ATOM   4892  HA  ASP   328      26.334  42.577  44.882  1.00  0.00           H
ATOM   4893  CB  ASP   328      25.168  41.002  44.371  1.00  0.00           C
ATOM   4894  HB2 ASP   328      24.256  41.566  44.565  1.00  0.00           H
ATOM   4895  HB3 ASP   328      24.884  40.418  43.495  1.00  0.00           H
ATOM   4896  CG  ASP   328      25.413  39.974  45.503  1.00  0.00           C
ATOM   4897  OD1 ASP   328      26.159  40.295  46.483  1.00  0.00           O
ATOM   4898  OD2 ASP   328      24.769  38.881  45.407  1.00  0.00           O
ATOM   4899  C   ASP   328      27.669  41.175  44.034  1.00  0.00           C
ATOM   4900  O   ASP   328      27.874  40.164  43.384  1.00  0.00           O
ATOM   4901  N   LEU   329      28.601  41.734  44.785  1.00  0.00           N
ATOM   4902  H   LEU   329      28.348  42.560  45.308  1.00  0.00           H
ATOM   4903  CA  LEU   329      29.945  41.235  44.961  1.00  0.00           C
ATOM   4904  HA  LEU   329      29.869  40.181  44.694  1.00  0.00           H
ATOM   4905  CB  LEU   329      30.860  41.920  43.972  1.00  0.00           C
ATOM   4906  HB2 LEU   329      30.406  41.858  42.983  1.00  0.00           H
ATOM   4907  HB3 LEU   329      30.997  42.980  44.188  1.00  0.00           H
ATOM   4908  CG  LEU   329      32.321  41.337  43.840  1.00  0.00           C
ATOM   4909  HG  LEU   329      32.340  40.289  44.139  1.00  0.00           H
ATOM   4910  CD1 LEU   329      32.881  41.576  42.462  1.00  0.00           C
ATOM   4911 HD11 LEU   329      33.545  40.777  42.133  1.00  0.00           H
ATOM   4912 HD12 LEU   329      32.079  41.628  41.726  1.00  0.00           H
ATOM   4913 HD13 LEU   329      33.477  42.479  42.336  1.00  0.00           H
ATOM   4914  CD2 LEU   329      33.271  42.041  44.853  1.00  0.00           C
ATOM   4915 HD21 LEU   329      32.759  42.047  45.815  1.00  0.00           H
ATOM   4916 HD22 LEU   329      34.181  41.446  44.933  1.00  0.00           H
ATOM   4917 HD23 LEU   329      33.441  43.051  44.479  1.00  0.00           H
ATOM   4918  C   LEU   329      30.459  41.383  46.436  1.00  0.00           C
ATOM   4919  O   LEU   329      30.452  42.522  46.970  1.00  0.00           O
ATOM   4920  N   ASP   330      31.002  40.356  47.067  1.00  0.00           N
ATOM   4921  H   ASP   330      31.256  39.548  46.516  1.00  0.00           H
ATOM   4922  CA  ASP   330      31.934  40.528  48.161  1.00  0.00           C
ATOM   4923  HA  ASP   330      32.053  41.587  48.392  1.00  0.00           H
ATOM   4924  CB  ASP   330      31.396  39.870  49.432  1.00  0.00           C
ATOM   4925  HB2 ASP   330      32.085  39.995  50.267  1.00  0.00           H
ATOM   4926  HB3 ASP   330      30.511  40.355  49.844  1.00  0.00           H
ATOM   4927  CG  ASP   330      31.116  38.367  49.214  1.00  0.00           C
ATOM   4928  OD1 ASP   330      29.924  38.116  49.072  1.00  0.00           O
ATOM   4929  OD2 ASP   330      32.019  37.469  49.329  1.00  0.00           O
ATOM   4930  C   ASP   330      33.371  39.927  47.886  1.00  0.00           C
ATOM   4931  O   ASP   330      33.560  39.289  46.852  1.00  0.00           O
ATOM   4932  N   PHE   331      34.331  40.107  48.765  1.00  0.00           N
ATOM   4933  H   PHE   331      34.239  40.819  49.475  1.00  0.00           H
ATOM   4934  CA  PHE   331      35.514  39.253  48.977  1.00  0.00           C
ATOM   4935  HA  PHE   331      35.174  38.233  48.795  1.00  0.00           H
ATOM   4936  CB  PHE   331      36.642  39.556  47.971  1.00  0.00           C
ATOM   4937  HB2 PHE   331      37.503  38.898  48.087  1.00  0.00           H
ATOM   4938  HB3 PHE   331      36.160  39.375  47.011  1.00  0.00           H
ATOM   4939  CG  PHE   331      37.102  41.028  48.023  1.00  0.00           C
ATOM   4940  CD1 PHE   331      36.448  41.985  47.215  1.00  0.00           C
ATOM   4941  HD1 PHE   331      35.448  41.768  46.868  1.00  0.00           H
ATOM   4942  CE1 PHE   331      36.904  43.353  47.335  1.00  0.00           C
ATOM   4943  HE1 PHE   331      36.349  44.193  46.945  1.00  0.00           H
ATOM   4944  CZ  PHE   331      38.114  43.617  47.966  1.00  0.00           C
ATOM   4945  HZ  PHE   331      38.395  44.660  47.961  1.00  0.00           H
ATOM   4946  CE2 PHE   331      38.846  42.640  48.664  1.00  0.00           C
ATOM   4947  HE2 PHE   331      39.818  42.853  49.084  1.00  0.00           H
ATOM   4948  CD2 PHE   331      38.296  41.321  48.721  1.00  0.00           C
ATOM   4949  HD2 PHE   331      38.829  40.636  49.364  1.00  0.00           H
ATOM   4950  C   PHE   331      36.018  39.227  50.397  1.00  0.00           C
ATOM   4951  O   PHE   331      35.533  39.839  51.297  1.00  0.00           O
ATOM   4952  N   THR   332      37.019  38.312  50.519  1.00  0.00           N
ATOM   4953  H   THR   332      37.337  37.873  49.667  1.00  0.00           H
ATOM   4954  CA  THR   332      37.660  37.950  51.839  1.00  0.00           C
ATOM   4955  HA  THR   332      37.564  38.566  52.733  1.00  0.00           H
ATOM   4956  CB  THR   332      37.095  36.620  52.356  1.00  0.00           C
ATOM   4957  HB  THR   332      37.740  35.816  52.003  1.00  0.00           H
ATOM   4958  CG2 THR   332      37.240  36.601  53.898  1.00  0.00           C
ATOM   4959 HG21 THR   332      38.307  36.522  54.106  1.00  0.00           H
ATOM   4960 HG22 THR   332      36.816  37.462  54.415  1.00  0.00           H
ATOM   4961 HG23 THR   332      36.681  35.738  54.260  1.00  0.00           H
ATOM   4962  OG1 THR   332      35.760  36.427  52.074  1.00  0.00           O
ATOM   4963  HG1 THR   332      35.368  37.295  52.194  1.00  0.00           H
ATOM   4964  C   THR   332      39.198  37.769  51.590  1.00  0.00           C
ATOM   4965  O   THR   332      39.638  37.271  50.559  1.00  0.00           O
ATOM   4966  N   ILE   333      40.141  38.179  52.456  1.00  0.00           N
ATOM   4967  H   ILE   333      39.814  38.704  53.255  1.00  0.00           H
ATOM   4968  CA  ILE   333      41.554  38.147  52.349  1.00  0.00           C
ATOM   4969  HA  ILE   333      41.955  37.562  51.521  1.00  0.00           H
ATOM   4970  CB  ILE   333      42.329  39.546  52.236  1.00  0.00           C
ATOM   4971  HB  ILE   333      42.097  40.081  53.156  1.00  0.00           H
ATOM   4972  CG2 ILE   333      43.883  39.324  52.165  1.00  0.00           C
ATOM   4973 HG21 ILE   333      44.094  38.318  51.802  1.00  0.00           H
ATOM   4974 HG22 ILE   333      44.194  40.091  51.456  1.00  0.00           H
ATOM   4975 HG23 ILE   333      44.292  39.627  53.129  1.00  0.00           H
ATOM   4976  CG1 ILE   333      41.708  40.550  51.261  1.00  0.00           C
ATOM   4977 HG12 ILE   333      40.645  40.650  51.481  1.00  0.00           H
ATOM   4978 HG13 ILE   333      42.170  41.535  51.333  1.00  0.00           H
ATOM   4979  CD1 ILE   333      41.938  40.021  49.784  1.00  0.00           C
ATOM   4980 HD11 ILE   333      41.422  40.649  49.057  1.00  0.00           H
ATOM   4981 HD12 ILE   333      42.962  40.052  49.410  1.00  0.00           H
ATOM   4982 HD13 ILE   333      41.752  38.950  49.706  1.00  0.00           H
ATOM   4983  C   ILE   333      42.027  37.300  53.540  1.00  0.00           C
ATOM   4984  O   ILE   333      41.940  37.764  54.703  1.00  0.00           O
ATOM   4985  N   ASP   334      42.589  36.084  53.227  1.00  0.00           N
ATOM   4986  H   ASP   334      42.428  35.706  52.304  1.00  0.00           H
ATOM   4987  CA  ASP   334      43.577  35.403  54.001  1.00  0.00           C
ATOM   4988  HA  ASP   334      43.249  35.630  55.015  1.00  0.00           H
ATOM   4989  CB  ASP   334      43.403  33.889  54.037  1.00  0.00           C
ATOM   4990  HB2 ASP   334      43.904  33.360  53.226  1.00  0.00           H
ATOM   4991  HB3 ASP   334      43.913  33.387  54.859  1.00  0.00           H
ATOM   4992  CG  ASP   334      41.901  33.458  54.015  1.00  0.00           C
ATOM   4993  OD1 ASP   334      41.241  33.452  55.055  1.00  0.00           O
ATOM   4994  OD2 ASP   334      41.392  33.273  52.874  1.00  0.00           O
ATOM   4995  C   ASP   334      45.032  35.865  53.762  1.00  0.00           C
ATOM   4996  O   ASP   334      45.751  35.152  53.082  1.00  0.00           O
ATOM   4997  N   LEU   335      45.404  36.997  54.436  1.00  0.00           N
ATOM   4998  H   LEU   335      44.637  37.378  54.971  1.00  0.00           H
ATOM   4999  CA  LEU   335      46.774  37.500  54.570  1.00  0.00           C
ATOM   5000  HA  LEU   335      47.259  37.478  53.594  1.00  0.00           H
ATOM   5001  CB  LEU   335      46.706  38.914  55.023  1.00  0.00           C
ATOM   5002  HB2 LEU   335      46.136  39.382  54.220  1.00  0.00           H
ATOM   5003  HB3 LEU   335      46.099  39.022  55.922  1.00  0.00           H
ATOM   5004  CG  LEU   335      48.013  39.697  55.085  1.00  0.00           C
ATOM   5005  HG  LEU   335      48.715  39.180  55.740  1.00  0.00           H
ATOM   5006  CD1 LEU   335      48.844  40.020  53.813  1.00  0.00           C
ATOM   5007 HD11 LEU   335      48.198  40.559  53.121  1.00  0.00           H
ATOM   5008 HD12 LEU   335      49.819  40.453  54.037  1.00  0.00           H
ATOM   5009 HD13 LEU   335      49.132  39.064  53.375  1.00  0.00           H
ATOM   5010  CD2 LEU   335      47.655  41.081  55.548  1.00  0.00           C
ATOM   5011 HD21 LEU   335      47.199  41.633  54.726  1.00  0.00           H
ATOM   5012 HD22 LEU   335      46.865  41.113  56.298  1.00  0.00           H
ATOM   5013 HD23 LEU   335      48.532  41.618  55.909  1.00  0.00           H
ATOM   5014  C   LEU   335      47.678  36.533  55.443  1.00  0.00           C
ATOM   5015  O   LEU   335      48.032  36.940  56.476  1.00  0.00           O
ATOM   5016  N   ASP   336      47.738  35.200  55.184  1.00  0.00           N
ATOM   5017  H   ASP   336      47.359  34.822  54.328  1.00  0.00           H
ATOM   5018  CA  ASP   336      48.510  34.268  55.906  1.00  0.00           C
ATOM   5019  HA  ASP   336      48.086  34.227  56.909  1.00  0.00           H
ATOM   5020  CB  ASP   336      48.387  32.952  55.195  1.00  0.00           C
ATOM   5021  HB2 ASP   336      47.367  32.621  55.001  1.00  0.00           H
ATOM   5022  HB3 ASP   336      48.804  33.168  54.211  1.00  0.00           H
ATOM   5023  CG  ASP   336      49.323  31.911  55.944  1.00  0.00           C
ATOM   5024  OD1 ASP   336      49.963  31.062  55.223  1.00  0.00           O
ATOM   5025  OD2 ASP   336      49.131  31.791  57.164  1.00  0.00           O
ATOM   5026  C   ASP   336      50.019  34.626  56.163  1.00  0.00           C
ATOM   5027  O   ASP   336      50.513  34.333  57.195  1.00  0.00           O
ATOM   5028  N   PHE   337      50.663  35.508  55.352  1.00  0.00           N
ATOM   5029  H   PHE   337      50.145  35.883  54.571  1.00  0.00           H
ATOM   5030  CA  PHE   337      51.864  36.204  55.691  1.00  0.00           C
ATOM   5031  HA  PHE   337      52.691  35.496  55.629  1.00  0.00           H
ATOM   5032  CB  PHE   337      52.270  37.241  54.602  1.00  0.00           C
ATOM   5033  HB2 PHE   337      52.473  36.775  53.638  1.00  0.00           H
ATOM   5034  HB3 PHE   337      51.440  37.918  54.400  1.00  0.00           H
ATOM   5035  CG  PHE   337      53.356  38.216  55.016  1.00  0.00           C
ATOM   5036  CD1 PHE   337      54.693  37.882  54.795  1.00  0.00           C
ATOM   5037  HD1 PHE   337      54.916  37.044  54.151  1.00  0.00           H
ATOM   5038  CE1 PHE   337      55.736  38.768  55.078  1.00  0.00           C
ATOM   5039  HE1 PHE   337      56.728  38.436  54.810  1.00  0.00           H
ATOM   5040  CZ  PHE   337      55.455  40.097  55.535  1.00  0.00           C
ATOM   5041  HZ  PHE   337      56.265  40.805  55.626  1.00  0.00           H
ATOM   5042  CE2 PHE   337      54.169  40.465  55.851  1.00  0.00           C
[truncated: 29,540 more chars]
